# Supplementary material for: Photovermellogens: Minimalistic Pyridinium-Based Acylhydrazones with Photoswitchable Basicity for Operation in Aqueous Media
Source: J Org Chem. 2026 May 4;91(19):6559–65. doi: 10.1021/acs.joc.5c02962 (PMC13185115; doi:10.1021/acs.joc.5c02962)
Supplement: Supplementary file 3 [file jo5c02962_si_003.zip › meci/pah/refB.out]

| Startfile from command line: tc.inp


|       ***********************************************************
|       *                 TeraChem v1.9-2023.07-dev               *
|       *                   Development Version                   *
|       *           Chemistry at the Speed of Graphics!           *
|       ***********************************************************
|       * This program may only be used in connection with        *
|       * a valid license from PetaChem, LLC. Use of this program *
|       * or results thereof indicates acceptance of all terms    *
|       * and conditions stated in the license and that a valid   *
|       * license agreement between the user and PetaChem, LLC    *
|       * exists. PetaChem, LLC does not warrant the correctness  *
|       * of results or their suitability for any purpose.        *
|       * Please email bugs, suggestions, and comments to         *
|       *                  help@petachem.com                      *
|       *                                                         *
|       ***********************************************************


|       ***********************************************************
|       *  Compiled by pisteinbach  Thu 27 Mar 2025 01:00:35 PM CET  *
|       *  Supported architecture SMs: 89 86 75                   *
|       *  Build cuda_11.8.r11.8/compiler.31833905_0              *
|       *  Git Version: d77d3eebd7eb45d4c3711b706ca3c5694cd0c5a9  *
|       ***********************************************************


| Job started   Thu Sep 11 18:08:18 2025
| On gpunode-04 (available memory: 93705 MB)

| ######################################### RUNTIME INFO ##########################################
| terachem  tc.inp 

|  NVRM version: NVIDIA UNIX x86_64 Kernel Module  510.47.03  Mon Jan 24 22:58:54 UTC 2022
|  GCC version:  gcc version 9.4.0 (Ubuntu 9.4.0-1ubuntu1~20.04.2) 

|  	linux-vdso.so.1 (0x00007fff3afad000)
|  	libdftd4.so.3 => /mnt/group-bin/dftd4/3.5.0/lib/x86_64-linux-gnu/libdftd4.so.3 (0x000015220541c000)
|  	libm.so.6 => /lib/x86_64-linux-gnu/libm.so.6 (0x00001522052ba000)
|  	libthcbox.so.1 => /mnt/group-bin/terachem/dev-03-2025/lib/libthcbox.so.1 (0x0000152203dec000)
|  	libnvToolsExt.so.1 => /mnt/group-lib/nvidia-hpc-sdk/Linux_x86_64/24.7/cuda/11.8/lib64/libnvToolsExt.so.1 (0x0000152203be2000)
|  	libgpubox.so.1 => /mnt/group-bin/terachem/dev-03-2025/lib/libgpubox.so.1 (0x0000152203bc9000)
|  	libcpubox.so.1 => /mnt/group-bin/terachem/dev-03-2025/lib/libcpubox.so.1 (0x0000152203bc3000)
|  	libtensorbox.so.1 => /mnt/group-bin/terachem/dev-03-2025/lib/libtensorbox.so.1 (0x0000152203ba4000)
|  	libiobox.so.1 => /mnt/group-bin/terachem/dev-03-2025/lib/libiobox.so.1 (0x0000152203b8c000)
|  	libintbox.so.1 => /mnt/group-bin/terachem/dev-03-2025/lib/libintbox.so.1 (0x00001521c8625000)
|  	libatmx2cbox.so.1 => /mnt/group-bin/terachem/dev-03-2025/lib/libatmx2cbox.so.1 (0x00001521c854e000)
|  	libperiodicbox.so.1 => /mnt/group-bin/terachem/dev-03-2025/lib/libperiodicbox.so.1 (0x00001521b68fc000)
|  	libsqmbox.so.1 => /mnt/group-bin/terachem/dev-03-2025/lib/libsqmbox.so.1 (0x00001521b6598000)
|  	libgridbox.so.1 => /mnt/group-bin/terachem/dev-03-2025/lib/libgridbox.so.1 (0x00001521b4d92000)
|  	libdftbox.so.1 => /mnt/group-bin/terachem/dev-03-2025/lib/libdftbox.so.1 (0x00001521b4ca2000)
|  	libcibox.so.1 => /mnt/group-bin/terachem/dev-03-2025/lib/libcibox.so.1 (0x00001521b4855000)
|  	libccbox.so.1 => /mnt/group-bin/terachem/dev-03-2025/lib/libccbox.so.1 (0x00001521b4514000)
|  	libsimbox.so.1 => /mnt/group-bin/terachem/dev-03-2025/lib/libsimbox.so.1 (0x00001521b44ee000)
|  	liboptbox.so.1 => /mnt/group-bin/terachem/dev-03-2025/lib/liboptbox.so.1 (0x00001521b44b4000)
|  	libssl.so.1.1 => /lib/x86_64-linux-gnu/libssl.so.1.1 (0x00001521b4421000)
|  	libcrypto.so.1.1 => /lib/x86_64-linux-gnu/libcrypto.so.1.1 (0x00001521b4148000)
|  	libifcore.so.5 => /mnt/group-lib/intel_oneAPI/compiler/2024.0/lib/libifcore.so.5 (0x00001521b4008000)
|  	libcuda.so.1 => /lib/x86_64-linux-gnu/libcuda.so.1 (0x00001521b27d8000)
|  	libcudart.so.11.0 => /mnt/group-bin/terachem/dev-03-2025/lib/libcudart.so.11.0 (0x00001521b2531000)
|  	libcublas.so.11 => /mnt/group-bin/terachem/dev-03-2025/lib/libcublas.so.11 (0x00001521ac8d3000)
|  	libcufft.so.10 => /mnt/group-bin/terachem/dev-03-2025/lib/libcufft.so.10 (0x000015219b9f8000)
|  	libcusparse.so.11 => /mnt/group-bin/terachem/dev-03-2025/lib/libcusparse.so.11 (0x000015218acfe000)
|  	libcusolver.so.11 => /mnt/group-bin/terachem/dev-03-2025/lib/libcusolver.so.11 (0x0000152178a46000)
|  	libiomp5.so => /mnt/group-lib/intel_oneAPI/compiler/2024.0/lib/libiomp5.so (0x00001521785ff000)
|  	libdl.so.2 => /lib/x86_64-linux-gnu/libdl.so.2 (0x00001521785f9000)
|  	libpthread.so.0 => /lib/x86_64-linux-gnu/libpthread.so.0 (0x00001521785d6000)
|  	libstdc++.so.6 => /lib/x86_64-linux-gnu/libstdc++.so.6 (0x00001521783f4000)
|  	libcilkrts.so.5 => /mnt/group-bin/terachem/dev-03-2025/lib/libcilkrts.so.5 (0x00001521781b5000)
|  	libgcc_s.so.1 => /lib/x86_64-linux-gnu/libgcc_s.so.1 (0x000015217819a000)
|  	libc.so.6 => /lib/x86_64-linux-gnu/libc.so.6 (0x0000152177fa8000)
|  	/lib64/ld-linux-x86-64.so.2 (0x00001522054f6000)
|  	libmkl_intel_ilp64.so.2 => /mnt/group-lib/intel_oneAPI/mkl/2023.2.0/lib/intel64/libmkl_intel_ilp64.so.2 (0x0000152176e1b000)
|  	libmkl_intel_thread.so.2 => /mnt/group-lib/intel_oneAPI/mkl/2023.2.0/lib/intel64/libmkl_intel_thread.so.2 (0x00001521737ef000)
|  	libmkl_core.so.2 => /mnt/group-lib/intel_oneAPI/mkl/2023.2.0/lib/intel64/libmkl_core.so.2 (0x000015216f477000)
|  	libimf.so => /mnt/group-lib/intel_oneAPI/compiler/2024.0/lib/libimf.so (0x000015216f057000)
|  	libsvml.so => /mnt/group-lib/intel_oneAPI/compiler/2024.0/lib/libsvml.so (0x000015216da23000)
|  	libirng.so => /mnt/group-lib/intel_oneAPI/compiler/2024.0/lib/libirng.so (0x000015216d929000)
|  	libintlc.so.5 => /mnt/group-lib/intel_oneAPI/compiler/2024.0/lib/libintlc.so.5 (0x000015216d8c8000)
|  	librt.so.1 => /lib/x86_64-linux-gnu/librt.so.1 (0x000015216d8be000)
|  	libcublasLt.so.11 => /mnt/group-lib/nvidia-hpc-sdk/Linux_x86_64/24.7/math_libs/11.8/lib64/libcublasLt.so.11 (0x0000152149336000)
| #################################################################################################

-----------------------------------
Processed Input file:
              coordinates coord.xyz
                 spinmult 1
                   charge +1
                   method 3c-pbeh
                    basis def2-msvp
                      fon yes
               fon_method constant
                   closed 0
                    hhtda yes
            hhtdasinglets 4
            hhtdatriplets 4
             cisnumstates 8
                  cismult 1
                cistarget 1
             cisguessvecs 15
                   cismax 300
               cismaxiter 500
               cisconvtol 1.0e-6
                  cphftol 1.0e-6
                 cphfiter 1000
           max_l_in_basis 2
           sphericalbasis yes
                    guess sad
                   purify no
                  dftgrid 3
                     xtol 1e-6
                 convthre 5e-5
                  threall 1e-14
                precision mixed
                     gpus 1
            min_tolerance 1e-3
          min_tolerance_e 5e-4
                     gpus 1
                      run minimize
-----------------------------------
Jobname: coord
Scratch data will be generated
Scratch directory: ./scr.coord
| Random number seed: 865813778

XYZ coordinates coord.xyz
Molden File Output: ./scr.coord/coord.molden
Using basis set: def2-msvp
dmrgstart not found
Spin multiplicity: 1
DIIS will use up to 10 vectors.
Condition number limit for the DIIS overlap matrix is            0
WF convergence threshold: 5.00e-05
Using DIIS algorithm to converge WF
Maximum number of SCF iterations: 100
Incremental fock with rebuild every 8 iterations
Will switch to conventional Fock if diffuse functions are detected
X-matrix tolerance: 1.00e-06
PRECISION: MIXED
Single/Double precision threshold: 1.00e-05
TeraChem will select linear algebra engine
Using fractional orbital occupations
0 occupied orbitals will have integer occupation
0 occupied orbitals will have fractional occupation
kT is set to  0.250 a.u.
Density matrix guess purification turned off
DFT Functional requested: 3c-pbeh
Method: PBEh-3c composite method 
  PBEh exchange functional:              0.58 
  Hartree-Fock exact exchange:          0.42 
  PBEh correlation functional:           1.0  
Please find the citation for the method under https://doi.org/10.1063/1.4927476Please also cite the implementation paper: https://doi.org/10.1039/D3CP06086A Wavefunction: RESTRICTED

 DFT-D code reimplemented following the
 code by S.Grimme, University Bonn 
 based on DFTD3 V3.2 Rev 0         
 
Please cite DFT-D3 work done with this code as:
S. Grimme, J. Antony, S. Ehrlich and H. Krieg,
J. Chem. Phys. 132 (2010), 154104
If used with BJ-damping cite also
S. Grimme, S. Ehrlich and L. Goerigk,
J. Comput. Chem. 32 (2011), 1456-1465
For DFT-D2 the reference is
S. Grimme, J. Comput. Chem., 27 (2006), 1787-1799
BSSE Correction calculated using:
 ___________________________________________
                                            
|              **  g C P  **                |
|  a geometrical counterpoise correction    |
|             H.Kruse S.Grimme              |
|        Version 2.31                       |
|                                           |
 ___________________________________________ 

Please cite work done with this code as:
H. Kruse, S. Grimme J. Chem. Phys, 2012,136,154101
DOI: 10.1063/1.3700154 

DFT grid type: 3
Using a single DFT grid.
Ignoring all functions in basis set file with angular momentum > 2 
Initial guess generated from superposition of atomic densities generated with HF,
using spherically symmetric atomic densities and averaged alpha and beta spin densities.

********************************************
******* RUNNING GEOMETRY OPTMIZATION *******
********************************************

Geometry optimization parameters:
Max number of optimization cycles: 1000
Convergence threshold (Max grad component): 1.00e-03
Convergence threshold (energy change): 5.00e-04
Maximum of RMSD change allowed between steps is 0.500000
using L-BFGS method
Optimization checkpoint file will be dumped every 10 cycles
Atomic displacement in finite-difference Hessian (Bohr) 0.003000
Each step will be scaled by 1.00
Maximum step size in internal coordinates 0.50
Minimization SCF guess will be regenerated every 10 steps
Job started from scratch
SCF:   Initial guess is taken from previous step
CIS:   Initial guess is taken from previous step
Z-vec: Initial guess is taken from previous step
Starting TensorBox...
| TeraChem will select linear algebra engine
| Using cuSolver for matrix diagonalization

| using 1 out of 1 CUDA devices
|   Device 0: NVIDIA GeForce RTX 3080 Ti, 12045MB, CC 8.6 -- CPU THREAD 0
| -------------------------------------------------------------------
| CPU Memory Available: 16062.50 MegaWords 
| GPU Memory Available: 1249.67 MegaWords 
| Maximum recommended basis set size: 13300 basis functions
|  (limited by GPU memory)
| -------------------------------------------------------------------
| Initialize GPUBox with 128 MW of memory


Basis set:       def2-msvp
Total atoms:     32
Total charge:    1
Total electrons: 126 (63-alpha, 63-beta)
Number electrons modeled by ECPs: 0
Total orbitals: 316 (Cartesian), 298 (spherical) 
Total AO shells: 154 (100 S-shells; 36 P-shells; 18 D-shells; 0 F-shells; 0 G-shells)
Spin multiplicity: 1
Nuclear repulsion energy (QM atoms): 1150.527372711909 a.u.


No optimization coordinates found in the configuration file
Determining the type of coordinates based on the number of individual fragments...
Analyzing structure...
Found 32 atoms, 33 bonds
Building HDLC residues...
Found 1 HDLC residues
done.
Optimization will be performed in DLC coordinates

Using neutral atomic charges and default spins and spin directions.
Number of unique atoms is: 4 
Atom #1 is unique. Calculating atomic density. 
Atom #2 is unique. Calculating atomic density. 
Atom #7 is unique. Calculating atomic density. 
Atom #21 is unique. Calculating atomic density. 
-------------------------------------------------------
0 additional frames found in coord.xyz
-------------------------------------------------------
***********************************************************************
**                                                                   **
**                              DL-FIND                              **
**                       Geometry Optimisation                       **
**               written by Johannes Kaestner, in 2006               **
**               Copyright:  STFC Daresbury Laboratory               **
**                           Revision:  406 $                        **
**                                                                   **
***********************************************************************
Residue member list:
    0 :     1    1    1    1    1    1    1    1    1    1
   10 :     1    1    1    1    1    1    1    1    1    1
   20 :     1    1    1    1    1    1    1    1    1    1
   30 :     1    1

Generating new HDLC for    1 residues

Located a new residue for HDLC
   Residue number is    1
   Number of atoms it contains    32
   Atoms:      1     2     3     4     5     6     7     8     9    10
   Atoms:     11    12    13    14    15    16    17    18    19    20
   Atoms:     21    22    23    24    25    26    27    28    29    30
   Atoms:     31    32
   Generating HDLC for residue    1
       Dot-product about     1 is   0.99941388
       System near planar - making improper
       Dot-product about     2 is   0.99999985
       System near planar - making improper
       Dot-product about     3 is   0.99998636
       System near planar - making improper
       Dot-product about     4 is   0.99988128
       System near planar - making improper
       Dot-product about     5 is   0.99999620
       System near planar - making improper
       Dot-product about     6 is   0.99999949
       System near planar - making improper
       Dot-product about     9 is   0.99934525
       System near planar - making improper
       Dot-product about    12 is  -0.26990753
       Dot-product about    18 is   0.94869675
       Dot-product about    19 is   0.99944173
       System near planar - making improper
       Dot-product about    22 is   0.99987549
       System near planar - making improper
       Dot-product about    23 is   0.99994713
       System near planar - making improper
       Dot-product about    24 is   0.99999743
       System near planar - making improper
       Dot-product about    25 is   0.99995918
       System near planar - making improper
       Dot-product about    26 is   0.99998796
       System near planar - making improper
       Dot-product about    27 is   0.99941397
       System near planar - making improper

     The system has    90 degrees of freedom, and    90 non-zero eigenvalues

 call dlf_formstep_init...
 needhessian =  F

DL-FIND Report:
===============
Optimisation algorithm: L-BFGS
Number of steps in L-BFGS memory ...............         50
 
Trust radius based on energy
Maximum step length ............................  5.000E-01
 
Coordinate system: Delocalised internal coordinates (DLC)
 
Number of atoms ................................         32
Number of input geometries .....................          2
Variables to be optimised ......................         90
Restart information is written every ...........         10 steps
This run has not been restarted.
Maximum number of steps ........................       1000
Maximum number of energy evaluations ...........     100000
 
 in gcp call
 n=          32
 coors(1) =   -9.47002453798815        2.18004157380547     
 -0.240509138455568     
 coors(2) =   -7.54778766495235        3.13836985225656     
   1.12513334391925     
 elements:            7           6
 gcp_e =    1.00000000000000     
 echo:  F
 pbc:  F
 method =pbeh3c              
Using neutral atomic charges and default spins and spin directions.
Number of unique atoms is: 4 
Atom #1 is unique. Calculating atomic density. 
Atom #2 is unique. Calculating atomic density. 
Atom #7 is unique. Calculating atomic density. 
Atom #21 is unique. Calculating atomic density. 
DFTD Energy:    -0.0208164 hartree
gCP Energy:     0.0533590 hartree
| Total AOs: 316    Total MOs: 298
Setting up the DFT grid...
| time to set the grid = 0.12 s
DFT grid points: 368026 (11500 points/atom)

                      *** Start SCF Iterations ***

 Iter     DIIS Error       Energy change      Electrons        XC Energy           Energy        Time(s)
----------------------------------------------------------------------------------------------------------
Initial temperature is 0.250000
| Skip purify step
|    1     2.1126823567    -785.1863946550   127.0025525415   -63.8621552114    -785.1863946550     0.98  
|    2     0.0632999449     +13.2326362809   126.0000385844   -63.9929474914    -771.9537583741     1.40  
|    3     0.3318874513      +3.1638957735   126.0000250443   -63.5522444288    -768.7898626007     1.38  
|    4     0.0593934582      -3.2616466643   126.0000408489   -63.8138864936    -772.0515092650     1.38  
|    5     0.0190763547      -0.0881840717   126.0000414318   -63.8421582623    -772.1396933367     1.34  
|    6     0.0116051064      -0.0077521130   126.0000414512   -63.8601392480    -772.1474454497     1.31  
|    7     0.0058163537      -0.0024146283   126.0000417432   -63.8386504863    -772.1498600780     1.29  
|    8     0.0026632770      -0.0004253432   126.0000416814   -63.8372840085    -772.1502854212     1.26  
|    9     0.0019722511      -0.0003494318   126.0000416302   -63.8396704221    -772.1506348530     1.41  
|   10     0.0007804245      -0.0000708115   126.0000415799   -63.8430456149    -772.1507056645     1.23  
|   11     0.0001605183      -0.0000224324   126.0000415605   -63.8424426457    -772.1507280969     1.21  
|   12     0.0000897044      -0.0000014802   126.0000415634   -63.8422863765    -772.1507295771     1.18  
|   13     0.0000295063      -0.0000002263   126.0000415654   -63.8423470657    -772.1507298035     1.16  
----------------------------------------------------------------------------------------------------------
FINAL ENERGY: -772.1507298035 a.u.
Fractional Occupation Entropy: 0.0000000000
Mermin Free Energy:            -772.1507298035
DISPERSION CONTRIBUTION TO ENERGY: -0.0208163533 a.u.
GCP BSSE CORRECTION: 0.0533589777 a.u.
HOMO-LUMO GAP: 1.382 eV
CENTER OF MASS: {-0.049203, -0.126741, -0.024357} ANGS
DIPOLE MOMENT: {-9.036719, 0.681656, 0.891810} (|D| = 9.106167) DEBYE

Running Mulliken population analysis...


  Restricted hh-TDA Parameters
--------------------------------------------
Number of occupied orbitals:            64
Number of virtual orbitals:            234
Number of molecular orbitals:          298
Number of basis functions:             316
Multiplicity of target state:      singlet

 Generating 2nd functional diffs
Reference energy:             -779.4882910609
Number of electrons:           128.0000422253
XC energy:                     -65.1562310469

      Davidson Diagonalization Parameters
-----------------------------------------------
Number of roots to find:                    4
Number of guess vectors:                   15
Maximum subspace size:                    300
Number of vectors to save:                  4
Collapse vectors per root:                  2
Number of CSFs:                          2080
Maximum Davidson iterations:              500
Residual convergence:                 1.0e-06
Orthogonality tolerance:              1.0e-12
Use incremental sigma vectors:             No

Davidson memory usage:  12.89 MB

Guess Vectors:
  64 &  64 : closed :    -0.167191
  64 &  63 :  open  :    -0.120726
  64 &  62 :  open  :    -0.074679
  63 &  63 : closed :    -0.074260
  63 &  62 :  open  :    -0.028214
  64 &  61 :  open  :     0.000370
  64 &  59 :  open  :     0.011144
  62 &  62 : closed :     0.017832
  64 &  60 :  open  :     0.030832
  64 &  58 :  open  :     0.034019
  63 &  61 :  open  :     0.046836
  63 &  59 :  open  :     0.057609
  64 &  57 :  open  :     0.070811
  63 &  60 :  open  :     0.077297
  63 &  58 :  open  :     0.080485

  Root           Eigenvalue       Energy Change        Residual
-------------------------------------------------------------------
Iteration:    0   Subspace Size:   15
Root: 1:        -0.06818925        -0.06818925         0.03790938  
Root: 2:        -0.00629028        -0.00629028         0.04119077  
Root: 3:         0.01723319         0.01723319         0.03748338  
Root: 4:         0.04770251         0.04770251         0.05777037  

Iteration:    1   Subspace Size:   19
Root: 1:        -0.07076777        -0.00257851         0.00492634  
Root: 2:        -0.01006972        -0.00377943         0.00703867  
Root: 3:         0.01426519        -0.00296800         0.00813758  
Root: 4:         0.03974715        -0.00795537         0.01658645  

Iteration:    2   Subspace Size:   23
Root: 1:        -0.07081194        -0.00004418         0.00090343  
Root: 2:        -0.01016883        -0.00009912         0.00158346  
Root: 3:         0.01412729        -0.00013790         0.00195890  
Root: 4:         0.03905844        -0.00068871         0.00530253  

Iteration:    3   Subspace Size:   27
Root: 1:        -0.07081337        -0.00000142         0.00012279  
Root: 2:        -0.01017322        -0.00000438         0.00031479  
Root: 3:         0.01411941        -0.00000787         0.00035243  
Root: 4:         0.03898847        -0.00006997         0.00137999  

Iteration:    4   Subspace Size:   31
Root: 1:        -0.07081339        -0.00000002         0.00001760  
Root: 2:        -0.01017337        -0.00000016         0.00005970  
Root: 3:         0.01411920        -0.00000021         0.00007357  
Root: 4:         0.03898442        -0.00000404         0.00031151  

Iteration:    5   Subspace Size:   35
Root: 1:        -0.07081339        -0.00000000         0.00000251  
Root: 2:        -0.01017338        -0.00000000         0.00000973  
Root: 3:         0.01411919        -0.00000001         0.00001369  
Root: 4:         0.03898423        -0.00000019         0.00006075  

Iteration:    6   Subspace Size:   39
Root: 1:        -0.07081339        -0.00000000         0.00000038  Converged
Root: 2:        -0.01017338        -0.00000000         0.00000151  
Root: 3:         0.01411919        -0.00000000         0.00000272  
Root: 4:         0.03898423        -0.00000001         0.00001287  

Iteration:    7   Subspace Size:   42
Root: 1:        -0.07081339        -0.00000000         0.00000031  Converged
Root: 2:        -0.01017338        -0.00000000         0.00000024  Converged
Root: 3:         0.01411919        -0.00000000         0.00000052  Converged
Root: 4:         0.03898423        -0.00000000         0.00000317  

Iteration:    8   Subspace Size:   43
Root: 1:        -0.07081339        -0.00000000         0.00000030  Converged
Root: 2:        -0.01017338        -0.00000000         0.00000022  Converged
Root: 3:         0.01411919        -0.00000000         0.00000048  Converged
Root: 4:         0.03898423        -0.00000000         0.00000055  Converged

Davidson converged in 8 iterations
43 sigma vectors were formed

      Davidson Diagonalization Parameters
-----------------------------------------------
Number of roots to find:                    4
Number of guess vectors:                   15
Maximum subspace size:                    300
Number of vectors to save:                  4
Collapse vectors per root:                  2
Number of CSFs:                          2016
Maximum Davidson iterations:              500
Residual convergence:                 1.0e-06
Orthogonality tolerance:              1.0e-12
Use incremental sigma vectors:             No

Davidson memory usage:  12.58 MB

Guess Vectors:
  64 &  63 :  open  :    -0.120726
  64 &  62 :  open  :    -0.074679
  63 &  62 :  open  :    -0.028214
  64 &  61 :  open  :     0.000370
  64 &  59 :  open  :     0.011144
  64 &  60 :  open  :     0.030832
  64 &  58 :  open  :     0.034019
  63 &  61 :  open  :     0.046836
  63 &  59 :  open  :     0.057609
  64 &  57 :  open  :     0.070811
  63 &  60 :  open  :     0.077297
  63 &  58 :  open  :     0.080485
  64 &  56 :  open  :     0.085059
  62 &  61 :  open  :     0.092882
  64 &  55 :  open  :     0.103563

  Root           Eigenvalue       Energy Change        Residual
-------------------------------------------------------------------
Iteration:    0   Subspace Size:   15
Root: 1:        -0.03671852        -0.03671852         0.02441707  
Root: 2:         0.01142111         0.01142111         0.02659759  
Root: 3:         0.05682961         0.05682961         0.02382079  
Root: 4:         0.06667182         0.06667182         0.03869581  

Iteration:    1   Subspace Size:   19
Root: 1:        -0.03821412        -0.00149560         0.00318650  
Root: 2:         0.00936177        -0.00205934         0.00621921  
Root: 3:         0.05468470        -0.00214492         0.00798075  
Root: 4:         0.06146712        -0.00520470         0.01440838  

Iteration:    2   Subspace Size:   23
Root: 1:        -0.03823674        -0.00002262         0.00039972  
Root: 2:         0.00926643        -0.00009534         0.00110004  
Root: 3:         0.05450189        -0.00018280         0.00148752  
Root: 4:         0.06091998        -0.00054714         0.00276999  

Iteration:    3   Subspace Size:   27
Root: 1:        -0.03823707        -0.00000033         0.00005968  
Root: 2:         0.00926348        -0.00000296         0.00016802  
Root: 3:         0.05449573        -0.00000616         0.00030004  
Root: 4:         0.06089654        -0.00002344         0.00059565  

Iteration:    4   Subspace Size:   31
Root: 1:        -0.03823707        -0.00000001         0.00000788  
Root: 2:         0.00926342        -0.00000006         0.00003119  
Root: 3:         0.05449550        -0.00000023         0.00004894  
Root: 4:         0.06089569        -0.00000085         0.00011963  

Iteration:    5   Subspace Size:   35
Root: 1:        -0.03823707        -0.00000000         0.00000112  
Root: 2:         0.00926341        -0.00000000         0.00000433  
Root: 3:         0.05449550        -0.00000001         0.00000907  
Root: 4:         0.06089566        -0.00000003         0.00002477  

Iteration:    6   Subspace Size:   39
Root: 1:        -0.03823707        -0.00000000         0.00000013  Converged
Root: 2:         0.00926341        -0.00000000         0.00000072  Converged
Root: 3:         0.05449550        -0.00000000         0.00000175  
Root: 4:         0.06089566        -0.00000000         0.00000436  

Iteration:    7   Subspace Size:   41
Root: 1:        -0.03823707        -0.00000000         0.00000013  Converged
Root: 2:         0.00926341        -0.00000000         0.00000070  Converged
Root: 3:         0.05449550        -0.00000000         0.00000033  Converged
Root: 4:         0.06089566        -0.00000000         0.00000089  Converged

 in gcp call
 n=          32
 coors(1) =   -9.47002453798815        2.18004157380547     
 -0.240509138455568     
 coors(2) =   -7.54778766495235        3.13836985225656     
   1.12513334391925     
 elements:            7           6
 gcp_e =   0.000000000000000E+000
 echo:  F
 pbc:  F
 method =pbeh3c              
Davidson converged in 7 iterations
41 sigma vectors were formed

Building Xtilde...

Building Z-vector RHS...

 Generating 2nd functional diffs
Solving CPSCF equations
Using DIIS solver

 Iter         Residual      
------  --------------------
    1      4.002841315980
    2      9.627868154057
    3      0.791815143260
    4      0.100561344929
    5      0.022250407574
    6      0.012969005874
    7      0.005237615447
    8      0.001455539505
    9      0.000515281515
   10      0.000362125874
   11      0.000148770789
   12      0.000050398743
   13      0.000015454257
   14      0.000007281435
   15      0.000001556608
   16      0.000000851436

CPSCF converged

Building X...

Computing grad Generating 2nd functional diffs
 Generating 2nd functional diffs
  Root   Mult.   Total Energy (a.u.)   Ex. Energy (a.u.)     Ex. Energy (eV)     Ex. Energy (nm)        Osc. (a.u.)  
-------------------------------------------------------------------------------------------------------------------
     1  singlet       -779.55910445
     2  triplet       -779.52652813          0.03257632          0.88644656       1398.66548431          0.00000000
     3  singlet       -779.49846444          0.06064001          1.65009848        751.37467419          0.26693387
     4  triplet       -779.47902765          0.08007681          2.17900041        568.99585875          0.00000000
     5  singlet       -779.47417187          0.08493259          2.31113288        536.46513177          0.15919614
     6  singlet       -779.44930683          0.10979762          2.98774471        414.97595304          0.02499404
     7  triplet       -779.43379556          0.12530889          3.40982779        363.60845293          0.00000000
     8  triplet       -779.42739540          0.13170905          3.58398504        345.93955970          0.00000000

Singlet  1: Largest CI coefficients:
  64  &  64 : closed :   0.965660
  63  &  64 :  open  :   0.142114
  64  &  63 :  open  :   0.142114
  63  &  63 : closed :  -0.126125

Triplet  2: Largest CI coefficients:
  63  &  64 :  open  :  -0.701550
  64  &  63 :  open  :   0.701550

Singlet  3: Largest CI coefficients:
  63  &  64 :  open  :   0.633954
  64  &  63 :  open  :   0.633954
  62  &  64 :  open  :   0.197632
  64  &  62 :  open  :   0.197632
  63  &  63 : closed :   0.179560
  64  &  64 : closed :  -0.166068
  62  &  63 :  open  :   0.140244
  63  &  62 :  open  :   0.140244

Triplet  4: Largest CI coefficients:
  62  &  64 :  open  :   0.618765
  64  &  62 :  open  :  -0.618765
  62  &  63 :  open  :   0.333848
  63  &  62 :  open  :  -0.333848

Singlet  5: Largest CI coefficients:
  62  &  64 :  open  :  -0.489094
  64  &  62 :  open  :  -0.489094
  63  &  63 : closed :  -0.448699
  63  &  64 :  open  :   0.255491
  64  &  63 :  open  :   0.255491
  62  &  63 :  open  :  -0.247257
  63  &  62 :  open  :  -0.247257
  62  &  62 : closed :   0.128736
  64  &  64 : closed :  -0.126658

Singlet  6: Largest CI coefficients:
  63  &  63 : closed :  -0.795239
  62  &  64 :  open  :   0.380790
  64  &  62 :  open  :   0.380790

Triplet  7: Largest CI coefficients:
  61  &  64 :  open  :   0.554307
  64  &  61 :  open  :  -0.554307
  62  &  63 :  open  :   0.346382
  63  &  62 :  open  :  -0.346382
  62  &  64 :  open  :  -0.189394
  64  &  62 :  open  :   0.189394
  61  &  63 :  open  :   0.143740
  63  &  61 :  open  :  -0.143740

Triplet  8: Largest CI coefficients:
  62  &  63 :  open  :   0.499512
  63  &  62 :  open  :  -0.499512
  61  &  64 :  open  :  -0.395116
  64  &  61 :  open  :   0.395116
  62  &  64 :  open  :  -0.252645
  64  &  62 :  open  :   0.252645

Singlet state dipole moments:

  Root       Dx         Dy         Dz         |D|  (Debye)
------------------------------------------------------------
     1   -12.9811    -0.1653     1.7490    13.0994
     2   -11.1150    -0.4363     1.6307    11.2424
     3    -8.2372    -0.0181    -0.5677     8.2568
     4   -12.8782    -0.1364     1.5973    12.9776

Triplet state dipole moments:

  Root       Dx         Dy         Dz         |D|  (Debye)
------------------------------------------------------------
     1   -14.0910    -0.5516     2.4711    14.3166
     2    -8.2113     1.2722    -2.6884     8.7333
     3     3.2725    -1.4073    -0.2425     3.5705
     4     0.7761    -1.0954    -0.7798     1.5526

Transition dipole moments between singlet states:

    Transition       Tx         Ty         Tz         |T| (a.u.)
------------------------------------------------------------------
     1 ->    2    -2.5223     0.4901    -0.0248     2.5696
     1 ->    3    -1.6573     0.2121     0.1407     1.6768
     1 ->    4     0.5496    -0.0678    -0.1864     0.5843
     2 ->    3     0.4608    -0.5670     0.8758     1.1405
     2 ->    4     3.5957    -0.4401    -0.4734     3.6534
     3 ->    4    -0.0163    -0.3741     0.6055     0.7119

Transition dipole moments between triplet states:

    Transition       Tx         Ty         Tz         |T| (a.u.)
------------------------------------------------------------------
     1 ->    2    -0.7400    -0.0004     0.2346     0.7762
     1 ->    3     0.4414    -0.2025     0.3290     0.5865
     1 ->    4     0.7753     0.0312    -0.3678     0.8586
     2 ->    3    -1.7452     0.3106    -0.0696     1.7740
     2 ->    4    -1.2745     0.1741     0.0899     1.2895
     3 ->    4    -1.0334     0.1888    -0.3841     1.1186

Magnetic transition dipole moments and rotational strengths:

 Transition      Lx         Ly         Lz       R(len)     R(vel) (a.u.)
------------------------------------------------------------------------
 1 ->    2    -0.3525    -0.0550     0.2467    -0.8559     3.6354
 1 ->    3    -0.2535     0.3327    -0.0966    -0.4772    -2.0302
 1 ->    4     0.0748    -0.3054     0.0891    -0.0452     0.0288

Electric transition quadrupole moments (Cartesian):

 Transition      Qxy        Qxz        Qyz        Qxx        Qyy        Qzz       norm (a.u.)
----------------------------------------------------------------------------------------------
 1 ->    2    -1.7110     0.4837     0.0439     9.8574     0.1220    -0.1913    10.0192
 1 ->    3    -1.0662     0.5135     0.0416     6.8279     0.3835    -0.2891     6.9464
 1 ->    4     1.0124    -0.6525    -0.1529    -6.6318    -0.3121     0.6139     6.7771


|FINAL Target State Energy: -779.559104452676 a.u.
 Energy calculation finished, energy: -7.794984644E+02

Converting Cartesians to HDLC
Testing convergence  in cycle    1
  Max grad  3.7398E-02 Target: 1.0000E-03 converged?   no
  RMS grad  7.5912E-03 Target: 6.6667E-04 converged?   no
 Predicted step length 2.0000E-02
 Trust radius          1.0000E-01

Converting HDLC to Cartesians
 in gcp call
 n=          32
 coors(1) =   -9.45182662941732        2.17408560765488     
 -0.246068309871020     
 coors(2) =   -7.53347824950004        3.12884868513917     
   1.12864070557797     
 elements:            7           6
 gcp_e =    1.00000000000000     
 echo:  F
 pbc:  F
 method =pbeh3c              
RMSD coordinate change for step 1 is  1.296e-02
DFTD Energy:    -0.0208403 hartree
gCP Energy:     0.0534329 hartree
| Total AOs: 316    Total MOs: 298
Setting up the DFT grid...
| time to set the grid = 0.06 s
DFT grid points: 367986 (11499 points/atom)

                      *** Start SCF Iterations ***

 Iter     DIIS Error       Energy change      Electrons        XC Energy           Energy        Time(s)
----------------------------------------------------------------------------------------------------------
Initial temperature is 0.250000
| Skip purify step
|    1     0.0045765671    -772.1628201470   126.0099831527   -63.8502210271    -772.1628201470     1.37  
|    2     0.0010468591      +0.0111446703   126.0000399275   -63.8459069379    -772.1516754767     1.22  
|    3     0.0019398154      +0.0000871507   126.0000398980   -63.8506762676    -772.1515883260     1.22  
|    4     0.0002956615      -0.0001265759   126.0000399204   -63.8487982735    -772.1517149019     1.20  
|    5     0.0001101936      -0.0000035240   126.0000399284   -63.8481802724    -772.1517184258     1.16  
|    6     0.0000413559      -0.0000006367   126.0000399286   -63.8480962344    -772.1517190626     1.14  
----------------------------------------------------------------------------------------------------------
FINAL ENERGY: -772.1517190626 a.u.
Fractional Occupation Entropy: 0.0000000000
Mermin Free Energy:            -772.1517190626
DISPERSION CONTRIBUTION TO ENERGY: -0.0208402696 a.u.
GCP BSSE CORRECTION: 0.0534329280 a.u.
HOMO-LUMO GAP: 1.390 eV
CENTER OF MASS: {-0.050232, -0.126342, -0.022695} ANGS
DIPOLE MOMENT: {-8.970104, 0.670495, 0.817271} (|D| = 9.032179) DEBYE

Running Mulliken population analysis...


  Restricted hh-TDA Parameters
--------------------------------------------
Number of occupied orbitals:            64
Number of virtual orbitals:            234
Number of molecular orbitals:          298
Number of basis functions:             316
Multiplicity of target state:      singlet

 Generating 2nd functional diffs
Reference energy:             -779.4890615360
Number of electrons:           128.0000405622
XC energy:                     -65.1621010487

      Davidson Diagonalization Parameters
-----------------------------------------------
Number of roots to find:                    4
Number of guess vectors:                   15
Maximum subspace size:                    300
Number of vectors to save:                  4
Collapse vectors per root:                  2
Number of CSFs:                          2080
Maximum Davidson iterations:              500
Residual convergence:                 1.0e-06
Orthogonality tolerance:              1.0e-12
Use incremental sigma vectors:             No

Davidson memory usage:  12.89 MB

Guess Vectors:
  64 &  64 : closed :    -0.168191
  64 &  63 :  open  :    -0.121418
  64 &  62 :  open  :    -0.075253
  63 &  63 : closed :    -0.074646
  63 &  62 :  open  :    -0.028480
  64 &  61 :  open  :     0.000379
  64 &  59 :  open  :     0.010853
  62 &  62 : closed :     0.017686
  64 &  60 :  open  :     0.030212
  64 &  58 :  open  :     0.032548
  63 &  61 :  open  :     0.047152
  63 &  59 :  open  :     0.057625
  64 &  57 :  open  :     0.070009
  63 &  60 :  open  :     0.076985
  63 &  58 :  open  :     0.079321

  Root           Eigenvalue       Energy Change        Residual
-------------------------------------------------------------------
Iteration:    0   Subspace Size:   15
Root: 1:        -0.06908450        -0.06908450         0.03788607  
Root: 2:        -0.00686854        -0.00686854         0.04108272  
Root: 3:         0.01698243         0.01698243         0.03764782  
Root: 4:         0.04735200         0.04735200         0.05779859  

Iteration:    1   Subspace Size:   19
Root: 1:        -0.07165336        -0.00256886         0.00495437  
Root: 2:        -0.01061952        -0.00375098         0.00705350  
Root: 3:         0.01399062        -0.00299181         0.00815413  
Root: 4:         0.03941859        -0.00793340         0.01645711  

Iteration:    2   Subspace Size:   23
Root: 1:        -0.07169824        -0.00004488         0.00090670  
Root: 2:        -0.01071897        -0.00009944         0.00155819  
Root: 3:         0.01385262        -0.00013801         0.00195206  
Root: 4:         0.03874065        -0.00067794         0.00522201  

Iteration:    3   Subspace Size:   27
Root: 1:        -0.07169968        -0.00000144         0.00012396  
Root: 2:        -0.01072320        -0.00000423         0.00031162  
Root: 3:         0.01384479        -0.00000783         0.00035429  
Root: 4:         0.03867274        -0.00006791         0.00135682  

Iteration:    4   Subspace Size:   31
Root: 1:        -0.07169971        -0.00000002         0.00001791  
Root: 2:        -0.01072335        -0.00000015         0.00005908  
Root: 3:         0.01384458        -0.00000021         0.00007335  
Root: 4:         0.03866884        -0.00000389         0.00030707  

Iteration:    5   Subspace Size:   35
Root: 1:        -0.07169971        -0.00000000         0.00000256  
Root: 2:        -0.01072336        -0.00000000         0.00000962  
Root: 3:         0.01384457        -0.00000001         0.00001372  
Root: 4:         0.03866866        -0.00000018         0.00005947  

Iteration:    6   Subspace Size:   39
Root: 1:        -0.07169971        -0.00000000         0.00000040  Converged
Root: 2:        -0.01072336        -0.00000000         0.00000150  
Root: 3:         0.01384457        -0.00000000         0.00000262  
Root: 4:         0.03866865        -0.00000001         0.00001254  

Iteration:    7   Subspace Size:   42
Root: 1:        -0.07169971        -0.00000000         0.00000032  Converged
Root: 2:        -0.01072336        -0.00000000         0.00000023  Converged
Root: 3:         0.01384457        -0.00000000         0.00000051  Converged
Root: 4:         0.03866865        -0.00000000         0.00000312  

Iteration:    8   Subspace Size:   43
Root: 1:        -0.07169971        -0.00000000         0.00000031  Converged
Root: 2:        -0.01072336        -0.00000000         0.00000021  Converged
Root: 3:         0.01384457        -0.00000000         0.00000048  Converged
Root: 4:         0.03866865        -0.00000000         0.00000055  Converged

Davidson converged in 8 iterations
43 sigma vectors were formed

      Davidson Diagonalization Parameters
-----------------------------------------------
Number of roots to find:                    4
Number of guess vectors:                   15
Maximum subspace size:                    300
Number of vectors to save:                  4
Collapse vectors per root:                  2
Number of CSFs:                          2016
Maximum Davidson iterations:              500
Residual convergence:                 1.0e-06
Orthogonality tolerance:              1.0e-12
Use incremental sigma vectors:             No

Davidson memory usage:  12.58 MB

Guess Vectors:
  64 &  63 :  open  :    -0.121418
  64 &  62 :  open  :    -0.075253
  63 &  62 :  open  :    -0.028480
  64 &  61 :  open  :     0.000379
  64 &  59 :  open  :     0.010853
  64 &  60 :  open  :     0.030212
  64 &  58 :  open  :     0.032548
  63 &  61 :  open  :     0.047152
  63 &  59 :  open  :     0.057625
  64 &  57 :  open  :     0.070009
  63 &  60 :  open  :     0.076985
  63 &  58 :  open  :     0.079321
  64 &  56 :  open  :     0.085677
  62 &  61 :  open  :     0.093318
  64 &  55 :  open  :     0.103745

  Root           Eigenvalue       Energy Change        Residual
-------------------------------------------------------------------
Iteration:    0   Subspace Size:   15
Root: 1:        -0.03722504        -0.03722504         0.02449674  
Root: 2:         0.01089913         0.01089913         0.02668688  
Root: 3:         0.05666702         0.05666702         0.02374345  
Root: 4:         0.06661782         0.06661782         0.03896836  

Iteration:    1   Subspace Size:   19
Root: 1:        -0.03873311        -0.00150807         0.00323297  
Root: 2:         0.00883573        -0.00206340         0.00620571  
Root: 3:         0.05454683        -0.00212019         0.00782326  
Root: 4:         0.06138125        -0.00523657         0.01456592  

Iteration:    2   Subspace Size:   23
Root: 1:        -0.03875643        -0.00002332         0.00041148  
Root: 2:         0.00874102        -0.00009471         0.00110134  
Root: 3:         0.05437121        -0.00017562         0.00143885  
Root: 4:         0.06081999        -0.00056126         0.00289478  

Iteration:    3   Subspace Size:   27
Root: 1:        -0.03875678        -0.00000035         0.00006104  
Root: 2:         0.00873805        -0.00000296         0.00016884  
Root: 3:         0.05436546        -0.00000575         0.00029287  
Root: 4:         0.06079428        -0.00002571         0.00062176  

Iteration:    4   Subspace Size:   31
Root: 1:        -0.03875679        -0.00000001         0.00000806  
Root: 2:         0.00873799        -0.00000006         0.00003103  
Root: 3:         0.05436524        -0.00000022         0.00004876  
Root: 4:         0.06079335        -0.00000093         0.00012391  

Iteration:    5   Subspace Size:   35
Root: 1:        -0.03875679        -0.00000000         0.00000114  
Root: 2:         0.00873799        -0.00000000         0.00000436  
Root: 3:         0.05436523        -0.00000001         0.00000895  
Root: 4:         0.06079332        -0.00000003         0.00002584  

Iteration:    6   Subspace Size:   39
Root: 1:        -0.03875679        -0.00000000         0.00000013  Converged
Root: 2:         0.00873799        -0.00000000         0.00000074  Converged
Root: 3:         0.05436523        -0.00000000         0.00000174  
Root: 4:         0.06079331        -0.00000000         0.00000461  

Iteration:    7   Subspace Size:   41
Root: 1:        -0.03875679        -0.00000000         0.00000013  Converged
Root: 2:         0.00873799        -0.00000000         0.00000073  Converged
Root: 3:         0.05436523        -0.00000000         0.00000032  Converged
Root: 4:         0.06079331        -0.00000000         0.00000097  Converged

 in gcp call
 n=          32
 coors(1) =   -9.45182662941732        2.17408560765488     
 -0.246068309871020     
 coors(2) =   -7.53347824950004        3.12884868513917     
   1.12864070557797     
 elements:            7           6
 gcp_e =   0.000000000000000E+000
 echo:  F
 pbc:  F
 method =pbeh3c              
Davidson converged in 7 iterations
41 sigma vectors were formed

Building Xtilde...

Building Z-vector RHS...

 Generating 2nd functional diffs
Solving CPSCF equations
Using DIIS solver

 Iter         Residual      
------  --------------------
    1      3.944938142443
    2      9.416165356589
    3      0.785736122999
    4      0.098637832094
    5      0.021321204677
    6      0.012480522997
    7      0.005037314978
    8      0.001404506654
    9      0.000512613481
   10      0.000354852042
   11      0.000144902688
   12      0.000049101493
   13      0.000014551404
   14      0.000006873427
   15      0.000001436787
   16      0.000000669685

CPSCF converged

Building X...

Computing grad Generating 2nd functional diffs
 Generating 2nd functional diffs
  Root   Mult.   Total Energy (a.u.)   Ex. Energy (a.u.)     Ex. Energy (eV)     Ex. Energy (nm)        Osc. (a.u.)  
-------------------------------------------------------------------------------------------------------------------
     1  singlet       -779.56076124
     2  triplet       -779.52781832          0.03294292          0.89642228       1383.10060939          0.00000000
     3  singlet       -779.49978489          0.06097635          1.65925055        747.23025180          0.26330714
     4  triplet       -779.48032355          0.08043769          2.18882065        566.44303255          0.00000000
     5  singlet       -779.47521697          0.08554428          2.32777781        532.62910309          0.16471814
     6  singlet       -779.45039289          0.11036836          3.00327530        412.83002202          0.02479890
     7  triplet       -779.43469631          0.12606494          3.43040090        361.42778763          0.00000000
     8  triplet       -779.42826822          0.13249302          3.60531791        343.89261539          0.00000000

Singlet  1: Largest CI coefficients:
  64  &  64 : closed :   0.966132
  63  &  64 :  open  :   0.140760
  64  &  63 :  open  :   0.140760
  63  &  63 : closed :  -0.125713

Triplet  2: Largest CI coefficients:
  63  &  64 :  open  :   0.701580
  64  &  63 :  open  :  -0.701580

Singlet  3: Largest CI coefficients:
  63  &  64 :  open  :   0.632632
  64  &  63 :  open  :   0.632632
  62  &  64 :  open  :   0.201011
  64  &  62 :  open  :   0.201011
  63  &  63 : closed :   0.183304
  64  &  64 : closed :  -0.163644
  62  &  63 :  open  :   0.140429
  63  &  62 :  open  :   0.140429

Triplet  4: Largest CI coefficients:
  62  &  64 :  open  :  -0.620346
  64  &  62 :  open  :   0.620346
  62  &  63 :  open  :  -0.330946
  63  &  62 :  open  :   0.330946

Singlet  5: Largest CI coefficients:
  62  &  64 :  open  :  -0.490065
  64  &  62 :  open  :  -0.490065
  63  &  63 : closed :  -0.445832
  63  &  64 :  open  :   0.259719
  64  &  63 :  open  :   0.259719
  62  &  63 :  open  :  -0.243806
  63  &  62 :  open  :  -0.243806
  62  &  62 : closed :   0.128036
  64  &  64 : closed :  -0.126096

Singlet  6: Largest CI coefficients:
  63  &  63 : closed :  -0.796517
  62  &  64 :  open  :   0.379568
  64  &  62 :  open  :   0.379568

Triplet  7: Largest CI coefficients:
  61  &  64 :  open  :   0.560964
  64  &  61 :  open  :  -0.560964
  62  &  63 :  open  :   0.338278
  63  &  62 :  open  :  -0.338278
  62  &  64 :  open  :  -0.184121
  64  &  62 :  open  :   0.184121
  61  &  63 :  open  :   0.143968
  63  &  61 :  open  :  -0.143968

Triplet  8: Largest CI coefficients:
  62  &  63 :  open  :   0.506784
  63  &  62 :  open  :  -0.506784
  61  &  64 :  open  :  -0.385631
  64  &  61 :  open  :   0.385631
  62  &  64 :  open  :  -0.253496
  64  &  62 :  open  :   0.253496

Singlet state dipole moments:

  Root       Dx         Dy         Dz         |D|  (Debye)
------------------------------------------------------------
     1   -12.9500    -0.1700     1.7506    13.0689
     2   -11.0990    -0.4148     1.6075    11.2225
     3    -8.1844    -0.0388    -0.5190     8.2009
     4   -12.7555    -0.1545     1.6042    12.8569

Triplet state dipole moments:

  Root       Dx         Dy         Dz         |D|  (Debye)
------------------------------------------------------------
     1   -14.0117    -0.5581     2.4726    14.2391
     2    -8.1585     1.2564    -2.6628     8.6735
     3     3.4442    -1.4437    -0.2034     3.7400
     4     0.6991    -1.0829    -0.7855     1.5095

Transition dipole moments between singlet states:

    Transition       Tx         Ty         Tz         |T| (a.u.)
------------------------------------------------------------------
     1 ->    2    -2.4981     0.4857    -0.0299     2.5450
     1 ->    3    -1.6800     0.2153     0.1400     1.6995
     1 ->    4     0.5468    -0.0673    -0.1831     0.5805
     2 ->    3     0.4305    -0.5607     0.8824     1.1306
     2 ->    4     3.5869    -0.4372    -0.4677     3.6436
     3 ->    4     0.0224    -0.3774     0.6017     0.7106

Transition dipole moments between triplet states:

    Transition       Tx         Ty         Tz         |T| (a.u.)
------------------------------------------------------------------
     1 ->    2    -0.7457    -0.0009     0.2386     0.7830
     1 ->    3    -0.4398     0.2020    -0.3281     0.5847
     1 ->    4    -0.7876    -0.0236     0.3536     0.8636
     2 ->    3     1.7199    -0.3074     0.0692     1.7485
     2 ->    4     1.2972    -0.1792    -0.0829     1.3122
     3 ->    4    -1.0393     0.1935    -0.3727     1.1210

Magnetic transition dipole moments and rotational strengths:

 Transition      Lx         Ly         Lz       R(len)     R(vel) (a.u.)
------------------------------------------------------------------------
 1 ->    2    -0.3501    -0.0543     0.2447    -0.8408     3.4122
 1 ->    3    -0.2559     0.3372    -0.0904    -0.4898    -2.1395
 1 ->    4     0.0730    -0.3058     0.0868    -0.0446     0.0281

Electric transition quadrupole moments (Cartesian):

 Transition      Qxy        Qxz        Qyz        Qxx        Qyy        Qzz       norm (a.u.)
----------------------------------------------------------------------------------------------
 1 ->    2    -1.6824     0.4728     0.0449     9.7718     0.1083    -0.1824     9.9292
 1 ->    3    -1.0783     0.5106     0.0445     6.9103     0.3843    -0.2821     7.0288
 1 ->    4     0.9951    -0.6279    -0.1539    -6.5612    -0.3061     0.5996     6.7015


|FINAL Target State Energy: -779.560761242024 a.u.
 Energy calculation finished, energy: -7.794997849E+02

Converting Cartesians to HDLC
 Wolfe conditions fulfilled, increasing trust radius
Testing convergence  in cycle    2
    Energy  1.3205E-03 Target: 5.0000E-04 converged?   no
  Max step  1.0386E-02 Target: 4.0000E-03 converged?   no
  RMS step  2.1082E-03 Target: 2.6667E-03 converged?  yes
  Max grad  3.4032E-02 Target: 1.0000E-03 converged?   no
  RMS grad  6.7036E-03 Target: 6.6667E-04 converged?   no
 Predicted step length 2.1153E-01
 Trust radius          2.0000E-01

Converting HDLC to Cartesians
 in gcp call
 n=          32
 coors(1) =   -9.29625257084733        2.10687336427097     
 -0.330161940607652     
 coors(2) =   -7.47623956177563        3.04662528163217     
   1.19072875030788     
 elements:            7           6
 gcp_e =    1.00000000000000     
 echo:  F
 pbc:  F
 method =pbeh3c              
RMSD coordinate change for step 2 is  1.718e-01
DFTD Energy:    -0.0210523 hartree
gCP Energy:     0.0540752 hartree
| Total AOs: 316    Total MOs: 298
Setting up the DFT grid...
| time to set the grid = 0.07 s
DFT grid points: 367780 (11493 points/atom)

                      *** Start SCF Iterations ***

 Iter     DIIS Error       Energy change      Electrons        XC Energy           Energy        Time(s)
----------------------------------------------------------------------------------------------------------
Initial temperature is 0.250000
| Skip purify step
|    1     0.0664161210    -772.1791745497   126.0171175978   -63.8750182674    -772.1791745497     1.38  
|    2     0.0056064629      +0.0221530167   125.9999760032   -63.8795501037    -772.1570215330     1.31  
|    3     0.0117946836      +0.0029946729   125.9999760887   -63.8873545105    -772.1540268601     1.29  
|    4     0.0015920788      -0.0050712011   125.9999758534   -63.8809055223    -772.1590980611     1.27  
|    5     0.0012587976      -0.0001070917   125.9999759386   -63.8804499977    -772.1592051528     1.22  
|    6     0.0003360734      -0.0000536240   125.9999758905   -63.8812297011    -772.1592587768     1.19  
|    7     0.0001277641      -0.0000043750   125.9999758956   -63.8810465583    -772.1592631518     1.16  
|    8     0.0000393125      -0.0000003566   125.9999758910   -63.8810086149    -772.1592635084     1.14  
----------------------------------------------------------------------------------------------------------
FINAL ENERGY: -772.1592635084 a.u.
Fractional Occupation Entropy: 0.0000000000
Mermin Free Energy:            -772.1592635084
DISPERSION CONTRIBUTION TO ENERGY: -0.0210523155 a.u.
GCP BSSE CORRECTION: 0.0540752327 a.u.
HOMO-LUMO GAP: 1.512 eV
CENTER OF MASS: {-0.060251, -0.115485, 0.003309} ANGS
DIPOLE MOMENT: {-8.280934, 0.391303, -0.134064} (|D| = 8.291258) DEBYE

Running Mulliken population analysis...


  Restricted hh-TDA Parameters
--------------------------------------------
Number of occupied orbitals:            64
Number of virtual orbitals:            234
Number of molecular orbitals:          298
Number of basis functions:             316
Multiplicity of target state:      singlet

 Generating 2nd functional diffs
Reference energy:             -779.4940901768
Number of electrons:           127.9999755083
XC energy:                     -65.1957049982

      Davidson Diagonalization Parameters
-----------------------------------------------
Number of roots to find:                    4
Number of guess vectors:                   15
Maximum subspace size:                    300
Number of vectors to save:                  4
Collapse vectors per root:                  2
Number of CSFs:                          2080
Maximum Davidson iterations:              500
Residual convergence:                 1.0e-06
Orthogonality tolerance:              1.0e-12
Use incremental sigma vectors:             No

Davidson memory usage:  12.89 MB

Guess Vectors:
  64 &  64 : closed :    -0.175268
  64 &  63 :  open  :    -0.124026
  64 &  62 :  open  :    -0.079608
  63 &  63 : closed :    -0.072784
  63 &  62 :  open  :    -0.028366
  64 &  61 :  open  :     0.000729
  64 &  58 :  open  :     0.009534
  62 &  62 : closed :     0.016052
  64 &  59 :  open  :     0.019554
  64 &  60 :  open  :     0.026432
  63 &  61 :  open  :     0.051971
  63 &  58 :  open  :     0.060776
  64 &  57 :  open  :     0.063393
  63 &  59 :  open  :     0.070796
  63 &  60 :  open  :     0.077674

  Root           Eigenvalue       Energy Change        Residual
-------------------------------------------------------------------
Iteration:    0   Subspace Size:   15
Root: 1:        -0.07619904        -0.07619904         0.03728594  
Root: 2:        -0.00950588        -0.00950588         0.03894181  
Root: 3:         0.01745638         0.01745638         0.03959601  
Root: 4:         0.04790003         0.04790003         0.05720371  

Iteration:    1   Subspace Size:   19
Root: 1:        -0.07862617        -0.00242712         0.00515030  
Root: 2:        -0.01285013        -0.00334425         0.00722406  
Root: 3:         0.01411934        -0.00333704         0.00867077  
Root: 4:         0.04024961        -0.00765042         0.01564293  

Iteration:    2   Subspace Size:   23
Root: 1:        -0.07867541        -0.00004925         0.00089471  
Root: 2:        -0.01295445        -0.00010432         0.00142239  
Root: 3:         0.01396885        -0.00015048         0.00201846  
Root: 4:         0.03962474        -0.00062487         0.00469003  

Iteration:    3   Subspace Size:   27
Root: 1:        -0.07867682        -0.00000141         0.00012892  
Root: 2:        -0.01295805        -0.00000360         0.00027873  
Root: 3:         0.01396100        -0.00000785         0.00037756  
Root: 4:         0.03956759        -0.00005715         0.00123326  

Iteration:    4   Subspace Size:   31
Root: 1:        -0.07867685        -0.00000003         0.00002067  
Root: 2:        -0.01295817        -0.00000012         0.00005376  
Root: 3:         0.01396076        -0.00000024         0.00007431  
Root: 4:         0.03956441        -0.00000317         0.00027405  

Iteration:    5   Subspace Size:   35
Root: 1:        -0.07867685        -0.00000000         0.00000300  
Root: 2:        -0.01295818        -0.00000000         0.00000896  
Root: 3:         0.01396075        -0.00000001         0.00001484  
Root: 4:         0.03956426        -0.00000015         0.00005775  

Iteration:    6   Subspace Size:   39
Root: 1:        -0.07867685        -0.00000000         0.00000049  Converged
Root: 2:        -0.01295818        -0.00000000         0.00000143  
Root: 3:         0.01396075        -0.00000000         0.00000240  
Root: 4:         0.03956425        -0.00000001         0.00001237  

Iteration:    7   Subspace Size:   42
Root: 1:        -0.07867685        -0.00000000         0.00000046  Converged
Root: 2:        -0.01295818        -0.00000000         0.00000025  Converged
Root: 3:         0.01396075        -0.00000000         0.00000044  Converged
Root: 4:         0.03956425        -0.00000000         0.00000278  

Iteration:    8   Subspace Size:   43
Root: 1:        -0.07867685        -0.00000000         0.00000046  Converged
Root: 2:        -0.01295818        -0.00000000         0.00000025  Converged
Root: 3:         0.01396075        -0.00000000         0.00000041  Converged
Root: 4:         0.03956425        -0.00000000         0.00000056  Converged

Davidson converged in 8 iterations
43 sigma vectors were formed

      Davidson Diagonalization Parameters
-----------------------------------------------
Number of roots to find:                    4
Number of guess vectors:                   15
Maximum subspace size:                    300
Number of vectors to save:                  4
Collapse vectors per root:                  2
Number of CSFs:                          2016
Maximum Davidson iterations:              500
Residual convergence:                 1.0e-06
Orthogonality tolerance:              1.0e-12
Use incremental sigma vectors:             No

Davidson memory usage:  12.58 MB

Guess Vectors:
  64 &  63 :  open  :    -0.124026
  64 &  62 :  open  :    -0.079608
  63 &  62 :  open  :    -0.028366
  64 &  61 :  open  :     0.000729
  64 &  58 :  open  :     0.009534
  64 &  59 :  open  :     0.019554
  64 &  60 :  open  :     0.026432
  63 &  61 :  open  :     0.051971
  63 &  58 :  open  :     0.060776
  64 &  57 :  open  :     0.063393
  63 &  59 :  open  :     0.070796
  63 &  60 :  open  :     0.077674
  64 &  56 :  open  :     0.087536
  62 &  61 :  open  :     0.096389
  64 &  55 :  open  :     0.103185

  Root           Eigenvalue       Energy Change        Residual
-------------------------------------------------------------------
Iteration:    0   Subspace Size:   15
Root: 1:        -0.03876977        -0.03876977         0.02477378  
Root: 2:         0.00613262         0.00613262         0.02665776  
Root: 3:         0.05565704         0.05565704         0.02214291  
Root: 4:         0.06980218         0.06980218         0.04094499  

Iteration:    1   Subspace Size:   19
Root: 1:        -0.04033891        -0.00156915         0.00338573  
Root: 2:         0.00415218        -0.00198044         0.00563763  
Root: 3:         0.05392383        -0.00173321         0.00596355  
Root: 4:         0.06429081        -0.00551138         0.01677991  

Iteration:    2   Subspace Size:   23
Root: 1:        -0.04036450        -0.00002558         0.00045139  
Root: 2:         0.00407677        -0.00007541         0.00094968  
Root: 3:         0.05381786        -0.00010596         0.00093317  
Root: 4:         0.06356089        -0.00072992         0.00287973  

Iteration:    3   Subspace Size:   27
Root: 1:        -0.04036493        -0.00000043         0.00006519  
Root: 2:         0.00407466        -0.00000211         0.00014894  
Root: 3:         0.05381557        -0.00000229         0.00020678  
Root: 4:         0.06353782        -0.00002306         0.00055522  

Iteration:    4   Subspace Size:   31
Root: 1:        -0.04036494        -0.00000001         0.00000812  
Root: 2:         0.00407461        -0.00000005         0.00002634  
Root: 3:         0.05381546        -0.00000011         0.00004074  
Root: 4:         0.06353699        -0.00000084         0.00012529  

Iteration:    5   Subspace Size:   35
Root: 1:        -0.04036494        -0.00000000         0.00000118  
Root: 2:         0.00407461        -0.00000000         0.00000378  
Root: 3:         0.05381545        -0.00000000         0.00000747  
Root: 4:         0.06353695        -0.00000004         0.00002627  

Iteration:    6   Subspace Size:   39
Root: 1:        -0.04036494        -0.00000000         0.00000015  Converged
Root: 2:         0.00407461        -0.00000000         0.00000058  Converged
Root: 3:         0.05381545        -0.00000000         0.00000168  
Root: 4:         0.06353695        -0.00000000         0.00000581  

Iteration:    7   Subspace Size:   41
Root: 1:        -0.04036494        -0.00000000         0.00000015  Converged
Root: 2:         0.00407461        -0.00000000         0.00000057  Converged
Root: 3:         0.05381545        -0.00000000         0.00000023  Converged
Root: 4:         0.06353695        -0.00000000         0.00000136  

Iteration:    8   Subspace Size:   42
Root: 1:        -0.04036494        -0.00000000         0.00000015  Converged
Root: 2:         0.00407461        -0.00000000         0.00000057  Converged
Root: 3:         0.05381545        -0.00000000         0.00000023  Converged
Root: 4:         0.06353695        -0.00000000         0.00000028  Converged

 in gcp call
 n=          32
 coors(1) =   -9.29625257084733        2.10687336427097     
 -0.330161940607652     
 coors(2) =   -7.47623956177563        3.04662528163217     
   1.19072875030788     
 elements:            7           6
 gcp_e =   0.000000000000000E+000
 echo:  F
 pbc:  F
 method =pbeh3c              
Davidson converged in 8 iterations
42 sigma vectors were formed

Building Xtilde...

Building Z-vector RHS...

 Generating 2nd functional diffs
Solving CPSCF equations
Using DIIS solver

 Iter         Residual      
------  --------------------
    1      3.548376768265
    2      7.861924333231
    3      0.781148554707
    4      0.093686970258
    5      0.017055004063
    6      0.008948967288
    7      0.003859856750
    8      0.001339148246
    9      0.000366426693
   10      0.000236340066
   11      0.000099681825
   12      0.000041912607
   13      0.000010153888
   14      0.000004768273
   15      0.000001113182
   16      0.000000839997

CPSCF converged

Building X...

Computing grad Generating 2nd functional diffs
 Generating 2nd functional diffs
  Root   Mult.   Total Energy (a.u.)   Ex. Energy (a.u.)     Ex. Energy (eV)     Ex. Energy (nm)        Osc. (a.u.)  
-------------------------------------------------------------------------------------------------------------------
     1  singlet       -779.57276702
     2  triplet       -779.53445512          0.03831191          1.04251992       1189.27435273          0.00000000
     3  singlet       -779.50704835          0.06571867          1.78829570        693.30939181          0.21756709
     4  triplet       -779.49001557          0.08275146          2.25178142        550.60504433          0.00000000
     5  singlet       -779.48012943          0.09263760          2.52079689        491.84534238          0.26380679
     6  singlet       -779.45452592          0.11824110          3.21750355        385.34291800          0.00859025
     7  triplet       -779.44027473          0.13249230          3.60529831        343.89448545          0.00000000
     8  triplet       -779.43055323          0.14221380          3.86983368        320.38643237          0.00000000

Singlet  1: Largest CI coefficients:
  64  &  64 : closed :  -0.975065
  63  &  63 : closed :   0.123395
  63  &  64 :  open  :   0.107976
  64  &  63 :  open  :   0.107976

Triplet  2: Largest CI coefficients:
  63  &  64 :  open  :   0.701661
  64  &  63 :  open  :  -0.701661

Singlet  3: Largest CI coefficients:
  63  &  64 :  open  :   0.607708
  64  &  63 :  open  :   0.607708
  62  &  64 :  open  :  -0.264099
  64  &  62 :  open  :  -0.264099
  63  &  63 : closed :  -0.215699
  62  &  63 :  open  :   0.145199
  63  &  62 :  open  :   0.145199
  64  &  64 : closed :   0.115071

Triplet  4: Largest CI coefficients:
  62  &  64 :  open  :  -0.640553
  64  &  62 :  open  :   0.640553
  62  &  63 :  open  :   0.290554
  63  &  62 :  open  :  -0.290554

Singlet  5: Largest CI coefficients:
  62  &  64 :  open  :  -0.519222
  64  &  62 :  open  :  -0.519222
  63  &  63 : closed :  -0.330160
  63  &  64 :  open  :  -0.327641
  64  &  63 :  open  :  -0.327641
  62  &  63 :  open  :   0.200583
  63  &  62 :  open  :   0.200583
  62  &  62 : closed :   0.118449

Singlet  6: Largest CI coefficients:
  63  &  63 : closed :   0.836926
  62  &  64 :  open  :  -0.313450
  64  &  62 :  open  :  -0.313450
  61  &  64 :  open  :   0.129762
  64  &  61 :  open  :   0.129762
  64  &  64 : closed :   0.113008

Triplet  7: Largest CI coefficients:
  61  &  64 :  open  :   0.648122
  64  &  61 :  open  :  -0.648122
  62  &  63 :  open  :  -0.185296
  63  &  62 :  open  :   0.185296
  61  &  63 :  open  :  -0.138299
  63  &  61 :  open  :   0.138299

Triplet  8: Largest CI coefficients:
  62  &  63 :  open  :  -0.597760
  63  &  62 :  open  :   0.597760
  62  &  64 :  open  :  -0.257921
  64  &  62 :  open  :   0.257921
  61  &  64 :  open  :  -0.212547
  64  &  61 :  open  :   0.212547
  58  &  62 :  open  :   0.101245
  62  &  58 :  open  :  -0.101245

Singlet state dipole moments:

  Root       Dx         Dy         Dz         |D|  (Debye)
------------------------------------------------------------
     1   -12.8389    -0.0971     1.7655    12.9601
     2   -10.8631    -0.0214     1.1284    10.9215
     3    -8.1511     0.0133    -0.0659     8.1514
     4   -10.9996    -0.4782     1.9306    11.1779

Triplet state dipole moments:

  Root       Dx         Dy         Dz         |D|  (Debye)
------------------------------------------------------------
     1   -13.1416    -0.5408     2.4956    13.3873
     2    -7.7134     1.2250    -2.4400     8.1824
     3     5.1583    -1.9254    -0.0400     5.5061
     4    -0.5209    -0.7424    -0.8727     1.2586

Transition dipole moments between singlet states:

    Transition       Tx         Ty         Tz         |T| (a.u.)
------------------------------------------------------------------
     1 ->    2    -2.1855     0.4269    -0.0844     2.2284
     1 ->    3     2.0446    -0.2670    -0.1414     2.0668
     1 ->    4     0.2827    -0.0111    -0.1701     0.3301
     2 ->    3     0.2286     0.4590    -1.0086     1.1315
     2 ->    4     3.3878    -0.4180    -0.3391     3.4302
     3 ->    4    -0.7649     0.4153    -0.4706     0.9894

Transition dipole moments between triplet states:

    Transition       Tx         Ty         Tz         |T| (a.u.)
------------------------------------------------------------------
     1 ->    2     0.7502     0.0105    -0.2777     0.8001
     1 ->    3     0.2526    -0.2070     0.3608     0.4867
     1 ->    4     0.9208    -0.0545    -0.1888     0.9416
     2 ->    3     1.2596    -0.2467     0.0448     1.2843
     2 ->    4     1.6444    -0.2492    -0.0089     1.6632
     3 ->    4    -0.6254     0.1771    -0.1822     0.6750

Magnetic transition dipole moments and rotational strengths:

 Transition      Lx         Ly         Lz       R(len)     R(vel) (a.u.)
------------------------------------------------------------------------
 1 ->    2    -0.2964    -0.0380     0.2330    -0.6118     2.2624
 1 ->    3     0.2931    -0.4389     0.0354    -0.7114    -3.2876
 1 ->    4     0.0124    -0.2794     0.0659     0.0046     0.0948

Electric transition quadrupole moments (Cartesian):

 Transition      Qxy        Qxz        Qyz        Qxx        Qyy        Qzz       norm (a.u.)
----------------------------------------------------------------------------------------------
 1 ->    2    -1.3936     0.3098     0.0880     8.5904    -0.0183    -0.0998     8.7092
 1 ->    3     1.3515    -0.4756    -0.1093    -8.4599    -0.3906     0.1980     8.5923
 1 ->    4     0.8157    -0.3509    -0.1900    -5.5128    -0.2077     0.4467     5.6088


|FINAL Target State Energy: -779.572767024867 a.u.
 Energy calculation finished, energy: -7.795070484E+02

Converting Cartesians to HDLC
 Wolfe conditions fulfilled, increasing trust radius
Testing convergence  in cycle    3
    Energy  7.2635E-03 Target: 5.0000E-04 converged?   no
  Max step  1.1107E-01 Target: 4.0000E-03 converged?   no
  RMS step  2.1082E-02 Target: 2.6667E-03 converged?   no
  Max grad  1.6722E-02 Target: 1.0000E-03 converged?   no
  RMS grad  4.5020E-03 Target: 6.6667E-04 converged?   no
 Predicted step length 1.1452E-01
 Trust radius          4.0000E-01

Converting HDLC to Cartesians
 in gcp call
 n=          32
 coors(1) =   -9.23100325302488        2.07550137571416     
 -0.398500560203068     
 coors(2) =   -7.51566365428844        3.01866321176234     
   1.24064899944551     
 elements:            7           6
 gcp_e =    1.00000000000000     
 echo:  F
 pbc:  F
 method =pbeh3c              
RMSD coordinate change for step 3 is  1.313e-01
DFTD Energy:    -0.0211400 hartree
gCP Energy:     0.0544379 hartree
| Total AOs: 316    Total MOs: 298
Setting up the DFT grid...
| time to set the grid = 0.06 s
DFT grid points: 367783 (11493 points/atom)

                      *** Start SCF Iterations ***

 Iter     DIIS Error       Energy change      Electrons        XC Energy           Energy        Time(s)
----------------------------------------------------------------------------------------------------------
Initial temperature is 0.250000
| Skip purify step
|    1     0.0548356452    -772.1303741349   125.9794118206   -63.8683391248    -772.1303741349     1.46  
|    2     0.0028519786      -0.0329812419   125.9999771266   -63.8869856805    -772.1633553768     1.37  
|    3     0.0037787255      +0.0001838951   125.9999772068   -63.8728094162    -772.1631714817     1.34  
|    4     0.0014191086      -0.0009684493   125.9999771286   -63.8775203098    -772.1641399310     1.33  
|    5     0.0006275162      -0.0001067479   125.9999771491   -63.8805769070    -772.1642466790     1.29  
|    6     0.0001686412      -0.0000205493   125.9999771533   -63.8795940552    -772.1642672283     1.26  
|    7     0.0000567499      -0.0000010544   125.9999771508   -63.8794583174    -772.1642682827     1.23  
|    8     0.0000230246      -0.0000001291   125.9999771501   -63.8794032148    -772.1642684118     1.21  
----------------------------------------------------------------------------------------------------------
FINAL ENERGY: -772.1642684118 a.u.
Fractional Occupation Entropy: 0.0000000000
Mermin Free Energy:            -772.1642684118
DISPERSION CONTRIBUTION TO ENERGY: -0.0211400145 a.u.
GCP BSSE CORRECTION: 0.0544379086 a.u.
HOMO-LUMO GAP: 1.599 eV
CENTER OF MASS: {-0.065218, -0.106895, 0.024725} ANGS
DIPOLE MOMENT: {-7.910193, 0.184444, -0.754488} (|D| = 7.948234) DEBYE

Running Mulliken population analysis...


  Restricted hh-TDA Parameters
--------------------------------------------
Number of occupied orbitals:            64
Number of virtual orbitals:            234
Number of molecular orbitals:          298
Number of basis functions:             316
Multiplicity of target state:      singlet

 Generating 2nd functional diffs
Reference energy:             -779.4980708333
Number of electrons:           127.9999767881
XC energy:                     -65.1940654659

      Davidson Diagonalization Parameters
-----------------------------------------------
Number of roots to find:                    4
Number of guess vectors:                   15
Maximum subspace size:                    300
Number of vectors to save:                  4
Collapse vectors per root:                  2
Number of CSFs:                          2080
Maximum Davidson iterations:              500
Residual convergence:                 1.0e-06
Orthogonality tolerance:              1.0e-12
Use incremental sigma vectors:             No

Davidson memory usage:  12.89 MB

Guess Vectors:
  64 &  64 : closed :    -0.175709
  64 &  63 :  open  :    -0.121208
  64 &  62 :  open  :    -0.080617
  63 &  63 : closed :    -0.066707
  63 &  62 :  open  :    -0.026116
  64 &  61 :  open  :     0.001341
  64 &  58 :  open  :     0.009444
  62 &  62 : closed :     0.014476
  64 &  59 :  open  :     0.018121
  64 &  60 :  open  :     0.026692
  63 &  61 :  open  :     0.055842
  64 &  57 :  open  :     0.061447
  63 &  58 :  open  :     0.063945
  63 &  59 :  open  :     0.072622
  63 &  60 :  open  :     0.081193

  Root           Eigenvalue       Energy Change        Residual
-------------------------------------------------------------------
Iteration:    0   Subspace Size:   15
Root: 1:        -0.07756263        -0.07756263         0.03666998  
Root: 2:        -0.00859242        -0.00859242         0.03667687  
Root: 3:         0.01990446         0.01990446         0.04179059  
Root: 4:         0.05160710         0.05160710         0.05481509  

Iteration:    1   Subspace Size:   19
Root: 1:        -0.07988464        -0.00232201         0.00520461  
Root: 2:        -0.01158679        -0.00299437         0.00723345  
Root: 3:         0.01617350        -0.00373096         0.00937301  
Root: 4:         0.04434826        -0.00725884         0.01533173  

Iteration:    2   Subspace Size:   23
Root: 1:        -0.07993534        -0.00005070         0.00093205  
Root: 2:        -0.01169383        -0.00010705         0.00145557  
Root: 3:         0.01599374        -0.00017977         0.00234598  
Root: 4:         0.04373268        -0.00061559         0.00490317  

Iteration:    3   Subspace Size:   27
Root: 1:        -0.07993688        -0.00000154         0.00013386  
Root: 2:        -0.01169781        -0.00000398         0.00029189  
Root: 3:         0.01598312        -0.00001062         0.00046335  
Root: 4:         0.04366697        -0.00006571         0.00126880  

Iteration:    4   Subspace Size:   31
Root: 1:        -0.07993691        -0.00000003         0.00002114  
Root: 2:        -0.01169795        -0.00000014         0.00005557  
Root: 3:         0.01598275        -0.00000037         0.00009284  
Root: 4:         0.04366353        -0.00000344         0.00028188  

Iteration:    5   Subspace Size:   35
Root: 1:        -0.07993691        -0.00000000         0.00000318  
Root: 2:        -0.01169795        -0.00000000         0.00000968  
Root: 3:         0.01598274        -0.00000001         0.00001827  
Root: 4:         0.04366337        -0.00000016         0.00005905  

Iteration:    6   Subspace Size:   39
Root: 1:        -0.07993691        -0.00000000         0.00000050  Converged
Root: 2:        -0.01169795        -0.00000000         0.00000153  
Root: 3:         0.01598274        -0.00000000         0.00000311  
Root: 4:         0.04366336        -0.00000001         0.00001364  

Iteration:    7   Subspace Size:   42
Root: 1:        -0.07993691        -0.00000000         0.00000047  Converged
Root: 2:        -0.01169795        -0.00000000         0.00000025  Converged
Root: 3:         0.01598274        -0.00000000         0.00000059  Converged
Root: 4:         0.04366336        -0.00000000         0.00000304  

Iteration:    8   Subspace Size:   43
Root: 1:        -0.07993691        -0.00000000         0.00000047  Converged
Root: 2:        -0.01169795        -0.00000000         0.00000025  Converged
Root: 3:         0.01598274        -0.00000000         0.00000051  Converged
Root: 4:         0.04366336        -0.00000000         0.00000062  Converged

Davidson converged in 8 iterations
43 sigma vectors were formed

      Davidson Diagonalization Parameters
-----------------------------------------------
Number of roots to find:                    4
Number of guess vectors:                   15
Maximum subspace size:                    300
Number of vectors to save:                  4
Collapse vectors per root:                  2
Number of CSFs:                          2016
Maximum Davidson iterations:              500
Residual convergence:                 1.0e-06
Orthogonality tolerance:              1.0e-12
Use incremental sigma vectors:             No

Davidson memory usage:  12.58 MB

Guess Vectors:
  64 &  63 :  open  :    -0.121208
  64 &  62 :  open  :    -0.080617
  63 &  62 :  open  :    -0.026116
  64 &  61 :  open  :     0.001341
  64 &  58 :  open  :     0.009444
  64 &  59 :  open  :     0.018121
  64 &  60 :  open  :     0.026692
  63 &  61 :  open  :     0.055842
  64 &  57 :  open  :     0.061447
  63 &  58 :  open  :     0.063945
  63 &  59 :  open  :     0.072622
  63 &  60 :  open  :     0.081193
  64 &  56 :  open  :     0.084825
  62 &  61 :  open  :     0.096433
  64 &  55 :  open  :     0.102497

  Root           Eigenvalue       Energy Change        Residual
-------------------------------------------------------------------
Iteration:    0   Subspace Size:   15
Root: 1:        -0.03659626        -0.03659626         0.02453881  
Root: 2:         0.00404727         0.00404727         0.02583464  
Root: 3:         0.05555329         0.05555329         0.02156598  
Root: 4:         0.07466618         0.07466618         0.03791531  

Iteration:    1   Subspace Size:   19
Root: 1:        -0.03815406        -0.00155780         0.00346685  
Root: 2:         0.00222112        -0.00182615         0.00532931  
Root: 3:         0.05392173        -0.00163156         0.00552617  
Root: 4:         0.06933496        -0.00533122         0.01870392  

Iteration:    2   Subspace Size:   23
Root: 1:        -0.03818147        -0.00002740         0.00045757  
Root: 2:         0.00215256        -0.00006857         0.00091428  
Root: 3:         0.05382863        -0.00009310         0.00096921  
Root: 4:         0.06838781        -0.00094716         0.00390656  

Iteration:    3   Subspace Size:   27
Root: 1:        -0.03818193        -0.00000046         0.00006452  
Root: 2:         0.00215060        -0.00000195         0.00014535  
Root: 3:         0.05382610        -0.00000252         0.00022414  
Root: 4:         0.06833867        -0.00004914         0.00099129  

Iteration:    4   Subspace Size:   31
Root: 1:        -0.03818193        -0.00000001         0.00000838  
Root: 2:         0.00215056        -0.00000005         0.00002658  
Root: 3:         0.05382597        -0.00000014         0.00004216  
Root: 4:         0.06833563        -0.00000304         0.00026214  

Iteration:    5   Subspace Size:   35
Root: 1:        -0.03818193        -0.00000000         0.00000128  
Root: 2:         0.00215055        -0.00000000         0.00000406  
Root: 3:         0.05382596        -0.00000000         0.00000736  
Root: 4:         0.06833543        -0.00000020         0.00006317  

Iteration:    6   Subspace Size:   39
Root: 1:        -0.03818193        -0.00000000         0.00000016  Converged
Root: 2:         0.00215055        -0.00000000         0.00000064  Converged
Root: 3:         0.05382596        -0.00000000         0.00000154  
Root: 4:         0.06833542        -0.00000001         0.00001425  

Iteration:    7   Subspace Size:   41
Root: 1:        -0.03818193        -0.00000000         0.00000016  Converged
Root: 2:         0.00215055        -0.00000000         0.00000062  Converged
Root: 3:         0.05382596        -0.00000000         0.00000023  Converged
Root: 4:         0.06833542        -0.00000000         0.00000360  

Iteration:    8   Subspace Size:   42
Root: 1:        -0.03818193        -0.00000000         0.00000016  Converged
Root: 2:         0.00215055        -0.00000000         0.00000062  Converged
Root: 3:         0.05382596        -0.00000000         0.00000023  Converged
Root: 4:         0.06833542        -0.00000000         0.00000069  Converged

 in gcp call
 n=          32
 coors(1) =   -9.23100325302488        2.07550137571416     
 -0.398500560203068     
 coors(2) =   -7.51566365428844        3.01866321176234     
   1.24064899944551     
 elements:            7           6
 gcp_e =   0.000000000000000E+000
 echo:  F
 pbc:  F
 method =pbeh3c              
Davidson converged in 8 iterations
42 sigma vectors were formed

Building Xtilde...

Building Z-vector RHS...

 Generating 2nd functional diffs
Solving CPSCF equations
Using DIIS solver

 Iter         Residual      
------  --------------------
    1      3.354213049887
    2      7.093109916118
    3      0.842707987067
    4      0.101827378999
    5      0.016121740659
    6      0.008303655338
    7      0.003779874857
    8      0.001414927087
    9      0.000285281021
   10      0.000135101232
   11      0.000061567401
   12      0.000030741117
   13      0.000008315728
   14      0.000003868022
   15      0.000001036162
   16      0.000000911034

CPSCF converged

Building X...

Computing grad Generating 2nd functional diffs
 Generating 2nd functional diffs
  Root   Mult.   Total Energy (a.u.)   Ex. Energy (a.u.)     Ex. Energy (eV)     Ex. Energy (nm)        Osc. (a.u.)  
-------------------------------------------------------------------------------------------------------------------
     1  singlet       -779.57800774
     2  triplet       -779.53625277          0.04175498          1.13621056       1091.20813366          0.00000000
     3  singlet       -779.50976879          0.06823896          1.85687619        667.70321642          0.18351514
     4  triplet       -779.49592028          0.08208747          2.23371321        555.05881532          0.00000000
     5  singlet       -779.48208810          0.09591965          2.61010596        475.01604321          0.34510992
     6  singlet       -779.45440747          0.12360027          3.36333398        368.63487713          0.00401315
     7  triplet       -779.44424487          0.13376287          3.63987231        340.62794003          0.00000000
     8  triplet       -779.42973542          0.14827233          4.03469461        307.29517995          0.00000000

Singlet  1: Largest CI coefficients:
  64  &  64 : closed :  -0.980582
  63  &  63 : closed :   0.124525

Triplet  2: Largest CI coefficients:
  63  &  64 :  open  :   0.701501
  64  &  63 :  open  :  -0.701501

Singlet  3: Largest CI coefficients:
  63  &  64 :  open  :   0.577496
  64  &  63 :  open  :   0.577496
  62  &  64 :  open  :  -0.323984
  64  &  62 :  open  :  -0.323984
  63  &  63 : closed :  -0.223536
  62  &  63 :  open  :   0.150577
  63  &  62 :  open  :   0.150577

Triplet  4: Largest CI coefficients:
  62  &  64 :  open  :   0.651620
  64  &  62 :  open  :  -0.651620
  62  &  63 :  open  :  -0.265310
  63  &  62 :  open  :   0.265310

Singlet  5: Largest CI coefficients:
  62  &  64 :  open  :  -0.526965
  64  &  62 :  open  :  -0.526965
  63  &  64 :  open  :  -0.384111
  64  &  63 :  open  :  -0.384111
  63  &  63 : closed :  -0.212523
  62  &  63 :  open  :   0.172902
  63  &  62 :  open  :   0.172902
  62  &  62 : closed :   0.108053

Singlet  6: Largest CI coefficients:
  63  &  63 : closed :   0.847716
  62  &  64 :  open  :  -0.244725
  64  &  62 :  open  :  -0.244725
  61  &  64 :  open  :   0.192215
  64  &  61 :  open  :   0.192215
  64  &  64 : closed :   0.123877

Triplet  7: Largest CI coefficients:
  61  &  64 :  open  :   0.667823
  64  &  61 :  open  :  -0.667823
  61  &  63 :  open  :  -0.126995
  63  &  61 :  open  :   0.126995
  62  &  63 :  open  :  -0.124884
  63  &  62 :  open  :   0.124884

Triplet  8: Largest CI coefficients:
  62  &  63 :  open  :   0.619805
  63  &  62 :  open  :  -0.619805
  62  &  64 :  open  :   0.242425
  64  &  62 :  open  :  -0.242425
  61  &  64 :  open  :   0.144243
  64  &  61 :  open  :  -0.144243
  58  &  62 :  open  :  -0.100658
  62  &  58 :  open  :   0.100658

Singlet state dipole moments:

  Root       Dx         Dy         Dz         |D|  (Debye)
------------------------------------------------------------
     1   -12.9892     0.0435     1.7607    13.1080
     2   -10.5735     0.3145     0.5895    10.5946
     3    -9.0919     0.2087     0.3072     9.0994
     4    -9.0735    -0.7566     2.0494     9.3328

Triplet state dipole moments:

  Root       Dx         Dy         Dz         |D|  (Debye)
------------------------------------------------------------
     1   -12.7173    -0.4500     2.4703    12.9628
     2    -7.6196     1.3002    -2.3392     8.0759
     3     5.2517    -2.0920    -0.2998     5.6610
     4    -0.4964    -0.6289    -0.7382     1.0895

Transition dipole moments between singlet states:

    Transition       Tx         Ty         Tz         |T| (a.u.)
------------------------------------------------------------------
     1 ->    2    -1.9663     0.3917    -0.1182     2.0085
     1 ->    3     2.2986    -0.3035    -0.1461     2.3231
     1 ->    4    -0.0970     0.0701    -0.1854     0.2207
     2 ->    3     0.7166     0.3906    -1.0654     1.3420
     2 ->    4     3.0913    -0.4142    -0.2020     3.1255
     3 ->    4    -1.2379     0.4107    -0.3473     1.3497

Transition dipole moments between triplet states:

    Transition       Tx         Ty         Tz         |T| (a.u.)
------------------------------------------------------------------
     1 ->    2    -0.7094    -0.0210     0.2998     0.7704
     1 ->    3     0.1514    -0.2231     0.3759     0.4626
     1 ->    4    -0.9015     0.0672     0.1309     0.9135
     2 ->    3    -1.0952     0.2305    -0.0176     1.1193
     2 ->    4     1.7399    -0.2703     0.0169     1.7608
     3 ->    4     0.3452    -0.1505     0.1181     0.3947

Magnetic transition dipole moments and rotational strengths:

 Transition      Lx         Ly         Lz       R(len)     R(vel) (a.u.)
------------------------------------------------------------------------
 1 ->    2    -0.2380    -0.0262     0.2421    -0.4291     1.8584
 1 ->    3     0.3051    -0.5309     0.0166    -0.8599    -3.5262
 1 ->    4    -0.0491    -0.2123     0.0653     0.0222     0.0884

Electric transition quadrupole moments (Cartesian):

 Transition      Qxy        Qxz        Qyz        Qxx        Qyy        Qzz       norm (a.u.)
----------------------------------------------------------------------------------------------
 1 ->    2    -1.2682     0.1871     0.1368     7.6817    -0.0546    -0.0770     7.7897
 1 ->    3     1.6063    -0.4171    -0.1802    -9.7199    -0.3920     0.1054     9.8705
 1 ->    4     0.7429    -0.1718    -0.2202    -4.9333    -0.1479     0.3536     5.0114


|FINAL Target State Energy: -779.578007743590 a.u.
 Energy calculation finished, energy: -7.795097688E+02

Converting Cartesians to HDLC
 Wolfe conditions fulfilled, increasing trust radius
Testing convergence  in cycle    4
    Energy  2.7204E-03 Target: 5.0000E-04 converged?   no
  Max step  5.8046E-02 Target: 4.0000E-03 converged?   no
  RMS step  1.2071E-02 Target: 2.6667E-03 converged?   no
  Max grad  1.5920E-02 Target: 1.0000E-03 converged?   no
  RMS grad  4.9703E-03 Target: 6.6667E-04 converged?   no
 Predicted step length 3.7352E-01
 Trust radius          5.0000E-01

Converting HDLC to Cartesians
 in gcp call
 n=          32
 coors(1) =   -8.90789778626993        2.03154019545108     
 -0.623306543496885     
 coors(2) =   -7.54575009119972        2.89885405991788     
   1.35678651782394     
 elements:            7           6
 gcp_e =    1.00000000000000     
 echo:  F
 pbc:  F
 method =pbeh3c              
RMSD coordinate change for step 4 is  4.189e-01
DFTD Energy:    -0.0214696 hartree
gCP Energy:     0.0574062 hartree
| Total AOs: 316    Total MOs: 298
Setting up the DFT grid...
| time to set the grid = 0.06 s
DFT grid points: 367384 (11480 points/atom)

                      *** Start SCF Iterations ***

 Iter     DIIS Error       Energy change      Electrons        XC Energy           Energy        Time(s)
----------------------------------------------------------------------------------------------------------
Initial temperature is 0.250000
| Skip purify step
|    1     0.1890978347    -771.8553132980   125.6635227176   -63.7409745984    -771.8553132980     1.46  
|    2     0.0124687168      -0.2977141247   126.0000373720   -63.9609646173    -772.1530274226     1.43  
|    3     0.0215219146      +0.0011817721   126.0000380831   -63.8043408695    -772.1518456505     1.40  
|    4     0.0051440776      -0.0145324412   126.0000372868   -63.8622987508    -772.1663780917     1.38  
|    5     0.0019353320      -0.0012659379   126.0000372896   -63.8778545892    -772.1676440297     1.34  
|    6     0.0012996606      -0.0002340373   126.0000372742   -63.8758658631    -772.1678780669     1.31  
|    7     0.0003588225      -0.0000623827   126.0000372287   -63.8746285733    -772.1679404496     1.28  
|    8     0.0001194997      -0.0000026889   126.0000372444   -63.8744062922    -772.1679431385     1.25  
|    9     0.0000483436      -0.0000003088   126.0000372409   -63.8744759041    -772.1679434473     1.48  
----------------------------------------------------------------------------------------------------------
FINAL ENERGY: -772.1679434473 a.u.
Fractional Occupation Entropy: 0.0000000000
Mermin Free Energy:            -772.1679434473
DISPERSION CONTRIBUTION TO ENERGY: -0.0214695664 a.u.
GCP BSSE CORRECTION: 0.0574062102 a.u.
HOMO-LUMO GAP: 1.836 eV
CENTER OF MASS: {-0.089172, -0.099876, 0.091665} ANGS
DIPOLE MOMENT: {-7.003907, 0.067872, -2.473871} (|D| = 7.428281) DEBYE

Running Mulliken population analysis...


  Restricted hh-TDA Parameters
--------------------------------------------
Number of occupied orbitals:            64
Number of virtual orbitals:            234
Number of molecular orbitals:          298
Number of basis functions:             316
Multiplicity of target state:      singlet

 Generating 2nd functional diffs
Reference energy:             -779.4980230612
Number of electrons:           128.0000378325
XC energy:                     -65.1890330327

      Davidson Diagonalization Parameters
-----------------------------------------------
Number of roots to find:                    4
Number of guess vectors:                   15
Maximum subspace size:                    300
Number of vectors to save:                  4
Collapse vectors per root:                  2
Number of CSFs:                          2080
Maximum Davidson iterations:              500
Residual convergence:                 1.0e-06
Orthogonality tolerance:              1.0e-12
Use incremental sigma vectors:             No

Davidson memory usage:  12.89 MB

Guess Vectors:
  64 &  64 : closed :    -0.176868
  64 &  63 :  open  :    -0.114475
  64 &  62 :  open  :    -0.088489
  63 &  63 : closed :    -0.052081
  63 &  62 :  open  :    -0.026095
  64 &  61 :  open  :    -0.002199
  62 &  62 : closed :    -0.000109
  64 &  58 :  open  :     0.012632
  64 &  59 :  open  :     0.013501
  64 &  60 :  open  :     0.026167
  64 &  57 :  open  :     0.055198
  63 &  61 :  open  :     0.060195
  64 &  56 :  open  :     0.066818
  63 &  58 :  open  :     0.075025
  63 &  59 :  open  :     0.075894

  Root           Eigenvalue       Energy Change        Residual
-------------------------------------------------------------------
Iteration:    0   Subspace Size:   15
Root: 1:        -0.07969695        -0.07969695         0.03596801  
Root: 2:        -0.01297563        -0.01297563         0.02987379  
Root: 3:         0.02540638         0.02540638         0.04852561  
Root: 4:         0.05675869         0.05675869         0.04080911  

Iteration:    1   Subspace Size:   19
Root: 1:        -0.08192935        -0.00223240         0.00507483  
Root: 2:        -0.01493737        -0.00196174         0.00696094  
Root: 3:         0.02029069        -0.00511569         0.01020296  
Root: 4:         0.05110735        -0.00565134         0.01289237  

Iteration:    2   Subspace Size:   23
Root: 1:        -0.08197781        -0.00004846         0.00088569  
Root: 2:        -0.01503868        -0.00010131         0.00160878  
Root: 3:         0.02007166        -0.00021903         0.00255798  
Root: 4:         0.05066778        -0.00043957         0.00401710  

Iteration:    3   Subspace Size:   27
Root: 1:        -0.08197912        -0.00000131         0.00013833  
Root: 2:        -0.01504419        -0.00000551         0.00033413  
Root: 3:         0.02005805        -0.00001361         0.00056747  
Root: 4:         0.05061872        -0.00004906         0.00154778  

Iteration:    4   Subspace Size:   31
Root: 1:        -0.08197915        -0.00000003         0.00002049  
Root: 2:        -0.01504439        -0.00000020         0.00006055  
Root: 3:         0.02005744        -0.00000061         0.00012189  
Root: 4:         0.05061249        -0.00000623         0.00040635  

Iteration:    5   Subspace Size:   35
Root: 1:        -0.08197915        -0.00000000         0.00000326  
Root: 2:        -0.01504440        -0.00000001         0.00001151  
Root: 3:         0.02005741        -0.00000003         0.00002340  
Root: 4:         0.05061212        -0.00000037         0.00009689  

Iteration:    6   Subspace Size:   39
Root: 1:        -0.08197915        -0.00000000         0.00000048  Converged
Root: 2:        -0.01504440        -0.00000000         0.00000208  
Root: 3:         0.02005741        -0.00000000         0.00000411  
Root: 4:         0.05061209        -0.00000002         0.00002420  

Iteration:    7   Subspace Size:   42
Root: 1:        -0.08197915        -0.00000000         0.00000047  Converged
Root: 2:        -0.01504440        -0.00000000         0.00000032  Converged
Root: 3:         0.02005741        -0.00000000         0.00000085  Converged
Root: 4:         0.05061209        -0.00000000         0.00000570  

Iteration:    8   Subspace Size:   43
Root: 1:        -0.08197915        -0.00000000         0.00000047  Converged
Root: 2:        -0.01504440        -0.00000000         0.00000032  Converged
Root: 3:         0.02005741        -0.00000000         0.00000084  Converged
Root: 4:         0.05061209        -0.00000000         0.00000126  

Iteration:    9   Subspace Size:   44
Root: 1:        -0.08197915        -0.00000000         0.00000047  Converged
Root: 2:        -0.01504440        -0.00000000         0.00000032  Converged
Root: 3:         0.02005741        -0.00000000         0.00000083  Converged
Root: 4:         0.05061209        -0.00000000         0.00000030  Converged

Davidson converged in 9 iterations
44 sigma vectors were formed

      Davidson Diagonalization Parameters
-----------------------------------------------
Number of roots to find:                    4
Number of guess vectors:                   15
Maximum subspace size:                    300
Number of vectors to save:                  4
Collapse vectors per root:                  2
Number of CSFs:                          2016
Maximum Davidson iterations:              500
Residual convergence:                 1.0e-06
Orthogonality tolerance:              1.0e-12
Use incremental sigma vectors:             No

Davidson memory usage:  12.58 MB

Guess Vectors:
  64 &  63 :  open  :    -0.114475
  64 &  62 :  open  :    -0.088489
  63 &  62 :  open  :    -0.026095
  64 &  61 :  open  :    -0.002199
  64 &  58 :  open  :     0.012632
  64 &  59 :  open  :     0.013501
  64 &  60 :  open  :     0.026167
  64 &  57 :  open  :     0.055198
  63 &  61 :  open  :     0.060195
  64 &  56 :  open  :     0.066818
  63 &  58 :  open  :     0.075025
  63 &  59 :  open  :     0.075894
  62 &  61 :  open  :     0.086181
  63 &  60 :  open  :     0.088561
  64 &  55 :  open  :     0.089567

  Root           Eigenvalue       Energy Change        Residual
-------------------------------------------------------------------
Iteration:    0   Subspace Size:   15
Root: 1:        -0.03227395        -0.03227395         0.02481220  
Root: 2:        -0.00532927        -0.00532927         0.02214015  
Root: 3:         0.05227340         0.05227340         0.02108343  
Root: 4:         0.07351042         0.07351042         0.02233270  

Iteration:    1   Subspace Size:   19
Root: 1:        -0.03391855        -0.00164461         0.00454811  
Root: 2:        -0.00662158        -0.00129231         0.00538585  
Root: 3:         0.05072722        -0.00154618         0.00579062  
Root: 4:         0.07181716        -0.00169326         0.00675170  

Iteration:    2   Subspace Size:   23
Root: 1:        -0.03396932        -0.00005077         0.00059190  
Root: 2:        -0.00669479        -0.00007321         0.00092941  
Root: 3:         0.05062263        -0.00010459         0.00139177  
Root: 4:         0.07166736        -0.00014980         0.00202095  

Iteration:    3   Subspace Size:   27
Root: 1:        -0.03397014        -0.00000082         0.00009866  
Root: 2:        -0.00669694        -0.00000215         0.00012413  
Root: 3:         0.05061687        -0.00000576         0.00033363  
Root: 4:         0.07165302        -0.00001434         0.00047363  

Iteration:    4   Subspace Size:   31
Root: 1:        -0.03397016        -0.00000002         0.00001491  
Root: 2:        -0.00669697        -0.00000003         0.00002060  
Root: 3:         0.05061657        -0.00000031         0.00006910  
Root: 4:         0.07165238        -0.00000064         0.00016459  

Iteration:    5   Subspace Size:   35
Root: 1:        -0.03397016        -0.00000000         0.00000197  
Root: 2:        -0.00669697        -0.00000000         0.00000353  
Root: 3:         0.05061656        -0.00000001         0.00001484  
Root: 4:         0.07165229        -0.00000009         0.00003542  

Iteration:    6   Subspace Size:   39
Root: 1:        -0.03397016        -0.00000000         0.00000026  Converged
Root: 2:        -0.00669697        -0.00000000         0.00000060  Converged
Root: 3:         0.05061655        -0.00000000         0.00000332  
Root: 4:         0.07165229        -0.00000000         0.00000656  

Iteration:    7   Subspace Size:   41
Root: 1:        -0.03397016        -0.00000000         0.00000025  Converged
Root: 2:        -0.00669697        -0.00000000         0.00000058  Converged
Root: 3:         0.05061655        -0.00000000         0.00000069  Converged
Root: 4:         0.07165229        -0.00000000         0.00000161  

Iteration:    8   Subspace Size:   42
Root: 1:        -0.03397016        -0.00000000         0.00000025  Converged
Root: 2:        -0.00669697        -0.00000000         0.00000057  Converged
Root: 3:         0.05061655        -0.00000000         0.00000064  Converged
Root: 4:         0.07165229        -0.00000000         0.00000041  Converged

 in gcp call
 n=          32
 coors(1) =   -8.90789778626993        2.03154019545108     
 -0.623306543496885     
 coors(2) =   -7.54575009119972        2.89885405991788     
   1.35678651782394     
 elements:            7           6
 gcp_e =   0.000000000000000E+000
 echo:  F
 pbc:  F
 method =pbeh3c              
Davidson converged in 8 iterations
42 sigma vectors were formed

Building Xtilde...

Building Z-vector RHS...

 Generating 2nd functional diffs
Solving CPSCF equations
Using DIIS solver

 Iter         Residual      
------  --------------------
    1      3.396084967520
    2      6.215419155761
    3      0.967101509762
    4      0.125813558301
    5      0.019815937956
    6      0.011014918829
    7      0.004938594312
    8      0.001783619047
    9      0.000413942292
   10      0.000113982248
   11      0.000040466656
   12      0.000021731161
   13      0.000008680924
   14      0.000003987252
   15      0.000001507610
   16      0.000001175128
   17      0.000000446197

CPSCF converged

Building X...

Computing grad Generating 2nd functional diffs
 Generating 2nd functional diffs
  Root   Mult.   Total Energy (a.u.)   Ex. Energy (a.u.)     Ex. Energy (eV)     Ex. Energy (nm)        Osc. (a.u.)  
-------------------------------------------------------------------------------------------------------------------
     1  singlet       -779.58000221
     2  triplet       -779.53199322          0.04800899          1.30639086        949.05915753          0.00000000
     3  singlet       -779.51306746          0.06693475          1.82138692        680.71324931          0.09798714
     4  triplet       -779.50472003          0.07528218          2.04853202        605.23447786          0.00000000
     5  singlet       -779.47796565          0.10203656          2.77655565        446.53965720          0.44954743
     6  singlet       -779.44741097          0.13259124          3.60799070        343.63786148          0.18839863
     7  triplet       -779.44740651          0.13259571          3.60811216        343.62629330          0.00000000
     8  triplet       -779.42637077          0.15363144          4.18052352        296.57582410          0.00000000

Singlet  1: Largest CI coefficients:
  64  &  64 : closed :   0.985245
  63  &  63 : closed :  -0.120679

Triplet  2: Largest CI coefficients:
  63  &  64 :  open  :   0.699207
  64  &  63 :  open  :  -0.699207

Singlet  3: Largest CI coefficients:
  63  &  64 :  open  :   0.499366
  64  &  63 :  open  :   0.499366
  62  &  64 :  open  :  -0.438150
  64  &  62 :  open  :  -0.438150
  63  &  63 : closed :  -0.216651
  62  &  63 :  open  :   0.133246
  63  &  62 :  open  :   0.133246
  62  &  62 : closed :   0.105477

Triplet  4: Largest CI coefficients:
  62  &  64 :  open  :  -0.670769
  64  &  62 :  open  :   0.670769
  62  &  63 :  open  :   0.209556
  63  &  62 :  open  :  -0.209556

Singlet  5: Largest CI coefficients:
  62  &  64 :  open  :   0.497601
  64  &  62 :  open  :   0.497601
  63  &  64 :  open  :   0.471345
  64  &  63 :  open  :   0.471345
  62  &  63 :  open  :  -0.109457
  63  &  62 :  open  :  -0.109457

Singlet  6: Largest CI coefficients:
  63  &  63 : closed :  -0.638054
  61  &  64 :  open  :  -0.469034
  64  &  61 :  open  :  -0.469034
  63  &  64 :  open  :  -0.118670
  64  &  63 :  open  :  -0.118670
  62  &  64 :  open  :   0.108218
  64  &  62 :  open  :   0.108218
  64  &  64 : closed :  -0.105055
  61  &  63 :  open  :   0.103746
  63  &  61 :  open  :   0.103746

Triplet  7: Largest CI coefficients:
  61  &  64 :  open  :  -0.677671
  64  &  61 :  open  :   0.677671

Triplet  8: Largest CI coefficients:
  60  &  64 :  open  :  -0.696766
  64  &  60 :  open  :   0.696766

Singlet state dipole moments:

  Root       Dx         Dy         Dz         |D|  (Debye)
------------------------------------------------------------
     1   -12.8114     0.4906     1.6974    12.9327
     2    -9.3314     1.0187    -0.8440     9.4247
     3   -11.8940     0.6516     1.2337    11.9755
     4    -1.1477    -1.4009     0.3629     1.8470

Triplet state dipole moments:

  Root       Dx         Dy         Dz         |D|  (Debye)
------------------------------------------------------------
     1   -11.3948     0.0298     1.9068    11.5533
     2    -7.7651     1.3894    -1.8362     8.0993
     3     4.4933    -2.0328    -1.2371     5.0845
     4     9.4406    -3.4352    -1.1920    10.1166

Transition dipole moments between singlet states:

    Transition       Tx         Ty         Tz         |T| (a.u.)
------------------------------------------------------------------
     1 ->    2     1.4236    -0.3192     0.2595     1.4819
     1 ->    3     2.5436    -0.3227    -0.1866     2.5707
     1 ->    4    -1.3921     0.3660    -0.2438     1.4599
     2 ->    3    -1.1645    -0.1958     0.8301     1.4435
     2 ->    4    -1.8171     0.4183    -0.1798     1.8733
     3 ->    4    -0.5100     0.1769    -0.2918     0.6136

Transition dipole moments between triplet states:

    Transition       Tx         Ty         Tz         |T| (a.u.)
------------------------------------------------------------------
     1 ->    2     0.6392     0.0784    -0.4634     0.7934
     1 ->    3    -0.0683     0.2759    -0.4114     0.5000
     1 ->    4     0.2556    -0.1527     0.1158     0.3195
     2 ->    3    -1.1289     0.2348     0.1113     1.1584
     2 ->    4    -0.4877     0.0335     0.0414     0.4906
     3 ->    4    -0.0321     0.2338    -0.1949     0.3061

Magnetic transition dipole moments and rotational strengths:

 Transition      Lx         Ly         Lz       R(len)     R(vel) (a.u.)
------------------------------------------------------------------------
 1 ->    2     0.0480    -0.0446    -0.3525     0.0088     0.0420
 1 ->    3     0.2445    -0.7300    -0.0281    -0.8626    -2.8598
 1 ->    4    -0.1392     0.1842     0.0907    -0.2391    -0.5142

Electric transition quadrupole moments (Cartesian):

 Transition      Qxy        Qxz        Qyz        Qxx        Qyy        Qzz       norm (a.u.)
----------------------------------------------------------------------------------------------
 1 ->    2     0.9901     0.0920    -0.2671    -5.2172     0.0643     0.3324     5.3286
 1 ->    3     2.1382     0.0157    -0.3447   -11.8167    -0.4941    -0.4846    12.0334
 1 ->    4     0.6896     0.5144    -0.1990    -4.8533    -0.0806    -0.0427     4.9338


|FINAL Target State Energy: -779.580002212996 a.u.
 Energy calculation finished, energy: -7.795130675E+02

Converting Cartesians to HDLC
 Wolfe conditions fulfilled, increasing trust radius
Testing convergence  in cycle    5
    Energy  3.2987E-03 Target: 5.0000E-04 converged?   no
  Max step  1.8388E-01 Target: 4.0000E-03 converged?   no
  RMS step  3.9372E-02 Target: 2.6667E-03 converged?   no
  Max grad  3.1994E-02 Target: 1.0000E-03 converged?   no
  RMS grad  8.7302E-03 Target: 6.6667E-04 converged?   no
 Predicted step length 1.2117E-01
 Trust radius          5.0000E-01

Converting HDLC to Cartesians
 in gcp call
 n=          32
 coors(1) =   -9.06503689796136        2.08540438011476     
 -0.555330058832430     
 coors(2) =   -7.58870360280180        2.94588133247148     
   1.34181060888954     
 elements:            7           6
 gcp_e =    1.00000000000000     
 echo:  F
 pbc:  F
 method =pbeh3c              
RMSD coordinate change for step 5 is  1.562e-01
DFTD Energy:    -0.0212790 hartree
gCP Energy:     0.0557676 hartree
| Total AOs: 316    Total MOs: 298
Setting up the DFT grid...
| time to set the grid = 0.06 s
DFT grid points: 367621 (11488 points/atom)

                      *** Start SCF Iterations ***

 Iter     DIIS Error       Energy change      Electrons        XC Energy           Energy        Time(s)
----------------------------------------------------------------------------------------------------------
Initial temperature is 0.250000
| Skip purify step
|    1     0.0446594083    -772.1235640806   125.9513591667   -63.8427933916    -772.1235640806     1.46  
|    2     0.0027356628      -0.0507237164   126.0000591749   -63.8605292191    -772.1742877970     1.37  
|    3     0.0035411001      -0.0003938033   126.0000595814   -63.8454467551    -772.1746816003     1.33  
|    4     0.0010859386      -0.0005123915   126.0000593909   -63.8533605297    -772.1751939918     1.31  
|    5     0.0007816191      -0.0000207532   126.0000594617   -63.8532977483    -772.1752147449     1.28  
|    6     0.0002085444      -0.0000225191   126.0000594751   -63.8532656778    -772.1752372640     1.25  
|    7     0.0000869598      -0.0000032545   126.0000594626   -63.8530802861    -772.1752405185     1.23  
|    8     0.0000167230      -0.0000002839   126.0000594663   -63.8530085011    -772.1752408024     1.21  
----------------------------------------------------------------------------------------------------------
FINAL ENERGY: -772.1752408024 a.u.
Fractional Occupation Entropy: 0.0000000000
Mermin Free Energy:            -772.1752408024
DISPERSION CONTRIBUTION TO ENERGY: -0.0212790251 a.u.
GCP BSSE CORRECTION: 0.0557675778 a.u.
HOMO-LUMO GAP: 1.855 eV
CENTER OF MASS: {-0.081322, -0.111504, 0.069898} ANGS
DIPOLE MOMENT: {-7.418813, 0.355630, -1.867130} (|D| = 7.658422) DEBYE

Running Mulliken population analysis...


  Restricted hh-TDA Parameters
--------------------------------------------
Number of occupied orbitals:            64
Number of virtual orbitals:            234
Number of molecular orbitals:          298
Number of basis functions:             316
Multiplicity of target state:      singlet

 Generating 2nd functional diffs
Reference energy:             -779.5060428770
Number of electrons:           128.0000604099
XC energy:                     -65.1671146636

      Davidson Diagonalization Parameters
-----------------------------------------------
Number of roots to find:                    4
Number of guess vectors:                   15
Maximum subspace size:                    300
Number of vectors to save:                  4
Collapse vectors per root:                  2
Number of CSFs:                          2080
Maximum Davidson iterations:              500
Residual convergence:                 1.0e-06
Orthogonality tolerance:              1.0e-12
Use incremental sigma vectors:             No

Davidson memory usage:  12.89 MB

Guess Vectors:
  64 &  64 : closed :    -0.175725
  64 &  63 :  open  :    -0.112163
  64 &  62 :  open  :    -0.087572
  63 &  63 : closed :    -0.048600
  63 &  62 :  open  :    -0.024009
  64 &  61 :  open  :    -0.002372
  62 &  62 : closed :     0.000582
  64 &  58 :  open  :     0.008297
  64 &  59 :  open  :     0.015938
  64 &  60 :  open  :     0.026775
  64 &  57 :  open  :     0.059141
  63 &  61 :  open  :     0.061191
  64 &  56 :  open  :     0.068818
  63 &  58 :  open  :     0.071859
  63 &  59 :  open  :     0.079500

  Root           Eigenvalue       Energy Change        Residual
-------------------------------------------------------------------
Iteration:    0   Subspace Size:   15
Root: 1:        -0.07843806        -0.07843806         0.03628528  
Root: 2:        -0.00990179        -0.00990179         0.03004544  
Root: 3:         0.02516635         0.02516635         0.04782984  
Root: 4:         0.05725312         0.05725312         0.04043545  

Iteration:    1   Subspace Size:   19
Root: 1:        -0.08071214        -0.00227408         0.00515744  
Root: 2:        -0.01192891        -0.00202711         0.00692500  
Root: 3:         0.02017893        -0.00498742         0.01055301  
Root: 4:         0.05161221        -0.00564091         0.01285049  

Iteration:    2   Subspace Size:   23
Root: 1:        -0.08076203        -0.00004989         0.00087133  
Root: 2:        -0.01203023        -0.00010133         0.00148758  
Root: 3:         0.01994640        -0.00023253         0.00258467  
Root: 4:         0.05120852        -0.00040369         0.00496837  

Iteration:    3   Subspace Size:   27
Root: 1:        -0.08076332        -0.00000129         0.00012972  
Root: 2:        -0.01203495        -0.00000472         0.00029564  
Root: 3:         0.01993302        -0.00001338         0.00050675  
Root: 4:         0.05112957        -0.00007896         0.00167133  

Iteration:    4   Subspace Size:   31
Root: 1:        -0.08076334        -0.00000003         0.00001912  
Root: 2:        -0.01203511        -0.00000016         0.00005634  
Root: 3:         0.01993256        -0.00000046         0.00011033  
Root: 4:         0.05112312        -0.00000644         0.00043047  

Iteration:    5   Subspace Size:   35
Root: 1:        -0.08076334        -0.00000000         0.00000286  
Root: 2:        -0.01203511        -0.00000001         0.00000993  
Root: 3:         0.01993253        -0.00000002         0.00002151  
Root: 4:         0.05112272        -0.00000040         0.00011859  

Iteration:    6   Subspace Size:   39
Root: 1:        -0.08076334        -0.00000000         0.00000043  Converged
Root: 2:        -0.01203511        -0.00000000         0.00000159  
Root: 3:         0.01993253        -0.00000000         0.00000370  
Root: 4:         0.05112269        -0.00000003         0.00002312  

Iteration:    7   Subspace Size:   42
Root: 1:        -0.08076334        -0.00000000         0.00000042  Converged
Root: 2:        -0.01203511        -0.00000000         0.00000026  Converged
Root: 3:         0.01993253        -0.00000000         0.00000077  Converged
Root: 4:         0.05112269        -0.00000000         0.00000517  

Iteration:    8   Subspace Size:   43
Root: 1:        -0.08076334        -0.00000000         0.00000042  Converged
Root: 2:        -0.01203511        -0.00000000         0.00000025  Converged
Root: 3:         0.01993253        -0.00000000         0.00000071  Converged
Root: 4:         0.05112269        -0.00000000         0.00000105  

Iteration:    9   Subspace Size:   44
Root: 1:        -0.08076334        -0.00000000         0.00000042  Converged
Root: 2:        -0.01203511        -0.00000000         0.00000025  Converged
Root: 3:         0.01993253        -0.00000000         0.00000071  Converged
Root: 4:         0.05112269        -0.00000000         0.00000025  Converged

Davidson converged in 9 iterations
44 sigma vectors were formed

      Davidson Diagonalization Parameters
-----------------------------------------------
Number of roots to find:                    4
Number of guess vectors:                   15
Maximum subspace size:                    300
Number of vectors to save:                  4
Collapse vectors per root:                  2
Number of CSFs:                          2016
Maximum Davidson iterations:              500
Residual convergence:                 1.0e-06
Orthogonality tolerance:              1.0e-12
Use incremental sigma vectors:             No

Davidson memory usage:  12.58 MB

Guess Vectors:
  64 &  63 :  open  :    -0.112163
  64 &  62 :  open  :    -0.087572
  63 &  62 :  open  :    -0.024009
  64 &  61 :  open  :    -0.002372
  64 &  58 :  open  :     0.008297
  64 &  59 :  open  :     0.015938
  64 &  60 :  open  :     0.026775
  64 &  57 :  open  :     0.059141
  63 &  61 :  open  :     0.061191
  64 &  56 :  open  :     0.068818
  63 &  58 :  open  :     0.071859
  63 &  59 :  open  :     0.079500
  62 &  61 :  open  :     0.085782
  64 &  55 :  open  :     0.088169
  63 &  60 :  open  :     0.090337

  Root           Eigenvalue       Energy Change        Residual
-------------------------------------------------------------------
Iteration:    0   Subspace Size:   15
Root: 1:        -0.02983286        -0.02983286         0.02448306  
Root: 2:        -0.00358691        -0.00358691         0.02304589  
Root: 3:         0.05251470         0.05251470         0.02089863  
Root: 4:         0.07419275         0.07419275         0.02208077  

Iteration:    1   Subspace Size:   19
Root: 1:        -0.03145340        -0.00162053         0.00444626  
Root: 2:        -0.00500752        -0.00142061         0.00607707  
Root: 3:         0.05097924        -0.00153546         0.00548857  
Root: 4:         0.07250275        -0.00169000         0.00685297  

Iteration:    2   Subspace Size:   23
Root: 1:        -0.03150157        -0.00004818         0.00058956  
Root: 2:        -0.00510129        -0.00009376         0.00101911  
Root: 3:         0.05088654        -0.00009270         0.00131453  
Root: 4:         0.07235800        -0.00014475         0.00218675  

Iteration:    3   Subspace Size:   27
Root: 1:        -0.03150238        -0.00000081         0.00010140  
Root: 2:        -0.00510393        -0.00000265         0.00013861  
Root: 3:         0.05088160        -0.00000493         0.00033629  
Root: 4:         0.07234129        -0.00001672         0.00054248  

Iteration:    4   Subspace Size:   31
Root: 1:        -0.03150241        -0.00000002         0.00001470  
Root: 2:        -0.00510398        -0.00000004         0.00002551  
Root: 3:         0.05088129        -0.00000031         0.00006822  
Root: 4:         0.07234039        -0.00000090         0.00020572  

Iteration:    5   Subspace Size:   35
Root: 1:        -0.03150241        -0.00000000         0.00000193  
Root: 2:        -0.00510398        -0.00000000         0.00000445  
Root: 3:         0.05088128        -0.00000001         0.00001296  
Root: 4:         0.07234025        -0.00000014         0.00005204  

Iteration:    6   Subspace Size:   39
Root: 1:        -0.03150241        -0.00000000         0.00000024  Converged
Root: 2:        -0.00510398        -0.00000000         0.00000071  Converged
Root: 3:         0.05088128        -0.00000000         0.00000258  
Root: 4:         0.07234024        -0.00000001         0.00001073  

Iteration:    7   Subspace Size:   41
Root: 1:        -0.03150241        -0.00000000         0.00000023  Converged
Root: 2:        -0.00510398        -0.00000000         0.00000070  Converged
Root: 3:         0.05088128        -0.00000000         0.00000048  Converged
Root: 4:         0.07234024        -0.00000000         0.00000315  

Iteration:    8   Subspace Size:   42
Root: 1:        -0.03150241        -0.00000000         0.00000023  Converged
Root: 2:        -0.00510398        -0.00000000         0.00000070  Converged
Root: 3:         0.05088128        -0.00000000         0.00000045  Converged
Root: 4:         0.07234024        -0.00000000         0.00000060  Converged

 in gcp call
 n=          32
 coors(1) =   -9.06503689796136        2.08540438011476     
 -0.555330058832430     
 coors(2) =   -7.58870360280180        2.94588133247148     
   1.34181060888954     
 elements:            7           6
 gcp_e =   0.000000000000000E+000
 echo:  F
 pbc:  F
 method =pbeh3c              
Davidson converged in 8 iterations
42 sigma vectors were formed

Building Xtilde...

Building Z-vector RHS...

 Generating 2nd functional diffs
Solving CPSCF equations
Using DIIS solver

 Iter         Residual      
------  --------------------
    1      3.525643239967
    2      6.560821979376
    3      1.029013913103
    4      0.130882653312
    5      0.020420315518
    6      0.012002934006
    7      0.005550131439
    8      0.001977060498
    9      0.000468229291
   10      0.000127311714
   11      0.000044289405
   12      0.000023199365
   13      0.000008429751
   14      0.000004026193
   15      0.000001453207
   16      0.000001163869
   17      0.000000506078

CPSCF converged

Building X...

Computing grad Generating 2nd functional diffs
 Generating 2nd functional diffs
  Root   Mult.   Total Energy (a.u.)   Ex. Energy (a.u.)     Ex. Energy (eV)     Ex. Energy (nm)        Osc. (a.u.)  
-------------------------------------------------------------------------------------------------------------------
     1  singlet       -779.58680622
     2  triplet       -779.53754528          0.04926094          1.34045808        924.93918886          0.00000000
     3  singlet       -779.51807799          0.06872823          1.87019004        662.94984946          0.09710190
     4  triplet       -779.51114685          0.07565937          2.05879578        602.21718938          0.00000000
     5  singlet       -779.48611034          0.10069588          2.74007376        452.48497491          0.47350164
     6  triplet       -779.45516160          0.13164462          3.58223182        346.10886977          0.00000000
     7  singlet       -779.45492019          0.13188603          3.58880102        345.47532778          0.14556119
     8  triplet       -779.43370264          0.15310358          4.16615975        297.59833568          0.00000000

Singlet  1: Largest CI coefficients:
  64  &  64 : closed :   0.985905
  63  &  63 : closed :  -0.118977

Triplet  2: Largest CI coefficients:
  63  &  64 :  open  :   0.698984
  64  &  63 :  open  :  -0.698984

Singlet  3: Largest CI coefficients:
  63  &  64 :  open  :  -0.476613
  64  &  63 :  open  :  -0.476613
  62  &  64 :  open  :   0.460746
  64  &  62 :  open  :   0.460746
  63  &  63 : closed :   0.202974
  62  &  63 :  open  :  -0.153006
  63  &  62 :  open  :  -0.153006
  62  &  62 : closed :  -0.109772

Triplet  4: Largest CI coefficients:
  62  &  64 :  open  :  -0.667194
  64  &  62 :  open  :   0.667194
  62  &  63 :  open  :   0.221830
  63  &  62 :  open  :  -0.221830

Singlet  5: Largest CI coefficients:
  63  &  64 :  open  :  -0.501236
  64  &  63 :  open  :  -0.501236
  62  &  64 :  open  :  -0.467623
  64  &  62 :  open  :  -0.467623
  62  &  63 :  open  :   0.109767
  63  &  62 :  open  :   0.109767

Triplet  6: Largest CI coefficients:
  61  &  64 :  open  :  -0.677502
  64  &  61 :  open  :   0.677502

Singlet  7: Largest CI coefficients:
  63  &  63 : closed :   0.614049
  61  &  64 :  open  :   0.488381
  64  &  61 :  open  :   0.488381
  62  &  64 :  open  :  -0.124799
  64  &  62 :  open  :  -0.124799
  61  &  63 :  open  :  -0.118585
  63  &  61 :  open  :  -0.118585
  64  &  64 : closed :   0.103700

Triplet  8: Largest CI coefficients:
  60  &  64 :  open  :   0.692818
  64  &  60 :  open  :  -0.692818

Singlet state dipole moments:

  Root       Dx         Dy         Dz         |D|  (Debye)
------------------------------------------------------------
     1   -13.0630     0.5306     1.7026    13.1842
     2    -9.1206     0.9796    -1.0701     9.2353
     3   -11.7849     0.4507     1.4957    11.8880
     4    -1.4631    -1.2310     0.3432     1.9426

Triplet state dipole moments:

  Root       Dx         Dy         Dz         |D|  (Debye)
------------------------------------------------------------
     1   -11.9683     0.0499     1.9565    12.1272
     2    -7.7519     1.2904    -2.0618     8.1246
     3     4.3658    -1.8289    -0.9023     4.8187
     4     9.6339    -3.1991    -0.6154    10.1698

Transition dipole moments between singlet states:

    Transition       Tx         Ty         Tz         |T| (a.u.)
------------------------------------------------------------------
     1 ->    2    -1.4112     0.3028    -0.1897     1.4558
     1 ->    3    -2.6241     0.3758     0.1626     2.6558
     1 ->    4     1.2078    -0.3281     0.2983     1.2867
     2 ->    3    -1.0608    -0.2066     0.8854     1.3971
     2 ->    4    -1.8349     0.3983    -0.1512     1.8837
     3 ->    4    -0.6751     0.2179    -0.2560     0.7542

Transition dipole moments between triplet states:

    Transition       Tx         Ty         Tz         |T| (a.u.)
------------------------------------------------------------------
     1 ->    2     0.6880     0.0663    -0.4592     0.8299
     1 ->    3     0.0621     0.2394    -0.4750     0.5355
     1 ->    4    -0.1886     0.1285    -0.1127     0.2546
     2 ->    3    -1.1786     0.2328     0.0640     1.2030
     2 ->    4     0.5891    -0.0417    -0.0376     0.5917
     3 ->    4     0.0448    -0.2320     0.1981     0.3083

Magnetic transition dipole moments and rotational strengths:

 Transition      Lx         Ly         Lz       R(len)     R(vel) (a.u.)
------------------------------------------------------------------------
 1 ->    2    -0.0562    -0.0229     0.3609    -0.0039     0.0855
 1 ->    3    -0.3010     0.6713     0.0200    -1.0454    -3.5155
 1 ->    4     0.1480    -0.0815    -0.0809    -0.1814    -0.3897

Electric transition quadrupole moments (Cartesian):

 Transition      Qxy        Qxz        Qyz        Qxx        Qyy        Qzz       norm (a.u.)
----------------------------------------------------------------------------------------------
 1 ->    2    -1.0143     0.0667     0.2107     5.0602    -0.0167    -0.2061     5.1698
 1 ->    3    -2.1417     0.1790     0.2413    12.2600     0.5144     0.1826    12.4612
 1 ->    4    -0.9175    -0.2254     0.1932     6.2585     0.1613    -0.0982     6.3352


|FINAL Target State Energy: -779.586806220872 a.u.
 Energy calculation finished, energy: -7.795180780E+02

Converting Cartesians to HDLC
 Wolfe conditions fulfilled, increasing trust radius
Testing convergence  in cycle    6
    Energy  5.0105E-03 Target: 5.0000E-04 converged?   no
  Max step  5.8425E-02 Target: 4.0000E-03 converged?   no
  RMS step  1.2773E-02 Target: 2.6667E-03 converged?   no
  Max grad  1.0544E-02 Target: 1.0000E-03 converged?   no
  RMS grad  3.5116E-03 Target: 6.6667E-04 converged?   no
 Predicted step length 1.5646E-01
 Trust radius          5.0000E-01

Converting HDLC to Cartesians
 in gcp call
 n=          32
 coors(1) =   -9.02570628128153        2.12025137594286     
 -0.592001898754600     
 coors(2) =   -7.61400455567008        2.91515088835522     
   1.37825033774875     
 elements:            7           6
 gcp_e =    1.00000000000000     
 echo:  F
 pbc:  F
 method =pbeh3c              
RMSD coordinate change for step 6 is  9.131e-02
DFTD Energy:    -0.0213020 hartree
gCP Energy:     0.0564775 hartree
| Total AOs: 316    Total MOs: 298
Setting up the DFT grid...
| time to set the grid = 0.07 s
DFT grid points: 367612 (11487 points/atom)

                      *** Start SCF Iterations ***

 Iter     DIIS Error       Energy change      Electrons        XC Energy           Energy        Time(s)
----------------------------------------------------------------------------------------------------------
Initial temperature is 0.250000
| Skip purify step
|    1     0.0513602318    -772.1289551957   125.9447589519   -63.8269091474    -772.1289551957     1.49  
|    2     0.0084403958      -0.0456103930   126.0000953515   -63.8656700471    -772.1745655887     1.40  
|    3     0.0151036312      +0.0015832199   126.0000967339   -63.8271768213    -772.1729823689     1.39  
|    4     0.0008384837      -0.0036577374   126.0000958679   -63.8450753050    -772.1766401062     1.37  
|    5     0.0005673764      -0.0000223386   126.0000958181   -63.8482949466    -772.1766624449     1.30  
|    6     0.0002969299      -0.0000076564   126.0000958224   -63.8477295123    -772.1766701012     1.27  
|    7     0.0000663509      -0.0000020315   126.0000958195   -63.8473837437    -772.1766721327     1.25  
|    8     0.0000444931      -0.0000002824   126.0000958183   -63.8474189301    -772.1766724152     1.24  
----------------------------------------------------------------------------------------------------------
FINAL ENERGY: -772.1766724152 a.u.
Fractional Occupation Entropy: 0.0000000000
Mermin Free Energy:            -772.1766724152
DISPERSION CONTRIBUTION TO ENERGY: -0.0213019621 a.u.
GCP BSSE CORRECTION: 0.0564775272 a.u.
HOMO-LUMO GAP: 1.950 eV
CENTER OF MASS: {-0.086983, -0.122844, 0.078978} ANGS
DIPOLE MOMENT: {-7.340348, 0.675410, -1.973422} (|D| = 7.630943) DEBYE

Running Mulliken population analysis...


  Restricted hh-TDA Parameters
--------------------------------------------
Number of occupied orbitals:            64
Number of virtual orbitals:            234
Number of molecular orbitals:          298
Number of basis functions:             316
Multiplicity of target state:      singlet

 Generating 2nd functional diffs
Reference energy:             -779.5067250056
Number of electrons:           128.0000973390
XC energy:                     -65.1614073034

      Davidson Diagonalization Parameters
-----------------------------------------------
Number of roots to find:                    4
Number of guess vectors:                   15
Maximum subspace size:                    300
Number of vectors to save:                  4
Collapse vectors per root:                  2
Number of CSFs:                          2080
Maximum Davidson iterations:              500
Residual convergence:                 1.0e-06
Orthogonality tolerance:              1.0e-12
Use incremental sigma vectors:             No

Davidson memory usage:  12.89 MB

Guess Vectors:
  64 &  64 : closed :    -0.176093
  64 &  63 :  open  :    -0.109922
  64 &  62 :  open  :    -0.090947
  63 &  63 : closed :    -0.043751
  63 &  62 :  open  :    -0.024776
  62 &  62 : closed :    -0.005800
  64 &  61 :  open  :    -0.005712
  64 &  58 :  open  :     0.009077
  64 &  59 :  open  :     0.014093
  64 &  60 :  open  :     0.026312
  64 &  57 :  open  :     0.058560
  63 &  61 :  open  :     0.060459
  64 &  56 :  open  :     0.061044
  63 &  58 :  open  :     0.075248
  62 &  61 :  open  :     0.079434

  Root           Eigenvalue       Energy Change        Residual
-------------------------------------------------------------------
Iteration:    0   Subspace Size:   15
Root: 1:        -0.07887235        -0.07887235         0.03697050  
Root: 2:        -0.01262026        -0.01262026         0.02840914  
Root: 3:         0.02720594         0.02720594         0.04880063  
Root: 4:         0.05681044         0.05681044         0.03957115  

Iteration:    1   Subspace Size:   19
Root: 1:        -0.08127641        -0.00240407         0.00504968  
Root: 2:        -0.01446780        -0.00184754         0.00633297  
Root: 3:         0.02192326        -0.00528268         0.01167612  
Root: 4:         0.05142570        -0.00538474         0.01568455  

Iteration:    2   Subspace Size:   23
Root: 1:        -0.08132460        -0.00004819         0.00080662  
Root: 2:        -0.01455467        -0.00008688         0.00132087  
Root: 3:         0.02163781        -0.00028545         0.00291935  
Root: 4:         0.05075274        -0.00067295         0.00672111  

Iteration:    3   Subspace Size:   27
Root: 1:        -0.08132575        -0.00000115         0.00011033  
Root: 2:        -0.01455848        -0.00000381         0.00026541  
Root: 3:         0.02162078        -0.00001702         0.00075077  
Root: 4:         0.05062767        -0.00012508         0.00223355  

Iteration:    4   Subspace Size:   31
Root: 1:        -0.08132577        -0.00000002         0.00001582  
Root: 2:        -0.01455861        -0.00000012         0.00005577  
Root: 3:         0.02161977        -0.00000102         0.00014606  
Root: 4:         0.05061506        -0.00001260         0.00060600  

Iteration:    5   Subspace Size:   35
Root: 1:        -0.08132577        -0.00000000         0.00000247  
Root: 2:        -0.01455861        -0.00000001         0.00001099  
Root: 3:         0.02161973        -0.00000003         0.00002761  
Root: 4:         0.05061421        -0.00000085         0.00015938  

Iteration:    6   Subspace Size:   39
Root: 1:        -0.08132577        -0.00000000         0.00000037  Converged
Root: 2:        -0.01455861        -0.00000000         0.00000200  
Root: 3:         0.02161973        -0.00000000         0.00000474  
Root: 4:         0.05061416        -0.00000005         0.00003427  

Iteration:    7   Subspace Size:   42
Root: 1:        -0.08132577        -0.00000000         0.00000028  Converged
Root: 2:        -0.01455861        -0.00000000         0.00000034  Converged
Root: 3:         0.02161973        -0.00000000         0.00000092  Converged
Root: 4:         0.05061416        -0.00000000         0.00000747  

Iteration:    8   Subspace Size:   43
Root: 1:        -0.08132577        -0.00000000         0.00000028  Converged
Root: 2:        -0.01455861        -0.00000000         0.00000033  Converged
Root: 3:         0.02161973        -0.00000000         0.00000089  Converged
Root: 4:         0.05061416        -0.00000000         0.00000151  

Iteration:    9   Subspace Size:   44
Root: 1:        -0.08132577        -0.00000000         0.00000028  Converged
Root: 2:        -0.01455861        -0.00000000         0.00000033  Converged
Root: 3:         0.02161973        -0.00000000         0.00000088  Converged
Root: 4:         0.05061416        -0.00000000         0.00000044  Converged

Davidson converged in 9 iterations
44 sigma vectors were formed

      Davidson Diagonalization Parameters
-----------------------------------------------
Number of roots to find:                    4
Number of guess vectors:                   15
Maximum subspace size:                    300
Number of vectors to save:                  4
Collapse vectors per root:                  2
Number of CSFs:                          2016
Maximum Davidson iterations:              500
Residual convergence:                 1.0e-06
Orthogonality tolerance:              1.0e-12
Use incremental sigma vectors:             No

Davidson memory usage:  12.58 MB

Guess Vectors:
  64 &  63 :  open  :    -0.109922
  64 &  62 :  open  :    -0.090947
  63 &  62 :  open  :    -0.024776
  64 &  61 :  open  :    -0.005712
  64 &  58 :  open  :     0.009077
  64 &  59 :  open  :     0.014093
  64 &  60 :  open  :     0.026312
  64 &  57 :  open  :     0.058560
  63 &  61 :  open  :     0.060459
  64 &  56 :  open  :     0.061044
  63 &  58 :  open  :     0.075248
  62 &  61 :  open  :     0.079434
  63 &  59 :  open  :     0.080264
  64 &  55 :  open  :     0.080541
  63 &  60 :  open  :     0.092483

  Root           Eigenvalue       Energy Change        Residual
-------------------------------------------------------------------
Iteration:    0   Subspace Size:   15
Root: 1:        -0.02822846        -0.02822846         0.02519317  
Root: 2:        -0.00680148        -0.00680148         0.02180458  
Root: 3:         0.05037905         0.05037905         0.02081030  
Root: 4:         0.07374560         0.07374560         0.02210198  

Iteration:    1   Subspace Size:   19
Root: 1:        -0.02998595        -0.00175749         0.00497958  
Root: 2:        -0.00809534        -0.00129385         0.00542137  
Root: 3:         0.04885852        -0.00152053         0.00549172  
Root: 4:         0.07205678        -0.00168882         0.00713356  

Iteration:    2   Subspace Size:   23
Root: 1:        -0.03004739        -0.00006144         0.00067821  
Root: 2:        -0.00816923        -0.00007389         0.00090417  
Root: 3:         0.04876642        -0.00009210         0.00145342  
Root: 4:         0.07188607        -0.00017071         0.00232425  

Iteration:    3   Subspace Size:   27
Root: 1:        -0.03004852        -0.00000112         0.00011533  
Root: 2:        -0.00817131        -0.00000208         0.00012237  
Root: 3:         0.04876023        -0.00000619         0.00038281  
Root: 4:         0.07186781        -0.00001826         0.00052523  

Iteration:    4   Subspace Size:   31
Root: 1:        -0.03004855        -0.00000003         0.00001555  
Root: 2:        -0.00817134        -0.00000003         0.00002294  
Root: 3:         0.04875984        -0.00000040         0.00008041  
Root: 4:         0.07186702        -0.00000079         0.00017843  

Iteration:    5   Subspace Size:   35
Root: 1:        -0.03004855        -0.00000000         0.00000216  
Root: 2:        -0.00817135        -0.00000000         0.00000426  
Root: 3:         0.04875982        -0.00000002         0.00001428  
Root: 4:         0.07186692        -0.00000010         0.00004277  

Iteration:    6   Subspace Size:   39
Root: 1:        -0.03004855        -0.00000000         0.00000031  Converged
Root: 2:        -0.00817135        -0.00000000         0.00000068  Converged
Root: 3:         0.04875982        -0.00000000         0.00000288  
Root: 4:         0.07186691        -0.00000000         0.00001599  

Iteration:    7   Subspace Size:   41
Root: 1:        -0.03004855        -0.00000000         0.00000029  Converged
Root: 2:        -0.00817135        -0.00000000         0.00000062  Converged
Root: 3:         0.04875982        -0.00000000         0.00000055  Converged
Root: 4:         0.07186691        -0.00000000         0.00000288  

Iteration:    8   Subspace Size:   42
Root: 1:        -0.03004855        -0.00000000         0.00000029  Converged
Root: 2:        -0.00817135        -0.00000000         0.00000060  Converged
Root: 3:         0.04875982        -0.00000000         0.00000051  Converged
Root: 4:         0.07186691        -0.00000000         0.00000070  Converged

 in gcp call
 n=          32
 coors(1) =   -9.02570628128153        2.12025137594286     
 -0.592001898754600     
 coors(2) =   -7.61400455567008        2.91515088835522     
   1.37825033774875     
 elements:            7           6
 gcp_e =   0.000000000000000E+000
 echo:  F
 pbc:  F
 method =pbeh3c              
Davidson converged in 8 iterations
42 sigma vectors were formed

Building Xtilde...

Building Z-vector RHS...

 Generating 2nd functional diffs
Solving CPSCF equations
Using DIIS solver

 Iter         Residual      
------  --------------------
    1      3.700558597063
    2      6.745010531050
    3      1.017850538915
    4      0.138448457143
    5      0.022474836058
    6      0.013426175760
    7      0.006192704244
    8      0.002130525944
    9      0.000520414775
   10      0.000140182612
   11      0.000049413265
   12      0.000024163023
   13      0.000009880846
   14      0.000004927246
   15      0.000001593216
   16      0.000001034309
   17      0.000000622942

CPSCF converged

Building X...

Computing grad Generating 2nd functional diffs
 Generating 2nd functional diffs
  Root   Mult.   Total Energy (a.u.)   Ex. Energy (a.u.)     Ex. Energy (eV)     Ex. Energy (nm)        Osc. (a.u.)  
-------------------------------------------------------------------------------------------------------------------
     1  singlet       -779.58805078
     2  triplet       -779.53677355          0.05127722          1.39532402        888.56938440          0.00000000
     3  singlet       -779.52128362          0.06676716          1.81682649        682.42191320          0.08148538
     4  triplet       -779.51489635          0.07315442          1.99063284        622.83821518          0.00000000
     5  singlet       -779.48510528          0.10294550          2.80128914        442.59701346          0.48578052
     6  triplet       -779.45796518          0.13008559          3.53980851        350.25685768          0.00000000
     7  singlet       -779.45611085          0.13193993          3.59026747        345.33421728          0.20845145
     8  triplet       -779.43485809          0.15319268          4.16858427        297.42524697          0.00000000

Singlet  1: Largest CI coefficients:
  64  &  64 : closed :  -0.986536
  63  &  63 : closed :   0.111422

Triplet  2: Largest CI coefficients:
  63  &  64 :  open  :   0.695505
  64  &  63 :  open  :  -0.695505

Singlet  3: Largest CI coefficients:
  62  &  64 :  open  :   0.471927
  64  &  62 :  open  :   0.471927
  63  &  64 :  open  :   0.467631
  64  &  63 :  open  :   0.467631
  63  &  63 : closed :   0.201555
  62  &  63 :  open  :   0.135740
  63  &  62 :  open  :   0.135740
  62  &  62 : closed :  -0.128702

Triplet  4: Largest CI coefficients:
  62  &  64 :  open  :   0.669195
  64  &  62 :  open  :  -0.669195
  62  &  63 :  open  :   0.209076
  63  &  62 :  open  :  -0.209076

Singlet  5: Largest CI coefficients:
  63  &  64 :  open  :   0.506837
  64  &  63 :  open  :   0.506837
  62  &  64 :  open  :  -0.462539
  64  &  62 :  open  :  -0.462539

Triplet  6: Largest CI coefficients:
  61  &  64 :  open  :   0.676884
  64  &  61 :  open  :  -0.676884
  62  &  63 :  open  :   0.109253
  63  &  62 :  open  :  -0.109253

Singlet  7: Largest CI coefficients:
  61  &  64 :  open  :  -0.547968
  64  &  61 :  open  :  -0.547968
  63  &  63 : closed :  -0.520224
  61  &  63 :  open  :  -0.117018
  63  &  61 :  open  :  -0.117018
  62  &  64 :  open  :   0.101556
  64  &  62 :  open  :   0.101556

Triplet  8: Largest CI coefficients:
  60  &  64 :  open  :   0.696743
  64  &  60 :  open  :  -0.696743

Singlet state dipole moments:

  Root       Dx         Dy         Dz         |D|  (Debye)
------------------------------------------------------------
     1   -13.0174     0.7777     1.6175    13.1406
     2    -8.7827     1.0638    -1.4973     8.9727
     3   -12.0487     0.5271     1.6791    12.1765
     4    -0.0284    -1.1617    -0.1715     1.1747

Triplet state dipole moments:

  Root       Dx         Dy         Dz         |D|  (Debye)
------------------------------------------------------------
     1   -11.6227     0.3449     1.4048    11.7124
     2    -8.0451     1.1692    -1.8185     8.3305
     3     3.7817    -1.5367    -0.9322     4.1870
     4     9.8092    -2.8964    -0.8060    10.2596

Transition dipole moments between singlet states:

    Transition       Tx         Ty         Tz         |T| (a.u.)
------------------------------------------------------------------
     1 ->    2     1.3084    -0.2808     0.1999     1.3530
     1 ->    3     2.6240    -0.3961    -0.1898     2.6605
     1 ->    4     1.4561    -0.3685     0.3376     1.5394
     2 ->    3    -1.0102    -0.1264     0.7548     1.2674
     2 ->    4     1.5471    -0.3789     0.2328     1.6097
     3 ->    4     0.1646    -0.1453     0.3050     0.3758

Transition dipole moments between triplet states:

    Transition       Tx         Ty         Tz         |T| (a.u.)
------------------------------------------------------------------
     1 ->    2     0.7825     0.0809    -0.5753     0.9746
     1 ->    3     0.1244     0.2251    -0.5369     0.5953
     1 ->    4     0.1064    -0.1029     0.1080     0.1832
     2 ->    3    -1.3474     0.2260     0.1229     1.3717
     2 ->    4    -0.5522     0.0248     0.0491     0.5549
     3 ->    4    -0.0458     0.2273    -0.2090     0.3122

Magnetic transition dipole moments and rotational strengths:

 Transition      Lx         Ly         Lz       R(len)     R(vel) (a.u.)
------------------------------------------------------------------------
 1 ->    2    -0.0079     0.0079    -0.4314     0.0988    -0.2976
 1 ->    3     0.2974    -0.6873    -0.0345    -1.0593    -3.3606
 1 ->    4     0.1740    -0.1731    -0.0877    -0.2875    -0.6131

Electric transition quadrupole moments (Cartesian):

 Transition      Qxy        Qxz        Qyz        Qxx        Qyy        Qzz       norm (a.u.)
----------------------------------------------------------------------------------------------
 1 ->    2     0.9978    -0.1271    -0.2142    -4.3708    -0.0419     0.2813     4.4992
 1 ->    3     2.3173    -0.1921    -0.1512   -13.1172    -0.6532    -0.2389    13.3407
 1 ->    4    -0.8495    -0.2808     0.1269     6.3460     0.1731    -0.0091     6.4123


|FINAL Target State Energy: -779.588050776056 a.u.
 Energy calculation finished, energy: -7.795212836E+02

Converting Cartesians to HDLC
 Wolfe conditions fulfilled, increasing trust radius
Testing convergence  in cycle    7
    Energy  3.2056E-03 Target: 5.0000E-04 converged?   no
  Max step  5.0912E-02 Target: 4.0000E-03 converged?   no
  RMS step  1.6493E-02 Target: 2.6667E-03 converged?   no
  Max grad  1.0024E-02 Target: 1.0000E-03 converged?   no
  RMS grad  2.9667E-03 Target: 6.6667E-04 converged?   no
 Predicted step length 2.6145E-01
 Trust radius          5.0000E-01

Converting HDLC to Cartesians
 in gcp call
 n=          32
 coors(1) =   -8.98495391117641        2.16294143427839     
 -0.611669123187526     
 coors(2) =   -7.66058807995720        2.85155850883991     
   1.45419522653029     
 elements:            7           6
 gcp_e =    1.00000000000000     
 echo:  F
 pbc:  F
 method =pbeh3c              
RMSD coordinate change for step 7 is  1.205e-01
DFTD Energy:    -0.0213427 hartree
gCP Energy:     0.0576954 hartree
| Total AOs: 316    Total MOs: 298
Setting up the DFT grid...
| time to set the grid = 0.07 s
DFT grid points: 367500 (11484 points/atom)

                      *** Start SCF Iterations ***

 Iter     DIIS Error       Energy change      Electrons        XC Energy           Energy        Time(s)
----------------------------------------------------------------------------------------------------------
Initial temperature is 0.250000
| Skip purify step
|    1     0.0771998890    -772.1323687800   125.9121700308   -63.8247462498    -772.1323687800     1.40  
|    2     0.0081948102      -0.0418075891   126.0000875870   -63.8803773296    -772.1741763691     1.34  
|    3     0.0150201164      +0.0021911384   126.0000887090   -63.8342594575    -772.1719852307     1.32  
|    4     0.0011168993      -0.0055697320   126.0000883130   -63.8542166830    -772.1775549627     1.30  
|    5     0.0006323779      -0.0000594809   126.0000882839   -63.8586474056    -772.1776144436     1.23  
|    6     0.0002647131      -0.0000146924   126.0000883248   -63.8577910820    -772.1776291360     1.20  
|    7     0.0000926644      -0.0000038107   126.0000883235   -63.8573504887    -772.1776329466     1.18  
|    8     0.0000567992      -0.0000004044   126.0000883273   -63.8572595667    -772.1776333510     1.16  
|    9     0.0000216607      -0.0000001738   126.0000883266   -63.8573540198    -772.1776335248     1.40  
----------------------------------------------------------------------------------------------------------
FINAL ENERGY: -772.1776335248 a.u.
Fractional Occupation Entropy: 0.0000000000
Mermin Free Energy:            -772.1776335248
DISPERSION CONTRIBUTION TO ENERGY: -0.0213427499 a.u.
GCP BSSE CORRECTION: 0.0576953537 a.u.
HOMO-LUMO GAP: 2.155 eV
CENTER OF MASS: {-0.093700, -0.140874, 0.083464} ANGS
DIPOLE MOMENT: {-7.052181, 1.211363, -1.844429} (|D| = 7.389355) DEBYE

Running Mulliken population analysis...


  Restricted hh-TDA Parameters
--------------------------------------------
Number of occupied orbitals:            64
Number of virtual orbitals:            234
Number of molecular orbitals:          298
Number of basis functions:             316
Multiplicity of target state:      singlet

 Generating 2nd functional diffs
Reference energy:             -779.5085574313
Number of electrons:           128.0000897292
XC energy:                     -65.1715513415

      Davidson Diagonalization Parameters
-----------------------------------------------
Number of roots to find:                    4
Number of guess vectors:                   15
Maximum subspace size:                    300
Number of vectors to save:                  4
Collapse vectors per root:                  2
Number of CSFs:                          2080
Maximum Davidson iterations:              500
Residual convergence:                 1.0e-06
Orthogonality tolerance:              1.0e-12
Use incremental sigma vectors:             No

Davidson memory usage:  12.89 MB

Guess Vectors:
  64 &  64 : closed :    -0.180366
  64 &  63 :  open  :    -0.109053
  64 &  62 :  open  :    -0.089355
  63 &  63 : closed :    -0.037739
  63 &  62 :  open  :    -0.018042
  64 &  61 :  open  :    -0.010020
  62 &  62 : closed :     0.001656
  64 &  59 :  open  :     0.009095
  64 &  58 :  open  :     0.014523
  64 &  60 :  open  :     0.024275
  64 &  56 :  open  :     0.053769
  64 &  57 :  open  :     0.055308
  63 &  61 :  open  :     0.061294
  64 &  55 :  open  :     0.075224
  63 &  59 :  open  :     0.080408

  Root           Eigenvalue       Energy Change        Residual
-------------------------------------------------------------------
Iteration:    0   Subspace Size:   15
Root: 1:        -0.08399540        -0.08399540         0.03785759  
Root: 2:        -0.01338176        -0.01338176         0.03269141  
Root: 3:         0.03117098         0.03117098         0.05031362  
Root: 4:         0.05606379         0.05606379         0.03761019  

Iteration:    1   Subspace Size:   19
Root: 1:        -0.08651243        -0.00251703         0.00459192  
Root: 2:        -0.01607917        -0.00269740         0.00890314  
Root: 3:         0.02570747        -0.00546351         0.01228242  
Root: 4:         0.05085969        -0.00520410         0.01100805  

Iteration:    2   Subspace Size:   23
Root: 1:        -0.08655199        -0.00003956         0.00074996  
Root: 2:        -0.01626517        -0.00018601         0.00195132  
Root: 3:         0.02536069        -0.00034678         0.00333321  
Root: 4:         0.05055564        -0.00030405         0.00329751  

Iteration:    3   Subspace Size:   27
Root: 1:        -0.08655298        -0.00000099         0.00010495  
Root: 2:        -0.01627338        -0.00000821         0.00041591  
Root: 3:         0.02534007        -0.00002063         0.00075209  
Root: 4:         0.05052376        -0.00003187         0.00132879  

Iteration:    4   Subspace Size:   31
Root: 1:        -0.08655300        -0.00000002         0.00001813  
Root: 2:        -0.01627373        -0.00000036         0.00006862  
Root: 3:         0.02533914        -0.00000093         0.00014280  
Root: 4:         0.05051903        -0.00000473         0.00037284  

Iteration:    5   Subspace Size:   35
Root: 1:        -0.08655300        -0.00000000         0.00000307  
Root: 2:        -0.01627374        -0.00000001         0.00001279  
Root: 3:         0.02533911        -0.00000003         0.00002965  
Root: 4:         0.05051868        -0.00000036         0.00009284  

Iteration:    6   Subspace Size:   39
Root: 1:        -0.08655300        -0.00000000         0.00000044  Converged
Root: 2:        -0.01627374        -0.00000000         0.00000249  
Root: 3:         0.02533910        -0.00000000         0.00000610  
Root: 4:         0.05051865        -0.00000002         0.00002159  

Iteration:    7   Subspace Size:   42
Root: 1:        -0.08655300        -0.00000000         0.00000035  Converged
Root: 2:        -0.01627374        -0.00000000         0.00000040  Converged
Root: 3:         0.02533910        -0.00000000         0.00000117  
Root: 4:         0.05051865        -0.00000000         0.00000530  

Iteration:    8   Subspace Size:   44
Root: 1:        -0.08655300        -0.00000000         0.00000034  Converged
Root: 2:        -0.01627374        -0.00000000         0.00000034  Converged
Root: 3:         0.02533910        -0.00000000         0.00000021  Converged
Root: 4:         0.05051865        -0.00000000         0.00000127  

Iteration:    9   Subspace Size:   45
Root: 1:        -0.08655300        -0.00000000         0.00000034  Converged
Root: 2:        -0.01627374        -0.00000000         0.00000032  Converged
Root: 3:         0.02533910        -0.00000000         0.00000021  Converged
Root: 4:         0.05051865        -0.00000000         0.00000029  Converged

Davidson converged in 9 iterations
45 sigma vectors were formed

      Davidson Diagonalization Parameters
-----------------------------------------------
Number of roots to find:                    4
Number of guess vectors:                   15
Maximum subspace size:                    300
Number of vectors to save:                  4
Collapse vectors per root:                  2
Number of CSFs:                          2016
Maximum Davidson iterations:              500
Residual convergence:                 1.0e-06
Orthogonality tolerance:              1.0e-12
Use incremental sigma vectors:             No

Davidson memory usage:  12.58 MB

Guess Vectors:
  64 &  63 :  open  :    -0.109053
  64 &  62 :  open  :    -0.089355
  63 &  62 :  open  :    -0.018042
  64 &  61 :  open  :    -0.010020
  64 &  59 :  open  :     0.009095
  64 &  58 :  open  :     0.014523
  64 &  60 :  open  :     0.024275
  64 &  56 :  open  :     0.053769
  64 &  57 :  open  :     0.055308
  63 &  61 :  open  :     0.061294
  64 &  55 :  open  :     0.075224
  63 &  59 :  open  :     0.080408
  62 &  61 :  open  :     0.080991
  63 &  58 :  open  :     0.085836
  63 &  60 :  open  :     0.095588

  Root           Eigenvalue       Energy Change        Residual
-------------------------------------------------------------------
Iteration:    0   Subspace Size:   15
Root: 1:        -0.02692510        -0.02692510         0.02742313  
Root: 2:        -0.00576688        -0.00576688         0.02100307  
Root: 3:         0.04802390         0.04802390         0.02084770  
Root: 4:         0.07221254         0.07221254         0.02252579  

Iteration:    1   Subspace Size:   19
Root: 1:        -0.02905136        -0.00212625         0.00564856  
Root: 2:        -0.00697581        -0.00120893         0.00460268  
Root: 3:         0.04650125        -0.00152265         0.00507090  
Root: 4:         0.07044459        -0.00176795         0.00707338  

Iteration:    2   Subspace Size:   23
Root: 1:        -0.02912962        -0.00007826         0.00077918  
Root: 2:        -0.00702883        -0.00005301         0.00080976  
Root: 3:         0.04642324        -0.00007801         0.00118660  
Root: 4:         0.07026330        -0.00018129         0.00185681  

Iteration:    3   Subspace Size:   27
Root: 1:        -0.02913117        -0.00000155         0.00012025  
Root: 2:        -0.00703054        -0.00000172         0.00013883  
Root: 3:         0.04641905        -0.00000419         0.00033590  
Root: 4:         0.07025149        -0.00001181         0.00037947  

Iteration:    4   Subspace Size:   31
Root: 1:        -0.02913120        -0.00000003         0.00001618  
Root: 2:        -0.00703059        -0.00000005         0.00002874  
Root: 3:         0.04641875        -0.00000030         0.00007057  
Root: 4:         0.07025111        -0.00000038         0.00008497  

Iteration:    5   Subspace Size:   35
Root: 1:        -0.02913120        -0.00000000         0.00000247  
Root: 2:        -0.00703059        -0.00000000         0.00000473  
Root: 3:         0.04641873        -0.00000001         0.00001340  
Root: 4:         0.07025108        -0.00000002         0.00002470  

Iteration:    6   Subspace Size:   39
Root: 1:        -0.02913120        -0.00000000         0.00000039  Converged
Root: 2:        -0.00703059        -0.00000000         0.00000077  Converged
Root: 3:         0.04641873        -0.00000000         0.00000246  
Root: 4:         0.07025108        -0.00000000         0.00000299  

Iteration:    7   Subspace Size:   41
Root: 1:        -0.02913120        -0.00000000         0.00000036  Converged
Root: 2:        -0.00703059        -0.00000000         0.00000062  Converged
Root: 3:         0.04641873        -0.00000000         0.00000048  Converged
Root: 4:         0.07025108        -0.00000000         0.00000074  Converged

 in gcp call
 n=          32
 coors(1) =   -8.98495391117641        2.16294143427839     
 -0.611669123187526     
 coors(2) =   -7.66058807995720        2.85155850883991     
   1.45419522653029     
 elements:            7           6
 gcp_e =   0.000000000000000E+000
 echo:  F
 pbc:  F
 method =pbeh3c              
Davidson converged in 7 iterations
41 sigma vectors were formed

Building Xtilde...

Building Z-vector RHS...

 Generating 2nd functional diffs
Solving CPSCF equations
Using DIIS solver

 Iter         Residual      
------  --------------------
    1      3.860451573398
    2      7.071777306994
    3      0.915159194931
    4      0.143583517383
    5      0.022871273810
    6      0.013190724005
    7      0.006377222091
    8      0.002274332877
    9      0.000569708511
   10      0.000147369081
   11      0.000057158728
   12      0.000029857575
   13      0.000013068265
   14      0.000005885730
   15      0.000002043850
   16      0.000001259648
   17      0.000000559740

CPSCF converged

Building X...

Computing grad Generating 2nd functional diffs
 Generating 2nd functional diffs
  Root   Mult.   Total Energy (a.u.)   Ex. Energy (a.u.)     Ex. Energy (eV)     Ex. Energy (nm)        Osc. (a.u.)  
-------------------------------------------------------------------------------------------------------------------
     1  singlet       -779.59511043
     2  triplet       -779.53768863          0.05742180          1.56252631        793.48564990          0.00000000
     3  singlet       -779.52483118          0.07027925          1.91239548        648.31893887          0.10077850
     4  triplet       -779.51558802          0.07952241          2.16391440        572.96268726          0.00000000
     5  singlet       -779.48321833          0.11189210          3.04473850        407.20810860          0.50988160
     6  triplet       -779.46213870          0.13297173          3.61834431        342.65456840          0.00000000
     7  singlet       -779.45803878          0.13707165          3.72990874        332.40550745          0.29075121
     8  triplet       -779.43830635          0.15680408          4.26685535        290.57516749          0.00000000

Singlet  1: Largest CI coefficients:
  64  &  64 : closed :  -0.989006

Triplet  2: Largest CI coefficients:
  63  &  64 :  open  :   0.692643
  64  &  63 :  open  :  -0.692643

Singlet  3: Largest CI coefficients:
  63  &  64 :  open  :  -0.528762
  64  &  63 :  open  :  -0.528762
  62  &  64 :  open  :  -0.411070
  64  &  62 :  open  :  -0.411070
  63  &  63 : closed :  -0.203541
  62  &  62 : closed :   0.151509

Triplet  4: Largest CI coefficients:
  62  &  64 :  open  :   0.674769
  64  &  62 :  open  :  -0.674769
  62  &  63 :  open  :   0.183822
  63  &  62 :  open  :  -0.183822

Singlet  5: Largest CI coefficients:
  62  &  64 :  open  :   0.522718
  64  &  62 :  open  :   0.522718
  63  &  64 :  open  :  -0.442944
  64  &  63 :  open  :  -0.442944
  62  &  62 : closed :  -0.111482

Triplet  6: Largest CI coefficients:
  61  &  64 :  open  :  -0.679140
  64  &  61 :  open  :   0.679140
  62  &  63 :  open  :  -0.107475
  63  &  62 :  open  :   0.107475

Singlet  7: Largest CI coefficients:
  61  &  64 :  open  :  -0.603652
  64  &  61 :  open  :  -0.603652
  63  &  63 : closed :  -0.399711
  61  &  63 :  open  :  -0.102271
  63  &  61 :  open  :  -0.102271

Triplet  8: Largest CI coefficients:
  60  &  64 :  open  :  -0.701284
  64  &  60 :  open  :   0.701284

Singlet state dipole moments:

  Root       Dx         Dy         Dz         |D|  (Debye)
------------------------------------------------------------
     1   -12.7022     1.1437     1.3853    12.8286
     2    -8.4618     1.0047    -1.6929     8.6877
     3   -11.3942     0.6295     1.5628    11.5181
     4     1.2949    -0.9239    -0.6757     1.7283

Triplet state dipole moments:

  Root       Dx         Dy         Dz         |D|  (Debye)
------------------------------------------------------------
     1   -10.9467     0.6851     0.5787    10.9834
     2    -8.3075     0.9769    -1.4616     8.4915
     3     3.2910    -1.1110    -0.9938     3.6129
     4    10.3468    -2.4025    -0.9795    10.6671

Transition dipole moments between singlet states:

    Transition       Tx         Ty         Tz         |T| (a.u.)
------------------------------------------------------------------
     1 ->    2    -1.4219     0.3005    -0.1970     1.4666
     1 ->    3    -2.5661     0.4587     0.2000     2.6145
     1 ->    4     1.7044    -0.3815     0.3620     1.7837
     2 ->    3    -1.0078    -0.0491     0.7162     1.2373
     2 ->    4    -1.3308     0.3333    -0.2890     1.4021
     3 ->    4     0.5125     0.0421    -0.3122     0.6016

Transition dipole moments between triplet states:

    Transition       Tx         Ty         Tz         |T| (a.u.)
------------------------------------------------------------------
     1 ->    2     1.0065     0.0413    -0.6876     1.2196
     1 ->    3    -0.1468    -0.1643     0.5678     0.6090
     1 ->    4    -0.0216     0.0808    -0.1068     0.1357
     2 ->    3     1.6283    -0.2236    -0.2116     1.6571
     2 ->    4     0.4636     0.0062    -0.0709     0.4691
     3 ->    4    -0.0301     0.2054    -0.2128     0.2973

Magnetic transition dipole moments and rotational strengths:

 Transition      Lx         Ly         Lz       R(len)     R(vel) (a.u.)
------------------------------------------------------------------------
 1 ->    2     0.0637     0.0660     0.5119     0.1716    -0.5377
 1 ->    3    -0.2952     0.7105     0.0397    -1.0914    -3.2863
 1 ->    4     0.1880    -0.2609    -0.1206    -0.3762    -0.8060

Electric transition quadrupole moments (Cartesian):

 Transition      Qxy        Qxz        Qyz        Qxx        Qyy        Qzz       norm (a.u.)
----------------------------------------------------------------------------------------------
 1 ->    2    -1.1424     0.2528     0.2019     4.3463     0.1643    -0.3147     4.5195
 1 ->    3    -2.5486     0.2515    -0.0471    14.2237     0.8735     0.2470    14.4809
 1 ->    4    -0.7365    -0.4415     0.0337     7.0762     0.1510     0.0346     7.1299


|FINAL Target State Energy: -779.595110428763 a.u.
 Energy calculation finished, energy: -7.795248312E+02

Converting Cartesians to HDLC
 Wolfe conditions fulfilled, increasing trust radius
Testing convergence  in cycle    8
    Energy  3.5476E-03 Target: 5.0000E-04 converged?   no
  Max step  9.6526E-02 Target: 4.0000E-03 converged?   no
  RMS step  2.7559E-02 Target: 2.6667E-03 converged?   no
  Max grad  1.1846E-02 Target: 1.0000E-03 converged?   no
  RMS grad  3.1855E-03 Target: 6.6667E-04 converged?   no
 Predicted step length 3.4848E-01
 Trust radius          5.0000E-01

Converting HDLC to Cartesians
 in gcp call
 n=          32
 coors(1) =   -8.95509036800739        2.21225138831139     
 -0.607959508451846     
 coors(2) =   -7.70892693478479        2.73981179054074     
   1.55370809973411     
 elements:            7           6
 gcp_e =    1.00000000000000     
 echo:  F
 pbc:  F
 method =pbeh3c              
RMSD coordinate change for step 8 is  1.541e-01
DFTD Energy:    -0.0213601 hartree
gCP Energy:     0.0589131 hartree
| Total AOs: 316    Total MOs: 298
Setting up the DFT grid...
| time to set the grid = 0.06 s
DFT grid points: 367439 (11482 points/atom)

                      *** Start SCF Iterations ***

 Iter     DIIS Error       Energy change      Electrons        XC Energy           Energy        Time(s)
----------------------------------------------------------------------------------------------------------
Initial temperature is 0.250000
| Skip purify step
|    1     0.0947879926    -772.0984838942   125.8749221747   -63.8149547289    -772.0984838942     1.39  
|    2     0.0071885600      -0.0785930412   126.0000161729   -63.8862766481    -772.1770769354     1.32  
|    3     0.0072465142      -0.0002517269   126.0000161559   -63.8346758500    -772.1773286623     1.29  
|    4     0.0033087971      -0.0026865826   126.0000162954   -63.8556517739    -772.1800152449     1.27  
|    5     0.0009166259      -0.0003673029   126.0000162089   -63.8609029398    -772.1803825478     1.23  
|    6     0.0004135939      -0.0000569579   126.0000162188   -63.8597518633    -772.1804395057     1.21  
|    7     0.0001219069      -0.0000129207   126.0000162341   -63.8587499968    -772.1804524263     1.18  
|    8     0.0000431877      -0.0000006693   126.0000162287   -63.8586368488    -772.1804530957     1.14  
----------------------------------------------------------------------------------------------------------
FINAL ENERGY: -772.1804530957 a.u.
Fractional Occupation Entropy: 0.0000000000
Mermin Free Energy:            -772.1804530957
DISPERSION CONTRIBUTION TO ENERGY: -0.0213601009 a.u.
GCP BSSE CORRECTION: 0.0589130970 a.u.
HOMO-LUMO GAP: 2.460 eV
CENTER OF MASS: {-0.098929, -0.167783, 0.083419} ANGS
DIPOLE MOMENT: {-6.802069, 2.145977, -1.791456} (|D| = 7.354092) DEBYE

Running Mulliken population analysis...


  Restricted hh-TDA Parameters
--------------------------------------------
Number of occupied orbitals:            64
Number of virtual orbitals:            234
Number of molecular orbitals:          298
Number of basis functions:             316
Multiplicity of target state:      singlet

 Generating 2nd functional diffs
Reference energy:             -779.5121438563
Number of electrons:           128.0000164859
XC energy:                     -65.1728626524

      Davidson Diagonalization Parameters
-----------------------------------------------
Number of roots to find:                    4
Number of guess vectors:                   15
Maximum subspace size:                    300
Number of vectors to save:                  4
Collapse vectors per root:                  2
Number of CSFs:                          2080
Maximum Davidson iterations:              500
Residual convergence:                 1.0e-06
Orthogonality tolerance:              1.0e-12
Use incremental sigma vectors:             No

Davidson memory usage:  12.89 MB

Guess Vectors:
  64 &  64 : closed :    -0.188861
  64 &  63 :  open  :    -0.109507
  64 &  62 :  open  :    -0.081339
  63 &  63 : closed :    -0.030154
  64 &  61 :  open  :    -0.013248
  63 &  62 :  open  :    -0.001985
  64 &  59 :  open  :     0.003346
  64 &  58 :  open  :     0.014586
  64 &  60 :  open  :     0.020023
  62 &  62 : closed :     0.026183
  64 &  57 :  open  :     0.050234
  64 &  56 :  open  :     0.056856
  63 &  61 :  open  :     0.066106
  64 &  55 :  open  :     0.074935
  63 &  59 :  open  :     0.082699

  Root           Eigenvalue       Energy Change        Residual
-------------------------------------------------------------------
Iteration:    0   Subspace Size:   15
Root: 1:        -0.09332858        -0.09332858         0.03891933  
Root: 2:        -0.01221448        -0.01221448         0.03683154  
Root: 3:         0.03599889         0.03599889         0.04779365  
Root: 4:         0.05696096         0.05696096         0.03856120  

Iteration:    1   Subspace Size:   19
Root: 1:        -0.09589624        -0.00256766         0.00452261  
Root: 2:        -0.01558760        -0.00337313         0.00914827  
Root: 3:         0.03100787        -0.00499101         0.01092917  
Root: 4:         0.05168893        -0.00527203         0.01070265  

Iteration:    2   Subspace Size:   23
Root: 1:        -0.09593426        -0.00003802         0.00071913  
Root: 2:        -0.01578646        -0.00019886         0.00175008  
Root: 3:         0.03072979        -0.00027808         0.00315434  
Root: 4:         0.05139936        -0.00028957         0.00291200  

Iteration:    3   Subspace Size:   27
Root: 1:        -0.09593516        -0.00000090         0.00008393  
Root: 2:        -0.01579307        -0.00000661         0.00035575  
Root: 3:         0.03070921        -0.00002058         0.00075476  
Root: 4:         0.05137849        -0.00002087         0.00087922  

Iteration:    4   Subspace Size:   31
Root: 1:        -0.09593517        -0.00000001         0.00001122  
Root: 2:        -0.01579333        -0.00000026         0.00006479  
Root: 3:         0.03070818        -0.00000103         0.00014676  
Root: 4:         0.05137655        -0.00000194         0.00022879  

Iteration:    5   Subspace Size:   35
Root: 1:        -0.09593517        -0.00000000         0.00000168  
Root: 2:        -0.01579333        -0.00000001         0.00001176  
Root: 3:         0.03070814        -0.00000004         0.00002765  
Root: 4:         0.05137643        -0.00000012         0.00004472  

Iteration:    6   Subspace Size:   39
Root: 1:        -0.09593517        -0.00000000         0.00000025  Converged
Root: 2:        -0.01579333        -0.00000000         0.00000220  
Root: 3:         0.03070814        -0.00000000         0.00000503  
Root: 4:         0.05137642        -0.00000000         0.00001212  

Iteration:    7   Subspace Size:   42
Root: 1:        -0.09593517        -0.00000000         0.00000021  Converged
Root: 2:        -0.01579333        -0.00000000         0.00000038  Converged
Root: 3:         0.03070814        -0.00000000         0.00000100  
Root: 4:         0.05137642        -0.00000000         0.00000265  

Iteration:    8   Subspace Size:   44
Root: 1:        -0.09593517        -0.00000000         0.00000021  Converged
Root: 2:        -0.01579333        -0.00000000         0.00000037  Converged
Root: 3:         0.03070814        -0.00000000         0.00000022  Converged
Root: 4:         0.05137642        -0.00000000         0.00000052  Converged

Davidson converged in 8 iterations
44 sigma vectors were formed

      Davidson Diagonalization Parameters
-----------------------------------------------
Number of roots to find:                    4
Number of guess vectors:                   15
Maximum subspace size:                    300
Number of vectors to save:                  4
Collapse vectors per root:                  2
Number of CSFs:                          2016
Maximum Davidson iterations:              500
Residual convergence:                 1.0e-06
Orthogonality tolerance:              1.0e-12
Use incremental sigma vectors:             No

Davidson memory usage:  12.58 MB

Guess Vectors:
  64 &  63 :  open  :    -0.109507
  64 &  62 :  open  :    -0.081339
  64 &  61 :  open  :    -0.013248
  63 &  62 :  open  :    -0.001985
  64 &  59 :  open  :     0.003346
  64 &  58 :  open  :     0.014586
  64 &  60 :  open  :     0.020023
  64 &  57 :  open  :     0.050234
  64 &  56 :  open  :     0.056856
  63 &  61 :  open  :     0.066106
  64 &  55 :  open  :     0.074935
  63 &  59 :  open  :     0.082699
  63 &  58 :  open  :     0.093939
  62 &  61 :  open  :     0.094275
  63 &  60 :  open  :     0.099377

  Root           Eigenvalue       Energy Change        Residual
-------------------------------------------------------------------
Iteration:    0   Subspace Size:   15
Root: 1:        -0.02543278        -0.02543278         0.03045576  
Root: 2:         0.00142390         0.00142390         0.02159169  
Root: 3:         0.04643262         0.04643262         0.02112111  
Root: 4:         0.06912167         0.06912167         0.02314202  

Iteration:    1   Subspace Size:   19
Root: 1:        -0.02803179        -0.00259901         0.00610078  
Root: 2:         0.00013490        -0.00128900         0.00439096  
Root: 3:         0.04487980        -0.00155282         0.00501605  
Root: 4:         0.06720237        -0.00191930         0.00687797  

Iteration:    2   Subspace Size:   23
Root: 1:        -0.02812056        -0.00008877         0.00085915  
Root: 2:         0.00008559        -0.00004930         0.00073525  
Root: 3:         0.04480530        -0.00007450         0.00100597  
Root: 4:         0.06703267        -0.00016970         0.00135640  

Iteration:    3   Subspace Size:   27
Root: 1:        -0.02812244        -0.00000188         0.00013246  
Root: 2:         0.00008417        -0.00000142         0.00012592  
Root: 3:         0.04480232        -0.00000298         0.00026555  
Root: 4:         0.06702678        -0.00000589         0.00026723  

Iteration:    4   Subspace Size:   31
Root: 1:        -0.02812248        -0.00000004         0.00001740  
Root: 2:         0.00008414        -0.00000004         0.00002583  
Root: 3:         0.04480213        -0.00000019         0.00005253  
Root: 4:         0.06702659        -0.00000019         0.00005622  

Iteration:    5   Subspace Size:   35
Root: 1:        -0.02812248        -0.00000000         0.00000258  
Root: 2:         0.00008413        -0.00000000         0.00000439  
Root: 3:         0.04480212        -0.00000001         0.00001071  
Root: 4:         0.06702658        -0.00000001         0.00001613  

Iteration:    6   Subspace Size:   39
Root: 1:        -0.02812248        -0.00000000         0.00000039  Converged
Root: 2:         0.00008413        -0.00000000         0.00000070  Converged
Root: 3:         0.04480212        -0.00000000         0.00000215  
Root: 4:         0.06702658        -0.00000000         0.00000230  

Iteration:    7   Subspace Size:   41
Root: 1:        -0.02812248        -0.00000000         0.00000032  Converged
Root: 2:         0.00008413        -0.00000000         0.00000056  Converged
Root: 3:         0.04480212        -0.00000000         0.00000040  Converged
Root: 4:         0.06702658        -0.00000000         0.00000048  Converged

 in gcp call
 n=          32
 coors(1) =   -8.95509036800739        2.21225138831139     
 -0.607959508451846     
 coors(2) =   -7.70892693478479        2.73981179054074     
   1.55370809973411     
 elements:            7           6
 gcp_e =   0.000000000000000E+000
 echo:  F
 pbc:  F
 method =pbeh3c              
Davidson converged in 7 iterations
41 sigma vectors were formed

Building Xtilde...

Building Z-vector RHS...

 Generating 2nd functional diffs
Solving CPSCF equations
Using DIIS solver

 Iter         Residual      
------  --------------------
    1      3.930541189918
    2      7.590112283316
    3      0.873638025340
    4      0.140348294854
    5      0.022794500878
    6      0.012213349224
    7      0.005906431709
    8      0.002111099819
    9      0.000430093537
   10      0.000124793357
   11      0.000061511567
   12      0.000033221963
   13      0.000013565834
   14      0.000006821752
   15      0.000002208957
   16      0.000001277041
   17      0.000000464581

CPSCF converged

Building X...

Computing grad Generating 2nd functional diffs
 Generating 2nd functional diffs
  Root   Mult.   Total Energy (a.u.)   Ex. Energy (a.u.)     Ex. Energy (eV)     Ex. Energy (nm)        Osc. (a.u.)  
-------------------------------------------------------------------------------------------------------------------
     1  singlet       -779.60807902
     2  triplet       -779.54026633          0.06781269          1.84527690        671.90035725          0.00000000
     3  singlet       -779.52793719          0.08014183          2.18076989        568.53417401          0.15947617
     4  triplet       -779.51205972          0.09601930          2.61281770        474.52304333          0.00000000
     5  singlet       -779.48143571          0.12664331          3.44613924        359.77716550          0.55922657
     6  triplet       -779.46734173          0.14073729          3.82965592        323.74767682          0.00000000
     7  singlet       -779.46076744          0.14731159          4.00855159        309.29930139          0.35303961
     8  triplet       -779.44511727          0.16296175          4.43441410        279.59549523          0.00000000

Singlet  1: Largest CI coefficients:
  64  &  64 : closed :   0.992137

Triplet  2: Largest CI coefficients:
  63  &  64 :  open  :   0.694017
  64  &  63 :  open  :  -0.694017

Singlet  3: Largest CI coefficients:
  63  &  64 :  open  :   0.603459
  64  &  63 :  open  :   0.603459
  62  &  64 :  open  :   0.312897
  64  &  62 :  open  :   0.312897
  63  &  63 : closed :   0.165326
  62  &  62 : closed :  -0.139146

Triplet  4: Largest CI coefficients:
  62  &  64 :  open  :   0.683770
  64  &  62 :  open  :  -0.683770
  62  &  63 :  open  :   0.148589
  63  &  62 :  open  :  -0.148589

Singlet  5: Largest CI coefficients:
  62  &  64 :  open  :  -0.586339
  64  &  62 :  open  :  -0.586339
  63  &  64 :  open  :   0.342192
  64  &  63 :  open  :   0.342192
  63  &  63 : closed :  -0.152315
  62  &  62 : closed :   0.111612

Triplet  6: Largest CI coefficients:
  61  &  64 :  open  :   0.684422
  64  &  61 :  open  :  -0.684422

Singlet  7: Largest CI coefficients:
  61  &  64 :  open  :   0.646983
  64  &  61 :  open  :   0.646983
  63  &  63 : closed :   0.252173
  62  &  64 :  open  :  -0.112957
  64  &  62 :  open  :  -0.112957

Triplet  8: Largest CI coefficients:
  60  &  64 :  open  :   0.702149
  64  &  60 :  open  :  -0.702149

Singlet state dipole moments:

  Root       Dx         Dy         Dz         |D|  (Debye)
------------------------------------------------------------
     1   -11.8593     1.6011     1.1191    12.0191
     2    -8.0200     0.9033    -1.6279     8.2332
     3   -10.7397     0.8806     1.2384    10.8467
     4     3.4324    -0.5118    -1.1681     3.6617

Triplet state dipole moments:

  Root       Dx         Dy         Dz         |D|  (Debye)
------------------------------------------------------------
     1   -10.2209     0.9658    -0.0454    10.2665
     2    -8.3516     0.8990    -1.0809     8.4691
     3     3.6352    -0.5594    -1.1920     3.8664
     4    11.0225    -1.5995    -1.1681    11.1990

Transition dipole moments between singlet states:

    Transition       Tx         Ty         Tz         |T| (a.u.)
------------------------------------------------------------------
     1 ->    2    -1.6772     0.3694    -0.1883     1.7277
     1 ->    3    -2.5010     0.5983     0.1022     2.5736
     1 ->    4     1.8426    -0.3231     0.3086     1.8960
     2 ->    3    -1.0716     0.0353     0.7714     1.3208
     2 ->    4    -1.1198     0.2242    -0.2296     1.1649
     3 ->    4     0.9909    -0.0588    -0.1937     1.0114

Transition dipole moments between triplet states:

    Transition       Tx         Ty         Tz         |T| (a.u.)
------------------------------------------------------------------
     1 ->    2     1.2926    -0.0773    -0.7302     1.4866
     1 ->    3     0.1235     0.0325    -0.4764     0.4932
     1 ->    4    -0.0320    -0.0722     0.1199     0.1436
     2 ->    3    -1.8367     0.2312     0.2695     1.8707
     2 ->    4    -0.4370    -0.0202     0.0847     0.4456
     3 ->    4    -0.0576     0.1777    -0.2078     0.2794

Magnetic transition dipole moments and rotational strengths:

 Transition      Lx         Ly         Lz       R(len)     R(vel) (a.u.)
------------------------------------------------------------------------
 1 ->    2     0.0899     0.1705     0.5582     0.1929    -0.7286
 1 ->    3    -0.3145     0.7136     0.0389    -1.2175    -3.5311
 1 ->    4     0.1554    -0.3070    -0.2068    -0.3217    -0.6884

Electric transition quadrupole moments (Cartesian):

 Transition      Qxy        Qxz        Qyz        Qxx        Qyy        Qzz       norm (a.u.)
----------------------------------------------------------------------------------------------
 1 ->    2    -1.4362     0.4384     0.1598     4.9503     0.3565    -0.3027     5.1966
 1 ->    3    -2.7344     0.1453    -0.2617    14.8013     1.0059     0.2520    15.0904
 1 ->    4    -0.7102    -0.7340    -0.1114     9.4382     0.0998     0.0335     9.4945


|FINAL Target State Energy: -779.608079023996 a.u.
 Energy calculation finished, energy: -7.795279372E+02

Converting Cartesians to HDLC
 Wolfe conditions fulfilled, increasing trust radius
Testing convergence  in cycle    9
    Energy  3.1060E-03 Target: 5.0000E-04 converged?   no
  Max step  1.3176E-01 Target: 4.0000E-03 converged?   no
  RMS step  3.6733E-02 Target: 2.6667E-03 converged?   no
  Max grad  8.9057E-03 Target: 1.0000E-03 converged?   no
  RMS grad  3.4763E-03 Target: 6.6667E-04 converged?   no
 Predicted step length 5.5150E-01
 Trust radius          5.0000E-01

Converting HDLC to Cartesians
 in gcp call
 n=          32
 coors(1) =   -8.98411307114755        2.28857481915267     
 -0.479304969853667     
 coors(2) =   -7.73153409178248        2.61442283500628     
   1.70891106734360     
 elements:            7           6
 gcp_e =    1.00000000000000     
 echo:  F
 pbc:  F
 method =pbeh3c              
RMSD coordinate change for step 9 is  2.554e-01

**** resetting density ****
Using neutral atomic charges and default spins and spin directions.
Number of unique atoms is: 4 
Atom #1 is unique. Calculating atomic density. 
Atom #2 is unique. Calculating atomic density. 
Atom #7 is unique. Calculating atomic density. 
Atom #21 is unique. Calculating atomic density. 
DFTD Energy:    -0.0212814 hartree
gCP Energy:     0.0583863 hartree
| Total AOs: 316    Total MOs: 298
Setting up the DFT grid...
| time to set the grid = 0.06 s
DFT grid points: 367416 (11481 points/atom)

                      *** Start SCF Iterations ***

 Iter     DIIS Error       Energy change      Electrons        XC Energy           Energy        Time(s)
----------------------------------------------------------------------------------------------------------
Initial temperature is 0.250000
| Skip purify step
|    1     2.0518191432    -785.2444522561   126.9998097196   -63.8750637707    -785.2444522561     0.97  
|    2     0.0594139310     +13.2646429930   125.9999930768   -64.0136312585    -771.9798092631     1.41  
|    3     0.3046771150      +3.4456826986   125.9999895892   -63.5728345518    -768.5341265645     1.38  
|    4     0.0521282276      -3.5553698533   125.9999916859   -63.8488799171    -772.0894964179     1.38  
|    5     0.0198197768      -0.0841950092   125.9999927555   -63.8669812125    -772.1736914271     1.35  
|    6     0.0125481375      -0.0072746361   125.9999921392   -63.8824833760    -772.1809660632     1.31  
|    7     0.0039208280      -0.0017568678   125.9999922747   -63.8642655066    -772.1827229310     1.28  
|    8     0.0032882153      -0.0006088318   125.9999922466   -63.8623720029    -772.1833317628     1.24  
|    9     0.0018985731      -0.0002744697   125.9999922961   -63.8671620145    -772.1836062325     1.41  
|   10     0.0008019925      -0.0000919540   125.9999922694   -63.8691456603    -772.1836981866     1.23  
|   11     0.0001759372      -0.0000199731   125.9999923146   -63.8685213332    -772.1837181597     1.21  
|   12     0.0000582882      -0.0000020129   125.9999923081   -63.8684553430    -772.1837201726     1.18  
|   13     0.0000220665      -0.0000002360   125.9999923104   -63.8685219668    -772.1837204086     1.17  
----------------------------------------------------------------------------------------------------------
FINAL ENERGY: -772.1837204086 a.u.
Fractional Occupation Entropy: 0.0000000000
Mermin Free Energy:            -772.1837204086
DISPERSION CONTRIBUTION TO ENERGY: -0.0212814104 a.u.
GCP BSSE CORRECTION: 0.0583863343 a.u.
HOMO-LUMO GAP: 2.969 eV
CENTER OF MASS: {-0.096162, -0.210523, 0.055927} ANGS
DIPOLE MOMENT: {-7.097016, 3.641973, -0.909325} (|D| = 8.028604) DEBYE

Running Mulliken population analysis...


  Restricted hh-TDA Parameters
--------------------------------------------
Number of occupied orbitals:            64
Number of virtual orbitals:            234
Number of molecular orbitals:          298
Number of basis functions:             316
Multiplicity of target state:      singlet

 Generating 2nd functional diffs
Reference energy:             -779.5199440195
Number of electrons:           127.9999921871
XC energy:                     -65.1829563594

      Davidson Diagonalization Parameters
-----------------------------------------------
Number of roots to find:                    4
Number of guess vectors:                   15
Maximum subspace size:                    300
Number of vectors to save:                  4
Collapse vectors per root:                  2
Number of CSFs:                          2080
Maximum Davidson iterations:              500
Residual convergence:                 1.0e-06
Orthogonality tolerance:              1.0e-12
Use incremental sigma vectors:             No

Davidson memory usage:  12.89 MB

Guess Vectors:
  64 &  64 : closed :    -0.195836
  64 &  63 :  open  :    -0.099634
  64 &  62 :  open  :    -0.067746
  64 &  61 :  open  :    -0.017258
  63 &  63 : closed :    -0.003431
  64 &  59 :  open  :    -0.002425
  64 &  60 :  open  :     0.014790
  64 &  58 :  open  :     0.028040
  63 &  62 :  open  :     0.028457
  64 &  57 :  open  :     0.044174
  62 &  62 : closed :     0.060344
  64 &  56 :  open  :     0.067338
  64 &  55 :  open  :     0.076962
  63 &  61 :  open  :     0.078945
  63 &  59 :  open  :     0.093778

  Root           Eigenvalue       Energy Change        Residual
-------------------------------------------------------------------
Iteration:    0   Subspace Size:   15
Root: 1:        -0.10198313        -0.10198313         0.03929553  
Root: 2:        -0.00320776        -0.00320776         0.03884598  
Root: 3:         0.04125138         0.04125138         0.04364832  
Root: 4:         0.05677852         0.05677852         0.04003448  

Iteration:    1   Subspace Size:   19
Root: 1:        -0.10445637        -0.00247324         0.00437258  
Root: 2:        -0.00687276        -0.00366500         0.00948990  
Root: 3:         0.03685373        -0.00439764         0.00938870  
Root: 4:         0.05152576        -0.00525276         0.01077119  

Iteration:    2   Subspace Size:   23
Root: 1:        -0.10449213        -0.00003576         0.00063657  
Root: 2:        -0.00708535        -0.00021260         0.00168018  
Root: 3:         0.03666019        -0.00019355         0.00217874  
Root: 4:         0.05122425        -0.00030150         0.00289939  

Iteration:    3   Subspace Size:   27
Root: 1:        -0.10449280        -0.00000068         0.00009256  
Root: 2:        -0.00709154        -0.00000619         0.00028433  
Root: 3:         0.03665122        -0.00000897         0.00039700  
Root: 4:         0.05120280        -0.00002146         0.00066329  

Iteration:    4   Subspace Size:   31
Root: 1:        -0.10449282        -0.00000001         0.00001324  
Root: 2:        -0.00709172        -0.00000017         0.00005339  
Root: 3:         0.03665091        -0.00000031         0.00009527  
Root: 4:         0.05120170        -0.00000110         0.00017395  

Iteration:    5   Subspace Size:   35
Root: 1:        -0.10449282        -0.00000000         0.00000191  
Root: 2:        -0.00709172        -0.00000001         0.00001003  
Root: 3:         0.03665089        -0.00000002         0.00001669  
Root: 4:         0.05120162        -0.00000007         0.00003315  

Iteration:    6   Subspace Size:   39
Root: 1:        -0.10449282        -0.00000000         0.00000026  Converged
Root: 2:        -0.00709172        -0.00000000         0.00000182  
Root: 3:         0.03665089        -0.00000000         0.00000329  
Root: 4:         0.05120162        -0.00000000         0.00000749  

Iteration:    7   Subspace Size:   42
Root: 1:        -0.10449282        -0.00000000         0.00000023  Converged
Root: 2:        -0.00709172        -0.00000000         0.00000034  Converged
Root: 3:         0.03665089        -0.00000000         0.00000075  Converged
Root: 4:         0.05120162        -0.00000000         0.00000155  

Iteration:    8   Subspace Size:   43
Root: 1:        -0.10449282        -0.00000000         0.00000022  Converged
Root: 2:        -0.00709172        -0.00000000         0.00000030  Converged
Root: 3:         0.03665089        -0.00000000         0.00000069  Converged
Root: 4:         0.05120162        -0.00000000         0.00000032  Converged

Davidson converged in 8 iterations
43 sigma vectors were formed

      Davidson Diagonalization Parameters
-----------------------------------------------
Number of roots to find:                    4
Number of guess vectors:                   15
Maximum subspace size:                    300
Number of vectors to save:                  4
Collapse vectors per root:                  2
Number of CSFs:                          2016
Maximum Davidson iterations:              500
Residual convergence:                 1.0e-06
Orthogonality tolerance:              1.0e-12
Use incremental sigma vectors:             No

Davidson memory usage:  12.58 MB

Guess Vectors:
  64 &  63 :  open  :    -0.099634
  64 &  62 :  open  :    -0.067746
  64 &  61 :  open  :    -0.017258
  64 &  59 :  open  :    -0.002425
  64 &  60 :  open  :     0.014790
  64 &  58 :  open  :     0.028040
  63 &  62 :  open  :     0.028457
  64 &  57 :  open  :     0.044174
  64 &  56 :  open  :     0.067338
  64 &  55 :  open  :     0.076962
  63 &  61 :  open  :     0.078945
  63 &  59 :  open  :     0.093778
  62 &  61 :  open  :     0.110832
  63 &  60 :  open  :     0.110993
  64 &  53 :  open  :     0.117214

  Root           Eigenvalue       Energy Change        Residual
-------------------------------------------------------------------
Iteration:    0   Subspace Size:   15
Root: 1:        -0.01342131        -0.01342131         0.03291058  
Root: 2:         0.01071387         0.01071387         0.02568509  
Root: 3:         0.04451595         0.04451595         0.02273305  
Root: 4:         0.06464147         0.06464147         0.02280873  

Iteration:    1   Subspace Size:   19
Root: 1:        -0.01634006        -0.00291876         0.00686432  
Root: 2:         0.00870491        -0.00200896         0.00545666  
Root: 3:         0.04272256        -0.00179339         0.00534797  
Root: 4:         0.06278674        -0.00185473         0.00634766  

Iteration:    2   Subspace Size:   23
Root: 1:        -0.01646289        -0.00012283         0.00090241  
Root: 2:         0.00862445        -0.00008047         0.00082315  
Root: 3:         0.04264029        -0.00008227         0.00089324  
Root: 4:         0.06264728        -0.00013946         0.00098216  

Iteration:    3   Subspace Size:   27
Root: 1:        -0.01646484        -0.00000195         0.00014394  
Root: 2:         0.00862269        -0.00000176         0.00013174  
Root: 3:         0.04263795        -0.00000234         0.00018553  
Root: 4:         0.06264442        -0.00000286         0.00016338  

Iteration:    4   Subspace Size:   31
Root: 1:        -0.01646488        -0.00000004         0.00002499  
Root: 2:         0.00862265        -0.00000004         0.00002110  
Root: 3:         0.04263786        -0.00000009         0.00003790  
Root: 4:         0.06264435        -0.00000007         0.00003249  

Iteration:    5   Subspace Size:   35
Root: 1:        -0.01646488        -0.00000000         0.00000397  
Root: 2:         0.00862265        -0.00000000         0.00000338  
Root: 3:         0.04263785        -0.00000000         0.00000670  
Root: 4:         0.06264435        -0.00000000         0.00000693  

Iteration:    6   Subspace Size:   39
Root: 1:        -0.01646488        -0.00000000         0.00000052  Converged
Root: 2:         0.00862265        -0.00000000         0.00000051  Converged
Root: 3:         0.04263785        -0.00000000         0.00000111  
Root: 4:         0.06264435        -0.00000000         0.00000133  

Iteration:    7   Subspace Size:   41
Root: 1:        -0.01646488        -0.00000000         0.00000040  Converged
Root: 2:         0.00862265        -0.00000000         0.00000048  Converged
Root: 3:         0.04263785        -0.00000000         0.00000020  Converged
Root: 4:         0.06264435        -0.00000000         0.00000025  Converged

 in gcp call
 n=          32
 coors(1) =   -8.98411307114755        2.28857481915267     
 -0.479304969853667     
 coors(2) =   -7.73153409178248        2.61442283500628     
   1.70891106734360     
 elements:            7           6
 gcp_e =   0.000000000000000E+000
 echo:  F
 pbc:  F
 method =pbeh3c              
Davidson converged in 7 iterations
41 sigma vectors were formed

Building Xtilde...

Building Z-vector RHS...

 Generating 2nd functional diffs
Solving CPSCF equations
Using DIIS solver

 Iter         Residual      
------  --------------------
    1      4.220829862480
    2      9.012865350562
    3      0.848265524841
    4      0.137438972418
    5      0.025615573492
    6      0.013208088171
    7      0.006682181102
    8      0.002699586704
    9      0.000646733237
   10      0.000165343620
   11      0.000067464449
   12      0.000039199049
   13      0.000015381097
   14      0.000007774866
   15      0.000002558003
   16      0.000001334047
   17      0.000000498336

CPSCF converged

Building X...

Computing grad Generating 2nd functional diffs
 Generating 2nd functional diffs
  Root   Mult.   Total Energy (a.u.)   Ex. Energy (a.u.)     Ex. Energy (eV)     Ex. Energy (nm)        Osc. (a.u.)  
-------------------------------------------------------------------------------------------------------------------
     1  singlet       -779.62443684
     2  triplet       -779.53640890          0.08802793          2.39536158        517.60127424          0.00000000
     3  singlet       -779.52703574          0.09740109          2.65041815        467.79116924          0.17264859
     4  triplet       -779.51132137          0.11311546          3.07802779        402.80409752          0.00000000
     5  singlet       -779.48329313          0.14114370          3.84071497        322.81546985          0.71305080
     6  triplet       -779.47730617          0.14713067          4.00362857        309.67962797          0.00000000
     7  singlet       -779.46874240          0.15569444          4.23666049        292.64610877          0.38583882
     8  triplet       -779.45729967          0.16713717          4.54803295        272.61064759          0.00000000

Singlet  1: Largest CI coefficients:
  64  &  64 : closed :   0.994872

Triplet  2: Largest CI coefficients:
  63  &  64 :  open  :  -0.696845
  64  &  63 :  open  :   0.696845

Singlet  3: Largest CI coefficients:
  63  &  64 :  open  :  -0.644724
  64  &  63 :  open  :  -0.644724
  62  &  64 :  open  :  -0.235779
  64  &  62 :  open  :  -0.235779
  62  &  62 : closed :   0.120717
  63  &  63 : closed :  -0.113509

Triplet  4: Largest CI coefficients:
  62  &  64 :  open  :  -0.693650
  64  &  62 :  open  :   0.693650
  62  &  63 :  open  :  -0.102001
  63  &  62 :  open  :   0.102001

Singlet  5: Largest CI coefficients:
  62  &  64 :  open  :   0.629779
  64  &  62 :  open  :   0.629779
  63  &  64 :  open  :  -0.259508
  64  &  63 :  open  :  -0.259508
  63  &  63 : closed :   0.110848

Triplet  6: Largest CI coefficients:
  61  &  64 :  open  :  -0.690605
  64  &  61 :  open  :   0.690605

Singlet  7: Largest CI coefficients:
  61  &  64 :  open  :  -0.676025
  64  &  61 :  open  :  -0.676025
  62  &  64 :  open  :   0.117913
  64  &  62 :  open  :   0.117913

Triplet  8: Largest CI coefficients:
  60  &  64 :  open  :  -0.702181
  64  &  60 :  open  :   0.702181

Singlet state dipole moments:

  Root       Dx         Dy         Dz         |D|  (Debye)
------------------------------------------------------------
     1   -11.9519     2.3954     0.9771    12.2287
     2    -6.9608     0.7054    -1.7276     7.2066
     3   -12.4451     1.8003     1.0744    12.6205
     4     4.8594     0.3205    -0.8295     4.9401

Triplet state dipole moments:

  Root       Dx         Dy         Dz         |D|  (Debye)
------------------------------------------------------------
     1    -9.7126     1.2117    -0.3941     9.7958
     2    -9.1321     1.2659    -0.8437     9.2579
     3     3.4516     0.3547    -0.9247     3.5909
     4    11.0367    -0.2634    -0.5391    11.0530

Transition dipole moments between singlet states:

    Transition       Tx         Ty         Tz         |T| (a.u.)
------------------------------------------------------------------
     1 ->    2     1.5872    -0.3559     0.1138     1.6306
     1 ->    3     2.6179    -0.8504    -0.0356     2.7528
     1 ->    4    -1.8964     0.1998    -0.2849     1.9280
     2 ->    3    -1.3736     0.2201     0.7705     1.5903
     2 ->    4    -0.9263     0.0404    -0.1647     0.9417
     3 ->    4     1.3783    -0.1522    -0.1050     1.3906

Transition dipole moments between triplet states:

    Transition       Tx         Ty         Tz         |T| (a.u.)
------------------------------------------------------------------
     1 ->    2     1.8436    -0.3242    -0.7588     2.0198
     1 ->    3     0.0579    -0.1519    -0.4204     0.4507
     1 ->    4    -0.1464    -0.0603     0.1573     0.2232
     2 ->    3    -2.1909     0.2803     0.2803     2.2265
     2 ->    4    -0.4702    -0.0315     0.0927     0.4803
     3 ->    4    -0.0896     0.1411    -0.1908     0.2537

Magnetic transition dipole moments and rotational strengths:

 Transition      Lx         Ly         Lz       R(len)     R(vel) (a.u.)
------------------------------------------------------------------------
 1 ->    2    -0.0442    -0.2007    -0.6259     0.0699    -0.7295
 1 ->    3     0.2489    -0.6444    -0.1478    -1.2048    -3.3957
 1 ->    4    -0.1172     0.2622     0.2925    -0.1913    -0.3889

Electric transition quadrupole moments (Cartesian):

 Transition      Qxy        Qxz        Qyz        Qxx        Qyy        Qzz       norm (a.u.)
----------------------------------------------------------------------------------------------
 1 ->    2     1.4115    -0.5613    -0.0514    -3.5107    -0.4578     0.1442     3.8556
 1 ->    3     3.3563    -0.1706     0.3859   -16.6106    -1.0350    -0.0474    16.9832
 1 ->    4     0.3836     0.4436     0.4234   -10.9991     0.1388     0.3495    11.0293


|FINAL Target State Energy: -779.624436835108 a.u.
 Energy calculation finished, energy: -7.795270357E+02

Converting Cartesians to HDLC
 Rejecting step, energy  9.014E-04 higher
 E,Eold  -779.527035742129       -779.527937190395     
 Total number of bad steps:     1
 Trust radius          2.5000E-01

Converting HDLC to Cartesians
 in gcp call
 n=          32
 coors(1) =   -8.96715564748397        2.25022599933822     
 -0.547424249584703     
 coors(2) =   -7.72519337485038        2.67398936066639     
   1.63470139753385     
 elements:            7           6
 gcp_e =    1.00000000000000     
 echo:  F
 pbc:  F
 method =pbeh3c              
RMSD coordinate change for step 10 is  1.310e-01
DFTD Energy:    -0.0213297 hartree
gCP Energy:     0.0588047 hartree
| Total AOs: 316    Total MOs: 298
Setting up the DFT grid...
| time to set the grid = 0.06 s
DFT grid points: 367377 (11480 points/atom)

                      *** Start SCF Iterations ***

 Iter     DIIS Error       Energy change      Electrons        XC Energy           Energy        Time(s)
----------------------------------------------------------------------------------------------------------
Initial temperature is 0.250000
| Skip purify step
|    1     0.0595449388    -772.1151675531   125.9164920528   -63.8342263201    -772.1151675531     1.37  
|    2     0.0054845769      -0.0659222341   126.0000218425   -63.8861123689    -772.1810897871     1.30  
|    3     0.0096725908      +0.0029908267   126.0000217707   -63.8407564055    -772.1780989604     1.28  
|    4     0.0020374512      -0.0056420306   126.0000220447   -63.8592438888    -772.1837409910     1.27  
|    5     0.0010070895      -0.0001463872   126.0000219659   -63.8650533032    -772.1838873783     1.22  
|    6     0.0004827508      -0.0000464693   126.0000220316   -63.8646865632    -772.1839338476     1.19  
|    7     0.0000656017      -0.0000119742   126.0000220275   -63.8638379845    -772.1839458218     1.16  
|    8     0.0000418802      -0.0000004674   126.0000220310   -63.8638067521    -772.1839462892     1.13  
----------------------------------------------------------------------------------------------------------
FINAL ENERGY: -772.1839462892 a.u.
Fractional Occupation Entropy: 0.0000000000
Mermin Free Energy:            -772.1839462892
DISPERSION CONTRIBUTION TO ENERGY: -0.0213296569 a.u.
GCP BSSE CORRECTION: 0.0588046967 a.u.
HOMO-LUMO GAP: 2.733 eV
CENTER OF MASS: {-0.098362, -0.188657, 0.070254} ANGS
DIPOLE MOMENT: {-6.913229, 2.879611, -1.343784} (|D| = 7.608591) DEBYE

Running Mulliken population analysis...


  Restricted hh-TDA Parameters
--------------------------------------------
Number of occupied orbitals:            64
Number of virtual orbitals:            234
Number of molecular orbitals:          298
Number of basis functions:             316
Multiplicity of target state:      singlet

 Generating 2nd functional diffs
Reference energy:             -779.5178964073
Number of electrons:           128.0000223810
XC energy:                     -65.1781417891

      Davidson Diagonalization Parameters
-----------------------------------------------
Number of roots to find:                    4
Number of guess vectors:                   15
Maximum subspace size:                    300
Number of vectors to save:                  4
Collapse vectors per root:                  2
Number of CSFs:                          2080
Maximum Davidson iterations:              500
Residual convergence:                 1.0e-06
Orthogonality tolerance:              1.0e-12
Use incremental sigma vectors:             No

Davidson memory usage:  12.89 MB

Guess Vectors:
  64 &  64 : closed :    -0.193053
  64 &  63 :  open  :    -0.104837
  64 &  62 :  open  :    -0.073268
  63 &  63 : closed :    -0.016621
  64 &  61 :  open  :    -0.015745
  64 &  59 :  open  :     0.000046
  63 &  62 :  open  :     0.014948
  64 &  60 :  open  :     0.016997
  64 &  58 :  open  :     0.020719
  62 &  62 : closed :     0.046516
  64 &  57 :  open  :     0.047581
  64 &  56 :  open  :     0.062632
  63 &  61 :  open  :     0.072471
  64 &  55 :  open  :     0.076091
  63 &  59 :  open  :     0.088262

  Root           Eigenvalue       Energy Change        Residual
-------------------------------------------------------------------
Iteration:    0   Subspace Size:   15
Root: 1:        -0.09844520        -0.09844520         0.03922024  
Root: 2:        -0.00784654        -0.00784654         0.03797450  
Root: 3:         0.03916889         0.03916889         0.04544529  
Root: 4:         0.05695854         0.05695854         0.03922193  

Iteration:    1   Subspace Size:   19
Root: 1:        -0.10096717        -0.00252197         0.00446524  
Root: 2:        -0.01137328        -0.00352673         0.00932885  
Root: 3:         0.03451721        -0.00465168         0.01021632  
Root: 4:         0.05176120        -0.00519734         0.01071176  

Iteration:    2   Subspace Size:   23
Root: 1:        -0.10100436        -0.00003719         0.00069764  
Root: 2:        -0.01157941        -0.00020613         0.00164925  
Root: 3:         0.03428195        -0.00023526         0.00255550  
Root: 4:         0.05146597        -0.00029523         0.00292101  

Iteration:    3   Subspace Size:   27
Root: 1:        -0.10100519        -0.00000083         0.00009596  
Root: 2:        -0.01158542        -0.00000601         0.00028406  
Root: 3:         0.03426909        -0.00001285         0.00052974  
Root: 4:         0.05144426        -0.00002171         0.00070841  

Iteration:    4   Subspace Size:   31
Root: 1:        -0.10100520        -0.00000001         0.00001383  
Root: 2:        -0.01158559        -0.00000017         0.00005077  
Root: 3:         0.03426855        -0.00000054         0.00011524  
Root: 4:         0.05144301        -0.00000124         0.00018914  

Iteration:    5   Subspace Size:   35
Root: 1:        -0.10100520        -0.00000000         0.00000210  
Root: 2:        -0.01158559        -0.00000000         0.00000931  
Root: 3:         0.03426853        -0.00000002         0.00002019  
Root: 4:         0.05144293        -0.00000009         0.00003780  

Iteration:    6   Subspace Size:   39
Root: 1:        -0.10100520        -0.00000000         0.00000030  Converged
Root: 2:        -0.01158559        -0.00000000         0.00000159  
Root: 3:         0.03426853        -0.00000000         0.00000335  
Root: 4:         0.05144293        -0.00000000         0.00000886  

Iteration:    7   Subspace Size:   42
Root: 1:        -0.10100520        -0.00000000         0.00000026  Converged
Root: 2:        -0.01158559        -0.00000000         0.00000028  Converged
Root: 3:         0.03426853        -0.00000000         0.00000066  Converged
Root: 4:         0.05144293        -0.00000000         0.00000172  

Iteration:    8   Subspace Size:   43
Root: 1:        -0.10100520        -0.00000000         0.00000025  Converged
Root: 2:        -0.01158559        -0.00000000         0.00000025  Converged
Root: 3:         0.03426853        -0.00000000         0.00000065  Converged
Root: 4:         0.05144293        -0.00000000         0.00000040  Converged

Davidson converged in 8 iterations
43 sigma vectors were formed

      Davidson Diagonalization Parameters
-----------------------------------------------
Number of roots to find:                    4
Number of guess vectors:                   15
Maximum subspace size:                    300
Number of vectors to save:                  4
Collapse vectors per root:                  2
Number of CSFs:                          2016
Maximum Davidson iterations:              500
Residual convergence:                 1.0e-06
Orthogonality tolerance:              1.0e-12
Use incremental sigma vectors:             No

Davidson memory usage:  12.58 MB

Guess Vectors:
  64 &  63 :  open  :    -0.104837
  64 &  62 :  open  :    -0.073268
  64 &  61 :  open  :    -0.015745
  64 &  59 :  open  :     0.000046
  63 &  62 :  open  :     0.014948
  64 &  60 :  open  :     0.016997
  64 &  58 :  open  :     0.020719
  64 &  57 :  open  :     0.047581
  64 &  56 :  open  :     0.062632
  63 &  61 :  open  :     0.072471
  64 &  55 :  open  :     0.076091
  63 &  59 :  open  :     0.088262
  62 &  61 :  open  :     0.104039
  63 &  60 :  open  :     0.105213
  63 &  58 :  open  :     0.108935

  Root           Eigenvalue       Energy Change        Residual
-------------------------------------------------------------------
Iteration:    0   Subspace Size:   15
Root: 1:        -0.01958731        -0.01958731         0.03209920  
Root: 2:         0.00677470         0.00677470         0.02256326  
Root: 3:         0.04533136         0.04533136         0.02182005  
Root: 4:         0.06657138         0.06657138         0.02307429  

Iteration:    1   Subspace Size:   19
Root: 1:        -0.02244297        -0.00285566         0.00638217  
Root: 2:         0.00535055        -0.00142415         0.00448446  
Root: 3:         0.04367281        -0.00165855         0.00513660  
Root: 4:         0.06466395        -0.00190742         0.00664941  

Iteration:    2   Subspace Size:   23
Root: 1:        -0.02254245        -0.00009948         0.00091175  
Root: 2:         0.00529765        -0.00005290         0.00072830  
Root: 3:         0.04359700        -0.00007581         0.00097285  
Root: 4:         0.06450805        -0.00015590         0.00111598  

Iteration:    3   Subspace Size:   27
Root: 1:        -0.02254454        -0.00000209         0.00014194  
Root: 2:         0.00529628        -0.00000137         0.00012649  
Root: 3:         0.04359424        -0.00000275         0.00025281  
Root: 4:         0.06450430        -0.00000375         0.00020140  

Iteration:    4   Subspace Size:   31
Root: 1:        -0.02254458        -0.00000005         0.00002067  
Root: 2:         0.00529624        -0.00000004         0.00002396  
Root: 3:         0.04359407        -0.00000017         0.00005266  
Root: 4:         0.06450420        -0.00000011         0.00004051  

Iteration:    5   Subspace Size:   35
Root: 1:        -0.02254459        -0.00000000         0.00000332  
Root: 2:         0.00529624        -0.00000000         0.00000426  
Root: 3:         0.04359406        -0.00000001         0.00001028  
Root: 4:         0.06450419        -0.00000000         0.00001033  

Iteration:    6   Subspace Size:   39
Root: 1:        -0.02254459        -0.00000000         0.00000048  Converged
Root: 2:         0.00529624        -0.00000000         0.00000074  Converged
Root: 3:         0.04359406        -0.00000000         0.00000185  
Root: 4:         0.06450419        -0.00000000         0.00000161  

Iteration:    7   Subspace Size:   41
Root: 1:        -0.02254459        -0.00000000         0.00000036  Converged
Root: 2:         0.00529624        -0.00000000         0.00000046  Converged
Root: 3:         0.04359406        -0.00000000         0.00000032  Converged
Root: 4:         0.06450419        -0.00000000         0.00000032  Converged

 in gcp call
 n=          32
 coors(1) =   -8.96715564748397        2.25022599933822     
 -0.547424249584703     
 coors(2) =   -7.72519337485038        2.67398936066639     
   1.63470139753385     
 elements:            7           6
 gcp_e =   0.000000000000000E+000
 echo:  F
 pbc:  F
 method =pbeh3c              
Davidson converged in 7 iterations
41 sigma vectors were formed

Building Xtilde...

Building Z-vector RHS...

 Generating 2nd functional diffs
Solving CPSCF equations
Using DIIS solver

 Iter         Residual      
------  --------------------
    1      4.041019961121
    2      8.195385474260
    3      0.847305375872
    4      0.139536963759
    5      0.024155259696
    6      0.012579004264
    7      0.006182691889
    8      0.002320503110
    9      0.000508697084
   10      0.000148113408
   11      0.000064651358
   12      0.000039059924
   13      0.000014710605
   14      0.000007110353
   15      0.000002405485
   16      0.000001304175
   17      0.000000447339

CPSCF converged

Building X...

Computing grad Generating 2nd functional diffs
 Generating 2nd functional diffs
  Root   Mult.   Total Energy (a.u.)   Ex. Energy (a.u.)     Ex. Energy (eV)     Ex. Energy (nm)        Osc. (a.u.)  
-------------------------------------------------------------------------------------------------------------------
     1  singlet       -779.61890161
     2  triplet       -779.54044099          0.07846062          2.13502162        580.71646513          0.00000000
     3  singlet       -779.52948200          0.08941961          2.43323096        509.54563200          0.17668396
     4  triplet       -779.51260017          0.10630144          2.89260880        428.62422550          0.00000000
     5  singlet       -779.48362788          0.13527373          3.68098489        336.82349799          0.62768908
     6  triplet       -779.47430235          0.14459926          3.93474548        315.10099305          0.00000000
     7  singlet       -779.46645348          0.15244813          4.14832389        298.87786957          0.38717297
     8  triplet       -779.45339221          0.16550939          4.50373902        275.29175209          0.00000000

Singlet  1: Largest CI coefficients:
  64  &  64 : closed :   0.993865

Triplet  2: Largest CI coefficients:
  63  &  64 :  open  :   0.695869
  64  &  63 :  open  :  -0.695869

Singlet  3: Largest CI coefficients:
  63  &  64 :  open  :  -0.628049
  64  &  63 :  open  :  -0.628049
  62  &  64 :  open  :  -0.270240
  64  &  62 :  open  :  -0.270240
  63  &  63 : closed :  -0.136219
  62  &  62 : closed :   0.129042

Triplet  4: Largest CI coefficients:
  62  &  64 :  open  :  -0.689398
  64  &  62 :  open  :   0.689398
  62  &  63 :  open  :  -0.123485
  63  &  62 :  open  :   0.123485

Singlet  5: Largest CI coefficients:
  62  &  64 :  open  :   0.611360
  64  &  62 :  open  :   0.611360
  63  &  64 :  open  :  -0.296678
  64  &  63 :  open  :  -0.296678
  63  &  63 : closed :   0.138021

Triplet  6: Largest CI coefficients:
  61  &  64 :  open  :  -0.687890
  64  &  61 :  open  :   0.687890

Singlet  7: Largest CI coefficients:
  61  &  64 :  open  :  -0.667686
  64  &  61 :  open  :  -0.667686
  63  &  63 : closed :  -0.143865
  62  &  64 :  open  :   0.116978
  64  &  62 :  open  :   0.116978

Triplet  8: Largest CI coefficients:
  60  &  64 :  open  :  -0.702162
  64  &  60 :  open  :   0.702162

Singlet state dipole moments:

  Root       Dx         Dy         Dz         |D|  (Debye)
------------------------------------------------------------
     1   -11.8585     2.0000     1.0366    12.0706
     2    -7.5108     0.8101    -1.6412     7.7306
     3   -11.3889     1.2819     1.0992    11.5134
     4     4.3840    -0.1240    -1.0552     4.5109

Triplet state dipole moments:

  Root       Dx         Dy         Dz         |D|  (Debye)
------------------------------------------------------------
     1   -10.0039     1.1105    -0.2023    10.0674
     2    -8.5458     1.0111    -1.0153     8.6651
     3     3.4812    -0.0951    -1.0738     3.6443
     4    11.0749    -0.9460    -0.8756    11.1497

Transition dipole moments between singlet states:

    Transition       Tx         Ty         Tz         |T| (a.u.)
------------------------------------------------------------------
     1 ->    2     1.6734    -0.3750     0.1521     1.7216
     1 ->    3     2.5364    -0.7233    -0.0604     2.6382
     1 ->    4    -1.9112     0.2711    -0.2885     1.9518
     2 ->    3    -1.2515     0.1302     0.7969     1.4894
     2 ->    4    -0.9384     0.1197    -0.2022     0.9674
     3 ->    4     1.2980    -0.1217    -0.1415     1.3114

Transition dipole moments between triplet states:

    Transition       Tx         Ty         Tz         |T| (a.u.)
------------------------------------------------------------------
     1 ->    2    -1.5816     0.1974     0.7535     1.7630
     1 ->    3    -0.1186     0.0650     0.4518     0.4716
     1 ->    4     0.0771     0.0673    -0.1361     0.1703
     2 ->    3    -2.0447     0.2560     0.2726     2.0786
     2 ->    4    -0.4617    -0.0265     0.0909     0.4713
     3 ->    4    -0.0836     0.1591    -0.2003     0.2691

Magnetic transition dipole moments and rotational strengths:

 Transition      Lx         Ly         Lz       R(len)     R(vel) (a.u.)
------------------------------------------------------------------------
 1 ->    2    -0.0695    -0.1937    -0.5950     0.1341    -0.7783
 1 ->    3     0.2861    -0.6860    -0.0771    -1.2265    -3.4901
 1 ->    4    -0.1368     0.3040     0.2505    -0.2716    -0.5741

Electric transition quadrupole moments (Cartesian):

 Transition      Qxy        Qxz        Qyz        Qxx        Qyy        Qzz       norm (a.u.)
----------------------------------------------------------------------------------------------
 1 ->    2     1.4603    -0.5141    -0.0993    -4.3958    -0.4210     0.2224     4.6858
 1 ->    3     3.0295    -0.1611     0.3326   -15.7855    -1.0387    -0.1251    16.1118
 1 ->    4     0.5702     0.6364     0.2537   -10.3143    -0.0020     0.1653    10.3541


|FINAL Target State Energy: -779.618901608099 a.u.
 Energy calculation finished, energy: -7.795294820E+02

Converting Cartesians to HDLC
 Wolfe conditions fulfilled, increasing trust radius
Testing convergence  in cycle   11
    Energy  1.5448E-03 Target: 5.0000E-04 converged?   no
  Max step  9.2476E-02 Target: 4.0000E-03 converged?   no
  RMS step  2.6352E-02 Target: 2.6667E-03 converged?   no
  Max grad  1.2216E-02 Target: 1.0000E-03 converged?   no
  RMS grad  3.2268E-03 Target: 6.6667E-04 converged?   no
 Predicted step length 8.4631E-02
 Trust radius          5.0000E-01

Converting HDLC to Cartesians
 in gcp call
 n=          32
 coors(1) =   -8.93889024207977        2.24922852648675     
 -0.535916001040115     
 coors(2) =   -7.69802456480310        2.63621537499925     
   1.65537610922853     
 elements:            7           6
 gcp_e =    1.00000000000000     
 echo:  F
 pbc:  F
 method =pbeh3c              
RMSD coordinate change for step 11 is  3.964e-02
DFTD Energy:    -0.0213797 hartree
gCP Energy:     0.0592926 hartree
| Total AOs: 316    Total MOs: 298
Setting up the DFT grid...
| time to set the grid = 0.06 s
DFT grid points: 367308 (11478 points/atom)

                      *** Start SCF Iterations ***

 Iter     DIIS Error       Energy change      Electrons        XC Energy           Energy        Time(s)
----------------------------------------------------------------------------------------------------------
Initial temperature is 0.250000
| Skip purify step
|    1     0.0167383305    -772.1986803275   126.0118298507   -63.8744639805    -772.1986803275     1.44  
|    2     0.0026177739      +0.0149694556   126.0000112912   -63.8699674673    -772.1837108719     1.34  
|    3     0.0044365637      +0.0004190808   126.0000114342   -63.8786214770    -772.1832917910     1.32  
|    4     0.0005376692      -0.0007960643   126.0000113426   -63.8732905241    -772.1840878554     1.31  
|    5     0.0005118742      -0.0000025181   126.0000113637   -63.8730190735    -772.1840903735     1.26  
|    6     0.0001311676      -0.0000115755   126.0000113427   -63.8730149120    -772.1841019490     1.24  
|    7     0.0000346541      -0.0000007266   126.0000113483   -63.8730843873    -772.1841026756     1.21  
----------------------------------------------------------------------------------------------------------
FINAL ENERGY: -772.1841026756 a.u.
Fractional Occupation Entropy: 0.0000000000
Mermin Free Energy:            -772.1841026756
DISPERSION CONTRIBUTION TO ENERGY: -0.0213796509 a.u.
GCP BSSE CORRECTION: 0.0592925842 a.u.
HOMO-LUMO GAP: 2.794 eV
CENTER OF MASS: {-0.101453, -0.194332, 0.067867} ANGS
DIPOLE MOMENT: {-6.768192, 3.055976, -1.345850} (|D| = 7.547101) DEBYE

Running Mulliken population analysis...


  Restricted hh-TDA Parameters
--------------------------------------------
Number of occupied orbitals:            64
Number of virtual orbitals:            234
Number of molecular orbitals:          298
Number of basis functions:             316
Multiplicity of target state:      singlet

 Generating 2nd functional diffs
Reference energy:             -779.5179153370
Number of electrons:           128.0000115280
XC energy:                     -65.1876151999

      Davidson Diagonalization Parameters
-----------------------------------------------
Number of roots to find:                    4
Number of guess vectors:                   15
Maximum subspace size:                    300
Number of vectors to save:                  4
Collapse vectors per root:                  2
Number of CSFs:                          2080
Maximum Davidson iterations:              500
Residual convergence:                 1.0e-06
Orthogonality tolerance:              1.0e-12
Use incremental sigma vectors:             No

Davidson memory usage:  12.89 MB

Guess Vectors:
  64 &  64 : closed :    -0.197040
  64 &  63 :  open  :    -0.106658
  64 &  62 :  open  :    -0.072331
  63 &  63 : closed :    -0.016275
  64 &  61 :  open  :    -0.015918
  64 &  59 :  open  :     0.000455
  64 &  60 :  open  :     0.015060
  64 &  58 :  open  :     0.015924
  63 &  62 :  open  :     0.018052
  64 &  57 :  open  :     0.044500
  62 &  62 : closed :     0.052379
  64 &  56 :  open  :     0.067300
  63 &  61 :  open  :     0.074464
  64 &  55 :  open  :     0.078708
  63 &  59 :  open  :     0.090837

  Root           Eigenvalue       Energy Change        Residual
-------------------------------------------------------------------
Iteration:    0   Subspace Size:   15
Root: 1:        -0.10242243        -0.10242243         0.03936132  
Root: 2:        -0.00837560        -0.00837560         0.04017912  
Root: 3:         0.03873841         0.03873841         0.04363629  
Root: 4:         0.05671695         0.05671695         0.04024181  

Iteration:    1   Subspace Size:   19
Root: 1:        -0.10493083        -0.00250840         0.00436692  
Root: 2:        -0.01228649        -0.00391089         0.00900146  
Root: 3:         0.03447596        -0.00426245         0.00972192  
Root: 4:         0.05138150        -0.00533545         0.01095490  

Iteration:    2   Subspace Size:   23
Root: 1:        -0.10496616        -0.00003533         0.00066002  
Root: 2:        -0.01247981        -0.00019332         0.00159806  
Root: 3:         0.03425975        -0.00021621         0.00261914  
Root: 4:         0.05107017        -0.00031133         0.00294691  

Iteration:    3   Subspace Size:   27
Root: 1:        -0.10496689        -0.00000073         0.00008685  
Root: 2:        -0.01248531        -0.00000551         0.00028538  
Root: 3:         0.03424543        -0.00001433         0.00055355  
Root: 4:         0.05104735        -0.00002281         0.00072232  

Iteration:    4   Subspace Size:   31
Root: 1:        -0.10496690        -0.00000001         0.00001199  
Root: 2:        -0.01248548        -0.00000017         0.00005010  
Root: 3:         0.03424486        -0.00000057         0.00010790  
Root: 4:         0.05104606        -0.00000129         0.00019037  

Iteration:    5   Subspace Size:   35
Root: 1:        -0.10496690        -0.00000000         0.00000178  
Root: 2:        -0.01248549        -0.00000000         0.00000893  
Root: 3:         0.03424484        -0.00000002         0.00002130  
Root: 4:         0.05104598        -0.00000009         0.00003946  

Iteration:    6   Subspace Size:   39
Root: 1:        -0.10496690        -0.00000000         0.00000025  Converged
Root: 2:        -0.01248549        -0.00000000         0.00000151  
Root: 3:         0.03424483        -0.00000000         0.00000408  
Root: 4:         0.05104597        -0.00000000         0.00001061  

Iteration:    7   Subspace Size:   42
Root: 1:        -0.10496690        -0.00000000         0.00000023  Converged
Root: 2:        -0.01248549        -0.00000000         0.00000026  Converged
Root: 3:         0.03424483        -0.00000000         0.00000085  Converged
Root: 4:         0.05104597        -0.00000000         0.00000221  

Iteration:    8   Subspace Size:   43
Root: 1:        -0.10496690        -0.00000000         0.00000023  Converged
Root: 2:        -0.01248549        -0.00000000         0.00000026  Converged
Root: 3:         0.03424483        -0.00000000         0.00000076  Converged
Root: 4:         0.05104597        -0.00000000         0.00000045  Converged

Davidson converged in 8 iterations
43 sigma vectors were formed

      Davidson Diagonalization Parameters
-----------------------------------------------
Number of roots to find:                    4
Number of guess vectors:                   15
Maximum subspace size:                    300
Number of vectors to save:                  4
Collapse vectors per root:                  2
Number of CSFs:                          2016
Maximum Davidson iterations:              500
Residual convergence:                 1.0e-06
Orthogonality tolerance:              1.0e-12
Use incremental sigma vectors:             No

Davidson memory usage:  12.58 MB

Guess Vectors:
  64 &  63 :  open  :    -0.106658
  64 &  62 :  open  :    -0.072331
  64 &  61 :  open  :    -0.015918
  64 &  59 :  open  :     0.000455
  64 &  60 :  open  :     0.015060
  64 &  58 :  open  :     0.015924
  63 &  62 :  open  :     0.018052
  64 &  57 :  open  :     0.044500
  64 &  56 :  open  :     0.067300
  63 &  61 :  open  :     0.074464
  64 &  55 :  open  :     0.078708
  63 &  59 :  open  :     0.090837
  63 &  60 :  open  :     0.105442
  63 &  58 :  open  :     0.106306
  62 &  61 :  open  :     0.108792

  Root           Eigenvalue       Energy Change        Residual
-------------------------------------------------------------------
Iteration:    0   Subspace Size:   15
Root: 1:        -0.02120922        -0.02120922         0.03275052  
Root: 2:         0.00878089         0.00878089         0.02364634  
Root: 3:         0.04464348         0.04464348         0.02218950  
Root: 4:         0.06505231         0.06505231         0.02354521  

Iteration:    1   Subspace Size:   19
Root: 1:        -0.02413816        -0.00292894         0.00610930  
Root: 2:         0.00721396        -0.00156693         0.00473601  
Root: 3:         0.04294956        -0.00169391         0.00523999  
Root: 4:         0.06305830        -0.00199401         0.00661585  

Iteration:    2   Subspace Size:   23
Root: 1:        -0.02422773        -0.00008957         0.00085782  
Root: 2:         0.00715483        -0.00005914         0.00075739  
Root: 3:         0.04286942        -0.00008014         0.00102070  
Root: 4:         0.06290688        -0.00015142         0.00108605  

Iteration:    3   Subspace Size:   27
Root: 1:        -0.02422954        -0.00000181         0.00013438  
Root: 2:         0.00715333        -0.00000149         0.00013814  
Root: 3:         0.04286634        -0.00000308         0.00026987  
Root: 4:         0.06290333        -0.00000355         0.00020547  

Iteration:    4   Subspace Size:   31
Root: 1:        -0.02422959        -0.00000004         0.00001897  
Root: 2:         0.00715329        -0.00000005         0.00002477  
Root: 3:         0.04286614        -0.00000020         0.00005660  
Root: 4:         0.06290321        -0.00000012         0.00004749  

Iteration:    5   Subspace Size:   35
Root: 1:        -0.02422959        -0.00000000         0.00000287  
Root: 2:         0.00715329        -0.00000000         0.00000414  
Root: 3:         0.04286613        -0.00000001         0.00001088  
Root: 4:         0.06290321        -0.00000001         0.00001193  

Iteration:    6   Subspace Size:   39
Root: 1:        -0.02422959        -0.00000000         0.00000042  Converged
Root: 2:         0.00715329        -0.00000000         0.00000073  Converged
Root: 3:         0.04286613        -0.00000000         0.00000201  
Root: 4:         0.06290320        -0.00000000         0.00000164  

Iteration:    7   Subspace Size:   41
Root: 1:        -0.02422959        -0.00000000         0.00000031  Converged
Root: 2:         0.00715329        -0.00000000         0.00000055  Converged
Root: 3:         0.04286613        -0.00000000         0.00000036  Converged
Root: 4:         0.06290320        -0.00000000         0.00000034  Converged

 in gcp call
 n=          32
 coors(1) =   -8.93889024207977        2.24922852648675     
 -0.535916001040115     
 coors(2) =   -7.69802456480310        2.63621537499925     
   1.65537610922853     
 elements:            7           6
 gcp_e =   0.000000000000000E+000
 echo:  F
 pbc:  F
 method =pbeh3c              
Davidson converged in 7 iterations
41 sigma vectors were formed

Building Xtilde...

Building Z-vector RHS...

 Generating 2nd functional diffs
Solving CPSCF equations
Using DIIS solver

 Iter         Residual      
------  --------------------
    1      3.904691856850
    2      7.927375489857
    3      0.821509879961
    4      0.126423618860
    5      0.023454922445
    6      0.011817140968
    7      0.005762516871
    8      0.002164268889
    9      0.000476192426
   10      0.000140271638
   11      0.000065375918
   12      0.000038679590
   13      0.000014510881
   14      0.000006948552
   15      0.000002073275
   16      0.000001133796
   17      0.000000417283

CPSCF converged

Building X...

Computing grad Generating 2nd functional diffs
 Generating 2nd functional diffs
  Root   Mult.   Total Energy (a.u.)   Ex. Energy (a.u.)     Ex. Energy (eV)     Ex. Energy (nm)        Osc. (a.u.)  
-------------------------------------------------------------------------------------------------------------------
     1  singlet       -779.62288224
     2  triplet       -779.54214492          0.08073732          2.19697386        564.34090196          0.00000000
     3  singlet       -779.53040083          0.09248142          2.51654697        492.67596567          0.20281905
     4  triplet       -779.51076205          0.11212019          3.05094510        406.37971774          0.00000000
     5  singlet       -779.48367050          0.13921174          3.78814354        327.29546684          0.67054166
     6  triplet       -779.47504921          0.14783303          4.02274085        308.20832230          0.00000000
     7  singlet       -779.46686937          0.15601288          4.24532565        292.04878744          0.35372174
     8  triplet       -779.45501213          0.16787011          4.56797734        271.42039347          0.00000000

Singlet  1: Largest CI coefficients:
  64  &  64 : closed :   0.994268

Triplet  2: Largest CI coefficients:
  63  &  64 :  open  :  -0.697045
  64  &  63 :  open  :   0.697045

Singlet  3: Largest CI coefficients:
  63  &  64 :  open  :  -0.638200
  64  &  63 :  open  :  -0.638200
  62  &  64 :  open  :  -0.253934
  64  &  62 :  open  :  -0.253934
  63  &  63 : closed :  -0.121730
  62  &  62 : closed :   0.118075

Triplet  4: Largest CI coefficients:
  62  &  64 :  open  :  -0.690221
  64  &  62 :  open  :   0.690221
  62  &  63 :  open  :  -0.117947
  63  &  62 :  open  :   0.117947

Singlet  5: Largest CI coefficients:
  62  &  64 :  open  :   0.613419
  64  &  62 :  open  :   0.613419
  63  &  64 :  open  :  -0.279040
  64  &  63 :  open  :  -0.279040
  63  &  63 : closed :   0.156162

Triplet  6: Largest CI coefficients:
  61  &  64 :  open  :  -0.689094
  64  &  61 :  open  :   0.689094

Singlet  7: Largest CI coefficients:
  61  &  64 :  open  :  -0.670452
  64  &  61 :  open  :  -0.670452
  62  &  64 :  open  :   0.134833
  64  &  62 :  open  :   0.134833
  63  &  63 : closed :  -0.119501

Triplet  8: Largest CI coefficients:
  60  &  64 :  open  :  -0.701611
  64  &  60 :  open  :   0.701611

Singlet state dipole moments:

  Root       Dx         Dy         Dz         |D|  (Debye)
------------------------------------------------------------
     1   -11.4302     2.0331     1.0087    11.6533
     2    -7.6334     0.8053    -1.3982     7.8021
     3   -11.4813     1.3847     0.9013    11.5996
     4     5.3527    -0.1035    -1.0262     5.4512

Triplet state dipole moments:

  Root       Dx         Dy         Dz         |D|  (Debye)
------------------------------------------------------------
     1   -10.0588     1.1644    -0.0930    10.1264
     2    -8.6312     1.0367    -0.9318     8.7430
     3     4.3647    -0.0769    -1.0655     4.4935
     4    11.3053    -0.8061    -0.8630    11.3668

Transition dipole moments between singlet states:

    Transition       Tx         Ty         Tz         |T| (a.u.)
------------------------------------------------------------------
     1 ->    2     1.7604    -0.4076     0.1568     1.8137
     1 ->    3     2.5801    -0.7535    -0.0164     2.6879
     1 ->    4    -1.8161     0.2114    -0.2405     1.8442
     2 ->    3    -1.2511     0.1610     0.8198     1.5044
     2 ->    4    -0.9273     0.0983    -0.0967     0.9375
     3 ->    4     0.9895    -0.1102    -0.0748     0.9984

Transition dipole moments between triplet states:

    Transition       Tx         Ty         Tz         |T| (a.u.)
------------------------------------------------------------------
     1 ->    2     1.6099    -0.2367    -0.7375     1.7866
     1 ->    3     0.0681    -0.0903    -0.3522     0.3699
     1 ->    4    -0.0432    -0.0687     0.1408     0.1625
     2 ->    3    -1.8826     0.2430     0.2660     1.9167
     2 ->    4    -0.4443    -0.0179     0.0798     0.4518
     3 ->    4    -0.0682     0.1525    -0.1979     0.2590

Magnetic transition dipole moments and rotational strengths:

 Transition      Lx         Ly         Lz       R(len)     R(vel) (a.u.)
------------------------------------------------------------------------
 1 ->    2    -0.0572    -0.2131    -0.5805     0.1049    -0.5736
 1 ->    3     0.2972    -0.6755    -0.0858    -1.2772    -3.7592
 1 ->    4    -0.0946     0.2748     0.2907    -0.1600    -0.3243

Electric transition quadrupole moments (Cartesian):

 Transition      Qxy        Qxz        Qyz        Qxx        Qyy        Qzz       norm (a.u.)
----------------------------------------------------------------------------------------------
 1 ->    2     1.5988    -0.5331    -0.0813    -5.0534    -0.4786     0.2147     5.3534
 1 ->    3     2.9894    -0.0937     0.3145   -14.9799    -1.0101    -0.1793    15.3132
 1 ->    4     0.7122     0.7397     0.2919   -11.7390    -0.0175     0.1613    11.7885


|FINAL Target State Energy: -779.622882241554 a.u.
 Energy calculation finished, energy: -7.795304008E+02

Converting Cartesians to HDLC
 Wolfe conditions fulfilled, increasing trust radius
Testing convergence  in cycle   12
    Energy  9.1883E-04 Target: 5.0000E-04 converged?   no
  Max step  3.6706E-02 Target: 4.0000E-03 converged?   no
  RMS step  8.9209E-03 Target: 2.6667E-03 converged?   no
  Max grad  2.6604E-03 Target: 1.0000E-03 converged?   no
  RMS grad  9.5320E-04 Target: 6.6667E-04 converged?   no
 Predicted step length 3.4110E-02
 Trust radius          5.0000E-01

Converting HDLC to Cartesians
 in gcp call
 n=          32
 coors(1) =   -8.93507259186019        2.24880883598379     
 -0.532593335230688     
 coors(2) =   -7.68737854865804        2.62276083774929     
   1.65918418559219     
 elements:            7           6
 gcp_e =    1.00000000000000     
 echo:  F
 pbc:  F
 method =pbeh3c              
RMSD coordinate change for step 12 is  1.396e-02
DFTD Energy:    -0.0213904 hartree
gCP Energy:     0.0594093 hartree
| Total AOs: 316    Total MOs: 298
Setting up the DFT grid...
| time to set the grid = 0.06 s
DFT grid points: 367283 (11477 points/atom)

                      *** Start SCF Iterations ***

 Iter     DIIS Error       Energy change      Electrons        XC Energy           Energy        Time(s)
----------------------------------------------------------------------------------------------------------
Initial temperature is 0.250000
| Skip purify step
|    1     0.0059413486    -772.1881725210   126.0052047613   -63.8758205584    -772.1881725210     1.45  
|    2     0.0011930677      +0.0040596316   126.0000076711   -63.8729730087    -772.1841128895     1.31  
|    3     0.0020672980      +0.0001019708   126.0000077446   -63.8771321435    -772.1840109187     1.31  
|    4     0.0002126308      -0.0001744187   126.0000077025   -63.8747276262    -772.1841853374     1.29  
|    5     0.0001840067      -0.0000011009   126.0000077092   -63.8745787412    -772.1841864382     1.23  
|    6     0.0000420377      -0.0000015659   126.0000077023   -63.8745544897    -772.1841880041     1.22  
----------------------------------------------------------------------------------------------------------
FINAL ENERGY: -772.1841880041 a.u.
Fractional Occupation Entropy: 0.0000000000
Mermin Free Energy:            -772.1841880041
DISPERSION CONTRIBUTION TO ENERGY: -0.0213903539 a.u.
GCP BSSE CORRECTION: 0.0594092980 a.u.
HOMO-LUMO GAP: 2.811 eV
CENTER OF MASS: {-0.101934, -0.196011, 0.066465} ANGS
DIPOLE MOMENT: {-6.693685, 3.085014, -1.336093} (|D| = 7.490519) DEBYE

Running Mulliken population analysis...


  Restricted hh-TDA Parameters
--------------------------------------------
Number of occupied orbitals:            64
Number of virtual orbitals:            234
Number of molecular orbitals:          298
Number of basis functions:             316
Multiplicity of target state:      singlet

 Generating 2nd functional diffs
Reference energy:             -779.5178822720
Number of electrons:           128.0000078234
XC energy:                     -65.1891165314

      Davidson Diagonalization Parameters
-----------------------------------------------
Number of roots to find:                    4
Number of guess vectors:                   15
Maximum subspace size:                    300
Number of vectors to save:                  4
Collapse vectors per root:                  2
Number of CSFs:                          2080
Maximum Davidson iterations:              500
Residual convergence:                 1.0e-06
Orthogonality tolerance:              1.0e-12
Use incremental sigma vectors:             No

Davidson memory usage:  12.89 MB

Guess Vectors:
  64 &  64 : closed :    -0.197764
  64 &  63 :  open  :    -0.106656
  64 &  62 :  open  :    -0.071991
  64 &  61 :  open  :    -0.015577
  63 &  63 : closed :    -0.015548
  64 &  59 :  open  :     0.000927
  64 &  60 :  open  :     0.014593
  64 &  58 :  open  :     0.014689
  63 &  62 :  open  :     0.019117
  64 &  57 :  open  :     0.043551
  62 &  62 : closed :     0.053782
  64 &  56 :  open  :     0.069521
  63 &  61 :  open  :     0.075531
  64 &  55 :  open  :     0.080077
  63 &  59 :  open  :     0.092035

  Root           Eigenvalue       Energy Change        Residual
-------------------------------------------------------------------
Iteration:    0   Subspace Size:   15
Root: 1:        -0.10310347        -0.10310347         0.03936401  
Root: 2:        -0.00842038        -0.00842038         0.04070390  
Root: 3:         0.03889026         0.03889026         0.04336813  
Root: 4:         0.05657321         0.05657321         0.04012125  

Iteration:    1   Subspace Size:   19
Root: 1:        -0.10560321        -0.00249974         0.00434667  
Root: 2:        -0.01241461        -0.00399422         0.00893814  
Root: 3:         0.03469401        -0.00419625         0.00973455  
Root: 4:         0.05128398        -0.00528923         0.01090814  

Iteration:    2   Subspace Size:   23
Root: 1:        -0.10563817        -0.00003496         0.00064845  
Root: 2:        -0.01260558        -0.00019097         0.00160704  
Root: 3:         0.03447577        -0.00021823         0.00267600  
Root: 4:         0.05097383        -0.00031015         0.00292222  

Iteration:    3   Subspace Size:   27
Root: 1:        -0.10563887        -0.00000070         0.00008397  
Root: 2:        -0.01261111        -0.00000553         0.00029101  
Root: 3:         0.03446065        -0.00001513         0.00057063  
Root: 4:         0.05095122        -0.00002261         0.00072751  

Iteration:    4   Subspace Size:   31
Root: 1:        -0.10563888        -0.00000001         0.00001141  
Root: 2:        -0.01261129        -0.00000018         0.00005130  
Root: 3:         0.03446004        -0.00000060         0.00010820  
Root: 4:         0.05094990        -0.00000132         0.00019343  

Iteration:    5   Subspace Size:   35
Root: 1:        -0.10563888        -0.00000000         0.00000167  
Root: 2:        -0.01261129        -0.00000000         0.00000920  
Root: 3:         0.03446002        -0.00000002         0.00002241  
Root: 4:         0.05094981        -0.00000009         0.00004403  

Iteration:    6   Subspace Size:   39
Root: 1:        -0.10563888        -0.00000000         0.00000023  Converged
Root: 2:        -0.01261129        -0.00000000         0.00000156  
Root: 3:         0.03446002        -0.00000000         0.00000415  
Root: 4:         0.05094980        -0.00000000         0.00001113  

Iteration:    7   Subspace Size:   42
Root: 1:        -0.10563888        -0.00000000         0.00000022  Converged
Root: 2:        -0.01261129        -0.00000000         0.00000026  Converged
Root: 3:         0.03446002        -0.00000000         0.00000083  Converged
Root: 4:         0.05094980        -0.00000000         0.00000221  

Iteration:    8   Subspace Size:   43
Root: 1:        -0.10563888         0.00000000         0.00000022  Converged
Root: 2:        -0.01261129        -0.00000000         0.00000026  Converged
Root: 3:         0.03446002        -0.00000000         0.00000076  Converged
Root: 4:         0.05094980        -0.00000000         0.00000046  Converged

Davidson converged in 8 iterations
43 sigma vectors were formed

      Davidson Diagonalization Parameters
-----------------------------------------------
Number of roots to find:                    4
Number of guess vectors:                   15
Maximum subspace size:                    300
Number of vectors to save:                  4
Collapse vectors per root:                  2
Number of CSFs:                          2016
Maximum Davidson iterations:              500
Residual convergence:                 1.0e-06
Orthogonality tolerance:              1.0e-12
Use incremental sigma vectors:             No

Davidson memory usage:  12.58 MB

Guess Vectors:
  64 &  63 :  open  :    -0.106656
  64 &  62 :  open  :    -0.071991
  64 &  61 :  open  :    -0.015577
  64 &  59 :  open  :     0.000927
  64 &  60 :  open  :     0.014593
  64 &  58 :  open  :     0.014689
  63 &  62 :  open  :     0.019117
  64 &  57 :  open  :     0.043551
  64 &  56 :  open  :     0.069521
  63 &  61 :  open  :     0.075531
  64 &  55 :  open  :     0.080077
  63 &  59 :  open  :     0.092035
  63 &  60 :  open  :     0.105701
  63 &  58 :  open  :     0.105797
  62 &  61 :  open  :     0.110196

  Root           Eigenvalue       Energy Change        Residual
-------------------------------------------------------------------
Iteration:    0   Subspace Size:   15
Root: 1:        -0.02135966        -0.02135966         0.03295824  
Root: 2:         0.00929499         0.00929499         0.02403051  
Root: 3:         0.04470249         0.04470249         0.02230383  
Root: 4:         0.06457936         0.06457936         0.02347670  

Iteration:    1   Subspace Size:   19
Root: 1:        -0.02431470        -0.00295505         0.00603739  
Root: 2:         0.00767244        -0.00162255         0.00479016  
Root: 3:         0.04298984        -0.00171266         0.00529106  
Root: 4:         0.06259886        -0.00198050         0.00654327  

Iteration:    2   Subspace Size:   23
Root: 1:        -0.02440191        -0.00008721         0.00083675  
Root: 2:         0.00761192        -0.00006052         0.00076246  
Root: 3:         0.04290768        -0.00008216         0.00102265  
Root: 4:         0.06245203        -0.00014683         0.00107957  

Iteration:    3   Subspace Size:   27
Root: 1:        -0.02440362        -0.00000171         0.00013089  
Root: 2:         0.00761041        -0.00000151         0.00014307  
Root: 3:         0.04290459        -0.00000309         0.00027009  
Root: 4:         0.06244849        -0.00000354         0.00021191  

Iteration:    4   Subspace Size:   31
Root: 1:        -0.02440365        -0.00000004         0.00001839  
Root: 2:         0.00761036        -0.00000005         0.00002542  
Root: 3:         0.04290438        -0.00000020         0.00005636  
Root: 4:         0.06244836        -0.00000013         0.00005017  

Iteration:    5   Subspace Size:   35
Root: 1:        -0.02440365        -0.00000000         0.00000271  
Root: 2:         0.00761036        -0.00000000         0.00000415  
Root: 3:         0.04290437        -0.00000001         0.00001056  
Root: 4:         0.06244835        -0.00000001         0.00001227  

Iteration:    6   Subspace Size:   39
Root: 1:        -0.02440365        -0.00000000         0.00000039  Converged
Root: 2:         0.00761036        -0.00000000         0.00000072  Converged
Root: 3:         0.04290437        -0.00000000         0.00000197  
Root: 4:         0.06244835        -0.00000000         0.00000174  

Iteration:    7   Subspace Size:   41
Root: 1:        -0.02440365        -0.00000000         0.00000031  Converged
Root: 2:         0.00761036        -0.00000000         0.00000054  Converged
Root: 3:         0.04290437        -0.00000000         0.00000036  Converged
Root: 4:         0.06244835        -0.00000000         0.00000036  Converged

 in gcp call
 n=          32
 coors(1) =   -8.93507259186019        2.24880883598379     
 -0.532593335230688     
 coors(2) =   -7.68737854865804        2.62276083774929     
   1.65918418559219     
 elements:            7           6
 gcp_e =   0.000000000000000E+000
 echo:  F
 pbc:  F
 method =pbeh3c              
Davidson converged in 7 iterations
41 sigma vectors were formed

Building Xtilde...

Building Z-vector RHS...

 Generating 2nd functional diffs
Solving CPSCF equations
Using DIIS solver

 Iter         Residual      
------  --------------------
    1      3.860126809114
    2      7.839005038972
    3      0.814811894921
    4      0.124210759180
    5      0.023014652107
    6      0.011502203537
    7      0.005592998886
    8      0.002094765010
    9      0.000463983222
   10      0.000137539698
   11      0.000064789583
   12      0.000038279336
   13      0.000014262686
   14      0.000006800677
   15      0.000001963632
   16      0.000001100287
   17      0.000000412069

CPSCF converged

Building X...

Computing grad Generating 2nd functional diffs
 Generating 2nd functional diffs
  Root   Mult.   Total Energy (a.u.)   Ex. Energy (a.u.)     Ex. Energy (eV)     Ex. Energy (nm)        Osc. (a.u.)  
-------------------------------------------------------------------------------------------------------------------
     1  singlet       -779.62352115
     2  triplet       -779.54228593          0.08123522          2.21052255        560.88195509          0.00000000
     3  singlet       -779.53049356          0.09302758          2.53140896        489.78344656          0.20584144
     4  triplet       -779.51027192          0.11324923          3.08166794        402.32829530          0.00000000
     5  singlet       -779.48342225          0.14009890          3.81228443        325.22290203          0.68268276
     6  triplet       -779.47497790          0.14854325          4.04206687        306.73470926          0.00000000
     7  singlet       -779.46693247          0.15658868          4.26099406        290.97487316          0.34790802
     8  triplet       -779.45543392          0.16808723          4.57388551        271.06979503          0.00000000

Singlet  1: Largest CI coefficients:
  64  &  64 : closed :   0.994370

Triplet  2: Largest CI coefficients:
  63  &  64 :  open  :  -0.696940
  64  &  63 :  open  :   0.696940

Singlet  3: Largest CI coefficients:
  63  &  64 :  open  :  -0.638022
  64  &  63 :  open  :  -0.638022
  62  &  64 :  open  :  -0.256215
  64  &  62 :  open  :  -0.256215
  63  &  63 : closed :  -0.117878
  62  &  62 : closed :   0.115024

Triplet  4: Largest CI coefficients:
  62  &  64 :  open  :   0.690326
  64  &  62 :  open  :  -0.690326
  62  &  63 :  open  :   0.115530
  63  &  62 :  open  :  -0.115530

Singlet  5: Largest CI coefficients:
  62  &  64 :  open  :   0.613119
  64  &  62 :  open  :   0.613119
  63  &  64 :  open  :  -0.280274
  64  &  63 :  open  :  -0.280274
  63  &  63 : closed :   0.157262

Triplet  6: Largest CI coefficients:
  61  &  64 :  open  :   0.689489
  64  &  61 :  open  :  -0.689489

Singlet  7: Largest CI coefficients:
  61  &  64 :  open  :  -0.672564
  64  &  61 :  open  :  -0.672564
  62  &  64 :  open  :   0.129968
  64  &  62 :  open  :   0.129968
  63  &  63 : closed :  -0.114046

Triplet  8: Largest CI coefficients:
  60  &  64 :  open  :  -0.701497
  64  &  60 :  open  :   0.701497

Singlet state dipole moments:

  Root       Dx         Dy         Dz         |D|  (Debye)
------------------------------------------------------------
     1   -11.4146     2.0526     1.0293    11.6433
     2    -7.6104     0.7914    -1.3267     7.7656
     3   -11.4996     1.4152     0.8775    11.6196
     4     5.5443    -0.1003    -0.9738     5.6301

Triplet state dipole moments:

  Root       Dx         Dy         Dz         |D|  (Debye)
------------------------------------------------------------
     1   -10.0225     1.1670    -0.0543    10.0903
     2    -8.6719     1.0441    -0.8692     8.7777
     3     4.6291    -0.0813    -1.0163     4.7401
     4    11.3214    -0.7678    -0.8310    11.3778

Transition dipole moments between singlet states:

    Transition       Tx         Ty         Tz         |T| (a.u.)
------------------------------------------------------------------
     1 ->    2     1.7676    -0.4108     0.1607     1.8218
     1 ->    3     2.5936    -0.7631    -0.0029     2.7036
     1 ->    4    -1.8002     0.2024    -0.2256     1.8256
     2 ->    3    -1.2655     0.1726     0.8164     1.5159
     2 ->    4    -0.9292     0.0933    -0.0778     0.9371
     3 ->    4     0.9696    -0.1123    -0.0685     0.9785

Transition dipole moments between triplet states:

    Transition       Tx         Ty         Tz         |T| (a.u.)
------------------------------------------------------------------
     1 ->    2    -1.6266     0.2496     0.7329     1.8015
     1 ->    3    -0.0276     0.0924     0.3210     0.3352
     1 ->    4    -0.0396    -0.0694     0.1431     0.1639
     2 ->    3    -1.8412     0.2405     0.2635     1.8755
     2 ->    4     0.4465     0.0151    -0.0774     0.4534
     3 ->    4     0.0695    -0.1504     0.1967     0.2572

Magnetic transition dipole moments and rotational strengths:

 Transition      Lx         Ly         Lz       R(len)     R(vel) (a.u.)
------------------------------------------------------------------------
 1 ->    2    -0.0474    -0.2144    -0.5754     0.0882    -0.4734
 1 ->    3     0.2961    -0.6647    -0.0878    -1.2754    -3.7502
 1 ->    4    -0.0842     0.2751     0.2973    -0.1401    -0.2775

Electric transition quadrupole moments (Cartesian):

 Transition      Qxy        Qxz        Qyz        Qxx        Qyy        Qzz       norm (a.u.)
----------------------------------------------------------------------------------------------
 1 ->    2     1.6178    -0.5363    -0.0762    -5.1401    -0.4871     0.2159     5.4420
 1 ->    3     2.9997    -0.0690     0.3039   -14.9340    -1.0041    -0.1799    15.2696
 1 ->    4     0.7010     0.7431     0.2978   -11.7676    -0.0062     0.1629    11.8167


|FINAL Target State Energy: -779.623521149654 a.u.
 Energy calculation finished, energy: -7.795304936E+02

Converting Cartesians to HDLC
 Wolfe conditions fulfilled, increasing trust radius
Testing convergence  in cycle   13
    Energy  9.2740E-05 Target: 5.0000E-04 converged?  yes
  Max step  9.9863E-03 Target: 4.0000E-03 converged?   no
  RMS step  3.5955E-03 Target: 2.6667E-03 converged?   no
  Max grad  1.7918E-03 Target: 1.0000E-03 converged?   no
  RMS grad  6.3081E-04 Target: 6.6667E-04 converged?  yes
 Predicted step length 3.2964E-02
 Trust radius          5.0000E-01

Converting HDLC to Cartesians
 in gcp call
 n=          32
 coors(1) =   -8.94807690312817        2.24991858172011     
 -0.519845339679272     
 coors(2) =   -7.68668354019441        2.61632969147855     
   1.66634764157728     
 elements:            7           6
 gcp_e =    1.00000000000000     
 echo:  F
 pbc:  F
 method =pbeh3c              
RMSD coordinate change for step 13 is  2.069e-02
DFTD Energy:    -0.0213866 hartree
gCP Energy:     0.0593966 hartree
| Total AOs: 316    Total MOs: 298
Setting up the DFT grid...
| time to set the grid = 0.06 s
DFT grid points: 367294 (11477 points/atom)

                      *** Start SCF Iterations ***

 Iter     DIIS Error       Energy change      Electrons        XC Energy           Energy        Time(s)
----------------------------------------------------------------------------------------------------------
Initial temperature is 0.250000
| Skip purify step
|    1     0.0062489845    -772.1856164871   126.0023021463   -63.8752865795    -772.1856164871     1.46  
|    2     0.0005571032      +0.0011201380   126.0000056979   -63.8738236803    -772.1844963490     1.32  
|    3     0.0011110727      +0.0000296988   126.0000057260   -63.8760526540    -772.1844666502     1.30  
|    4     0.0002072394      -0.0000629660   126.0000056978   -63.8745915434    -772.1845296162     1.29  
|    5     0.0001263035      -0.0000014473   126.0000057053   -63.8745411516    -772.1845310635     1.24  
|    6     0.0000350993      -0.0000008906   126.0000056991   -63.8746313347    -772.1845319542     1.22  
----------------------------------------------------------------------------------------------------------
FINAL ENERGY: -772.1845319542 a.u.
Fractional Occupation Entropy: 0.0000000000
Mermin Free Energy:            -772.1845319542
DISPERSION CONTRIBUTION TO ENERGY: -0.0213865850 a.u.
GCP BSSE CORRECTION: 0.0593965676 a.u.
HOMO-LUMO GAP: 2.827 eV
CENTER OF MASS: {-0.101455, -0.197338, 0.063277} ANGS
DIPOLE MOMENT: {-6.668242, 3.117354, -1.249353} (|D| = 7.466206) DEBYE

Running Mulliken population analysis...


  Restricted hh-TDA Parameters
--------------------------------------------
Number of occupied orbitals:            64
Number of virtual orbitals:            234
Number of molecular orbitals:          298
Number of basis functions:             316
Multiplicity of target state:      singlet

 Generating 2nd functional diffs
Reference energy:             -779.5182763692
Number of electrons:           128.0000057881
XC energy:                     -65.1891951305

      Davidson Diagonalization Parameters
-----------------------------------------------
Number of roots to find:                    4
Number of guess vectors:                   15
Maximum subspace size:                    300
Number of vectors to save:                  4
Collapse vectors per root:                  2
Number of CSFs:                          2080
Maximum Davidson iterations:              500
Residual convergence:                 1.0e-06
Orthogonality tolerance:              1.0e-12
Use incremental sigma vectors:             No

Davidson memory usage:  12.89 MB

Guess Vectors:
  64 &  64 : closed :    -0.197964
  64 &  63 :  open  :    -0.106253
  64 &  62 :  open  :    -0.071663
  64 &  61 :  open  :    -0.015268
  63 &  63 : closed :    -0.014542
  64 &  59 :  open  :    -0.000646
  64 &  60 :  open  :     0.014624
  64 &  58 :  open  :     0.015717
  63 &  62 :  open  :     0.020048
  64 &  57 :  open  :     0.042990
  62 &  62 : closed :     0.054637
  64 &  56 :  open  :     0.070434
  63 &  61 :  open  :     0.076443
  64 &  55 :  open  :     0.080634
  63 &  59 :  open  :     0.091065

  Root           Eigenvalue       Energy Change        Residual
-------------------------------------------------------------------
Iteration:    0   Subspace Size:   15
Root: 1:        -0.10341517        -0.10341517         0.03932032  
Root: 2:        -0.00818891        -0.00818891         0.04060600  
Root: 3:         0.03902889         0.03902889         0.04332981  
Root: 4:         0.05661206         0.05661206         0.04010603  

Iteration:    1   Subspace Size:   19
Root: 1:        -0.10590241        -0.00248724         0.00436881  
Root: 2:        -0.01214901        -0.00396010         0.00886706  
Root: 3:         0.03482828        -0.00420061         0.00966874  
Root: 4:         0.05133549        -0.00527656         0.01093928  

Iteration:    2   Subspace Size:   23
Root: 1:        -0.10593781        -0.00003540         0.00065401  
Root: 2:        -0.01233619        -0.00018718         0.00157231  
Root: 3:         0.03461294        -0.00021534         0.00259184  
Root: 4:         0.05102148        -0.00031401         0.00296336  

Iteration:    3   Subspace Size:   27
Root: 1:        -0.10593852        -0.00000071         0.00008599  
Root: 2:        -0.01234148        -0.00000528         0.00028124  
Root: 3:         0.03459879        -0.00001415         0.00054351  
Root: 4:         0.05099801        -0.00002347         0.00073061  

Iteration:    4   Subspace Size:   31
Root: 1:        -0.10593853        -0.00000001         0.00001171  
Root: 2:        -0.01234164        -0.00000017         0.00004978  
Root: 3:         0.03459823        -0.00000056         0.00010445  
Root: 4:         0.05099668        -0.00000133         0.00019247  

Iteration:    5   Subspace Size:   35
Root: 1:        -0.10593853        -0.00000000         0.00000173  
Root: 2:        -0.01234165        -0.00000000         0.00000904  
Root: 3:         0.03459821        -0.00000002         0.00002102  
Root: 4:         0.05099659        -0.00000009         0.00004376  

Iteration:    6   Subspace Size:   39
Root: 1:        -0.10593853        -0.00000000         0.00000024  Converged
Root: 2:        -0.01234165        -0.00000000         0.00000153  
Root: 3:         0.03459821        -0.00000000         0.00000391  
Root: 4:         0.05099659        -0.00000000         0.00001125  

Iteration:    7   Subspace Size:   42
Root: 1:        -0.10593853        -0.00000000         0.00000023  Converged
Root: 2:        -0.01234165        -0.00000000         0.00000026  Converged
Root: 3:         0.03459821        -0.00000000         0.00000080  Converged
Root: 4:         0.05099659        -0.00000000         0.00000227  

Iteration:    8   Subspace Size:   43
Root: 1:        -0.10593853         0.00000000         0.00000023  Converged
Root: 2:        -0.01234165        -0.00000000         0.00000025  Converged
Root: 3:         0.03459821        -0.00000000         0.00000073  Converged
Root: 4:         0.05099659        -0.00000000         0.00000048  Converged

Davidson converged in 8 iterations
43 sigma vectors were formed

      Davidson Diagonalization Parameters
-----------------------------------------------
Number of roots to find:                    4
Number of guess vectors:                   15
Maximum subspace size:                    300
Number of vectors to save:                  4
Collapse vectors per root:                  2
Number of CSFs:                          2016
Maximum Davidson iterations:              500
Residual convergence:                 1.0e-06
Orthogonality tolerance:              1.0e-12
Use incremental sigma vectors:             No

Davidson memory usage:  12.58 MB

Guess Vectors:
  64 &  63 :  open  :    -0.106253
  64 &  62 :  open  :    -0.071663
  64 &  61 :  open  :    -0.015268
  64 &  59 :  open  :    -0.000646
  64 &  60 :  open  :     0.014624
  64 &  58 :  open  :     0.015717
  63 &  62 :  open  :     0.020048
  64 &  57 :  open  :     0.042990
  64 &  56 :  open  :     0.070434
  63 &  61 :  open  :     0.076443
  64 &  55 :  open  :     0.080634
  63 &  59 :  open  :     0.091065
  63 &  60 :  open  :     0.106334
  63 &  58 :  open  :     0.107428
  64 &  53 :  open  :     0.110085

  Root           Eigenvalue       Energy Change        Residual
-------------------------------------------------------------------
Iteration:    0   Subspace Size:   15
Root: 1:        -0.02082276        -0.02082276         0.03401148  
Root: 2:         0.00954591         0.00954591         0.02413269  
Root: 3:         0.04493410         0.04493410         0.02286859  
Root: 4:         0.06454902         0.06454902         0.02358364  

Iteration:    1   Subspace Size:   19
Root: 1:        -0.02394393        -0.00312117         0.00647448  
Root: 2:         0.00790596        -0.00163995         0.00484415  
Root: 3:         0.04309200        -0.00184210         0.00576228  
Root: 4:         0.06256863        -0.00198039         0.00674365  

Iteration:    2   Subspace Size:   23
Root: 1:        -0.02404701        -0.00010309         0.00089600  
Root: 2:         0.00784363        -0.00006233         0.00073485  
Root: 3:         0.04299223        -0.00009977         0.00113595  
Root: 4:         0.06241327        -0.00015536         0.00134614  

Iteration:    3   Subspace Size:   27
Root: 1:        -0.02404898        -0.00000197         0.00012610  
Root: 2:         0.00784225        -0.00000139         0.00011986  
Root: 3:         0.04298840        -0.00000383         0.00022052  
Root: 4:         0.06240716        -0.00000611         0.00036723  

Iteration:    4   Subspace Size:   31
Root: 1:        -0.02404902        -0.00000003         0.00001729  
Root: 2:         0.00784221        -0.00000003         0.00002045  
Root: 3:         0.04298827        -0.00000013         0.00004193  
Root: 4:         0.06240672        -0.00000044         0.00007092  

Iteration:    5   Subspace Size:   35
Root: 1:        -0.02404902        -0.00000000         0.00000259  
Root: 2:         0.00784221        -0.00000000         0.00000325  
Root: 3:         0.04298827        -0.00000000         0.00000745  
Root: 4:         0.06240671        -0.00000001         0.00001421  

Iteration:    6   Subspace Size:   39
Root: 1:        -0.02404902        -0.00000000         0.00000038  Converged
Root: 2:         0.00784221        -0.00000000         0.00000057  Converged
Root: 3:         0.04298827        -0.00000000         0.00000154  
Root: 4:         0.06240671        -0.00000000         0.00000220  

Iteration:    7   Subspace Size:   41
Root: 1:        -0.02404902        -0.00000000         0.00000032  Converged
Root: 2:         0.00784221        -0.00000000         0.00000054  Converged
Root: 3:         0.04298827        -0.00000000         0.00000028  Converged
Root: 4:         0.06240671        -0.00000000         0.00000045  Converged

 in gcp call
 n=          32
 coors(1) =   -8.94807690312817        2.24991858172011     
 -0.519845339679272     
 coors(2) =   -7.68668354019441        2.61632969147855     
   1.66634764157728     
 elements:            7           6
 gcp_e =   0.000000000000000E+000
 echo:  F
 pbc:  F
 method =pbeh3c              
Davidson converged in 7 iterations
41 sigma vectors were formed

Building Xtilde...

Building Z-vector RHS...

 Generating 2nd functional diffs
Solving CPSCF equations
Using DIIS solver

 Iter         Residual      
------  --------------------
    1      3.856702349934
    2      7.864854899888
    3      0.815169243368
    4      0.123735565034
    5      0.022935648990
    6      0.011419643862
    7      0.005564736182
    8      0.002095862955
    9      0.000470564516
   10      0.000137836553
   11      0.000065108982
   12      0.000038286008
   13      0.000014222321
   14      0.000006772210
   15      0.000001928459
   16      0.000001100180
   17      0.000000414303

CPSCF converged

Building X...

Computing grad Generating 2nd functional diffs
 Generating 2nd functional diffs
  Root   Mult.   Total Energy (a.u.)   Ex. Energy (a.u.)     Ex. Energy (eV)     Ex. Energy (nm)        Osc. (a.u.)  
-------------------------------------------------------------------------------------------------------------------
     1  singlet       -779.62421490
     2  triplet       -779.54232539          0.08188952          2.22832678        556.40053334          0.00000000
     3  singlet       -779.53061802          0.09359689          2.54690049        486.80433777          0.20598241
     4  triplet       -779.51043416          0.11378075          3.09613115        400.44886602          0.00000000
     5  singlet       -779.48367816          0.14053674          3.82419873        324.20966976          0.69113781
     6  triplet       -779.47528810          0.14892680          4.05250378        305.94473827          0.00000000
     7  singlet       -779.46727978          0.15693512          4.27042122        290.33253233          0.34865830
     8  triplet       -779.45586966          0.16834524          4.58090636        270.65434423          0.00000000

Singlet  1: Largest CI coefficients:
  64  &  64 : closed :  -0.994459

Triplet  2: Largest CI coefficients:
  63  &  64 :  open  :   0.697018
  64  &  63 :  open  :  -0.697018

Singlet  3: Largest CI coefficients:
  63  &  64 :  open  :   0.638459
  64  &  63 :  open  :   0.638459
  62  &  64 :  open  :   0.256078
  64  &  62 :  open  :   0.256078
  63  &  63 : closed :   0.115703
  62  &  62 : closed :  -0.114194

Triplet  4: Largest CI coefficients:
  62  &  64 :  open  :   0.690655
  64  &  62 :  open  :  -0.690655
  62  &  63 :  open  :   0.113710
  63  &  62 :  open  :  -0.113710

Singlet  5: Largest CI coefficients:
  62  &  64 :  open  :  -0.614099
  64  &  62 :  open  :  -0.614099
  63  &  64 :  open  :   0.279701
  64  &  63 :  open  :   0.279701
  63  &  63 : closed :  -0.154563

Triplet  6: Largest CI coefficients:
  61  &  64 :  open  :  -0.689589
  64  &  61 :  open  :   0.689589

Singlet  7: Largest CI coefficients:
  61  &  64 :  open  :   0.674026
  64  &  61 :  open  :   0.674026
  62  &  64 :  open  :  -0.126391
  64  &  62 :  open  :  -0.126391
  63  &  63 : closed :   0.109334

Triplet  8: Largest CI coefficients:
  60  &  64 :  open  :   0.701345
  64  &  60 :  open  :  -0.701345

Singlet state dipole moments:

  Root       Dx         Dy         Dz         |D|  (Debye)
------------------------------------------------------------
     1   -11.4710     2.0988     1.0306    11.7069
     2    -7.6000     0.7865    -1.3083     7.7518
     3   -11.5611     1.4537     0.8712    11.6847
     4     5.6103    -0.0812    -0.9013     5.6828

Triplet state dipole moments:

  Root       Dx         Dy         Dz         |D|  (Debye)
------------------------------------------------------------
     1   -10.0215     1.1813    -0.0432    10.0910
     2    -8.7223     1.0573    -0.8559     8.8277
     3     4.7042    -0.0632    -0.9544     4.8004
     4    11.3154    -0.7315    -0.7448    11.3634

Transition dipole moments between singlet states:

    Transition       Tx         Ty         Tz         |T| (a.u.)
------------------------------------------------------------------
     1 ->    2     1.7631    -0.4098     0.1575     1.8169
     1 ->    3     2.6046    -0.7699    -0.0061     2.7160
     1 ->    4    -1.8004     0.1985    -0.2269     1.8255
     2 ->    3    -1.2773     0.1847     0.8166     1.5273
     2 ->    4    -0.9179     0.0877    -0.0721     0.9249
     3 ->    4     0.9632    -0.1147    -0.0653     0.9722

Transition dipole moments between triplet states:

    Transition       Tx         Ty         Tz         |T| (a.u.)
------------------------------------------------------------------
     1 ->    2     1.6352    -0.2611    -0.7304     1.8099
     1 ->    3    -0.0184     0.0977     0.3126     0.3281
     1 ->    4    -0.0438    -0.0676     0.1470     0.1676
     2 ->    3     1.8210    -0.2412    -0.2611     1.8554
     2 ->    4    -0.4405    -0.0145     0.0754     0.4471
     3 ->    4     0.0619    -0.1481     0.1958     0.2532

Magnetic transition dipole moments and rotational strengths:

 Transition      Lx         Ly         Lz       R(len)     R(vel) (a.u.)
------------------------------------------------------------------------
 1 ->    2    -0.0415    -0.2108    -0.5725     0.0769    -0.4208
 1 ->    3     0.2951    -0.6528    -0.0878    -1.2718    -3.7368
 1 ->    4    -0.0818     0.2664     0.3009    -0.1319    -0.2579

Electric transition quadrupole moments (Cartesian):

 Transition      Qxy        Qxz        Qyz        Qxx        Qyy        Qzz       norm (a.u.)
----------------------------------------------------------------------------------------------
 1 ->    2     1.6226    -0.5343    -0.0688    -5.1567    -0.4932     0.2042     5.4589
 1 ->    3     3.0224    -0.0730     0.3083   -14.9895    -1.0004    -0.1627    15.3280
 1 ->    4     0.6936     0.6938     0.3148   -11.7776     0.0047     0.1856    11.8240


|FINAL Target State Energy: -779.624214903895 a.u.
 Energy calculation finished, energy: -7.795306180E+02

Converting Cartesians to HDLC
 Wolfe conditions fulfilled, increasing trust radius
Testing convergence  in cycle   14
    Energy  1.2445E-04 Target: 5.0000E-04 converged?  yes
  Max step  1.2384E-02 Target: 4.0000E-03 converged?   no
  RMS step  3.4748E-03 Target: 2.6667E-03 converged?   no
  Max grad  1.2522E-03 Target: 1.0000E-03 converged?   no
  RMS grad  4.7716E-04 Target: 6.6667E-04 converged?  yes
 Predicted step length 4.1996E-02
 Trust radius          5.0000E-01

Converting HDLC to Cartesians
 in gcp call
 n=          32
 coors(1) =   -8.96796668599050        2.24270622573635     
 -0.516881889529505     
 coors(2) =   -7.71017209162284        2.60933476942787     
   1.66981777214056     
 elements:            7           6
 gcp_e =    1.00000000000000     
 echo:  F
 pbc:  F
 method =pbeh3c              
RMSD coordinate change for step 14 is  1.902e-02
DFTD Energy:    -0.0213801 hartree
gCP Energy:     0.0594418 hartree
| Total AOs: 316    Total MOs: 298
Setting up the DFT grid...
| time to set the grid = 0.06 s
DFT grid points: 367317 (11478 points/atom)

                      *** Start SCF Iterations ***

 Iter     DIIS Error       Energy change      Electrons        XC Energy           Energy        Time(s)
----------------------------------------------------------------------------------------------------------
Initial temperature is 0.250000
| Skip purify step
|    1     0.0058689416    -772.1861902387   126.0011291760   -63.8750509196    -772.1861902387     1.45  
|    2     0.0004109430      +0.0015594774   126.0000060165   -63.8745897052    -772.1846307613     1.30  
|    3     0.0003206464      -0.0000108430   126.0000060027   -63.8752021803    -772.1846416043     1.25  
|    4     0.0001557912      -0.0000026005   126.0000060060   -63.8745455623    -772.1846442048     1.24  
|    5     0.0000585630      -0.0000008361   126.0000060079   -63.8748231382    -772.1846450409     1.21  
|    6     0.0000301073      -0.0000001137   126.0000060054   -63.8747988282    -772.1846451546     1.20  
----------------------------------------------------------------------------------------------------------
FINAL ENERGY: -772.1846451546 a.u.
Fractional Occupation Entropy: 0.0000000000
Mermin Free Energy:            -772.1846451546
DISPERSION CONTRIBUTION TO ENERGY: -0.0213800799 a.u.
GCP BSSE CORRECTION: 0.0594418459 a.u.
HOMO-LUMO GAP: 2.837 eV
CENTER OF MASS: {-0.100324, -0.195439, 0.062902} ANGS
DIPOLE MOMENT: {-6.646800, 3.068806, -1.239609} (|D| = 7.425237) DEBYE

Running Mulliken population analysis...


  Restricted hh-TDA Parameters
--------------------------------------------
Number of occupied orbitals:            64
Number of virtual orbitals:            234
Number of molecular orbitals:          298
Number of basis functions:             316
Multiplicity of target state:      singlet

 Generating 2nd functional diffs
Reference energy:             -779.5184578431
Number of electrons:           128.0000060990
XC energy:                     -65.1893662072

      Davidson Diagonalization Parameters
-----------------------------------------------
Number of roots to find:                    4
Number of guess vectors:                   15
Maximum subspace size:                    300
Number of vectors to save:                  4
Collapse vectors per root:                  2
Number of CSFs:                          2080
Maximum Davidson iterations:              500
Residual convergence:                 1.0e-06
Orthogonality tolerance:              1.0e-12
Use incremental sigma vectors:             No

Davidson memory usage:  12.89 MB

Guess Vectors:
  64 &  64 : closed :    -0.197797
  64 &  63 :  open  :    -0.105822
  64 &  62 :  open  :    -0.071538
  64 &  61 :  open  :    -0.014917
  63 &  63 : closed :    -0.013848
  64 &  59 :  open  :    -0.001777
  64 &  60 :  open  :     0.014867
  64 &  58 :  open  :     0.017212
  63 &  62 :  open  :     0.020436
  64 &  57 :  open  :     0.042356
  62 &  62 : closed :     0.054720
  64 &  56 :  open  :     0.071190
  63 &  61 :  open  :     0.077057
  64 &  55 :  open  :     0.080907
  63 &  59 :  open  :     0.090197

  Root           Eigenvalue       Energy Change        Residual
-------------------------------------------------------------------
Iteration:    0   Subspace Size:   15
Root: 1:        -0.10335163        -0.10335163         0.03923642  
Root: 2:        -0.00807631        -0.00807631         0.04047463  
Root: 3:         0.03923054         0.03923054         0.04356774  
Root: 4:         0.05663690         0.05663690         0.03984061  

Iteration:    1   Subspace Size:   19
Root: 1:        -0.10582320        -0.00247157         0.00438511  
Root: 2:        -0.01199989        -0.00392357         0.00883841  
Root: 3:         0.03497374        -0.00425680         0.00964146  
Root: 4:         0.05141535        -0.00522155         0.01090578  

Iteration:    2   Subspace Size:   23
Root: 1:        -0.10585894        -0.00003574         0.00065920  
Root: 2:        -0.01218520        -0.00018532         0.00155870  
Root: 3:         0.03475950        -0.00021424         0.00251781  
Root: 4:         0.05110144        -0.00031391         0.00299692  

Iteration:    3   Subspace Size:   27
Root: 1:        -0.10585967        -0.00000073         0.00008834  
Root: 2:        -0.01219039        -0.00000518         0.00027556  
Root: 3:         0.03474621        -0.00001329         0.00052244  
Root: 4:         0.05107722        -0.00002423         0.00073685  

Iteration:    4   Subspace Size:   31
Root: 1:        -0.10585968        -0.00000001         0.00001202  
Root: 2:        -0.01219055        -0.00000016         0.00004861  
Root: 3:         0.03474568        -0.00000053         0.00010207  
Root: 4:         0.05107586        -0.00000135         0.00019143  

Iteration:    5   Subspace Size:   35
Root: 1:        -0.10585968        -0.00000000         0.00000178  
Root: 2:        -0.01219055        -0.00000000         0.00000890  
Root: 3:         0.03474566        -0.00000002         0.00001988  
Root: 4:         0.05107578        -0.00000009         0.00004255  

Iteration:    6   Subspace Size:   39
Root: 1:        -0.10585968        -0.00000000         0.00000024  Converged
Root: 2:        -0.01219055        -0.00000000         0.00000150  
Root: 3:         0.03474566        -0.00000000         0.00000368  
Root: 4:         0.05107577        -0.00000000         0.00001131  

Iteration:    7   Subspace Size:   42
Root: 1:        -0.10585968        -0.00000000         0.00000023  Converged
Root: 2:        -0.01219055        -0.00000000         0.00000026  Converged
Root: 3:         0.03474566        -0.00000000         0.00000078  Converged
Root: 4:         0.05107577        -0.00000000         0.00000232  

Iteration:    8   Subspace Size:   43
Root: 1:        -0.10585968        -0.00000000         0.00000023  Converged
Root: 2:        -0.01219055        -0.00000000         0.00000025  Converged
Root: 3:         0.03474566        -0.00000000         0.00000070  Converged
Root: 4:         0.05107577        -0.00000000         0.00000050  Converged

Davidson converged in 8 iterations
43 sigma vectors were formed

      Davidson Diagonalization Parameters
-----------------------------------------------
Number of roots to find:                    4
Number of guess vectors:                   15
Maximum subspace size:                    300
Number of vectors to save:                  4
Collapse vectors per root:                  2
Number of CSFs:                          2016
Maximum Davidson iterations:              500
Residual convergence:                 1.0e-06
Orthogonality tolerance:              1.0e-12
Use incremental sigma vectors:             No

Davidson memory usage:  12.58 MB

Guess Vectors:
  64 &  63 :  open  :    -0.105822
  64 &  62 :  open  :    -0.071538
  64 &  61 :  open  :    -0.014917
  64 &  59 :  open  :    -0.001777
  64 &  60 :  open  :     0.014867
  64 &  58 :  open  :     0.017212
  63 &  62 :  open  :     0.020436
  64 &  57 :  open  :     0.042356
  64 &  56 :  open  :     0.071190
  63 &  61 :  open  :     0.077057
  64 &  55 :  open  :     0.080907
  63 &  59 :  open  :     0.090197
  63 &  60 :  open  :     0.106842
  63 &  58 :  open  :     0.109186
  64 &  53 :  open  :     0.110349

  Root           Eigenvalue       Energy Change        Residual
-------------------------------------------------------------------
Iteration:    0   Subspace Size:   15
Root: 1:        -0.02048661        -0.02048661         0.03402341  
Root: 2:         0.00946209         0.00946209         0.02423931  
Root: 3:         0.04519961         0.04519961         0.02301212  
Root: 4:         0.06461925         0.06461925         0.02350223  

Iteration:    1   Subspace Size:   19
Root: 1:        -0.02360653        -0.00311991         0.00650307  
Root: 2:         0.00779895        -0.00166315         0.00489363  
Root: 3:         0.04332919        -0.00187043         0.00585497  
Root: 4:         0.06265516        -0.00196409         0.00669218  

Iteration:    2   Subspace Size:   23
Root: 1:        -0.02371109        -0.00010456         0.00090468  
Root: 2:         0.00773503        -0.00006392         0.00073761  
Root: 3:         0.04322607        -0.00010311         0.00115589  
Root: 4:         0.06250198        -0.00015318         0.00132318  

Iteration:    3   Subspace Size:   27
Root: 1:        -0.02371309        -0.00000201         0.00012741  
Root: 2:         0.00773363        -0.00000139         0.00011878  
Root: 3:         0.04322212        -0.00000395         0.00022321  
Root: 4:         0.06249607        -0.00000590         0.00036043  

Iteration:    4   Subspace Size:   31
Root: 1:        -0.02371313        -0.00000003         0.00001750  
Root: 2:         0.00773360        -0.00000003         0.00001998  
Root: 3:         0.04322199        -0.00000013         0.00004200  
Root: 4:         0.06249565        -0.00000042         0.00007035  

Iteration:    5   Subspace Size:   35
Root: 1:        -0.02371313        -0.00000000         0.00000264  
Root: 2:         0.00773360        -0.00000000         0.00000317  
Root: 3:         0.04322199        -0.00000000         0.00000755  
Root: 4:         0.06249564        -0.00000001         0.00001405  

Iteration:    6   Subspace Size:   39
Root: 1:        -0.02371313        -0.00000000         0.00000038  Converged
Root: 2:         0.00773360        -0.00000000         0.00000053  Converged
Root: 3:         0.04322198        -0.00000000         0.00000158  
Root: 4:         0.06249564        -0.00000000         0.00000213  

Iteration:    7   Subspace Size:   41
Root: 1:        -0.02371313        -0.00000000         0.00000032  Converged
Root: 2:         0.00773360        -0.00000000         0.00000051  Converged
Root: 3:         0.04322198        -0.00000000         0.00000029  Converged
Root: 4:         0.06249564        -0.00000000         0.00000043  Converged

 in gcp call
 n=          32
 coors(1) =   -8.96796668599050        2.24270622573635     
 -0.516881889529505     
 coors(2) =   -7.71017209162284        2.60933476942787     
   1.66981777214056     
 elements:            7           6
 gcp_e =   0.000000000000000E+000
 echo:  F
 pbc:  F
 method =pbeh3c              
Davidson converged in 7 iterations
41 sigma vectors were formed

Building Xtilde...

Building Z-vector RHS...

 Generating 2nd functional diffs
Solving CPSCF equations
Using DIIS solver

 Iter         Residual      
------  --------------------
    1      3.855501539452
    2      7.887517179399
    3      0.816100823781
    4      0.124777394035
    5      0.022672185444
    6      0.011265184331
    7      0.005506474967
    8      0.002080305366
    9      0.000472057369
   10      0.000137670885
   11      0.000065273245
   12      0.000038045774
   13      0.000014100111
   14      0.000006750568
   15      0.000001901446
   16      0.000001106625
   17      0.000000416605

CPSCF converged

Building X...

Computing grad Generating 2nd functional diffs
 Generating 2nd functional diffs
  Root   Mult.   Total Energy (a.u.)   Ex. Energy (a.u.)     Ex. Energy (eV)     Ex. Energy (nm)        Osc. (a.u.)  
-------------------------------------------------------------------------------------------------------------------
     1  singlet       -779.62431752
     2  triplet       -779.54217097          0.08214655          2.23532098        554.65958561          0.00000000
     3  singlet       -779.53064839          0.09366913          2.54886623        486.42890348          0.20332717
     4  triplet       -779.51072424          0.11359328          3.09102989        401.10974427          0.00000000
     5  singlet       -779.48371218          0.14060534          3.82606539        324.05149416          0.69380450
     6  triplet       -779.47523586          0.14908166          4.05671781        305.62692915          0.00000000
     7  singlet       -779.46738207          0.15693545          4.27043021        290.33192088          0.35744169
     8  triplet       -779.45596221          0.16835532          4.58118046        270.63815038          0.00000000

Singlet  1: Largest CI coefficients:
  64  &  64 : closed :   0.994495

Triplet  2: Largest CI coefficients:
  63  &  64 :  open  :  -0.696934
  64  &  63 :  open  :   0.696934

Singlet  3: Largest CI coefficients:
  63  &  64 :  open  :  -0.637826
  64  &  63 :  open  :  -0.637826
  62  &  64 :  open  :  -0.257899
  64  &  62 :  open  :  -0.257899
  63  &  63 : closed :  -0.114858
  62  &  62 : closed :   0.114132

Triplet  4: Largest CI coefficients:
  62  &  64 :  open  :  -0.690909
  64  &  62 :  open  :   0.690909
  62  &  63 :  open  :  -0.112345
  63  &  62 :  open  :   0.112345

Singlet  5: Largest CI coefficients:
  62  &  64 :  open  :   0.615437
  64  &  62 :  open  :   0.615437
  63  &  64 :  open  :  -0.281070
  64  &  63 :  open  :  -0.281070
  63  &  63 : closed :   0.149337

Triplet  6: Largest CI coefficients:
  61  &  64 :  open  :  -0.689851
  64  &  61 :  open  :   0.689851

Singlet  7: Largest CI coefficients:
  61  &  64 :  open  :  -0.675809
  64  &  61 :  open  :  -0.675809
  62  &  64 :  open  :   0.116907
  64  &  62 :  open  :   0.116907
  63  &  63 : closed :  -0.108023

Triplet  8: Largest CI coefficients:
  60  &  64 :  open  :  -0.701434
  64  &  60 :  open  :   0.701434

Singlet state dipole moments:

  Root       Dx         Dy         Dz         |D|  (Debye)
------------------------------------------------------------
     1   -11.5904     2.1515     1.0427    11.8345
     2    -7.5790     0.8078    -1.2966     7.7315
     3   -11.5925     1.5020     0.8938    11.7235
     4     5.5415    -0.1010    -0.8629     5.6092

Triplet state dipole moments:

  Root       Dx         Dy         Dz         |D|  (Debye)
------------------------------------------------------------
     1   -10.0013     1.2112    -0.0358    10.0744
     2    -8.7745     1.0948    -0.8146     8.8800
     3     4.7032    -0.0833    -0.9127     4.7917
     4    11.2723    -0.7752    -0.7277    11.3224

Transition dipole moments between singlet states:

    Transition       Tx         Ty         Tz         |T| (a.u.)
------------------------------------------------------------------
     1 ->    2     1.7514    -0.4036     0.1600     1.8045
     1 ->    3     2.6101    -0.7674    -0.0041     2.7206
     1 ->    4    -1.8219     0.2142    -0.2265     1.8484
     2 ->    3    -1.2927     0.1918     0.8091     1.5370
     2 ->    4    -0.9141     0.0894    -0.0734     0.9214
     3 ->    4     1.0311    -0.1254    -0.0731     1.0412

Transition dipole moments between triplet states:

    Transition       Tx         Ty         Tz         |T| (a.u.)
------------------------------------------------------------------
     1 ->    2     1.6388    -0.2666    -0.7274     1.8127
     1 ->    3    -0.0062    -0.0925    -0.3003     0.3143
     1 ->    4    -0.0601    -0.0656     0.1517     0.1759
     2 ->    3    -1.8195     0.2477     0.2644     1.8552
     2 ->    4    -0.4339    -0.0140     0.0777     0.4410
     3 ->    4    -0.0610     0.1481    -0.1935     0.2512

Magnetic transition dipole moments and rotational strengths:

 Transition      Lx         Ly         Lz       R(len)     R(vel) (a.u.)
------------------------------------------------------------------------
 1 ->    2    -0.0375    -0.2085    -0.5646     0.0718    -0.4009
 1 ->    3     0.2889    -0.6519    -0.0781    -1.2545    -3.6722
 1 ->    4    -0.0791     0.2712     0.2940    -0.1355    -0.2657

Electric transition quadrupole moments (Cartesian):

 Transition      Qxy        Qxz        Qyz        Qxx        Qyy        Qzz       norm (a.u.)
----------------------------------------------------------------------------------------------
 1 ->    2     1.6085    -0.5321    -0.0647    -5.0967    -0.4922     0.2035     5.3976
 1 ->    3     3.0667    -0.0622     0.3007   -15.2322    -1.0022    -0.1500    15.5739
 1 ->    4     0.6955     0.6591     0.3104   -11.4722     0.0005     0.1832    11.5178


|FINAL Target State Energy: -779.624317522268 a.u.
 Energy calculation finished, energy: -7.795306484E+02

Converting Cartesians to HDLC
 Wolfe conditions fulfilled, increasing trust radius
Testing convergence  in cycle   15
    Energy  3.0379E-05 Target: 5.0000E-04 converged?  yes
  Max step  1.7744E-02 Target: 4.0000E-03 converged?   no
  RMS step  4.4267E-03 Target: 2.6667E-03 converged?   no
  Max grad  2.0089E-03 Target: 1.0000E-03 converged?   no
  RMS grad  4.8543E-04 Target: 6.6667E-04 converged?  yes
 Predicted step length 4.7209E-02
 Trust radius          5.0000E-01

Converting HDLC to Cartesians
 in gcp call
 n=          32
 coors(1) =   -8.99970235734501        2.22899407002150     
 -0.504837656716477     
 coors(2) =   -7.73413777572750        2.60322121399488     
   1.67752868860529     
 elements:            7           6
 gcp_e =    1.00000000000000     
 echo:  F
 pbc:  F
 method =pbeh3c              
RMSD coordinate change for step 15 is  3.140e-02
DFTD Energy:    -0.0213735 hartree
gCP Energy:     0.0594161 hartree
| Total AOs: 316    Total MOs: 298
Setting up the DFT grid...
| time to set the grid = 0.06 s
DFT grid points: 367310 (11478 points/atom)

                      *** Start SCF Iterations ***

 Iter     DIIS Error       Energy change      Electrons        XC Energy           Energy        Time(s)
----------------------------------------------------------------------------------------------------------
Initial temperature is 0.250000
| Skip purify step
|    1     0.0069788448    -772.1825356234   125.9988308558   -63.8729050440    -772.1825356234     1.43  
|    2     0.0006598309      -0.0026136967   126.0000082096   -63.8732246850    -772.1851493202     1.29  
|    3     0.0007859286      +0.0000005349   126.0000082197   -63.8729871235    -772.1851487853     1.25  
|    4     0.0002569262      -0.0000297109   126.0000082042   -63.8728832113    -772.1851784962     1.24  
|    5     0.0001138233      -0.0000029553   126.0000082132   -63.8731356995    -772.1851814515     1.21  
|    6     0.0000355500      -0.0000006776   126.0000082124   -63.8730322066    -772.1851821291     1.19  
----------------------------------------------------------------------------------------------------------
FINAL ENERGY: -772.1851821291 a.u.
Fractional Occupation Entropy: 0.0000000000
Mermin Free Energy:            -772.1851821291
DISPERSION CONTRIBUTION TO ENERGY: -0.0213734958 a.u.
GCP BSSE CORRECTION: 0.0594161255 a.u.
HOMO-LUMO GAP: 2.849 eV
CENTER OF MASS: {-0.098061, -0.192063, 0.060345} ANGS
DIPOLE MOMENT: {-6.656612, 2.977474, -1.161575} (|D| = 7.384110) DEBYE

Running Mulliken population analysis...


  Restricted hh-TDA Parameters
--------------------------------------------
Number of occupied orbitals:            64
Number of virtual orbitals:            234
Number of molecular orbitals:          298
Number of basis functions:             316
Multiplicity of target state:      singlet

 Generating 2nd functional diffs
Reference energy:             -779.5190791948
Number of electrons:           128.0000083408
XC energy:                     -65.1875625401

      Davidson Diagonalization Parameters
-----------------------------------------------
Number of roots to find:                    4
Number of guess vectors:                   15
Maximum subspace size:                    300
Number of vectors to save:                  4
Collapse vectors per root:                  2
Number of CSFs:                          2080
Maximum Davidson iterations:              500
Residual convergence:                 1.0e-06
Orthogonality tolerance:              1.0e-12
Use incremental sigma vectors:             No

Davidson memory usage:  12.89 MB

Guess Vectors:
  64 &  64 : closed :    -0.197275
  64 &  63 :  open  :    -0.105053
  64 &  62 :  open  :    -0.071340
  64 &  61 :  open  :    -0.014342
  63 &  63 : closed :    -0.012831
  64 &  59 :  open  :    -0.001949
  64 &  60 :  open  :     0.015446
  64 &  58 :  open  :     0.018432
  63 &  62 :  open  :     0.020882
  64 &  57 :  open  :     0.042072
  62 &  62 : closed :     0.054595
  64 &  56 :  open  :     0.071116
  63 &  61 :  open  :     0.077880
  64 &  55 :  open  :     0.081112
  63 &  59 :  open  :     0.090273

  Root           Eigenvalue       Energy Change        Residual
-------------------------------------------------------------------
Iteration:    0   Subspace Size:   15
Root: 1:        -0.10299642        -0.10299642         0.03914734  
Root: 2:        -0.00751907        -0.00751907         0.04034552  
Root: 3:         0.03961984         0.03961984         0.04366233  
Root: 4:         0.05698329         0.05698329         0.03983670  

Iteration:    1   Subspace Size:   19
Root: 1:        -0.10545474        -0.00245832         0.00438134  
Root: 2:        -0.01142445        -0.00390537         0.00879765  
Root: 3:         0.03532669        -0.00429315         0.00954708  
Root: 4:         0.05175440        -0.00522889         0.01089874  

Iteration:    2   Subspace Size:   23
Root: 1:        -0.10549048        -0.00003574         0.00065705  
Root: 2:        -0.01160824        -0.00018379         0.00154787  
Root: 3:         0.03511662        -0.00021007         0.00244842  
Root: 4:         0.05144000        -0.00031440         0.00301939  

Iteration:    3   Subspace Size:   27
Root: 1:        -0.10549121        -0.00000073         0.00008864  
Root: 2:        -0.01161334        -0.00000510         0.00027458  
Root: 3:         0.03510414        -0.00001248         0.00050560  
Root: 4:         0.05141521        -0.00002478         0.00075284  

Iteration:    4   Subspace Size:   31
Root: 1:        -0.10549122        -0.00000001         0.00001210  
Root: 2:        -0.01161350        -0.00000016         0.00004873  
Root: 3:         0.03510364        -0.00000050         0.00009972  
Root: 4:         0.05141380        -0.00000141         0.00019326  

Iteration:    5   Subspace Size:   35
Root: 1:        -0.10549122        -0.00000000         0.00000179  
Root: 2:        -0.01161351        -0.00000000         0.00000899  
Root: 3:         0.03510362        -0.00000002         0.00001898  
Root: 4:         0.05141371        -0.00000009         0.00004299  

Iteration:    6   Subspace Size:   39
Root: 1:        -0.10549122        -0.00000000         0.00000024  Converged
Root: 2:        -0.01161351        -0.00000000         0.00000153  
Root: 3:         0.03510362        -0.00000000         0.00000345  
Root: 4:         0.05141371        -0.00000000         0.00001152  

Iteration:    7   Subspace Size:   42
Root: 1:        -0.10549122        -0.00000000         0.00000024  Converged
Root: 2:        -0.01161351        -0.00000000         0.00000026  Converged
Root: 3:         0.03510362        -0.00000000         0.00000074  Converged
Root: 4:         0.05141371        -0.00000000         0.00000236  

Iteration:    8   Subspace Size:   43
Root: 1:        -0.10549122        -0.00000000         0.00000024  Converged
Root: 2:        -0.01161351        -0.00000000         0.00000026  Converged
Root: 3:         0.03510362        -0.00000000         0.00000067  Converged
Root: 4:         0.05141371        -0.00000000         0.00000052  Converged

Davidson converged in 8 iterations
43 sigma vectors were formed

      Davidson Diagonalization Parameters
-----------------------------------------------
Number of roots to find:                    4
Number of guess vectors:                   15
Maximum subspace size:                    300
Number of vectors to save:                  4
Collapse vectors per root:                  2
Number of CSFs:                          2016
Maximum Davidson iterations:              500
Residual convergence:                 1.0e-06
Orthogonality tolerance:              1.0e-12
Use incremental sigma vectors:             No

Davidson memory usage:  12.58 MB

Guess Vectors:
  64 &  63 :  open  :    -0.105053
  64 &  62 :  open  :    -0.071340
  64 &  61 :  open  :    -0.014342
  64 &  59 :  open  :    -0.001949
  64 &  60 :  open  :     0.015446
  64 &  58 :  open  :     0.018432
  63 &  62 :  open  :     0.020882
  64 &  57 :  open  :     0.042072
  64 &  56 :  open  :     0.071116
  63 &  61 :  open  :     0.077880
  64 &  55 :  open  :     0.081112
  63 &  59 :  open  :     0.090273
  63 &  60 :  open  :     0.107668
  63 &  58 :  open  :     0.110654
  64 &  53 :  open  :     0.111033

  Root           Eigenvalue       Energy Change        Residual
-------------------------------------------------------------------
Iteration:    0   Subspace Size:   15
Root: 1:        -0.01971024        -0.01971024         0.03402356  
Root: 2:         0.00957626         0.00957626         0.02424314  
Root: 3:         0.04556959         0.04556959         0.02309572  
Root: 4:         0.06508127         0.06508127         0.02347610  

Iteration:    1   Subspace Size:   19
Root: 1:        -0.02283402        -0.00312378         0.00654298  
Root: 2:         0.00790813        -0.00166813         0.00491206  
Root: 3:         0.04367716        -0.00189242         0.00590022  
Root: 4:         0.06312025        -0.00196102         0.00661679  

Iteration:    2   Subspace Size:   23
Root: 1:        -0.02294045        -0.00010643         0.00091428  
Root: 2:         0.00784332        -0.00006481         0.00073644  
Root: 3:         0.04357237        -0.00010479         0.00116546  
Root: 4:         0.06297053        -0.00014972         0.00129079  

Iteration:    3   Subspace Size:   27
Root: 1:        -0.02294251        -0.00000206         0.00012887  
Root: 2:         0.00784193        -0.00000139         0.00011771  
Root: 3:         0.04356835        -0.00000402         0.00022519  
Root: 4:         0.06296494        -0.00000559         0.00035120  

Iteration:    4   Subspace Size:   31
Root: 1:        -0.02294254        -0.00000004         0.00001780  
Root: 2:         0.00784190        -0.00000003         0.00001989  
Root: 3:         0.04356821        -0.00000014         0.00004200  
Root: 4:         0.06296454        -0.00000040         0.00007008  

Iteration:    5   Subspace Size:   35
Root: 1:        -0.02294254        -0.00000000         0.00000271  
Root: 2:         0.00784190        -0.00000000         0.00000320  
Root: 3:         0.04356821        -0.00000000         0.00000763  
Root: 4:         0.06296452        -0.00000001         0.00001399  

Iteration:    6   Subspace Size:   39
Root: 1:        -0.02294254        -0.00000000         0.00000040  Converged
Root: 2:         0.00784190        -0.00000000         0.00000054  Converged
Root: 3:         0.04356821        -0.00000000         0.00000159  
Root: 4:         0.06296452        -0.00000000         0.00000209  

Iteration:    7   Subspace Size:   41
Root: 1:        -0.02294254        -0.00000000         0.00000034  Converged
Root: 2:         0.00784190        -0.00000000         0.00000052  Converged
Root: 3:         0.04356821        -0.00000000         0.00000028  Converged
Root: 4:         0.06296452        -0.00000000         0.00000043  Converged

 in gcp call
 n=          32
 coors(1) =   -8.99970235734501        2.22899407002150     
 -0.504837656716477     
 coors(2) =   -7.73413777572750        2.60322121399488     
   1.67752868860529     
 elements:            7           6
 gcp_e =   0.000000000000000E+000
 echo:  F
 pbc:  F
 method =pbeh3c              
Davidson converged in 7 iterations
41 sigma vectors were formed

Building Xtilde...

Building Z-vector RHS...

 Generating 2nd functional diffs
Solving CPSCF equations
Using DIIS solver

 Iter         Residual      
------  --------------------
    1      3.868609694602
    2      7.933235341028
    3      0.819626480336
    4      0.125423873032
    5      0.022654583834
    6      0.011228810250
    7      0.005504433426
    8      0.002092330824
    9      0.000479491260
   10      0.000137800855
   11      0.000065012671
   12      0.000037624977
   13      0.000014012293
   14      0.000006708685
   15      0.000001904400
   16      0.000001113228
   17      0.000000421350

CPSCF converged

Building X...

Computing grad Generating 2nd functional diffs
 Generating 2nd functional diffs
  Root   Mult.   Total Energy (a.u.)   Ex. Energy (a.u.)     Ex. Energy (eV)     Ex. Energy (nm)        Osc. (a.u.)  
-------------------------------------------------------------------------------------------------------------------
     1  singlet       -779.62457041
     2  triplet       -779.54202174          0.08254868          2.24626340        551.95762324          0.00000000
     3  singlet       -779.53069270          0.09387771          2.55454212        485.34811731          0.20007804
     4  triplet       -779.51123730          0.11333312          3.08395054        402.03050992          0.00000000
     5  singlet       -779.48397557          0.14059484          3.82577967        324.07569516          0.70653257
     6  triplet       -779.47551099          0.14905943          4.05611276        305.67251942          0.00000000
     7  singlet       -779.46766549          0.15690493          4.26959960        290.38840257          0.36238794
     8  triplet       -779.45611467          0.16845574          4.58391324        270.47680477          0.00000000

Singlet  1: Largest CI coefficients:
  64  &  64 : closed :  -0.994540

Triplet  2: Largest CI coefficients:
  63  &  64 :  open  :  -0.697077
  64  &  63 :  open  :   0.697077

Singlet  3: Largest CI coefficients:
  63  &  64 :  open  :   0.638031
  64  &  63 :  open  :   0.638031
  62  &  64 :  open  :   0.257908
  64  &  62 :  open  :   0.257908
  62  &  62 : closed :  -0.115134
  63  &  63 : closed :   0.114272

Triplet  4: Largest CI coefficients:
  62  &  64 :  open  :  -0.691460
  64  &  62 :  open  :   0.691460
  62  &  63 :  open  :  -0.111180
  63  &  62 :  open  :   0.111180

Singlet  5: Largest CI coefficients:
  62  &  64 :  open  :  -0.617026
  64  &  62 :  open  :  -0.617026
  63  &  64 :  open  :   0.280646
  64  &  63 :  open  :   0.280646
  63  &  63 : closed :  -0.144530

Triplet  6: Largest CI coefficients:
  61  &  64 :  open  :  -0.690076
  64  &  61 :  open  :   0.690076

Singlet  7: Largest CI coefficients:
  61  &  64 :  open  :   0.677440
  64  &  61 :  open  :   0.677440
  62  &  64 :  open  :  -0.110345
  64  &  62 :  open  :  -0.110345
  63  &  63 : closed :   0.104111

Triplet  8: Largest CI coefficients:
  60  &  64 :  open  :  -0.701307
  64  &  60 :  open  :   0.701307

Singlet state dipole moments:

  Root       Dx         Dy         Dz         |D|  (Debye)
------------------------------------------------------------
     1   -11.6689     2.1951     1.0389    11.9189
     2    -7.5611     0.8310    -1.3177     7.7199
     3   -11.6861     1.5631     0.9040    11.8248
     4     5.5291    -0.1578    -0.8045     5.5896

Triplet state dipole moments:

  Root       Dx         Dy         Dz         |D|  (Debye)
------------------------------------------------------------
     1    -9.9955     1.2468    -0.0513    10.0731
     2    -8.8522     1.1375    -0.8059     8.9613
     3     4.7001    -0.1317    -0.8616     4.7802
     4    11.2508    -0.8694    -0.6602    11.3036

Transition dipole moments between singlet states:

    Transition       Tx         Ty         Tz         |T| (a.u.)
------------------------------------------------------------------
     1 ->    2     1.7367    -0.3951     0.1574     1.7880
     1 ->    3     2.6373    -0.7633    -0.0154     2.7455
     1 ->    4    -1.8327     0.2266    -0.2328     1.8613
     2 ->    3    -1.2916     0.1989     0.8013     1.5329
     2 ->    4    -0.9029     0.0933    -0.0708     0.9105
     3 ->    4     1.0326    -0.1322    -0.0748     1.0438

Transition dipole moments between triplet states:

    Transition       Tx         Ty         Tz         |T| (a.u.)
------------------------------------------------------------------
     1 ->    2     1.6367    -0.2730    -0.7253     1.8109
     1 ->    3    -0.0134    -0.0871    -0.2953     0.3081
     1 ->    4    -0.0747    -0.0620     0.1565     0.1841
     2 ->    3    -1.8020     0.2562     0.2668     1.8395
     2 ->    4    -0.4165    -0.0126     0.0759     0.4235
     3 ->    4    -0.0468     0.1472    -0.1913     0.2459

Magnetic transition dipole moments and rotational strengths:

 Transition      Lx         Ly         Lz       R(len)     R(vel) (a.u.)
------------------------------------------------------------------------
 1 ->    2    -0.0375    -0.2015    -0.5547     0.0729    -0.4345
 1 ->    3     0.2819    -0.6507    -0.0686    -1.2413    -3.5996
 1 ->    4    -0.0762     0.2602     0.2840    -0.1326    -0.2587

Electric transition quadrupole moments (Cartesian):

 Transition      Qxy        Qxz        Qyz        Qxx        Qyy        Qzz       norm (a.u.)
----------------------------------------------------------------------------------------------
 1 ->    2     1.5899    -0.5181    -0.0604    -5.0516    -0.4891     0.1911     5.3473
 1 ->    3     3.1222    -0.0724     0.2900   -15.4117    -1.0058    -0.1347    15.7603
 1 ->    4     0.7574     0.5966     0.3118   -11.4106    -0.0232     0.2006    11.4573


|FINAL Target State Energy: -779.624570414846 a.u.
 Energy calculation finished, energy: -7.795306927E+02

Converting Cartesians to HDLC
 Wolfe conditions fulfilled, increasing trust radius
Testing convergence  in cycle   16
    Energy  4.4308E-05 Target: 5.0000E-04 converged?  yes
  Max step  2.2356E-02 Target: 4.0000E-03 converged?   no
  RMS step  4.9763E-03 Target: 2.6667E-03 converged?   no
  Max grad  2.2050E-03 Target: 1.0000E-03 converged?   no
  RMS grad  4.7720E-04 Target: 6.6667E-04 converged?  yes
 Predicted step length 7.0004E-02
 Trust radius          5.0000E-01

Converting HDLC to Cartesians
 in gcp call
 n=          32
 coors(1) =   -9.04760901585068        2.20170710668006     
 -0.489760118122526     
 coors(2) =   -7.78778784005816        2.59561346668386     
   1.69165428411943     
 elements:            7           6
 gcp_e =    1.00000000000000     
 echo:  F
 pbc:  F
 method =pbeh3c              
RMSD coordinate change for step 16 is  5.383e-02
DFTD Energy:    -0.0213608 hartree
gCP Energy:     0.0593817 hartree
| Total AOs: 316    Total MOs: 298
Setting up the DFT grid...
| time to set the grid = 0.06 s
DFT grid points: 367354 (11479 points/atom)

                      *** Start SCF Iterations ***

 Iter     DIIS Error       Energy change      Electrons        XC Energy           Energy        Time(s)
----------------------------------------------------------------------------------------------------------
Initial temperature is 0.250000
| Skip purify step
|    1     0.0110751701    -772.1863501640   125.9993649330   -63.8735560430    -772.1863501640     1.45  
|    2     0.0008653159      +0.0004745209   126.0000151602   -63.8740778893    -772.1858756431     1.40  
|    3     0.0005571536      -0.0000613130   126.0000151520   -63.8740445570    -772.1859369561     1.29  
|    4     0.0004825230      -0.0000117493   126.0000151624   -63.8739966623    -772.1859487054     1.27  
|    5     0.0001978412      -0.0000120424   126.0000151684   -63.8741030433    -772.1859607478     1.25  
|    6     0.0000512016      -0.0000015472   126.0000151677   -63.8739769407    -772.1859622950     1.22  
|    7     0.0000181332      -0.0000001439   126.0000151668   -63.8740568061    -772.1859624389     1.20  
----------------------------------------------------------------------------------------------------------
FINAL ENERGY: -772.1859624389 a.u.
Fractional Occupation Entropy: 0.0000000000
Mermin Free Energy:            -772.1859624389
DISPERSION CONTRIBUTION TO ENERGY: -0.0213608473 a.u.
GCP BSSE CORRECTION: 0.0593817190 a.u.
HOMO-LUMO GAP: 2.873 eV
CENTER OF MASS: {-0.094270, -0.184591, 0.058474} ANGS
DIPOLE MOMENT: {-6.709103, 2.793915, -1.090743} (|D| = 7.348996) DEBYE

Running Mulliken population analysis...


  Restricted hh-TDA Parameters
--------------------------------------------
Number of occupied orbitals:            64
Number of virtual orbitals:            234
Number of molecular orbitals:          298
Number of basis functions:             316
Multiplicity of target state:      singlet

 Generating 2nd functional diffs
Reference energy:             -779.5201562026
Number of electrons:           128.0000154080
XC energy:                     -65.1886085498

      Davidson Diagonalization Parameters
-----------------------------------------------
Number of roots to find:                    4
Number of guess vectors:                   15
Maximum subspace size:                    300
Number of vectors to save:                  4
Collapse vectors per root:                  2
Number of CSFs:                          2080
Maximum Davidson iterations:              500
Residual convergence:                 1.0e-06
Orthogonality tolerance:              1.0e-12
Use incremental sigma vectors:             No

Davidson memory usage:  12.89 MB

Guess Vectors:
  64 &  64 : closed :    -0.196551
  64 &  63 :  open  :    -0.103630
  64 &  62 :  open  :    -0.071526
  64 &  61 :  open  :    -0.013526
  63 &  63 : closed :    -0.010709
  64 &  59 :  open  :    -0.001431
  64 &  60 :  open  :     0.016086
  64 &  58 :  open  :     0.020158
  63 &  62 :  open  :     0.021395
  64 &  57 :  open  :     0.042304
  62 &  62 : closed :     0.053499
  64 &  56 :  open  :     0.071930
  63 &  61 :  open  :     0.079395
  64 &  55 :  open  :     0.081199
  63 &  59 :  open  :     0.091489

  Root           Eigenvalue       Energy Change        Residual
-------------------------------------------------------------------
Iteration:    0   Subspace Size:   15
Root: 1:        -0.10242327        -0.10242327         0.03904971  
Root: 2:        -0.00670410        -0.00670410         0.04009041  
Root: 3:         0.04018755         0.04018755         0.04400599  
Root: 4:         0.05736542         0.05736542         0.03966319  

Iteration:    1   Subspace Size:   19
Root: 1:        -0.10486513        -0.00244187         0.00437716  
Root: 2:        -0.01057167        -0.00386758         0.00873162  
Root: 3:         0.03581192        -0.00437564         0.00951900  
Root: 4:         0.05217541        -0.00519001         0.01084362  

Iteration:    2   Subspace Size:   23
Root: 1:        -0.10490084        -0.00003571         0.00065579  
Root: 2:        -0.01075304        -0.00018137         0.00153707  
Root: 3:         0.03560172        -0.00021020         0.00237413  
Root: 4:         0.05186385        -0.00031156         0.00302919  

Iteration:    3   Subspace Size:   27
Root: 1:        -0.10490156        -0.00000072         0.00008905  
Root: 2:        -0.01075807        -0.00000502         0.00027377  
Root: 3:         0.03559012        -0.00001160         0.00048454  
Root: 4:         0.05183864        -0.00002521         0.00077107  

Iteration:    4   Subspace Size:   31
Root: 1:        -0.10490158        -0.00000001         0.00001213  
Root: 2:        -0.01075823        -0.00000016         0.00004853  
Root: 3:         0.03558965        -0.00000047         0.00009672  
Root: 4:         0.05183716        -0.00000148         0.00019481  

Iteration:    5   Subspace Size:   35
Root: 1:        -0.10490158        -0.00000000         0.00000180  
Root: 2:        -0.01075823        -0.00000000         0.00000903  
Root: 3:         0.03558963        -0.00000002         0.00001812  
Root: 4:         0.05183707        -0.00000009         0.00004223  

Iteration:    6   Subspace Size:   39
Root: 1:        -0.10490158        -0.00000000         0.00000024  Converged
Root: 2:        -0.01075823        -0.00000000         0.00000156  
Root: 3:         0.03558963        -0.00000000         0.00000320  
Root: 4:         0.05183707        -0.00000000         0.00001152  

Iteration:    7   Subspace Size:   42
Root: 1:        -0.10490158        -0.00000000         0.00000024  Converged
Root: 2:        -0.01075823        -0.00000000         0.00000028  Converged
Root: 3:         0.03558963        -0.00000000         0.00000069  Converged
Root: 4:         0.05183707        -0.00000000         0.00000237  

Iteration:    8   Subspace Size:   43
Root: 1:        -0.10490158        -0.00000000         0.00000024  Converged
Root: 2:        -0.01075823        -0.00000000         0.00000027  Converged
Root: 3:         0.03558963        -0.00000000         0.00000063  Converged
Root: 4:         0.05183707        -0.00000000         0.00000053  Converged

Davidson converged in 8 iterations
43 sigma vectors were formed

      Davidson Diagonalization Parameters
-----------------------------------------------
Number of roots to find:                    4
Number of guess vectors:                   15
Maximum subspace size:                    300
Number of vectors to save:                  4
Collapse vectors per root:                  2
Number of CSFs:                          2016
Maximum Davidson iterations:              500
Residual convergence:                 1.0e-06
Orthogonality tolerance:              1.0e-12
Use incremental sigma vectors:             No

Davidson memory usage:  12.58 MB

Guess Vectors:
  64 &  63 :  open  :    -0.103630
  64 &  62 :  open  :    -0.071526
  64 &  61 :  open  :    -0.013526
  64 &  59 :  open  :    -0.001431
  64 &  60 :  open  :     0.016086
  64 &  58 :  open  :     0.020158
  63 &  62 :  open  :     0.021395
  64 &  57 :  open  :     0.042304
  64 &  56 :  open  :     0.071930
  63 &  61 :  open  :     0.079395
  64 &  55 :  open  :     0.081199
  63 &  59 :  open  :     0.091489
  63 &  60 :  open  :     0.109007
  62 &  61 :  open  :     0.111498
  64 &  53 :  open  :     0.112152

  Root           Eigenvalue       Energy Change        Residual
-------------------------------------------------------------------
Iteration:    0   Subspace Size:   15
Root: 1:        -0.01867533        -0.01867533         0.03275778  
Root: 2:         0.00985863         0.00985863         0.02646233  
Root: 3:         0.04596790         0.04596790         0.02276424  
Root: 4:         0.06550564         0.06550564         0.02330023  

Iteration:    1   Subspace Size:   19
Root: 1:        -0.02152186        -0.00284653         0.00653479  
Root: 2:         0.00768979        -0.00216884         0.00601230  
Root: 3:         0.04415682        -0.00181108         0.00558668  
Root: 4:         0.06356454        -0.00194110         0.00634813  

Iteration:    2   Subspace Size:   23
Root: 1:        -0.02163097        -0.00010911         0.00091715  
Root: 2:         0.00758955        -0.00010023         0.00090222  
Root: 3:         0.04406344        -0.00009339         0.00100116  
Root: 4:         0.06342663        -0.00013791         0.00104595  

Iteration:    3   Subspace Size:   27
Root: 1:        -0.02163311        -0.00000214         0.00013100  
Root: 2:         0.00758735        -0.00000220         0.00015007  
Root: 3:         0.04406049        -0.00000295         0.00021237  
Root: 4:         0.06342320        -0.00000343         0.00018800  

Iteration:    4   Subspace Size:   31
Root: 1:        -0.02163315        -0.00000004         0.00001896  
Root: 2:         0.00758730        -0.00000005         0.00002501  
Root: 3:         0.04406037        -0.00000012         0.00003977  
Root: 4:         0.06342310        -0.00000010         0.00003565  

Iteration:    5   Subspace Size:   35
Root: 1:        -0.02163315        -0.00000000         0.00000289  
Root: 2:         0.00758730        -0.00000000         0.00000382  
Root: 3:         0.04406036        -0.00000000         0.00000726  
Root: 4:         0.06342309        -0.00000000         0.00000882  

Iteration:    6   Subspace Size:   39
Root: 1:        -0.02163315        -0.00000000         0.00000043  Converged
Root: 2:         0.00758730        -0.00000000         0.00000057  Converged
Root: 3:         0.04406036        -0.00000000         0.00000144  
Root: 4:         0.06342309        -0.00000000         0.00000141  

Iteration:    7   Subspace Size:   41
Root: 1:        -0.02163315        -0.00000000         0.00000038  Converged
Root: 2:         0.00758730        -0.00000000         0.00000053  Converged
Root: 3:         0.04406036        -0.00000000         0.00000026  Converged
Root: 4:         0.06342309        -0.00000000         0.00000026  Converged

 in gcp call
 n=          32
 coors(1) =   -9.04760901585068        2.20170710668006     
 -0.489760118122526     
 coors(2) =   -7.78778784005816        2.59561346668386     
   1.69165428411943     
 elements:            7           6
 gcp_e =   0.000000000000000E+000
 echo:  F
 pbc:  F
 method =pbeh3c              
Davidson converged in 7 iterations
41 sigma vectors were formed

Building Xtilde...

Building Z-vector RHS...

 Generating 2nd functional diffs
Solving CPSCF equations
Using DIIS solver

 Iter         Residual      
------  --------------------
    1      3.892785245253
    2      7.989350223754
    3      0.824142034231
    4      0.126918358325
    5      0.022479910446
    6      0.011115767354
    7      0.005476075439
    8      0.002105654856
    9      0.000490460061
   10      0.000138053632
   11      0.000063516281
   12      0.000036532814
   13      0.000013702293
   14      0.000006594989
   15      0.000001913618
   16      0.000001135011
   17      0.000000432766

CPSCF converged

Building X...

Computing grad Generating 2nd functional diffs
 Generating 2nd functional diffs
  Root   Mult.   Total Energy (a.u.)   Ex. Energy (a.u.)     Ex. Energy (eV)     Ex. Energy (nm)        Osc. (a.u.)  
-------------------------------------------------------------------------------------------------------------------
     1  singlet       -779.62505778
     2  triplet       -779.54178935          0.08326843          2.26584886        547.18663336          0.00000000
     3  singlet       -779.53091444          0.09414334          2.56177030        483.97867962          0.18992720
     4  triplet       -779.51256891          0.11248887          3.06097746        405.04780723          0.00000000
     5  singlet       -779.48456657          0.14049121          3.82295970        324.31474689          0.73663168
     6  triplet       -779.47609584          0.14896194          4.05345990        305.87257224          0.00000000
     7  singlet       -779.46831914          0.15673864          4.26507479        290.69647475          0.36551203
     8  triplet       -779.45673311          0.16832467          4.58034659        270.68742144          0.00000000

Singlet  1: Largest CI coefficients:
  64  &  64 : closed :   0.994554

Triplet  2: Largest CI coefficients:
  63  &  64 :  open  :   0.696789
  64  &  63 :  open  :  -0.696789

Singlet  3: Largest CI coefficients:
  63  &  64 :  open  :  -0.635077
  64  &  63 :  open  :  -0.635077
  62  &  64 :  open  :  -0.265017
  64  &  62 :  open  :  -0.265017
  62  &  62 : closed :   0.117384
  63  &  63 : closed :  -0.113765

Triplet  4: Largest CI coefficients:
  62  &  64 :  open  :   0.692036
  64  &  62 :  open  :  -0.692036
  62  &  63 :  open  :   0.108999
  63  &  62 :  open  :  -0.108999

Singlet  5: Largest CI coefficients:
  62  &  64 :  open  :   0.616677
  64  &  62 :  open  :   0.616677
  63  &  64 :  open  :  -0.287007
  64  &  63 :  open  :  -0.287007
  63  &  63 : closed :   0.136000

Triplet  6: Largest CI coefficients:
  61  &  64 :  open  :  -0.690473
  64  &  61 :  open  :   0.690473

Singlet  7: Largest CI coefficients:
  61  &  64 :  open  :  -0.679948
  64  &  61 :  open  :  -0.679948

Triplet  8: Largest CI coefficients:
  60  &  64 :  open  :   0.701442
  64  &  60 :  open  :  -0.701442

Singlet state dipole moments:

  Root       Dx         Dy         Dz         |D|  (Debye)
------------------------------------------------------------
     1   -11.8171     2.2544     1.0389    12.0750
     2    -7.4843     0.8712    -1.3807     7.6603
     3   -11.9243     1.6809     0.9491    12.0796
     4     5.5055    -0.2840    -0.7455     5.5630

Triplet state dipole moments:

  Root       Dx         Dy         Dz         |D|  (Debye)
------------------------------------------------------------
     1    -9.9612     1.3038    -0.0984    10.0467
     2    -9.0305     1.2276    -0.7683     9.1459
     3     4.7027    -0.2433    -0.8079     4.7778
     4    11.2029    -1.0668    -0.6120    11.2702

Transition dipole moments between singlet states:

    Transition       Tx         Ty         Tz         |T| (a.u.)
------------------------------------------------------------------
     1 ->    2     1.6918    -0.3747     0.1531     1.7396
     1 ->    3     2.7002    -0.7571    -0.0286     2.8044
     1 ->    4    -1.8379     0.2502    -0.2399     1.8703
     2 ->    3    -1.2795     0.2045     0.7778     1.5113
     2 ->    4    -0.9021     0.1059    -0.0660     0.9107
     3 ->    4     1.0313    -0.1432    -0.0790     1.0442

Transition dipole moments between triplet states:

    Transition       Tx         Ty         Tz         |T| (a.u.)
------------------------------------------------------------------
     1 ->    2     1.6402    -0.2808    -0.7234     1.8145
     1 ->    3     0.0397     0.0704     0.2847     0.2959
     1 ->    4    -0.0993    -0.0571     0.1608     0.1974
     2 ->    3     1.7802    -0.2722    -0.2718     1.8213
     2 ->    4    -0.3930    -0.0096     0.0756     0.4003
     3 ->    4     0.0393    -0.1488     0.1900     0.2445

Magnetic transition dipole moments and rotational strengths:

 Transition      Lx         Ly         Lz       R(len)     R(vel) (a.u.)
------------------------------------------------------------------------
 1 ->    2    -0.0424    -0.1903    -0.5393     0.0829    -0.5495
 1 ->    3     0.2647    -0.6633    -0.0537    -1.2184    -3.4863
 1 ->    4    -0.0694     0.2455     0.2581    -0.1271    -0.2478

Electric transition quadrupole moments (Cartesian):

 Transition      Qxy        Qxz        Qyz        Qxx        Qyy        Qzz       norm (a.u.)
----------------------------------------------------------------------------------------------
 1 ->    2     1.5297    -0.4943    -0.0551    -4.8372    -0.4718     0.1742     5.1224
 1 ->    3     3.2323    -0.0932     0.2606   -15.7722    -1.0171    -0.1242    16.1349
 1 ->    4     0.8949     0.5141     0.3020   -11.2619    -0.0823     0.2157    11.3155


|FINAL Target State Energy: -779.625057778924 a.u.
 Energy calculation finished, energy: -7.795309144E+02

Converting Cartesians to HDLC
 Wolfe conditions fulfilled, increasing trust radius
Testing convergence  in cycle   17
    Energy  2.2173E-04 Target: 5.0000E-04 converged?  yes
  Max step  3.3465E-02 Target: 4.0000E-03 converged?   no
  RMS step  7.3790E-03 Target: 2.6667E-03 converged?   no
  Max grad  1.8068E-03 Target: 1.0000E-03 converged?   no
  RMS grad  5.0919E-04 Target: 6.6667E-04 converged?  yes
 Predicted step length 9.0388E-02
 Trust radius          5.0000E-01

Converting HDLC to Cartesians
 in gcp call
 n=          32
 coors(1) =   -9.10974138038060        2.16189286684500     
 -0.476699200121102     
 coors(2) =   -7.84198708390490        2.57055592100057     
   1.69868839390271     
 elements:            7           6
 gcp_e =    1.00000000000000     
 echo:  F
 pbc:  F
 method =pbeh3c              
RMSD coordinate change for step 17 is  7.175e-02
DFTD Energy:    -0.0213468 hartree
gCP Energy:     0.0593865 hartree
| Total AOs: 316    Total MOs: 298
Setting up the DFT grid...
| time to set the grid = 0.06 s
DFT grid points: 367336 (11479 points/atom)

                      *** Start SCF Iterations ***

 Iter     DIIS Error       Energy change      Electrons        XC Energy           Energy        Time(s)
----------------------------------------------------------------------------------------------------------
Initial temperature is 0.250000
| Skip purify step
|    1     0.0170428990    -772.1792809832   125.9928752901   -63.8696416918    -772.1792809832     1.44  
|    2     0.0011907722      -0.0077889459   126.0000203205   -63.8731381414    -772.1870699291     1.33  
|    3     0.0013863416      -0.0001088421   126.0000203232   -63.8713961425    -772.1871787713     1.28  
|    4     0.0008413643      -0.0000273147   126.0000203567   -63.8716527217    -772.1872060859     1.27  
|    5     0.0002655739      -0.0000260494   126.0000203442   -63.8722992990    -772.1872321353     1.25  
|    6     0.0000480208      -0.0000028657   126.0000203558   -63.8720359563    -772.1872350010     1.22  
----------------------------------------------------------------------------------------------------------
FINAL ENERGY: -772.1872350010 a.u.
Fractional Occupation Entropy: 0.0000000000
Mermin Free Energy:            -772.1872350010
DISPERSION CONTRIBUTION TO ENERGY: -0.0213467702 a.u.
GCP BSSE CORRECTION: 0.0593864555 a.u.
HOMO-LUMO GAP: 2.901 eV
CENTER OF MASS: {-0.088204, -0.174975, 0.054642} ANGS
DIPOLE MOMENT: {-6.780186, 2.547955, -1.007167} (|D| = 7.312823) DEBYE

Running Mulliken population analysis...


  Restricted hh-TDA Parameters
--------------------------------------------
Number of occupied orbitals:            64
Number of virtual orbitals:            234
Number of molecular orbitals:          298
Number of basis functions:             316
Multiplicity of target state:      singlet

 Generating 2nd functional diffs
Reference energy:             -779.5215731137
Number of electrons:           128.0000206789
XC energy:                     -65.1865452331

      Davidson Diagonalization Parameters
-----------------------------------------------
Number of roots to find:                    4
Number of guess vectors:                   15
Maximum subspace size:                    300
Number of vectors to save:                  4
Collapse vectors per root:                  2
Number of CSFs:                          2080
Maximum Davidson iterations:              500
Residual convergence:                 1.0e-06
Orthogonality tolerance:              1.0e-12
Use incremental sigma vectors:             No

Davidson memory usage:  12.89 MB

Guess Vectors:
  64 &  64 : closed :    -0.195325
  64 &  63 :  open  :    -0.101510
  64 &  62 :  open  :    -0.071362
  64 &  61 :  open  :    -0.012443
  63 &  63 : closed :    -0.007694
  64 &  59 :  open  :     0.000222
  64 &  60 :  open  :     0.017212
  64 &  58 :  open  :     0.021675
  63 &  62 :  open  :     0.022453
  64 &  57 :  open  :     0.041964
  62 &  62 : closed :     0.052601
  64 &  56 :  open  :     0.071536
  64 &  55 :  open  :     0.081315
  63 &  61 :  open  :     0.081373
  63 &  59 :  open  :     0.094037

  Root           Eigenvalue       Energy Change        Residual
-------------------------------------------------------------------
Iteration:    0   Subspace Size:   15
Root: 1:        -0.10116805        -0.10116805         0.03893855  
Root: 2:        -0.00516233        -0.00516233         0.03994228  
Root: 3:         0.04134929         0.04134929         0.04452858  
Root: 4:         0.05808049         0.05808049         0.03946863  

Iteration:    1   Subspace Size:   19
Root: 1:        -0.10359660        -0.00242855         0.00434645  
Root: 2:        -0.00903840        -0.00387607         0.00872143  
Root: 3:         0.03683502        -0.00451427         0.00954684  
Root: 4:         0.05290555        -0.00517495         0.01071190  

Iteration:    2   Subspace Size:   23
Root: 1:        -0.10363170        -0.00003510         0.00065480  
Root: 2:        -0.00922058        -0.00018218         0.00154984  
Root: 3:         0.03662225        -0.00021277         0.00232723  
Root: 4:         0.05260007        -0.00030548         0.00296856  

Iteration:    3   Subspace Size:   27
Root: 1:        -0.10363242        -0.00000072         0.00008964  
Root: 2:        -0.00922571        -0.00000513         0.00028390  
Root: 3:         0.03661121        -0.00001104         0.00047083  
Root: 4:         0.05257593        -0.00002415         0.00077158  

Iteration:    4   Subspace Size:   31
Root: 1:        -0.10363243        -0.00000001         0.00001222  
Root: 2:        -0.00922589        -0.00000017         0.00005062  
Root: 3:         0.03661077        -0.00000045         0.00009470  
Root: 4:         0.05257443        -0.00000150         0.00019586  

Iteration:    5   Subspace Size:   35
Root: 1:        -0.10363243        -0.00000000         0.00000181  
Root: 2:        -0.00922589        -0.00000000         0.00000951  
Root: 3:         0.03661075        -0.00000002         0.00001726  
Root: 4:         0.05257434        -0.00000009         0.00004183  

Iteration:    6   Subspace Size:   39
Root: 1:        -0.10363243        -0.00000000         0.00000024  Converged
Root: 2:        -0.00922589        -0.00000000         0.00000168  
Root: 3:         0.03661075        -0.00000000         0.00000298  
Root: 4:         0.05257433        -0.00000000         0.00001143  

Iteration:    7   Subspace Size:   42
Root: 1:        -0.10363243        -0.00000000         0.00000024  Converged
Root: 2:        -0.00922589        -0.00000000         0.00000030  Converged
Root: 3:         0.03661075        -0.00000000         0.00000065  Converged
Root: 4:         0.05257433        -0.00000000         0.00000233  

Iteration:    8   Subspace Size:   43
Root: 1:        -0.10363243        -0.00000000         0.00000024  Converged
Root: 2:        -0.00922589        -0.00000000         0.00000030  Converged
Root: 3:         0.03661075        -0.00000000         0.00000060  Converged
Root: 4:         0.05257433        -0.00000000         0.00000052  Converged

Davidson converged in 8 iterations
43 sigma vectors were formed

      Davidson Diagonalization Parameters
-----------------------------------------------
Number of roots to find:                    4
Number of guess vectors:                   15
Maximum subspace size:                    300
Number of vectors to save:                  4
Collapse vectors per root:                  2
Number of CSFs:                          2016
Maximum Davidson iterations:              500
Residual convergence:                 1.0e-06
Orthogonality tolerance:              1.0e-12
Use incremental sigma vectors:             No

Davidson memory usage:  12.58 MB

Guess Vectors:
  64 &  63 :  open  :    -0.101510
  64 &  62 :  open  :    -0.071362
  64 &  61 :  open  :    -0.012443
  64 &  59 :  open  :     0.000222
  64 &  60 :  open  :     0.017212
  64 &  58 :  open  :     0.021675
  63 &  62 :  open  :     0.022453
  64 &  57 :  open  :     0.041964
  64 &  56 :  open  :     0.071536
  64 &  55 :  open  :     0.081315
  63 &  61 :  open  :     0.081373
  63 &  59 :  open  :     0.094037
  63 &  60 :  open  :     0.111028
  62 &  61 :  open  :     0.111521
  64 &  53 :  open  :     0.114093

  Root           Eigenvalue       Energy Change        Residual
-------------------------------------------------------------------
Iteration:    0   Subspace Size:   15
Root: 1:        -0.01645598        -0.01645598         0.03276107  
Root: 2:         0.00973053         0.00973053         0.02629699  
Root: 3:         0.04687545         0.04687545         0.02296883  
Root: 4:         0.06645895         0.06645895         0.02309138  

Iteration:    1   Subspace Size:   19
Root: 1:        -0.01932063        -0.00286465         0.00652343  
Root: 2:         0.00759551        -0.00213502         0.00583753  
Root: 3:         0.04501482        -0.00186063         0.00565865  
Root: 4:         0.06455119        -0.00190776         0.00620088  

Iteration:    2   Subspace Size:   23
Root: 1:        -0.01943016        -0.00010953         0.00092757  
Root: 2:         0.00750057        -0.00009495         0.00087848  
Root: 3:         0.04491875        -0.00009607         0.00101064  
Root: 4:         0.06441981        -0.00013138         0.00104400  

Iteration:    3   Subspace Size:   27
Root: 1:        -0.01943235        -0.00000219         0.00013429  
Root: 2:         0.00749848        -0.00000209         0.00014568  
Root: 3:         0.04491574        -0.00000301         0.00021488  
Root: 4:         0.06441635        -0.00000346         0.00019449  

Iteration:    4   Subspace Size:   31
Root: 1:        -0.01943239        -0.00000004         0.00001985  
Root: 2:         0.00749843        -0.00000005         0.00002420  
Root: 3:         0.04491561        -0.00000012         0.00004056  
Root: 4:         0.06441624        -0.00000011         0.00003772  

Iteration:    5   Subspace Size:   35
Root: 1:        -0.01943239        -0.00000000         0.00000306  
Root: 2:         0.00749843        -0.00000000         0.00000375  
Root: 3:         0.04491561        -0.00000000         0.00000757  
Root: 4:         0.06441624        -0.00000000         0.00000970  

Iteration:    6   Subspace Size:   39
Root: 1:        -0.01943239        -0.00000000         0.00000047  Converged
Root: 2:         0.00749843        -0.00000000         0.00000057  Converged
Root: 3:         0.04491561        -0.00000000         0.00000151  
Root: 4:         0.06441624        -0.00000000         0.00000151  

Iteration:    7   Subspace Size:   41
Root: 1:        -0.01943239        -0.00000000         0.00000041  Converged
Root: 2:         0.00749843        -0.00000000         0.00000053  Converged
Root: 3:         0.04491561        -0.00000000         0.00000027  Converged
Root: 4:         0.06441624        -0.00000000         0.00000027  Converged

 in gcp call
 n=          32
 coors(1) =   -9.10974138038060        2.16189286684500     
 -0.476699200121102     
 coors(2) =   -7.84198708390490        2.57055592100057     
   1.69868839390271     
 elements:            7           6
 gcp_e =   0.000000000000000E+000
 echo:  F
 pbc:  F
 method =pbeh3c              
Davidson converged in 7 iterations
41 sigma vectors were formed

Building Xtilde...

Building Z-vector RHS...

 Generating 2nd functional diffs
Solving CPSCF equations
Using DIIS solver

 Iter         Residual      
------  --------------------
    1      3.939333240082
    2      8.077072535314
    3      0.824371366464
    4      0.130078279124
    5      0.022258117117
    6      0.010988009325
    7      0.005426622180
    8      0.002104088686
    9      0.000500005537
   10      0.000138834451
   11      0.000061224793
   12      0.000034829063
   13      0.000013274449
   14      0.000006424641
   15      0.000001960404
   16      0.000001155861
   17      0.000000442966

CPSCF converged

Building X...

Computing grad Generating 2nd functional diffs
 Generating 2nd functional diffs
  Root   Mult.   Total Energy (a.u.)   Ex. Energy (a.u.)     Ex. Energy (eV)     Ex. Energy (nm)        Osc. (a.u.)  
-------------------------------------------------------------------------------------------------------------------
     1  singlet       -779.62520554
     2  triplet       -779.54100551          0.08420004          2.29119924        541.13242805          0.00000000
     3  singlet       -779.53079901          0.09440654          2.56893221        482.62939768          0.17520555
     4  triplet       -779.51407469          0.11113086          3.02402397        409.99748036          0.00000000
     5  singlet       -779.48496236          0.14024318          3.81621050        324.88831669          0.77976397
     6  triplet       -779.47665750          0.14854804          4.04219717        306.72482201          0.00000000
     7  singlet       -779.46899878          0.15620676          4.25060156        291.68629165          0.36664315
     8  triplet       -779.45715688          0.16804867          4.57283611        271.13200152          0.00000000

Singlet  1: Largest CI coefficients:
  64  &  64 : closed :   0.994548

Triplet  2: Largest CI coefficients:
  63  &  64 :  open  :  -0.696668
  64  &  63 :  open  :   0.696668

Singlet  3: Largest CI coefficients:
  63  &  64 :  open  :  -0.632809
  64  &  63 :  open  :  -0.632809
  62  &  64 :  open  :  -0.269736
  64  &  62 :  open  :  -0.269736
  62  &  62 : closed :   0.121229
  63  &  63 : closed :  -0.115173

Triplet  4: Largest CI coefficients:
  62  &  64 :  open  :  -0.692855
  64  &  62 :  open  :   0.692855
  62  &  63 :  open  :  -0.107088
  63  &  62 :  open  :   0.107088

Singlet  5: Largest CI coefficients:
  62  &  64 :  open  :   0.617580
  64  &  62 :  open  :   0.617580
  63  &  64 :  open  :  -0.290803
  64  &  63 :  open  :  -0.290803
  63  &  63 : closed :   0.123589

Triplet  6: Largest CI coefficients:
  61  &  64 :  open  :   0.690811
  64  &  61 :  open  :  -0.690811

Singlet  7: Largest CI coefficients:
  61  &  64 :  open  :  -0.682461
  64  &  61 :  open  :  -0.682461

Triplet  8: Largest CI coefficients:
  60  &  64 :  open  :   0.701429
  64  &  60 :  open  :  -0.701429

Singlet state dipole moments:

  Root       Dx         Dy         Dz         |D|  (Debye)
------------------------------------------------------------
     1   -11.9591     2.3217     1.0559    12.2281
     2    -7.3087     0.9030    -1.4718     7.5099
     3   -12.2277     1.8470     1.0039    12.4071
     4     5.4654    -0.4512    -0.6505     5.5224

Triplet state dipole moments:

  Root       Dx         Dy         Dz         |D|  (Debye)
------------------------------------------------------------
     1    -9.8562     1.3692    -0.1743     9.9523
     2    -9.2173     1.3389    -0.7000     9.3403
     3     4.6681    -0.3891    -0.7220     4.7396
     4    11.1397    -1.3338    -0.5158    11.2311

Transition dipole moments between singlet states:

    Transition       Tx         Ty         Tz         |T| (a.u.)
------------------------------------------------------------------
     1 ->    2     1.6256    -0.3448     0.1494     1.6685
     1 ->    3     2.7883    -0.7506    -0.0467     2.8879
     1 ->    4    -1.8388     0.2784    -0.2493     1.8764
     2 ->    3    -1.2603     0.2151     0.7344     1.4744
     2 ->    4    -0.9162     0.1238    -0.0633     0.9267
     3 ->    4     1.0465    -0.1601    -0.0838     1.0619

Transition dipole moments between triplet states:

    Transition       Tx         Ty         Tz         |T| (a.u.)
------------------------------------------------------------------
     1 ->    2     1.6494    -0.2959    -0.7189     1.8234
     1 ->    3     0.0836     0.0498     0.2718     0.2887
     1 ->    4    -0.1404    -0.0486     0.1662     0.2230
     2 ->    3     1.7606    -0.2951    -0.2764     1.8064
     2 ->    4    -0.3627    -0.0065     0.0726     0.3700
     3 ->    4     0.0192    -0.1470     0.1854     0.2374

Magnetic transition dipole moments and rotational strengths:

 Transition      Lx         Ly         Lz       R(len)     R(vel) (a.u.)
------------------------------------------------------------------------
 1 ->    2    -0.0475    -0.1763    -0.5189     0.0940    -0.7469
 1 ->    3     0.2405    -0.6658    -0.0328    -1.1717    -3.2621
 1 ->    4    -0.0613     0.2255     0.2230    -0.1200    -0.2326

Electric transition quadrupole moments (Cartesian):

 Transition      Qxy        Qxz        Qyz        Qxx        Qyy        Qzz       norm (a.u.)
----------------------------------------------------------------------------------------------
 1 ->    2     1.4288    -0.4600    -0.0475    -4.4628    -0.4391     0.1544     4.7317
 1 ->    3     3.3823    -0.1036     0.2168   -16.2350    -1.0285    -0.1071    16.6175
 1 ->    4     1.0390     0.3997     0.2929   -10.9433    -0.1481     0.2323    11.0072


|FINAL Target State Energy: -779.625205544498 a.u.
 Energy calculation finished, energy: -7.795307990E+02

Converting Cartesians to HDLC
 Rejecting step, energy  1.154E-04 higher
 E,Eold  -779.530799005260       -779.530914435242     
 Total number of bad steps:     1
 Trust radius          4.5194E-02

Converting HDLC to Cartesians
 in gcp call
 n=          32
 coors(1) =   -9.07930626050193        2.18203288284376     
 -0.483317698434715     
 coors(2) =   -7.81560417895322        2.58324419467037     
   1.69516441254538     
 elements:            7           6
 gcp_e =    1.00000000000000     
 echo:  F
 pbc:  F
 method =pbeh3c              
RMSD coordinate change for step 18 is  3.584e-02
DFTD Energy:    -0.0213537 hartree
gCP Energy:     0.0593848 hartree
| Total AOs: 316    Total MOs: 298
Setting up the DFT grid...
| time to set the grid = 0.06 s
DFT grid points: 367337 (11479 points/atom)

                      *** Start SCF Iterations ***

 Iter     DIIS Error       Energy change      Electrons        XC Energy           Energy        Time(s)
----------------------------------------------------------------------------------------------------------
Initial temperature is 0.250000
| Skip purify step
|    1     0.0084507335    -772.1857955632   125.9967198021   -63.8718502878    -772.1857955632     1.44  
|    2     0.0006070194      -0.0008041053   126.0000179100   -63.8736840930    -772.1865996686     1.31  
|    3     0.0004452960      -0.0000314411   126.0000179093   -63.8725086891    -772.1866311097     1.27  
|    4     0.0003531486      -0.0000022766   126.0000178999   -63.8731490935    -772.1866333863     1.25  
|    5     0.0001459025      -0.0000050767   126.0000178996   -63.8730891742    -772.1866384629     1.23  
|    6     0.0000393292      -0.0000007793   126.0000178970   -63.8730494059    -772.1866392422     1.21  
----------------------------------------------------------------------------------------------------------
FINAL ENERGY: -772.1866392422 a.u.
Fractional Occupation Entropy: 0.0000000000
Mermin Free Energy:            -772.1866392422
DISPERSION CONTRIBUTION TO ENERGY: -0.0213536723 a.u.
GCP BSSE CORRECTION: 0.0593848113 a.u.
HOMO-LUMO GAP: 2.888 eV
CENTER OF MASS: {-0.091217, -0.179802, 0.056574} ANGS
DIPOLE MOMENT: {-6.754499, 2.673038, -1.048416} (|D| = 7.339453) DEBYE

Running Mulliken population analysis...


  Restricted hh-TDA Parameters
--------------------------------------------
Number of occupied orbitals:            64
Number of virtual orbitals:            234
Number of molecular orbitals:          298
Number of basis functions:             316
Multiplicity of target state:      singlet

 Generating 2nd functional diffs
Reference energy:             -779.5209306004
Number of electrons:           128.0000181810
XC energy:                     -65.1875799762

      Davidson Diagonalization Parameters
-----------------------------------------------
Number of roots to find:                    4
Number of guess vectors:                   15
Maximum subspace size:                    300
Number of vectors to save:                  4
Collapse vectors per root:                  2
Number of CSFs:                          2080
Maximum Davidson iterations:              500
Residual convergence:                 1.0e-06
Orthogonality tolerance:              1.0e-12
Use incremental sigma vectors:             No

Davidson memory usage:  12.89 MB

Guess Vectors:
  64 &  64 : closed :    -0.195948
  64 &  63 :  open  :    -0.102594
  64 &  62 :  open  :    -0.071542
  64 &  61 :  open  :    -0.013027
  63 &  63 : closed :    -0.009240
  64 &  59 :  open  :    -0.000627
  64 &  60 :  open  :     0.016637
  64 &  58 :  open  :     0.020964
  63 &  62 :  open  :     0.021812
  64 &  57 :  open  :     0.042144
  62 &  62 : closed :     0.052864
  64 &  56 :  open  :     0.071680
  63 &  61 :  open  :     0.080327
  64 &  55 :  open  :     0.081208
  63 &  59 :  open  :     0.092726

  Root           Eigenvalue       Energy Change        Residual
-------------------------------------------------------------------
Iteration:    0   Subspace Size:   15
Root: 1:        -0.10180451        -0.10180451         0.03900183  
Root: 2:        -0.00600362        -0.00600362         0.04000626  
Root: 3:         0.04074910         0.04074910         0.04426098  
Root: 4:         0.05768261         0.05768261         0.03951587  

Iteration:    1   Subspace Size:   19
Root: 1:        -0.10424115        -0.00243664         0.00435941  
Root: 2:        -0.00987509        -0.00387147         0.00871400  
Root: 3:         0.03630829        -0.00444081         0.00953005  
Root: 4:         0.05252005        -0.00516256         0.01076357  

Iteration:    2   Subspace Size:   23
Root: 1:        -0.10427652        -0.00003537         0.00065474  
Root: 2:        -0.01005648        -0.00018139         0.00153887  
Root: 3:         0.03609680        -0.00021148         0.00234957  
Root: 4:         0.05221241        -0.00030764         0.00300085  

Iteration:    3   Subspace Size:   27
Root: 1:        -0.10427724        -0.00000072         0.00008921  
Root: 2:        -0.01006152        -0.00000504         0.00027804  
Root: 3:         0.03608549        -0.00001131         0.00047840  
Root: 4:         0.05218762        -0.00002478         0.00077382  

Iteration:    4   Subspace Size:   31
Root: 1:        -0.10427725        -0.00000001         0.00001215  
Root: 2:        -0.01006169        -0.00000017         0.00004932  
Root: 3:         0.03608503        -0.00000046         0.00009569  
Root: 4:         0.05218613        -0.00000149         0.00019530  

Iteration:    5   Subspace Size:   35
Root: 1:        -0.10427725        -0.00000000         0.00000180  
Root: 2:        -0.01006169        -0.00000000         0.00000921  
Root: 3:         0.03608502        -0.00000002         0.00001772  
Root: 4:         0.05218604        -0.00000009         0.00004197  

Iteration:    6   Subspace Size:   39
Root: 1:        -0.10427725        -0.00000000         0.00000024  Converged
Root: 2:        -0.01006169        -0.00000000         0.00000161  
Root: 3:         0.03608502        -0.00000000         0.00000310  
Root: 4:         0.05218603        -0.00000000         0.00001149  

Iteration:    7   Subspace Size:   42
Root: 1:        -0.10427725        -0.00000000         0.00000024  Converged
Root: 2:        -0.01006169        -0.00000000         0.00000029  Converged
Root: 3:         0.03608502        -0.00000000         0.00000067  Converged
Root: 4:         0.05218603        -0.00000000         0.00000236  

Iteration:    8   Subspace Size:   43
Root: 1:        -0.10427725        -0.00000000         0.00000024  Converged
Root: 2:        -0.01006169        -0.00000000         0.00000029  Converged
Root: 3:         0.03608502        -0.00000000         0.00000062  Converged
Root: 4:         0.05218603        -0.00000000         0.00000053  Converged

Davidson converged in 8 iterations
43 sigma vectors were formed

      Davidson Diagonalization Parameters
-----------------------------------------------
Number of roots to find:                    4
Number of guess vectors:                   15
Maximum subspace size:                    300
Number of vectors to save:                  4
Collapse vectors per root:                  2
Number of CSFs:                          2016
Maximum Davidson iterations:              500
Residual convergence:                 1.0e-06
Orthogonality tolerance:              1.0e-12
Use incremental sigma vectors:             No

Davidson memory usage:  12.58 MB

Guess Vectors:
  64 &  63 :  open  :    -0.102594
  64 &  62 :  open  :    -0.071542
  64 &  61 :  open  :    -0.013027
  64 &  59 :  open  :    -0.000627
  64 &  60 :  open  :     0.016637
  64 &  58 :  open  :     0.020964
  63 &  62 :  open  :     0.021812
  64 &  57 :  open  :     0.042144
  64 &  56 :  open  :     0.071680
  63 &  61 :  open  :     0.080327
  64 &  55 :  open  :     0.081208
  63 &  59 :  open  :     0.092726
  63 &  60 :  open  :     0.109991
  62 &  61 :  open  :     0.111378
  64 &  53 :  open  :     0.113023

  Root           Eigenvalue       Energy Change        Residual
-------------------------------------------------------------------
Iteration:    0   Subspace Size:   15
Root: 1:        -0.01760817        -0.01760817         0.03275139  
Root: 2:         0.00973414         0.00973414         0.02636795  
Root: 3:         0.04638156         0.04638156         0.02282262  
Root: 4:         0.06597233         0.06597233         0.02319620  

Iteration:    1   Subspace Size:   19
Root: 1:        -0.02046344        -0.00285527         0.00652200  
Root: 2:         0.00758264        -0.00215150         0.00591159  
Root: 3:         0.04455641        -0.00182515         0.00560580  
Root: 4:         0.06404803        -0.00192429         0.00628251  

Iteration:    2   Subspace Size:   23
Root: 1:        -0.02057254        -0.00010910         0.00092180  
Root: 2:         0.00748548        -0.00009716         0.00088827  
Root: 3:         0.04446216        -0.00009425         0.00100393  
Root: 4:         0.06391291        -0.00013513         0.00104405  

Iteration:    3   Subspace Size:   27
Root: 1:        -0.02057470        -0.00000216         0.00013241  
Root: 2:         0.00748334        -0.00000213         0.00014776  
Root: 3:         0.04445919        -0.00000297         0.00021296  
Root: 4:         0.06390947        -0.00000344         0.00019099  

Iteration:    4   Subspace Size:   31
Root: 1:        -0.02057474        -0.00000004         0.00001936  
Root: 2:         0.00748329        -0.00000005         0.00002457  
Root: 3:         0.04445907        -0.00000012         0.00003999  
Root: 4:         0.06390937        -0.00000010         0.00003664  

Iteration:    5   Subspace Size:   35
Root: 1:        -0.02057474        -0.00000000         0.00000297  
Root: 2:         0.00748329        -0.00000000         0.00000378  
Root: 3:         0.04445907        -0.00000000         0.00000742  
Root: 4:         0.06390936        -0.00000000         0.00000928  

Iteration:    6   Subspace Size:   39
Root: 1:        -0.02057474        -0.00000000         0.00000045  Converged
Root: 2:         0.00748329        -0.00000000         0.00000057  Converged
Root: 3:         0.04445907        -0.00000000         0.00000148  
Root: 4:         0.06390936        -0.00000000         0.00000146  

Iteration:    7   Subspace Size:   41
Root: 1:        -0.02057474        -0.00000000         0.00000039  Converged
Root: 2:         0.00748329        -0.00000000         0.00000053  Converged
Root: 3:         0.04445907        -0.00000000         0.00000026  Converged
Root: 4:         0.06390936        -0.00000000         0.00000027  Converged

 in gcp call
 n=          32
 coors(1) =   -9.07930626050193        2.18203288284376     
 -0.483317698434715     
 coors(2) =   -7.81560417895322        2.58324419467037     
   1.69516441254538     
 elements:            7           6
 gcp_e =   0.000000000000000E+000
 echo:  F
 pbc:  F
 method =pbeh3c              
Davidson converged in 7 iterations
41 sigma vectors were formed

Building Xtilde...

Building Z-vector RHS...

 Generating 2nd functional diffs
Solving CPSCF equations
Using DIIS solver

 Iter         Residual      
------  --------------------
    1      3.916342615515
    2      8.030450423076
    3      0.824634112313
    4      0.128484265538
    5      0.022423944902
    6      0.011093914133
    7      0.005469327267
    8      0.002111634295
    9      0.000497059305
   10      0.000138479858
   11      0.000062150026
   12      0.000035599861
   13      0.000013473870
   14      0.000006511090
   15      0.000001944050
   16      0.000001147998
   17      0.000000438768

CPSCF converged

Building X...

Computing grad Generating 2nd functional diffs
 Generating 2nd functional diffs
  Root   Mult.   Total Energy (a.u.)   Ex. Energy (a.u.)     Ex. Energy (eV)     Ex. Energy (nm)        Osc. (a.u.)  
-------------------------------------------------------------------------------------------------------------------
     1  singlet       -779.62520785
     2  triplet       -779.54150534          0.08370251          2.27766078        544.34892953          0.00000000
     3  singlet       -779.53099229          0.09421556          2.56373544        483.60770302          0.18178224
     4  triplet       -779.51344731          0.11176054          3.04115854        407.68746254          0.00000000
     5  singlet       -779.48484558          0.14036227          3.81945102        324.61267333          0.75795816
     6  triplet       -779.47647153          0.14873632          4.04732045        306.33655613          0.00000000
     7  singlet       -779.46874457          0.15646328          4.25758188        291.20807134          0.36704434
     8  triplet       -779.45702124          0.16818661          4.57658987        270.90961673          0.00000000

Singlet  1: Largest CI coefficients:
  64  &  64 : closed :   0.994544

Triplet  2: Largest CI coefficients:
  63  &  64 :  open  :  -0.696635
  64  &  63 :  open  :   0.696635

Singlet  3: Largest CI coefficients:
  63  &  64 :  open  :  -0.633413
  64  &  63 :  open  :  -0.633413
  62  &  64 :  open  :  -0.268686
  64  &  62 :  open  :  -0.268686
  62  &  62 : closed :   0.119211
  63  &  63 : closed :  -0.113949

Triplet  4: Largest CI coefficients:
  62  &  64 :  open  :  -0.692392
  64  &  62 :  open  :   0.692392
  62  &  63 :  open  :  -0.107700
  63  &  62 :  open  :   0.107700

Singlet  5: Largest CI coefficients:
  62  &  64 :  open  :   0.616689
  64  &  62 :  open  :   0.616689
  63  &  64 :  open  :  -0.290154
  64  &  63 :  open  :  -0.290154
  63  &  63 : closed :   0.130074

Triplet  6: Largest CI coefficients:
  61  &  64 :  open  :   0.690678
  64  &  61 :  open  :  -0.690678

Singlet  7: Largest CI coefficients:
  61  &  64 :  open  :  -0.681358
  64  &  61 :  open  :  -0.681358

Triplet  8: Largest CI coefficients:
  60  &  64 :  open  :   0.701460
  64  &  60 :  open  :  -0.701460

Singlet state dipole moments:

  Root       Dx         Dy         Dz         |D|  (Debye)
------------------------------------------------------------
     1   -11.8851     2.2865     1.0482    12.1484
     2    -7.3947     0.8864    -1.4292     7.5835
     3   -12.0772     1.7636     0.9807    12.2446
     4     5.4863    -0.3680    -0.6979     5.5427

Triplet state dipole moments:

  Root       Dx         Dy         Dz         |D|  (Debye)
------------------------------------------------------------
     1    -9.9018     1.3347    -0.1409     9.9924
     2    -9.1335     1.2838    -0.7297     9.2521
     3     4.6855    -0.3163    -0.7647     4.7580
     4    11.1715    -1.2003    -0.5645    11.2499

Transition dipole moments between singlet states:

    Transition       Tx         Ty         Tz         |T| (a.u.)
------------------------------------------------------------------
     1 ->    2     1.6561    -0.3589     0.1510     1.7012
     1 ->    3     2.7441    -0.7538    -0.0380     2.8461
     1 ->    4    -1.8409     0.2649    -0.2447     1.8759
     2 ->    3    -1.2692     0.2098     0.7560     1.4921
     2 ->    4    -0.9073     0.1144    -0.0650     0.9168
     3 ->    4     1.0416    -0.1520    -0.0817     1.0558

Transition dipole moments between triplet states:

    Transition       Tx         Ty         Tz         |T| (a.u.)
------------------------------------------------------------------
     1 ->    2     1.6441    -0.2882    -0.7215     1.8184
     1 ->    3     0.0606     0.0604     0.2785     0.2913
     1 ->    4    -0.1207    -0.0527     0.1636     0.2100
     2 ->    3     1.7714    -0.2840    -0.2750     1.8150
     2 ->    4    -0.3773    -0.0080     0.0739     0.3846
     3 ->    4     0.0283    -0.1476     0.1871     0.2400

Magnetic transition dipole moments and rotational strengths:

 Transition      Lx         Ly         Lz       R(len)     R(vel) (a.u.)
------------------------------------------------------------------------
 1 ->    2    -0.0454    -0.1831    -0.5291     0.0894    -0.6408
 1 ->    3     0.2529    -0.6650    -0.0433    -1.1969    -3.3774
 1 ->    4    -0.0656     0.2361     0.2408    -0.1244    -0.2419

Electric transition quadrupole moments (Cartesian):

 Transition      Qxy        Qxz        Qyz        Qxx        Qyy        Qzz       norm (a.u.)
----------------------------------------------------------------------------------------------
 1 ->    2     1.4776    -0.4773    -0.0513    -4.6426    -0.4553     0.1646     4.9195
 1 ->    3     3.3066    -0.0985     0.2398   -16.0105    -1.0223    -0.1158    16.3827
 1 ->    4     0.9666     0.4577     0.2969   -11.1036    -0.1146     0.2245    11.1618


|FINAL Target State Energy: -779.625207851582 a.u.
 Energy calculation finished, energy: -7.795309923E+02

Converting Cartesians to HDLC
 Wolfe conditions fulfilled, increasing trust radius
Testing convergence  in cycle   19
    Energy  7.7855E-05 Target: 5.0000E-04 converged?  yes
  Max step  2.1030E-02 Target: 4.0000E-03 converged?   no
  RMS step  4.7638E-03 Target: 2.6667E-03 converged?   no
  Max grad  1.7880E-03 Target: 1.0000E-03 converged?   no
  RMS grad  4.5205E-04 Target: 6.6667E-04 converged?  yes
 Predicted step length 4.6915E-02
 Trust radius          9.0388E-02

Converting HDLC to Cartesians
 in gcp call
 n=          32
 coors(1) =   -9.10778123364042        2.15916738862415     
 -0.474561565787205     
 coors(2) =   -7.85254399938464        2.57339451330090     
   1.70797677040853     
 elements:            7           6
 gcp_e =    1.00000000000000     
 echo:  F
 pbc:  F
 method =pbeh3c              
RMSD coordinate change for step 19 is  4.162e-02

**** resetting density ****
Using neutral atomic charges and default spins and spin directions.
Number of unique atoms is: 4 
Atom #1 is unique. Calculating atomic density. 
Atom #2 is unique. Calculating atomic density. 
Atom #7 is unique. Calculating atomic density. 
Atom #21 is unique. Calculating atomic density. 
DFTD Energy:    -0.0213485 hartree
gCP Energy:     0.0593998 hartree
| Total AOs: 316    Total MOs: 298
Setting up the DFT grid...
| time to set the grid = 0.06 s
DFT grid points: 367353 (11479 points/atom)

                      *** Start SCF Iterations ***

 Iter     DIIS Error       Energy change      Electrons        XC Energy           Energy        Time(s)
----------------------------------------------------------------------------------------------------------
Initial temperature is 0.250000
| Skip purify step
|    1     2.1739642355    -785.2485156955   127.0008463649   -63.8783124801    -785.2485156955     1.02  
|    2     0.0538710532     +13.2544833704   126.0000224683   -64.0176568980    -771.9940323251     1.46  
|    3     0.2066963940      +3.1160961582   126.0000184426   -63.5660744226    -768.8779361669     1.44  
|    4     0.0517443456      -3.2230702125   126.0000241506   -63.8520360619    -772.1010063794     1.43  
|    5     0.0195598610      -0.0772609546   126.0000239899   -63.8699778833    -772.1782673340     1.38  
|    6     0.0117873552      -0.0068342556   126.0000235365   -63.8870354155    -772.1851015896     1.34  
|    7     0.0034453137      -0.0015641140   126.0000234239   -63.8692379126    -772.1866657036     1.34  
|    8     0.0023086326      -0.0004861644   126.0000232749   -63.8679017926    -772.1871518680     1.28  
|    9     0.0011517676      -0.0002143370   126.0000231786   -63.8723124196    -772.1873662050     1.46  
|   10     0.0006160173      -0.0000524200   126.0000231353   -63.8739434847    -772.1874186250     1.26  
|   11     0.0001476084      -0.0000124880   126.0000231189   -63.8733232554    -772.1874311130     1.26  
|   12     0.0000511578      -0.0000012465   126.0000231237   -63.8732387192    -772.1874323594     1.23  
|   13     0.0000186663      -0.0000001366   126.0000231265   -63.8732991073    -772.1874324961     1.21  
----------------------------------------------------------------------------------------------------------
FINAL ENERGY: -772.1874324961 a.u.
Fractional Occupation Entropy: 0.0000000000
Mermin Free Energy:            -772.1874324961
DISPERSION CONTRIBUTION TO ENERGY: -0.0213484902 a.u.
GCP BSSE CORRECTION: 0.0593998124 a.u.
HOMO-LUMO GAP: 2.904 eV
CENTER OF MASS: {-0.088085, -0.173461, 0.055914} ANGS
DIPOLE MOMENT: {-6.773580, 2.520006, -1.018577} (|D| = 7.298583) DEBYE

Running Mulliken population analysis...


  Restricted hh-TDA Parameters
--------------------------------------------
Number of occupied orbitals:            64
Number of virtual orbitals:            234
Number of molecular orbitals:          298
Number of basis functions:             316
Multiplicity of target state:      singlet

 Generating 2nd functional diffs
Reference energy:             -779.5218809125
Number of electrons:           128.0000234938
XC energy:                     -65.1878349047

      Davidson Diagonalization Parameters
-----------------------------------------------
Number of roots to find:                    4
Number of guess vectors:                   15
Maximum subspace size:                    300
Number of vectors to save:                  4
Collapse vectors per root:                  2
Number of CSFs:                          2080
Maximum Davidson iterations:              500
Residual convergence:                 1.0e-06
Orthogonality tolerance:              1.0e-12
Use incremental sigma vectors:             No

Davidson memory usage:  12.89 MB

Guess Vectors:
  64 &  64 : closed :    -0.195204
  64 &  63 :  open  :    -0.101290
  64 &  62 :  open  :    -0.071391
  64 &  61 :  open  :    -0.012298
  63 &  63 : closed :    -0.007376
  64 &  59 :  open  :     0.001298
  64 &  60 :  open  :     0.017263
  64 &  58 :  open  :     0.021152
  63 &  62 :  open  :     0.022523
  64 &  57 :  open  :     0.042469
  62 &  62 : closed :     0.052423
  64 &  56 :  open  :     0.072000
  63 &  61 :  open  :     0.081616
  64 &  55 :  open  :     0.081690
  63 &  59 :  open  :     0.095212

  Root           Eigenvalue       Energy Change        Residual
-------------------------------------------------------------------
Iteration:    0   Subspace Size:   15
Root: 1:        -0.10108846        -0.10108846         0.03893310  
Root: 2:        -0.00503299        -0.00503299         0.04010668  
Root: 3:         0.04143246         0.04143246         0.04450284  
Root: 4:         0.05816470         0.05816470         0.03940614  

Iteration:    1   Subspace Size:   19
Root: 1:        -0.10351605        -0.00242759         0.00432570  
Root: 2:        -0.00894662        -0.00391363         0.00869141  
Root: 3:         0.03693848        -0.00449398         0.00963590  
Root: 4:         0.05302276        -0.00514194         0.01065573  

Iteration:    2   Subspace Size:   23
Root: 1:        -0.10355077        -0.00003472         0.00064920  
Root: 2:        -0.00912819        -0.00018157         0.00154280  
Root: 3:         0.03672085        -0.00021763         0.00238569  
Root: 4:         0.05272170        -0.00030107         0.00292970  

Iteration:    3   Subspace Size:   27
Root: 1:        -0.10355148        -0.00000071         0.00008754  
Root: 2:        -0.00913328        -0.00000509         0.00028597  
Root: 3:         0.03670915        -0.00001170         0.00048844  
Root: 4:         0.05269822        -0.00002348         0.00076711  

Iteration:    4   Subspace Size:   31
Root: 1:        -0.10355149        -0.00000001         0.00001184  
Root: 2:        -0.00913345        -0.00000018         0.00005089  
Root: 3:         0.03670868        -0.00000047         0.00009557  
Root: 4:         0.05269674        -0.00000148         0.00019545  

Iteration:    5   Subspace Size:   35
Root: 1:        -0.10355149        -0.00000000         0.00000174  
Root: 2:        -0.00913346        -0.00000000         0.00000945  
Root: 3:         0.03670866        -0.00000002         0.00001783  
Root: 4:         0.05269665        -0.00000009         0.00004155  

Iteration:    6   Subspace Size:   39
Root: 1:        -0.10355149        -0.00000000         0.00000023  Converged
Root: 2:        -0.00913346        -0.00000000         0.00000166  
Root: 3:         0.03670866        -0.00000000         0.00000326  
Root: 4:         0.05269664        -0.00000000         0.00001120  

Iteration:    7   Subspace Size:   42
Root: 1:        -0.10355149        -0.00000000         0.00000023  Converged
Root: 2:        -0.00913346        -0.00000000         0.00000030  Converged
Root: 3:         0.03670866        -0.00000000         0.00000072  Converged
Root: 4:         0.05269664        -0.00000000         0.00000236  

Iteration:    8   Subspace Size:   43
Root: 1:        -0.10355149        -0.00000000         0.00000023  Converged
Root: 2:        -0.00913346        -0.00000000         0.00000029  Converged
Root: 3:         0.03670866        -0.00000000         0.00000063  Converged
Root: 4:         0.05269664        -0.00000000         0.00000052  Converged

Davidson converged in 8 iterations
43 sigma vectors were formed

      Davidson Diagonalization Parameters
-----------------------------------------------
Number of roots to find:                    4
Number of guess vectors:                   15
Maximum subspace size:                    300
Number of vectors to save:                  4
Collapse vectors per root:                  2
Number of CSFs:                          2016
Maximum Davidson iterations:              500
Residual convergence:                 1.0e-06
Orthogonality tolerance:              1.0e-12
Use incremental sigma vectors:             No

Davidson memory usage:  12.58 MB

Guess Vectors:
  64 &  63 :  open  :    -0.101290
  64 &  62 :  open  :    -0.071391
  64 &  61 :  open  :    -0.012298
  64 &  59 :  open  :     0.001298
  64 &  60 :  open  :     0.017263
  64 &  58 :  open  :     0.021152
  63 &  62 :  open  :     0.022523
  64 &  57 :  open  :     0.042469
  64 &  56 :  open  :     0.072000
  63 &  61 :  open  :     0.081616
  64 &  55 :  open  :     0.081690
  63 &  59 :  open  :     0.095212
  63 &  60 :  open  :     0.111177
  62 &  61 :  open  :     0.111515
  64 &  53 :  open  :     0.113985

  Root           Eigenvalue       Energy Change        Residual
-------------------------------------------------------------------
Iteration:    0   Subspace Size:   15
Root: 1:        -0.01640631        -0.01640631         0.03271716  
Root: 2:         0.00978056         0.00978056         0.02629039  
Root: 3:         0.04697304         0.04697304         0.02290195  
Root: 4:         0.06648487         0.06648487         0.02307799  

Iteration:    1   Subspace Size:   19
Root: 1:        -0.01926031        -0.00285400         0.00647640  
Root: 2:         0.00764732        -0.00213324         0.00582176  
Root: 3:         0.04513011        -0.00184294         0.00562627  
Root: 4:         0.06458128        -0.00190359         0.00621364  

Iteration:    2   Subspace Size:   23
Root: 1:        -0.01936792        -0.00010761         0.00092174  
Root: 2:         0.00755266        -0.00009466         0.00087844  
Root: 3:         0.04503499        -0.00009512         0.00101158  
Root: 4:         0.06444953        -0.00013175         0.00104631  

Iteration:    3   Subspace Size:   27
Root: 1:        -0.01937009        -0.00000217         0.00013363  
Root: 2:         0.00755057        -0.00000209         0.00014580  
Root: 3:         0.04503197        -0.00000302         0.00021449  
Root: 4:         0.06444605        -0.00000347         0.00019635  

Iteration:    4   Subspace Size:   31
Root: 1:        -0.01937013        -0.00000004         0.00001970  
Root: 2:         0.00755051        -0.00000005         0.00002428  
Root: 3:         0.04503184        -0.00000012         0.00004046  
Root: 4:         0.06444594        -0.00000011         0.00003843  

Iteration:    5   Subspace Size:   35
Root: 1:        -0.01937013        -0.00000000         0.00000301  
Root: 2:         0.00755051        -0.00000000         0.00000373  
Root: 3:         0.04503184        -0.00000000         0.00000754  
Root: 4:         0.06444594        -0.00000000         0.00000990  

Iteration:    6   Subspace Size:   39
Root: 1:        -0.01937013        -0.00000000         0.00000045  Converged
Root: 2:         0.00755051        -0.00000000         0.00000057  Converged
Root: 3:         0.04503184        -0.00000000         0.00000151  
Root: 4:         0.06444594        -0.00000000         0.00000152  

Iteration:    7   Subspace Size:   41
Root: 1:        -0.01937013        -0.00000000         0.00000039  Converged
Root: 2:         0.00755051        -0.00000000         0.00000053  Converged
Root: 3:         0.04503184        -0.00000000         0.00000027  Converged
Root: 4:         0.06444594        -0.00000000         0.00000027  Converged

 in gcp call
 n=          32
 coors(1) =   -9.10778123364042        2.15916738862415     
 -0.474561565787205     
 coors(2) =   -7.85254399938464        2.57339451330090     
   1.70797677040853     
 elements:            7           6
 gcp_e =   0.000000000000000E+000
 echo:  F
 pbc:  F
 method =pbeh3c              
Davidson converged in 7 iterations
41 sigma vectors were formed

Building Xtilde...

Building Z-vector RHS...

 Generating 2nd functional diffs
Solving CPSCF equations
Using DIIS solver

 Iter         Residual      
------  --------------------
    1      3.923947283954
    2      8.027129727685
    3      0.821221444410
    4      0.129131793776
    5      0.022204503620
    6      0.010931085866
    7      0.005396861428
    8      0.002096189684
    9      0.000498406106
   10      0.000137511926
   11      0.000060098302
   12      0.000034297053
   13      0.000013052334
   14      0.000006307269
   15      0.000001926191
   16      0.000001148686
   17      0.000000440618

CPSCF converged

Building X...

Computing grad Generating 2nd functional diffs
 Generating 2nd functional diffs
  Root   Mult.   Total Energy (a.u.)   Ex. Energy (a.u.)     Ex. Energy (eV)     Ex. Energy (nm)        Osc. (a.u.)  
-------------------------------------------------------------------------------------------------------------------
     1  singlet       -779.62543240
     2  triplet       -779.54125104          0.08418136          2.29069089        541.25251565          0.00000000
     3  singlet       -779.53101437          0.09441803          2.56924489        482.57066213          0.17501662
     4  triplet       -779.51433040          0.11110200          3.02323875        410.10396827          0.00000000
     5  singlet       -779.48517225          0.14026015          3.81667230        324.84900743          0.78758745
     6  triplet       -779.47684907          0.14858333          4.04315733        306.65198127          0.00000000
     7  singlet       -779.46918427          0.15624813          4.25172730        291.60906151          0.36380717
     8  triplet       -779.45743497          0.16799743          4.57144180        271.21469813          0.00000000

Singlet  1: Largest CI coefficients:
  64  &  64 : closed :   0.994537

Triplet  2: Largest CI coefficients:
  63  &  64 :  open  :  -0.696536
  64  &  63 :  open  :   0.696536

Singlet  3: Largest CI coefficients:
  63  &  64 :  open  :  -0.631129
  64  &  63 :  open  :  -0.631129
  62  &  64 :  open  :  -0.273784
  64  &  62 :  open  :  -0.273784
  62  &  62 : closed :   0.120677
  63  &  63 : closed :  -0.114306

Triplet  4: Largest CI coefficients:
  62  &  64 :  open  :  -0.692725
  64  &  62 :  open  :   0.692725
  62  &  63 :  open  :  -0.106575
  63  &  62 :  open  :   0.106575

Singlet  5: Largest CI coefficients:
  62  &  64 :  open  :   0.615911
  64  &  62 :  open  :   0.615911
  63  &  64 :  open  :  -0.294786
  64  &  63 :  open  :  -0.294786
  63  &  63 : closed :   0.124395

Triplet  6: Largest CI coefficients:
  61  &  64 :  open  :   0.690888
  64  &  61 :  open  :  -0.690888

Singlet  7: Largest CI coefficients:
  61  &  64 :  open  :   0.682608
  64  &  61 :  open  :   0.682608

Triplet  8: Largest CI coefficients:
  60  &  64 :  open  :   0.701490
  64  &  60 :  open  :  -0.701490

Singlet state dipole moments:

  Root       Dx         Dy         Dz         |D|  (Debye)
------------------------------------------------------------
     1   -11.9607     2.3229     1.0552    12.2297
     2    -7.3202     0.9095    -1.4656     7.5206
     3   -12.2516     1.8583     1.0082    12.4327
     4     5.4838    -0.4765    -0.6650     5.5444

Triplet state dipole moments:

  Root       Dx         Dy         Dz         |D|  (Debye)
------------------------------------------------------------
     1    -9.8700     1.3764    -0.1634     9.9668
     2    -9.2301     1.3464    -0.6999     9.3540
     3     4.6876    -0.4129    -0.7353     4.7629
     4    11.1413    -1.3644    -0.5442    11.2377

Transition dipole moments between singlet states:

    Transition       Tx         Ty         Tz         |T| (a.u.)
------------------------------------------------------------------
     1 ->    2     1.6249    -0.3440     0.1479     1.6675
     1 ->    3     2.8028    -0.7519    -0.0446     2.9022
     1 ->    4     1.8311    -0.2792     0.2481     1.8688
     2 ->    3    -1.2505     0.2140     0.7333     1.4653
     2 ->    4     0.9230    -0.1271     0.0565     0.9334
     3 ->    4    -1.0137     0.1570     0.0826     1.0291

Transition dipole moments between triplet states:

    Transition       Tx         Ty         Tz         |T| (a.u.)
------------------------------------------------------------------
     1 ->    2     1.6447    -0.2957    -0.7182     1.8189
     1 ->    3     0.0905     0.0468     0.2668     0.2856
     1 ->    4    -0.1371    -0.0494     0.1653     0.2204
     2 ->    3     1.7472    -0.2953    -0.2774     1.7936
     2 ->    4    -0.3658    -0.0050     0.0727     0.3730
     3 ->    4     0.0244    -0.1485     0.1859     0.2392

Magnetic transition dipole moments and rotational strengths:

 Transition      Lx         Ly         Lz       R(len)     R(vel) (a.u.)
------------------------------------------------------------------------
 1 ->    2    -0.0499    -0.1787    -0.5161     0.0959    -0.7682
 1 ->    3     0.2359    -0.6760    -0.0298    -1.1708    -3.2500
 1 ->    4     0.0578    -0.2240    -0.2202    -0.1138    -0.2187

Electric transition quadrupole moments (Cartesian):

 Transition      Qxy        Qxz        Qyz        Qxx        Qyy        Qzz       norm (a.u.)
----------------------------------------------------------------------------------------------
 1 ->    2     1.4230    -0.4607    -0.0450    -4.4552    -0.4365     0.1536     4.7225
 1 ->    3     3.3826    -0.1103     0.2108   -16.2125    -1.0248    -0.1194    16.5954
 1 ->    4    -1.0791    -0.4172    -0.2887    11.0139     0.1635    -0.2301    11.0819


|FINAL Target State Energy: -779.625432400205 a.u.
 Energy calculation finished, energy: -7.795310144E+02

Converting Cartesians to HDLC
 Wolfe conditions fulfilled, increasing trust radius
Testing convergence  in cycle   20
    Energy  2.2080E-05 Target: 5.0000E-04 converged?  yes
  Max step  2.1574E-02 Target: 4.0000E-03 converged?   no
  RMS step  4.9453E-03 Target: 2.6667E-03 converged?   no
  Max grad  1.4324E-03 Target: 1.0000E-03 converged?   no
  RMS grad  4.0510E-04 Target: 6.6667E-04 converged?  yes
 Predicted step length 8.0982E-02
 Trust radius          1.8078E-01

Converting HDLC to Cartesians
 in gcp call
 n=          32
 coors(1) =   -9.16528109584224        2.12383003805075     
 -0.454861071862479     
 coors(2) =   -7.91457231189022        2.54451940349248     
   1.72849857768650     
 elements:            7           6
 gcp_e =    1.00000000000000     
 echo:  F
 pbc:  F
 method =pbeh3c              
RMSD coordinate change for step 20 is  7.120e-02
DFTD Energy:    -0.0213309 hartree
gCP Energy:     0.0594164 hartree
| Total AOs: 316    Total MOs: 298
Setting up the DFT grid...
| time to set the grid = 0.06 s
DFT grid points: 367391 (11480 points/atom)

                      *** Start SCF Iterations ***

 Iter     DIIS Error       Energy change      Electrons        XC Energy           Energy        Time(s)
----------------------------------------------------------------------------------------------------------
Initial temperature is 0.250000
| Skip purify step
|    1     0.0192049635    -772.1883916294   125.9972100583   -63.8735603462    -772.1883916294     1.42  
|    2     0.0014298666      -0.0005536682   126.0000304830   -63.8748087569    -772.1889452976     1.31  
|    3     0.0018830800      -0.0000179835   126.0000303899   -63.8762008027    -772.1889632811     1.27  
|    4     0.0006689656      -0.0001471343   126.0000304997   -63.8745350945    -772.1891104154     1.26  
|    5     0.0002371958      -0.0000173030   126.0000304836   -63.8749286572    -772.1891277184     1.22  
|    6     0.0001209956      -0.0000025822   126.0000304843   -63.8750450928    -772.1891303007     1.20  
|    7     0.0000222354      -0.0000004411   126.0000304855   -63.8749792478    -772.1891307417     1.18  
----------------------------------------------------------------------------------------------------------
FINAL ENERGY: -772.1891307417 a.u.
Fractional Occupation Entropy: 0.0000000000
Mermin Free Energy:            -772.1891307417
DISPERSION CONTRIBUTION TO ENERGY: -0.0213308522 a.u.
GCP BSSE CORRECTION: 0.0594164312 a.u.
HOMO-LUMO GAP: 2.947 eV
CENTER OF MASS: {-0.082765, -0.164766, 0.051967} ANGS
DIPOLE MOMENT: {-6.776438, 2.320106, -0.917508} (|D| = 7.221138) DEBYE

Running Mulliken population analysis...


  Restricted hh-TDA Parameters
--------------------------------------------
Number of occupied orbitals:            64
Number of virtual orbitals:            234
Number of molecular orbitals:          298
Number of basis functions:             316
Multiplicity of target state:      singlet

 Generating 2nd functional diffs
Reference energy:             -779.5241014498
Number of electrons:           128.0000309697
XC energy:                     -65.1895504105

      Davidson Diagonalization Parameters
-----------------------------------------------
Number of roots to find:                    4
Number of guess vectors:                   15
Maximum subspace size:                    300
Number of vectors to save:                  4
Collapse vectors per root:                  2
Number of CSFs:                          2080
Maximum Davidson iterations:              500
Residual convergence:                 1.0e-06
Orthogonality tolerance:              1.0e-12
Use incremental sigma vectors:             No

Davidson memory usage:  12.89 MB

Guess Vectors:
  64 &  64 : closed :    -0.193895
  64 &  63 :  open  :    -0.098294
  64 &  62 :  open  :    -0.070783
  64 &  61 :  open  :    -0.010694
  63 &  63 : closed :    -0.002693
  64 &  59 :  open  :     0.004407
  64 &  60 :  open  :     0.018521
  64 &  58 :  open  :     0.022859
  63 &  62 :  open  :     0.024818
  64 &  57 :  open  :     0.041785
  62 &  62 : closed :     0.052329
  64 &  56 :  open  :     0.073454
  64 &  55 :  open  :     0.083933
  63 &  61 :  open  :     0.084907
  63 &  59 :  open  :     0.100008

  Root           Eigenvalue       Energy Change        Residual
-------------------------------------------------------------------
Iteration:    0   Subspace Size:   15
Root: 1:        -0.09998417        -0.09998417         0.03874428  
Root: 2:        -0.00282841        -0.00282841         0.04031007  
Root: 3:         0.04287956         0.04287956         0.04482905  
Root: 4:         0.05914349         0.05914349         0.03923768  

Iteration:    1   Subspace Size:   19
Root: 1:        -0.10238062        -0.00239645         0.00428596  
Root: 2:        -0.00680250        -0.00397408         0.00863436  
Root: 3:         0.03830514        -0.00457443         0.00972003  
Root: 4:         0.05405400        -0.00508949         0.01047924  

Iteration:    2   Subspace Size:   23
Root: 1:        -0.10241448        -0.00003387         0.00063681  
Root: 2:        -0.00698301        -0.00018052         0.00153581  
Root: 3:         0.03808197        -0.00022316         0.00238381  
Root: 4:         0.05376203        -0.00029197         0.00280465  

Iteration:    3   Subspace Size:   27
Root: 1:        -0.10241516        -0.00000068         0.00008397  
Root: 2:        -0.00698805        -0.00000503         0.00029506  
Root: 3:         0.03807030        -0.00001167         0.00049074  
Root: 4:         0.05374091        -0.00002113         0.00073699  

Iteration:    4   Subspace Size:   31
Root: 1:        -0.10241517        -0.00000001         0.00001131  
Root: 2:        -0.00698824        -0.00000019         0.00005251  
Root: 3:         0.03806983        -0.00000048         0.00009331  
Root: 4:         0.05373951        -0.00000140         0.00019424  

Iteration:    5   Subspace Size:   35
Root: 1:        -0.10241517        -0.00000000         0.00000166  
Root: 2:        -0.00698824        -0.00000001         0.00000978  
Root: 3:         0.03806981        -0.00000001         0.00001668  
Root: 4:         0.05373941        -0.00000009         0.00004129  

Iteration:    6   Subspace Size:   39
Root: 1:        -0.10241517        -0.00000000         0.00000022  Converged
Root: 2:        -0.00698825        -0.00000000         0.00000172  
Root: 3:         0.03806981        -0.00000000         0.00000309  
Root: 4:         0.05373941        -0.00000000         0.00001103  

Iteration:    7   Subspace Size:   42
Root: 1:        -0.10241517        -0.00000000         0.00000022  Converged
Root: 2:        -0.00698825        -0.00000000         0.00000030  Converged
Root: 3:         0.03806981        -0.00000000         0.00000070  Converged
Root: 4:         0.05373941        -0.00000000         0.00000233  

Iteration:    8   Subspace Size:   43
Root: 1:        -0.10241517        -0.00000000         0.00000022  Converged
Root: 2:        -0.00698825        -0.00000000         0.00000030  Converged
Root: 3:         0.03806981        -0.00000000         0.00000062  Converged
Root: 4:         0.05373941        -0.00000000         0.00000051  Converged

Davidson converged in 8 iterations
43 sigma vectors were formed

      Davidson Diagonalization Parameters
-----------------------------------------------
Number of roots to find:                    4
Number of guess vectors:                   15
Maximum subspace size:                    300
Number of vectors to save:                  4
Collapse vectors per root:                  2
Number of CSFs:                          2016
Maximum Davidson iterations:              500
Residual convergence:                 1.0e-06
Orthogonality tolerance:              1.0e-12
Use incremental sigma vectors:             No

Davidson memory usage:  12.58 MB

Guess Vectors:
  64 &  63 :  open  :    -0.098294
  64 &  62 :  open  :    -0.070783
  64 &  61 :  open  :    -0.010694
  64 &  59 :  open  :     0.004407
  64 &  60 :  open  :     0.018521
  64 &  58 :  open  :     0.022859
  63 &  62 :  open  :     0.024818
  64 &  57 :  open  :     0.041785
  64 &  56 :  open  :     0.073454
  64 &  55 :  open  :     0.083933
  63 &  61 :  open  :     0.084907
  63 &  59 :  open  :     0.100008
  62 &  61 :  open  :     0.112418
  63 &  60 :  open  :     0.114122
  64 &  53 :  open  :     0.115633

  Root           Eigenvalue       Energy Change        Residual
-------------------------------------------------------------------
Iteration:    0   Subspace Size:   15
Root: 1:        -0.01374912        -0.01374912         0.03265001  
Root: 2:         0.01022758         0.01022758         0.02627825  
Root: 3:         0.04816874         0.04816874         0.02309178  
Root: 4:         0.06746812         0.06746812         0.02287381  

Iteration:    1   Subspace Size:   19
Root: 1:        -0.01659696        -0.00284784         0.00637552  
Root: 2:         0.00811650        -0.00211108         0.00561247  
Root: 3:         0.04629216        -0.00187658         0.00566789  
Root: 4:         0.06560001        -0.00186812         0.00606191  

Iteration:    2   Subspace Size:   23
Root: 1:        -0.01670138        -0.00010442         0.00091385  
Root: 2:         0.00802809        -0.00008841         0.00084522  
Root: 3:         0.04619505        -0.00009711         0.00102658  
Root: 4:         0.06547586        -0.00012415         0.00103463  

Iteration:    3   Subspace Size:   27
Root: 1:        -0.01670351        -0.00000213         0.00013478  
Root: 2:         0.00802615        -0.00000193         0.00014029  
Root: 3:         0.04619193        -0.00000312         0.00021689  
Root: 4:         0.06547240        -0.00000346         0.00020167  

Iteration:    4   Subspace Size:   31
Root: 1:        -0.01670355        -0.00000004         0.00002001  
Root: 2:         0.00802610        -0.00000005         0.00002373  
Root: 3:         0.04619180        -0.00000013         0.00004136  
Root: 4:         0.06547228        -0.00000012         0.00003961  

Iteration:    5   Subspace Size:   35
Root: 1:        -0.01670355        -0.00000000         0.00000302  
Root: 2:         0.00802610        -0.00000000         0.00000370  
Root: 3:         0.04619179        -0.00000000         0.00000787  
Root: 4:         0.06547228        -0.00000001         0.00001028  

Iteration:    6   Subspace Size:   39
Root: 1:        -0.01670355        -0.00000000         0.00000046  Converged
Root: 2:         0.00802610        -0.00000000         0.00000059  Converged
Root: 3:         0.04619179        -0.00000000         0.00000162  
Root: 4:         0.06547228        -0.00000000         0.00000155  

Iteration:    7   Subspace Size:   41
Root: 1:        -0.01670355        -0.00000000         0.00000039  Converged
Root: 2:         0.00802610        -0.00000000         0.00000054  Converged
Root: 3:         0.04619179        -0.00000000         0.00000028  Converged
Root: 4:         0.06547228        -0.00000000         0.00000027  Converged

 in gcp call
 n=          32
 coors(1) =   -9.16528109584224        2.12383003805075     
 -0.454861071862479     
 coors(2) =   -7.91457231189022        2.54451940349248     
   1.72849857768650     
 elements:            7           6
 gcp_e =   0.000000000000000E+000
 echo:  F
 pbc:  F
 method =pbeh3c              
Davidson converged in 7 iterations
41 sigma vectors were formed

Building Xtilde...

Building Z-vector RHS...

 Generating 2nd functional diffs
Solving CPSCF equations
Using DIIS solver

 Iter         Residual      
------  --------------------
    1      3.919695067238
    2      8.008148032826
    3      0.814497310717
    4      0.129531596836
    5      0.021627806589
    6      0.010493398367
    7      0.005204690460
    8      0.002051589681
    9      0.000499172729
   10      0.000135513119
   11      0.000057223085
   12      0.000032307823
   13      0.000012413678
   14      0.000005995421
   15      0.000001868014
   16      0.000001164185
   17      0.000000439672

CPSCF converged

Building X...

Computing grad Generating 2nd functional diffs
 Generating 2nd functional diffs
  Root   Mult.   Total Energy (a.u.)   Ex. Energy (a.u.)     Ex. Energy (eV)     Ex. Energy (nm)        Osc. (a.u.)  
-------------------------------------------------------------------------------------------------------------------
     1  singlet       -779.62651662
     2  triplet       -779.54080500          0.08571162          2.33233158        531.58917003          0.00000000
     3  singlet       -779.53108969          0.09542693          2.59669843        477.46869398          0.16256908
     4  triplet       -779.51607535          0.11044128          3.00525957        412.55744348          0.00000000
     5  singlet       -779.48603164          0.14048499          3.82279035        324.32911415          0.85953499
     6  triplet       -779.47790966          0.14860697          4.04380068        306.60319497          0.00000000
     7  singlet       -779.47036204          0.15615458          4.24918174        291.78375601          0.34845272
     8  triplet       -779.45862917          0.16788745          4.56844923        271.39235787          0.00000000

Singlet  1: Largest CI coefficients:
  64  &  64 : closed :   0.994581

Triplet  2: Largest CI coefficients:
  63  &  64 :  open  :  -0.696409
  64  &  63 :  open  :   0.696409

Singlet  3: Largest CI coefficients:
  63  &  64 :  open  :  -0.625822
  64  &  63 :  open  :  -0.625822
  62  &  64 :  open  :  -0.286096
  64  &  62 :  open  :  -0.286096
  62  &  62 : closed :   0.122067
  63  &  63 : closed :  -0.113361

Triplet  4: Largest CI coefficients:
  62  &  64 :  open  :  -0.693413
  64  &  62 :  open  :   0.693413
  62  &  63 :  open  :  -0.103318
  63  &  62 :  open  :   0.103318

Singlet  5: Largest CI coefficients:
  62  &  64 :  open  :   0.612996
  64  &  62 :  open  :   0.612996
  63  &  64 :  open  :  -0.305955
  64  &  63 :  open  :  -0.305955
  63  &  63 : closed :   0.113106

Triplet  6: Largest CI coefficients:
  61  &  64 :  open  :   0.691492
  64  &  61 :  open  :  -0.691492

Singlet  7: Largest CI coefficients:
  61  &  64 :  open  :  -0.685295
  64  &  61 :  open  :  -0.685295

Triplet  8: Largest CI coefficients:
  60  &  64 :  open  :   0.701537
  64  &  60 :  open  :  -0.701537

Singlet state dipole moments:

  Root       Dx         Dy         Dz         |D|  (Debye)
------------------------------------------------------------
     1   -12.1408     2.4339     1.0564    12.4273
     2    -7.1929     0.9368    -1.5037     7.4079
     3   -12.6367     2.0671     1.0536    12.8479
     4     5.5528    -0.6246    -0.5586     5.6157

Triplet state dipole moments:

  Root       Dx         Dy         Dz         |D|  (Debye)
------------------------------------------------------------
     1    -9.8371     1.4595    -0.1734     9.9463
     2    -9.4257     1.4668    -0.6399     9.5606
     3     4.7705    -0.5468    -0.6424     4.8445
     4    11.0890    -1.5738    -0.4533    11.2093

Transition dipole moments between singlet states:

    Transition       Tx         Ty         Tz         |T| (a.u.)
------------------------------------------------------------------
     1 ->    2     1.5607    -0.3168     0.1384     1.5986
     1 ->    3     2.9313    -0.7629    -0.0545     3.0294
     1 ->    4    -1.7885     0.2897    -0.2538     1.8295
     2 ->    3    -1.2067     0.2273     0.6913     1.4091
     2 ->    4    -0.9586     0.1471    -0.0288     0.9702
     3 ->    4     0.8956    -0.1547    -0.0794     0.9123

Transition dipole moments between triplet states:

    Transition       Tx         Ty         Tz         |T| (a.u.)
------------------------------------------------------------------
     1 ->    2     1.6456    -0.3191    -0.7092     1.8201
     1 ->    3     0.1617     0.0266     0.2379     0.2889
     1 ->    4    -0.1640    -0.0426     0.1705     0.2404
     2 ->    3     1.6735    -0.3100    -0.2813     1.7251
     2 ->    4    -0.3450     0.0010     0.0700     0.3521
     3 ->    4     0.0204    -0.1490     0.1839     0.2376

Magnetic transition dipole moments and rotational strengths:

 Transition      Lx         Ly         Lz       R(len)     R(vel) (a.u.)
------------------------------------------------------------------------
 1 ->    2    -0.0530    -0.1727    -0.4912     0.0960    -1.0331
 1 ->    3     0.2040    -0.6835    -0.0087    -1.1199    -3.0082
 1 ->    4    -0.0410     0.1896     0.1917    -0.0795    -0.1428

Electric transition quadrupole moments (Cartesian):

 Transition      Qxy        Qxz        Qyz        Qxx        Qyy        Qzz       norm (a.u.)
----------------------------------------------------------------------------------------------
 1 ->    2     1.3188    -0.4262    -0.0274    -4.0820    -0.4036     0.1257     4.3316
 1 ->    3     3.5119    -0.1175     0.1646   -16.4855    -1.0225    -0.1150    16.8880
 1 ->    4     1.2813     0.3093     0.2980   -11.0602    -0.2407     0.2486    11.1478


|FINAL Target State Energy: -779.626516623955 a.u.
 Energy calculation finished, energy: -7.795310897E+02

Converting Cartesians to HDLC
 Wolfe conditions fulfilled, increasing trust radius
Testing convergence  in cycle   21
    Energy  7.5325E-05 Target: 5.0000E-04 converged?  yes
  Max step  3.7538E-02 Target: 4.0000E-03 converged?   no
  RMS step  8.5363E-03 Target: 2.6667E-03 converged?   no
  Max grad  2.2267E-03 Target: 1.0000E-03 converged?   no
  RMS grad  6.6302E-04 Target: 6.6667E-04 converged?  yes
 Predicted step length 2.3875E-01
 Trust radius          3.6155E-01

Converting HDLC to Cartesians
 in gcp call
 n=          32
 coors(1) =   -9.29181664403255        2.01713151898727     
 -0.396935652245138     
 coors(2) =   -8.06336138636473        2.43836145879528     
   1.80179078174712     
 elements:            7           6
 gcp_e =    1.00000000000000     
 echo:  F
 pbc:  F
 method =pbeh3c              
RMSD coordinate change for step 21 is  2.009e-01
DFTD Energy:    -0.0212971 hartree
gCP Energy:     0.0594172 hartree
| Total AOs: 316    Total MOs: 298
Setting up the DFT grid...
| time to set the grid = 0.06 s
DFT grid points: 367462 (11483 points/atom)

                      *** Start SCF Iterations ***

 Iter     DIIS Error       Energy change      Electrons        XC Energy           Energy        Time(s)
----------------------------------------------------------------------------------------------------------
Initial temperature is 0.250000
| Skip purify step
|    1     0.0603448988    -772.1503481500   125.9334198922   -63.8542943222    -772.1503481500     1.41  
|    2     0.0063011639      -0.0414235176   126.0000205321   -63.8903200452    -772.1917716677     1.34  
|    3     0.0096401251      +0.0007108565   126.0000206014   -63.8747333566    -772.1910608111     1.30  
|    4     0.0020585652      -0.0025830900   126.0000207130   -63.8745203708    -772.1936439011     1.32  
|    5     0.0008111331      -0.0001429196   126.0000206904   -63.8808463855    -772.1937868207     1.26  
|    6     0.0005189845      -0.0000228477   126.0000207169   -63.8797622772    -772.1938096684     1.22  
|    7     0.0000696853      -0.0000057881   126.0000207173   -63.8788466068    -772.1938154565     1.21  
|    8     0.0000460015      -0.0000002550   126.0000207177   -63.8789593176    -772.1938157116     1.18  
----------------------------------------------------------------------------------------------------------
FINAL ENERGY: -772.1938157116 a.u.
Fractional Occupation Entropy: 0.0000000000
Mermin Free Energy:            -772.1938157116
DISPERSION CONTRIBUTION TO ENERGY: -0.0212970668 a.u.
GCP BSSE CORRECTION: 0.0594171631 a.u.
HOMO-LUMO GAP: 3.081 eV
CENTER OF MASS: {-0.069429, -0.140394, 0.042463} ANGS
DIPOLE MOMENT: {-6.696226, 1.796876, -0.661735} (|D| = 6.964632) DEBYE

Running Mulliken population analysis...


  Restricted hh-TDA Parameters
--------------------------------------------
Number of occupied orbitals:            64
Number of virtual orbitals:            234
Number of molecular orbitals:          298
Number of basis functions:             316
Multiplicity of target state:      singlet

 Generating 2nd functional diffs
Reference energy:             -779.5299070369
Number of electrons:           128.0000210460
XC energy:                     -65.1936144346

      Davidson Diagonalization Parameters
-----------------------------------------------
Number of roots to find:                    4
Number of guess vectors:                   15
Maximum subspace size:                    300
Number of vectors to save:                  4
Collapse vectors per root:                  2
Number of CSFs:                          2080
Maximum Davidson iterations:              500
Residual convergence:                 1.0e-06
Orthogonality tolerance:              1.0e-12
Use incremental sigma vectors:             No

Davidson memory usage:  12.89 MB

Guess Vectors:
  64 &  64 : closed :    -0.190611
  64 &  63 :  open  :    -0.089720
  64 &  62 :  open  :    -0.070414
  64 &  61 :  open  :    -0.006722
  63 &  63 : closed :     0.011171
  64 &  59 :  open  :     0.016364
  64 &  60 :  open  :     0.021922
  64 &  58 :  open  :     0.022258
  63 &  62 :  open  :     0.030477
  64 &  57 :  open  :     0.039530
  62 &  62 : closed :     0.049783
  64 &  56 :  open  :     0.076269
  64 &  55 :  open  :     0.090516
  63 &  61 :  open  :     0.094169
  62 &  61 :  open  :     0.113475

  Root           Eigenvalue       Energy Change        Residual
-------------------------------------------------------------------
Iteration:    0   Subspace Size:   15
Root: 1:        -0.09714246        -0.09714246         0.03818984  
Root: 2:         0.00315823         0.00315823         0.04246920  
Root: 3:         0.04642978         0.04642978         0.04617387  
Root: 4:         0.06151858         0.06151858         0.03945576  

Iteration:    1   Subspace Size:   19
Root: 1:        -0.09944816        -0.00230570         0.00423707  
Root: 2:        -0.00125025        -0.00440848         0.00986275  
Root: 3:         0.04149834        -0.00493145         0.01146250  
Root: 4:         0.05659915        -0.00491943         0.01095839  

Iteration:    2   Subspace Size:   23
Root: 1:        -0.09948066        -0.00003250         0.00061494  
Root: 2:        -0.00147427        -0.00022402         0.00240921  
Root: 3:         0.04118852        -0.00030981         0.00260424  
Root: 4:         0.05628298        -0.00031617         0.00371051  

Iteration:    3   Subspace Size:   27
Root: 1:        -0.09948131        -0.00000065         0.00007897  
Root: 2:        -0.00148673        -0.00001246         0.00051196  
Root: 3:         0.04117507        -0.00001345         0.00058179  
Root: 4:         0.05624609        -0.00003689         0.00093968  

Iteration:    4   Subspace Size:   31
Root: 1:        -0.09948132        -0.00000001         0.00001086  
Root: 2:        -0.00148731        -0.00000058         0.00008779  
Root: 3:         0.04117439        -0.00000068         0.00011573  
Root: 4:         0.05624400        -0.00000209         0.00022345  

Iteration:    5   Subspace Size:   35
Root: 1:        -0.09948132        -0.00000000         0.00000157  
Root: 2:        -0.00148733        -0.00000002         0.00001688  
Root: 3:         0.04117437        -0.00000002         0.00002491  
Root: 4:         0.05624387        -0.00000013         0.00005188  

Iteration:    6   Subspace Size:   39
Root: 1:        -0.09948132        -0.00000000         0.00000024  Converged
Root: 2:        -0.00148733        -0.00000000         0.00000308  
Root: 3:         0.04117437        -0.00000000         0.00000444  
Root: 4:         0.05624387        -0.00000001         0.00001234  

Iteration:    7   Subspace Size:   42
Root: 1:        -0.09948132        -0.00000000         0.00000021  Converged
Root: 2:        -0.00148733        -0.00000000         0.00000059  Converged
Root: 3:         0.04117437        -0.00000000         0.00000079  Converged
Root: 4:         0.05624387        -0.00000000         0.00000268  

Iteration:    8   Subspace Size:   43
Root: 1:        -0.09948132        -0.00000000         0.00000021  Converged
Root: 2:        -0.00148733        -0.00000000         0.00000049  Converged
Root: 3:         0.04117437        -0.00000000         0.00000064  Converged
Root: 4:         0.05624387        -0.00000000         0.00000057  Converged

Davidson converged in 8 iterations
43 sigma vectors were formed

      Davidson Diagonalization Parameters
-----------------------------------------------
Number of roots to find:                    4
Number of guess vectors:                   15
Maximum subspace size:                    300
Number of vectors to save:                  4
Collapse vectors per root:                  2
Number of CSFs:                          2016
Maximum Davidson iterations:              500
Residual convergence:                 1.0e-06
Orthogonality tolerance:              1.0e-12
Use incremental sigma vectors:             No

Davidson memory usage:  12.58 MB

Guess Vectors:
  64 &  63 :  open  :    -0.089720
  64 &  62 :  open  :    -0.070414
  64 &  61 :  open  :    -0.006722
  64 &  59 :  open  :     0.016364
  64 &  60 :  open  :     0.021922
  64 &  58 :  open  :     0.022258
  63 &  62 :  open  :     0.030477
  64 &  57 :  open  :     0.039530
  64 &  56 :  open  :     0.076269
  64 &  55 :  open  :     0.090516
  63 &  61 :  open  :     0.094169
  62 &  61 :  open  :     0.113475
  63 &  59 :  open  :     0.117255
  64 &  53 :  open  :     0.119502
  63 &  60 :  open  :     0.122813

  Root           Eigenvalue       Energy Change        Residual
-------------------------------------------------------------------
Iteration:    0   Subspace Size:   15
Root: 1:        -0.00620692        -0.00620692         0.03267118  
Root: 2:         0.01023236         0.01023236         0.02590690  
Root: 3:         0.05112912         0.05112912         0.02371361  
Root: 4:         0.07011781         0.07011781         0.02226095  

Iteration:    1   Subspace Size:   19
Root: 1:        -0.00907804        -0.00287112         0.00634113  
Root: 2:         0.00827649        -0.00195587         0.00483024  
Root: 3:         0.04913980        -0.00198931         0.00575361  
Root: 4:         0.06835393        -0.00176388         0.00560305  

Iteration:    2   Subspace Size:   23
Root: 1:        -0.00918081        -0.00010276         0.00093393  
Root: 2:         0.00821091        -0.00006558         0.00071687  
Root: 3:         0.04904019        -0.00009961         0.00104383  
Root: 4:         0.06825246        -0.00010147         0.00099310  

Iteration:    3   Subspace Size:   27
Root: 1:        -0.00918303        -0.00000222         0.00015100  
Root: 2:         0.00820957        -0.00000135         0.00010768  
Root: 3:         0.04903693        -0.00000327         0.00022154  
Root: 4:         0.06824921        -0.00000325         0.00021617  

Iteration:    4   Subspace Size:   31
Root: 1:        -0.00918308        -0.00000005         0.00002258  
Root: 2:         0.00820954        -0.00000003         0.00001753  
Root: 3:         0.04903679        -0.00000014         0.00004286  
Root: 4:         0.06824907        -0.00000014         0.00004041  

Iteration:    5   Subspace Size:   35
Root: 1:        -0.00918308        -0.00000000         0.00000319  
Root: 2:         0.00820954        -0.00000000         0.00000249  
Root: 3:         0.04903678        -0.00000000         0.00000831  
Root: 4:         0.06824907        -0.00000001         0.00000964  

Iteration:    6   Subspace Size:   39
Root: 1:        -0.00918308        -0.00000000         0.00000041  Converged
Root: 2:         0.00820954        -0.00000000         0.00000041  Converged
Root: 3:         0.04903678        -0.00000000         0.00000158  
Root: 4:         0.06824907        -0.00000000         0.00000145  

Iteration:    7   Subspace Size:   41
Root: 1:        -0.00918308        -0.00000000         0.00000030  Converged
Root: 2:         0.00820954        -0.00000000         0.00000038  Converged
Root: 3:         0.04903678        -0.00000000         0.00000025  Converged
Root: 4:         0.06824907        -0.00000000         0.00000027  Converged

 in gcp call
 n=          32
 coors(1) =   -9.29181664403255        2.01713151898727     
 -0.396935652245138     
 coors(2) =   -8.06336138636473        2.43836145879528     
   1.80179078174712     
 elements:            7           6
 gcp_e =   0.000000000000000E+000
 echo:  F
 pbc:  F
 method =pbeh3c              
Davidson converged in 7 iterations
41 sigma vectors were formed

Building Xtilde...

Building Z-vector RHS...

 Generating 2nd functional diffs
Solving CPSCF equations
Using DIIS solver

 Iter         Residual      
------  --------------------
    1      3.898969850391
    2      7.928123295235
    3      0.791317982301
    4      0.129883379755
    5      0.020428935724
    6      0.009476525102
    7      0.004711773568
    8      0.001922985792
    9      0.000498417838
   10      0.000130623065
   11      0.000049767830
   12      0.000027461663
   13      0.000010526112
[truncated: 162,728 more chars]
