# Supplementary material for: Photovermellogens: Minimalistic Pyridinium-Based Acylhydrazones with Photoswitchable Basicity for Operation in Aqueous Media
Source: J Org Chem. 2026 May 4;91(19):6559–65. doi: 10.1021/acs.joc.5c02962 (PMC13185115; doi:10.1021/acs.joc.5c02962)
Supplement: Supplementary file 3 [file jo5c02962_si_003.zip › meci/pah/refE.out]

| Startfile from command line: tc.inp


|       ***********************************************************
|       *                 TeraChem v1.9-2023.07-dev               *
|       *                   Development Version                   *
|       *           Chemistry at the Speed of Graphics!           *
|       ***********************************************************
|       * This program may only be used in connection with        *
|       * a valid license from PetaChem, LLC. Use of this program *
|       * or results thereof indicates acceptance of all terms    *
|       * and conditions stated in the license and that a valid   *
|       * license agreement between the user and PetaChem, LLC    *
|       * exists. PetaChem, LLC does not warrant the correctness  *
|       * of results or their suitability for any purpose.        *
|       * Please email bugs, suggestions, and comments to         *
|       *                  help@petachem.com                      *
|       *                                                         *
|       ***********************************************************


|       ***********************************************************
|       *  Compiled by pisteinbach  Thu 27 Mar 2025 01:00:35 PM CET  *
|       *  Supported architecture SMs: 89 86 75                   *
|       *  Build cuda_11.8.r11.8/compiler.31833905_0              *
|       *  Git Version: d77d3eebd7eb45d4c3711b706ca3c5694cd0c5a9  *
|       ***********************************************************


| Job started   Fri Sep 12 10:33:46 2025
| On gpunode-07 (available memory: 252981 MB)

| ######################################### RUNTIME INFO ##########################################
| terachem  tc.inp 

|  NVRM version: NVIDIA UNIX x86_64 Kernel Module  535.247.01  Wed Mar 26 11:50:32 UTC 2025
|  GCC version:  gcc version 9.4.0 (Ubuntu 9.4.0-1ubuntu1~20.04.2) 

|  	linux-vdso.so.1 (0x00007ffc13966000)
|  	libdftd4.so.3 => /mnt/group-bin/dftd4/3.5.0/lib/x86_64-linux-gnu/libdftd4.so.3 (0x000015382b63d000)
|  	libm.so.6 => /lib/x86_64-linux-gnu/libm.so.6 (0x000015382b4dd000)
|  	libthcbox.so.1 => /mnt/group-bin/terachem/dev-03-2025/lib/libthcbox.so.1 (0x000015382a00f000)
|  	libnvToolsExt.so.1 => /mnt/group-lib/nvidia-hpc-sdk/Linux_x86_64/24.7/cuda/11.8/lib64/libnvToolsExt.so.1 (0x0000153829e05000)
|  	libgpubox.so.1 => /mnt/group-bin/terachem/dev-03-2025/lib/libgpubox.so.1 (0x0000153829dec000)
|  	libcpubox.so.1 => /mnt/group-bin/terachem/dev-03-2025/lib/libcpubox.so.1 (0x0000153829de6000)
|  	libtensorbox.so.1 => /mnt/group-bin/terachem/dev-03-2025/lib/libtensorbox.so.1 (0x0000153829dc7000)
|  	libiobox.so.1 => /mnt/group-bin/terachem/dev-03-2025/lib/libiobox.so.1 (0x0000153829daf000)
|  	libintbox.so.1 => /mnt/group-bin/terachem/dev-03-2025/lib/libintbox.so.1 (0x00001537ee848000)
|  	libatmx2cbox.so.1 => /mnt/group-bin/terachem/dev-03-2025/lib/libatmx2cbox.so.1 (0x00001537ee771000)
|  	libperiodicbox.so.1 => /mnt/group-bin/terachem/dev-03-2025/lib/libperiodicbox.so.1 (0x00001537dcb1f000)
|  	libsqmbox.so.1 => /mnt/group-bin/terachem/dev-03-2025/lib/libsqmbox.so.1 (0x00001537dc7bb000)
|  	libgridbox.so.1 => /mnt/group-bin/terachem/dev-03-2025/lib/libgridbox.so.1 (0x00001537dafb5000)
|  	libdftbox.so.1 => /mnt/group-bin/terachem/dev-03-2025/lib/libdftbox.so.1 (0x00001537daec5000)
|  	libcibox.so.1 => /mnt/group-bin/terachem/dev-03-2025/lib/libcibox.so.1 (0x00001537daa78000)
|  	libccbox.so.1 => /mnt/group-bin/terachem/dev-03-2025/lib/libccbox.so.1 (0x00001537da737000)
|  	libsimbox.so.1 => /mnt/group-bin/terachem/dev-03-2025/lib/libsimbox.so.1 (0x00001537da711000)
|  	liboptbox.so.1 => /mnt/group-bin/terachem/dev-03-2025/lib/liboptbox.so.1 (0x00001537da6d7000)
|  	libssl.so.1.1 => /lib/x86_64-linux-gnu/libssl.so.1.1 (0x00001537da644000)
|  	libcrypto.so.1.1 => /lib/x86_64-linux-gnu/libcrypto.so.1.1 (0x00001537da36b000)
|  	libifcore.so.5 => /mnt/group-lib/intel_oneAPI/compiler/2024.0/lib/libifcore.so.5 (0x00001537da22b000)
|  	libcuda.so.1 => /lib/x86_64-linux-gnu/libcuda.so.1 (0x00001537d85bd000)
|  	libcudart.so.11.0 => /mnt/group-bin/terachem/dev-03-2025/lib/libcudart.so.11.0 (0x00001537d8316000)
|  	libcublas.so.11 => /mnt/group-bin/terachem/dev-03-2025/lib/libcublas.so.11 (0x00001537d26b8000)
|  	libcufft.so.10 => /mnt/group-bin/terachem/dev-03-2025/lib/libcufft.so.10 (0x00001537c17dd000)
|  	libcusparse.so.11 => /mnt/group-bin/terachem/dev-03-2025/lib/libcusparse.so.11 (0x00001537b0ae3000)
|  	libcusolver.so.11 => /mnt/group-bin/terachem/dev-03-2025/lib/libcusolver.so.11 (0x000015379e82b000)
|  	libiomp5.so => /mnt/group-lib/intel_oneAPI/compiler/2024.0/lib/libiomp5.so (0x000015379e3e4000)
|  	libdl.so.2 => /lib/x86_64-linux-gnu/libdl.so.2 (0x000015379e3de000)
|  	libpthread.so.0 => /lib/x86_64-linux-gnu/libpthread.so.0 (0x000015379e3bb000)
|  	libstdc++.so.6 => /lib/x86_64-linux-gnu/libstdc++.so.6 (0x000015379e1d9000)
|  	libcilkrts.so.5 => /mnt/group-bin/terachem/dev-03-2025/lib/libcilkrts.so.5 (0x000015379df9a000)
|  	libgcc_s.so.1 => /lib/x86_64-linux-gnu/libgcc_s.so.1 (0x000015379df7f000)
|  	libc.so.6 => /lib/x86_64-linux-gnu/libc.so.6 (0x000015379dd8d000)
|  	/lib64/ld-linux-x86-64.so.2 (0x000015382b717000)
|  	libmkl_intel_ilp64.so.2 => /mnt/group-lib/intel_oneAPI/mkl/2023.2.0/lib/intel64/libmkl_intel_ilp64.so.2 (0x000015379cc00000)
|  	libmkl_intel_thread.so.2 => /mnt/group-lib/intel_oneAPI/mkl/2023.2.0/lib/intel64/libmkl_intel_thread.so.2 (0x00001537995d4000)
|  	libmkl_core.so.2 => /mnt/group-lib/intel_oneAPI/mkl/2023.2.0/lib/intel64/libmkl_core.so.2 (0x000015379525c000)
|  	libimf.so => /mnt/group-lib/intel_oneAPI/compiler/2024.0/lib/libimf.so (0x0000153794e3c000)
|  	libsvml.so => /mnt/group-lib/intel_oneAPI/compiler/2024.0/lib/libsvml.so (0x0000153793808000)
|  	libirng.so => /mnt/group-lib/intel_oneAPI/compiler/2024.0/lib/libirng.so (0x000015379370e000)
|  	libintlc.so.5 => /mnt/group-lib/intel_oneAPI/compiler/2024.0/lib/libintlc.so.5 (0x00001537936ad000)
|  	librt.so.1 => /lib/x86_64-linux-gnu/librt.so.1 (0x00001537936a3000)
|  	libcublasLt.so.11 => /mnt/group-lib/nvidia-hpc-sdk/Linux_x86_64/24.7/math_libs/11.8/lib64/libcublasLt.so.11 (0x000015376f11b000)
| #################################################################################################

-----------------------------------
Processed Input file:
              coordinates coord.xyz
                 spinmult 1
                   charge +1
                   method 3c-pbeh
                    basis def2-msvp
                      fon yes
               fon_method constant
                   closed 0
                    hhtda yes
            hhtdasinglets 4
            hhtdatriplets 4
             cisnumstates 8
                  cismult 1
                cistarget 2
             cisguessvecs 15
                   cismax 300
               cismaxiter 500
               cisconvtol 1.0e-6
                  cphftol 1.0e-6
                 cphfiter 1000
           max_l_in_basis 2
           sphericalbasis yes
                    guess sad
                   purify no
                  dftgrid 3
                     xtol 1e-6
                 convthre 5e-5
                  threall 1e-14
                precision mixed
                     gpus 1
            min_tolerance 1e-3
          min_tolerance_e 5e-4
                     gpus 1
                      run minimize
-----------------------------------
Jobname: coord
Scratch data will be generated
Scratch directory: ./scr.coord
| Random number seed: 2100607169

XYZ coordinates coord.xyz
Molden File Output: ./scr.coord/coord.molden
Using basis set: def2-msvp
dmrgstart not found
Spin multiplicity: 1
DIIS will use up to 10 vectors.
Condition number limit for the DIIS overlap matrix is            0
WF convergence threshold: 5.00e-05
Using DIIS algorithm to converge WF
Maximum number of SCF iterations: 100
Incremental fock with rebuild every 8 iterations
Will switch to conventional Fock if diffuse functions are detected
X-matrix tolerance: 1.00e-06
PRECISION: MIXED
Single/Double precision threshold: 1.00e-05
TeraChem will select linear algebra engine
Using fractional orbital occupations
0 occupied orbitals will have integer occupation
0 occupied orbitals will have fractional occupation
kT is set to  0.250 a.u.
Density matrix guess purification turned off
DFT Functional requested: 3c-pbeh
Method: PBEh-3c composite method 
  PBEh exchange functional:              0.58 
  Hartree-Fock exact exchange:          0.42 
  PBEh correlation functional:           1.0  
Please find the citation for the method under https://doi.org/10.1063/1.4927476Please also cite the implementation paper: https://doi.org/10.1039/D3CP06086A Wavefunction: RESTRICTED

 DFT-D code reimplemented following the
 code by S.Grimme, University Bonn 
 based on DFTD3 V3.2 Rev 0         
 
Please cite DFT-D3 work done with this code as:
S. Grimme, J. Antony, S. Ehrlich and H. Krieg,
J. Chem. Phys. 132 (2010), 154104
If used with BJ-damping cite also
S. Grimme, S. Ehrlich and L. Goerigk,
J. Comput. Chem. 32 (2011), 1456-1465
For DFT-D2 the reference is
S. Grimme, J. Comput. Chem., 27 (2006), 1787-1799
BSSE Correction calculated using:
 ___________________________________________
                                            
|              **  g C P  **                |
|  a geometrical counterpoise correction    |
|             H.Kruse S.Grimme              |
|        Version 2.31                       |
|                                           |
 ___________________________________________ 

Please cite work done with this code as:
H. Kruse, S. Grimme J. Chem. Phys, 2012,136,154101
DOI: 10.1063/1.3700154 

DFT grid type: 3
Using a single DFT grid.
Ignoring all functions in basis set file with angular momentum > 2 
Initial guess generated from superposition of atomic densities generated with HF,
using spherically symmetric atomic densities and averaged alpha and beta spin densities.

********************************************
******* RUNNING GEOMETRY OPTMIZATION *******
********************************************

Geometry optimization parameters:
Max number of optimization cycles: 1000
Convergence threshold (Max grad component): 1.00e-03
Convergence threshold (energy change): 5.00e-04
Maximum of RMSD change allowed between steps is 0.500000
using L-BFGS method
Optimization checkpoint file will be dumped every 10 cycles
Atomic displacement in finite-difference Hessian (Bohr) 0.003000
Each step will be scaled by 1.00
Maximum step size in internal coordinates 0.50
Minimization SCF guess will be regenerated every 10 steps
Job started from scratch
SCF:   Initial guess is taken from previous step
CIS:   Initial guess is taken from previous step
Z-vec: Initial guess is taken from previous step
Starting TensorBox...
| TeraChem will select linear algebra engine
| Using cuSolver for matrix diagonalization

| using 1 out of 1 CUDA devices
|   Device 0: NVIDIA GeForce RTX 3080 Ti, 12037MB, CC 8.6 -- CPU THREAD 0
| -------------------------------------------------------------------
| CPU Memory Available: 32120.88 MegaWords 
| GPU Memory Available: 1248.63 MegaWords 
| Maximum recommended basis set size: 13300 basis functions
|  (limited by GPU memory)
| -------------------------------------------------------------------
| Initialize GPUBox with 128 MW of memory


Basis set:       def2-msvp
Total atoms:     32
Total charge:    1
Total electrons: 126 (63-alpha, 63-beta)
Number electrons modeled by ECPs: 0
Total orbitals: 316 (Cartesian), 298 (spherical) 
Total AO shells: 154 (100 S-shells; 36 P-shells; 18 D-shells; 0 F-shells; 0 G-shells)
Spin multiplicity: 1
Nuclear repulsion energy (QM atoms): 1162.422138075579 a.u.


No optimization coordinates found in the configuration file
Determining the type of coordinates based on the number of individual fragments...
Analyzing structure...
Found 32 atoms, 33 bonds
Building HDLC residues...
Found 1 HDLC residues
done.
Optimization will be performed in DLC coordinates

Using neutral atomic charges and default spins and spin directions.
Number of unique atoms is: 4 
Atom #1 is unique. Calculating atomic density. 
Atom #2 is unique. Calculating atomic density. 
Atom #7 is unique. Calculating atomic density. 
Atom #21 is unique. Calculating atomic density. 
-------------------------------------------------------
0 additional frames found in coord.xyz
-------------------------------------------------------
***********************************************************************
**                                                                   **
**                              DL-FIND                              **
**                       Geometry Optimisation                       **
**               written by Johannes Kaestner, in 2006               **
**               Copyright:  STFC Daresbury Laboratory               **
**                           Revision:  406 $                        **
**                                                                   **
***********************************************************************
Residue member list:
    0 :     1    1    1    1    1    1    1    1    1    1
   10 :     1    1    1    1    1    1    1    1    1    1
   20 :     1    1    1    1    1    1    1    1    1    1
   30 :     1    1

Generating new HDLC for    1 residues

Located a new residue for HDLC
   Residue number is    1
   Number of atoms it contains    32
   Atoms:      1     2     3     4     5     6     7     8     9    10
   Atoms:     11    12    13    14    15    16    17    18    19    20
   Atoms:     21    22    23    24    25    26    27    28    29    30
   Atoms:     31    32
   Generating HDLC for residue    1
       Dot-product about     1 is   0.99925986
       System near planar - making improper
       Dot-product about     2 is   0.99999780
       System near planar - making improper
       Dot-product about     3 is   0.99999303
       System near planar - making improper
       Dot-product about     4 is   0.99850990
       System near planar - making improper
       Dot-product about     5 is   0.99994550
       System near planar - making improper
       Dot-product about     6 is   0.99999889
       System near planar - making improper
       Dot-product about     9 is   0.95178841
       System near planar - making improper
       Dot-product about    12 is  -0.04235853
       Dot-product about    18 is   0.97673370
       System near planar - making improper
       Dot-product about    19 is   0.98552687
       System near planar - making improper
       Dot-product about    22 is   0.99920612
       System near planar - making improper
       Dot-product about    23 is   0.99999312
       System near planar - making improper
       Dot-product about    24 is   0.99999984
       System near planar - making improper
       Dot-product about    25 is   0.99999916
       System near planar - making improper
       Dot-product about    26 is   0.99999879
       System near planar - making improper
       Dot-product about    27 is   0.99963027
       System near planar - making improper

     The system has    90 degrees of freedom, and    90 non-zero eigenvalues

 call dlf_formstep_init...
 needhessian =  F

DL-FIND Report:
===============
Optimisation algorithm: L-BFGS
Number of steps in L-BFGS memory ...............         50
 
Trust radius based on energy
Maximum step length ............................  5.000E-01
 
Coordinate system: Delocalised internal coordinates (DLC)
 
Number of atoms ................................         32
Number of input geometries .....................          2
Variables to be optimised ......................         90
Restart information is written every ...........         10 steps
This run has not been restarted.
Maximum number of steps ........................       1000
Maximum number of energy evaluations ...........     100000
 
 in gcp call
 n=          32
 coors(1) =   -9.42226846994249        2.15694521090394     
 -0.224856361129321     
 coors(2) =   -8.22221457046359        1.81637588496279     
   1.99594728242907     
 elements:            7           6
 gcp_e =    1.00000000000000     
 echo:  F
 pbc:  F
 method =pbeh3c              
Using neutral atomic charges and default spins and spin directions.
Number of unique atoms is: 4 
Atom #1 is unique. Calculating atomic density. 
Atom #2 is unique. Calculating atomic density. 
Atom #7 is unique. Calculating atomic density. 
Atom #21 is unique. Calculating atomic density. 
DFTD Energy:    -0.0211486 hartree
gCP Energy:     0.0591142 hartree
| Total AOs: 316    Total MOs: 298
Setting up the DFT grid...
| time to set the grid = 0.07 s
DFT grid points: 367373 (11480 points/atom)

                      *** Start SCF Iterations ***

 Iter     DIIS Error       Energy change      Electrons        XC Energy           Energy        Time(s)
----------------------------------------------------------------------------------------------------------
Initial temperature is 0.250000
| Skip purify step
|    1     1.9849723992    -785.2207809956   127.0026006357   -63.8743860739    -785.2207809956     0.95  
|    2     0.0610659501     +13.2424215015   125.9999769104   -63.9938266350    -771.9783594942     1.35  
|    3     0.2367102936      +2.9816806371   125.9999864074   -63.5755989054    -768.9966788570     1.34  
|    4     0.0479042088      -3.0899912007   125.9999765961   -63.8407051544    -772.0866700578     1.33  
|    5     0.0141749674      -0.0867981261   125.9999760243   -63.8542674774    -772.1734681839     1.29  
|    6     0.0083664476      -0.0054258853   125.9999756615   -63.8693007931    -772.1788940692     1.26  
|    7     0.0043169383      -0.0013668381   125.9999758906   -63.8570099280    -772.1802609073     1.24  
|    8     0.0028085179      -0.0008373213   125.9999756440   -63.8530821833    -772.1810982286     1.21  
|    9     0.0017097910      -0.0002280298   125.9999756526   -63.8580035069    -772.1813262585     1.36  
|   10     0.0006475959      -0.0001009922   125.9999755408   -63.8599539141    -772.1814272506     1.19  
|   11     0.0001533053      -0.0000175475   125.9999755514   -63.8589756293    -772.1814447981     1.16  
|   12     0.0000936295      -0.0000007340   125.9999755433   -63.8588520911    -772.1814455320     1.13  
|   13     0.0000167872      -0.0000003624   125.9999755459   -63.8588978363    -772.1814458945     1.12  
----------------------------------------------------------------------------------------------------------
FINAL ENERGY: -772.1814458945 a.u.
Fractional Occupation Entropy: 0.0000000000
Mermin Free Energy:            -772.1814458945
DISPERSION CONTRIBUTION TO ENERGY: -0.0211486459 a.u.
GCP BSSE CORRECTION: 0.0591142165 a.u.
HOMO-LUMO GAP: 2.812 eV
CENTER OF MASS: {-0.062509, -0.139712, 0.001076} ANGS
DIPOLE MOMENT: {-6.804307, 1.842080, 0.150585} (|D| = 7.050853) DEBYE

Running Mulliken population analysis...


  Restricted hh-TDA Parameters
--------------------------------------------
Number of occupied orbitals:            64
Number of virtual orbitals:            234
Number of molecular orbitals:          298
Number of basis functions:             316
Multiplicity of target state:      singlet

 Generating 2nd functional diffs
Reference energy:             -779.5214203187
Number of electrons:           127.9999751576
XC energy:                     -65.1731335607

      Davidson Diagonalization Parameters
-----------------------------------------------
Number of roots to find:                    4
Number of guess vectors:                   15
Maximum subspace size:                    300
Number of vectors to save:                  4
Collapse vectors per root:                  2
Number of CSFs:                          2080
Maximum Davidson iterations:              500
Residual convergence:                 1.0e-06
Orthogonality tolerance:              1.0e-12
Use incremental sigma vectors:             No

Davidson memory usage:  12.89 MB

Guess Vectors:
  64 &  64 : closed :    -0.182948
  64 &  63 :  open  :    -0.091783
  64 &  62 :  open  :    -0.054309
  63 &  63 : closed :    -0.000618
  64 &  59 :  open  :    -0.000130
  64 &  61 :  open  :     0.000687
  64 &  60 :  open  :     0.026615
  64 &  57 :  open  :     0.034449
  63 &  62 :  open  :     0.036855
  64 &  58 :  open  :     0.049600
  62 &  62 : closed :     0.074329
  63 &  59 :  open  :     0.091035
  63 &  61 :  open  :     0.091851
  64 &  56 :  open  :     0.092699
  64 &  55 :  open  :     0.108411

  Root           Eigenvalue       Energy Change        Residual
-------------------------------------------------------------------
Iteration:    0   Subspace Size:   15
Root: 1:        -0.09455129        -0.09455129         0.03688914  
Root: 2:         0.00602495         0.00602495         0.04095849  
Root: 3:         0.04701545         0.04701545         0.03934786  
Root: 4:         0.06705302         0.06705302         0.04214957  

Iteration:    1   Subspace Size:   19
Root: 1:        -0.09669992        -0.00214863         0.00413112  
Root: 2:         0.00223571        -0.00378924         0.00876172  
Root: 3:         0.04349699        -0.00351846         0.01017251  
Root: 4:         0.06172745        -0.00532557         0.01124910  

Iteration:    2   Subspace Size:   23
Root: 1:        -0.09673116        -0.00003123         0.00060235  
Root: 2:         0.00205409        -0.00018162         0.00162462  
Root: 3:         0.04325261        -0.00024438         0.00294495  
Root: 4:         0.06138418        -0.00034327         0.00314761  

Iteration:    3   Subspace Size:   27
Root: 1:        -0.09673178        -0.00000062         0.00007789  
Root: 2:         0.00204856        -0.00000553         0.00030316  
Root: 3:         0.04323393        -0.00001868         0.00069411  
Root: 4:         0.06136028        -0.00002390         0.00071388  

Iteration:    4   Subspace Size:   31
Root: 1:        -0.09673178        -0.00000001         0.00001028  
Root: 2:         0.00204837        -0.00000018         0.00005290  
Root: 3:         0.04323304        -0.00000088         0.00012086  
Root: 4:         0.06135890        -0.00000138         0.00017956  

Iteration:    5   Subspace Size:   35
Root: 1:        -0.09673178        -0.00000000         0.00000136  
Root: 2:         0.00204837        -0.00000000         0.00000931  
Root: 3:         0.04323302        -0.00000003         0.00002346  
Root: 4:         0.06135882        -0.00000008         0.00004266  

Iteration:    6   Subspace Size:   39
Root: 1:        -0.09673178        -0.00000000         0.00000019  Converged
Root: 2:         0.00204837        -0.00000000         0.00000162  
Root: 3:         0.04323302        -0.00000000         0.00000425  
Root: 4:         0.06135881        -0.00000000         0.00000990  

Iteration:    7   Subspace Size:   42
Root: 1:        -0.09673178        -0.00000000         0.00000019  Converged
Root: 2:         0.00204837        -0.00000000         0.00000029  Converged
Root: 3:         0.04323302        -0.00000000         0.00000078  Converged
Root: 4:         0.06135881        -0.00000000         0.00000214  

Iteration:    8   Subspace Size:   43
Root: 1:        -0.09673178        -0.00000000         0.00000019  Converged
Root: 2:         0.00204837        -0.00000000         0.00000028  Converged
Root: 3:         0.04323302        -0.00000000         0.00000073  Converged
Root: 4:         0.06135881        -0.00000000         0.00000041  Converged

Davidson converged in 8 iterations
43 sigma vectors were formed

      Davidson Diagonalization Parameters
-----------------------------------------------
Number of roots to find:                    4
Number of guess vectors:                   15
Maximum subspace size:                    300
Number of vectors to save:                  4
Collapse vectors per root:                  2
Number of CSFs:                          2016
Maximum Davidson iterations:              500
Residual convergence:                 1.0e-06
Orthogonality tolerance:              1.0e-12
Use incremental sigma vectors:             No

Davidson memory usage:  12.58 MB

Guess Vectors:
  64 &  63 :  open  :    -0.091783
  64 &  62 :  open  :    -0.054309
  64 &  59 :  open  :    -0.000130
  64 &  61 :  open  :     0.000687
  64 &  60 :  open  :     0.026615
  64 &  57 :  open  :     0.034449
  63 &  62 :  open  :     0.036855
  64 &  58 :  open  :     0.049600
  63 &  59 :  open  :     0.091035
  63 &  61 :  open  :     0.091851
  64 &  56 :  open  :     0.092699
  64 &  55 :  open  :     0.108411
  63 &  60 :  open  :     0.117779
  64 &  53 :  open  :     0.124108
  63 &  57 :  open  :     0.125614

  Root           Eigenvalue       Energy Change        Residual
-------------------------------------------------------------------
Iteration:    0   Subspace Size:   15
Root: 1:        -0.01221284        -0.01221284         0.02814802  
Root: 2:         0.02694801         0.02694801         0.02729841  
Root: 3:         0.05299481         0.05299481         0.02142005  
Root: 4:         0.07540349         0.07540349         0.02431022  

Iteration:    1   Subspace Size:   19
Root: 1:        -0.01423045        -0.00201762         0.00468712  
Root: 2:         0.02498541        -0.00196260         0.00581708  
Root: 3:         0.05138865        -0.00160616         0.00473607  
Root: 4:         0.07330085        -0.00210263         0.00629634  

Iteration:    2   Subspace Size:   23
Root: 1:        -0.01428261        -0.00005216         0.00071698  
Root: 2:         0.02489521        -0.00009020         0.00093476  
Root: 3:         0.05131485        -0.00007380         0.00091199  
Root: 4:         0.07317874        -0.00012211         0.00101646  

Iteration:    3   Subspace Size:   27
Root: 1:        -0.01428383        -0.00000122         0.00010459  
Root: 2:         0.02489274        -0.00000247         0.00015830  
Root: 3:         0.05131236        -0.00000250         0.00016190  
Root: 4:         0.07317536        -0.00000339         0.00023438  

Iteration:    4   Subspace Size:   31
Root: 1:        -0.01428385        -0.00000002         0.00001571  
Root: 2:         0.02489268        -0.00000006         0.00003093  
Root: 3:         0.05131228        -0.00000007         0.00002698  
Root: 4:         0.07317518        -0.00000018         0.00004454  

Iteration:    5   Subspace Size:   35
Root: 1:        -0.01428385        -0.00000000         0.00000238  
Root: 2:         0.02489268        -0.00000000         0.00000572  
Root: 3:         0.05131228        -0.00000000         0.00000449  
Root: 4:         0.07317517        -0.00000001         0.00000975  

Iteration:    6   Subspace Size:   39
Root: 1:        -0.01428385        -0.00000000         0.00000034  Converged
Root: 2:         0.02489268        -0.00000000         0.00000095  Converged
Root: 3:         0.05131228        -0.00000000         0.00000079  Converged
Root: 4:         0.07317517        -0.00000000         0.00000193  

Iteration:    7   Subspace Size:   40
Root: 1:        -0.01428385        -0.00000000         0.00000034  Converged
Root: 2:         0.02489268        -0.00000000         0.00000089  Converged
Root: 3:         0.05131228        -0.00000000         0.00000078  Converged
Root: 4:         0.07317517        -0.00000000         0.00000042  Converged

 in gcp call
 n=          32
 coors(1) =   -9.42226846994249        2.15694521090394     
 -0.224856361129321     
 coors(2) =   -8.22221457046359        1.81637588496279     
   1.99594728242907     
 elements:            7           6
 gcp_e =   0.000000000000000E+000
 echo:  F
 pbc:  F
 method =pbeh3c              
Davidson converged in 7 iterations
40 sigma vectors were formed

Building Xtilde...

Building Z-vector RHS...

 Generating 2nd functional diffs
Solving CPSCF equations
Using DIIS solver

 Iter         Residual      
------  --------------------
    1      2.693566867172
    2      5.635521265590
    3      0.788141411174
    4      0.058715033904
    5      0.013696128201
    6      0.005996587240
    7      0.002494436778
    8      0.001040845469
    9      0.000375992742
   10      0.000132986592
   11      0.000061589189
   12      0.000032975406
   13      0.000009285821
   14      0.000003363808
   15      0.000001105884
   16      0.000000532583

CPSCF converged

Building X...

Computing grad Generating 2nd functional diffs
 Generating 2nd functional diffs
  Root   Mult.   Total Energy (a.u.)   Ex. Energy (a.u.)     Ex. Energy (eV)     Ex. Energy (nm)        Osc. (a.u.)  
-------------------------------------------------------------------------------------------------------------------
     1  singlet       -779.61815210
     2  triplet       -779.53570417          0.08244793          2.24352198        552.63207471          0.00000000
     3  singlet       -779.51937195          0.09878015          2.68794430        461.26037924          0.26454613
     4  triplet       -779.49652764          0.12162446          3.30956948        374.62341139          0.00000000
     5  singlet       -779.47818730          0.13996480          3.80863540        325.53449612          0.92351106
     6  triplet       -779.47010804          0.14804407          4.02848331        307.76898187          0.00000000
     7  singlet       -779.46006151          0.15809060          4.30186333        288.21050566          0.13406049
     8  triplet       -779.44824515          0.16990696          4.62340278        268.16660076          0.00000000

Singlet  1: Largest CI coefficients:
  64  &  64 : closed :  -0.994811

Triplet  2: Largest CI coefficients:
  63  &  64 :  open  :   0.699574
  64  &  63 :  open  :  -0.699574

Singlet  3: Largest CI coefficients:
  63  &  64 :  open  :  -0.633960
  64  &  63 :  open  :  -0.633960
  62  &  64 :  open  :  -0.281722
  64  &  62 :  open  :  -0.281722
  63  &  63 : closed :  -0.113889

Triplet  4: Largest CI coefficients:
  62  &  64 :  open  :   0.685342
  64  &  62 :  open  :  -0.685342
  62  &  63 :  open  :   0.106985
  63  &  62 :  open  :  -0.106985

Singlet  5: Largest CI coefficients:
  62  &  64 :  open  :  -0.612125
  64  &  62 :  open  :  -0.612125
  63  &  64 :  open  :   0.296862
  64  &  63 :  open  :   0.296862
  63  &  63 : closed :  -0.127145
  59  &  64 :  open  :  -0.102115
  64  &  59 :  open  :  -0.102115

Triplet  6: Largest CI coefficients:
  61  &  64 :  open  :  -0.677686
  64  &  61 :  open  :   0.677686
  60  &  64 :  open  :  -0.119373
  64  &  60 :  open  :   0.119373

Singlet  7: Largest CI coefficients:
  61  &  64 :  open  :  -0.681821
  64  &  61 :  open  :  -0.681821
  61  &  63 :  open  :  -0.101243
  63  &  61 :  open  :  -0.101243

Triplet  8: Largest CI coefficients:
  60  &  64 :  open  :  -0.687692
  64  &  60 :  open  :   0.687692
  61  &  64 :  open  :   0.126893
  64  &  61 :  open  :  -0.126893

Singlet state dipole moments:

  Root       Dx         Dy         Dz         |D|  (Debye)
------------------------------------------------------------
     1   -12.9235     2.1093     0.7654    13.1169
     2    -9.0550     1.2008    -0.1996     9.1364
     3   -10.4258     1.3683    -0.1301    10.5160
     4     5.2538    -0.5825    -0.4031     5.3013

Triplet state dipole moments:

  Root       Dx         Dy         Dz         |D|  (Debye)
------------------------------------------------------------
     1   -11.1205     0.9870     0.9071    11.2010
     2    -8.7237     1.6861    -1.5782     9.0242
     3     6.0738    -0.7340    -0.5278     6.1408
     4    10.4112    -1.6581     0.7761    10.5709

Transition dipole moments between singlet states:

    Transition       Tx         Ty         Tz         |T| (a.u.)
------------------------------------------------------------------
     1 ->    2    -1.9576     0.4300     0.0001     2.0043
     1 ->    3     3.0651    -0.7052    -0.0728     3.1460
     1 ->    4    -1.0575     0.2486    -0.3031     1.1278
     2 ->    3     1.2357     0.1551    -0.9260     1.5520
     2 ->    4     0.5679    -0.1130    -0.0151     0.5792
     3 ->    4    -1.1391     0.1969    -0.1117     1.1614

Transition dipole moments between triplet states:

    Transition       Tx         Ty         Tz         |T| (a.u.)
------------------------------------------------------------------
     1 ->    2     1.3616     0.0035    -0.5539     1.4700
     1 ->    3     0.0613     0.1263    -0.3659     0.3919
     1 ->    4    -0.1236    -0.0208    -0.0048     0.1254
     2 ->    3    -0.3067     0.0043     0.1702     0.3508
     2 ->    4    -0.1786    -0.0052     0.1341     0.2234
     3 ->    4    -0.2958     0.0357     0.2225     0.3719

Magnetic transition dipole moments and rotational strengths:

 Transition      Lx         Ly         Lz       R(len)     R(vel) (a.u.)
------------------------------------------------------------------------
 1 ->    2    -0.0749     0.0641     0.3410    -0.1741    -6.0887
 1 ->    3     0.2083    -0.5767    -0.1060    -1.0528    -2.4943
 1 ->    4     0.0122     0.0394     0.0352     0.0138     0.0271

Electric transition quadrupole moments (Cartesian):

 Transition      Qxy        Qxz        Qyz        Qxx        Qyy        Qzz       norm (a.u.)
----------------------------------------------------------------------------------------------
 1 ->    2    -1.5868     0.1459     0.0110     7.5505     0.2623    -0.1268     7.7224
 1 ->    3     2.0110    -0.2931    -0.0150    -9.4507    -0.4305     0.0083     9.6764
 1 ->    4     2.8406     0.2089    -0.1642   -16.7419    -0.6377     0.5095    17.0029


|FINAL Target State Energy: -779.519371949853 a.u.
 Energy calculation finished, energy: -7.794781873E+02

Converting Cartesians to HDLC
Testing convergence  in cycle    1
  Max grad  2.4756E-02 Target: 1.0000E-03 converged?   no
  RMS grad  9.4426E-03 Target: 6.6667E-04 converged?   no
 Predicted step length 2.0000E-02
 Trust radius          1.0000E-01

Converting HDLC to Cartesians
 in gcp call
 n=          32
 coors(1) =   -9.42524165765495        2.15525384551110     
 -0.221683073849322     
 coors(2) =   -8.22017541872929        1.81337399607617     
   1.99849991091254     
 elements:            7           6
 gcp_e =    1.00000000000000     
 echo:  F
 pbc:  F
 method =pbeh3c              
RMSD coordinate change for step 1 is  7.435e-03
DFTD Energy:    -0.0211395 hartree
gCP Energy:     0.0589931 hartree
| Total AOs: 316    Total MOs: 298
Setting up the DFT grid...
| time to set the grid = 0.05 s
DFT grid points: 367389 (11480 points/atom)

                      *** Start SCF Iterations ***

 Iter     DIIS Error       Energy change      Electrons        XC Energy           Energy        Time(s)
----------------------------------------------------------------------------------------------------------
Initial temperature is 0.250000
| Skip purify step
|    1     0.0042119377    -772.1817429772   125.9998249223   -63.8579676685    -772.1817429772     1.30  
|    2     0.0007766495      -0.0013126654   125.9999768383   -63.8575739966    -772.1830556426     1.15  
|    3     0.0007714715      +0.0000083247   125.9999768624   -63.8574355363    -772.1830473179     1.12  
|    4     0.0001569362      -0.0000258906   125.9999768521   -63.8577684987    -772.1830732084     1.11  
|    5     0.0000706587      -0.0000003204   125.9999768557   -63.8576330334    -772.1830735288     1.08  
|    6     0.0000369668      -0.0000001987   125.9999768521   -63.8576565358    -772.1830737275     1.07  
----------------------------------------------------------------------------------------------------------
FINAL ENERGY: -772.1830737275 a.u.
Fractional Occupation Entropy: 0.0000000000
Mermin Free Energy:            -772.1830737275
DISPERSION CONTRIBUTION TO ENERGY: -0.0211394928 a.u.
GCP BSSE CORRECTION: 0.0589930795 a.u.
HOMO-LUMO GAP: 2.809 eV
CENTER OF MASS: {-0.061786, -0.139669, 0.000314} ANGS
DIPOLE MOMENT: {-6.807947, 1.837671, 0.162495} (|D| = 7.053481) DEBYE

Running Mulliken population analysis...


  Restricted hh-TDA Parameters
--------------------------------------------
Number of occupied orbitals:            64
Number of virtual orbitals:            234
Number of molecular orbitals:          298
Number of basis functions:             316
Multiplicity of target state:      singlet

 Generating 2nd functional diffs
Reference energy:             -779.5229517768
Number of electrons:           127.9999764851
XC energy:                     -65.1718659716

      Davidson Diagonalization Parameters
-----------------------------------------------
Number of roots to find:                    4
Number of guess vectors:                   15
Maximum subspace size:                    300
Number of vectors to save:                  4
Collapse vectors per root:                  2
Number of CSFs:                          2080
Maximum Davidson iterations:              500
Residual convergence:                 1.0e-06
Orthogonality tolerance:              1.0e-12
Use incremental sigma vectors:             No

Davidson memory usage:  12.89 MB

Guess Vectors:
  64 &  64 : closed :    -0.182341
  64 &  63 :  open  :    -0.090949
  64 &  62 :  open  :    -0.054936
  64 &  59 :  open  :     0.000432
  63 &  63 : closed :     0.000444
  64 &  61 :  open  :     0.000735
  64 &  60 :  open  :     0.027016
  64 &  57 :  open  :     0.035041
  63 &  62 :  open  :     0.036457
  64 &  58 :  open  :     0.049666
  62 &  62 : closed :     0.072469
  63 &  59 :  open  :     0.091825
  64 &  56 :  open  :     0.092058
  63 &  61 :  open  :     0.092128
  64 &  55 :  open  :     0.108459

  Root           Eigenvalue       Energy Change        Residual
-------------------------------------------------------------------
Iteration:    0   Subspace Size:   15
Root: 1:        -0.09371834        -0.09371834         0.03688542  
Root: 2:         0.00685415         0.00685415         0.04070825  
Root: 3:         0.04689226         0.04689226         0.03963475  
Root: 4:         0.06683852         0.06683852         0.04202321  

Iteration:    1   Subspace Size:   19
Root: 1:        -0.09587232        -0.00215397         0.00413801  
Root: 2:         0.00307724        -0.00377691         0.00872730  
Root: 3:         0.04332920        -0.00356306         0.01014291  
Root: 4:         0.06151899        -0.00531953         0.01120153  

Iteration:    2   Subspace Size:   23
Root: 1:        -0.09590375        -0.00003143         0.00060960  
Root: 2:         0.00289592        -0.00018132         0.00161015  
Root: 3:         0.04308652        -0.00024268         0.00290691  
Root: 4:         0.06117670        -0.00034229         0.00312736  

Iteration:    3   Subspace Size:   27
Root: 1:        -0.09590438        -0.00000064         0.00007895  
Root: 2:         0.00289048        -0.00000544         0.00029933  
Root: 3:         0.04306851        -0.00001801         0.00067886  
Root: 4:         0.06115285        -0.00002385         0.00069849  

Iteration:    4   Subspace Size:   31
Root: 1:        -0.09590439        -0.00000001         0.00001054  
Root: 2:         0.00289030        -0.00000018         0.00005272  
Root: 3:         0.04306767        -0.00000084         0.00011888  
Root: 4:         0.06115153        -0.00000132         0.00017773  

Iteration:    5   Subspace Size:   35
Root: 1:        -0.09590439        -0.00000000         0.00000141  
Root: 2:         0.00289030        -0.00000000         0.00000925  
Root: 3:         0.04306764        -0.00000003         0.00002340  
Root: 4:         0.06115145        -0.00000008         0.00004220  

Iteration:    6   Subspace Size:   39
Root: 1:        -0.09590439        -0.00000000         0.00000020  Converged
Root: 2:         0.00289030        -0.00000000         0.00000162  
Root: 3:         0.04306764        -0.00000000         0.00000421  
Root: 4:         0.06115145        -0.00000000         0.00000971  

Iteration:    7   Subspace Size:   42
Root: 1:        -0.09590439        -0.00000000         0.00000019  Converged
Root: 2:         0.00289030        -0.00000000         0.00000029  Converged
Root: 3:         0.04306764        -0.00000000         0.00000079  Converged
Root: 4:         0.06115145        -0.00000000         0.00000208  

Iteration:    8   Subspace Size:   43
Root: 1:        -0.09590439        -0.00000000         0.00000019  Converged
Root: 2:         0.00289030        -0.00000000         0.00000028  Converged
Root: 3:         0.04306764        -0.00000000         0.00000072  Converged
Root: 4:         0.06115145        -0.00000000         0.00000040  Converged

Davidson converged in 8 iterations
43 sigma vectors were formed

      Davidson Diagonalization Parameters
-----------------------------------------------
Number of roots to find:                    4
Number of guess vectors:                   15
Maximum subspace size:                    300
Number of vectors to save:                  4
Collapse vectors per root:                  2
Number of CSFs:                          2016
Maximum Davidson iterations:              500
Residual convergence:                 1.0e-06
Orthogonality tolerance:              1.0e-12
Use incremental sigma vectors:             No

Davidson memory usage:  12.58 MB

Guess Vectors:
  64 &  63 :  open  :    -0.090949
  64 &  62 :  open  :    -0.054936
  64 &  59 :  open  :     0.000432
  64 &  61 :  open  :     0.000735
  64 &  60 :  open  :     0.027016
  64 &  57 :  open  :     0.035041
  63 &  62 :  open  :     0.036457
  64 &  58 :  open  :     0.049666
  63 &  59 :  open  :     0.091825
  64 &  56 :  open  :     0.092058
  63 &  61 :  open  :     0.092128
  64 &  55 :  open  :     0.108459
  63 &  60 :  open  :     0.118409
  64 &  53 :  open  :     0.124496
  63 &  57 :  open  :     0.126434

  Root           Eigenvalue       Energy Change        Residual
-------------------------------------------------------------------
Iteration:    0   Subspace Size:   15
Root: 1:        -0.01155692        -0.01155692         0.02796789  
Root: 2:         0.02642406         0.02642406         0.02720511  
Root: 3:         0.05299512         0.05299512         0.02146271  
Root: 4:         0.07559396         0.07559396         0.02415433  

Iteration:    1   Subspace Size:   19
Root: 1:        -0.01356328        -0.00200636         0.00466312  
Root: 2:         0.02447158        -0.00195248         0.00581075  
Root: 3:         0.05136736        -0.00162776         0.00479694  
Root: 4:         0.07351304        -0.00208092         0.00627128  

Iteration:    2   Subspace Size:   23
Root: 1:        -0.01361517        -0.00005189         0.00071718  
Root: 2:         0.02438109        -0.00009049         0.00092624  
Root: 3:         0.05129156        -0.00007580         0.00093901  
Root: 4:         0.07339126        -0.00012179         0.00101663  

Iteration:    3   Subspace Size:   27
Root: 1:        -0.01361640        -0.00000123         0.00010489  
Root: 2:         0.02437866        -0.00000243         0.00015531  
Root: 3:         0.05128889        -0.00000267         0.00017080  
Root: 4:         0.07338786        -0.00000340         0.00023675  

Iteration:    4   Subspace Size:   31
Root: 1:        -0.01361642        -0.00000002         0.00001576  
Root: 2:         0.02437861        -0.00000006         0.00003039  
Root: 3:         0.05128880        -0.00000008         0.00002863  
Root: 4:         0.07338768        -0.00000018         0.00004477  

Iteration:    5   Subspace Size:   35
Root: 1:        -0.01361642        -0.00000000         0.00000242  
Root: 2:         0.02437860        -0.00000000         0.00000563  
Root: 3:         0.05128880        -0.00000000         0.00000469  
Root: 4:         0.07338768        -0.00000001         0.00000965  

Iteration:    6   Subspace Size:   39
Root: 1:        -0.01361642        -0.00000000         0.00000034  Converged
Root: 2:         0.02437860        -0.00000000         0.00000093  Converged
Root: 3:         0.05128880        -0.00000000         0.00000083  Converged
Root: 4:         0.07338768        -0.00000000         0.00000184  

Iteration:    7   Subspace Size:   40
Root: 1:        -0.01361642        -0.00000000         0.00000034  Converged
Root: 2:         0.02437860        -0.00000000         0.00000087  Converged
Root: 3:         0.05128880        -0.00000000         0.00000081  Converged
Root: 4:         0.07338768        -0.00000000         0.00000041  Converged

 in gcp call
 n=          32
 coors(1) =   -9.42524165765495        2.15525384551110     
 -0.221683073849322     
 coors(2) =   -8.22017541872929        1.81337399607617     
   1.99849991091254     
 elements:            7           6
 gcp_e =   0.000000000000000E+000
 echo:  F
 pbc:  F
 method =pbeh3c              
Davidson converged in 7 iterations
40 sigma vectors were formed

Building Xtilde...

Building Z-vector RHS...

 Generating 2nd functional diffs
Solving CPSCF equations
Using DIIS solver

 Iter         Residual      
------  --------------------
    1      2.686409809820
    2      5.610739695763
    3      0.777558499623
    4      0.057873083609
    5      0.013485184941
    6      0.005868998067
    7      0.002388951579
    8      0.000994886763
    9      0.000369255151
   10      0.000134937516
   11      0.000061812599
   12      0.000033045365
   13      0.000009162721
   14      0.000003327397
   15      0.000001061251
   16      0.000000476741

CPSCF converged

Building X...

Computing grad Generating 2nd functional diffs
 Generating 2nd functional diffs
  Root   Mult.   Total Energy (a.u.)   Ex. Energy (a.u.)     Ex. Energy (eV)     Ex. Energy (nm)        Osc. (a.u.)  
-------------------------------------------------------------------------------------------------------------------
     1  singlet       -779.61885617
     2  triplet       -779.53656820          0.08228797          2.23916917        553.70635723          0.00000000
     3  singlet       -779.52006148          0.09879469          2.68833981        461.19251755          0.25509876
     4  triplet       -779.49857317          0.12028299          3.27306625        378.80143918          0.00000000
     5  singlet       -779.47988414          0.13897203          3.78162074        327.86000840          0.93413521
     6  triplet       -779.47166298          0.14719319          4.00532979        309.54809480          0.00000000
     7  singlet       -779.46180033          0.15705584          4.27370606        290.10937771          0.12952140
     8  triplet       -779.44956410          0.16929207          4.60667075        269.14061702          0.00000000

Singlet  1: Largest CI coefficients:
  64  &  64 : closed :   0.994711

Triplet  2: Largest CI coefficients:
  63  &  64 :  open  :  -0.699399
  64  &  63 :  open  :   0.699399

Singlet  3: Largest CI coefficients:
  63  &  64 :  open  :   0.627277
  64  &  63 :  open  :   0.627277
  62  &  64 :  open  :   0.294795
  64  &  62 :  open  :   0.294795
  63  &  63 : closed :   0.117027

Triplet  4: Largest CI coefficients:
  62  &  64 :  open  :  -0.685410
  64  &  62 :  open  :   0.685410
  62  &  63 :  open  :  -0.110033
  63  &  62 :  open  :   0.110033

Singlet  5: Largest CI coefficients:
  62  &  64 :  open  :   0.606176
  64  &  62 :  open  :   0.606176
  63  &  64 :  open  :  -0.310120
  64  &  63 :  open  :  -0.310120
  63  &  63 : closed :   0.123058

Triplet  6: Largest CI coefficients:
  61  &  64 :  open  :   0.678769
  64  &  61 :  open  :  -0.678769
  60  &  64 :  open  :   0.115616
  64  &  60 :  open  :  -0.115616

Singlet  7: Largest CI coefficients:
  61  &  64 :  open  :   0.681781
  64  &  61 :  open  :   0.681781
  61  &  63 :  open  :   0.102130
  63  &  61 :  open  :   0.102130

Triplet  8: Largest CI coefficients:
  60  &  64 :  open  :   0.689246
  64  &  60 :  open  :  -0.689246
  61  &  64 :  open  :  -0.122652
  64  &  61 :  open  :   0.122652

Singlet state dipole moments:

  Root       Dx         Dy         Dz         |D|  (Debye)
------------------------------------------------------------
     1   -13.0414     2.1162     0.7784    13.2349
     2    -9.0037     1.2377    -0.3253     9.0942
     3   -10.5729     1.3748    -0.0736    10.6622
     4     5.1933    -0.5847    -0.3856     5.2403

Triplet state dipole moments:

  Root       Dx         Dy         Dz         |D|  (Debye)
------------------------------------------------------------
     1   -11.1968     1.0098     0.8743    11.2762
     2    -8.6575     1.6951    -1.6370     8.9724
     3     6.0115    -0.7391    -0.5006     6.0774
     4    10.4541    -1.6756     0.7951    10.6174

Transition dipole moments between singlet states:

    Transition       Tx         Ty         Tz         |T| (a.u.)
------------------------------------------------------------------
     1 ->    2    -1.9224     0.4213     0.0020     1.9680
     1 ->    3     3.0942    -0.7089    -0.0763     3.1753
     1 ->    4    -1.0389     0.2473    -0.3107     1.1122
     2 ->    3     1.2515     0.1524    -0.9313     1.5674
     2 ->    4     0.5386    -0.1125    -0.0068     0.5503
     3 ->    4    -1.1422     0.2007    -0.1169     1.1656

Transition dipole moments between triplet states:

    Transition       Tx         Ty         Tz         |T| (a.u.)
------------------------------------------------------------------
     1 ->    2     1.3510     0.0060    -0.5603     1.4626
     1 ->    3     0.0961     0.1257    -0.3787     0.4104
     1 ->    4    -0.1363    -0.0132    -0.0172     0.1380
     2 ->    3    -0.2927     0.0029     0.1694     0.3382
     2 ->    4    -0.1675    -0.0044     0.1247     0.2089
     3 ->    4    -0.2815     0.0345     0.2236     0.3611

Magnetic transition dipole moments and rotational strengths:

 Transition      Lx         Ly         Lz       R(len)     R(vel) (a.u.)
------------------------------------------------------------------------
 1 ->    2    -0.0721     0.0541     0.3447    -0.1622    -4.0050
 1 ->    3     0.2066    -0.5757    -0.1038    -1.0553    -2.4878
 1 ->    4     0.0080     0.0388     0.0317     0.0085     0.0154

Electric transition quadrupole moments (Cartesian):

 Transition      Qxy        Qxz        Qyz        Qxx        Qyy        Qzz       norm (a.u.)
----------------------------------------------------------------------------------------------
 1 ->    2    -1.5807     0.1446     0.0132     7.5276     0.2590    -0.1265     7.6985
 1 ->    3     2.0394    -0.3058    -0.0143    -9.6402    -0.4332     0.0194     9.8679
 1 ->    4     2.8200     0.1641    -0.1624   -16.5297    -0.6349     0.5224    16.7902


|FINAL Target State Energy: -779.520061478374 a.u.
 Energy calculation finished, energy: -7.794798841E+02

Converting Cartesians to HDLC
 Wolfe conditions fulfilled, increasing trust radius
Testing convergence  in cycle    2
    Energy  1.6968E-03 Target: 5.0000E-04 converged?   no
  Max step  5.5270E-03 Target: 4.0000E-03 converged?   no
  RMS step  2.1082E-03 Target: 2.6667E-03 converged?  yes
  Max grad  2.2629E-02 Target: 1.0000E-03 converged?   no
  RMS grad  8.2413E-03 Target: 6.6667E-04 converged?   no
 Predicted step length 1.8171E-01
 Trust radius          2.0000E-01

Converting HDLC to Cartesians
 in gcp call
 n=          32
 coors(1) =   -9.39261464298388        2.13327560811519     
 -0.225740554006935     
 coors(2) =   -8.18131926827596        1.77367661518089     
   2.00671429540850     
 elements:            7           6
 gcp_e =    1.00000000000000     
 echo:  F
 pbc:  F
 method =pbeh3c              
RMSD coordinate change for step 2 is  3.363e-02
DFTD Energy:    -0.0211388 hartree
gCP Energy:     0.0587993 hartree
| Total AOs: 316    Total MOs: 298
Setting up the DFT grid...
| time to set the grid = 0.05 s
DFT grid points: 367369 (11480 points/atom)

                      *** Start SCF Iterations ***

 Iter     DIIS Error       Energy change      Electrons        XC Energy           Energy        Time(s)
----------------------------------------------------------------------------------------------------------
Initial temperature is 0.250000
| Skip purify step
|    1     0.0289327819    -772.1893766365   125.9958672689   -63.8573766221    -772.1893766365     1.30  
|    2     0.0042732362      -0.0001536097   125.9999742931   -63.8640646679    -772.1895302462     1.20  
|    3     0.0052265355      +0.0002542494   125.9999743110   -63.8560959290    -772.1892759968     1.17  
|    4     0.0013211056      -0.0011528973   125.9999743972   -63.8610016526    -772.1904288941     1.16  
|    5     0.0006776635      -0.0000234035   125.9999743483   -63.8608155926    -772.1904522976     1.12  
|    6     0.0002063718      -0.0000115869   125.9999743711   -63.8606394831    -772.1904638845     1.10  
|    7     0.0001654172      -0.0000013894   125.9999743616   -63.8608101571    -772.1904652739     1.09  
|    8     0.0000267613      -0.0000007934   125.9999743657   -63.8607549218    -772.1904660673     1.08  
----------------------------------------------------------------------------------------------------------
FINAL ENERGY: -772.1904660673 a.u.
Fractional Occupation Entropy: 0.0000000000
Mermin Free Energy:            -772.1904660673
DISPERSION CONTRIBUTION TO ENERGY: -0.0211388023 a.u.
GCP BSSE CORRECTION: 0.0587992530 a.u.
HOMO-LUMO GAP: 2.737 eV
CENTER OF MASS: {-0.060297, -0.139189, 0.001745} ANGS
DIPOLE MOMENT: {-6.667145, 1.773652, 0.090734} (|D| = 6.899631) DEBYE

Running Mulliken population analysis...


  Restricted hh-TDA Parameters
--------------------------------------------
Number of occupied orbitals:            64
Number of virtual orbitals:            234
Number of molecular orbitals:          298
Number of basis functions:             316
Multiplicity of target state:      singlet

 Generating 2nd functional diffs
Reference energy:             -779.5286354088
Number of electrons:           127.9999739590
XC energy:                     -65.1750281929

      Davidson Diagonalization Parameters
-----------------------------------------------
Number of roots to find:                    4
Number of guess vectors:                   15
Maximum subspace size:                    300
Number of vectors to save:                  4
Collapse vectors per root:                  2
Number of CSFs:                          2080
Maximum Davidson iterations:              500
Residual convergence:                 1.0e-06
Orthogonality tolerance:              1.0e-12
Use incremental sigma vectors:             No

Davidson memory usage:  12.89 MB

Guess Vectors:
  64 &  64 : closed :    -0.178449
  64 &  63 :  open  :    -0.087333
  64 &  62 :  open  :    -0.060585
  64 &  61 :  open  :     0.002025
  63 &  63 : closed :     0.003782
  64 &  59 :  open  :     0.005782
  64 &  60 :  open  :     0.029364
  63 &  62 :  open  :     0.030530
  64 &  57 :  open  :     0.040731
  64 &  58 :  open  :     0.044548
  62 &  62 : closed :     0.057278
  64 &  56 :  open  :     0.089539
  63 &  61 :  open  :     0.093140
  63 &  59 :  open  :     0.096897
  64 &  55 :  open  :     0.104766

  Root           Eigenvalue       Energy Change        Residual
-------------------------------------------------------------------
Iteration:    0   Subspace Size:   15
Root: 1:        -0.08802649        -0.08802649         0.03672156  
Root: 2:         0.00998678         0.00998678         0.03866612  
Root: 3:         0.04594413         0.04594413         0.04304074  
Root: 4:         0.06587566         0.06587566         0.04038972  

Iteration:    1   Subspace Size:   19
Root: 1:        -0.09021069        -0.00218420         0.00414525  
Root: 2:         0.00633396        -0.00365282         0.00850324  
Root: 3:         0.04184300        -0.00410113         0.01008548  
Root: 4:         0.06077029        -0.00510537         0.01111731  

Iteration:    2   Subspace Size:   23
Root: 1:        -0.09024252        -0.00003184         0.00064462  
Root: 2:         0.00615622        -0.00017774         0.00153369  
Root: 3:         0.04161187        -0.00023113         0.00277317  
Root: 4:         0.06041409        -0.00035620         0.00319298  

Iteration:    3   Subspace Size:   27
Root: 1:        -0.09024324        -0.00000072         0.00008473  
Root: 2:         0.00615112        -0.00000510         0.00027800  
Root: 3:         0.04159658        -0.00001529         0.00061782  
Root: 4:         0.06038647        -0.00002762         0.00067433  

Iteration:    4   Subspace Size:   31
Root: 1:        -0.09024325        -0.00000001         0.00001155  
Root: 2:         0.00615097        -0.00000016         0.00005025  
Root: 3:         0.04159588        -0.00000071         0.00011337  
Root: 4:         0.06038525        -0.00000123         0.00017639  

Iteration:    5   Subspace Size:   35
Root: 1:        -0.09024326        -0.00000000         0.00000163  
Root: 2:         0.00615096        -0.00000000         0.00000962  
Root: 3:         0.04159585        -0.00000002         0.00002291  
Root: 4:         0.06038517        -0.00000008         0.00004020  

Iteration:    6   Subspace Size:   39
Root: 1:        -0.09024326        -0.00000000         0.00000022  Converged
Root: 2:         0.00615096        -0.00000000         0.00000184  
Root: 3:         0.04159585        -0.00000000         0.00000442  
Root: 4:         0.06038516        -0.00000000         0.00000916  

Iteration:    7   Subspace Size:   42
Root: 1:        -0.09024326        -0.00000000         0.00000022  Converged
Root: 2:         0.00615096        -0.00000000         0.00000030  Converged
Root: 3:         0.04159585        -0.00000000         0.00000092  Converged
Root: 4:         0.06038516        -0.00000000         0.00000175  

Iteration:    8   Subspace Size:   43
Root: 1:        -0.09024326        -0.00000000         0.00000021  Converged
Root: 2:         0.00615096        -0.00000000         0.00000028  Converged
Root: 3:         0.04159585        -0.00000000         0.00000090  Converged
Root: 4:         0.06038516        -0.00000000         0.00000037  Converged

Davidson converged in 8 iterations
43 sigma vectors were formed

      Davidson Diagonalization Parameters
-----------------------------------------------
Number of roots to find:                    4
Number of guess vectors:                   15
Maximum subspace size:                    300
Number of vectors to save:                  4
Collapse vectors per root:                  2
Number of CSFs:                          2016
Maximum Davidson iterations:              500
Residual convergence:                 1.0e-06
Orthogonality tolerance:              1.0e-12
Use incremental sigma vectors:             No

Davidson memory usage:  12.58 MB

Guess Vectors:
  64 &  63 :  open  :    -0.087333
  64 &  62 :  open  :    -0.060585
  64 &  61 :  open  :     0.002025
  64 &  59 :  open  :     0.005782
  64 &  60 :  open  :     0.029364
  63 &  62 :  open  :     0.030530
  64 &  57 :  open  :     0.040731
  64 &  58 :  open  :     0.044548
  64 &  56 :  open  :     0.089539
  63 &  61 :  open  :     0.093140
  63 &  59 :  open  :     0.096897
  64 &  55 :  open  :     0.104766
  62 &  61 :  open  :     0.119888
  63 &  60 :  open  :     0.120479
  62 &  59 :  open  :     0.123645

  Root           Eigenvalue       Energy Change        Residual
-------------------------------------------------------------------
Iteration:    0   Subspace Size:   15
Root: 1:        -0.00966043        -0.00966043         0.02704014  
Root: 2:         0.02136141         0.02136141         0.02523573  
Root: 3:         0.05370000         0.05370000         0.02110767  
Root: 4:         0.07660805         0.07660805         0.02325118  

Iteration:    1   Subspace Size:   19
Root: 1:        -0.01164456        -0.00198413         0.00477791  
Root: 2:         0.01960943        -0.00175198         0.00473218  
Root: 3:         0.05210071        -0.00159929         0.00435354  
Root: 4:         0.07464996        -0.00195809         0.00619904  

Iteration:    2   Subspace Size:   23
Root: 1:        -0.01170419        -0.00005964         0.00067542  
Root: 2:         0.01955042        -0.00005901         0.00079501  
Root: 3:         0.05203991        -0.00006080         0.00080110  
Root: 4:         0.07452501        -0.00012495         0.00091109  

Iteration:    3   Subspace Size:   27
Root: 1:        -0.01170534        -0.00000115         0.00009383  
Root: 2:         0.01954875        -0.00000167         0.00012432  
Root: 3:         0.05203804        -0.00000188         0.00018977  
Root: 4:         0.07452241        -0.00000260         0.00016392  

Iteration:    4   Subspace Size:   31
Root: 1:        -0.01170536        -0.00000002         0.00001424  
Root: 2:         0.01954871        -0.00000003         0.00002354  
Root: 3:         0.05203793        -0.00000011         0.00003932  
Root: 4:         0.07452232        -0.00000009         0.00003525  

Iteration:    5   Subspace Size:   35
Root: 1:        -0.01170536        -0.00000000         0.00000209  
Root: 2:         0.01954871        -0.00000000         0.00000394  
Root: 3:         0.05203792        -0.00000000         0.00000755  
Root: 4:         0.07452231        -0.00000000         0.00000843  

Iteration:    6   Subspace Size:   39
Root: 1:        -0.01170536        -0.00000000         0.00000033  Converged
Root: 2:         0.01954871        -0.00000000         0.00000070  Converged
Root: 3:         0.05203792        -0.00000000         0.00000130  
Root: 4:         0.07452231        -0.00000000         0.00000137  

Iteration:    7   Subspace Size:   41
Root: 1:        -0.01170536        -0.00000000         0.00000031  Converged
Root: 2:         0.01954871        -0.00000000         0.00000064  Converged
Root: 3:         0.05203792        -0.00000000         0.00000017  Converged
Root: 4:         0.07452231        -0.00000000         0.00000026  Converged

 in gcp call
 n=          32
 coors(1) =   -9.39261464298388        2.13327560811519     
 -0.225740554006935     
 coors(2) =   -8.18131926827596        1.77367661518089     
   2.00671429540850     
 elements:            7           6
 gcp_e =   0.000000000000000E+000
 echo:  F
 pbc:  F
 method =pbeh3c              
Davidson converged in 7 iterations
41 sigma vectors were formed

Building Xtilde...

Building Z-vector RHS...

 Generating 2nd functional diffs
Solving CPSCF equations
Using DIIS solver

 Iter         Residual      
------  --------------------
    1      2.594215093456
    2      5.267578594408
    3      0.713269860547
    4      0.050678652530
    5      0.012675845732
    6      0.005001802903
    7      0.001491586159
    8      0.000760578769
    9      0.000323090107
   10      0.000132956248
   11      0.000054545240
   12      0.000027989396
   13      0.000006722275
   14      0.000003683730
   15      0.000000895375

CPSCF converged

Building X...

Computing grad Generating 2nd functional diffs
 Generating 2nd functional diffs
  Root   Mult.   Total Energy (a.u.)   Ex. Energy (a.u.)     Ex. Energy (eV)     Ex. Energy (nm)        Osc. (a.u.)  
-------------------------------------------------------------------------------------------------------------------
     1  singlet       -779.61887866
     2  triplet       -779.54034077          0.07853790          2.13712452        580.14504914          0.00000000
     3  singlet       -779.52248445          0.09639422          2.62301964        472.67743878          0.18136420
     4  triplet       -779.50908670          0.10979197          2.98759090        414.99731679          0.00000000
     5  singlet       -779.48703956          0.13183911          3.58752407        345.59829624          1.02008750
     6  triplet       -779.47659749          0.14228118          3.87166719        320.23470667          0.00000000
     7  singlet       -779.46825025          0.15062842          4.09880712        302.48854603          0.13183325
     8  triplet       -779.45411310          0.16476557          4.48349848        276.53454387          0.00000000

Singlet  1: Largest CI coefficients:
  64  &  64 : closed :   0.993492

Triplet  2: Largest CI coefficients:
  63  &  64 :  open  :  -0.698237
  64  &  63 :  open  :   0.698237

Singlet  3: Largest CI coefficients:
  63  &  64 :  open  :   0.561228
  64  &  63 :  open  :   0.561228
  62  &  64 :  open  :   0.396741
  64  &  62 :  open  :   0.396741
  63  &  63 : closed :   0.140389

Triplet  4: Largest CI coefficients:
  62  &  64 :  open  :  -0.683436
  64  &  62 :  open  :   0.683436
  62  &  63 :  open  :  -0.132713
  63  &  62 :  open  :   0.132713

Singlet  5: Largest CI coefficients:
  62  &  64 :  open  :   0.547779
  64  &  62 :  open  :   0.547779
  63  &  64 :  open  :  -0.415045
  64  &  63 :  open  :  -0.415045

Triplet  6: Largest CI coefficients:
  61  &  64 :  open  :  -0.681898
  64  &  61 :  open  :   0.681898
  60  &  64 :  open  :  -0.100216
  64  &  60 :  open  :   0.100216

Singlet  7: Largest CI coefficients:
  61  &  64 :  open  :   0.680573
  64  &  61 :  open  :   0.680573
  61  &  63 :  open  :   0.111170
  63  &  61 :  open  :   0.111170

Triplet  8: Largest CI coefficients:
  60  &  64 :  open  :   0.694332
  64  &  60 :  open  :  -0.694332
  61  &  64 :  open  :  -0.105495
  64  &  61 :  open  :   0.105495

Singlet state dipole moments:

  Root       Dx         Dy         Dz         |D|  (Debye)
------------------------------------------------------------
     1   -13.6523     2.1383     0.8082    13.8424
     2    -8.6717     1.5164    -1.2613     8.8932
     3   -11.8497     1.4511     0.4050    11.9451
     4     4.7750    -0.6206    -0.3299     4.8264

Triplet state dipole moments:

  Root       Dx         Dy         Dz         |D|  (Debye)
------------------------------------------------------------
     1   -11.6045     1.1603     0.6456    11.6802
     2    -8.2380     1.7349    -1.9701     8.6462
     3     5.4985    -0.7724    -0.3862     5.5659
     4    10.5129    -1.7635     0.7386    10.6853

Transition dipole moments between singlet states:

    Transition       Tx         Ty         Tz         |T| (a.u.)
------------------------------------------------------------------
     1 ->    2    -1.6428     0.3512     0.0058     1.6799
     1 ->    3     3.3248    -0.7343    -0.1107     3.4068
     1 ->    4    -1.0574     0.2728    -0.3467     1.1458
     2 ->    3     1.2510     0.1120    -0.8625     1.5237
     2 ->    4     0.3162    -0.0982     0.0310     0.3325
     3 ->    4    -1.0479     0.2178    -0.1589     1.0821

Transition dipole moments between triplet states:

    Transition       Tx         Ty         Tz         |T| (a.u.)
------------------------------------------------------------------
     1 ->    2     1.1609     0.0280    -0.5674     1.2924
     1 ->    3    -0.2784    -0.1123     0.4206     0.5168
     1 ->    4    -0.2204     0.0276    -0.0770     0.2351
     2 ->    3     0.1675     0.0166    -0.1828     0.2485
     2 ->    4    -0.1095     0.0012     0.0737     0.1320
     3 ->    4     0.2123    -0.0258    -0.2386     0.3204

Magnetic transition dipole moments and rotational strengths:

 Transition      Lx         Ly         Lz       R(len)     R(vel) (a.u.)
------------------------------------------------------------------------
 1 ->    2    -0.0273    -0.0041     0.3721    -0.0455    -0.5008
 1 ->    3     0.1857    -0.5799    -0.1116    -1.0557    -2.4069
 1 ->    4    -0.0137     0.0442     0.0279    -0.0169    -0.0400

Electric transition quadrupole moments (Cartesian):

 Transition      Qxy        Qxz        Qyz        Qxx        Qyy        Qzz       norm (a.u.)
----------------------------------------------------------------------------------------------
 1 ->    2    -1.5007     0.1165     0.0351     7.1267     0.2348    -0.0895     7.2883
 1 ->    3     2.2757    -0.3919    -0.0140   -11.1495    -0.4683     0.0591    11.3959
 1 ->    4     2.5213    -0.0299    -0.1325   -14.4977    -0.5888     0.5179    14.7368


|FINAL Target State Energy: -779.522484447805 a.u.
 Energy calculation finished, energy: -7.794870396E+02

Converting Cartesians to HDLC
 Wolfe conditions fulfilled, increasing trust radius
Testing convergence  in cycle    3
    Energy  7.1554E-03 Target: 5.0000E-04 converged?   no
  Max step  5.7934E-02 Target: 4.0000E-03 converged?   no
  RMS step  1.9154E-02 Target: 2.6667E-03 converged?   no
  Max grad  1.0631E-02 Target: 1.0000E-03 converged?   no
  RMS grad  2.8975E-03 Target: 6.6667E-04 converged?   no
 Predicted step length 6.1203E-02
 Trust radius          4.0000E-01

Converting HDLC to Cartesians
 in gcp call
 n=          32
 coors(1) =   -9.42229851681559        2.12065263591327     
 -0.229826229963245     
 coors(2) =   -8.22873808628027        1.76318476990171     
   2.01178942386692     
 elements:            7           6
 gcp_e =    1.00000000000000     
 echo:  F
 pbc:  F
 method =pbeh3c              
RMSD coordinate change for step 3 is  3.258e-02
DFTD Energy:    -0.0211124 hartree
gCP Energy:     0.0586531 hartree
| Total AOs: 316    Total MOs: 298
Setting up the DFT grid...
| time to set the grid = 0.05 s
DFT grid points: 367403 (11481 points/atom)

                      *** Start SCF Iterations ***

 Iter     DIIS Error       Energy change      Electrons        XC Energy           Energy        Time(s)
----------------------------------------------------------------------------------------------------------
Initial temperature is 0.250000
| Skip purify step
|    1     0.0083572986    -772.1729026117   125.9883773986   -63.8489130199    -772.1729026117     1.35  
|    2     0.0013991305      -0.0192748391   125.9999779107   -63.8536399828    -772.1921774508     1.22  
|    3     0.0023224087      +0.0001527237   125.9999779480   -63.8478852341    -772.1920247272     1.21  
|    4     0.0005259423      -0.0002680372   125.9999778604   -63.8504274616    -772.1922927644     1.19  
|    5     0.0002386523      -0.0000085723   125.9999778944   -63.8511718621    -772.1923013367     1.16  
|    6     0.0000936631      -0.0000021805   125.9999778853   -63.8511424232    -772.1923035172     1.14  
|    7     0.0000370763      -0.0000002097   125.9999778830   -63.8510210160    -772.1923037270     1.12  
----------------------------------------------------------------------------------------------------------
FINAL ENERGY: -772.1923037270 a.u.
Fractional Occupation Entropy: 0.0000000000
Mermin Free Energy:            -772.1923037270
DISPERSION CONTRIBUTION TO ENERGY: -0.0211123670 a.u.
GCP BSSE CORRECTION: 0.0586530561 a.u.
HOMO-LUMO GAP: 2.727 eV
CENTER OF MASS: {-0.058678, -0.135299, 0.003352} ANGS
DIPOLE MOMENT: {-6.665176, 1.681867, 0.055904} (|D| = 6.874328) DEBYE

Running Mulliken population analysis...


  Restricted hh-TDA Parameters
--------------------------------------------
Number of occupied orbitals:            64
Number of virtual orbitals:            234
Number of molecular orbitals:          298
Number of basis functions:             316
Multiplicity of target state:      singlet

 Generating 2nd functional diffs
Reference energy:             -779.5307862757
Number of electrons:           127.9999775318
XC energy:                     -65.1650896404

      Davidson Diagonalization Parameters
-----------------------------------------------
Number of roots to find:                    4
Number of guess vectors:                   15
Maximum subspace size:                    300
Number of vectors to save:                  4
Collapse vectors per root:                  2
Number of CSFs:                          2080
Maximum Davidson iterations:              500
Residual convergence:                 1.0e-06
Orthogonality tolerance:              1.0e-12
Use incremental sigma vectors:             No

Davidson memory usage:  12.89 MB

Guess Vectors:
  64 &  64 : closed :    -0.176118
  64 &  63 :  open  :    -0.085007
  64 &  62 :  open  :    -0.059992
  64 &  61 :  open  :     0.004195
  63 &  63 : closed :     0.006105
  64 &  59 :  open  :     0.008130
  63 &  62 :  open  :     0.031119
  64 &  60 :  open  :     0.031166
  64 &  57 :  open  :     0.042326
  64 &  58 :  open  :     0.046274
  62 &  62 : closed :     0.056134
  64 &  56 :  open  :     0.089197
  63 &  61 :  open  :     0.095306
  63 &  59 :  open  :     0.099242
  64 &  55 :  open  :     0.105780

  Root           Eigenvalue       Energy Change        Residual
-------------------------------------------------------------------
Iteration:    0   Subspace Size:   15
Root: 1:        -0.08580247        -0.08580247         0.03653568  
Root: 2:         0.01193474         0.01193474         0.03821274  
Root: 3:         0.04707995         0.04707995         0.04360056  
Root: 4:         0.06750913         0.06750913         0.03987259  

Iteration:    1   Subspace Size:   19
Root: 1:        -0.08796557        -0.00216310         0.00415141  
Root: 2:         0.00834811        -0.00358664         0.00846308  
Root: 3:         0.04289596        -0.00418398         0.01016386  
Root: 4:         0.06249095        -0.00501818         0.01095062  

Iteration:    2   Subspace Size:   23
Root: 1:        -0.08799727        -0.00003171         0.00066424  
Root: 2:         0.00817084        -0.00017727         0.00150009  
Root: 3:         0.04266072        -0.00023524         0.00282121  
Root: 4:         0.06214692        -0.00034402         0.00317407  

Iteration:    3   Subspace Size:   27
Root: 1:        -0.08799804        -0.00000077         0.00008738  
Root: 2:         0.00816588        -0.00000496         0.00026274  
Root: 3:         0.04264492        -0.00001581         0.00062489  
Root: 4:         0.06211916        -0.00002776         0.00066627  

Iteration:    4   Subspace Size:   31
Root: 1:        -0.08799805        -0.00000001         0.00001169  
Root: 2:         0.00816574        -0.00000014         0.00004833  
Root: 3:         0.04264419        -0.00000073         0.00011382  
Root: 4:         0.06211798        -0.00000118         0.00017447  

Iteration:    5   Subspace Size:   35
Root: 1:        -0.08799806        -0.00000000         0.00000165  
Root: 2:         0.00816573        -0.00000000         0.00000922  
Root: 3:         0.04264417        -0.00000002         0.00002268  
Root: 4:         0.06211790        -0.00000008         0.00003974  

Iteration:    6   Subspace Size:   39
Root: 1:        -0.08799806        -0.00000000         0.00000022  Converged
Root: 2:         0.00816573        -0.00000000         0.00000177  
Root: 3:         0.04264417        -0.00000000         0.00000440  
Root: 4:         0.06211790        -0.00000000         0.00000903  

Iteration:    7   Subspace Size:   42
Root: 1:        -0.08799806        -0.00000000         0.00000022  Converged
Root: 2:         0.00816573        -0.00000000         0.00000030  Converged
Root: 3:         0.04264417        -0.00000000         0.00000090  Converged
Root: 4:         0.06211790        -0.00000000         0.00000169  

Iteration:    8   Subspace Size:   43
Root: 1:        -0.08799806        -0.00000000         0.00000021  Converged
Root: 2:         0.00816573        -0.00000000         0.00000028  Converged
Root: 3:         0.04264417        -0.00000000         0.00000089  Converged
Root: 4:         0.06211790        -0.00000000         0.00000037  Converged

Davidson converged in 8 iterations
43 sigma vectors were formed

      Davidson Diagonalization Parameters
-----------------------------------------------
Number of roots to find:                    4
Number of guess vectors:                   15
Maximum subspace size:                    300
Number of vectors to save:                  4
Collapse vectors per root:                  2
Number of CSFs:                          2016
Maximum Davidson iterations:              500
Residual convergence:                 1.0e-06
Orthogonality tolerance:              1.0e-12
Use incremental sigma vectors:             No

Davidson memory usage:  12.58 MB

Guess Vectors:
  64 &  63 :  open  :    -0.085007
  64 &  62 :  open  :    -0.059992
  64 &  61 :  open  :     0.004195
  64 &  59 :  open  :     0.008130
  63 &  62 :  open  :     0.031119
  64 &  60 :  open  :     0.031166
  64 &  57 :  open  :     0.042326
  64 &  58 :  open  :     0.046274
  64 &  56 :  open  :     0.089197
  63 &  61 :  open  :     0.095306
  63 &  59 :  open  :     0.099242
  64 &  55 :  open  :     0.105780
  62 &  61 :  open  :     0.120321
  63 &  60 :  open  :     0.122278
  62 &  59 :  open  :     0.124256

  Root           Eigenvalue       Energy Change        Residual
-------------------------------------------------------------------
Iteration:    0   Subspace Size:   15
Root: 1:        -0.00801447        -0.00801447         0.02666861  
Root: 2:         0.02181542         0.02181542         0.02512363  
Root: 3:         0.05561253         0.05561253         0.02093302  
Root: 4:         0.07802565         0.07802565         0.02288670  

Iteration:    1   Subspace Size:   19
Root: 1:        -0.00995900        -0.00194453         0.00473299  
Root: 2:         0.02008991        -0.00172551         0.00472972  
Root: 3:         0.05403017        -0.00158235         0.00432098  
Root: 4:         0.07612985        -0.00189581         0.00609787  

Iteration:    2   Subspace Size:   23
Root: 1:        -0.01001818        -0.00005918         0.00065969  
Root: 2:         0.02003090        -0.00005901         0.00080258  
Root: 3:         0.05397045        -0.00005972         0.00074358  
Root: 4:         0.07600893        -0.00012092         0.00090223  

Iteration:    3   Subspace Size:   27
Root: 1:        -0.01001928        -0.00000110         0.00009152  
Root: 2:         0.02002920        -0.00000170         0.00012321  
Root: 3:         0.05396886        -0.00000159         0.00017145  
Root: 4:         0.07600635        -0.00000258         0.00016897  

Iteration:    4   Subspace Size:   31
Root: 1:        -0.01001930        -0.00000002         0.00001392  
Root: 2:         0.02002917        -0.00000003         0.00002299  
Root: 3:         0.05396877        -0.00000009         0.00003378  
Root: 4:         0.07600626        -0.00000010         0.00003641  

Iteration:    5   Subspace Size:   35
Root: 1:        -0.01001930        -0.00000000         0.00000204  
Root: 2:         0.02002917        -0.00000000         0.00000391  
Root: 3:         0.05396877        -0.00000000         0.00000649  
Root: 4:         0.07600625        -0.00000000         0.00000882  

Iteration:    6   Subspace Size:   39
Root: 1:        -0.01001930        -0.00000000         0.00000031  Converged
Root: 2:         0.02002917        -0.00000000         0.00000069  Converged
Root: 3:         0.05396877        -0.00000000         0.00000112  
Root: 4:         0.07600625        -0.00000000         0.00000142  

Iteration:    7   Subspace Size:   41
Root: 1:        -0.01001930        -0.00000000         0.00000031  Converged
Root: 2:         0.02002917        -0.00000000         0.00000063  Converged
Root: 3:         0.05396877        -0.00000000         0.00000015  Converged
Root: 4:         0.07600625        -0.00000000         0.00000025  Converged

 in gcp call
 n=          32
 coors(1) =   -9.42229851681559        2.12065263591327     
 -0.229826229963245     
 coors(2) =   -8.22873808628027        1.76318476990171     
   2.01178942386692     
 elements:            7           6
 gcp_e =   0.000000000000000E+000
 echo:  F
 pbc:  F
 method =pbeh3c              
Davidson converged in 7 iterations
41 sigma vectors were formed

Building Xtilde...

Building Z-vector RHS...

 Generating 2nd functional diffs
Solving CPSCF equations
Using DIIS solver

 Iter         Residual      
------  --------------------
    1      2.550767795441
    2      5.183550604267
    3      0.714180891208
    4      0.050913677347
    5      0.013070754215
    6      0.005246474451
    7      0.001446601589
    8      0.000806513369
    9      0.000340574088
   10      0.000137550818
   11      0.000055045670
   12      0.000028321257
   13      0.000006855419
   14      0.000003646303
   15      0.000000937582

CPSCF converged

Building X...

Computing grad Generating 2nd functional diffs
 Generating 2nd functional diffs
  Root   Mult.   Total Energy (a.u.)   Ex. Energy (a.u.)     Ex. Energy (eV)     Ex. Energy (nm)        Osc. (a.u.)  
-------------------------------------------------------------------------------------------------------------------
     1  singlet       -779.61878433
     2  triplet       -779.54080557          0.07797876          2.12190957        584.30492314          0.00000000
     3  singlet       -779.52262054          0.09616379          2.61674935        473.81007471          0.17071159
     4  triplet       -779.51075711          0.10802722          2.93956976        421.77675996          0.00000000
     5  singlet       -779.48814211          0.13064222          3.55495512        348.76451738          1.05204248
     6  triplet       -779.47681751          0.14196682          3.86311320        320.94379382          0.00000000
     7  singlet       -779.46866838          0.15011595          4.08486226        303.52117876          0.14010583
     8  triplet       -779.45478002          0.16400431          4.46278357        277.81813448          0.00000000

Singlet  1: Largest CI coefficients:
  64  &  64 : closed :  -0.993260

Triplet  2: Largest CI coefficients:
  63  &  64 :  open  :   0.698589
  64  &  63 :  open  :  -0.698589

Singlet  3: Largest CI coefficients:
  63  &  64 :  open  :  -0.546823
  64  &  63 :  open  :  -0.546823
  62  &  64 :  open  :  -0.415145
  64  &  62 :  open  :  -0.415145
  63  &  63 : closed :  -0.140830

Triplet  4: Largest CI coefficients:
  62  &  64 :  open  :   0.683955
  64  &  62 :  open  :  -0.683955
  62  &  63 :  open  :   0.134907
  63  &  62 :  open  :  -0.134907

Singlet  5: Largest CI coefficients:
  62  &  64 :  open  :  -0.534888
  64  &  62 :  open  :  -0.534888
  63  &  64 :  open  :   0.433598
  64  &  63 :  open  :   0.433598

Triplet  6: Largest CI coefficients:
  61  &  64 :  open  :   0.683171
  64  &  61 :  open  :  -0.683171

Singlet  7: Largest CI coefficients:
  61  &  64 :  open  :  -0.680472
  64  &  61 :  open  :  -0.680472
  61  &  63 :  open  :  -0.112698
  63  &  61 :  open  :  -0.112698

Triplet  8: Largest CI coefficients:
  60  &  64 :  open  :  -0.695197
  64  &  60 :  open  :   0.695197
  61  &  64 :  open  :   0.101043
  64  &  61 :  open  :  -0.101043

Singlet state dipole moments:

  Root       Dx         Dy         Dz         |D|  (Debye)
------------------------------------------------------------
     1   -13.8238     2.1838     0.8115    14.0187
     2    -8.6802     1.6047    -1.3676     8.9326
     3   -12.1645     1.5332     0.4881    12.2704
     4     4.6670    -0.6703    -0.3528     4.7281

Triplet state dipole moments:

  Root       Dx         Dy         Dz         |D|  (Debye)
------------------------------------------------------------
     1   -11.7333     1.2298     0.6696    11.8165
     2    -8.2094     1.8003    -2.0147     8.6426
     3     5.3935    -0.8190    -0.4158     5.4712
     4    10.4600    -1.8591     0.6772    10.6454

Transition dipole moments between singlet states:

    Transition       Tx         Ty         Tz         |T| (a.u.)
------------------------------------------------------------------
     1 ->    2    -1.5976     0.3324     0.0099     1.6318
     1 ->    3     3.3943    -0.7360    -0.1279     3.4755
     1 ->    4    -1.0887     0.2959    -0.3565     1.1832
     2 ->    3     1.2313     0.1038    -0.8364     1.4921
     2 ->    4     0.2924    -0.0965     0.0346     0.3098
     3 ->    4    -1.0357     0.2280    -0.1630     1.0729

Transition dipole moments between triplet states:

    Transition       Tx         Ty         Tz         |T| (a.u.)
------------------------------------------------------------------
     1 ->    2     1.0970     0.0280    -0.5487     1.2269
     1 ->    3    -0.2682    -0.1191     0.4252     0.5166
     1 ->    4    -0.2350     0.0339    -0.0789     0.2502
     2 ->    3     0.1303     0.0249    -0.1850     0.2277
     2 ->    4    -0.0991     0.0002     0.0733     0.1233
     3 ->    4     0.1882    -0.0235    -0.2413     0.3070

Magnetic transition dipole moments and rotational strengths:

 Transition      Lx         Ly         Lz       R(len)     R(vel) (a.u.)
------------------------------------------------------------------------
 1 ->    2    -0.0151    -0.0046     0.3699    -0.0263    -0.2131
 1 ->    3     0.1656    -0.5980    -0.1117    -1.0166    -2.2316
 1 ->    4    -0.0133     0.0355     0.0182    -0.0185    -0.0412

Electric transition quadrupole moments (Cartesian):

 Transition      Qxy        Qxz        Qyz        Qxx        Qyy        Qzz       norm (a.u.)
----------------------------------------------------------------------------------------------
 1 ->    2    -1.4772     0.0943     0.0371     6.9781     0.2345    -0.0729     7.1377
 1 ->    3     2.3423    -0.3940    -0.0237   -11.4926    -0.4783     0.0455    11.7454
 1 ->    4     2.5806    -0.0686    -0.1470   -14.3043    -0.6071     0.5196    14.5580


|FINAL Target State Energy: -779.522620543589 a.u.
 Energy calculation finished, energy: -7.794881421E+02

Converting Cartesians to HDLC
 Wolfe conditions fulfilled, increasing trust radius
Testing convergence  in cycle    4
    Energy  1.1026E-03 Target: 5.0000E-04 converged?   no
  Max step  2.2230E-02 Target: 4.0000E-03 converged?   no
  RMS step  6.4514E-03 Target: 2.6667E-03 converged?   no
  Max grad  8.5088E-03 Target: 1.0000E-03 converged?   no
  RMS grad  2.3183E-03 Target: 6.6667E-04 converged?   no
 Predicted step length 1.6314E-01
 Trust radius          5.0000E-01

Converting HDLC to Cartesians
 in gcp call
 n=          32
 coors(1) =   -9.42588545856792        2.08062890819434     
 -0.257330088190120     
 coors(2) =   -8.29874789106692        1.70822602592230     
   2.01307249072535     
 elements:            7           6
 gcp_e =    1.00000000000000     
 echo:  F
 pbc:  F
 method =pbeh3c              
RMSD coordinate change for step 4 is  8.321e-02
DFTD Energy:    -0.0211368 hartree
gCP Energy:     0.0590930 hartree
| Total AOs: 316    Total MOs: 298
Setting up the DFT grid...
| time to set the grid = 0.05 s
DFT grid points: 367357 (11479 points/atom)

                      *** Start SCF Iterations ***

 Iter     DIIS Error       Energy change      Electrons        XC Energy           Energy        Time(s)
----------------------------------------------------------------------------------------------------------
Initial temperature is 0.250000
| Skip purify step
|    1     0.0241929027    -772.1696101088   125.9743361667   -63.8391635907    -772.1696101088     1.32  
|    2     0.0032012212      -0.0243192777   125.9999634147   -63.8553102862    -772.1939293865     1.22  
|    3     0.0045923594      +0.0000531132   125.9999631260   -63.8433000826    -772.1938762733     1.20  
|    4     0.0007993476      -0.0005758222   125.9999631773   -63.8472242572    -772.1944520955     1.18  
|    5     0.0006796798      -0.0000224165   125.9999632308   -63.8489035823    -772.1944745120     1.15  
|    6     0.0001842092      -0.0000164954   125.9999632109   -63.8490379141    -772.1944910074     1.13  
|    7     0.0000602452      -0.0000016570   125.9999632062   -63.8485284613    -772.1944926644     1.11  
|    8     0.0000190433      -0.0000001801   125.9999632073   -63.8485577922    -772.1944928445     1.09  
----------------------------------------------------------------------------------------------------------
FINAL ENERGY: -772.1944928445 a.u.
Fractional Occupation Entropy: 0.0000000000
Mermin Free Energy:            -772.1944928445
DISPERSION CONTRIBUTION TO ENERGY: -0.0211367631 a.u.
GCP BSSE CORRECTION: 0.0590929561 a.u.
HOMO-LUMO GAP: 2.770 eV
CENTER OF MASS: {-0.058777, -0.126982, 0.011856} ANGS
DIPOLE MOMENT: {-6.603845, 1.491941, -0.135957} (|D| = 6.771642) DEBYE

Running Mulliken population analysis...


  Restricted hh-TDA Parameters
--------------------------------------------
Number of occupied orbitals:            64
Number of virtual orbitals:            234
Number of molecular orbitals:          298
Number of basis functions:             316
Multiplicity of target state:      singlet

 Generating 2nd functional diffs
Reference energy:             -779.5333989255
Number of electrons:           127.9999626235
XC energy:                     -65.1625747934

      Davidson Diagonalization Parameters
-----------------------------------------------
Number of roots to find:                    4
Number of guess vectors:                   15
Maximum subspace size:                    300
Number of vectors to save:                  4
Collapse vectors per root:                  2
Number of CSFs:                          2080
Maximum Davidson iterations:              500
Residual convergence:                 1.0e-06
Orthogonality tolerance:              1.0e-12
Use incremental sigma vectors:             No

Davidson memory usage:  12.89 MB

Guess Vectors:
  64 &  64 : closed :    -0.175081
  64 &  63 :  open  :    -0.081946
  64 &  62 :  open  :    -0.060271
  64 &  61 :  open  :     0.006550
  63 &  63 : closed :     0.011189
  64 &  59 :  open  :     0.014297
  64 &  60 :  open  :     0.032323
  63 &  62 :  open  :     0.032864
  64 &  57 :  open  :     0.038534
  64 &  58 :  open  :     0.050633
  62 &  62 : closed :     0.054539
  64 &  56 :  open  :     0.090413
  63 &  61 :  open  :     0.099685
  64 &  55 :  open  :     0.106864
  63 &  59 :  open  :     0.107432

  Root           Eigenvalue       Energy Change        Residual
-------------------------------------------------------------------
Iteration:    0   Subspace Size:   15
Root: 1:        -0.08501249        -0.08501249         0.03633199  
Root: 2:         0.01465383         0.01465383         0.03962706  
Root: 3:         0.04773208         0.04773208         0.04397608  
Root: 4:         0.06963600         0.06963600         0.03957189  

Iteration:    1   Subspace Size:   19
Root: 1:        -0.08714052        -0.00212803         0.00406364  
Root: 2:         0.01078728        -0.00386655         0.00908135  
Root: 3:         0.04353257        -0.00419951         0.01076821  
Root: 4:         0.06474387        -0.00489213         0.01096541  

Iteration:    2   Subspace Size:   23
Root: 1:        -0.08717021        -0.00002969         0.00063738  
Root: 2:         0.01058496        -0.00020232         0.00159434  
Root: 3:         0.04326170        -0.00027087         0.00299480  
Root: 4:         0.06440516        -0.00033872         0.00330726  

Iteration:    3   Subspace Size:   27
Root: 1:        -0.08717091        -0.00000070         0.00008291  
Root: 2:         0.01057933        -0.00000563         0.00028288  
Root: 3:         0.04324385        -0.00001785         0.00068931  
Root: 4:         0.06437617        -0.00002899         0.00069935  

Iteration:    4   Subspace Size:   31
Root: 1:        -0.08717092        -0.00000001         0.00001067  
Root: 2:         0.01057916        -0.00000017         0.00005114  
Root: 3:         0.04324300        -0.00000084         0.00012854  
Root: 4:         0.06437489        -0.00000128         0.00017709  

Iteration:    5   Subspace Size:   35
Root: 1:        -0.08717092        -0.00000000         0.00000145  
Root: 2:         0.01057916        -0.00000000         0.00000961  
Root: 3:         0.04324297        -0.00000003         0.00002596  
Root: 4:         0.06437481        -0.00000008         0.00004218  

Iteration:    6   Subspace Size:   39
Root: 1:        -0.08717092        -0.00000000         0.00000021  Converged
Root: 2:         0.01057916        -0.00000000         0.00000181  
Root: 3:         0.04324297        -0.00000000         0.00000473  
Root: 4:         0.06437480        -0.00000000         0.00000917  

Iteration:    7   Subspace Size:   42
Root: 1:        -0.08717092        -0.00000000         0.00000020  Converged
Root: 2:         0.01057916        -0.00000000         0.00000030  Converged
Root: 3:         0.04324297        -0.00000000         0.00000089  Converged
Root: 4:         0.06437480        -0.00000000         0.00000177  

Iteration:    8   Subspace Size:   43
Root: 1:        -0.08717092        -0.00000000         0.00000020  Converged
Root: 2:         0.01057916        -0.00000000         0.00000029  Converged
Root: 3:         0.04324297        -0.00000000         0.00000089  Converged
Root: 4:         0.06437480        -0.00000000         0.00000038  Converged

Davidson converged in 8 iterations
43 sigma vectors were formed

      Davidson Diagonalization Parameters
-----------------------------------------------
Number of roots to find:                    4
Number of guess vectors:                   15
Maximum subspace size:                    300
Number of vectors to save:                  4
Collapse vectors per root:                  2
Number of CSFs:                          2016
Maximum Davidson iterations:              500
Residual convergence:                 1.0e-06
Orthogonality tolerance:              1.0e-12
Use incremental sigma vectors:             No

Davidson memory usage:  12.58 MB

Guess Vectors:
  64 &  63 :  open  :    -0.081946
  64 &  62 :  open  :    -0.060271
  64 &  61 :  open  :     0.006550
  64 &  59 :  open  :     0.014297
  64 &  60 :  open  :     0.032323
  63 &  62 :  open  :     0.032864
  64 &  57 :  open  :     0.038534
  64 &  58 :  open  :     0.050633
  64 &  56 :  open  :     0.090413
  63 &  61 :  open  :     0.099685
  64 &  55 :  open  :     0.106864
  63 &  59 :  open  :     0.107432
  62 &  61 :  open  :     0.121360
  63 &  60 :  open  :     0.125458
  62 &  59 :  open  :     0.129107

  Root           Eigenvalue       Energy Change        Residual
-------------------------------------------------------------------
Iteration:    0   Subspace Size:   15
Root: 1:        -0.00607977        -0.00607977         0.02643639  
Root: 2:         0.02194309         0.02194309         0.02601985  
Root: 3:         0.05768306         0.05768306         0.02061367  
Root: 4:         0.07889702         0.07889702         0.02260286  

Iteration:    1   Subspace Size:   19
Root: 1:        -0.00799511        -0.00191535         0.00496302  
Root: 2:         0.02013170        -0.00181139         0.00493604  
Root: 3:         0.05614942        -0.00153364         0.00417005  
Root: 4:         0.07705270        -0.00184432         0.00602371  

Iteration:    2   Subspace Size:   23
Root: 1:        -0.00806126        -0.00006614         0.00068194  
Root: 2:         0.02006875        -0.00006295         0.00082157  
Root: 3:         0.05609530        -0.00005412         0.00069862  
Root: 4:         0.07693652        -0.00011618         0.00094813  

Iteration:    3   Subspace Size:   27
Root: 1:        -0.00806245        -0.00000119         0.00009442  
Root: 2:         0.02006700        -0.00000175         0.00013179  
Root: 3:         0.05609387        -0.00000143         0.00014817  
Root: 4:         0.07693362        -0.00000290         0.00021116  

Iteration:    4   Subspace Size:   31
Root: 1:        -0.00806247        -0.00000002         0.00001388  
Root: 2:         0.02006696        -0.00000004         0.00002426  
Root: 3:         0.05609381        -0.00000006         0.00002784  
Root: 4:         0.07693347        -0.00000015         0.00005181  

Iteration:    5   Subspace Size:   35
Root: 1:        -0.00806247        -0.00000000         0.00000196  
Root: 2:         0.02006696        -0.00000000         0.00000419  
Root: 3:         0.05609381        -0.00000000         0.00000484  
Root: 4:         0.07693346        -0.00000001         0.00001278  

Iteration:    6   Subspace Size:   39
Root: 1:        -0.00806247        -0.00000000         0.00000029  Converged
Root: 2:         0.02006696        -0.00000000         0.00000073  Converged
Root: 3:         0.05609381        -0.00000000         0.00000093  Converged
Root: 4:         0.07693346        -0.00000000         0.00000145  

Iteration:    7   Subspace Size:   40
Root: 1:        -0.00806247        -0.00000000         0.00000028  Converged
Root: 2:         0.02006696        -0.00000000         0.00000068  Converged
Root: 3:         0.05609381        -0.00000000         0.00000091  Converged
Root: 4:         0.07693346        -0.00000000         0.00000022  Converged

 in gcp call
 n=          32
 coors(1) =   -9.42588545856792        2.08062890819434     
 -0.257330088190120     
 coors(2) =   -8.29874789106692        1.70822602592230     
   2.01307249072535     
 elements:            7           6
 gcp_e =   0.000000000000000E+000
 echo:  F
 pbc:  F
 method =pbeh3c              
Davidson converged in 7 iterations
40 sigma vectors were formed

Building Xtilde...

Building Z-vector RHS...

 Generating 2nd functional diffs
Solving CPSCF equations
Using DIIS solver

 Iter         Residual      
------  --------------------
    1      2.408900294301
    2      4.836666200554
    3      0.698323265644
    4      0.048184932639
    5      0.013159044680
    6      0.006125834516
    7      0.001468891765
    8      0.000850872973
    9      0.000338353115
   10      0.000136713706
   11      0.000053054963
   12      0.000026835620
   13      0.000006143952
   14      0.000003447032
   15      0.000001018061
   16      0.000000673212

CPSCF converged

Building X...

Computing grad Generating 2nd functional diffs
 Generating 2nd functional diffs
  Root   Mult.   Total Energy (a.u.)   Ex. Energy (a.u.)     Ex. Energy (eV)     Ex. Energy (nm)        Osc. (a.u.)  
-------------------------------------------------------------------------------------------------------------------
     1  singlet       -779.62056985
     2  triplet       -779.54146140          0.07910845          2.15265017        575.96084338          0.00000000
     3  singlet       -779.52281977          0.09775008          2.65991465        466.12104913          0.15874152
     4  triplet       -779.51333197          0.10723788          2.91809079        424.88130003          0.00000000
     5  singlet       -779.49015595          0.13041390          3.54874206        349.37512634          1.14931527
     6  triplet       -779.47730512          0.14326473          3.89843101        318.03620592          0.00000000
     7  singlet       -779.46902412          0.15154573          4.12376832        300.65758112          0.13661581
     8  triplet       -779.45646546          0.16410438          4.46550677        277.64871302          0.00000000

Singlet  1: Largest CI coefficients:
  64  &  64 : closed :   0.993012

Triplet  2: Largest CI coefficients:
  63  &  64 :  open  :  -0.699243
  64  &  63 :  open  :   0.699243

Singlet  3: Largest CI coefficients:
  63  &  64 :  open  :   0.522790
  64  &  63 :  open  :   0.522790
  62  &  64 :  open  :   0.445104
  64  &  62 :  open  :   0.445104
  63  &  63 : closed :   0.130241

Triplet  4: Largest CI coefficients:
  62  &  64 :  open  :  -0.684730
  64  &  62 :  open  :   0.684730
  62  &  63 :  open  :  -0.128620
  63  &  62 :  open  :   0.128620

Singlet  5: Largest CI coefficients:
  62  &  64 :  open  :   0.514157
  64  &  62 :  open  :   0.514157
  63  &  64 :  open  :  -0.462182
  64  &  63 :  open  :  -0.462182

Triplet  6: Largest CI coefficients:
  61  &  64 :  open  :  -0.683054
  64  &  61 :  open  :   0.683054

Singlet  7: Largest CI coefficients:
  61  &  64 :  open  :   0.681085
  64  &  61 :  open  :   0.681085
  61  &  63 :  open  :   0.112821
  63  &  61 :  open  :   0.112821

Triplet  8: Largest CI coefficients:
  60  &  64 :  open  :   0.696175
  64  &  60 :  open  :  -0.696175

Singlet state dipole moments:

  Root       Dx         Dy         Dz         |D|  (Debye)
------------------------------------------------------------
     1   -13.8172     2.2236     0.8101    14.0184
     2    -8.6714     1.7168    -1.3823     8.9472
     3   -12.4460     1.6574     0.6586    12.5731
     4     4.5553    -0.7869    -0.5103     4.6509

Triplet state dipole moments:

  Root       Dx         Dy         Dz         |D|  (Debye)
------------------------------------------------------------
     1   -11.9005     1.3625     0.7912    12.0044
     2    -8.1681     1.8811    -1.9017     8.5949
     3     5.4032    -0.9453    -0.5980     5.5178
     4    10.4472    -2.0684     0.4004    10.6575

Transition dipole moments between singlet states:

    Transition       Tx         Ty         Tz         |T| (a.u.)
------------------------------------------------------------------
     1 ->    2    -1.5311     0.3029    -0.0041     1.5607
     1 ->    3     3.5542    -0.7553    -0.1271     3.6358
     1 ->    4    -1.0639     0.3174    -0.3459     1.1629
     2 ->    3     1.1650     0.0813    -0.7509     1.3884
     2 ->    4     0.2897    -0.0861     0.0065     0.3022
     3 ->    4    -1.2132     0.2680    -0.1364     1.2499

Transition dipole moments between triplet states:

    Transition       Tx         Ty         Tz         |T| (a.u.)
------------------------------------------------------------------
     1 ->    2     0.9811     0.0181    -0.4979     1.1003
     1 ->    3    -0.1657    -0.1312     0.3901     0.4437
     1 ->    4    -0.2802     0.0474    -0.0814     0.2956
     2 ->    3    -0.0042     0.0527    -0.1891     0.1964
     2 ->    4    -0.0841     0.0000     0.0778     0.1145
     3 ->    4     0.1265    -0.0167    -0.2480     0.2789

Magnetic transition dipole moments and rotational strengths:

 Transition      Lx         Ly         Lz       R(len)     R(vel) (a.u.)
------------------------------------------------------------------------
 1 ->    2     0.0067     0.0127     0.3566     0.0079     0.0754
 1 ->    3     0.1057    -0.6464    -0.1183    -0.8788    -1.9049
 1 ->    4     0.0041     0.0151    -0.0013    -0.0009    -0.0034

Electric transition quadrupole moments (Cartesian):

 Transition      Qxy        Qxz        Qyz        Qxx        Qyy        Qzz       norm (a.u.)
----------------------------------------------------------------------------------------------
 1 ->    2    -1.4236     0.0079     0.0357     6.6965     0.2268    -0.0210     6.8500
 1 ->    3     2.3823    -0.3484    -0.0501   -11.5550    -0.4731    -0.0566    11.8129
 1 ->    4     2.8273     0.0302    -0.1945   -14.6462    -0.6688     0.4390    14.9394


|FINAL Target State Energy: -779.522819765778 a.u.
 Energy calculation finished, energy: -7.794901560E+02

Converting Cartesians to HDLC
 Wolfe conditions fulfilled, increasing trust radius
Testing convergence  in cycle    5
    Energy  2.0138E-03 Target: 5.0000E-04 converged?   no
  Max step  5.5941E-02 Target: 4.0000E-03 converged?   no
  RMS step  1.7196E-02 Target: 2.6667E-03 converged?   no
  Max grad  7.4410E-03 Target: 1.0000E-03 converged?   no
  RMS grad  2.6901E-03 Target: 6.6667E-04 converged?   no
 Predicted step length 2.7196E-01
 Trust radius          5.0000E-01

Converting HDLC to Cartesians
 in gcp call
 n=          32
 coors(1) =   -9.45307695648627        2.01604954433637     
 -0.264486216719089     
 coors(2) =   -8.38752932712983        1.58082427819358     
   2.02413677705884     
 elements:            7           6
 gcp_e =    1.00000000000000     
 echo:  F
 pbc:  F
 method =pbeh3c              
RMSD coordinate change for step 5 is  1.227e-01
DFTD Energy:    -0.0211531 hartree
gCP Energy:     0.0593050 hartree
| Total AOs: 316    Total MOs: 298
Setting up the DFT grid...
| time to set the grid = 0.05 s
DFT grid points: 367316 (11478 points/atom)

                      *** Start SCF Iterations ***

 Iter     DIIS Error       Energy change      Electrons        XC Energy           Energy        Time(s)
----------------------------------------------------------------------------------------------------------
Initial temperature is 0.250000
| Skip purify step
|    1     0.0498904399    -772.1453552037   125.9435041023   -63.8228227671    -772.1453552037     1.30  
|    2     0.0067102195      -0.0501586079   125.9999760601   -63.8536273537    -772.1955138116     1.22  
|    3     0.0105779216      +0.0009302703   125.9999756093   -63.8333886499    -772.1945835413     1.20  
|    4     0.0017128552      -0.0025683794   125.9999756653   -63.8383224315    -772.1971519207     1.18  
|    5     0.0011142526      -0.0000828233   125.9999757164   -63.8418600598    -772.1972347440     1.14  
|    6     0.0003738006      -0.0000432273   125.9999757103   -63.8428676818    -772.1972779714     1.12  
|    7     0.0000994500      -0.0000051872   125.9999756884   -63.8416088621    -772.1972831585     1.10  
|    8     0.0000329023      -0.0000004990   125.9999756926   -63.8415984331    -772.1972836576     1.08  
----------------------------------------------------------------------------------------------------------
FINAL ENERGY: -772.1972836576 a.u.
Fractional Occupation Entropy: 0.0000000000
Mermin Free Energy:            -772.1972836576
DISPERSION CONTRIBUTION TO ENERGY: -0.0211531022 a.u.
GCP BSSE CORRECTION: 0.0593050072 a.u.
HOMO-LUMO GAP: 2.934 eV
CENTER OF MASS: {-0.057221, -0.115849, 0.015244} ANGS
DIPOLE MOMENT: {-6.798453, 1.338295, -0.194714} (|D| = 6.931661) DEBYE

Running Mulliken population analysis...


  Restricted hh-TDA Parameters
--------------------------------------------
Number of occupied orbitals:            64
Number of virtual orbitals:            234
Number of molecular orbitals:          298
Number of basis functions:             316
Multiplicity of target state:      singlet

 Generating 2nd functional diffs
Reference energy:             -779.5373130783
Number of electrons:           127.9999753070
XC energy:                     -65.1554694117

      Davidson Diagonalization Parameters
-----------------------------------------------
Number of roots to find:                    4
Number of guess vectors:                   15
Maximum subspace size:                    300
Number of vectors to save:                  4
Collapse vectors per root:                  2
Number of CSFs:                          2080
Maximum Davidson iterations:              500
Residual convergence:                 1.0e-06
Orthogonality tolerance:              1.0e-12
Use incremental sigma vectors:             No

Davidson memory usage:  12.89 MB

Guess Vectors:
  64 &  64 : closed :    -0.174447
  64 &  63 :  open  :    -0.074087
  64 &  62 :  open  :    -0.061040
  64 &  61 :  open  :     0.007532
  64 &  59 :  open  :     0.024480
  63 &  63 : closed :     0.026273
  64 &  60 :  open  :     0.032793
  64 &  57 :  open  :     0.038317
  63 &  62 :  open  :     0.039320
  62 &  62 : closed :     0.052367
  64 &  58 :  open  :     0.052456
  64 &  56 :  open  :     0.095411
  64 &  55 :  open  :     0.106132
  63 &  61 :  open  :     0.107893
  62 &  61 :  open  :     0.120940

  Root           Eigenvalue       Energy Change        Residual
-------------------------------------------------------------------
Iteration:    0   Subspace Size:   15
Root: 1:        -0.08472465        -0.08472465         0.03622757  
Root: 2:         0.02102773         0.02102773         0.04121787  
Root: 3:         0.04923291         0.04923291         0.04531334  
Root: 4:         0.07134299         0.07134299         0.03735795  

Iteration:    1   Subspace Size:   19
Root: 1:        -0.08680848        -0.00208383         0.00415800  
Root: 2:         0.01681447        -0.00421326         0.00965262  
Root: 3:         0.04450211        -0.00473081         0.01129628  
Root: 4:         0.06720241        -0.00414058         0.00883544  

Iteration:    2   Subspace Size:   23
Root: 1:        -0.08683937        -0.00003089         0.00067811  
Root: 2:         0.01659568        -0.00021878         0.00229569  
Root: 3:         0.04418196        -0.00032015         0.00219224  
Root: 4:         0.06700013        -0.00020228         0.00243938  

Iteration:    3   Subspace Size:   27
Root: 1:        -0.08684018        -0.00000081         0.00008679  
Root: 2:         0.01658412        -0.00001156         0.00061815  
Root: 3:         0.04417332        -0.00000864         0.00043367  
Root: 4:         0.06698625        -0.00001388         0.00051111  

Iteration:    4   Subspace Size:   31
Root: 1:        -0.08684019        -0.00000001         0.00001113  
Root: 2:         0.01658331        -0.00000082         0.00010969  
Root: 3:         0.04417295        -0.00000037         0.00009312  
Root: 4:         0.06698564        -0.00000061         0.00012977  

Iteration:    5   Subspace Size:   35
Root: 1:        -0.08684019        -0.00000000         0.00000159  
Root: 2:         0.01658328        -0.00000002         0.00002143  
Root: 3:         0.04417294        -0.00000001         0.00001779  
Root: 4:         0.06698560        -0.00000004         0.00002682  

Iteration:    6   Subspace Size:   39
Root: 1:        -0.08684019        -0.00000000         0.00000023  Converged
Root: 2:         0.01658328        -0.00000000         0.00000386  
Root: 3:         0.04417293        -0.00000000         0.00000281  
Root: 4:         0.06698560        -0.00000000         0.00000513  

Iteration:    7   Subspace Size:   42
Root: 1:        -0.08684019        -0.00000000         0.00000019  Converged
Root: 2:         0.01658328        -0.00000000         0.00000076  Converged
Root: 3:         0.04417293        -0.00000000         0.00000055  Converged
Root: 4:         0.06698560        -0.00000000         0.00000097  Converged

Davidson converged in 7 iterations
42 sigma vectors were formed

      Davidson Diagonalization Parameters
-----------------------------------------------
Number of roots to find:                    4
Number of guess vectors:                   15
Maximum subspace size:                    300
Number of vectors to save:                  4
Collapse vectors per root:                  2
Number of CSFs:                          2016
Maximum Davidson iterations:              500
Residual convergence:                 1.0e-06
Orthogonality tolerance:              1.0e-12
Use incremental sigma vectors:             No

Davidson memory usage:  12.58 MB

Guess Vectors:
  64 &  63 :  open  :    -0.074087
  64 &  62 :  open  :    -0.061040
  64 &  61 :  open  :     0.007532
  64 &  59 :  open  :     0.024480
  64 &  60 :  open  :     0.032793
  64 &  57 :  open  :     0.038317
  63 &  62 :  open  :     0.039320
  64 &  58 :  open  :     0.052456
  64 &  56 :  open  :     0.095411
  64 &  55 :  open  :     0.106132
  63 &  61 :  open  :     0.107893
  62 &  61 :  open  :     0.120940
  63 &  59 :  open  :     0.124840
  64 &  53 :  open  :     0.130352
  63 &  60 :  open  :     0.133154

  Root           Eigenvalue       Energy Change        Residual
-------------------------------------------------------------------
Iteration:    0   Subspace Size:   15
Root: 1:         0.00000258         0.00000258         0.02500212  
Root: 2:         0.02301082         0.02301082         0.02884836  
Root: 3:         0.05921245         0.05921245         0.02024251  
Root: 4:         0.07967255         0.07967255         0.02237783  

Iteration:    1   Subspace Size:   19
Root: 1:        -0.00170793        -0.00171050         0.00460173  
Root: 2:         0.02086776        -0.00214306         0.00570213  
Root: 3:         0.05774371        -0.00146873         0.00402057  
Root: 4:         0.07786840        -0.00180416         0.00605572  

Iteration:    2   Subspace Size:   23
Root: 1:        -0.00176700        -0.00005907         0.00061689  
Root: 2:         0.02078458        -0.00008318         0.00082605  
Root: 3:         0.05769349        -0.00005022         0.00073568  
Root: 4:         0.07775033        -0.00011806         0.00100799  

Iteration:    3   Subspace Size:   27
Root: 1:        -0.00176801        -0.00000101         0.00008393  
Root: 2:         0.02078291        -0.00000167         0.00013100  
Root: 3:         0.05769186        -0.00000163         0.00015343  
Root: 4:         0.07774688        -0.00000345         0.00022691  

Iteration:    4   Subspace Size:   31
Root: 1:        -0.00176802        -0.00000002         0.00001304  
Root: 2:         0.02078287        -0.00000004         0.00002298  
Root: 3:         0.05769179        -0.00000007         0.00002968  
Root: 4:         0.07774671        -0.00000017         0.00004669  

Iteration:    5   Subspace Size:   35
Root: 1:        -0.00176802        -0.00000000         0.00000187  
Root: 2:         0.02078287        -0.00000000         0.00000383  
Root: 3:         0.05769179        -0.00000000         0.00000492  
Root: 4:         0.07774670        -0.00000001         0.00001085  

Iteration:    6   Subspace Size:   39
Root: 1:        -0.00176802        -0.00000000         0.00000028  Converged
Root: 2:         0.02078287        -0.00000000         0.00000067  Converged
Root: 3:         0.05769179        -0.00000000         0.00000107  
Root: 4:         0.07774670        -0.00000000         0.00000132  

Iteration:    7   Subspace Size:   41
Root: 1:        -0.00176802        -0.00000000         0.00000028  Converged
Root: 2:         0.02078287        -0.00000000         0.00000067  Converged
Root: 3:         0.05769179        -0.00000000         0.00000016  Converged
Root: 4:         0.07774670        -0.00000000         0.00000026  Converged

 in gcp call
 n=          32
 coors(1) =   -9.45307695648627        2.01604954433637     
 -0.264486216719089     
 coors(2) =   -8.38752932712983        1.58082427819358     
   2.02413677705884     
 elements:            7           6
 gcp_e =   0.000000000000000E+000
 echo:  F
 pbc:  F
 method =pbeh3c              
Davidson converged in 7 iterations
41 sigma vectors were formed

Building Xtilde...

Building Z-vector RHS...

 Generating 2nd functional diffs
Solving CPSCF equations
Using DIIS solver

 Iter         Residual      
------  --------------------
    1      2.241680532213
    2      4.440678587494
    3      0.678949037013
    4      0.062486358157
    5      0.015629767314
    6      0.006278296869
    7      0.001792322945
    8      0.000806607634
    9      0.000319982075
   10      0.000133442051
   11      0.000050128439
   12      0.000025701599
   13      0.000005251125
   14      0.000002847841
   15      0.000000994864

CPSCF converged

Building X...

Computing grad Generating 2nd functional diffs
 Generating 2nd functional diffs
  Root   Mult.   Total Energy (a.u.)   Ex. Energy (a.u.)     Ex. Energy (eV)     Ex. Energy (nm)        Osc. (a.u.)  
-------------------------------------------------------------------------------------------------------------------
     1  singlet       -779.62415327
     2  triplet       -779.53908110          0.08507217          2.31493108        535.58493385          0.00000000
     3  singlet       -779.52072980          0.10342347          2.81429543        440.55154762          0.10234523
     4  triplet       -779.51653021          0.10762306          2.92857199        423.36067179          0.00000000
     5  singlet       -779.49314014          0.13101313          3.56504793        347.77714927          1.36140952
     6  triplet       -779.47962129          0.14453198          3.93291468        315.24767472          0.00000000
     7  singlet       -779.47032748          0.15382579          4.18581202        296.20111937          0.09519081
     8  triplet       -779.45956637          0.16458689          4.47863651        276.83474750          0.00000000

Singlet  1: Largest CI coefficients:
  64  &  64 : closed :   0.993453

Triplet  2: Largest CI coefficients:
  63  &  64 :  open  :  -0.700237
  64  &  63 :  open  :   0.700237

Singlet  3: Largest CI coefficients:
  62  &  64 :  open  :  -0.519827
  64  &  62 :  open  :  -0.519827
  63  &  64 :  open  :  -0.448381
  64  &  63 :  open  :  -0.448381
  63  &  63 : closed :  -0.105820

Triplet  4: Largest CI coefficients:
  62  &  64 :  open  :  -0.687213
  64  &  62 :  open  :   0.687213
  62  &  63 :  open  :  -0.115799
  63  &  62 :  open  :   0.115799

Singlet  5: Largest CI coefficients:
  63  &  64 :  open  :   0.532636
  64  &  63 :  open  :   0.532636
  62  &  64 :  open  :  -0.445372
  64  &  62 :  open  :  -0.445372

Triplet  6: Largest CI coefficients:
  61  &  64 :  open  :  -0.683690
  64  &  61 :  open  :   0.683690

Singlet  7: Largest CI coefficients:
  61  &  64 :  open  :   0.682158
  64  &  61 :  open  :   0.682158
  61  &  63 :  open  :   0.112063
  63  &  61 :  open  :   0.112063

Triplet  8: Largest CI coefficients:
  60  &  64 :  open  :   0.697266
  64  &  60 :  open  :  -0.697266

Singlet state dipole moments:

  Root       Dx         Dy         Dz         |D|  (Debye)
------------------------------------------------------------
     1   -13.5490     2.3016     0.8206    13.7675
     2    -8.0643     1.8431    -1.5345     8.4134
     3   -12.7943     1.8382     1.0606    12.9691
     4     4.4092    -0.9230    -0.6058     4.5453

Triplet state dipole moments:

  Root       Dx         Dy         Dz         |D|  (Debye)
------------------------------------------------------------
     1   -12.4117     1.6915     0.9953    12.5659
     2    -7.8945     1.9669    -1.7365     8.3191
     3     5.6164    -1.1337    -0.7589     5.7797
     4    10.4832    -2.3482     0.2500    10.7459

Transition dipole moments between singlet states:

    Transition       Tx         Ty         Tz         |T| (a.u.)
------------------------------------------------------------------
     1 ->    2     1.1999    -0.2112     0.0109     1.2183
     1 ->    3    -3.8600     0.8225     0.1033     3.9480
     1 ->    4    -0.8518     0.3000    -0.3357     0.9634
     2 ->    3     0.9577     0.0355    -0.5629     1.1115
     2 ->    4    -0.1691     0.0469     0.0349     0.1789
     3 ->    4     1.6656    -0.3585     0.0690     1.7051

Transition dipole moments between triplet states:

    Transition       Tx         Ty         Tz         |T| (a.u.)
------------------------------------------------------------------
     1 ->    2     0.8763    -0.0289    -0.4064     0.9664
     1 ->    3    -0.0498    -0.1405     0.3561     0.3860
     1 ->    4    -0.3360     0.0632    -0.0874     0.3529
     2 ->    3    -0.2589     0.0968    -0.1696     0.3242
     2 ->    4    -0.0911     0.0070     0.0933     0.1306
     3 ->    4     0.0632    -0.0181    -0.2456     0.2543

Magnetic transition dipole moments and rotational strengths:

 Transition      Lx         Ly         Lz       R(len)     R(vel) (a.u.)
------------------------------------------------------------------------
 1 ->    2    -0.0207     0.0058    -0.3361     0.0297     0.1633
 1 ->    3    -0.0058     0.6560     0.1143    -0.5737    -1.2482
 1 ->    4     0.0137    -0.0352    -0.0455     0.0069     0.0161

Electric transition quadrupole moments (Cartesian):

 Transition      Qxy        Qxz        Qyz        Qxx        Qyy        Qzz       norm (a.u.)
----------------------------------------------------------------------------------------------
 1 ->    2     1.2063     0.1160    -0.0085    -5.5367    -0.1997    -0.0224     5.6713
 1 ->    3    -2.4329     0.2577     0.0671    11.5528     0.4541     0.1881    11.8194
 1 ->    4     3.4631     0.0977    -0.2777   -16.2129    -0.8286     0.4121    16.6071


|FINAL Target State Energy: -779.520729795485 a.u.
 Energy calculation finished, energy: -7.794931401E+02

Converting Cartesians to HDLC
 Wolfe conditions fulfilled, increasing trust radius
Testing convergence  in cycle    6
    Energy  2.9842E-03 Target: 5.0000E-04 converged?   no
  Max step  1.0183E-01 Target: 4.0000E-03 converged?   no
  RMS step  2.8667E-02 Target: 2.6667E-03 converged?   no
  Max grad  2.1498E-02 Target: 1.0000E-03 converged?   no
  RMS grad  5.0092E-03 Target: 6.6667E-04 converged?   no
 Predicted step length 7.0839E-01
 Trust radius          5.0000E-01

Converting HDLC to Cartesians
 in gcp call
 n=          32
 coors(1) =   -9.40818578807716        1.91922948505828     
 -0.311308180426887     
 coors(2) =   -8.47654870573038        1.32842113172829     
   2.00194241451574     
 elements:            7           6
 gcp_e =    1.00000000000000     
 echo:  F
 pbc:  F
 method =pbeh3c              
RMSD coordinate change for step 6 is  2.196e-01
DFTD Energy:    -0.0212480 hartree
gCP Energy:     0.0594487 hartree
| Total AOs: 316    Total MOs: 298
Setting up the DFT grid...
| time to set the grid = 0.05 s
DFT grid points: 367193 (11474 points/atom)

                      *** Start SCF Iterations ***

 Iter     DIIS Error       Energy change      Electrons        XC Energy           Energy        Time(s)
----------------------------------------------------------------------------------------------------------
Initial temperature is 0.250000
| Skip purify step
|    1     0.1106685003    -772.0565055757   125.8176202753   -63.7768043882    -772.0565055757     1.32  
|    2     0.0177953824      -0.1298532091   125.9999910565   -63.8825899705    -772.1863587848     1.26  
|    3     0.0257174335      +0.0042219389   125.9999906424   -63.8154852381    -772.1821368459     1.24  
|    4     0.0046681475      -0.0116821215   125.9999907894   -63.8320441564    -772.1938189674     1.22  
|    5     0.0021656763      -0.0005280342   125.9999908402   -63.8420409845    -772.1943470016     1.18  
|    6     0.0008050181      -0.0001363933   125.9999908787   -63.8448142477    -772.1944833949     1.16  
|    7     0.0001901712      -0.0000231038   125.9999908480   -63.8421424216    -772.1945064986     1.14  
|    8     0.0000839779      -0.0000022300   125.9999908554   -63.8421387230    -772.1945087287     1.11  
|    9     0.0000259649      -0.0000003081   125.9999908565   -63.8422336913    -772.1945090368     1.33  
----------------------------------------------------------------------------------------------------------
FINAL ENERGY: -772.1945090368 a.u.
Fractional Occupation Entropy: 0.0000000000
Mermin Free Energy:            -772.1945090368
DISPERSION CONTRIBUTION TO ENERGY: -0.0212480019 a.u.
GCP BSSE CORRECTION: 0.0594486736 a.u.
HOMO-LUMO GAP: 3.108 eV
CENTER OF MASS: {-0.063381, -0.106777, 0.027570} ANGS
DIPOLE MOMENT: {-7.052569, 1.411185, -0.477720} (|D| = 7.208217) DEBYE

Running Mulliken population analysis...


  Restricted hh-TDA Parameters
--------------------------------------------
Number of occupied orbitals:            64
Number of virtual orbitals:            234
Number of molecular orbitals:          298
Number of basis functions:             316
Multiplicity of target state:      singlet

 Generating 2nd functional diffs
Reference energy:             -779.5352035599
Number of electrons:           127.9999907110
XC energy:                     -65.1561182753

      Davidson Diagonalization Parameters
-----------------------------------------------
Number of roots to find:                    4
Number of guess vectors:                   15
Maximum subspace size:                    300
Number of vectors to save:                  4
Collapse vectors per root:                  2
Number of CSFs:                          2080
Maximum Davidson iterations:              500
Residual convergence:                 1.0e-06
Orthogonality tolerance:              1.0e-12
Use incremental sigma vectors:             No

Davidson memory usage:  12.89 MB

Guess Vectors:
  64 &  64 : closed :    -0.176049
  64 &  62 :  open  :    -0.066966
  64 &  63 :  open  :    -0.065493
  64 &  61 :  open  :     0.007541
  64 &  60 :  open  :     0.030939
  64 &  57 :  open  :     0.037865
  62 &  62 : closed :     0.042116
  64 &  58 :  open  :     0.043580
  63 &  62 :  open  :     0.043590
  63 &  63 : closed :     0.045063
  64 &  59 :  open  :     0.048867
  64 &  55 :  open  :     0.099665
  64 &  56 :  open  :     0.109082
  62 &  61 :  open  :     0.116624
  63 &  61 :  open  :     0.118097

  Root           Eigenvalue       Energy Change        Residual
-------------------------------------------------------------------
Iteration:    0   Subspace Size:   15
Root: 1:        -0.08628197        -0.08628197         0.03702827  
Root: 2:         0.02860577         0.02860577         0.04493934  
Root: 3:         0.04532849         0.04532849         0.04486134  
Root: 4:         0.07496446         0.07496446         0.03922714  

Iteration:    1   Subspace Size:   19
Root: 1:        -0.08844155        -0.00215958         0.00431129  
Root: 2:         0.02365063        -0.00495514         0.00952813  
Root: 3:         0.04055655        -0.00477194         0.00884893  
Root: 4:         0.07063018        -0.00433428         0.00964890  

Iteration:    2   Subspace Size:   23
Root: 1:        -0.08847375        -0.00003220         0.00080050  
Root: 2:         0.02343224        -0.00021839         0.00144719  
Root: 3:         0.04037978        -0.00017677         0.00234109  
Root: 4:         0.07037381        -0.00025637         0.00333582  

Iteration:    3   Subspace Size:   27
Root: 1:        -0.08847485        -0.00000110         0.00010794  
Root: 2:         0.02342764        -0.00000460         0.00023937  
Root: 3:         0.04036906        -0.00001072         0.00058880  
Root: 4:         0.07034780        -0.00002601         0.00099335  

Iteration:    4   Subspace Size:   31
Root: 1:        -0.08847487        -0.00000002         0.00001325  
Root: 2:         0.02342752        -0.00000013         0.00004583  
Root: 3:         0.04036846        -0.00000060         0.00010329  
Root: 4:         0.07034559        -0.00000221         0.00019596  

Iteration:    5   Subspace Size:   35
Root: 1:        -0.08847487        -0.00000000         0.00000189  
Root: 2:         0.02342751        -0.00000000         0.00000839  
Root: 3:         0.04036844        -0.00000002         0.00001974  
Root: 4:         0.07034550        -0.00000009         0.00004274  

Iteration:    6   Subspace Size:   39
Root: 1:        -0.08847487        -0.00000000         0.00000025  Converged
Root: 2:         0.02342751        -0.00000000         0.00000147  
Root: 3:         0.04036844        -0.00000000         0.00000312  
Root: 4:         0.07034550        -0.00000000         0.00001021  

Iteration:    7   Subspace Size:   42
Root: 1:        -0.08847487        -0.00000000         0.00000024  Converged
Root: 2:         0.02342751        -0.00000000         0.00000023  Converged
Root: 3:         0.04036844        -0.00000000         0.00000053  Converged
Root: 4:         0.07034550        -0.00000000         0.00000221  

Iteration:    8   Subspace Size:   43
Root: 1:        -0.08847487        -0.00000000         0.00000023  Converged
Root: 2:         0.02342751        -0.00000000         0.00000023  Converged
Root: 3:         0.04036844        -0.00000000         0.00000047  Converged
Root: 4:         0.07034550        -0.00000000         0.00000047  Converged

Davidson converged in 8 iterations
43 sigma vectors were formed

      Davidson Diagonalization Parameters
-----------------------------------------------
Number of roots to find:                    4
Number of guess vectors:                   15
Maximum subspace size:                    300
Number of vectors to save:                  4
Collapse vectors per root:                  2
Number of CSFs:                          2016
Maximum Davidson iterations:              500
Residual convergence:                 1.0e-06
Orthogonality tolerance:              1.0e-12
Use incremental sigma vectors:             No

Davidson memory usage:  12.58 MB

Guess Vectors:
  64 &  62 :  open  :    -0.066966
  64 &  63 :  open  :    -0.065493
  64 &  61 :  open  :     0.007541
  64 &  60 :  open  :     0.030939
  64 &  57 :  open  :     0.037865
  64 &  58 :  open  :     0.043580
  63 &  62 :  open  :     0.043590
  64 &  59 :  open  :     0.048867
  64 &  55 :  open  :     0.099665
  64 &  56 :  open  :     0.109082
  62 &  61 :  open  :     0.116624
  63 &  61 :  open  :     0.118097
  64 &  53 :  open  :     0.124194
  64 &  54 :  open  :     0.137440
  62 &  60 :  open  :     0.140022

  Root           Eigenvalue       Energy Change        Residual
-------------------------------------------------------------------
Iteration:    0   Subspace Size:   15
Root: 1:         0.00471248         0.00471248         0.02309875  
Root: 2:         0.02459797         0.02459797         0.03749928  
Root: 3:         0.06084630         0.06084630         0.02013503  
Root: 4:         0.07980946         0.07980946         0.02410419  

Iteration:    1   Subspace Size:   19
Root: 1:         0.00305938        -0.00165311         0.00317603  
Root: 2:         0.02103368        -0.00356429         0.00795528  
Root: 3:         0.05946128        -0.00138502         0.00410577  
Root: 4:         0.07750818        -0.00230128         0.00666271  

Iteration:    2   Subspace Size:   23
Root: 1:         0.00303094        -0.00002844         0.00044244  
Root: 2:         0.02087283        -0.00016084         0.00105641  
Root: 3:         0.05940630        -0.00005498         0.00078436  
Root: 4:         0.07736570        -0.00014248         0.00080063  

Iteration:    3   Subspace Size:   27
Root: 1:         0.00303041        -0.00000052         0.00006415  
Root: 2:         0.02087022        -0.00000261         0.00015184  
Root: 3:         0.05940445        -0.00000185         0.00015082  
Root: 4:         0.07736378        -0.00000193         0.00012729  

Iteration:    4   Subspace Size:   31
Root: 1:         0.00303040        -0.00000001         0.00000890  
Root: 2:         0.02087017        -0.00000005         0.00002754  
Root: 3:         0.05940438        -0.00000007         0.00002927  
Root: 4:         0.07736372        -0.00000005         0.00003248  

Iteration:    5   Subspace Size:   35
Root: 1:         0.00303040        -0.00000000         0.00000127  
Root: 2:         0.02087017        -0.00000000         0.00000446  
Root: 3:         0.05940438        -0.00000000         0.00000512  
Root: 4:         0.07736372        -0.00000000         0.00000609  

Iteration:    6   Subspace Size:   39
Root: 1:         0.00303040        -0.00000000         0.00000019  Converged
Root: 2:         0.02087017        -0.00000000         0.00000069  Converged
Root: 3:         0.05940438        -0.00000000         0.00000116  
Root: 4:         0.07736372        -0.00000000         0.00000096  Converged

Iteration:    7   Subspace Size:   40
Root: 1:         0.00303040        -0.00000000         0.00000016  Converged
Root: 2:         0.02087017        -0.00000000         0.00000065  Converged
Root: 3:         0.05940438        -0.00000000         0.00000017  Converged
Root: 4:         0.07736372        -0.00000000         0.00000089  Converged

 in gcp call
 n=          32
 coors(1) =   -9.40818578807716        1.91922948505828     
 -0.311308180426887     
 coors(2) =   -8.47654870573038        1.32842113172829     
   2.00194241451574     
 elements:            7           6
 gcp_e =   0.000000000000000E+000
 echo:  F
 pbc:  F
 method =pbeh3c              
Davidson converged in 7 iterations
40 sigma vectors were formed

Building Xtilde...

Building Z-vector RHS...

 Generating 2nd functional diffs
Solving CPSCF equations
Using DIIS solver

 Iter         Residual      
------  --------------------
    1      2.230360255430
    2      4.335865459919
    3      0.652919122763
    4      0.081571245402
    5      0.014349309739
    6      0.005389250473
    7      0.002456531017
    8      0.000991908599
    9      0.000385133118
   10      0.000165974525
   11      0.000054406648
   12      0.000026008687
   13      0.000006655899
   14      0.000003970061
   15      0.000001491760
   16      0.000001088885
   17      0.000000358264

CPSCF converged

Building X...

Computing grad Generating 2nd functional diffs
 Generating 2nd functional diffs
  Root   Mult.   Total Energy (a.u.)   Ex. Energy (a.u.)     Ex. Energy (eV)     Ex. Energy (nm)        Osc. (a.u.)  
-------------------------------------------------------------------------------------------------------------------
     1  singlet       -779.62367843
     2  triplet       -779.53217316          0.09150527          2.48998462        497.93167333          0.00000000
     3  triplet       -779.51433339          0.10934504          2.97542938        416.69354178          0.00000000
     4  singlet       -779.51177605          0.11190238          3.04501812        407.17071577          0.00319659
     5  singlet       -779.49483512          0.12884330          3.50600404        353.63399227          1.53366098
     6  triplet       -779.47579918          0.14787925          4.02399841        308.11200247          0.00000000
     7  singlet       -779.46485806          0.15882036          4.32172125        286.88620484          0.07147725
     8  triplet       -779.45783984          0.16583859          4.51269681        274.74529319          0.00000000

Singlet  1: Largest CI coefficients:
  64  &  64 : closed :  -0.994080

Triplet  2: Largest CI coefficients:
  63  &  64 :  open  :   0.700975
  64  &  63 :  open  :  -0.700975

Triplet  3: Largest CI coefficients:
  62  &  64 :  open  :   0.692397
  64  &  62 :  open  :  -0.692397

Singlet  4: Largest CI coefficients:
  62  &  64 :  open  :  -0.688781
  64  &  62 :  open  :  -0.688781
  62  &  63 :  open  :   0.104579
  63  &  62 :  open  :   0.104579

Singlet  5: Largest CI coefficients:
  63  &  64 :  open  :  -0.694975
  64  &  63 :  open  :  -0.694975

Triplet  6: Largest CI coefficients:
  61  &  64 :  open  :  -0.685550
  64  &  61 :  open  :   0.685550

Singlet  7: Largest CI coefficients:
  61  &  64 :  open  :   0.683584
  64  &  61 :  open  :   0.683584
  61  &  63 :  open  :  -0.114502
  63  &  61 :  open  :  -0.114502

Triplet  8: Largest CI coefficients:
  60  &  64 :  open  :  -0.697500
  64  &  60 :  open  :   0.697500

Singlet state dipole moments:

  Root       Dx         Dy         Dz         |D|  (Debye)
------------------------------------------------------------
     1   -12.2902     2.3256     0.8007    12.5339
     2    -7.0753     1.9302    -1.4137     7.4689
     3   -12.8591     2.2103     1.5854    13.1436
     4     4.6849    -1.0838    -0.7386     4.8651

Triplet state dipole moments:

  Root       Dx         Dy         Dz         |D|  (Debye)
------------------------------------------------------------
     1   -13.3192     2.3697     1.5038    13.6116
     2    -6.9941     1.8976    -1.3290     7.3678
     3     6.2612    -1.3480    -1.0605     6.4919
     4    10.7773    -2.5523    -0.1900    11.0770

Transition dipole moments between singlet states:

    Transition       Tx         Ty         Tz         |T| (a.u.)
------------------------------------------------------------------
     1 ->    2     0.1728    -0.1138    -0.0041     0.2070
     1 ->    3     4.1294    -0.8954    -0.0328     4.2255
     1 ->    4    -0.7325     0.2740    -0.2518     0.8216
     2 ->    3     0.0690     0.0022     0.0164     0.0710
     2 ->    4    -0.5231     0.0871     0.0576     0.5334
     3 ->    4    -1.9673     0.4376     0.0745     2.0167

Transition dipole moments between triplet states:

    Transition       Tx         Ty         Tz         |T| (a.u.)
------------------------------------------------------------------
     1 ->    2    -0.0413     0.0299     0.0282     0.0582
     1 ->    3    -0.4525     0.2088    -0.2737     0.5686
     1 ->    4     0.3947    -0.0734     0.1342     0.4233
     2 ->    3    -0.6008     0.1100     0.0413     0.6122
     2 ->    4    -0.2203     0.0489     0.0835     0.2407
     3 ->    4    -0.0368    -0.0173    -0.2327     0.2363

Magnetic transition dipole moments and rotational strengths:

 Transition      Lx         Ly         Lz       R(len)     R(vel) (a.u.)
------------------------------------------------------------------------
 1 ->    2    -0.0005    -0.1376     0.2789    -0.0144    -0.0440
 1 ->    3    -0.1541    -0.6335    -0.1400     0.0644     0.1424
 1 ->    4    -0.0140    -0.0447    -0.0921    -0.0212    -0.0408

Electric transition quadrupole moments (Cartesian):

 Transition      Qxy        Qxz        Qyz        Qxx        Qyy        Qzz       norm (a.u.)
----------------------------------------------------------------------------------------------
 1 ->    2    -0.3077    -0.2725    -0.0526     1.1335     0.0692     0.0063     1.2088
 1 ->    3     2.4371    -0.0767    -0.0020   -11.4544    -0.4495    -0.3894    11.7261
 1 ->    4     4.3030     0.4664    -0.3926   -18.5479    -1.0757     0.2533    19.0823


|FINAL Target State Energy: -779.511776048336 a.u.
 Energy calculation finished, energy: -7.794948351E+02

Converting Cartesians to HDLC
Testing convergence  in cycle    7
    Energy  1.6950E-03 Target: 5.0000E-04 converged?   no
  Max step  1.8576E-01 Target: 4.0000E-03 converged?   no
  RMS step  5.2705E-02 Target: 2.6667E-03 converged?   no
  Max grad  3.5000E-02 Target: 1.0000E-03 converged?   no
  RMS grad  7.6835E-03 Target: 6.6667E-04 converged?   no
 Predicted step length 1.6241E-01
 Trust radius          5.0000E-01

Converting HDLC to Cartesians
 in gcp call
 n=          32
 coors(1) =   -9.44968659708669        1.94313070792364     
 -0.250570164624354     
 coors(2) =   -8.39519168255243        1.38570675887855     
   2.01244883273919     
 elements:            7           6
 gcp_e =    1.00000000000000     
 echo:  F
 pbc:  F
 method =pbeh3c              
RMSD coordinate change for step 7 is  1.266e-01
DFTD Energy:    -0.0212091 hartree
gCP Energy:     0.0593158 hartree
| Total AOs: 316    Total MOs: 298
Setting up the DFT grid...
| time to set the grid = 0.05 s
DFT grid points: 367279 (11477 points/atom)

                      *** Start SCF Iterations ***

 Iter     DIIS Error       Energy change      Electrons        XC Energy           Energy        Time(s)
----------------------------------------------------------------------------------------------------------
Initial temperature is 0.250000
| Skip purify step
|    1     0.0299731019    -772.1792625338   125.9878334827   -63.8339243849    -772.1792625338     1.34  
|    2     0.0094239594      -0.0187659341   125.9999930688   -63.8352368841    -772.1980284679     1.25  
|    3     0.0158430701      +0.0031571902   125.9999932415   -63.8370296255    -772.1948712777     1.24  
|    4     0.0018877216      -0.0049807748   125.9999930559   -63.8353695543    -772.1998520526     1.23  
|    5     0.0009504434      -0.0001051414   125.9999930641   -63.8361667558    -772.1999571940     1.18  
|    6     0.0003285890      -0.0000286700   125.9999930420   -63.8353626320    -772.1999858640     1.15  
|    7     0.0000796434      -0.0000034537   125.9999930508   -63.8356735602    -772.1999893177     1.13  
|    8     0.0000359911      -0.0000003252   125.9999930449   -63.8356702490    -772.1999896429     1.11  
----------------------------------------------------------------------------------------------------------
FINAL ENERGY: -772.1999896429 a.u.
Fractional Occupation Entropy: 0.0000000000
Mermin Free Energy:            -772.1999896429
DISPERSION CONTRIBUTION TO ENERGY: -0.0212091265 a.u.
GCP BSSE CORRECTION: 0.0593158224 a.u.
HOMO-LUMO GAP: 3.240 eV
CENTER OF MASS: {-0.057639, -0.106773, 0.012559} ANGS
DIPOLE MOMENT: {-7.415730, 1.373940, -0.122773} (|D| = 7.542933) DEBYE

Running Mulliken population analysis...


  Restricted hh-TDA Parameters
--------------------------------------------
Number of occupied orbitals:            64
Number of virtual orbitals:            234
Number of molecular orbitals:          298
Number of basis functions:             316
Multiplicity of target state:      singlet

 Generating 2nd functional diffs
Reference energy:             -779.5387872425
Number of electrons:           127.9999929348
XC energy:                     -65.1494187851

      Davidson Diagonalization Parameters
-----------------------------------------------
Number of roots to find:                    4
Number of guess vectors:                   15
Maximum subspace size:                    300
Number of vectors to save:                  4
Collapse vectors per root:                  2
Number of CSFs:                          2080
Maximum Davidson iterations:              500
Residual convergence:                 1.0e-06
Orthogonality tolerance:              1.0e-12
Use incremental sigma vectors:             No

Davidson memory usage:  12.89 MB

Guess Vectors:
  64 &  64 : closed :    -0.180522
  64 &  62 :  open  :    -0.070838
  64 &  63 :  open  :    -0.066171
  64 &  61 :  open  :     0.003141
  64 &  60 :  open  :     0.026843
  64 &  59 :  open  :     0.028663
  64 &  57 :  open  :     0.033685
  62 &  62 : closed :     0.038847
  63 &  62 :  open  :     0.043514
  64 &  58 :  open  :     0.046779
  63 &  63 : closed :     0.048181
  64 &  56 :  open  :     0.095658
  64 &  55 :  open  :     0.105022
  62 &  61 :  open  :     0.112825
  63 &  61 :  open  :     0.117492

  Root           Eigenvalue       Energy Change        Residual
-------------------------------------------------------------------
Iteration:    0   Subspace Size:   15
Root: 1:        -0.09072920        -0.09072920         0.03713075  
Root: 2:         0.02313045         0.02313045         0.04380325  
Root: 3:         0.04540386         0.04540386         0.04420492  
Root: 4:         0.07206183         0.07206183         0.03983386  

Iteration:    1   Subspace Size:   19
Root: 1:        -0.09290557        -0.00217637         0.00430441  
Root: 2:         0.01833903        -0.00479142         0.00920774  
Root: 3:         0.04071441        -0.00468945         0.00961074  
Root: 4:         0.06752471        -0.00453712         0.00962445  

Iteration:    2   Subspace Size:   23
Root: 1:        -0.09293855        -0.00003298         0.00072683  
Root: 2:         0.01813627        -0.00020276         0.00147958  
Root: 3:         0.04049561        -0.00021879         0.00204806  
Root: 4:         0.06727386        -0.00025085         0.00302836  

Iteration:    3   Subspace Size:   27
Root: 1:        -0.09293946        -0.00000090         0.00010228  
Root: 2:         0.01813144        -0.00000483         0.00028622  
Root: 3:         0.04048805        -0.00000756         0.00052640  
Root: 4:         0.06725383        -0.00002003         0.00104998  

Iteration:    4   Subspace Size:   31
Root: 1:        -0.09293947        -0.00000002         0.00001297  
Root: 2:         0.01813126        -0.00000018         0.00005294  
Root: 3:         0.04048758        -0.00000047         0.00009221  
Root: 4:         0.06725143        -0.00000240         0.00020826  

Iteration:    5   Subspace Size:   35
Root: 1:        -0.09293947        -0.00000000         0.00000178  
Root: 2:         0.01813126        -0.00000001         0.00001007  
Root: 3:         0.04048757        -0.00000001         0.00001856  
Root: 4:         0.06725134        -0.00000009         0.00004636  

Iteration:    6   Subspace Size:   39
Root: 1:        -0.09293947        -0.00000000         0.00000022  Converged
Root: 2:         0.01813126        -0.00000000         0.00000179  
Root: 3:         0.04048757        -0.00000000         0.00000327  
Root: 4:         0.06725134        -0.00000000         0.00001128  

Iteration:    7   Subspace Size:   42
Root: 1:        -0.09293947        -0.00000000         0.00000021  Converged
Root: 2:         0.01813126        -0.00000000         0.00000032  Converged
Root: 3:         0.04048757        -0.00000000         0.00000060  Converged
Root: 4:         0.06725134        -0.00000000         0.00000217  

Iteration:    8   Subspace Size:   43
Root: 1:        -0.09293947        -0.00000000         0.00000021  Converged
Root: 2:         0.01813126        -0.00000000         0.00000030  Converged
Root: 3:         0.04048757        -0.00000000         0.00000058  Converged
Root: 4:         0.06725134        -0.00000000         0.00000045  Converged

Davidson converged in 8 iterations
43 sigma vectors were formed

      Davidson Diagonalization Parameters
-----------------------------------------------
Number of roots to find:                    4
Number of guess vectors:                   15
Maximum subspace size:                    300
Number of vectors to save:                  4
Collapse vectors per root:                  2
Number of CSFs:                          2016
Maximum Davidson iterations:              500
Residual convergence:                 1.0e-06
Orthogonality tolerance:              1.0e-12
Use incremental sigma vectors:             No

Davidson memory usage:  12.58 MB

Guess Vectors:
  64 &  62 :  open  :    -0.070838
  64 &  63 :  open  :    -0.066171
  64 &  61 :  open  :     0.003141
  64 &  60 :  open  :     0.026843
  64 &  59 :  open  :     0.028663
  64 &  57 :  open  :     0.033685
  63 &  62 :  open  :     0.043514
  64 &  58 :  open  :     0.046779
  64 &  56 :  open  :     0.095658
  64 &  55 :  open  :     0.105022
  62 &  61 :  open  :     0.112825
  63 &  61 :  open  :     0.117492
  64 &  53 :  open  :     0.120468
  64 &  54 :  open  :     0.134069
  62 &  60 :  open  :     0.136527

  Root           Eigenvalue       Energy Change        Residual
-------------------------------------------------------------------
Iteration:    0   Subspace Size:   15
Root: 1:         0.00560416         0.00560416         0.02347110  
Root: 2:         0.01994298         0.01994298         0.03615835  
Root: 3:         0.05686686         0.05686686         0.02040833  
Root: 4:         0.07653761         0.07653761         0.02422317  

Iteration:    1   Subspace Size:   19
Root: 1:         0.00395677        -0.00164739         0.00389824  
Root: 2:         0.01652588        -0.00341710         0.00745842  
Root: 3:         0.05541522        -0.00145164         0.00397215  
Root: 4:         0.07421872        -0.00231889         0.00642890  

Iteration:    2   Subspace Size:   23
Root: 1:         0.00391359        -0.00004319         0.00050587  
Root: 2:         0.01638382        -0.00014206         0.00104936  
Root: 3:         0.05536349        -0.00005173         0.00073611  
Root: 4:         0.07408956        -0.00012917         0.00080800  

Iteration:    3   Subspace Size:   27
Root: 1:         0.00391288        -0.00000071         0.00006672  
Root: 2:         0.01638122        -0.00000260         0.00017398  
Root: 3:         0.05536186        -0.00000163         0.00014963  
Root: 4:         0.07408763        -0.00000193         0.00016267  

Iteration:    4   Subspace Size:   31
Root: 1:         0.00391287        -0.00000001         0.00000907  
Root: 2:         0.01638115        -0.00000007         0.00002833  
Root: 3:         0.05536180        -0.00000007         0.00002917  
Root: 4:         0.07408753        -0.00000010         0.00003845  

Iteration:    5   Subspace Size:   35
Root: 1:         0.00391287        -0.00000000         0.00000137  
Root: 2:         0.01638115        -0.00000000         0.00000460  
Root: 3:         0.05536179        -0.00000000         0.00000465  
Root: 4:         0.07408753        -0.00000000         0.00000702  

Iteration:    6   Subspace Size:   39
Root: 1:         0.00391287        -0.00000000         0.00000022  Converged
Root: 2:         0.01638115        -0.00000000         0.00000076  Converged
Root: 3:         0.05536179        -0.00000000         0.00000107  
Root: 4:         0.07408753        -0.00000000         0.00000086  Converged

Iteration:    7   Subspace Size:   40
Root: 1:         0.00391287        -0.00000000         0.00000020  Converged
Root: 2:         0.01638115        -0.00000000         0.00000075  Converged
Root: 3:         0.05536179        -0.00000000         0.00000017  Converged
Root: 4:         0.07408753        -0.00000000         0.00000083  Converged

 in gcp call
 n=          32
 coors(1) =   -9.44968659708669        1.94313070792364     
 -0.250570164624354     
 coors(2) =   -8.39519168255243        1.38570675887855     
   2.01244883273919     
 elements:            7           6
 gcp_e =   0.000000000000000E+000
 echo:  F
 pbc:  F
 method =pbeh3c              
Davidson converged in 7 iterations
40 sigma vectors were formed

Building Xtilde...

Building Z-vector RHS...

 Generating 2nd functional diffs
Solving CPSCF equations
Using DIIS solver

 Iter         Residual      
------  --------------------
    1      2.162695412416
    2      4.158397686139
    3      0.667344057863
    4      0.085586652938
    5      0.014732515774
    6      0.005149182474
    7      0.002412370184
    8      0.000944048617
    9      0.000376892289
   10      0.000167663628
   11      0.000054168914
   12      0.000023967373
   13      0.000005912897
   14      0.000003161479
   15      0.000001555991
   16      0.000000827505

CPSCF converged

Building X...

Computing grad Generating 2nd functional diffs
 Generating 2nd functional diffs
  Root   Mult.   Total Energy (a.u.)   Ex. Energy (a.u.)     Ex. Energy (eV)     Ex. Energy (nm)        Osc. (a.u.)  
-------------------------------------------------------------------------------------------------------------------
     1  singlet       -779.63172671
     2  triplet       -779.53487437          0.09685234          2.63548589        470.44160274          0.00000000
     3  triplet       -779.52240610          0.10932062          2.97476489        416.78662172          0.00000000
     4  singlet       -779.52065599          0.11107073          3.02238775        410.21943866          0.00703606
     5  singlet       -779.49829968          0.13342704          3.63073383        341.48529307          1.56092550
     6  triplet       -779.48342545          0.14830126          4.03548207        307.23521626          0.00000000
     7  singlet       -779.47153591          0.16019081          4.35901295        284.43187035          0.07706597
     8  triplet       -779.46469971          0.16702700          4.54503515        272.79045530          0.00000000

Singlet  1: Largest CI coefficients:
  64  &  64 : closed :   0.994649

Triplet  2: Largest CI coefficients:
  63  &  64 :  open  :  -0.700371
  64  &  63 :  open  :   0.700371

Triplet  3: Largest CI coefficients:
  62  &  64 :  open  :   0.692305
  64  &  62 :  open  :  -0.692305

Singlet  4: Largest CI coefficients:
  62  &  64 :  open  :   0.656175
  64  &  62 :  open  :   0.656175
  63  &  64 :  open  :   0.209903
  64  &  63 :  open  :   0.209903
  62  &  63 :  open  :   0.100747
  63  &  62 :  open  :   0.100747

Singlet  5: Largest CI coefficients:
  63  &  64 :  open  :  -0.660892
  64  &  63 :  open  :  -0.660892
  62  &  64 :  open  :   0.212372
  64  &  62 :  open  :   0.212372

Triplet  6: Largest CI coefficients:
  61  &  64 :  open  :  -0.679007
  64  &  61 :  open  :   0.679007
  60  &  64 :  open  :   0.117919
  64  &  60 :  open  :  -0.117919

Singlet  7: Largest CI coefficients:
  61  &  64 :  open  :  -0.682236
  64  &  61 :  open  :  -0.682236
  61  &  63 :  open  :  -0.110168
  63  &  61 :  open  :  -0.110168

Triplet  8: Largest CI coefficients:
  60  &  64 :  open  :  -0.691983
  64  &  60 :  open  :   0.691983
  61  &  64 :  open  :  -0.122224
  64  &  61 :  open  :   0.122224

Singlet state dipole moments:

  Root       Dx         Dy         Dz         |D|  (Debye)
------------------------------------------------------------
     1   -12.2166     2.2139     0.7260    12.4368
     2    -6.8951     1.8557    -1.6470     7.3279
     3   -12.9633     2.0963     1.3429    13.2002
     4     4.6893    -1.1242    -0.5682     4.8555

Triplet state dipole moments:

  Root       Dx         Dy         Dz         |D|  (Debye)
------------------------------------------------------------
     1   -13.4721     2.2559     1.1948    13.7118
     2    -6.9820     1.8884    -1.5206     7.3910
     3     6.0003    -1.3120    -0.8823     6.2051
     4    10.8871    -2.6475     0.2325    11.2068

Transition dipole moments between singlet states:

    Transition       Tx         Ty         Tz         |T| (a.u.)
------------------------------------------------------------------
     1 ->    2    -0.3080    -0.0016    -0.0123     0.3083
     1 ->    3     4.0953    -0.8802    -0.0432     4.1890
     1 ->    4    -0.7382     0.2978    -0.2966     0.8495
     2 ->    3     0.3722    -0.0025    -0.1593     0.4048
     2 ->    4    -0.2389     0.0326     0.0074     0.2412
     3 ->    4    -1.9696     0.4338     0.0202     2.0169

Transition dipole moments between triplet states:

    Transition       Tx         Ty         Tz         |T| (a.u.)
------------------------------------------------------------------
     1 ->    2    -0.5377     0.0687     0.2110     0.5817
     1 ->    3    -0.1369     0.1599    -0.3156     0.3794
     1 ->    4     0.3948    -0.0794     0.1156     0.4190
     2 ->    3    -0.4944     0.1172    -0.0626     0.5120
     2 ->    4    -0.1341     0.0248     0.1030     0.1709
     3 ->    4     0.0310    -0.0299    -0.2284     0.2325

Magnetic transition dipole moments and rotational strengths:

 Transition      Lx         Ly         Lz       R(len)     R(vel) (a.u.)
------------------------------------------------------------------------
 1 ->    2     0.0230    -0.0990     0.2917     0.0105     0.0709
 1 ->    3    -0.0817    -0.5332    -0.1100    -0.1397    -0.3559
 1 ->    4     0.0036    -0.0325    -0.0952    -0.0159    -0.0316

Electric transition quadrupole moments (Cartesian):

 Transition      Qxy        Qxz        Qyz        Qxx        Qyy        Qzz       norm (a.u.)
----------------------------------------------------------------------------------------------
 1 ->    2    -0.6032    -0.1948    -0.0335     2.5805     0.1160     0.0221     2.6601
 1 ->    3     2.3709    -0.0329    -0.0459   -11.2200    -0.4252    -0.2888    11.4794
 1 ->    4     4.3311     0.3118    -0.3810   -18.6766    -1.0708     0.3760    19.2121


|FINAL Target State Energy: -779.520655987374 a.u.
 Energy calculation finished, energy: -7.794982997E+02

Converting Cartesians to HDLC
 Wolfe conditions fulfilled, increasing trust radius
Testing convergence  in cycle    8
    Energy  3.4646E-03 Target: 5.0000E-04 converged?   no
  Max step  6.7680E-02 Target: 4.0000E-03 converged?   no
  RMS step  1.7120E-02 Target: 2.6667E-03 converged?   no
  Max grad  3.4308E-02 Target: 1.0000E-03 converged?   no
  RMS grad  6.6419E-03 Target: 6.6667E-04 converged?   no
 Predicted step length 7.4037E-02
 Trust radius          5.0000E-01

Converting HDLC to Cartesians
 in gcp call
 n=          32
 coors(1) =   -9.39756239363836        1.93917570154300     
 -0.309279428982966     
 coors(2) =   -8.41100821451316        1.37886402351946     
   1.98488137926457     
 elements:            7           6
 gcp_e =    1.00000000000000     
 echo:  F
 pbc:  F
 method =pbeh3c              
RMSD coordinate change for step 8 is  8.997e-02
DFTD Energy:    -0.0212689 hartree
gCP Energy:     0.0594788 hartree
| Total AOs: 316    Total MOs: 298
Setting up the DFT grid...
| time to set the grid = 0.05 s
DFT grid points: 367169 (11474 points/atom)

                      *** Start SCF Iterations ***

 Iter     DIIS Error       Energy change      Electrons        XC Energy           Energy        Time(s)
----------------------------------------------------------------------------------------------------------
Initial temperature is 0.250000
| Skip purify step
|    1     0.0245574521    -772.2200358945   126.0007105252   -63.8487058637    -772.2200358945     1.34  
|    2     0.0033524197      +0.0187882187   125.9999987414   -63.8550195887    -772.2012476758     1.24  
|    3     0.0040791233      +0.0003367132   125.9999988840   -63.8544704824    -772.2009109626     1.22  
|    4     0.0009610628      -0.0007947553   125.9999988646   -63.8527738844    -772.2017057180     1.21  
|    5     0.0005356113      -0.0000183257   125.9999988569   -63.8533828863    -772.2017240436     1.16  
|    6     0.0002105088      -0.0000083631   125.9999988565   -63.8535984060    -772.2017324068     1.15  
|    7     0.0000577516      -0.0000014192   125.9999988669   -63.8535284474    -772.2017338260     1.13  
|    8     0.0000224895      -0.0000001046   125.9999988672   -63.8534111036    -772.2017339306     1.11  
----------------------------------------------------------------------------------------------------------
FINAL ENERGY: -772.2017339306 a.u.
Fractional Occupation Entropy: 0.0000000000
Mermin Free Energy:            -772.2017339306
DISPERSION CONTRIBUTION TO ENERGY: -0.0212689201 a.u.
GCP BSSE CORRECTION: 0.0594788201 a.u.
HOMO-LUMO GAP: 3.266 eV
CENTER OF MASS: {-0.063057, -0.108022, 0.025676} ANGS
DIPOLE MOMENT: {-7.235830, 1.414601, -0.411450} (|D| = 7.384282) DEBYE

Running Mulliken population analysis...


  Restricted hh-TDA Parameters
--------------------------------------------
Number of occupied orbitals:            64
Number of virtual orbitals:            234
Number of molecular orbitals:          298
Number of basis functions:             316
Multiplicity of target state:      singlet

 Generating 2nd functional diffs
Reference energy:             -779.5411563900
Number of electrons:           127.9999988496
XC energy:                     -65.1675327618

      Davidson Diagonalization Parameters
-----------------------------------------------
Number of roots to find:                    4
Number of guess vectors:                   15
Maximum subspace size:                    300
Number of vectors to save:                  4
Collapse vectors per root:                  2
Number of CSFs:                          2080
Maximum Davidson iterations:              500
Residual convergence:                 1.0e-06
Orthogonality tolerance:              1.0e-12
Use incremental sigma vectors:             No

Davidson memory usage:  12.89 MB

Guess Vectors:
  64 &  64 : closed :    -0.180780
  64 &  62 :  open  :    -0.071541
  64 &  63 :  open  :    -0.064853
  64 &  61 :  open  :     0.004295
  64 &  60 :  open  :     0.025278
  64 &  57 :  open  :     0.031870
  62 &  62 : closed :     0.037697
  64 &  59 :  open  :     0.038718
  64 &  58 :  open  :     0.041821
  63 &  62 :  open  :     0.044385
  63 &  63 : closed :     0.051073
  64 &  55 :  open  :     0.100431
  64 &  56 :  open  :     0.108530
  62 &  61 :  open  :     0.113533
  64 &  53 :  open  :     0.118497

  Root           Eigenvalue       Energy Change        Residual
-------------------------------------------------------------------
Iteration:    0   Subspace Size:   15
Root: 1:        -0.09110544        -0.09110544         0.03807853  
Root: 2:         0.02309611         0.02309611         0.04523476  
Root: 3:         0.04487628         0.04487628         0.04423871  
Root: 4:         0.07601443         0.07601443         0.04682025  

Iteration:    1   Subspace Size:   19
Root: 1:        -0.09344814        -0.00234271         0.00420704  
Root: 2:         0.01828555        -0.00481056         0.00925559  
Root: 3:         0.04005873        -0.00481755         0.00921601  
Root: 4:         0.06862099        -0.00739344         0.01355159  

Iteration:    2   Subspace Size:   23
Root: 1:        -0.09347897        -0.00003082         0.00073888  
Root: 2:         0.01807957        -0.00020598         0.00144861  
Root: 3:         0.03986572        -0.00019301         0.00232989  
Root: 4:         0.06805685        -0.00056414         0.00438006  

Iteration:    3   Subspace Size:   27
Root: 1:        -0.09347989        -0.00000093         0.00009972  
Root: 2:         0.01807509        -0.00000449         0.00027303  
Root: 3:         0.03985470        -0.00001101         0.00055510  
Root: 4:         0.06801130        -0.00004555         0.00135064  

Iteration:    4   Subspace Size:   31
Root: 1:        -0.09347991        -0.00000001         0.00001270  
Root: 2:         0.01807493        -0.00000016         0.00005180  
Root: 3:         0.03985416        -0.00000054         0.00009786  
Root: 4:         0.06800709        -0.00000421         0.00027873  

Iteration:    5   Subspace Size:   35
Root: 1:        -0.09347991        -0.00000000         0.00000183  
Root: 2:         0.01807493        -0.00000001         0.00000973  
Root: 3:         0.03985414        -0.00000002         0.00001657  
Root: 4:         0.06800690        -0.00000019         0.00006410  

Iteration:    6   Subspace Size:   39
Root: 1:        -0.09347991        -0.00000000         0.00000023  Converged
Root: 2:         0.01807493        -0.00000000         0.00000157  
Root: 3:         0.03985414        -0.00000000         0.00000295  
Root: 4:         0.06800689        -0.00000001         0.00001453  

Iteration:    7   Subspace Size:   42
Root: 1:        -0.09347991        -0.00000000         0.00000022  Converged
Root: 2:         0.01807493        -0.00000000         0.00000025  Converged
Root: 3:         0.03985414        -0.00000000         0.00000053  Converged
Root: 4:         0.06800689        -0.00000000         0.00000291  

Iteration:    8   Subspace Size:   43
Root: 1:        -0.09347991         0.00000000         0.00000022  Converged
Root: 2:         0.01807493        -0.00000000         0.00000025  Converged
Root: 3:         0.03985414        -0.00000000         0.00000047  Converged
Root: 4:         0.06800689        -0.00000000         0.00000060  Converged

Davidson converged in 8 iterations
43 sigma vectors were formed

      Davidson Diagonalization Parameters
-----------------------------------------------
Number of roots to find:                    4
Number of guess vectors:                   15
Maximum subspace size:                    300
Number of vectors to save:                  4
Collapse vectors per root:                  2
Number of CSFs:                          2016
Maximum Davidson iterations:              500
Residual convergence:                 1.0e-06
Orthogonality tolerance:              1.0e-12
Use incremental sigma vectors:             No

Davidson memory usage:  12.58 MB

Guess Vectors:
  64 &  62 :  open  :    -0.071541
  64 &  63 :  open  :    -0.064853
  64 &  61 :  open  :     0.004295
  64 &  60 :  open  :     0.025278
  64 &  57 :  open  :     0.031870
  64 &  59 :  open  :     0.038718
  64 &  58 :  open  :     0.041821
  63 &  62 :  open  :     0.044385
  64 &  55 :  open  :     0.100431
  64 &  56 :  open  :     0.108530
  62 &  61 :  open  :     0.113533
  64 &  53 :  open  :     0.118497
  63 &  61 :  open  :     0.120221
  64 &  54 :  open  :     0.133731
  62 &  60 :  open  :     0.134516

  Root           Eigenvalue       Energy Change        Residual
-------------------------------------------------------------------
Iteration:    0   Subspace Size:   15
Root: 1:         0.00643286         0.00643286         0.02393561  
Root: 2:         0.01984824         0.01984824         0.03732137  
Root: 3:         0.05737437         0.05737437         0.02048055  
Root: 4:         0.07635346         0.07635346         0.02462050  

Iteration:    1   Subspace Size:   19
Root: 1:         0.00471039        -0.00172247         0.00376763  
Root: 2:         0.01630919        -0.00353904         0.00740848  
Root: 3:         0.05593494        -0.00143943         0.00400067  
Root: 4:         0.07395899        -0.00239447         0.00658889  

Iteration:    2   Subspace Size:   23
Root: 1:         0.00467113        -0.00003926         0.00050991  
Root: 2:         0.01617151        -0.00013769         0.00102515  
Root: 3:         0.05588136        -0.00005357         0.00080340  
Root: 4:         0.07382067        -0.00013832         0.00083396  

Iteration:    3   Subspace Size:   27
Root: 1:         0.00467043        -0.00000070         0.00007111  
Root: 2:         0.01616909        -0.00000242         0.00015458  
Root: 3:         0.05587942        -0.00000194         0.00015032  
Root: 4:         0.07381858        -0.00000209         0.00014531  

Iteration:    4   Subspace Size:   31
Root: 1:         0.00467042        -0.00000001         0.00001001  
Root: 2:         0.01616904        -0.00000005         0.00002648  
Root: 3:         0.05587935        -0.00000007         0.00002995  
Root: 4:         0.07381851        -0.00000007         0.00003616  

Iteration:    5   Subspace Size:   35
Root: 1:         0.00467042        -0.00000000         0.00000145  
Root: 2:         0.01616904        -0.00000000         0.00000425  
Root: 3:         0.05587935        -0.00000000         0.00000537  
Root: 4:         0.07381850        -0.00000000         0.00000674  

Iteration:    6   Subspace Size:   39
Root: 1:         0.00467042        -0.00000000         0.00000024  Converged
Root: 2:         0.01616904        -0.00000000         0.00000067  Converged
Root: 3:         0.05587935        -0.00000000         0.00000116  
Root: 4:         0.07381850        -0.00000000         0.00000086  Converged

Iteration:    7   Subspace Size:   40
Root: 1:         0.00467042        -0.00000000         0.00000022  Converged
Root: 2:         0.01616904        -0.00000000         0.00000066  Converged
Root: 3:         0.05587935        -0.00000000         0.00000020  Converged
Root: 4:         0.07381850        -0.00000000         0.00000076  Converged

 in gcp call
 n=          32
 coors(1) =   -9.39756239363836        1.93917570154300     
 -0.309279428982966     
 coors(2) =   -8.41100821451316        1.37886402351946     
   1.98488137926457     
 elements:            7           6
 gcp_e =   0.000000000000000E+000
 echo:  F
 pbc:  F
 method =pbeh3c              
Davidson converged in 7 iterations
40 sigma vectors were formed

Building Xtilde...

Building Z-vector RHS...

 Generating 2nd functional diffs
Solving CPSCF equations
Using DIIS solver

 Iter         Residual      
------  --------------------
    1      2.128016870906
    2      4.026446619445
    3      0.613064805233
    4      0.079405408915
    5      0.015217801594
    6      0.005182469641
    7      0.002546565746
    8      0.000915349569
    9      0.000358102546
   10      0.000160805655
   11      0.000052374540
   12      0.000022940810
   13      0.000005533037
   14      0.000002758807
   15      0.000001464813
   16      0.000001156148
   17      0.000000386697

CPSCF converged

Building X...

Computing grad Generating 2nd functional diffs
 Generating 2nd functional diffs
  Root   Mult.   Total Energy (a.u.)   Ex. Energy (a.u.)     Ex. Energy (eV)     Ex. Energy (nm)        Osc. (a.u.)  
-------------------------------------------------------------------------------------------------------------------
     1  singlet       -779.63463630
     2  triplet       -779.53648597          0.09815033          2.67080580        464.22027664          0.00000000
     3  triplet       -779.52498735          0.10964895          2.98369916        415.53861138          0.00000000
     4  singlet       -779.52308146          0.11155483          3.03556099        408.43923417          0.00638221
     5  singlet       -779.50130225          0.13333405          3.62820354        341.72344325          1.58486357
     6  triplet       -779.48527704          0.14935926          4.06427149        305.05890402          0.00000000
     7  singlet       -779.47314950          0.16148680          4.39427864        282.14920109          0.05777317
     8  triplet       -779.46733789          0.16729841          4.55242068        272.34789907          0.00000000

Singlet  1: Largest CI coefficients:
  64  &  64 : closed :   0.994780

Triplet  2: Largest CI coefficients:
  63  &  64 :  open  :  -0.699491
  64  &  63 :  open  :   0.699491

Triplet  3: Largest CI coefficients:
  62  &  64 :  open  :   0.693585
  64  &  62 :  open  :  -0.693585

Singlet  4: Largest CI coefficients:
  62  &  64 :  open  :  -0.659419
  64  &  62 :  open  :  -0.659419
  63  &  64 :  open  :  -0.205453
  64  &  63 :  open  :  -0.205453

Singlet  5: Largest CI coefficients:
  63  &  64 :  open  :   0.663482
  64  &  63 :  open  :   0.663482
  62  &  64 :  open  :  -0.207951
  64  &  62 :  open  :  -0.207951

Triplet  6: Largest CI coefficients:
  61  &  64 :  open  :  -0.665431
  64  &  61 :  open  :   0.665431
  60  &  64 :  open  :   0.176138
  64  &  60 :  open  :  -0.176138

Singlet  7: Largest CI coefficients:
  61  &  64 :  open  :   0.679926
  64  &  61 :  open  :   0.679926
  61  &  63 :  open  :   0.104028
  63  &  61 :  open  :   0.104028

Triplet  8: Largest CI coefficients:
  60  &  64 :  open  :  -0.678362
  64  &  60 :  open  :   0.678362
  61  &  64 :  open  :  -0.182329
  64  &  61 :  open  :   0.182329

Singlet state dipole moments:

  Root       Dx         Dy         Dz         |D|  (Debye)
------------------------------------------------------------
     1   -11.7814     2.1418     0.7163    11.9959
     2    -7.0320     1.7514    -1.0869     7.3279
     3   -12.5219     2.0210     1.3661    12.7573
     4     4.8868    -1.1269    -0.7306     5.0679

Triplet state dipole moments:

  Root       Dx         Dy         Dz         |D|  (Debye)
------------------------------------------------------------
     1   -13.3391     2.2229     1.3072    13.5861
     2    -7.1707     1.7838    -0.9426     7.4491
     3     6.4091    -1.3522    -1.0600     6.6354
     4    11.0386    -2.5965    -0.0850    11.3402

Transition dipole moments between singlet states:

    Transition       Tx         Ty         Tz         |T| (a.u.)
------------------------------------------------------------------
     1 ->    2     0.2919     0.0124     0.0208     0.2929
     1 ->    3    -4.1247     0.9033    -0.0212     4.2225
     1 ->    4     0.6597    -0.2592     0.1849     0.7326
     2 ->    3     0.3419    -0.0084    -0.1334     0.3671
     2 ->    4    -0.2678     0.0282     0.0477     0.2735
     3 ->    4    -2.1006     0.4479     0.0820     2.1494

Transition dipole moments between triplet states:

    Transition       Tx         Ty         Tz         |T| (a.u.)
------------------------------------------------------------------
     1 ->    2    -0.5459     0.0720     0.1861     0.5813
     1 ->    3    -0.3532     0.1873    -0.2517     0.4724
     1 ->    4     0.4201    -0.0834     0.1228     0.4456
     2 ->    3    -0.5915     0.1258    -0.0104     0.6048
     2 ->    4    -0.1293     0.0228     0.1189     0.1771
     3 ->    4     0.0610    -0.0379    -0.2155     0.2272

Magnetic transition dipole moments and rotational strengths:

 Transition      Lx         Ly         Lz       R(len)     R(vel) (a.u.)
------------------------------------------------------------------------
 1 ->    2     0.0042     0.0771    -0.2628     0.0033     0.0403
 1 ->    3     0.1036     0.5873     0.1205    -0.1008    -0.2694
 1 ->    4    -0.0083    -0.0366     0.0951    -0.0216    -0.0482

Electric transition quadrupole moments (Cartesian):

 Transition      Qxy        Qxz        Qyz        Qxx        Qyy        Qzz       norm (a.u.)
----------------------------------------------------------------------------------------------
 1 ->    2     0.5560     0.2235     0.0712    -2.5003    -0.1141    -0.0179     2.5747
 1 ->    3    -2.2495     0.0935     0.0143    10.6474     0.3938     0.3206    10.8947
 1 ->    4    -4.3615    -0.8511     0.4610    19.0867     1.0671    -0.1916    19.6325


|FINAL Target State Energy: -779.523081464342 a.u.
 Energy calculation finished, energy: -7.795013022E+02

Converting Cartesians to HDLC
 Wolfe conditions fulfilled, increasing trust radius
Testing convergence  in cycle    9
    Energy  3.0026E-03 Target: 5.0000E-04 converged?   no
  Max step  2.8792E-02 Target: 4.0000E-03 converged?   no
  RMS step  7.8041E-03 Target: 2.6667E-03 converged?   no
  Max grad  1.1538E-02 Target: 1.0000E-03 converged?   no
  RMS grad  3.0194E-03 Target: 6.6667E-04 converged?   no
 Predicted step length 1.5757E-01
 Trust radius          5.0000E-01

Converting HDLC to Cartesians
 in gcp call
 n=          32
 coors(1) =   -9.35369567868927        1.91205161022567     
 -0.342697960257666     
 coors(2) =   -8.41825606384564        1.30045420459530     
   1.96208557000475     
 elements:            7           6
 gcp_e =    1.00000000000000     
 echo:  F
 pbc:  F
 method =pbeh3c              
RMSD coordinate change for step 9 is  8.120e-02

**** resetting density ****
Using neutral atomic charges and default spins and spin directions.
Number of unique atoms is: 4 
Atom #1 is unique. Calculating atomic density. 
Atom #2 is unique. Calculating atomic density. 
Atom #7 is unique. Calculating atomic density. 
Atom #21 is unique. Calculating atomic density. 
DFTD Energy:    -0.0213287 hartree
gCP Energy:     0.0594531 hartree
| Total AOs: 316    Total MOs: 298
Setting up the DFT grid...
| time to set the grid = 0.05 s
DFT grid points: 367094 (11471 points/atom)

                      *** Start SCF Iterations ***

 Iter     DIIS Error       Energy change      Electrons        XC Energy           Energy        Time(s)
----------------------------------------------------------------------------------------------------------
Initial temperature is 0.250000
| Skip purify step
|    1     1.9509030432    -785.2640469458   127.0011899779   -63.8847713819    -785.2640469458     0.92  
|    2     0.0547726365     +13.2312468470   126.0000108386   -63.9904599858    -772.0328000988     1.33  
|    3     0.1162752220      +0.4176841485   126.0000112638   -63.7409933506    -771.6151159503     1.30  
|    4     0.0276856199      -0.5593228978   126.0000098328   -63.8315587028    -772.1744388481     1.29  
|    5     0.0146358199      -0.0182749112   126.0000086126   -63.8767132025    -772.1927137593     1.25  
|    6     0.0042138115      -0.0077056036   126.0000085642   -63.8783072261    -772.2004193630     1.22  
|    7     0.0014736243      -0.0006065717   126.0000086167   -63.8680399292    -772.2010259346     1.18  
|    8     0.0008369383      -0.0001062305   126.0000084970   -63.8666218525    -772.2011321652     1.16  
|    9     0.0003367905      -0.0000242983   126.0000084851   -63.8681345935    -772.2011564634     1.34  
|   10     0.0001719932      -0.0000041809   126.0000084801   -63.8686298982    -772.2011606444     1.12  
|   11     0.0000472789      -0.0000005576   126.0000084727   -63.8684336898    -772.2011612019     1.10  
----------------------------------------------------------------------------------------------------------
FINAL ENERGY: -772.2011612019 a.u.
Fractional Occupation Entropy: 0.0000000000
Mermin Free Energy:            -772.2011612019
DISPERSION CONTRIBUTION TO ENERGY: -0.0213287406 a.u.
GCP BSSE CORRECTION: 0.0594530535 a.u.
HOMO-LUMO GAP: 3.316 eV
CENTER OF MASS: {-0.068145, -0.106241, 0.032578} ANGS
DIPOLE MOMENT: {-7.309161, 1.497734, -0.537921} (|D| = 7.480401) DEBYE

Running Mulliken population analysis...


  Restricted hh-TDA Parameters
--------------------------------------------
Number of occupied orbitals:            64
Number of virtual orbitals:            234
Number of molecular orbitals:          298
Number of basis functions:             316
Multiplicity of target state:      singlet

 Generating 2nd functional diffs
Reference energy:             -779.5412506382
Number of electrons:           128.0000086070
XC energy:                     -65.1828718699

      Davidson Diagonalization Parameters
-----------------------------------------------
Number of roots to find:                    4
Number of guess vectors:                   15
Maximum subspace size:                    300
Number of vectors to save:                  4
Collapse vectors per root:                  2
Number of CSFs:                          2080
Maximum Davidson iterations:              500
Residual convergence:                 1.0e-06
Orthogonality tolerance:              1.0e-12
Use incremental sigma vectors:             No

Davidson memory usage:  12.89 MB

Guess Vectors:
  64 &  64 : closed :    -0.181184
  64 &  62 :  open  :    -0.075022
  64 &  63 :  open  :    -0.061075
  64 &  61 :  open  :     0.005375
  64 &  60 :  open  :     0.022205
  62 &  62 : closed :     0.031140
  64 &  57 :  open  :     0.032345
  64 &  58 :  open  :     0.039925
  63 &  62 :  open  :     0.045087
  64 &  59 :  open  :     0.047459
  63 &  63 : closed :     0.059034
  64 &  55 :  open  :     0.100122
  62 &  61 :  open  :     0.111537
  64 &  56 :  open  :     0.114616
  64 &  53 :  open  :     0.116737

  Root           Eigenvalue       Energy Change        Residual
-------------------------------------------------------------------
Iteration:    0   Subspace Size:   15
Root: 1:        -0.09181072        -0.09181072         0.03828951  
Root: 2:         0.02298488         0.02298488         0.04634865  
Root: 3:         0.04381703         0.04381703         0.04386026  
Root: 4:         0.07710052         0.07710052         0.04740969  

Iteration:    1   Subspace Size:   19
Root: 1:        -0.09416935        -0.00235863         0.00415293  
Root: 2:         0.01812639        -0.00485849         0.00908314  
Root: 3:         0.03895571        -0.00486132         0.00897628  
Root: 4:         0.06967004        -0.00743047         0.01385790  

Iteration:    2   Subspace Size:   23
Root: 1:        -0.09419873        -0.00002938         0.00077773  
Root: 2:         0.01793410        -0.00019229         0.00148658  
Root: 3:         0.03878027        -0.00017544         0.00286199  
Root: 4:         0.06906560        -0.00060444         0.00458885  

Iteration:    3   Subspace Size:   27
Root: 1:        -0.09419975        -0.00000102         0.00010440  
Root: 2:         0.01792944        -0.00000466         0.00027026  
Root: 3:         0.03876311        -0.00001716         0.00067536  
Root: 4:         0.06901409        -0.00005151         0.00132378  

Iteration:    4   Subspace Size:   31
Root: 1:        -0.09419977        -0.00000002         0.00001375  
Root: 2:         0.01792930        -0.00000015         0.00005036  
Root: 3:         0.03876229        -0.00000081         0.00012223  
Root: 4:         0.06900956        -0.00000453         0.00028288  

Iteration:    5   Subspace Size:   35
Root: 1:        -0.09419977        -0.00000000         0.00000197  
Root: 2:         0.01792929        -0.00000000         0.00000958  
Root: 3:         0.03876226        -0.00000003         0.00002233  
Root: 4:         0.06900936        -0.00000020         0.00006977  

Iteration:    6   Subspace Size:   39
Root: 1:        -0.09419977        -0.00000000         0.00000025  Converged
Root: 2:         0.01792929        -0.00000000         0.00000164  
Root: 3:         0.03876226        -0.00000000         0.00000373  
Root: 4:         0.06900935        -0.00000001         0.00001480  

Iteration:    7   Subspace Size:   42
Root: 1:        -0.09419977        -0.00000000         0.00000023  Converged
Root: 2:         0.01792929        -0.00000000         0.00000028  Converged
Root: 3:         0.03876226        -0.00000000         0.00000069  Converged
Root: 4:         0.06900935        -0.00000000         0.00000348  

Iteration:    8   Subspace Size:   43
Root: 1:        -0.09419977        -0.00000000         0.00000023  Converged
Root: 2:         0.01792929        -0.00000000         0.00000025  Converged
Root: 3:         0.03876226        -0.00000000         0.00000057  Converged
Root: 4:         0.06900935        -0.00000000         0.00000071  Converged

Davidson converged in 8 iterations
43 sigma vectors were formed

      Davidson Diagonalization Parameters
-----------------------------------------------
Number of roots to find:                    4
Number of guess vectors:                   15
Maximum subspace size:                    300
Number of vectors to save:                  4
Collapse vectors per root:                  2
Number of CSFs:                          2016
Maximum Davidson iterations:              500
Residual convergence:                 1.0e-06
Orthogonality tolerance:              1.0e-12
Use incremental sigma vectors:             No

Davidson memory usage:  12.58 MB

Guess Vectors:
  64 &  62 :  open  :    -0.075022
  64 &  63 :  open  :    -0.061075
  64 &  61 :  open  :     0.005375
  64 &  60 :  open  :     0.022205
  64 &  57 :  open  :     0.032345
  64 &  58 :  open  :     0.039925
  63 &  62 :  open  :     0.045087
  64 &  59 :  open  :     0.047459
  64 &  55 :  open  :     0.100122
  62 &  61 :  open  :     0.111537
  64 &  56 :  open  :     0.114616
  64 &  53 :  open  :     0.116737
  63 &  61 :  open  :     0.125484
  62 &  60 :  open  :     0.128367
  64 &  54 :  open  :     0.133213

  Root           Eigenvalue       Energy Change        Residual
-------------------------------------------------------------------
Iteration:    0   Subspace Size:   15
Root: 1:         0.00811172         0.00811172         0.02365596  
Root: 2:         0.01876815         0.01876815         0.03843581  
Root: 3:         0.05773635         0.05773635         0.02065155  
Root: 4:         0.07622477         0.07622477         0.02576089  

Iteration:    1   Subspace Size:   19
Root: 1:         0.00635388        -0.00175785         0.00319063  
Root: 2:         0.01521493        -0.00355322         0.00753459  
Root: 3:         0.05628361        -0.00145274         0.00409641  
Root: 4:         0.07357612        -0.00264865         0.00684293  

Iteration:    2   Subspace Size:   23
Root: 1:         0.00632630        -0.00002758         0.00044617  
Root: 2:         0.01507598        -0.00013894         0.00108911  
Root: 3:         0.05622800        -0.00005561         0.00091599  
Root: 4:         0.07342537        -0.00015075         0.00090950  

Iteration:    3   Subspace Size:   27
Root: 1:         0.00632577        -0.00000053         0.00007001  
Root: 2:         0.01507326        -0.00000273         0.00016891  
Root: 3:         0.05622544        -0.00000256         0.00015526  
Root: 4:         0.07342294        -0.00000244         0.00015469  

Iteration:    4   Subspace Size:   31
Root: 1:         0.00632576        -0.00000001         0.00000944  
Root: 2:         0.01507320        -0.00000006         0.00002949  
Root: 3:         0.05622537        -0.00000007         0.00003054  
Root: 4:         0.07342285        -0.00000009         0.00003972  

Iteration:    5   Subspace Size:   35
Root: 1:         0.00632576        -0.00000000         0.00000131  
Root: 2:         0.01507319        -0.00000000         0.00000470  
Root: 3:         0.05622537        -0.00000000         0.00000580  
Root: 4:         0.07342285        -0.00000000         0.00000714  

Iteration:    6   Subspace Size:   39
Root: 1:         0.00632576        -0.00000000         0.00000017  Converged
Root: 2:         0.01507319        -0.00000000         0.00000073  Converged
Root: 3:         0.05622537        -0.00000000         0.00000111  
Root: 4:         0.07342285        -0.00000000         0.00000114  

Iteration:    7   Subspace Size:   41
Root: 1:         0.00632576        -0.00000000         0.00000013  Converged
Root: 2:         0.01507319        -0.00000000         0.00000061  Converged
Root: 3:         0.05622537        -0.00000000         0.00000019  Converged
Root: 4:         0.07342285        -0.00000000         0.00000029  Converged

 in gcp call
 n=          32
 coors(1) =   -9.35369567868927        1.91205161022567     
 -0.342697960257666     
 coors(2) =   -8.41825606384564        1.30045420459530     
   1.96208557000475     
 elements:            7           6
 gcp_e =   0.000000000000000E+000
 echo:  F
 pbc:  F
 method =pbeh3c              
Davidson converged in 7 iterations
41 sigma vectors were formed

Building Xtilde...

Building Z-vector RHS...

 Generating 2nd functional diffs
Solving CPSCF equations
Using DIIS solver

 Iter         Residual      
------  --------------------
    1      2.113160164352
    2      3.918992468966
    3      0.563334421390
    4      0.070934743612
    5      0.017305782447
    6      0.005732202576
    7      0.002861882494
    8      0.000886605028
    9      0.000330136012
   10      0.000151442818
   11      0.000050340662
   12      0.000021493447
   13      0.000005900523
   14      0.000002778409
   15      0.000001689683
   16      0.000001283425
   17      0.000000501546

CPSCF converged

Building X...

Computing grad Generating 2nd functional diffs
 Generating 2nd functional diffs
  Root   Mult.   Total Energy (a.u.)   Ex. Energy (a.u.)     Ex. Energy (eV)     Ex. Energy (nm)        Osc. (a.u.)  
-------------------------------------------------------------------------------------------------------------------
     1  singlet       -779.63545041
     2  triplet       -779.53492488          0.10052553          2.73543847        453.25172573          0.00000000
     3  triplet       -779.52617744          0.10927296          2.97346814        416.96838483          0.00000000
     4  singlet       -779.52332135          0.11212906          3.05118650        406.34756554          0.00691257
     5  singlet       -779.50248838          0.13296203          3.61808034        342.67956739          1.60819310
     6  triplet       -779.48502527          0.15042514          4.09327557        302.89732153          0.00000000
     7  singlet       -779.47224129          0.16320912          4.44114528        279.17172885          0.05085493
     8  triplet       -779.46782779          0.16762262          4.56124276        271.82114021          0.00000000

Singlet  1: Largest CI coefficients:
  64  &  64 : closed :   0.994950

Triplet  2: Largest CI coefficients:
  63  &  64 :  open  :  -0.698521
  64  &  63 :  open  :   0.698521

Triplet  3: Largest CI coefficients:
  62  &  64 :  open  :   0.696396
  64  &  62 :  open  :  -0.696396

Singlet  4: Largest CI coefficients:
  62  &  64 :  open  :  -0.690705
  64  &  62 :  open  :  -0.690705

Singlet  5: Largest CI coefficients:
  63  &  64 :  open  :   0.693149
  64  &  63 :  open  :   0.693149

Triplet  6: Largest CI coefficients:
  61  &  64 :  open  :   0.642240
  64  &  61 :  open  :  -0.642240
  60  &  64 :  open  :  -0.248075
  64  &  60 :  open  :   0.248075

Singlet  7: Largest CI coefficients:
  61  &  64 :  open  :  -0.674162
  64  &  61 :  open  :  -0.674162
  60  &  64 :  open  :   0.132110
  64  &  60 :  open  :   0.132110

Triplet  8: Largest CI coefficients:
  60  &  64 :  open  :  -0.653459
  64  &  60 :  open  :   0.653459
  61  &  64 :  open  :  -0.256140
  64  &  61 :  open  :   0.256140

Singlet state dipole moments:

  Root       Dx         Dy         Dz         |D|  (Debye)
------------------------------------------------------------
     1   -10.9120     2.0504     0.6890    11.1243
     2    -7.0123     1.6929    -0.4659     7.2288
     3   -12.1196     2.1021     1.3761    12.3773
     4     5.2986    -1.2107    -0.7731     5.4899

Triplet state dipole moments:

  Root       Dx         Dy         Dz         |D|  (Debye)
------------------------------------------------------------
     1   -13.5483     2.4397     1.4647    13.8439
     2    -6.9940     1.6618    -0.3706     7.1982
     3     6.9183    -1.4615    -1.1285     7.1604
     4    11.2584    -2.6238    -0.2610    11.5630

Transition dipole moments between singlet states:

    Transition       Tx         Ty         Tz         |T| (a.u.)
------------------------------------------------------------------
     1 ->    2    -0.2660     0.1473     0.0014     0.3041
     1 ->    3     4.1596    -0.9144     0.0676     4.2594
     1 ->    4    -0.6345     0.2443    -0.0710     0.6837
     2 ->    3     0.0027    -0.0038    -0.0245     0.0249
     2 ->    4     0.5365    -0.0677    -0.1440     0.5596
     3 ->    4    -2.1138     0.4605     0.1219     2.1668

Transition dipole moments between triplet states:

    Transition       Tx         Ty         Tz         |T| (a.u.)
------------------------------------------------------------------
     1 ->    2    -0.1271    -0.0033     0.0220     0.1291
     1 ->    3    -0.7799     0.2528    -0.1655     0.8364
     1 ->    4    -0.4445     0.0876    -0.1663     0.4826
     2 ->    3     0.5203    -0.0672    -0.1318     0.5409
     2 ->    4    -0.2234     0.0464     0.0854     0.2436
     3 ->    4    -0.0930     0.0517     0.1985     0.2252

Magnetic transition dipole moments and rotational strengths:

 Transition      Lx         Ly         Lz       R(len)     R(vel) (a.u.)
------------------------------------------------------------------------
 1 ->    2     0.0497     0.1195    -0.2158    -0.0041    -0.0114
 1 ->    3    -0.1390    -0.5804    -0.1281     0.0563     0.1312
 1 ->    4     0.0050     0.1273    -0.1140    -0.0360    -0.0841

Electric transition quadrupole moments (Cartesian):

 Transition      Qxy        Qxz        Qyz        Qxx        Qyy        Qzz       norm (a.u.)
----------------------------------------------------------------------------------------------
 1 ->    2     0.1560     0.2589     0.1137    -0.7006    -0.0531     0.0141     0.7734
 1 ->    3     2.1021    -0.0938     0.0509   -10.0162    -0.3623    -0.3357    10.2469
 1 ->    4     4.6013     1.3830    -0.5668   -19.7351    -1.1456     0.0848    20.3519


|FINAL Target State Energy: -779.523321347095 a.u.
 Energy calculation finished, energy: -7.795024884E+02

Converting Cartesians to HDLC
 Wolfe conditions fulfilled, increasing trust radius
Testing convergence  in cycle   10
    Energy  1.1861E-03 Target: 5.0000E-04 converged?   no
  Max step  4.6351E-02 Target: 4.0000E-03 converged?   no
  RMS step  1.6610E-02 Target: 2.6667E-03 converged?   no
  Max grad  1.2148E-02 Target: 1.0000E-03 converged?   no
  RMS grad  2.8369E-03 Target: 6.6667E-04 converged?   no
 Predicted step length 7.0500E-02
 Trust radius          5.0000E-01

Converting HDLC to Cartesians
 in gcp call
 n=          32
 coors(1) =   -9.36476410458734        1.92647538055525     
 -0.325502808376702     
 coors(2) =   -8.40036664116851        1.33261464201333     
   1.97224751004440     
 elements:            7           6
 gcp_e =    1.00000000000000     
 echo:  F
 pbc:  F
 method =pbeh3c              
RMSD coordinate change for step 10 is  3.818e-02
DFTD Energy:    -0.0213177 hartree
gCP Energy:     0.0594690 hartree
| Total AOs: 316    Total MOs: 298
Setting up the DFT grid...
| time to set the grid = 0.05 s
DFT grid points: 367097 (11471 points/atom)

                      *** Start SCF Iterations ***

 Iter     DIIS Error       Energy change      Electrons        XC Energy           Energy        Time(s)
----------------------------------------------------------------------------------------------------------
Initial temperature is 0.250000
| Skip purify step
|    1     0.0136053516    -772.1977398945   125.9955593217   -63.8653270924    -772.1977398945     1.32  
|    2     0.0013395177      -0.0046041993   126.0000067399   -63.8643020521    -772.2023440938     1.20  
|    3     0.0022099359      +0.0000181429   126.0000067641   -63.8663976232    -772.2023259509     1.17  
|    4     0.0005006176      -0.0001104777   126.0000067403   -63.8650479410    -772.2024364287     1.16  
|    5     0.0002631652      -0.0000072876   126.0000067521   -63.8651059119    -772.2024437163     1.13  
|    6     0.0000387997      -0.0000030399   126.0000067501   -63.8650952456    -772.2024467561     1.11  
----------------------------------------------------------------------------------------------------------
FINAL ENERGY: -772.2024467561 a.u.
Fractional Occupation Entropy: 0.0000000000
Mermin Free Energy:            -772.2024467561
DISPERSION CONTRIBUTION TO ENERGY: -0.0213177409 a.u.
GCP BSSE CORRECTION: 0.0594689934 a.u.
HOMO-LUMO GAP: 3.287 eV
CENTER OF MASS: {-0.067217, -0.107079, 0.028380} ANGS
DIPOLE MOMENT: {-7.240707, 1.467642, -0.442294} (|D| = 7.401178) DEBYE

Running Mulliken population analysis...


  Restricted hh-TDA Parameters
--------------------------------------------
Number of occupied orbitals:            64
Number of virtual orbitals:            234
Number of molecular orbitals:          298
Number of basis functions:             316
Multiplicity of target state:      singlet

 Generating 2nd functional diffs
Reference energy:             -779.5424665359
Number of electrons:           128.0000068571
XC energy:                     -65.1794638208

      Davidson Diagonalization Parameters
-----------------------------------------------
Number of roots to find:                    4
Number of guess vectors:                   15
Maximum subspace size:                    300
Number of vectors to save:                  4
Collapse vectors per root:                  2
Number of CSFs:                          2080
Maximum Davidson iterations:              500
Residual convergence:                 1.0e-06
Orthogonality tolerance:              1.0e-12
Use incremental sigma vectors:             No

Davidson memory usage:  12.89 MB

Guess Vectors:
  64 &  64 : closed :    -0.180177
  64 &  62 :  open  :    -0.073249
  64 &  63 :  open  :    -0.061646
  64 &  61 :  open  :     0.006206
  64 &  60 :  open  :     0.023163
  64 &  57 :  open  :     0.032411
  62 &  62 : closed :     0.033679
  64 &  58 :  open  :     0.040618
  63 &  62 :  open  :     0.045282
  64 &  59 :  open  :     0.046121
  63 &  63 : closed :     0.056885
  64 &  55 :  open  :     0.100374
  62 &  61 :  open  :     0.113134
  64 &  56 :  open  :     0.114791
  64 &  53 :  open  :     0.117964

  Root           Eigenvalue       Energy Change        Residual
-------------------------------------------------------------------
Iteration:    0   Subspace Size:   15
Root: 1:        -0.09086280        -0.09086280         0.03819136  
Root: 2:         0.02386708         0.02386708         0.04642145  
Root: 3:         0.04443822         0.04443822         0.04404308  
Root: 4:         0.07735835         0.07735835         0.04699885  

Iteration:    1   Subspace Size:   19
Root: 1:        -0.09321824        -0.00235545         0.00416104  
Root: 2:         0.01895351        -0.00491357         0.00922951  
Root: 3:         0.03955465        -0.00488357         0.00896018  
Root: 4:         0.06996243        -0.00739591         0.01382989  

Iteration:    2   Subspace Size:   23
Root: 1:        -0.09324797        -0.00002973         0.00074627  
Root: 2:         0.01875288        -0.00020062         0.00146774  
Root: 3:         0.03937826        -0.00017639         0.00260010  
Root: 4:         0.06936956        -0.00059288         0.00519663  

Iteration:    3   Subspace Size:   27
Root: 1:        -0.09324892        -0.00000095         0.00010016  
Root: 2:         0.01874829        -0.00000459         0.00025129  
Root: 3:         0.03936400        -0.00001425         0.00059171  
Root: 4:         0.06930341        -0.00006615         0.00155722  

Iteration:    4   Subspace Size:   31
Root: 1:        -0.09324893        -0.00000001         0.00001337  
Root: 2:         0.01874816        -0.00000013         0.00004873  
Root: 3:         0.03936338        -0.00000063         0.00010544  
Root: 4:         0.06929732        -0.00000609         0.00034715  

Iteration:    5   Subspace Size:   35
Root: 1:        -0.09324893        -0.00000000         0.00000191  
Root: 2:         0.01874815        -0.00000000         0.00000940  
Root: 3:         0.03936335        -0.00000002         0.00001878  
Root: 4:         0.06929700        -0.00000032         0.00008199  

Iteration:    6   Subspace Size:   39
Root: 1:        -0.09324893        -0.00000000         0.00000024  Converged
Root: 2:         0.01874815        -0.00000000         0.00000150  
Root: 3:         0.03936335        -0.00000000         0.00000322  
Root: 4:         0.06929698        -0.00000002         0.00001594  

Iteration:    7   Subspace Size:   42
Root: 1:        -0.09324893        -0.00000000         0.00000022  Converged
Root: 2:         0.01874815        -0.00000000         0.00000025  Converged
Root: 3:         0.03936335        -0.00000000         0.00000057  Converged
Root: 4:         0.06929698        -0.00000000         0.00000362  

Iteration:    8   Subspace Size:   43
Root: 1:        -0.09324893         0.00000000         0.00000022  Converged
Root: 2:         0.01874815        -0.00000000         0.00000024  Converged
Root: 3:         0.03936335        -0.00000000         0.00000050  Converged
Root: 4:         0.06929698        -0.00000000         0.00000075  Converged

Davidson converged in 8 iterations
43 sigma vectors were formed

      Davidson Diagonalization Parameters
-----------------------------------------------
Number of roots to find:                    4
Number of guess vectors:                   15
Maximum subspace size:                    300
Number of vectors to save:                  4
Collapse vectors per root:                  2
Number of CSFs:                          2016
Maximum Davidson iterations:              500
Residual convergence:                 1.0e-06
Orthogonality tolerance:              1.0e-12
Use incremental sigma vectors:             No

Davidson memory usage:  12.58 MB

Guess Vectors:
  64 &  62 :  open  :    -0.073249
  64 &  63 :  open  :    -0.061646
  64 &  61 :  open  :     0.006206
  64 &  60 :  open  :     0.023163
  64 &  57 :  open  :     0.032411
  64 &  58 :  open  :     0.040618
  63 &  62 :  open  :     0.045282
  64 &  59 :  open  :     0.046121
  64 &  55 :  open  :     0.100374
  62 &  61 :  open  :     0.113134
  64 &  56 :  open  :     0.114791
  64 &  53 :  open  :     0.117964
  63 &  61 :  open  :     0.124737
  62 &  60 :  open  :     0.130091
  64 &  54 :  open  :     0.134325

  Root           Eigenvalue       Energy Change        Residual
-------------------------------------------------------------------
Iteration:    0   Subspace Size:   15
Root: 1:         0.00799064         0.00799064         0.02369527  
Root: 2:         0.01982471         0.01982471         0.03834299  
Root: 3:         0.05823932         0.05823932         0.02064243  
Root: 4:         0.07680959         0.07680959         0.02544789  

Iteration:    1   Subspace Size:   19
Root: 1:         0.00625826        -0.00173238         0.00331125  
Root: 2:         0.01622834        -0.00359637         0.00752316  
Root: 3:         0.05677353        -0.00146579         0.00409954  
Root: 4:         0.07421206        -0.00259753         0.00675153  

Iteration:    2   Subspace Size:   23
Root: 1:         0.00622836        -0.00002990         0.00045510  
Root: 2:         0.01608931        -0.00013903         0.00107640  
Root: 3:         0.05671743        -0.00005609         0.00091397  
Root: 4:         0.07406492        -0.00014714         0.00091374  

Iteration:    3   Subspace Size:   27
Root: 1:         0.00622780        -0.00000056         0.00006654  
Root: 2:         0.01608667        -0.00000265         0.00015834  
Root: 3:         0.05671486        -0.00000258         0.00015551  
Root: 4:         0.07406244        -0.00000248         0.00015243  

Iteration:    4   Subspace Size:   31
Root: 1:         0.00622779        -0.00000001         0.00000927  
Root: 2:         0.01608662        -0.00000005         0.00002762  
Root: 3:         0.05671478        -0.00000007         0.00003209  
Root: 4:         0.07406236        -0.00000008         0.00003818  

Iteration:    5   Subspace Size:   35
Root: 1:         0.00622779        -0.00000000         0.00000133  
Root: 2:         0.01608661        -0.00000000         0.00000435  
Root: 3:         0.05671478        -0.00000000         0.00000695  
Root: 4:         0.07406235        -0.00000000         0.00000700  

Iteration:    6   Subspace Size:   39
Root: 1:         0.00622779        -0.00000000         0.00000020  Converged
Root: 2:         0.01608661        -0.00000000         0.00000070  Converged
Root: 3:         0.05671478        -0.00000000         0.00000141  
Root: 4:         0.07406235        -0.00000000         0.00000099  Converged

Iteration:    7   Subspace Size:   40
Root: 1:         0.00622779        -0.00000000         0.00000016  Converged
Root: 2:         0.01608661        -0.00000000         0.00000068  Converged
Root: 3:         0.05671478        -0.00000000         0.00000025  Converged
Root: 4:         0.07406235        -0.00000000         0.00000090  Converged

 in gcp call
 n=          32
 coors(1) =   -9.36476410458734        1.92647538055525     
 -0.325502808376702     
 coors(2) =   -8.40036664116851        1.33261464201333     
   1.97224751004440     
 elements:            7           6
 gcp_e =   0.000000000000000E+000
 echo:  F
 pbc:  F
 method =pbeh3c              
Davidson converged in 7 iterations
40 sigma vectors were formed

Building Xtilde...

Building Z-vector RHS...

 Generating 2nd functional diffs
Solving CPSCF equations
Using DIIS solver

 Iter         Residual      
------  --------------------
    1      2.108216206535
    2      3.920370868106
    3      0.557523662359
    4      0.071044493705
    5      0.016724679861
    6      0.005470185460
    7      0.002724741916
    8      0.000891841291
    9      0.000335215525
   10      0.000151979754
   11      0.000050668099
   12      0.000022177449
   13      0.000006328400
   14      0.000003675381
   15      0.000001947922
   16      0.000001325474
   17      0.000000599567

CPSCF converged

Building X...

Computing grad Generating 2nd functional diffs
 Generating 2nd functional diffs
  Root   Mult.   Total Energy (a.u.)   Ex. Energy (a.u.)     Ex. Energy (eV)     Ex. Energy (nm)        Osc. (a.u.)  
-------------------------------------------------------------------------------------------------------------------
     1  singlet       -779.63571547
     2  triplet       -779.53623874          0.09947673          2.70689897        458.03047059          0.00000000
     3  triplet       -779.52637992          0.10933555          2.97517111        416.72971502          0.00000000
     4  singlet       -779.52371839          0.11199708          3.04759520        406.82640755          0.00079359
     5  singlet       -779.50310318          0.13261229          3.60856333        343.58333084          1.62419378
     6  triplet       -779.48575175          0.14996371          4.08071962        303.82930540          0.00000000
     7  singlet       -779.47316955          0.16254591          4.42309864        280.31077458          0.04777166
     8  triplet       -779.46840418          0.16731129          4.55277099        272.32694345          0.00000000

Singlet  1: Largest CI coefficients:
  64  &  64 : closed :   0.994868

Triplet  2: Largest CI coefficients:
  63  &  64 :  open  :  -0.698586
  64  &  63 :  open  :   0.698586

Triplet  3: Largest CI coefficients:
  62  &  64 :  open  :   0.695712
  64  &  62 :  open  :  -0.695712

Singlet  4: Largest CI coefficients:
  62  &  64 :  open  :   0.685363
  64  &  62 :  open  :   0.685363
  63  &  64 :  open  :   0.103067
  64  &  63 :  open  :   0.103067

Singlet  5: Largest CI coefficients:
  63  &  64 :  open  :  -0.688098
  64  &  63 :  open  :  -0.688098
  62  &  64 :  open  :   0.105174
  64  &  62 :  open  :   0.105174

Triplet  6: Largest CI coefficients:
  61  &  64 :  open  :  -0.642211
  64  &  61 :  open  :   0.642211
  60  &  64 :  open  :   0.247382
  64  &  60 :  open  :  -0.247382

Singlet  7: Largest CI coefficients:
  61  &  64 :  open  :  -0.673337
  64  &  61 :  open  :  -0.673337
  60  &  64 :  open  :   0.133237
  64  &  60 :  open  :   0.133237
  61  &  63 :  open  :  -0.101614
  63  &  61 :  open  :  -0.101614

Triplet  8: Largest CI coefficients:
  60  &  64 :  open  :  -0.653673
  64  &  60 :  open  :   0.653673
  61  &  64 :  open  :  -0.255575
  64  &  61 :  open  :   0.255575

Singlet state dipole moments:

  Root       Dx         Dy         Dz         |D|  (Debye)
------------------------------------------------------------
     1   -11.1164     2.0626     0.7070    11.3282
     2    -7.0871     1.6688    -0.5400     7.3009
     3   -12.0878     2.0202     1.3915    12.3342
     4     5.1670    -1.1730    -0.7149     5.3465

Triplet state dipole moments:

  Root       Dx         Dy         Dz         |D|  (Debye)
------------------------------------------------------------
     1   -13.3802     2.3110     1.4330    13.6537
     2    -7.1208     1.6667    -0.4190     7.3253
     3     6.8387    -1.4297    -1.0634     7.0671
     4    11.1990    -2.6005    -0.1313    11.4977

Transition dipole moments between singlet states:

    Transition       Tx         Ty         Tz         |T| (a.u.)
------------------------------------------------------------------
     1 ->    2    -0.0737    -0.0706    -0.0147     0.1031
     1 ->    3     4.1857    -0.9212     0.0552     4.2862
     1 ->    4    -0.6119     0.2395    -0.0955     0.6640
     2 ->    3     0.1834    -0.0085    -0.0557     0.1918
     2 ->    4    -0.3615     0.0337     0.1051     0.3780
     3 ->    4    -2.1659     0.4615     0.1154     2.2175

Transition dipole moments between triplet states:

    Transition       Tx         Ty         Tz         |T| (a.u.)
------------------------------------------------------------------
     1 ->    2    -0.2968     0.0523     0.0879     0.3139
     1 ->    3    -0.6732     0.2387    -0.2023     0.7424
     1 ->    4     0.4588    -0.0916     0.1545     0.4927
     2 ->    3    -0.6028     0.1028     0.0719     0.6157
     2 ->    4    -0.1433     0.0276     0.1097     0.1826
     3 ->    4     0.1099    -0.0532    -0.1969     0.2317

Magnetic transition dipole moments and rotational strengths:

 Transition      Lx         Ly         Lz       R(len)     R(vel) (a.u.)
------------------------------------------------------------------------
 1 ->    2    -0.0421    -0.0787     0.2218    -0.0054    -0.0075
 1 ->    3    -0.1193    -0.5746    -0.1224    -0.0232    -0.0755
 1 ->    4     0.0108     0.1142    -0.1084    -0.0311    -0.0725

Electric transition quadrupole moments (Cartesian):

 Transition      Qxy        Qxz        Qyz        Qxx        Qyy        Qzz       norm (a.u.)
----------------------------------------------------------------------------------------------
 1 ->    2    -0.3514    -0.2298    -0.1157     1.6608     0.0897    -0.0079     1.7193
 1 ->    3     2.0901    -0.0985     0.0284    -9.9267    -0.3571    -0.3119    10.1560
 1 ->    4     4.5314     1.2746    -0.5393   -19.6346    -1.1170     0.1315    20.2295


|FINAL Target State Energy: -779.523718385104 a.u.
 Energy calculation finished, energy: -7.795031032E+02

Converting Cartesians to HDLC
 Wolfe conditions fulfilled, increasing trust radius
Testing convergence  in cycle   11
    Energy  6.1480E-04 Target: 5.0000E-04 converged?   no
  Max step  2.3200E-02 Target: 4.0000E-03 converged?   no
  RMS step  7.4314E-03 Target: 2.6667E-03 converged?   no
  Max grad  4.3211E-03 Target: 1.0000E-03 converged?   no
  RMS grad  1.6744E-03 Target: 6.6667E-04 converged?   no
 Predicted step length 5.0309E-02
 Trust radius          5.0000E-01

Converting HDLC to Cartesians
 in gcp call
 n=          32
 coors(1) =   -9.35740308205903        1.92804956263751     
 -0.325948636709665     
 coors(2) =   -8.38829222978499        1.32773363810914     
   1.96789969472893     
 elements:            7           6
 gcp_e =    1.00000000000000     
 echo:  F
 pbc:  F
 method =pbeh3c              
RMSD coordinate change for step 11 is  1.016e-02
DFTD Energy:    -0.0213120 hartree
gCP Energy:     0.0592658 hartree
| Total AOs: 316    Total MOs: 298
Setting up the DFT grid...
| time to set the grid = 0.05 s
DFT grid points: 367088 (11471 points/atom)

                      *** Start SCF Iterations ***

 Iter     DIIS Error       Energy change      Electrons        XC Energy           Energy        Time(s)
----------------------------------------------------------------------------------------------------------
Initial temperature is 0.250000
| Skip purify step
|    1     0.0064005944    -772.1945560930   125.9911908074   -63.8592837154    -772.1945560930     1.31  
|    2     0.0022139151      -0.0085691393   126.0000049149   -63.8655353902    -772.2031252322     1.17  
|    3     0.0030779555      +0.0001184492   126.0000048041   -63.8605392026    -772.2030067831     1.16  
|    4     0.0003210054      -0.0002063413   126.0000048544   -63.8619987728    -772.2032131244     1.15  
|    5     0.0001776536      -0.0000033326   126.0000048590   -63.8627958273    -772.2032164570     1.11  
|    6     0.0000911085      -0.0000011631   126.0000048598   -63.8629275198    -772.2032176201     1.10  
|    7     0.0000280459      -0.0000002823   126.0000048569   -63.8627575139    -772.2032179024     1.08  
----------------------------------------------------------------------------------------------------------
FINAL ENERGY: -772.2032179024 a.u.
Fractional Occupation Entropy: 0.0000000000
Mermin Free Energy:            -772.2032179024
DISPERSION CONTRIBUTION TO ENERGY: -0.0213119948 a.u.
GCP BSSE CORRECTION: 0.0592658067 a.u.
HOMO-LUMO GAP: 3.243 eV
CENTER OF MASS: {-0.068341, -0.107343, 0.028446} ANGS
DIPOLE MOMENT: {-7.230055, 1.490200, -0.466769} (|D| = 7.396774) DEBYE

Running Mulliken population analysis...


  Restricted hh-TDA Parameters
--------------------------------------------
Number of occupied orbitals:            64
Number of virtual orbitals:            234
Number of molecular orbitals:          298
Number of basis functions:             316
Multiplicity of target state:      singlet

 Generating 2nd functional diffs
Reference energy:             -779.5426919211
Number of electrons:           128.0000049340
XC energy:                     -65.1770773421

      Davidson Diagonalization Parameters
-----------------------------------------------
Number of roots to find:                    4
Number of guess vectors:                   15
Maximum subspace size:                    300
Number of vectors to save:                  4
Collapse vectors per root:                  2
Number of CSFs:                          2080
Maximum Davidson iterations:              500
Residual convergence:                 1.0e-06
Orthogonality tolerance:              1.0e-12
Use incremental sigma vectors:             No

Davidson memory usage:  12.89 MB

Guess Vectors:
  64 &  64 : closed :    -0.179072
  64 &  62 :  open  :    -0.072925
  64 &  63 :  open  :    -0.061842
  64 &  61 :  open  :     0.008392
  64 &  60 :  open  :     0.022663
  64 &  57 :  open  :     0.033092
  62 &  62 : closed :     0.033222
  64 &  58 :  open  :     0.042245
  63 &  62 :  open  :     0.044306
  64 &  59 :  open  :     0.044934
  63 &  63 : closed :     0.055389
  64 &  55 :  open  :     0.100853
  62 &  61 :  open  :     0.114539
  64 &  56 :  open  :     0.115684
  64 &  53 :  open  :     0.117860

  Root           Eigenvalue       Energy Change        Residual
-------------------------------------------------------------------
Iteration:    0   Subspace Size:   15
Root: 1:        -0.08963030        -0.08963030         0.03830077  
Root: 2:         0.02459551         0.02459551         0.04677018  
Root: 3:         0.04421563         0.04421563         0.04424477  
Root: 4:         0.07858542         0.07858542         0.04680725  

Iteration:    1   Subspace Size:   19
Root: 1:        -0.09201084        -0.00238054         0.00419233  
Root: 2:         0.01962835        -0.00496716         0.00936613  
Root: 3:         0.03926184        -0.00495379         0.00889356  
Root: 4:         0.07113628        -0.00744914         0.01399182  

Iteration:    2   Subspace Size:   23
Root: 1:        -0.09204094        -0.00003010         0.00076124  
Root: 2:         0.01942189        -0.00020645         0.00149047  
Root: 3:         0.03909028        -0.00017156         0.00265318  
Root: 4:         0.07051198        -0.00062429         0.00547999  

Iteration:    3   Subspace Size:   27
Root: 1:        -0.09204192        -0.00000098         0.00010237  
Root: 2:         0.01941720        -0.00000470         0.00025480  
Root: 3:         0.03907525        -0.00001503         0.00059645  
Root: 4:         0.07043671        -0.00007527         0.00162611  

Iteration:    4   Subspace Size:   31
Root: 1:        -0.09204194        -0.00000002         0.00001376  
Root: 2:         0.01941706        -0.00000014         0.00004940  
Root: 3:         0.03907462        -0.00000063         0.00010647  
Root: 4:         0.07042986        -0.00000685         0.00036481  

Iteration:    5   Subspace Size:   35
Root: 1:        -0.09204194        -0.00000000         0.00000200  
Root: 2:         0.01941705        -0.00000000         0.00000953  
Root: 3:         0.03907459        -0.00000002         0.00001896  
Root: 4:         0.07042950        -0.00000036         0.00009046  

Iteration:    6   Subspace Size:   39
Root: 1:        -0.09204194        -0.00000000         0.00000025  Converged
Root: 2:         0.01941705        -0.00000000         0.00000153  
Root: 3:         0.03907459        -0.00000000         0.00000323  
Root: 4:         0.07042948        -0.00000002         0.00001695  

Iteration:    7   Subspace Size:   42
Root: 1:        -0.09204194        -0.00000000         0.00000023  Converged
Root: 2:         0.01941705        -0.00000000         0.00000028  Converged
Root: 3:         0.03907459        -0.00000000         0.00000059  Converged
Root: 4:         0.07042948        -0.00000000         0.00000377  

Iteration:    8   Subspace Size:   43
Root: 1:        -0.09204194         0.00000000         0.00000023  Converged
Root: 2:         0.01941705        -0.00000000         0.00000027  Converged
Root: 3:         0.03907459        -0.00000000         0.00000051  Converged
Root: 4:         0.07042948        -0.00000000         0.00000081  Converged

Davidson converged in 8 iterations
43 sigma vectors were formed

      Davidson Diagonalization Parameters
-----------------------------------------------
Number of roots to find:                    4
Number of guess vectors:                   15
Maximum subspace size:                    300
Number of vectors to save:                  4
Collapse vectors per root:                  2
Number of CSFs:                          2016
Maximum Davidson iterations:              500
Residual convergence:                 1.0e-06
Orthogonality tolerance:              1.0e-12
Use incremental sigma vectors:             No

Davidson memory usage:  12.58 MB

Guess Vectors:
  64 &  62 :  open  :    -0.072925
  64 &  63 :  open  :    -0.061842
  64 &  61 :  open  :     0.008392
  64 &  60 :  open  :     0.022663
  64 &  57 :  open  :     0.033092
  64 &  58 :  open  :     0.042245
  63 &  62 :  open  :     0.044306
  64 &  59 :  open  :     0.044934
  64 &  55 :  open  :     0.100853
  62 &  61 :  open  :     0.114539
  64 &  56 :  open  :     0.115684
  64 &  53 :  open  :     0.117860
  63 &  61 :  open  :     0.125622
  62 &  60 :  open  :     0.128810
  64 &  54 :  open  :     0.135076

  Root           Eigenvalue       Energy Change        Residual
-------------------------------------------------------------------
Iteration:    0   Subspace Size:   15
Root: 1:         0.00767494         0.00767494         0.02360572  
Root: 2:         0.02053478         0.02053478         0.03853225  
Root: 3:         0.05942845         0.05942845         0.02069277  
Root: 4:         0.07743694         0.07743694         0.02546291  

Iteration:    1   Subspace Size:   19
Root: 1:         0.00594186        -0.00173307         0.00321842  
Root: 2:         0.01691478        -0.00362000         0.00761667  
Root: 3:         0.05792613        -0.00150232         0.00414097  
Root: 4:         0.07481298        -0.00262396         0.00676684  

Iteration:    2   Subspace Size:   23
Root: 1:         0.00591365        -0.00002821         0.00043977  
Root: 2:         0.01677252        -0.00014226         0.00109575  
Root: 3:         0.05786865        -0.00005748         0.00093859  
Root: 4:         0.07466270        -0.00015028         0.00092645  

Iteration:    3   Subspace Size:   27
Root: 1:         0.00591314        -0.00000051         0.00006401  
Root: 2:         0.01676980        -0.00000272         0.00016122  
Root: 3:         0.05786590        -0.00000275         0.00015699  
Root: 4:         0.07466010        -0.00000259         0.00014939  

Iteration:    4   Subspace Size:   31
Root: 1:         0.00591313        -0.00000001         0.00000875  
Root: 2:         0.01676975        -0.00000005         0.00002859  
Root: 3:         0.05786583        -0.00000007         0.00003194  
Root: 4:         0.07466003        -0.00000008         0.00003695  

Iteration:    5   Subspace Size:   35
Root: 1:         0.00591313        -0.00000000         0.00000132  
Root: 2:         0.01676975        -0.00000000         0.00000457  
Root: 3:         0.05786583        -0.00000000         0.00000724  
Root: 4:         0.07466002        -0.00000000         0.00000717  

Iteration:    6   Subspace Size:   39
Root: 1:         0.00591313        -0.00000000         0.00000021  Converged
Root: 2:         0.01676975        -0.00000000         0.00000074  Converged
Root: 3:         0.05786583        -0.00000000         0.00000149  
Root: 4:         0.07466002        -0.00000000         0.00000091  Converged

Iteration:    7   Subspace Size:   40
Root: 1:         0.00591313        -0.00000000         0.00000017  Converged
Root: 2:         0.01676975        -0.00000000         0.00000073  Converged
Root: 3:         0.05786583        -0.00000000         0.00000028  Converged
Root: 4:         0.07466002        -0.00000000         0.00000087  Converged

 in gcp call
 n=          32
 coors(1) =   -9.35740308205903        1.92804956263751     
 -0.325948636709665     
 coors(2) =   -8.38829222978499        1.32773363810914     
   1.96789969472893     
 elements:            7           6
 gcp_e =   0.000000000000000E+000
 echo:  F
 pbc:  F
 method =pbeh3c              
Davidson converged in 7 iterations
40 sigma vectors were formed

Building Xtilde...

Building Z-vector RHS...

 Generating 2nd functional diffs
Solving CPSCF equations
Using DIIS solver

 Iter         Residual      
------  --------------------
    1      2.109328928421
    2      3.967217384154
    3      0.536858988579
    4      0.065919017044
    5      0.016669212218
    6      0.005461301891
    7      0.002709052602
    8      0.000872422853
    9      0.000324949543
   10      0.000146515357
   11      0.000048986364
   12      0.000021649478
   13      0.000006041830
   14      0.000003542898
   15      0.000001917475
   16      0.000001242570
   17      0.000000573612

CPSCF converged

Building X...

Computing grad Generating 2nd functional diffs
 Generating 2nd functional diffs
  Root   Mult.   Total Energy (a.u.)   Ex. Energy (a.u.)     Ex. Energy (eV)     Ex. Energy (nm)        Osc. (a.u.)  
-------------------------------------------------------------------------------------------------------------------
     1  singlet       -779.63473386
     2  triplet       -779.53677879          0.09795507          2.66549270        465.14560283          0.00000000
     3  triplet       -779.52592217          0.10881169          2.96091620        418.73600065          0.00000000
     4  singlet       -779.52327487          0.11145899          3.03295298        408.79044748          0.00156020
     5  singlet       -779.50361733          0.13111653          3.56786175        347.50287227          1.62274897
     6  triplet       -779.48482609          0.14990777          4.07919720        303.94269917          0.00000000
     7  singlet       -779.47226244          0.16247142          4.42107143        280.43930679          0.04757694
     8  triplet       -779.46803190          0.16670196          4.53619045        273.32234398          0.00000000

Singlet  1: Largest CI coefficients:
  64  &  64 : closed :  -0.994740

Triplet  2: Largest CI coefficients:
  63  &  64 :  open  :  -0.698680
  64  &  63 :  open  :   0.698680

Triplet  3: Largest CI coefficients:
  62  &  64 :  open  :   0.696036
  64  &  62 :  open  :  -0.696036

Singlet  4: Largest CI coefficients:
  62  &  64 :  open  :  -0.684242
  64  &  62 :  open  :  -0.684242
  63  &  64 :  open  :  -0.112596
  64  &  63 :  open  :  -0.112596

Singlet  5: Largest CI coefficients:
  63  &  64 :  open  :   0.686803
  64  &  63 :  open  :   0.686803
  62  &  64 :  open  :  -0.114166
  64  &  62 :  open  :  -0.114166

Triplet  6: Largest CI coefficients:
  61  &  64 :  open  :  -0.625479
  64  &  61 :  open  :   0.625479
  60  &  64 :  open  :   0.286373
  64  &  60 :  open  :  -0.286373

Singlet  7: Largest CI coefficients:
  61  &  64 :  open  :   0.665995
  64  &  61 :  open  :   0.665995
  60  &  64 :  open  :  -0.165490
  64  &  60 :  open  :  -0.165490
  61  &  63 :  open  :   0.102484
  63  &  61 :  open  :   0.102484

Triplet  8: Largest CI coefficients:
  60  &  64 :  open  :  -0.636457
  64  &  60 :  open  :   0.636457
  61  &  64 :  open  :  -0.295309
  64  &  61 :  open  :   0.295309

Singlet state dipole moments:

  Root       Dx         Dy         Dz         |D|  (Debye)
------------------------------------------------------------
     1   -10.9586     2.0422     0.7116    11.1700
     2    -7.2330     1.6609    -0.4204     7.4332
     3   -11.8426     1.9863     1.3710    12.0860
     4     5.2236    -1.1703    -0.7058     5.3994

Triplet state dipole moments:

  Root       Dx         Dy         Dz         |D|  (Debye)
------------------------------------------------------------
     1   -13.1274     2.2712     1.4263    13.3986
     2    -7.2630     1.6555    -0.2992     7.4553
     3     6.8762    -1.4196    -1.0592     7.1007
     4    11.2165    -2.5831    -0.1217    11.5107

Transition dipole moments between singlet states:

    Transition       Tx         Ty         Tz         |T| (a.u.)
------------------------------------------------------------------
     1 ->    2    -0.1303    -0.0607    -0.0180     0.1449
     1 ->    3     4.2079    -0.9246     0.0552     4.3087
     1 ->    4    -0.6137     0.2380    -0.0776     0.6628
     2 ->    3     0.1955    -0.0137    -0.0626     0.2057
     2 ->    4    -0.3119     0.0213     0.1019     0.3288
     3 ->    4    -2.1624     0.4588     0.1198     2.2137

Transition dipole moments between triplet states:

    Transition       Tx         Ty         Tz         |T| (a.u.)
------------------------------------------------------------------
     1 ->    2    -0.2744     0.0456     0.0810     0.2897
     1 ->    3    -0.7694     0.2546    -0.1887     0.8321
     1 ->    4     0.4735    -0.0940     0.1666     0.5107
     2 ->    3    -0.5825     0.0970     0.0730     0.5950
     2 ->    4    -0.1321     0.0258     0.1054     0.1710
     3 ->    4     0.1238    -0.0561    -0.1900     0.2336

Magnetic transition dipole moments and rotational strengths:

 Transition      Lx         Ly         Lz       R(len)     R(vel) (a.u.)
------------------------------------------------------------------------
 1 ->    2    -0.0491    -0.0627     0.2063    -0.0065    -0.0113
 1 ->    3    -0.1151    -0.5638    -0.1196    -0.0304    -0.0940
 1 ->    4     0.0163     0.1353    -0.1097    -0.0307    -0.0717

Electric transition quadrupole moments (Cartesian):

 Transition      Qxy        Qxz        Qyz        Qxx        Qyy        Qzz       norm (a.u.)
----------------------------------------------------------------------------------------------
 1 ->    2    -0.3489    -0.2134    -0.1303     1.7097     0.0969    -0.0146     1.7655
 1 ->    3     2.0025    -0.1038     0.0386    -9.5019    -0.3426    -0.3038     9.7220
 1 ->    4     4.5253     1.3801    -0.5493   -19.6279    -1.1168     0.1170    20.2287


|FINAL Target State Energy: -779.523274867528 a.u.
 Energy calculation finished, energy: -7.795036173E+02

Converting Cartesians to HDLC
 Wolfe conditions fulfilled, increasing trust radius
Testing convergence  in cycle   12
    Energy  5.1415E-04 Target: 5.0000E-04 converged?   no
  Max step  1.7121E-02 Target: 4.0000E-03 converged?   no
  RMS step  5.3031E-03 Target: 2.6667E-03 converged?   no
  Max grad  5.3173E-03 Target: 1.0000E-03 converged?   no
  RMS grad  1.7411E-03 Target: 6.6667E-04 converged?   no
 Predicted step length 1.4211E-01
 Trust radius          5.0000E-01

Converting HDLC to Cartesians
 in gcp call
 n=          32
 coors(1) =   -9.35729391743410        1.92968595111207     
 -0.320660562517472     
 coors(2) =   -8.37969676906085        1.29683996761677     
   1.95878475220996     
 elements:            7           6
 gcp_e =    1.00000000000000     
 echo:  F
 pbc:  F
 method =pbeh3c              
RMSD coordinate change for step 12 is  2.908e-02
DFTD Energy:    -0.0212605 hartree
gCP Energy:     0.0588822 hartree
| Total AOs: 316    Total MOs: 298
Setting up the DFT grid...
| time to set the grid = 0.05 s
DFT grid points: 367124 (11472 points/atom)

                      *** Start SCF Iterations ***

 Iter     DIIS Error       Energy change      Electrons        XC Energy           Energy        Time(s)
----------------------------------------------------------------------------------------------------------
Initial temperature is 0.250000
| Skip purify step
|    1     0.0150574415    -772.1803909285   125.9780621233   -63.8475210411    -772.1803909285     1.34  
|    2     0.0061494093      -0.0239047474   126.0000075250   -63.8601361217    -772.2042956759     1.23  
|    3     0.0079697125      +0.0009550913   126.0000071892   -63.8504014001    -772.2033405846     1.22  
|    4     0.0008756057      -0.0016006828   126.0000073415   -63.8531756201    -772.2049412674     1.20  
|    5     0.0004062914      -0.0000262431   126.0000073535   -63.8546342644    -772.2049675105     1.16  
|    6     0.0002576062      -0.0000067746   126.0000073475   -63.8550959244    -772.2049742850     1.14  
|    7     0.0000698621      -0.0000011911   126.0000073432   -63.8546732377    -772.2049754762     1.12  
|    8     0.0000347596      -0.0000001884   126.0000073444   -63.8546879745    -772.2049756646     1.10  
----------------------------------------------------------------------------------------------------------
FINAL ENERGY: -772.2049756646 a.u.
Fractional Occupation Entropy: 0.0000000000
Mermin Free Energy:            -772.2049756646
DISPERSION CONTRIBUTION TO ENERGY: -0.0212604598 a.u.
GCP BSSE CORRECTION: 0.0588822232 a.u.
HOMO-LUMO GAP: 3.162 eV
CENTER OF MASS: {-0.070230, -0.107550, 0.026643} ANGS
DIPOLE MOMENT: {-7.332106, 1.582587, -0.451461} (|D| = 7.514531) DEBYE

Running Mulliken population analysis...


  Restricted hh-TDA Parameters
--------------------------------------------
Number of occupied orbitals:            64
Number of virtual orbitals:            234
Number of molecular orbitals:          298
Number of basis functions:             316
Multiplicity of target state:      singlet

 Generating 2nd functional diffs
Reference energy:             -779.5438963231
Number of electrons:           128.0000074602
XC energy:                     -65.1688390496

      Davidson Diagonalization Parameters
-----------------------------------------------
Number of roots to find:                    4
Number of guess vectors:                   15
Maximum subspace size:                    300
Number of vectors to save:                  4
Collapse vectors per root:                  2
Number of CSFs:                          2080
Maximum Davidson iterations:              500
Residual convergence:                 1.0e-06
Orthogonality tolerance:              1.0e-12
Use incremental sigma vectors:             No

Davidson memory usage:  12.89 MB

Guess Vectors:
  64 &  64 : closed :    -0.175892
  64 &  62 :  open  :    -0.070956
  64 &  63 :  open  :    -0.060398
  64 &  61 :  open  :     0.013156
  64 &  60 :  open  :     0.021545
  62 &  62 : closed :     0.033981
  64 &  57 :  open  :     0.037636
  63 &  62 :  open  :     0.044539
  64 &  59 :  open  :     0.044648
  64 &  58 :  open  :     0.045956
  63 &  63 : closed :     0.055097
  64 &  55 :  open  :     0.102994
  64 &  56 :  open  :     0.117659
  62 &  61 :  open  :     0.118092
  64 &  53 :  open  :     0.119046

  Root           Eigenvalue       Energy Change        Residual
-------------------------------------------------------------------
Iteration:    0   Subspace Size:   15
Root: 1:        -0.08615060        -0.08615060         0.03865754  
Root: 2:         0.02815713         0.02815713         0.04757949  
Root: 3:         0.04446612         0.04446612         0.04438514  
Root: 4:         0.08140166         0.08140166         0.04664530  

Iteration:    1   Subspace Size:   19
Root: 1:        -0.08860140        -0.00245080         0.00422231  
Root: 2:         0.02306580        -0.00509133         0.00945054  
Root: 3:         0.03941212        -0.00505399         0.00884865  
Root: 4:         0.07379500        -0.00760666         0.01413365  

Iteration:    2   Subspace Size:   23
Root: 1:        -0.08863175        -0.00003035         0.00077363  
Root: 2:         0.02285603        -0.00020977         0.00152703  
Root: 3:         0.03923994        -0.00017218         0.00265635  
Root: 4:         0.07311487        -0.00068014         0.00550887  

Iteration:    3   Subspace Size:   27
Root: 1:        -0.08863277        -0.00000102         0.00010846  
Root: 2:         0.02285115        -0.00000488         0.00027961  
Root: 3:         0.03922445        -0.00001549         0.00062539  
Root: 4:         0.07303537        -0.00007949         0.00165569  

Iteration:    4   Subspace Size:   31
Root: 1:        -0.08863278        -0.00000002         0.00001416  
Root: 2:         0.02285098        -0.00000017         0.00005523  
Root: 3:         0.03922376        -0.00000069         0.00011576  
Root: 4:         0.07302802        -0.00000736         0.00036903  

Iteration:    5   Subspace Size:   35
Root: 1:        -0.08863279        -0.00000000         0.00000207  
Root: 2:         0.02285098        -0.00000001         0.00001056  
Root: 3:         0.03922374        -0.00000003         0.00002065  
Root: 4:         0.07302766        -0.00000036         0.00010382  

Iteration:    6   Subspace Size:   39
Root: 1:        -0.08863279        -0.00000000         0.00000026  Converged
Root: 2:         0.02285098        -0.00000000         0.00000174  
Root: 3:         0.03922374        -0.00000000         0.00000344  
Root: 4:         0.07302763        -0.00000003         0.00001919  

Iteration:    7   Subspace Size:   42
Root: 1:        -0.08863279        -0.00000000         0.00000025  Converged
Root: 2:         0.02285098        -0.00000000         0.00000032  Converged
Root: 3:         0.03922374        -0.00000000         0.00000063  Converged
Root: 4:         0.07302763        -0.00000000         0.00000458  

Iteration:    8   Subspace Size:   43
Root: 1:        -0.08863279        -0.00000000         0.00000025  Converged
Root: 2:         0.02285098        -0.00000000         0.00000032  Converged
Root: 3:         0.03922374        -0.00000000         0.00000051  Converged
Root: 4:         0.07302763        -0.00000000         0.00000098  Converged

Davidson converged in 8 iterations
43 sigma vectors were formed

      Davidson Diagonalization Parameters
-----------------------------------------------
Number of roots to find:                    4
Number of guess vectors:                   15
Maximum subspace size:                    300
Number of vectors to save:                  4
Collapse vectors per root:                  2
Number of CSFs:                          2016
Maximum Davidson iterations:              500
Residual convergence:                 1.0e-06
Orthogonality tolerance:              1.0e-12
Use incremental sigma vectors:             No

Davidson memory usage:  12.58 MB

Guess Vectors:
  64 &  62 :  open  :    -0.070956
  64 &  63 :  open  :    -0.060398
  64 &  61 :  open  :     0.013156
  64 &  60 :  open  :     0.021545
  64 &  57 :  open  :     0.037636
  63 &  62 :  open  :     0.044539
  64 &  59 :  open  :     0.044648
  64 &  58 :  open  :     0.045956
  64 &  55 :  open  :     0.102994
  64 &  56 :  open  :     0.117659
  62 &  61 :  open  :     0.118092
  64 &  53 :  open  :     0.119046
  62 &  60 :  open  :     0.126482
  63 &  61 :  open  :     0.128650
  64 &  54 :  open  :     0.136217

  Root           Eigenvalue       Energy Change        Residual
-------------------------------------------------------------------
Iteration:    0   Subspace Size:   15
Root: 1:         0.00835595         0.00835595         0.02342346  
Root: 2:         0.02376465         0.02376465         0.03913958  
Root: 3:         0.06213306         0.06213306         0.02074694  
Root: 4:         0.07914217         0.07914217         0.02539573  

Iteration:    1   Subspace Size:   19
Root: 1:         0.00659603        -0.00175992         0.00301954  
Root: 2:         0.02006961        -0.00369505         0.00768852  
Root: 3:         0.06055167        -0.00158139         0.00431076  
Root: 4:         0.07648044        -0.00266173         0.00676471  

Iteration:    2   Subspace Size:   23
Root: 1:         0.00657082        -0.00002521         0.00045956  
Root: 2:         0.01992535        -0.00014426         0.00111661  
Root: 3:         0.06048939        -0.00006228         0.00099072  
Root: 4:         0.07632639        -0.00015405         0.00095877  

Iteration:    3   Subspace Size:   27
Root: 1:         0.00657030        -0.00000053         0.00007129  
Root: 2:         0.01992254        -0.00000281         0.00016621  
Root: 3:         0.06048625        -0.00000314         0.00016921  
Root: 4:         0.07632350        -0.00000289         0.00014981  

Iteration:    4   Subspace Size:   31
Root: 1:         0.00657028        -0.00000001         0.00000923  
Root: 2:         0.01992249        -0.00000006         0.00002979  
Root: 3:         0.06048616        -0.00000009         0.00003069  
Root: 4:         0.07632343        -0.00000008         0.00003421  

Iteration:    5   Subspace Size:   35
Root: 1:         0.00657028        -0.00000000         0.00000137  
Root: 2:         0.01992248        -0.00000000         0.00000515  
Root: 3:         0.06048616        -0.00000000         0.00000610  
Root: 4:         0.07632343        -0.00000000         0.00000749  

Iteration:    6   Subspace Size:   39
Root: 1:         0.00657028        -0.00000000         0.00000021  Converged
Root: 2:         0.01992248        -0.00000000         0.00000082  Converged
Root: 3:         0.06048616        -0.00000000         0.00000117  
Root: 4:         0.07632343        -0.00000000         0.00000096  Converged

Iteration:    7   Subspace Size:   40
Root: 1:         0.00657028        -0.00000000         0.00000018  Converged
Root: 2:         0.01992248        -0.00000000         0.00000071  Converged
Root: 3:         0.06048616        -0.00000000         0.00000018  Converged
Root: 4:         0.07632343        -0.00000000         0.00000096  Converged

 in gcp call
 n=          32
 coors(1) =   -9.35729391743410        1.92968595111207     
 -0.320660562517472     
 coors(2) =   -8.37969676906085        1.29683996761677     
   1.95878475220996     
 elements:            7           6
 gcp_e =   0.000000000000000E+000
 echo:  F
 pbc:  F
 method =pbeh3c              
Davidson converged in 7 iterations
40 sigma vectors were formed

Building Xtilde...

Building Z-vector RHS...

 Generating 2nd functional diffs
Solving CPSCF equations
Using DIIS solver

 Iter         Residual      
------  --------------------
    1      2.140187441343
    2      4.083286477766
    3      0.508510645830
    4      0.056059271092
    5      0.016527503334
    6      0.005559138172
    7      0.002775757772
    8      0.000839564585
    9      0.000298780157
   10      0.000133341803
   11      0.000045067558
   12      0.000020115010
   13      0.000005764809
   14      0.000003303728
   15      0.000001868749
   16      0.000001124705
   17      0.000000524381

CPSCF converged

Building X...

Computing grad Generating 2nd functional diffs
 Generating 2nd functional diffs
  Root   Mult.   Total Energy (a.u.)   Ex. Energy (a.u.)     Ex. Energy (eV)     Ex. Energy (nm)        Osc. (a.u.)  
-------------------------------------------------------------------------------------------------------------------
     1  singlet       -779.63252911
     2  triplet       -779.53732604          0.09520307          2.59060685        478.59141858          0.00000000
     3  triplet       -779.52397384          0.10855527          2.95393870        419.72509630          0.00000000
     4  singlet       -779.52104535          0.11148376          3.03362698        408.69962365          0.00088176
     5  singlet       -779.50467259          0.12785652          3.47915236        356.36329745          1.62896742
     6  triplet       -779.48341017          0.14911894          4.05773216        305.55052848          0.00000000
     7  singlet       -779.47086869          0.16166042          4.39900307        281.84617913          0.04452811
     8  triplet       -779.46757290          0.16495621          4.48868612        276.21494863          0.00000000

Singlet  1: Largest CI coefficients:
  64  &  64 : closed :   0.994484

Triplet  2: Largest CI coefficients:
  63  &  64 :  open  :   0.698649
  64  &  63 :  open  :  -0.698649

Triplet  3: Largest CI coefficients:
  62  &  64 :  open  :  -0.697048
  64  &  62 :  open  :   0.697048

Singlet  4: Largest CI coefficients:
  62  &  64 :  open  :  -0.691817
  64  &  62 :  open  :  -0.691817

Singlet  5: Largest CI coefficients:
  63  &  64 :  open  :  -0.693429
  64  &  63 :  open  :  -0.693429

Triplet  6: Largest CI coefficients:
  61  &  64 :  open  :   0.584156
  64  &  61 :  open  :  -0.584156
  60  &  64 :  open  :   0.362782
  64  &  60 :  open  :  -0.362782

Singlet  7: Largest CI coefficients:
  61  &  64 :  open  :  -0.648179
  64  &  61 :  open  :  -0.648179
  60  &  64 :  open  :  -0.224361
  64  &  60 :  open  :  -0.224361
  61  &  63 :  open  :  -0.102798
  63  &  61 :  open  :  -0.102798

Triplet  8: Largest CI coefficients:
  60  &  64 :  open  :   0.593492
  64  &  60 :  open  :  -0.593492
  61  &  64 :  open  :  -0.373132
  64  &  61 :  open  :   0.373132

Singlet state dipole moments:

  Root       Dx         Dy         Dz         |D|  (Debye)
------------------------------------------------------------
     1   -10.5199     2.0071     0.7509    10.7360
     2    -7.4959     1.6374    -0.0446     7.6727
     3   -11.3400     1.9721     1.3611    11.5904
     4     5.4196    -1.1794    -0.6281     5.5819

Triplet state dipole moments:

  Root       Dx         Dy         Dz         |D|  (Debye)
------------------------------------------------------------
     1   -12.7508     2.2825     1.4395    13.0332
     2    -7.5043     1.6168     0.0758     7.6768
     3     7.0187    -1.4178    -0.9957     7.2293
     4    11.2489    -2.5440    -0.0295    11.5331

Transition dipole moments between singlet states:

    Transition       Tx         Ty         Tz         |T| (a.u.)
------------------------------------------------------------------
     1 ->    2     0.0689     0.0828     0.0161     0.1089
     1 ->    3     4.2705    -0.9334     0.0525     4.3716
     1 ->    4    -0.5988     0.2317    -0.0305     0.6428
     2 ->    3    -0.1384     0.0221     0.0403     0.1458
     2 ->    4     0.3113    -0.0138    -0.1163     0.3326
     3 ->    4    -2.1352     0.4549     0.1242     2.1866

Transition dipole moments between triplet states:

    Transition       Tx         Ty         Tz         |T| (a.u.)
------------------------------------------------------------------
     1 ->    2    -0.1014     0.0168     0.0331     0.1080
     1 ->    3    -1.0128     0.2946    -0.1601     1.0668
     1 ->    4    -0.5228     0.1027    -0.2000     0.5691
     2 ->    3    -0.5146     0.0697     0.1050     0.5298
     2 ->    4     0.1405    -0.0303    -0.0849     0.1669
     3 ->    4    -0.1637     0.0670     0.1715     0.2464

Magnetic transition dipole moments and rotational strengths:

 Transition      Lx         Ly         Lz       R(len)     R(vel) (a.u.)
------------------------------------------------------------------------
 1 ->    2     0.0851     0.0501    -0.1654    -0.0073    -0.0172
 1 ->    3    -0.1108    -0.5348    -0.1150    -0.0199    -0.0654
 1 ->    4     0.0256     0.1960    -0.1186    -0.0337    -0.0780

Electric transition quadrupole moments (Cartesian):

 Transition      Qxy        Qxz        Qyz        Qxx        Qyy        Qzz       norm (a.u.)
----------------------------------------------------------------------------------------------
 1 ->    2     0.2506     0.1870     0.1698    -1.3526    -0.1089     0.0466     1.4037
 1 ->    3     1.8136    -0.1132     0.0812    -8.5817    -0.3169    -0.2796     8.7825
 1 ->    4     4.5725     1.6453    -0.5866   -19.6337    -1.1442     0.1199    20.2673


|FINAL Target State Energy: -779.521045347225 a.u.
 Energy calculation finished, energy: -7.795046726E+02

Converting Cartesians to HDLC
 Wolfe conditions fulfilled, increasing trust radius
Testing convergence  in cycle   13
    Energy  1.0553E-03 Target: 5.0000E-04 converged?   no
  Max step  4.7666E-02 Target: 4.0000E-03 converged?   no
  RMS step  1.4980E-02 Target: 2.6667E-03 converged?   no
  Max grad  9.7162E-03 Target: 1.0000E-03 converged?   no
  RMS grad  2.5638E-03 Target: 6.6667E-04 converged?   no
 Predicted step length 4.0966E-01
 Trust radius          5.0000E-01

Converting HDLC to Cartesians
 in gcp call
 n=          32
 coors(1) =   -9.30872962947464        1.93170952203266     
 -0.335255638654352     
 coors(2) =   -8.34739946094398        1.22261860061979     
   1.92209415821847     
 elements:            7           6
 gcp_e =    1.00000000000000     
 echo:  F
 pbc:  F
 method =pbeh3c              
RMSD coordinate change for step 13 is  8.445e-02
DFTD Energy:    -0.0212517 hartree
gCP Energy:     0.0579821 hartree
| Total AOs: 316    Total MOs: 298
Setting up the DFT grid...
| time to set the grid = 0.05 s
DFT grid points: 367061 (11470 points/atom)

                      *** Start SCF Iterations ***

 Iter     DIIS Error       Energy change      Electrons        XC Energy           Energy        Time(s)
----------------------------------------------------------------------------------------------------------
Initial temperature is 0.250000
| Skip purify step
|    1     0.0466464888    -772.1712549172   125.9311882560   -63.8358046832    -772.1712549172     1.32  
|    2     0.0221208063      -0.0212025092   125.9999978296   -63.9009222433    -772.1924574265     1.25  
|    3     0.0253235730      +0.0107164078   125.9999961183   -63.8523749148    -772.1817410187     1.24  
|    4     0.0038122368      -0.0184329193   125.9999969907   -63.8672552532    -772.2001739380     1.23  
|    5     0.0014078944      -0.0003395669   125.9999970014   -63.8746644323    -772.2005135049     1.17  
|    6     0.0003470367      -0.0000669905   125.9999969670   -63.8753033718    -772.2005804954     1.16  
|    7     0.0001676261      -0.0000072043   125.9999969598   -63.8740674265    -772.2005876997     1.13  
|    8     0.0000622460      -0.0000007577   125.9999969601   -63.8742335534    -772.2005884574     1.11  
|    9     0.0000266704      -0.0000001664   125.9999969582   -63.8743255978    -772.2005886238     1.34  
----------------------------------------------------------------------------------------------------------
FINAL ENERGY: -772.2005886238 a.u.
Fractional Occupation Entropy: 0.0000000000
Mermin Free Energy:            -772.2005886238
DISPERSION CONTRIBUTION TO ENERGY: -0.0212516687 a.u.
GCP BSSE CORRECTION: 0.0579821411 a.u.
HOMO-LUMO GAP: 2.899 eV
CENTER OF MASS: {-0.079475, -0.108926, 0.028947} ANGS
DIPOLE MOMENT: {-7.363241, 1.817306, -0.621538} (|D| = 7.609614) DEBYE

Running Mulliken population analysis...


  Restricted hh-TDA Parameters
--------------------------------------------
Number of occupied orbitals:            64
Number of virtual orbitals:            234
Number of molecular orbitals:          298
Number of basis functions:             316
Multiplicity of target state:      singlet

 Generating 2nd functional diffs
Reference energy:             -779.5394251216
Number of electrons:           127.9999969102
XC energy:                     -65.1888855974

      Davidson Diagonalization Parameters
-----------------------------------------------
Number of roots to find:                    4
Number of guess vectors:                   15
Maximum subspace size:                    300
Number of vectors to save:                  4
Collapse vectors per root:                  2
Number of CSFs:                          2080
Maximum Davidson iterations:              500
Residual convergence:                 1.0e-06
Orthogonality tolerance:              1.0e-12
Use incremental sigma vectors:             No

Davidson memory usage:  12.89 MB

Guess Vectors:
  64 &  64 : closed :    -0.166574
  64 &  62 :  open  :    -0.065716
  64 &  63 :  open  :    -0.057622
  64 &  60 :  open  :     0.020274
  64 &  61 :  open  :     0.028216
  62 &  62 : closed :     0.035143
  63 &  62 :  open  :     0.043236
  64 &  59 :  open  :     0.045125
  64 &  58 :  open  :     0.050135
  63 &  63 : closed :     0.051329
  64 &  56 :  open  :     0.077151
  64 &  57 :  open  :     0.113244
  64 &  54 :  open  :     0.118634
  62 &  60 :  open  :     0.121132
  62 &  61 :  open  :     0.129075

  Root           Eigenvalue       Energy Change        Residual
-------------------------------------------------------------------
Iteration:    0   Subspace Size:   15
Root: 1:        -0.07554515        -0.07554515         0.03976193  
Root: 2:         0.03682652         0.03682652         0.04768257  
Root: 3:         0.04395292         0.04395292         0.04451509  
Root: 4:         0.09063631         0.09063631         0.04445695  

Iteration:    1   Subspace Size:   19
Root: 1:        -0.07825533        -0.00271017         0.00438473  
Root: 2:         0.03159150        -0.00523503         0.00974874  
Root: 3:         0.03866243        -0.00529049         0.00945477  
Root: 4:         0.08311334        -0.00752298         0.01364086  

Iteration:    2   Subspace Size:   23
Root: 1:        -0.07828961        -0.00003429         0.00071753  
Root: 2:         0.03138093        -0.00021057         0.00186885  
Root: 3:         0.03845538        -0.00020705         0.00175568  
Root: 4:         0.08247152        -0.00064182         0.00411852  

Iteration:    3   Subspace Size:   27
Root: 1:        -0.07829038        -0.00000077         0.00012742  
Root: 2:         0.03137384        -0.00000709         0.00036113  
Root: 3:         0.03844914        -0.00000624         0.00040505  
Root: 4:         0.08241882        -0.00005269         0.00131535  

Iteration:    4   Subspace Size:   31
Root: 1:        -0.07829041        -0.00000003         0.00001975  
Root: 2:         0.03137359        -0.00000024         0.00006682  
Root: 3:         0.03844884        -0.00000030         0.00008468  
Root: 4:         0.08241300        -0.00000582         0.00046195  

Iteration:    5   Subspace Size:   35
Root: 1:        -0.07829041        -0.00000000         0.00000307  
Root: 2:         0.03137359        -0.00000001         0.00001390  
Root: 3:         0.03844883        -0.00000001         0.00001561  
Root: 4:         0.08241225        -0.00000076         0.00012201  

Iteration:    6   Subspace Size:   39
Root: 1:        -0.07829041        -0.00000000         0.00000041  Converged
Root: 2:         0.03137359        -0.00000000         0.00000267  
Root: 3:         0.03844883        -0.00000000         0.00000255  
Root: 4:         0.08241220        -0.00000005         0.00002498  

Iteration:    7   Subspace Size:   42
Root: 1:        -0.07829041        -0.00000000         0.00000035  Converged
Root: 2:         0.03137359        -0.00000000         0.00000055  Converged
Root: 3:         0.03844883        -0.00000000         0.00000049  Converged
Root: 4:         0.08241219        -0.00000000         0.00000679  

Iteration:    8   Subspace Size:   43
Root: 1:        -0.07829041         0.00000000         0.00000035  Converged
Root: 2:         0.03137359        -0.00000000         0.00000055  Converged
Root: 3:         0.03844883        -0.00000000         0.00000049  Converged
Root: 4:         0.08241219        -0.00000000         0.00000143  

Iteration:    9   Subspace Size:   44
Root: 1:        -0.07829041        -0.00000000         0.00000035  Converged
Root: 2:         0.03137359        -0.00000000         0.00000054  Converged
Root: 3:         0.03844883        -0.00000000         0.00000049  Converged
Root: 4:         0.08241219        -0.00000000         0.00000035  Converged

Davidson converged in 9 iterations
44 sigma vectors were formed

      Davidson Diagonalization Parameters
-----------------------------------------------
Number of roots to find:                    4
Number of guess vectors:                   15
Maximum subspace size:                    300
Number of vectors to save:                  4
Collapse vectors per root:                  2
Number of CSFs:                          2016
Maximum Davidson iterations:              500
Residual convergence:                 1.0e-06
Orthogonality tolerance:              1.0e-12
Use incremental sigma vectors:             No

Davidson memory usage:  12.58 MB

Guess Vectors:
  64 &  62 :  open  :    -0.065716
  64 &  63 :  open  :    -0.057622
  64 &  60 :  open  :     0.020274
  64 &  61 :  open  :     0.028216
  63 &  62 :  open  :     0.043236
  64 &  59 :  open  :     0.045125
  64 &  58 :  open  :     0.050135
  64 &  56 :  open  :     0.077151
  64 &  57 :  open  :     0.113244
  64 &  54 :  open  :     0.118634
  62 &  60 :  open  :     0.121132
  62 &  61 :  open  :     0.129075
  63 &  60 :  open  :     0.129225
  64 &  55 :  open  :     0.129547
  64 &  52 :  open  :     0.129937

  Root           Eigenvalue       Energy Change        Residual
-------------------------------------------------------------------
Iteration:    0   Subspace Size:   15
Root: 1:         0.00899214         0.00899214         0.02273859  
Root: 2:         0.03166579         0.03166579         0.03853140  
Root: 3:         0.07324645         0.07324645         0.02158466  
Root: 4:         0.08526018         0.08526018         0.02842707  

Iteration:    1   Subspace Size:   19
Root: 1:         0.00730159        -0.00169055         0.00299910  
Root: 2:         0.02810072        -0.00356507         0.00741053  
Root: 3:         0.07134029        -0.00190616         0.00586135  
Root: 4:         0.08183382        -0.00342636         0.00790903  

Iteration:    2   Subspace Size:   23
Root: 1:         0.00727696        -0.00002464         0.00047524  
Root: 2:         0.02796986        -0.00013086         0.00130648  
Root: 3:         0.07122492        -0.00011537         0.00129863  
Root: 4:         0.08160822        -0.00022560         0.00110190  

Iteration:    3   Subspace Size:   27
Root: 1:         0.00727639        -0.00000056         0.00008280  
Root: 2:         0.02796620        -0.00000366         0.00022714  
Root: 3:         0.07121940        -0.00000552         0.00024695  
Root: 4:         0.08160433        -0.00000389         0.00017741  

Iteration:    4   Subspace Size:   31
Root: 1:         0.00727638        -0.00000002         0.00001081  
Root: 2:         0.02796609        -0.00000010         0.00003669  
Root: 3:         0.07121921        -0.00000018         0.00004262  
Root: 4:         0.08160422        -0.00000011         0.00004718  

Iteration:    5   Subspace Size:   35
Root: 1:         0.00727638        -0.00000000         0.00000160  
Root: 2:         0.02796609        -0.00000000         0.00000615  
Root: 3:         0.07121921        -0.00000000         0.00000765  
Root: 4:         0.08160422        -0.00000001         0.00000978  

Iteration:    6   Subspace Size:   39
Root: 1:         0.00727638        -0.00000000         0.00000024  Converged
Root: 2:         0.02796609        -0.00000000         0.00000091  Converged
Root: 3:         0.07121921        -0.00000000         0.00000165  
Root: 4:         0.08160422        -0.00000000         0.00000156  

Iteration:    7   Subspace Size:   41
Root: 1:         0.00727638        -0.00000000         0.00000019  Converged
Root: 2:         0.02796609        -0.00000000         0.00000089  Converged
Root: 3:         0.07121921        -0.00000000         0.00000028  Converged
Root: 4:         0.08160422        -0.00000000         0.00000036  Converged

 in gcp call
 n=          32
 coors(1) =   -9.30872962947464        1.93170952203266     
 -0.335255638654352     
 coors(2) =   -8.34739946094398        1.22261860061979     
   1.92209415821847     
 elements:            7           6
 gcp_e =   0.000000000000000E+000
 echo:  F
 pbc:  F
 method =pbeh3c              
Davidson converged in 7 iterations
41 sigma vectors were formed

Building Xtilde...

Building Z-vector RHS...

 Generating 2nd functional diffs
Solving CPSCF equations
Using DIIS solver

 Iter         Residual      
------  --------------------
    1      2.202821189420
    2      4.280662447092
    3      0.393779472356
    4      0.032761801824
    5      0.012053600926
    6      0.005188430805
    7      0.001965993071
    8      0.000688390455
    9      0.000206130307
   10      0.000087182665
   11      0.000031975361
   12      0.000017749409
   13      0.000004356943
   14      0.000002790649
   15      0.000001178891
   16      0.000000555903

CPSCF converged

Building X...

Computing grad Generating 2nd functional diffs
 Generating 2nd functional diffs
  Root   Mult.   Total Energy (a.u.)   Ex. Energy (a.u.)     Ex. Energy (eV)     Ex. Energy (nm)        Osc. (a.u.)  
-------------------------------------------------------------------------------------------------------------------
     1  singlet       -779.61771553
     2  triplet       -779.53214875          0.08556679          2.32839033        532.48898587          0.00000000
     3  triplet       -779.51145903          0.10625650          2.89138601        428.80549378          0.00000000
     4  singlet       -779.50805154          0.10966400          2.98410869        415.48158393          0.00467339
     5  singlet       -779.50097630          0.11673924          3.17663573        390.30040369          1.61292775
     6  triplet       -779.46820591          0.14950962          4.06836310        304.75210225          0.00000000
     7  triplet       -779.45782090          0.15989463          4.35095350        284.95873564          0.00000000
     8  singlet       -779.45701293          0.16070260          4.37293964        283.52602776          0.03921337

Singlet  1: Largest CI coefficients:
  64  &  64 : closed :   0.993250

Triplet  2: Largest CI coefficients:
  63  &  64 :  open  :  -0.698444
  64  &  63 :  open  :   0.698444

Triplet  3: Largest CI coefficients:
  62  &  64 :  open  :   0.698902
  64  &  62 :  open  :  -0.698902

Singlet  4: Largest CI coefficients:
  62  &  64 :  open  :  -0.695196
  64  &  62 :  open  :  -0.695196

Singlet  5: Largest CI coefficients:
  63  &  64 :  open  :  -0.694629
  64  &  63 :  open  :  -0.694629

Triplet  6: Largest CI coefficients:
  60  &  64 :  open  :   0.554983
  64  &  60 :  open  :  -0.554983
  61  &  64 :  open  :   0.405536
  64  &  61 :  open  :  -0.405536

Triplet  7: Largest CI coefficients:
  61  &  64 :  open  :   0.566599
  64  &  61 :  open  :  -0.566599
  60  &  64 :  open  :  -0.408103
  64  &  60 :  open  :   0.408103

Singlet  8: Largest CI coefficients:
  61  &  64 :  open  :   0.614202
  64  &  61 :  open  :   0.614202
  60  &  64 :  open  :   0.305778
  64  &  60 :  open  :   0.305778

Singlet state dipole moments:

  Root       Dx         Dy         Dz         |D|  (Debye)
------------------------------------------------------------
     1    -8.8757     1.7909     0.8244     9.0920
     2    -8.1899     1.4398     1.5152     8.4525
     3    -9.2858     1.7928     1.2827     9.5439
     4     7.7946    -1.5976    -0.4112     7.9673

Triplet state dipole moments:

  Root       Dx         Dy         Dz         |D|  (Debye)
------------------------------------------------------------
     1   -11.0949     2.1811     1.3218    11.3842
     2    -8.3320     1.4519     1.6630     8.6195
     3     7.8485    -1.5220    -0.8185     8.0366
     4    11.3008    -2.3935     0.0337    11.5515

Transition dipole moments between singlet states:

    Transition       Tx         Ty         Tz         |T| (a.u.)
------------------------------------------------------------------
     1 ->    2    -0.2018     0.1509     0.0211     0.2528
     1 ->    3    -4.4491     0.9621    -0.0683     4.5524
     1 ->    4    -0.4698     0.1965     0.3267     0.6050
     2 ->    3     0.0479    -0.0576    -0.0303     0.0808
     2 ->    4     0.2526     0.0032    -0.1087     0.2750
     3 ->    4     1.5949    -0.3539    -0.1645     1.6419

Transition dipole moments between triplet states:

    Transition       Tx         Ty         Tz         |T| (a.u.)
------------------------------------------------------------------
     1 ->    2    -0.0867     0.0566     0.0012     0.1036
     1 ->    3     1.8244    -0.4390     0.0231     1.8766
     1 ->    4    -0.9064     0.1755    -0.2883     0.9673
     2 ->    3    -0.2232    -0.0148     0.1229     0.2553
     2 ->    4    -0.1006     0.0365     0.0287     0.1108
     3 ->    4     0.3878    -0.1124    -0.0992     0.4157

Magnetic transition dipole moments and rotational strengths:

 Transition      Lx         Ly         Lz       R(len)     R(vel) (a.u.)
------------------------------------------------------------------------
 1 ->    2     0.2394     0.0091     0.0314     0.0463     0.1209
 1 ->    3     0.0837     0.4921     0.0969    -0.0944    -0.2330
 1 ->    4     0.1034     0.5605    -0.1336    -0.0179    -0.0481

Electric transition quadrupole moments (Cartesian):

 Transition      Qxy        Qxz        Qyz        Qxx        Qyy        Qzz       norm (a.u.)
----------------------------------------------------------------------------------------------
 1 ->    2    -0.0273     0.0668     0.3051    -0.5492    -0.1801     0.1775     0.6811
 1 ->    3    -1.2108     0.2714    -0.2333     5.5142     0.2458     0.2352     5.6671
 1 ->    4     4.0125     3.4915    -0.8785   -16.1433    -1.0694     0.0021    17.0532


|FINAL Target State Energy: -779.508051535480 a.u.
 Energy calculation finished, energy: -7.795009763E+02

Converting Cartesians to HDLC
 Rejecting step, energy  3.696E-03 higher
 E,Eold  -779.500976295876       -779.504672587953     
 Total number of bad steps:     1
 Trust radius          2.0483E-01

Converting HDLC to Cartesians
 in gcp call
 n=          32
 coors(1) =   -9.33257724990021        1.93051266517930     
 -0.328859280885395     
 coors(2) =   -8.36421356564470        1.25952153790614     
   1.94036327605494     
 elements:            7           6
 gcp_e =    1.00000000000000     
 echo:  F
 pbc:  F
 method =pbeh3c              
RMSD coordinate change for step 14 is  4.194e-02
DFTD Energy:    -0.0212179 hartree
gCP Energy:     0.0583132 hartree
| Total AOs: 316    Total MOs: 298
Setting up the DFT grid...
| time to set the grid = 0.05 s
DFT grid points: 367063 (11470 points/atom)

                      *** Start SCF Iterations ***

 Iter     DIIS Error       Energy change      Electrons        XC Energy           Energy        Time(s)
----------------------------------------------------------------------------------------------------------
Initial temperature is 0.250000
| Skip purify step
|    1     0.0263117244    -772.1835103076   125.9847208826   -63.8616002062    -772.1835103076     1.33  
|    2     0.0069867866      -0.0210887811   126.0000026022   -63.8606753511    -772.2045990887     1.23  
|    3     0.0084316102      +0.0007614709   126.0000029700   -63.8581696622    -772.2038376178     1.21  
|    4     0.0012376432      -0.0020988039   126.0000028139   -63.8606719259    -772.2059364217     1.19  
|    5     0.0009895537      -0.0000233727   126.0000028450   -63.8604990357    -772.2059597944     1.16  
|    6     0.0002220095      -0.0000369679   126.0000028360   -63.8598757841    -772.2059967623     1.14  
|    7     0.0001278096      -0.0000022201   126.0000028419   -63.8602091353    -772.2059989824     1.12  
|    8     0.0000587884      -0.0000006870   126.0000028404   -63.8601885249    -772.2059996694     1.11  
|    9     0.0000143723      -0.0000001136   126.0000028414   -63.8601502753    -772.2059997831     1.34  
----------------------------------------------------------------------------------------------------------
FINAL ENERGY: -772.2059997831 a.u.
Fractional Occupation Entropy: 0.0000000000
Mermin Free Energy:            -772.2059997831
DISPERSION CONTRIBUTION TO ENERGY: -0.0212179416 a.u.
GCP BSSE CORRECTION: 0.0583131505 a.u.
HOMO-LUMO GAP: 3.032 eV
CENTER OF MASS: {-0.074900, -0.108234, 0.028182} ANGS
DIPOLE MOMENT: {-7.396967, 1.714145, -0.548596} (|D| = 7.612777) DEBYE

Running Mulliken population analysis...


  Restricted hh-TDA Parameters
--------------------------------------------
Number of occupied orbitals:            64
Number of virtual orbitals:            234
Number of molecular orbitals:          298
Number of basis functions:             316
Multiplicity of target state:      singlet

 Generating 2nd functional diffs
Reference energy:             -779.5445119640
Number of electrons:           128.0000028866
XC energy:                     -65.1744153033

      Davidson Diagonalization Parameters
-----------------------------------------------
Number of roots to find:                    4
Number of guess vectors:                   15
Maximum subspace size:                    300
Number of vectors to save:                  4
Collapse vectors per root:                  2
Number of CSFs:                          2080
Maximum Davidson iterations:              500
Residual convergence:                 1.0e-06
Orthogonality tolerance:              1.0e-12
Use incremental sigma vectors:             No

Davidson memory usage:  12.89 MB

Guess Vectors:
  64 &  64 : closed :    -0.171278
  64 &  62 :  open  :    -0.068604
  64 &  63 :  open  :    -0.058848
  64 &  60 :  open  :     0.018641
  64 &  61 :  open  :     0.022543
  62 &  62 : closed :     0.034071
  63 &  62 :  open  :     0.043827
  64 &  59 :  open  :     0.044366
  64 &  58 :  open  :     0.048762
  64 &  57 :  open  :     0.051355
  63 &  63 : closed :     0.053583
  64 &  55 :  open  :     0.109683
  64 &  56 :  open  :     0.119505
  62 &  60 :  open  :     0.121316
  64 &  53 :  open  :     0.122369

  Root           Eigenvalue       Energy Change        Residual
-------------------------------------------------------------------
Iteration:    0   Subspace Size:   15
Root: 1:        -0.08092733        -0.08092733         0.03923366  
Root: 2:         0.03238048         0.03238048         0.04746606  
Root: 3:         0.04403881         0.04403881         0.04451114  
Root: 4:         0.08631257         0.08631257         0.04534155  

Iteration:    1   Subspace Size:   19
Root: 1:        -0.08349463        -0.00256729         0.00434429  
Root: 2:         0.02737662        -0.00500386         0.00921032  
Root: 3:         0.03883400        -0.00520481         0.00896090  
Root: 4:         0.07873037        -0.00758220         0.01379551  

Iteration:    2   Subspace Size:   23
Root: 1:        -0.08352725        -0.00003262         0.00075690  
Root: 2:         0.02718897        -0.00018764         0.00161263  
Root: 3:         0.03865525        -0.00017875         0.00204341  
Root: 4:         0.07803042        -0.00069995         0.00464283  

Iteration:    3   Subspace Size:   27
Root: 1:        -0.08352818        -0.00000093         0.00011570  
Root: 2:         0.02718363        -0.00000534         0.00038840  
Root: 3:         0.03864672        -0.00000853         0.00058182  
Root: 4:         0.07796731        -0.00006311         0.00150530  

Iteration:    4   Subspace Size:   31
Root: 1:        -0.08352820        -0.00000002         0.00001570  
Root: 2:         0.02718334        -0.00000029         0.00007727  
Root: 3:         0.03864610        -0.00000061         0.00011464  
Root: 4:         0.07796058        -0.00000674         0.00039481  

Iteration:    5   Subspace Size:   35
Root: 1:        -0.08352820        -0.00000000         0.00000211  
Root: 2:         0.02718333        -0.00000001         0.00001518  
Root: 3:         0.03864608        -0.00000003         0.00002106  
Root: 4:         0.07796011        -0.00000047         0.00010894  

Iteration:    6   Subspace Size:   39
Root: 1:        -0.08352820        -0.00000000         0.00000029  Converged
Root: 2:         0.02718333        -0.00000000         0.00000275  
Root: 3:         0.03864608        -0.00000000         0.00000356  
Root: 4:         0.07796007        -0.00000003         0.00001853  

Iteration:    7   Subspace Size:   42
Root: 1:        -0.08352820        -0.00000000         0.00000025  Converged
Root: 2:         0.02718333        -0.00000000         0.00000050  Converged
Root: 3:         0.03864608        -0.00000000         0.00000059  Converged
Root: 4:         0.07796007        -0.00000000         0.00000430  

Iteration:    8   Subspace Size:   43
Root: 1:        -0.08352820        -0.00000000         0.00000025  Converged
Root: 2:         0.02718333        -0.00000000         0.00000049  Converged
Root: 3:         0.03864608        -0.00000000         0.00000058  Converged
Root: 4:         0.07796007        -0.00000000         0.00000093  Converged

Davidson converged in 8 iterations
43 sigma vectors were formed

      Davidson Diagonalization Parameters
-----------------------------------------------
Number of roots to find:                    4
Number of guess vectors:                   15
Maximum subspace size:                    300
Number of vectors to save:                  4
Collapse vectors per root:                  2
Number of CSFs:                          2016
Maximum Davidson iterations:              500
Residual convergence:                 1.0e-06
Orthogonality tolerance:              1.0e-12
Use incremental sigma vectors:             No

Davidson memory usage:  12.58 MB

Guess Vectors:
  64 &  62 :  open  :    -0.068604
  64 &  63 :  open  :    -0.058848
  64 &  60 :  open  :     0.018641
  64 &  61 :  open  :     0.022543
  63 &  62 :  open  :     0.043827
  64 &  59 :  open  :     0.044366
  64 &  58 :  open  :     0.048762
  64 &  57 :  open  :     0.051355
  64 &  55 :  open  :     0.109683
  64 &  56 :  open  :     0.119505
  62 &  60 :  open  :     0.121316
  64 &  53 :  open  :     0.122369
  62 &  61 :  open  :     0.125218
  63 &  60 :  open  :     0.131072
  63 &  61 :  open  :     0.134974

  Root           Eigenvalue       Energy Change        Residual
-------------------------------------------------------------------
Iteration:    0   Subspace Size:   15
Root: 1:         0.00867807         0.00867807         0.02296784  
Root: 2:         0.02779747         0.02779747         0.03939183  
Root: 3:         0.06749050         0.06749050         0.02098891  
Root: 4:         0.08107443         0.08107443         0.02307754  

Iteration:    1   Subspace Size:   19
Root: 1:         0.00698986        -0.00168821         0.00301358  
Root: 2:         0.02408408        -0.00371339         0.00752583  
Root: 3:         0.06592192        -0.00156858         0.00610934  
Root: 4:         0.07895354        -0.00212090         0.00523111  

Iteration:    2   Subspace Size:   23
Root: 1:         0.00696412        -0.00002574         0.00055719  
Root: 2:         0.02395369        -0.00013039         0.00111701  
Root: 3:         0.06579420        -0.00012772         0.00119858  
Root: 4:         0.07886568        -0.00008786         0.00081413  

Iteration:    3   Subspace Size:   27
Root: 1:         0.00696330        -0.00000081         0.00008724  
Root: 2:         0.02395093        -0.00000275         0.00018125  
Root: 3:         0.06578998        -0.00000422         0.00023605  
Root: 4:         0.07886368        -0.00000200         0.00018453  

Iteration:    4   Subspace Size:   31
Root: 1:         0.00696328        -0.00000002         0.00001242  
Root: 2:         0.02395087        -0.00000007         0.00003018  
Root: 3:         0.06578981        -0.00000017         0.00004798  
Root: 4:         0.07886357        -0.00000012         0.00003600  

Iteration:    5   Subspace Size:   35
Root: 1:         0.00696328        -0.00000000         0.00000170  
Root: 2:         0.02395087        -0.00000000         0.00000464  
Root: 3:         0.06578980        -0.00000001         0.00001183  
Root: 4:         0.07886356        -0.00000000         0.00000660  

Iteration:    6   Subspace Size:   39
Root: 1:         0.00696328        -0.00000000         0.00000024  Converged
Root: 2:         0.02395087        -0.00000000         0.00000072  Converged
Root: 3:         0.06578980        -0.00000000         0.00000201  
Root: 4:         0.07886356        -0.00000000         0.00000107  

Iteration:    7   Subspace Size:   41
Root: 1:         0.00696328        -0.00000000         0.00000022  Converged
Root: 2:         0.02395087        -0.00000000         0.00000064  Converged
Root: 3:         0.06578980        -0.00000000         0.00000032  Converged
Root: 4:         0.07886356        -0.00000000         0.00000025  Converged

 in gcp call
 n=          32
 coors(1) =   -9.33257724990021        1.93051266517930     
 -0.328859280885395     
 coors(2) =   -8.36421356564470        1.25952153790614     
   1.94036327605494     
 elements:            7           6
 gcp_e =   0.000000000000000E+000
 echo:  F
 pbc:  F
 method =pbeh3c              
Davidson converged in 7 iterations
41 sigma vectors were formed

Building Xtilde...

Building Z-vector RHS...

 Generating 2nd functional diffs
Solving CPSCF equations
Using DIIS solver

 Iter         Residual      
------  --------------------
    1      2.182031854334
    2      4.214559223291
    3      0.445711167351
    4      0.040180534037
    5      0.014382334908
    6      0.005611954495
    7      0.002678811138
    8      0.000788365737
    9      0.000247734870
   10      0.000107498695
   11      0.000038952924
   12      0.000018981082
   13      0.000005392581
   14      0.000003040152
   15      0.000001530341
   16      0.000000810922

CPSCF converged

Building X...

Computing grad Generating 2nd functional diffs
 Generating 2nd functional diffs
  Root   Mult.   Total Energy (a.u.)   Ex. Energy (a.u.)     Ex. Energy (eV)     Ex. Energy (nm)        Osc. (a.u.)  
-------------------------------------------------------------------------------------------------------------------
     1  singlet       -779.62804016
     2  triplet       -779.53754868          0.09049148          2.46239801        503.51007424          0.00000000
     3  triplet       -779.52056110          0.10747907          2.92465370        423.92786712          0.00000000
     4  singlet       -779.51732863          0.11071153          3.01261344        411.55038088          0.00094637
     5  singlet       -779.50586589          0.12217428          3.32453065        372.93751773          1.62917238
     6  triplet       -779.47872216          0.14931800          4.06314878        305.14319628          0.00000000
     7  singlet       -779.46655189          0.16148827          4.39431873        282.14662714          0.04096076
     8  triplet       -779.46564840          0.16239176          4.41890393        280.57686373          0.00000000

Singlet  1: Largest CI coefficients:
  64  &  64 : closed :   0.993962

Triplet  2: Largest CI coefficients:
  63  &  64 :  open  :   0.698478
  64  &  63 :  open  :  -0.698478

Triplet  3: Largest CI coefficients:
  62  &  64 :  open  :  -0.698599
  64  &  62 :  open  :   0.698599

Singlet  4: Largest CI coefficients:
  62  &  64 :  open  :  -0.696196
  64  &  62 :  open  :  -0.696196

Singlet  5: Largest CI coefficients:
  63  &  64 :  open  :   0.696169
  64  &  63 :  open  :   0.696169

Triplet  6: Largest CI coefficients:
  60  &  64 :  open  :  -0.504918
  64  &  60 :  open  :   0.504918
  61  &  64 :  open  :  -0.466157
  64  &  61 :  open  :   0.466157

Singlet  7: Largest CI coefficients:
  61  &  64 :  open  :   0.606223
  64  &  61 :  open  :   0.606223
  60  &  64 :  open  :   0.320969
  64  &  60 :  open  :   0.320969

Triplet  8: Largest CI coefficients:
  61  &  64 :  open  :  -0.517079
  64  &  61 :  open  :   0.517079
  60  &  64 :  open  :   0.471474
  64  &  60 :  open  :  -0.471474

Singlet state dipole moments:

  Root       Dx         Dy         Dz         |D|  (Debye)
------------------------------------------------------------
     1    -9.6085     1.8861     0.7768     9.8226
     2    -7.9315     1.5415     0.7906     8.1185
     3   -10.3235     1.8852     1.3021    10.5747
     4     6.4121    -1.3418    -0.5585     6.5747

Triplet state dipole moments:

  Root       Dx         Dy         Dz         |D|  (Debye)
------------------------------------------------------------
     1   -11.9381     2.2360     1.3840    12.2243
     2    -8.0000     1.5258     0.9240     8.1965
     3     7.4647    -1.4665    -0.9456     7.6660
     4    11.3509    -2.4795    -0.0164    11.6186

Transition dipole moments between singlet states:

    Transition       Tx         Ty         Tz         |T| (a.u.)
------------------------------------------------------------------
     1 ->    2     0.0161    -0.1106    -0.0180     0.1132
     1 ->    3    -4.3700     0.9495    -0.0597     4.4724
     1 ->    4     0.5610    -0.2174    -0.1362     0.6168
     2 ->    3    -0.0728     0.0390     0.0256     0.0864
     2 ->    4     0.2725     0.0018    -0.1224     0.2987
     3 ->    4    -1.9452     0.4189     0.1453     1.9951

Transition dipole moments between triplet states:

    Transition       Tx         Ty         Tz         |T| (a.u.)
------------------------------------------------------------------
     1 ->    2    -0.0207     0.0202    -0.0000     0.0290
     1 ->    3     1.4470    -0.3682     0.0873     1.4956
     1 ->    4    -0.6719     0.1300    -0.2477     0.7278
     2 ->    3    -0.3703     0.0252     0.1295     0.3931
     2 ->    4    -0.1215     0.0318     0.0554     0.1373
     3 ->    4     0.2531    -0.0860    -0.1341     0.2991

Magnetic transition dipole moments and rotational strengths:

 Transition      Lx         Ly         Lz       R(len)     R(vel) (a.u.)
------------------------------------------------------------------------
 1 ->    2    -0.1600    -0.0230     0.0713     0.0013     0.0072
 1 ->    3     0.1020     0.5119     0.1090    -0.0339    -0.0970
 1 ->    4    -0.0605    -0.3685     0.1279    -0.0287    -0.0699

Electric transition quadrupole moments (Cartesian):

 Transition      Qxy        Qxz        Qyz        Qxx        Qyy        Qzz       norm (a.u.)
----------------------------------------------------------------------------------------------
 1 ->    2    -0.0934    -0.1320    -0.2483     0.8674     0.1354    -0.1044     0.9324
 1 ->    3    -1.4980     0.1862    -0.1567     6.9909     0.2754     0.2605     7.1638
 1 ->    4    -4.4431    -2.5260     0.7244    18.6769     1.1393    -0.0544    19.4107


|FINAL Target State Energy: -779.517328634882 a.u.
 Energy calculation finished, energy: -7.795058659E+02

Converting Cartesians to HDLC
 Wolfe conditions fulfilled, increasing trust radius
Testing convergence  in cycle   15
    Energy  1.1933E-03 Target: 5.0000E-04 converged?   no
  Max step  6.9455E-02 Target: 4.0000E-03 converged?   no
  RMS step  2.1591E-02 Target: 2.6667E-03 converged?   no
  Max grad  4.0133E-02 Target: 1.0000E-03 converged?   no
  RMS grad  7.6678E-03 Target: 6.6667E-04 converged?   no
 Predicted step length 2.9896E-01
 Trust radius          4.0966E-01

Converting HDLC to Cartesians
 in gcp call
 n=          32
 coors(1) =   -9.35058693418991        1.93432515786215     
 -0.292082047163365     
 coors(2) =   -8.34107556873180        1.20763664883198     
   1.93467649677528     
 elements:            7           6
 gcp_e =    1.00000000000000     
 echo:  F
 pbc:  F
 method =pbeh3c              
RMSD coordinate change for step 15 is  7.067e-02
DFTD Energy:    -0.0212194 hartree
gCP Energy:     0.0579555 hartree
| Total AOs: 316    Total MOs: 298
Setting up the DFT grid...
| time to set the grid = 0.05 s
DFT grid points: 367092 (11471 points/atom)

                      *** Start SCF Iterations ***

 Iter     DIIS Error       Energy change      Electrons        XC Energy           Energy        Time(s)
----------------------------------------------------------------------------------------------------------
Initial temperature is 0.250000
| Skip purify step
|    1     0.0263699499    -772.1840485592   125.9813683273   -63.8498037234    -772.1840485592     1.31  
|    2     0.0079208046      -0.0209054336   126.0000039530   -63.8649952958    -772.2049539929     1.22  
|    3     0.0118170563      +0.0023024560   126.0000032095   -63.8542765979    -772.2026515368     1.21  
|    4     0.0018942202      -0.0043126815   126.0000035416   -63.8579439489    -772.2069642183     1.19  
|    5     0.0008933774      -0.0000952309   126.0000035696   -63.8592228208    -772.2070594492     1.15  
|    6     0.0002157564      -0.0000265036   126.0000035377   -63.8598391569    -772.2070859529     1.13  
|    7     0.0001121320      -0.0000024646   126.0000035343   -63.8593934536    -772.2070884175     1.10  
|    8     0.0000524275      -0.0000005026   126.0000035346   -63.8594013797    -772.2070889201     1.09  
|    9     0.0000141375      -0.0000001211   126.0000035330   -63.8594721122    -772.2070890412     1.33  
----------------------------------------------------------------------------------------------------------
FINAL ENERGY: -772.2070890412 a.u.
Fractional Occupation Entropy: 0.0000000000
Mermin Free Energy:            -772.2070890412
DISPERSION CONTRIBUTION TO ENERGY: -0.0212194269 a.u.
GCP BSSE CORRECTION: 0.0579554606 a.u.
HOMO-LUMO GAP: 2.903 eV
CENTER OF MASS: {-0.076686, -0.107504, 0.018882} ANGS
DIPOLE MOMENT: {-7.796141, 1.885859, -0.393651} (|D| = 8.030644) DEBYE

Running Mulliken population analysis...


  Restricted hh-TDA Parameters
--------------------------------------------
Number of occupied orbitals:            64
Number of virtual orbitals:            234
Number of molecular orbitals:          298
Number of basis functions:             316
Multiplicity of target state:      singlet

 Generating 2nd functional diffs
Reference energy:             -779.5457348016
Number of electrons:           128.0000035890
XC energy:                     -65.1737210502

      Davidson Diagonalization Parameters
-----------------------------------------------
Number of roots to find:                    4
Number of guess vectors:                   15
Maximum subspace size:                    300
Number of vectors to save:                  4
Collapse vectors per root:                  2
Number of CSFs:                          2080
Maximum Davidson iterations:              500
Residual convergence:                 1.0e-06
Orthogonality tolerance:              1.0e-12
Use incremental sigma vectors:             No

Davidson memory usage:  12.89 MB

Guess Vectors:
  64 &  64 : closed :    -0.165478
  64 &  62 :  open  :    -0.062340
  64 &  63 :  open  :    -0.056327
  64 &  60 :  open  :     0.020137
  64 &  61 :  open  :     0.027269
  62 &  62 : closed :     0.040799
  64 &  59 :  open  :     0.043409
  63 &  62 :  open  :     0.046812
  63 &  63 : closed :     0.052825
  64 &  58 :  open  :     0.054553
  64 &  56 :  open  :     0.085468
  64 &  57 :  open  :     0.104407
  64 &  54 :  open  :     0.120382
  62 &  60 :  open  :     0.123275
  64 &  55 :  open  :     0.126777

  Root           Eigenvalue       Energy Change        Residual
-------------------------------------------------------------------
Iteration:    0   Subspace Size:   15
Root: 1:        -0.07394790        -0.07394790         0.04005142  
Root: 2:         0.04034967         0.04034967         0.04762750  
Root: 3:         0.04461048         0.04461048         0.04413438  
Root: 4:         0.09132253         0.09132253         0.04514018  

Iteration:    1   Subspace Size:   19
Root: 1:        -0.07670114        -0.00275325         0.00438061  
Root: 2:         0.03512996        -0.00521971         0.00963231  
Root: 3:         0.03935708        -0.00525340         0.00932541  
Root: 4:         0.08354116        -0.00778137         0.01368907  

Iteration:    2   Subspace Size:   23
Root: 1:        -0.07673552        -0.00003437         0.00069048  
Root: 2:         0.03491480        -0.00021516         0.00188211  
Root: 3:         0.03915427        -0.00020281         0.00171843  
Root: 4:         0.08289332        -0.00064784         0.00411395  

Iteration:    3   Subspace Size:   27
Root: 1:        -0.07673622        -0.00000071         0.00011013  
Root: 2:         0.03490735        -0.00000745         0.00036161  
Root: 3:         0.03914829        -0.00000598         0.00038403  
Root: 4:         0.08284059        -0.00005272         0.00136669  

Iteration:    4   Subspace Size:   31
Root: 1:        -0.07673624        -0.00000002         0.00001644  
Root: 2:         0.03490710        -0.00000025         0.00006286  
Root: 3:         0.03914803        -0.00000026         0.00007726  
Root: 4:         0.08283482        -0.00000578         0.00046632  

Iteration:    5   Subspace Size:   35
Root: 1:        -0.07673624        -0.00000000         0.00000236  
Root: 2:         0.03490709        -0.00000001         0.00001387  
Root: 3:         0.03914801        -0.00000001         0.00001601  
Root: 4:         0.08283403        -0.00000079         0.00011924  

Iteration:    6   Subspace Size:   39
Root: 1:        -0.07673624        -0.00000000         0.00000034  Converged
Root: 2:         0.03490709        -0.00000000         0.00000267  
Root: 3:         0.03914801        -0.00000000         0.00000289  
Root: 4:         0.08283398        -0.00000005         0.00001899  

Iteration:    7   Subspace Size:   42
Root: 1:        -0.07673624        -0.00000000         0.00000029  Converged
Root: 2:         0.03490709        -0.00000000         0.00000050  Converged
Root: 3:         0.03914801        -0.00000000         0.00000050  Converged
Root: 4:         0.08283398        -0.00000000         0.00000482  

Iteration:    8   Subspace Size:   43
Root: 1:        -0.07673624        -0.00000000         0.00000029  Converged
Root: 2:         0.03490709        -0.00000000         0.00000049  Converged
Root: 3:         0.03914801        -0.00000000         0.00000050  Converged
Root: 4:         0.08283398        -0.00000000         0.00000116  

Iteration:    9   Subspace Size:   44
Root: 1:        -0.07673624        -0.00000000         0.00000029  Converged
Root: 2:         0.03490709        -0.00000000         0.00000049  Converged
Root: 3:         0.03914801        -0.00000000         0.00000050  Converged
Root: 4:         0.08283398        -0.00000000         0.00000031  Converged

Davidson converged in 9 iterations
44 sigma vectors were formed

      Davidson Diagonalization Parameters
-----------------------------------------------
Number of roots to find:                    4
Number of guess vectors:                   15
Maximum subspace size:                    300
Number of vectors to save:                  4
Collapse vectors per root:                  2
Number of CSFs:                          2016
Maximum Davidson iterations:              500
Residual convergence:                 1.0e-06
Orthogonality tolerance:              1.0e-12
Use incremental sigma vectors:             No

Davidson memory usage:  12.58 MB

Guess Vectors:
  64 &  62 :  open  :    -0.062340
  64 &  63 :  open  :    -0.056327
  64 &  60 :  open  :     0.020137
  64 &  61 :  open  :     0.027269
  64 &  59 :  open  :     0.043409
  63 &  62 :  open  :     0.046812
  64 &  58 :  open  :     0.054553
  64 &  56 :  open  :     0.085468
  64 &  57 :  open  :     0.104407
  64 &  54 :  open  :     0.120382
  62 &  60 :  open  :     0.123275
  64 &  55 :  open  :     0.126777
  63 &  60 :  open  :     0.129288
  62 &  61 :  open  :     0.130408
  64 &  53 :  open  :     0.131700

  Root           Eigenvalue       Energy Change        Residual
-------------------------------------------------------------------
Iteration:    0   Subspace Size:   15
Root: 1:         0.01021240         0.01021240         0.02263091  
Root: 2:         0.03532463         0.03532463         0.03877849  
Root: 3:         0.07336519         0.07336519         0.02141881  
Root: 4:         0.08565229         0.08565229         0.02845829  

Iteration:    1   Subspace Size:   19
Root: 1:         0.00853682        -0.00167558         0.00323255  
Root: 2:         0.03163707        -0.00368756         0.00736652  
Root: 3:         0.07146460        -0.00190060         0.00564828  
Root: 4:         0.08217840        -0.00347388         0.00776368  

Iteration:    2   Subspace Size:   23
Root: 1:         0.00850712        -0.00002970         0.00062415  
Root: 2:         0.03150495        -0.00013212         0.00132862  
Root: 3:         0.07135863        -0.00010596         0.00126933  
Root: 4:         0.08196010        -0.00021830         0.00107931  

Iteration:    3   Subspace Size:   27
Root: 1:         0.00850608        -0.00000104         0.00009500  
Root: 2:         0.03150106        -0.00000389         0.00024107  
Root: 3:         0.07135303        -0.00000560         0.00027423  
Root: 4:         0.08195626        -0.00000384         0.00018352  

Iteration:    4   Subspace Size:   31
Root: 1:         0.00850605        -0.00000002         0.00001405  
Root: 2:         0.03150095        -0.00000012         0.00003813  
Root: 3:         0.07135281        -0.00000022         0.00005164  
Root: 4:         0.08195614        -0.00000011         0.00005107  

Iteration:    5   Subspace Size:   35
Root: 1:         0.00850605        -0.00000000         0.00000220  
Root: 2:         0.03150094        -0.00000000         0.00000648  
Root: 3:         0.07135280        -0.00000001         0.00001129  
Root: 4:         0.08195614        -0.00000001         0.00001054  

Iteration:    6   Subspace Size:   39
Root: 1:         0.00850605        -0.00000000         0.00000030  Converged
Root: 2:         0.03150094        -0.00000000         0.00000099  Converged
Root: 3:         0.07135280        -0.00000000         0.00000187  
Root: 4:         0.08195614        -0.00000000         0.00000165  

Iteration:    7   Subspace Size:   41
Root: 1:         0.00850605        -0.00000000         0.00000018  Converged
Root: 2:         0.03150094        -0.00000000         0.00000098  Converged
Root: 3:         0.07135280        -0.00000000         0.00000028  Converged
Root: 4:         0.08195614        -0.00000000         0.00000036  Converged

 in gcp call
 n=          32
 coors(1) =   -9.35058693418991        1.93432515786215     
 -0.292082047163365     
 coors(2) =   -8.34107556873180        1.20763664883198     
   1.93467649677528     
 elements:            7           6
 gcp_e =   0.000000000000000E+000
 echo:  F
 pbc:  F
 method =pbeh3c              
Davidson converged in 7 iterations
41 sigma vectors were formed

Building Xtilde...

Building Z-vector RHS...

 Generating 2nd functional diffs
Solving CPSCF equations
Using DIIS solver

 Iter         Residual      
------  --------------------
    1      2.253346335846
    2      4.407110807300
    3      0.382952839338
    4      0.031857700132
    5      0.012704907466
    6      0.005702389055
    7      0.002081196666
    8      0.000708330704
    9      0.000198984152
   10      0.000079755349
   11      0.000035077140
   12      0.000017745455
   13      0.000005419335
   14      0.000002813330
   15      0.000001262390
   16      0.000000522201

CPSCF converged

Building X...

Computing grad Generating 2nd functional diffs
 Generating 2nd functional diffs
  Root   Mult.   Total Energy (a.u.)   Ex. Energy (a.u.)     Ex. Energy (eV)     Ex. Energy (nm)        Osc. (a.u.)  
-------------------------------------------------------------------------------------------------------------------
     1  singlet       -779.62247104
     2  triplet       -779.53722875          0.08524230          2.31956050        534.51600276          0.00000000
     3  triplet       -779.51423386          0.10823718          2.94528317        420.95857550          0.00000000
     4  singlet       -779.51082771          0.11164333          3.03796916        408.11546825          0.03082311
     5  singlet       -779.50658679          0.11588426          3.15337050        393.17999767          1.57947525
     6  triplet       -779.47438200          0.14808904          4.02970720        307.67550759          0.00000000
     7  triplet       -779.46377867          0.15869238          4.31823859        287.11757858          0.00000000
     8  singlet       -779.46290082          0.15957022          4.34212601        285.53805280          0.04402995

Singlet  1: Largest CI coefficients:
  64  &  64 : closed :   0.993010

Triplet  2: Largest CI coefficients:
  63  &  64 :  open  :  -0.698281
  64  &  63 :  open  :   0.698281

Triplet  3: Largest CI coefficients:
  62  &  64 :  open  :   0.699085
  64  &  62 :  open  :  -0.699085

Singlet  4: Largest CI coefficients:
  62  &  64 :  open  :  -0.686701
  64  &  62 :  open  :  -0.686701
  63  &  64 :  open  :  -0.117026
  64  &  63 :  open  :  -0.117026

Singlet  5: Largest CI coefficients:
  63  &  64 :  open  :   0.684710
  64  &  63 :  open  :   0.684710
  62  &  64 :  open  :  -0.117907
  64  &  62 :  open  :  -0.117907

Triplet  6: Largest CI coefficients:
  60  &  64 :  open  :   0.541287
  64  &  60 :  open  :  -0.541287
  61  &  64 :  open  :   0.423861
  64  &  61 :  open  :  -0.423861

Triplet  7: Largest CI coefficients:
  61  &  64 :  open  :   0.552322
  64  &  61 :  open  :  -0.552322
  60  &  64 :  open  :  -0.426489
  64  &  60 :  open  :   0.426489

Singlet  8: Largest CI coefficients:
  61  &  64 :  open  :   0.623300
  64  &  61 :  open  :   0.623300
  60  &  64 :  open  :   0.285358
  64  &  60 :  open  :   0.285358
  61  &  63 :  open  :  -0.105085
  63  &  61 :  open  :  -0.105085

Singlet state dipole moments:

  Root       Dx         Dy         Dz         |D|  (Debye)
------------------------------------------------------------
     1    -8.5099     1.7230     0.8660     8.7256
     2    -8.0632     1.4007     1.5164     8.3232
     3    -9.3905     1.8876     1.2557     9.6603
     4     7.8829    -1.6517    -0.1882     8.0563

Triplet state dipole moments:

  Root       Dx         Dy         Dz         |D|  (Debye)
------------------------------------------------------------
     1   -11.3573     2.2878     1.2849    11.6565
     2    -8.2343     1.4416     1.6845     8.5276
     3     7.9532    -1.5759    -0.6518     8.1340
     4    11.3532    -2.4547     0.3145    11.6198

Transition dipole moments between singlet states:

    Transition       Tx         Ty         Tz         |T| (a.u.)
------------------------------------------------------------------
     1 ->    2    -0.5981     0.2366     0.0208     0.6435
     1 ->    3     4.4214    -0.9448     0.0568     4.5216
     1 ->    4    -0.5253     0.2203     0.2990     0.6433
     2 ->    3    -0.0056     0.0435     0.0392     0.0588
     2 ->    4     0.3721    -0.0260    -0.1144     0.3901
     3 ->    4    -1.5354     0.3540     0.1266     1.5808

Transition dipole moments between triplet states:

    Transition       Tx         Ty         Tz         |T| (a.u.)
------------------------------------------------------------------
     1 ->    2    -0.1221     0.0648    -0.0067     0.1384
     1 ->    3     1.8153    -0.4442     0.0544     1.8697
     1 ->    4    -0.9203     0.1807    -0.2970     0.9838
     2 ->    3    -0.1929    -0.0211     0.1205     0.2285
     2 ->    4    -0.1042     0.0381     0.0241     0.1135
     3 ->    4     0.3957    -0.1167    -0.0880     0.4218

Magnetic transition dipole moments and rotational strengths:

 Transition      Lx         Ly         Lz       R(len)     R(vel) (a.u.)
------------------------------------------------------------------------
 1 ->    2     0.2571     0.0453     0.0386     0.1423     0.3376
 1 ->    3    -0.0470    -0.4330    -0.0775    -0.1971    -0.4534
 1 ->    4     0.1081     0.5657    -0.1416    -0.0255    -0.0591

Electric transition quadrupole moments (Cartesian):

 Transition      Qxy        Qxz        Qyz        Qxx        Qyy        Qzz       norm (a.u.)
----------------------------------------------------------------------------------------------
 1 ->    2    -0.1159     0.0566     0.2821    -0.1295    -0.1827     0.2217     0.4422
 1 ->    3     1.1631    -0.2061     0.2541    -5.3952    -0.2572    -0.1945     5.5382
 1 ->    4     4.1749     3.3992    -0.8724   -16.5124    -1.1276     0.1074    17.4267


|FINAL Target State Energy: -779.510827710085 a.u.
 Energy calculation finished, energy: -7.795065868E+02

Converting Cartesians to HDLC
 Wolfe conditions fulfilled, increasing trust radius
Testing convergence  in cycle   16
    Energy  7.2090E-04 Target: 5.0000E-04 converged?   no
  Max step  9.7743E-02 Target: 4.0000E-03 converged?   no
  RMS step  3.1513E-02 Target: 2.6667E-03 converged?   no
  Max grad  1.2612E-01 Target: 1.0000E-03 converged?   no
  RMS grad  2.1257E-02 Target: 6.6667E-04 converged?   no
 Predicted step length 1.7113E-01
 Trust radius          5.0000E-01

Converting HDLC to Cartesians
 in gcp call
 n=          32
 coors(1) =   -9.41820139229310        1.94242124462822     
 -0.216614776750810     
 coors(2) =   -8.32987053502749        1.19320043853692     
   1.95805537922807     
 elements:            7           6
 gcp_e =    1.00000000000000     
 echo:  F
 pbc:  F
 method =pbeh3c              
RMSD coordinate change for step 16 is  1.121e-01
DFTD Energy:    -0.0211856 hartree
gCP Energy:     0.0580257 hartree
| Total AOs: 316    Total MOs: 298
Setting up the DFT grid...
| time to set the grid = 0.05 s
DFT grid points: 367211 (11475 points/atom)

                      *** Start SCF Iterations ***

 Iter     DIIS Error       Energy change      Electrons        XC Energy           Energy        Time(s)
----------------------------------------------------------------------------------------------------------
Initial temperature is 0.250000
| Skip purify step
|    1     0.0316656071    -772.1569221965   125.9776331947   -63.8349493414    -772.1569221965     1.34  
|    2     0.0032264662      -0.0534450004   125.9999754601   -63.8340273876    -772.2103671969     1.24  
|    3     0.0033034716      -0.0000513049   125.9999754355   -63.8347850722    -772.2104185017     1.21  
|    4     0.0013738191      -0.0003966594   125.9999754410   -63.8352290412    -772.2108151611     1.19  
|    5     0.0006372760      -0.0000436932   125.9999754580   -63.8347301453    -772.2108588543     1.16  
|    6     0.0001721301      -0.0000101346   125.9999754497   -63.8348741060    -772.2108689888     1.14  
|    7     0.0000536188      -0.0000007662   125.9999754484   -63.8348561662    -772.2108697550     1.12  
|    8     0.0000164891      -0.0000001223   125.9999754496   -63.8348504826    -772.2108698773     1.10  
----------------------------------------------------------------------------------------------------------
FINAL ENERGY: -772.2108698773 a.u.
Fractional Occupation Entropy: 0.0000000000
Mermin Free Energy:            -772.2108698773
DISPERSION CONTRIBUTION TO ENERGY: -0.0211855561 a.u.
GCP BSSE CORRECTION: 0.0580256938 a.u.
HOMO-LUMO GAP: 2.930 eV
CENTER OF MASS: {-0.071553, -0.105647, 0.001657} ANGS
DIPOLE MOMENT: {-8.567536, 2.012968, 0.008028} (|D| = 8.800840) DEBYE

Running Mulliken population analysis...


  Restricted hh-TDA Parameters
--------------------------------------------
Number of occupied orbitals:            64
Number of virtual orbitals:            234
Number of molecular orbitals:          298
Number of basis functions:             316
Multiplicity of target state:      singlet

 Generating 2nd functional diffs
Reference energy:             -779.5492115701
Number of electrons:           127.9999750600
XC energy:                     -65.1485841921

      Davidson Diagonalization Parameters
-----------------------------------------------
Number of roots to find:                    4
Number of guess vectors:                   15
Maximum subspace size:                    300
Number of vectors to save:                  4
Collapse vectors per root:                  2
Number of CSFs:                          2080
Maximum Davidson iterations:              500
Residual convergence:                 1.0e-06
Orthogonality tolerance:              1.0e-12
Use incremental sigma vectors:             No

Davidson memory usage:  12.89 MB

Guess Vectors:
  64 &  64 : closed :    -0.164237
  64 &  62 :  open  :    -0.057824
  64 &  63 :  open  :    -0.054075
  64 &  60 :  open  :     0.019533
  64 &  61 :  open  :     0.024832
  64 &  59 :  open  :     0.040797
  62 &  62 : closed :     0.048590
  63 &  62 :  open  :     0.052339
  63 &  63 : closed :     0.056088
  64 &  58 :  open  :     0.061671
  64 &  57 :  open  :     0.084013
  64 &  56 :  open  :     0.102764
  64 &  55 :  open  :     0.117997
  64 &  53 :  open  :     0.124581
  62 &  60 :  open  :     0.125947

  Root           Eigenvalue       Energy Change        Residual
-------------------------------------------------------------------
Iteration:    0   Subspace Size:   15
Root: 1:        -0.07170183        -0.07170183         0.04055351  
Root: 2:         0.04445734         0.04445734         0.04555638  
Root: 3:         0.04572765         0.04572765         0.04475978  
Root: 4:         0.09210563         0.09210563         0.04572794  

Iteration:    1   Subspace Size:   19
Root: 1:        -0.07455094        -0.00284911         0.00453808  
Root: 2:         0.03938537        -0.00507197         0.00937888  
Root: 3:         0.04062267        -0.00510498         0.00901184  
Root: 4:         0.08386836        -0.00823726         0.01420734  

Iteration:    2   Subspace Size:   23
Root: 1:        -0.07458859        -0.00003765         0.00071011  
Root: 2:         0.03917572        -0.00020966         0.00192440  
Root: 3:         0.04043298        -0.00018968         0.00181815  
Root: 4:         0.08314315        -0.00072522         0.00457689  

Iteration:    3   Subspace Size:   27
Root: 1:        -0.07458936        -0.00000076         0.00010320  
Root: 2:         0.03916801        -0.00000771         0.00039882  
Root: 3:         0.04042616        -0.00000683         0.00038706  
Root: 4:         0.08307649        -0.00006666         0.00172094  

Iteration:    4   Subspace Size:   31
Root: 1:        -0.07458937        -0.00000002         0.00001438  
Root: 2:         0.03916772        -0.00000029         0.00007692  
Root: 3:         0.04042588        -0.00000028         0.00007012  
Root: 4:         0.08306510        -0.00001139         0.00061675  

Iteration:    5   Subspace Size:   35
Root: 1:        -0.07458937        -0.00000000         0.00000195  
Root: 2:         0.03916770        -0.00000001         0.00001698  
Root: 3:         0.04042587        -0.00000001         0.00001377  
Root: 4:         0.08306377        -0.00000133         0.00014581  

Iteration:    6   Subspace Size:   39
Root: 1:        -0.07458937        -0.00000000         0.00000029  Converged
Root: 2:         0.03916770        -0.00000000         0.00000329  
Root: 3:         0.04042587        -0.00000000         0.00000260  
Root: 4:         0.08306370        -0.00000007         0.00003401  

Iteration:    7   Subspace Size:   42
Root: 1:        -0.07458937        -0.00000000         0.00000027  Converged
Root: 2:         0.03916770        -0.00000000         0.00000070  Converged
Root: 3:         0.04042587        -0.00000000         0.00000048  Converged
Root: 4:         0.08306370        -0.00000000         0.00000839  

Iteration:    8   Subspace Size:   43
Root: 1:        -0.07458937        -0.00000000         0.00000027  Converged
Root: 2:         0.03916770        -0.00000000         0.00000070  Converged
Root: 3:         0.04042587        -0.00000000         0.00000046  Converged
Root: 4:         0.08306370        -0.00000000         0.00000159  

Iteration:    9   Subspace Size:   44
Root: 1:        -0.07458937        -0.00000000         0.00000027  Converged
Root: 2:         0.03916770        -0.00000000         0.00000068  Converged
Root: 3:         0.04042587        -0.00000000         0.00000046  Converged
Root: 4:         0.08306370        -0.00000000         0.00000030  Converged

Davidson converged in 9 iterations
44 sigma vectors were formed

      Davidson Diagonalization Parameters
-----------------------------------------------
Number of roots to find:                    4
Number of guess vectors:                   15
Maximum subspace size:                    300
Number of vectors to save:                  4
Collapse vectors per root:                  2
Number of CSFs:                          2016
Maximum Davidson iterations:              500
Residual convergence:                 1.0e-06
Orthogonality tolerance:              1.0e-12
Use incremental sigma vectors:             No

Davidson memory usage:  12.58 MB

Guess Vectors:
  64 &  62 :  open  :    -0.057824
  64 &  63 :  open  :    -0.054075
  64 &  60 :  open  :     0.019533
  64 &  61 :  open  :     0.024832
  64 &  59 :  open  :     0.040797
  63 &  62 :  open  :     0.052339
  64 &  58 :  open  :     0.061671
  64 &  57 :  open  :     0.084013
  64 &  56 :  open  :     0.102764
  64 &  55 :  open  :     0.117997
  64 &  53 :  open  :     0.124581
  62 &  60 :  open  :     0.125947
  64 &  54 :  open  :     0.127024
  63 &  60 :  open  :     0.129696
  62 &  61 :  open  :     0.131246

  Root           Eigenvalue       Energy Change        Residual
-------------------------------------------------------------------
Iteration:    0   Subspace Size:   15
Root: 1:         0.01234130         0.01234130         0.02273362  
Root: 2:         0.03994413         0.03994413         0.03860764  
Root: 3:         0.07300920         0.07300920         0.02146226  
Root: 4:         0.08580722         0.08580722         0.02825912  

Iteration:    1   Subspace Size:   19
Root: 1:         0.01064347        -0.00169782         0.00344990  
Root: 2:         0.03627197        -0.00367216         0.00732227  
Root: 3:         0.07101373        -0.00199547         0.00559501  
Root: 4:         0.08232972        -0.00347750         0.00748125  

Iteration:    2   Subspace Size:   23
Root: 1:         0.01060875        -0.00003472         0.00062520  
Root: 2:         0.03614073        -0.00013123         0.00145528  
Root: 3:         0.07090885        -0.00010488         0.00110809  
Root: 4:         0.08212493        -0.00020479         0.00101794  

Iteration:    3   Subspace Size:   27
Root: 1:         0.01060771        -0.00000104         0.00008592  
Root: 2:         0.03613568        -0.00000506         0.00027921  
Root: 3:         0.07090478        -0.00000407         0.00024117  
Root: 4:         0.08212149        -0.00000344         0.00016328  

Iteration:    4   Subspace Size:   31
Root: 1:         0.01060769        -0.00000002         0.00001280  
Root: 2:         0.03613552        -0.00000016         0.00004173  
Root: 3:         0.07090459        -0.00000019         0.00005072  
Root: 4:         0.08212141        -0.00000008         0.00004444  

Iteration:    5   Subspace Size:   35
Root: 1:         0.01060769        -0.00000000         0.00000196  
Root: 2:         0.03613551        -0.00000000         0.00000782  
Root: 3:         0.07090458        -0.00000001         0.00001063  
Root: 4:         0.08212140        -0.00000001         0.00001127  

Iteration:    6   Subspace Size:   39
Root: 1:         0.01060769        -0.00000000         0.00000027  Converged
Root: 2:         0.03613551        -0.00000000         0.00000135  
Root: 3:         0.07090458        -0.00000000         0.00000178  
Root: 4:         0.08212140        -0.00000000         0.00000188  

Iteration:    7   Subspace Size:   42
Root: 1:         0.01060769        -0.00000000         0.00000017  Converged
Root: 2:         0.03613551        -0.00000000         0.00000022  Converged
Root: 3:         0.07090458        -0.00000000         0.00000028  Converged
Root: 4:         0.08212140        -0.00000000         0.00000032  Converged

 in gcp call
 n=          32
 coors(1) =   -9.41820139229310        1.94242124462822     
 -0.216614776750810     
 coors(2) =   -8.32987053502749        1.19320043853692     
   1.95805537922807     
 elements:            7           6
 gcp_e =   0.000000000000000E+000
 echo:  F
 pbc:  F
 method =pbeh3c              
Davidson converged in 7 iterations
42 sigma vectors were formed

Building Xtilde...

Building Z-vector RHS...

 Generating 2nd functional diffs
Solving CPSCF equations
Using DIIS solver

 Iter         Residual      
------  --------------------
    1      2.930177744192
    2      5.837093050465
    3      0.401746750463
    4      0.036032128823
    5      0.016401021264
    6      0.007527721318
    7      0.002635955502
    8      0.000960022655
    9      0.000210649866
   10      0.000098651991
   11      0.000038739264
   12      0.000020002710
   13      0.000006719101
   14      0.000002879411
   15      0.000001508527
   16      0.000000466046

CPSCF converged

Building X...

Computing grad Generating 2nd functional diffs
 Generating 2nd functional diffs
  Root   Mult.   Total Energy (a.u.)   Ex. Energy (a.u.)     Ex. Energy (eV)     Ex. Energy (nm)        Osc. (a.u.)  
-------------------------------------------------------------------------------------------------------------------
     1  singlet       -779.62380094
     2  triplet       -779.53860388          0.08519707          2.31832973        534.79977065          0.00000000
     3  triplet       -779.51307606          0.11072489          3.01297701        411.50071952          0.00000000
     4  singlet       -779.51004387          0.11375708          3.09548707        400.53218732          0.68306192
     5  singlet       -779.50878570          0.11501524          3.12972348        396.15071962          0.90144042
     6  triplet       -779.47830699          0.14549396          3.95909138        313.16332196          0.00000000
     7  triplet       -779.46709017          0.15671078          4.26431653        290.74816513          0.00000000
     8  singlet       -779.46614787          0.15765307          4.28995768        289.01035819          0.05482986

Singlet  1: Largest CI coefficients:
  64  &  64 : closed :   0.992502

Triplet  2: Largest CI coefficients:
  63  &  64 :  open  :  -0.697804
  64  &  63 :  open  :   0.697804

Triplet  3: Largest CI coefficients:
  62  &  64 :  open  :  -0.699453
  64  &  62 :  open  :   0.699453

Singlet  4: Largest CI coefficients:
  62  &  64 :  open  :  -0.503501
  64  &  62 :  open  :  -0.503501
  63  &  64 :  open  :  -0.478475
  64  &  63 :  open  :  -0.478475

Singlet  5: Largest CI coefficients:
  63  &  64 :  open  :   0.500196
  64  &  63 :  open  :   0.500196
  62  &  64 :  open  :  -0.482206
  64  &  62 :  open  :  -0.482206

Triplet  6: Largest CI coefficients:
  60  &  64 :  open  :  -0.513991
  64  &  60 :  open  :   0.513991
  61  &  64 :  open  :  -0.456955
  64  &  61 :  open  :   0.456955

Triplet  7: Largest CI coefficients:
  61  &  64 :  open  :   0.524248
  64  &  61 :  open  :  -0.524248
  60  &  64 :  open  :  -0.459879
  64  &  60 :  open  :   0.459879

Singlet  8: Largest CI coefficients:
  61  &  64 :  open  :  -0.637272
  64  &  61 :  open  :  -0.637272
  60  &  64 :  open  :  -0.250452
  64  &  60 :  open  :  -0.250452
  61  &  63 :  open  :   0.112350
  63  &  61 :  open  :   0.112350

Singlet state dipole moments:

  Root       Dx         Dy         Dz         |D|  (Debye)
------------------------------------------------------------
     1    -7.8922     1.6048     0.9175     8.1058
     2    -8.4214     1.4691     1.2978     8.6466
     3    -9.1555     1.9214     1.3625     9.4536
     4     7.9483    -1.7129     0.1602     8.1324

Triplet state dipole moments:

  Root       Dx         Dy         Dz         |D|  (Debye)
------------------------------------------------------------
     1   -11.9198     2.4793     1.2121    12.2351
     2    -8.0635     1.4069     1.6688     8.3537
     3     8.1297    -1.6537    -0.4017     8.3059
     4    11.4819    -2.5532     0.7744    11.7878

Transition dipole moments between singlet states:

    Transition       Tx         Ty         Tz         |T| (a.u.)
------------------------------------------------------------------
     1 ->    2    -2.9158     0.7105     0.0107     3.0011
     1 ->    3     3.3649    -0.6569     0.0470     3.4288
     1 ->    4     0.6315    -0.2611    -0.2340     0.7223
     2 ->    3     0.3313    -0.1048     0.0752     0.3555
     2 ->    4    -1.1177     0.2168     0.1263     1.1455
     3 ->    4     1.0776    -0.2874    -0.0136     1.1154

Transition dipole moments between triplet states:

    Transition       Tx         Ty         Tz         |T| (a.u.)
------------------------------------------------------------------
     1 ->    2     0.1750    -0.0748     0.0159     0.1910
     1 ->    3    -1.7635     0.4438    -0.1156     1.8221
     1 ->    4    -0.9114     0.1831    -0.3058     0.9786
     2 ->    3    -0.1776    -0.0212     0.1100     0.2100
     2 ->    4     0.0897    -0.0346    -0.0248     0.0993
     3 ->    4    -0.3894     0.1190     0.0729     0.4136

Magnetic transition dipole moments and rotational strengths:

 Transition      Lx         Ly         Lz       R(len)     R(vel) (a.u.)
------------------------------------------------------------------------
 1 ->    2     0.2392     0.2175     0.0527     0.5425     1.1644
 1 ->    3     0.1323    -0.2663    -0.0342    -0.6184    -1.3228
 1 ->    4    -0.1127    -0.5537     0.1530    -0.0376    -0.0773

Electric transition quadrupole moments (Cartesian):

 Transition      Qxy        Qxz        Qyz        Qxx        Qyy        Qzz       norm (a.u.)
----------------------------------------------------------------------------------------------
 1 ->    2    -0.6761     0.0639     0.1018     2.6364    -0.0457     0.2972     2.7409
 1 ->    3     0.9053    -0.0864     0.3501    -4.5760    -0.3383     0.0154     4.6909
 1 ->    4    -4.4798    -3.1255     0.8376    17.3699     1.2298    -0.3000    18.2717


|FINAL Target State Energy: -779.510043866481 a.u.
 Energy calculation finished, energy: -7.795087857E+02

Converting Cartesians to HDLC
 Wolfe conditions fulfilled, increasing trust radius
Testing convergence  in cycle   17
    Energy  2.1989E-03 Target: 5.0000E-04 converged?   no
  Max step  5.5414E-02 Target: 4.0000E-03 converged?   no
  RMS step  1.8038E-02 Target: 2.6667E-03 converged?   no
  Max grad  9.2301E-02 Target: 1.0000E-03 converged?   no
  RMS grad  1.8468E-02 Target: 6.6667E-04 converged?   no
 Predicted step length 2.0846E-01
 Trust radius          5.0000E-01

Converting HDLC to Cartesians
 in gcp call
 n=          32
 coors(1) =   -9.42026862395738        1.98613767488051     
 -0.205966299335679     
 coors(2) =   -8.31301733064196        1.30590435465845     
   1.97449551854499     
 elements:            7           6
 gcp_e =    1.00000000000000     
 echo:  F
 pbc:  F
 method =pbeh3c              
RMSD coordinate change for step 17 is  9.888e-02
DFTD Energy:    -0.0211785 hartree
gCP Energy:     0.0581724 hartree
| Total AOs: 316    Total MOs: 298
Setting up the DFT grid...
| time to set the grid = 0.05 s
DFT grid points: 367163 (11473 points/atom)

                      *** Start SCF Iterations ***

 Iter     DIIS Error       Energy change      Electrons        XC Energy           Energy        Time(s)
----------------------------------------------------------------------------------------------------------
Initial temperature is 0.250000
| Skip purify step
|    1     0.0370566192    -772.2015050600   125.9717067183   -63.8329242134    -772.2015050600     1.35  
|    2     0.0039134932      -0.0057147051   125.9999882649   -63.8450145011    -772.2072197650     1.26  
|    3     0.0055961345      +0.0000277714   125.9999878758   -63.8372475576    -772.2071919937     1.23  
|    4     0.0010163934      -0.0011818103   125.9999879137   -63.8401592970    -772.2083738040     1.21  
|    5     0.0011048210      -0.0000281574   125.9999878589   -63.8417289279    -772.2084019614     1.18  
|    6     0.0003057679      -0.0000231359   125.9999878453   -63.8408375355    -772.2084250973     1.16  
|    7     0.0000730645      -0.0000015854   125.9999878440   -63.8407092030    -772.2084266827     1.14  
|    8     0.0000169173      -0.0000003070   125.9999878395   -63.8407990749    -772.2084269897     1.12  
----------------------------------------------------------------------------------------------------------
FINAL ENERGY: -772.2084269897 a.u.
Fractional Occupation Entropy: 0.0000000000
Mermin Free Energy:            -772.2084269897
DISPERSION CONTRIBUTION TO ENERGY: -0.0211784687 a.u.
GCP BSSE CORRECTION: 0.0581723808 a.u.
HOMO-LUMO GAP: 3.008 eV
CENTER OF MASS: {-0.069876, -0.109310, 0.000561} ANGS
DIPOLE MOMENT: {-8.833815, 1.997894, 0.051080} (|D| = 9.057068) DEBYE

Running Mulliken population analysis...


  Restricted hh-TDA Parameters
--------------------------------------------
Number of occupied orbitals:            64
Number of virtual orbitals:            234
Number of molecular orbitals:          298
Number of basis functions:             316
Multiplicity of target state:      singlet

 Generating 2nd functional diffs
Reference energy:             -779.5465963769
Number of electrons:           127.9999876473
XC energy:                     -65.1546596131

      Davidson Diagonalization Parameters
-----------------------------------------------
Number of roots to find:                    4
Number of guess vectors:                   15
Maximum subspace size:                    300
Number of vectors to save:                  4
Collapse vectors per root:                  2
Number of CSFs:                          2080
Maximum Davidson iterations:              500
Residual convergence:                 1.0e-06
Orthogonality tolerance:              1.0e-12
Use incremental sigma vectors:             No

Davidson memory usage:  12.89 MB

Guess Vectors:
  64 &  64 : closed :    -0.167740
  64 &  62 :  open  :    -0.060286
  64 &  63 :  open  :    -0.057235
  64 &  60 :  open  :     0.016112
  64 &  61 :  open  :     0.022243
  64 &  59 :  open  :     0.044073
  62 &  62 : closed :     0.047167
  63 &  62 :  open  :     0.050219
  63 &  63 : closed :     0.053270
  64 &  58 :  open  :     0.056774
  64 &  57 :  open  :     0.057107
  64 &  55 :  open  :     0.111157
  64 &  56 :  open  :     0.115625
  62 &  60 :  open  :     0.123565
  64 &  53 :  open  :     0.124663

  Root           Eigenvalue       Energy Change        Residual
-------------------------------------------------------------------
Iteration:    0   Subspace Size:   15
Root: 1:        -0.07577418        -0.07577418         0.04014941  
Root: 2:         0.03532467         0.03532467         0.04575053  
Root: 3:         0.04690301         0.04690301         0.04400140  
Root: 4:         0.08983987         0.08983987         0.04568882  

Iteration:    1   Subspace Size:   19
Root: 1:        -0.07848261        -0.00270843         0.00449979  
Root: 2:         0.03037267        -0.00495201         0.00910854  
Root: 3:         0.04181369        -0.00508932         0.00931609  
Root: 4:         0.08202458        -0.00781529         0.01396907  

Iteration:    2   Subspace Size:   23
Root: 1:        -0.07851826        -0.00003565         0.00070892  
Root: 2:         0.03019289        -0.00017977         0.00186502  
Root: 3:         0.04161595        -0.00019774         0.00193906  
Root: 4:         0.08133369        -0.00069089         0.00411529  

Iteration:    3   Subspace Size:   27
Root: 1:        -0.07851903        -0.00000077         0.00010429  
Root: 2:         0.03018622        -0.00000667         0.00048409  
Root: 3:         0.04160878        -0.00000717         0.00056847  
Root: 4:         0.08128008        -0.00005361         0.00110840  

Iteration:    4   Subspace Size:   31
Root: 1:        -0.07851905        -0.00000002         0.00001388  
Root: 2:         0.03018577        -0.00000045         0.00009171  
Root: 3:         0.04160817        -0.00000060         0.00012546  
Root: 4:         0.08127565        -0.00000443         0.00039083  

Iteration:    5   Subspace Size:   35
Root: 1:        -0.07851905        -0.00000000         0.00000175  
Root: 2:         0.03018575        -0.00000002         0.00001984  
Root: 3:         0.04160814        -0.00000003         0.00002733  
Root: 4:         0.08127505        -0.00000060         0.00012510  

Iteration:    6   Subspace Size:   39
Root: 1:        -0.07851905        -0.00000000         0.00000027  Converged
Root: 2:         0.03018575        -0.00000000         0.00000347  
Root: 3:         0.04160814        -0.00000000         0.00000504  
Root: 4:         0.08127500        -0.00000005         0.00002481  

Iteration:    7   Subspace Size:   42
Root: 1:        -0.07851905        -0.00000000         0.00000024  Converged
Root: 2:         0.03018575        -0.00000000         0.00000064  Converged
Root: 3:         0.04160814        -0.00000000         0.00000094  Converged
Root: 4:         0.08127500        -0.00000000         0.00000671  

Iteration:    8   Subspace Size:   43
Root: 1:        -0.07851905        -0.00000000         0.00000024  Converged
Root: 2:         0.03018575        -0.00000000         0.00000063  Converged
Root: 3:         0.04160814        -0.00000000         0.00000092  Converged
Root: 4:         0.08127500        -0.00000000         0.00000141  

Iteration:    9   Subspace Size:   44
Root: 1:        -0.07851905        -0.00000000         0.00000024  Converged
Root: 2:         0.03018575        -0.00000000         0.00000062  Converged
Root: 3:         0.04160814        -0.00000000         0.00000093  Converged
Root: 4:         0.08127500        -0.00000000         0.00000032  Converged

Davidson converged in 9 iterations
44 sigma vectors were formed

      Davidson Diagonalization Parameters
-----------------------------------------------
Number of roots to find:                    4
Number of guess vectors:                   15
Maximum subspace size:                    300
Number of vectors to save:                  4
Collapse vectors per root:                  2
Number of CSFs:                          2016
Maximum Davidson iterations:              500
Residual convergence:                 1.0e-06
Orthogonality tolerance:              1.0e-12
Use incremental sigma vectors:             No

Davidson memory usage:  12.58 MB

Guess Vectors:
  64 &  62 :  open  :    -0.060286
  64 &  63 :  open  :    -0.057235
  64 &  60 :  open  :     0.016112
  64 &  61 :  open  :     0.022243
  64 &  59 :  open  :     0.044073
  63 &  62 :  open  :     0.050219
  64 &  58 :  open  :     0.056774
  64 &  57 :  open  :     0.057107
  64 &  55 :  open  :     0.111157
  64 &  56 :  open  :     0.115625
  62 &  60 :  open  :     0.123565
  64 &  53 :  open  :     0.124663
  63 &  60 :  open  :     0.126617
  62 &  61 :  open  :     0.129697
  64 &  54 :  open  :     0.129922

  Root           Eigenvalue       Energy Change        Residual
-------------------------------------------------------------------
Iteration:    0   Subspace Size:   15
Root: 1:         0.01152099         0.01152099         0.02356007  
Root: 2:         0.03398639         0.03398639         0.03799573  
Root: 3:         0.07064436         0.07064436         0.02110923  
Root: 4:         0.08306392         0.08306392         0.02752716  

Iteration:    1   Subspace Size:   19
Root: 1:         0.00979302        -0.00172798         0.00349343  
Root: 2:         0.03042083        -0.00356556         0.00728660  
Root: 3:         0.06881930        -0.00182506         0.00529345  
Root: 4:         0.07978809        -0.00327583         0.00733908  

Iteration:    2   Subspace Size:   23
Root: 1:         0.00975952        -0.00003349         0.00060676  
Root: 2:         0.03029816        -0.00012267         0.00114937  
Root: 3:         0.06872552        -0.00009377         0.00111711  
Root: 4:         0.07959180        -0.00019630         0.00104845  

Iteration:    3   Subspace Size:   27
Root: 1:         0.00975858        -0.00000095         0.00009388  
Root: 2:         0.03029520        -0.00000296         0.00020510  
Root: 3:         0.06872138        -0.00000415         0.00023298  
Root: 4:         0.07958829        -0.00000351         0.00016909  

Iteration:    4   Subspace Size:   31
Root: 1:         0.00975856        -0.00000002         0.00001334  
Root: 2:         0.03029511        -0.00000009         0.00003673  
Root: 3:         0.06872121        -0.00000017         0.00004283  
Root: 4:         0.07958820        -0.00000008         0.00004364  

Iteration:    5   Subspace Size:   35
Root: 1:         0.00975856        -0.00000000         0.00000227  
Root: 2:         0.03029511        -0.00000000         0.00000585  
Root: 3:         0.06872120        -0.00000001         0.00000952  
Root: 4:         0.07958820        -0.00000001         0.00001074  

Iteration:    6   Subspace Size:   39
Root: 1:         0.00975856        -0.00000000         0.00000034  Converged
Root: 2:         0.03029511        -0.00000000         0.00000091  Converged
Root: 3:         0.06872120        -0.00000000         0.00000169  
Root: 4:         0.07958820        -0.00000000         0.00000142  

Iteration:    7   Subspace Size:   41
Root: 1:         0.00975856        -0.00000000         0.00000026  Converged
Root: 2:         0.03029511        -0.00000000         0.00000091  Converged
Root: 3:         0.06872120        -0.00000000         0.00000028  Converged
Root: 4:         0.07958820        -0.00000000         0.00000027  Converged

 in gcp call
 n=          32
 coors(1) =   -9.42026862395738        1.98613767488051     
 -0.205966299335679     
 coors(2) =   -8.31301733064196        1.30590435465845     
   1.97449551854499     
 elements:            7           6
 gcp_e =   0.000000000000000E+000
 echo:  F
 pbc:  F
 method =pbeh3c              
Davidson converged in 7 iterations
41 sigma vectors were formed

Building Xtilde...

Building Z-vector RHS...

 Generating 2nd functional diffs
Solving CPSCF equations
Using DIIS solver

 Iter         Residual      
------  --------------------
    1      2.533190244408
    2      4.991123419391
    3      0.381169997200
    4      0.031746008409
    5      0.014402051552
    6      0.006914898137
    7      0.002473533367
    8      0.000925743338
    9      0.000217967804
   10      0.000099274446
   11      0.000043159435
   12      0.000020130979
   13      0.000006509140
   14      0.000002778063
   15      0.000001491641
   16      0.000000513621

CPSCF converged

Building X...

Computing grad Generating 2nd functional diffs
 Generating 2nd functional diffs
  Root   Mult.   Total Energy (a.u.)   Ex. Energy (a.u.)     Ex. Energy (eV)     Ex. Energy (nm)        Osc. (a.u.)  
-------------------------------------------------------------------------------------------------------------------
     1  singlet       -779.62511543
     2  triplet       -779.53683782          0.08827761          2.40215551        516.13736118          0.00000000
     3  singlet       -779.51641062          0.10870480          2.95800775        419.14772136          0.33066356
     4  triplet       -779.51630127          0.10881416          2.96098351        418.72648186          0.00000000
     5  singlet       -779.50498823          0.12012719          3.26882672        379.29272912          1.28166994
     6  triplet       -779.47787517          0.14724026          4.00661054        309.44914506          0.00000000
     7  triplet       -779.46700818          0.15810725          4.30231641        288.18015441          0.00000000
     8  singlet       -779.46532138          0.15979405          4.34821653        285.13810143          0.05405917

Singlet  1: Largest CI coefficients:
  64  &  64 : closed :  -0.992896

Triplet  2: Largest CI coefficients:
  63  &  64 :  open  :   0.695981
  64  &  63 :  open  :  -0.695981

Singlet  3: Largest CI coefficients:
  63  &  64 :  open  :  -0.495703
  64  &  63 :  open  :  -0.495703
  62  &  64 :  open  :  -0.490830
  64  &  62 :  open  :  -0.490830

Triplet  4: Largest CI coefficients:
  62  &  64 :  open  :  -0.698123
  64  &  62 :  open  :   0.698123

Singlet  5: Largest CI coefficients:
  62  &  64 :  open  :  -0.495088
  64  &  62 :  open  :  -0.495088
  63  &  64 :  open  :   0.485235
  64  &  63 :  open  :   0.485235

Triplet  6: Largest CI coefficients:
  60  &  64 :  open  :   0.525652
  64  &  60 :  open  :  -0.525652
  61  &  64 :  open  :  -0.443140
  64  &  61 :  open  :   0.443140

Triplet  7: Largest CI coefficients:
  61  &  64 :  open  :   0.537219
  64  &  61 :  open  :  -0.537219
  60  &  64 :  open  :   0.445301
  64  &  60 :  open  :  -0.445301

Singlet  8: Largest CI coefficients:
  61  &  64 :  open  :   0.647439
  64  &  61 :  open  :   0.647439
  60  &  64 :  open  :  -0.229187
  64  &  60 :  open  :  -0.229187
  61  &  63 :  open  :  -0.102533
  63  &  61 :  open  :  -0.102533

Singlet state dipole moments:

  Root       Dx         Dy         Dz         |D|  (Debye)
------------------------------------------------------------
     1    -7.7995     1.4992     0.8152     7.9840
     2    -8.5924     1.3818     1.3837     8.8121
     3    -9.3460     1.5345     0.9802     9.5217
     4     8.4272    -1.7764     0.1637     8.6140

Triplet state dipole moments:

  Root       Dx         Dy         Dz         |D|  (Debye)
------------------------------------------------------------
     1   -12.3511     2.2911     1.1649    12.6157
     2    -8.1135     1.1154     1.4262     8.3130
     3     8.2370    -1.6008    -0.4676     8.4041
     4    11.6312    -2.5162     0.7424    11.9234

Transition dipole moments between singlet states:

    Transition       Tx         Ty         Tz         |T| (a.u.)
------------------------------------------------------------------
     1 ->    2     2.1050    -0.3565     0.0691     2.1361
     1 ->    3    -3.9067     0.8610     0.0028     4.0005
     1 ->    4    -0.6096     0.2337     0.2851     0.7124
     2 ->    3     0.3959    -0.1474     0.0192     0.4229
     2 ->    4    -0.5776     0.1630     0.0196     0.6005
     3 ->    4     1.3803    -0.2818    -0.0931     1.4118

Transition dipole moments between triplet states:

    Transition       Tx         Ty         Tz         |T| (a.u.)
------------------------------------------------------------------
     1 ->    2    -0.2670     0.0648    -0.0649     0.2823
     1 ->    3    -1.6654     0.4162    -0.1246     1.7211
     1 ->    4    -0.8255     0.1710    -0.2738     0.8864
     2 ->    3    -0.4894     0.0833    -0.0174     0.4968
     2 ->    4    -0.1325     0.0247    -0.1049     0.1708
     3 ->    4    -0.3912     0.1130     0.0642     0.4122

Magnetic transition dipole moments and rotational strengths:

 Transition      Lx         Ly         Lz       R(len)     R(vel) (a.u.)
------------------------------------------------------------------------
 1 ->    2     0.2066    -0.1660    -0.0602    -0.4899    -1.3257
 1 ->    3     0.1253     0.3027     0.0975     0.2286     0.4869
 1 ->    4     0.1347     0.6053    -0.1132    -0.0271    -0.0618

Electric transition quadrupole moments (Cartesian):

 Transition      Qxy        Qxz        Qyz        Qxx        Qyy        Qzz       norm (a.u.)
----------------------------------------------------------------------------------------------
 1 ->    2     0.6747    -0.0452     0.3342    -3.5514    -0.3165     0.0582     3.6449
 1 ->    3    -1.0113     0.0918     0.0150     4.1707     0.1140     0.2542     4.3015
 1 ->    4     4.0362     3.4610    -0.8825   -16.5971    -1.0599     0.2997    17.4850


|FINAL Target State Energy: -779.516410623623 a.u.
 Energy calculation finished, energy: -7.795049882E+02

Converting Cartesians to HDLC
 Rejecting step, energy  3.797E-03 higher
 E,Eold  -779.504988234493       -779.508785701502     
 Total number of bad steps:     1
 Trust radius          1.0423E-01

Converting HDLC to Cartesians
 in gcp call
 n=          32
 coors(1) =   -9.42008429042715        1.96397213806753     
 -0.210994043717747     
 coors(2) =   -8.32248021876989        1.24893739526067     
   1.96685845970509     
 elements:            7           6
 gcp_e =    1.00000000000000     
 echo:  F
 pbc:  F
 method =pbeh3c              
RMSD coordinate change for step 18 is  4.981e-02
DFTD Energy:    -0.0211821 hartree
gCP Energy:     0.0580626 hartree
| Total AOs: 316    Total MOs: 298
Setting up the DFT grid...
| time to set the grid = 0.05 s
DFT grid points: 367141 (11473 points/atom)

                      *** Start SCF Iterations ***

 Iter     DIIS Error       Energy change      Electrons        XC Energy           Energy        Time(s)
----------------------------------------------------------------------------------------------------------
Initial temperature is 0.250000
| Skip purify step
|    1     0.0214295299    -772.1930079503   125.9816911490   -63.8315715962    -772.1930079503     1.35  
|    2     0.0027423119      -0.0175396823   125.9999809290   -63.8440230385    -772.2105476326     1.24  
|    3     0.0041943811      +0.0001565377   125.9999810081   -63.8342881870    -772.2103910948     1.22  
|    4     0.0010529540      -0.0004967393   125.9999810192   -63.8376180948    -772.2108878342     1.20  
|    5     0.0006185722      -0.0000155176   125.9999810427   -63.8394184825    -772.2109033517     1.16  
|    6     0.0001808531      -0.0000043885   125.9999810487   -63.8391807576    -772.2109077402     1.14  
|    7     0.0000363195      -0.0000005823   125.9999810500   -63.8388490722    -772.2109083225     1.12  
----------------------------------------------------------------------------------------------------------
FINAL ENERGY: -772.2109083225 a.u.
Fractional Occupation Entropy: 0.0000000000
Mermin Free Energy:            -772.2109083225
DISPERSION CONTRIBUTION TO ENERGY: -0.0211820721 a.u.
GCP BSSE CORRECTION: 0.0580625905 a.u.
HOMO-LUMO GAP: 2.983 eV
CENTER OF MASS: {-0.070649, -0.107395, 0.001057} ANGS
DIPOLE MOMENT: {-8.699000, 2.005637, 0.026371} (|D| = 8.927254) DEBYE

Running Mulliken population analysis...


  Restricted hh-TDA Parameters
--------------------------------------------
Number of occupied orbitals:            64
Number of virtual orbitals:            234
Number of molecular orbitals:          298
Number of basis functions:             316
Multiplicity of target state:      singlet

 Generating 2nd functional diffs
Reference energy:             -779.5492859136
Number of electrons:           127.9999807487
XC energy:                     -65.1526675476

      Davidson Diagonalization Parameters
-----------------------------------------------
Number of roots to find:                    4
Number of guess vectors:                   15
Maximum subspace size:                    300
Number of vectors to save:                  4
Collapse vectors per root:                  2
Number of CSFs:                          2080
Maximum Davidson iterations:              500
Residual convergence:                 1.0e-06
Orthogonality tolerance:              1.0e-12
Use incremental sigma vectors:             No

Davidson memory usage:  12.89 MB

Guess Vectors:
  64 &  64 : closed :    -0.165947
  64 &  62 :  open  :    -0.060444
  64 &  63 :  open  :    -0.054236
  64 &  60 :  open  :     0.017971
  64 &  61 :  open  :     0.023707
  64 &  59 :  open  :     0.043076
  62 &  62 : closed :     0.045058
  63 &  62 :  open  :     0.051267
  63 &  63 : closed :     0.057475
  64 &  58 :  open  :     0.059027
  64 &  57 :  open  :     0.070053
  64 &  56 :  open  :     0.109673
  64 &  55 :  open  :     0.115278
  62 &  60 :  open  :     0.123474
  64 &  53 :  open  :     0.125942

  Root           Eigenvalue       Energy Change        Residual
-------------------------------------------------------------------
Iteration:    0   Subspace Size:   15
Root: 1:        -0.07372130        -0.07372130         0.04029494  
Root: 2:         0.04059531         0.04059531         0.04615804  
Root: 3:         0.04573713         0.04573713         0.04414294  
Root: 4:         0.09113949         0.09113949         0.04558555  

Iteration:    1   Subspace Size:   19
Root: 1:        -0.07648343        -0.00276213         0.00451342  
Root: 2:         0.03552970        -0.00506561         0.00916698  
Root: 3:         0.04060425        -0.00513288         0.00931392  
Root: 4:         0.08310431        -0.00803519         0.01375845  

Iteration:    2   Subspace Size:   23
Root: 1:        -0.07651990        -0.00003647         0.00070742  
Root: 2:         0.03534289        -0.00018681         0.00182834  
Root: 3:         0.04040336        -0.00020089         0.00180773  
Root: 4:         0.08242951        -0.00067479         0.00429161  

Iteration:    3   Subspace Size:   27
Root: 1:        -0.07652065        -0.00000076         0.00010236  
Root: 2:         0.03533587        -0.00000702         0.00038439  
Root: 3:         0.04039712        -0.00000624         0.00043480  
Root: 4:         0.08237076        -0.00005876         0.00142860  

Iteration:    4   Subspace Size:   31
Root: 1:        -0.07652067        -0.00000002         0.00001483  
Root: 2:         0.03533557        -0.00000029         0.00006849  
Root: 3:         0.04039678        -0.00000034         0.00011011  
Root: 4:         0.08236328        -0.00000748         0.00055541  

Iteration:    5   Subspace Size:   35
Root: 1:        -0.07652067        -0.00000000         0.00000203  
Root: 2:         0.03533556        -0.00000001         0.00001602  
Root: 3:         0.04039676        -0.00000002         0.00002461  
Root: 4:         0.08236210        -0.00000117         0.00013079  

Iteration:    6   Subspace Size:   39
Root: 1:        -0.07652067        -0.00000000         0.00000030  Converged
Root: 2:         0.03533556        -0.00000000         0.00000294  
Root: 3:         0.04039676        -0.00000000         0.00000440  
Root: 4:         0.08236204        -0.00000006         0.00002499  

Iteration:    7   Subspace Size:   42
Root: 1:        -0.07652067        -0.00000000         0.00000027  Converged
Root: 2:         0.03533556        -0.00000000         0.00000060  Converged
Root: 3:         0.04039676        -0.00000000         0.00000089  Converged
Root: 4:         0.08236204        -0.00000000         0.00000660  

Iteration:    8   Subspace Size:   43
Root: 1:        -0.07652067        -0.00000000         0.00000027  Converged
Root: 2:         0.03533556        -0.00000000         0.00000059  Converged
Root: 3:         0.04039676        -0.00000000         0.00000087  Converged
Root: 4:         0.08236204        -0.00000000         0.00000116  

Iteration:    9   Subspace Size:   44
Root: 1:        -0.07652067        -0.00000000         0.00000027  Converged
Root: 2:         0.03533556        -0.00000000         0.00000058  Converged
Root: 3:         0.04039676        -0.00000000         0.00000087  Converged
Root: 4:         0.08236204        -0.00000000         0.00000024  Converged

Davidson converged in 9 iterations
44 sigma vectors were formed

      Davidson Diagonalization Parameters
-----------------------------------------------
Number of roots to find:                    4
Number of guess vectors:                   15
Maximum subspace size:                    300
Number of vectors to save:                  4
Collapse vectors per root:                  2
Number of CSFs:                          2016
Maximum Davidson iterations:              500
Residual convergence:                 1.0e-06
Orthogonality tolerance:              1.0e-12
Use incremental sigma vectors:             No

Davidson memory usage:  12.58 MB

Guess Vectors:
  64 &  62 :  open  :    -0.060444
  64 &  63 :  open  :    -0.054236
  64 &  60 :  open  :     0.017971
  64 &  61 :  open  :     0.023707
  64 &  59 :  open  :     0.043076
  63 &  62 :  open  :     0.051267
  64 &  58 :  open  :     0.059027
  64 &  57 :  open  :     0.070053
  64 &  56 :  open  :     0.109673
  64 &  55 :  open  :     0.115278
  62 &  60 :  open  :     0.123474
  64 &  53 :  open  :     0.125942
  64 &  54 :  open  :     0.128732
  62 &  61 :  open  :     0.129210
  63 &  60 :  open  :     0.129682

  Root           Eigenvalue       Energy Change        Residual
-------------------------------------------------------------------
Iteration:    0   Subspace Size:   15
Root: 1:         0.01226524         0.01226524         0.02273479  
Root: 2:         0.03668037         0.03668037         0.03854463  
Root: 3:         0.07207264         0.07207264         0.02129554  
Root: 4:         0.08459333         0.08459333         0.02823934  

Iteration:    1   Subspace Size:   19
Root: 1:         0.01059266        -0.00167258         0.00336027  
Root: 2:         0.03301814        -0.00366223         0.00736485  
Root: 3:         0.07015577        -0.00191687         0.00542227  
Root: 4:         0.08113381        -0.00345953         0.00741543  

Iteration:    2   Subspace Size:   23
Root: 1:         0.01056021        -0.00003245         0.00063446  
Root: 2:         0.03289051        -0.00012763         0.00126851  
Root: 3:         0.07005700        -0.00009877         0.00112780  
Root: 4:         0.08093481        -0.00019900         0.00101041  

Iteration:    3   Subspace Size:   27
Root: 1:         0.01055914        -0.00000107         0.00009023  
Root: 2:         0.03288678        -0.00000373         0.00025643  
Root: 3:         0.07005272        -0.00000428         0.00023614  
Root: 4:         0.08093153        -0.00000328         0.00016966  

Iteration:    4   Subspace Size:   31
Root: 1:         0.01055912        -0.00000002         0.00001315  
Root: 2:         0.03288664        -0.00000014         0.00004019  
Root: 3:         0.07005255        -0.00000017         0.00004569  
Root: 4:         0.08093145        -0.00000009         0.00004773  

Iteration:    5   Subspace Size:   35
Root: 1:         0.01055912        -0.00000000         0.00000206  
Root: 2:         0.03288664        -0.00000000         0.00000693  
Root: 3:         0.07005254        -0.00000001         0.00000975  
Root: 4:         0.08093144        -0.00000001         0.00001167  

Iteration:    6   Subspace Size:   39
Root: 1:         0.01055912        -0.00000000         0.00000030  Converged
Root: 2:         0.03288664        -0.00000000         0.00000121  
Root: 3:         0.07005254        -0.00000000         0.00000164  
Root: 4:         0.08093144        -0.00000000         0.00000175  

Iteration:    7   Subspace Size:   42
Root: 1:         0.01055912        -0.00000000         0.00000018  Converged
Root: 2:         0.03288664        -0.00000000         0.00000021  Converged
Root: 3:         0.07005254        -0.00000000         0.00000026  Converged
Root: 4:         0.08093144        -0.00000000         0.00000029  Converged

 in gcp call
 n=          32
 coors(1) =   -9.42008429042715        1.96397213806753     
 -0.210994043717747     
 coors(2) =   -8.32248021876989        1.24893739526067     
   1.96685845970509     
 elements:            7           6
 gcp_e =   0.000000000000000E+000
 echo:  F
 pbc:  F
 method =pbeh3c              
Davidson converged in 7 iterations
42 sigma vectors were formed

Building Xtilde...

Building Z-vector RHS...

 Generating 2nd functional diffs
Solving CPSCF equations
Using DIIS solver

 Iter         Residual      
------  --------------------
    1      2.518806761706
    2      4.972679434965
    3      0.374139540672
    4      0.032426866874
    5      0.014649728442
    6      0.007013112720
    7      0.002481407108
    8      0.000908772097
    9      0.000210810622
   10      0.000097349245
   11      0.000041968730
   12      0.000019612004
   13      0.000006228273
   14      0.000002786332
   15      0.000001472482
   16      0.000000500586

CPSCF converged

Building X...

Computing grad Generating 2nd functional diffs
 Generating 2nd functional diffs
  Root   Mult.   Total Energy (a.u.)   Ex. Energy (a.u.)     Ex. Energy (eV)     Ex. Energy (nm)        Osc. (a.u.)  
-------------------------------------------------------------------------------------------------------------------
     1  singlet       -779.62580658
     2  triplet       -779.53872680          0.08707979          2.36956119        523.23705000          0.00000000
     3  triplet       -779.51639928          0.10940731          2.97712381        416.45638027          0.00000000
     4  singlet       -779.51395035          0.11185623          3.04376251        407.33868071          0.29268942
     5  singlet       -779.50888916          0.11691743          3.18148453        389.70555900          1.30673371
     6  triplet       -779.47923337          0.14657321          3.98845943        310.85741945          0.00000000
     7  triplet       -779.46835447          0.15745211          4.28448918        289.37923620          0.00000000
     8  singlet       -779.46692387          0.15888271          4.32341787        286.77362286          0.05434207

Singlet  1: Largest CI coefficients:
  64  &  64 : closed :   0.992692

Triplet  2: Largest CI coefficients:
  63  &  64 :  open  :  -0.697337
  64  &  63 :  open  :   0.697337

Triplet  3: Largest CI coefficients:
  62  &  64 :  open  :   0.700064
  64  &  62 :  open  :  -0.700064

Singlet  4: Largest CI coefficients:
  62  &  64 :  open  :  -0.593212
  64  &  62 :  open  :  -0.593212
  63  &  64 :  open  :  -0.366350
  64  &  63 :  open  :  -0.366350

Singlet  5: Largest CI coefficients:
  63  &  64 :  open  :   0.587850
  64  &  63 :  open  :   0.587850
  62  &  64 :  open  :  -0.367019
  64  &  62 :  open  :  -0.367019

Triplet  6: Largest CI coefficients:
  60  &  64 :  open  :   0.521043
  64  &  60 :  open  :  -0.521043
  61  &  64 :  open  :   0.449362
  64  &  61 :  open  :  -0.449362

Triplet  7: Largest CI coefficients:
  61  &  64 :  open  :  -0.531572
  64  &  61 :  open  :   0.531572
  60  &  64 :  open  :   0.451700
  64  &  60 :  open  :  -0.451700

Singlet  8: Largest CI coefficients:
  61  &  64 :  open  :   0.644613
  64  &  61 :  open  :   0.644613
  60  &  64 :  open  :   0.234740
  64  &  60 :  open  :   0.234740
  61  &  63 :  open  :   0.109354
  63  &  61 :  open  :   0.109354

Singlet state dipole moments:

  Root       Dx         Dy         Dz         |D|  (Debye)
------------------------------------------------------------
     1    -7.8199     1.5466     0.8612     8.0177
     2    -8.4698     1.5017     1.4589     8.7247
     3    -9.2828     1.6455     1.0768     9.4888
     4     8.3031    -1.7733     0.1723     8.4921

Triplet state dipole moments:

  Root       Dx         Dy         Dz         |D|  (Debye)
------------------------------------------------------------
     1   -12.1983     2.4113     1.1607    12.4884
     2    -8.0327     1.2312     1.6039     8.2833
     3     8.2318    -1.6400    -0.4291     8.4045
     4    11.5686    -2.5387     0.7555    11.8680

Transition dipole moments between singlet states:

    Transition       Tx         Ty         Tz         |T| (a.u.)
------------------------------------------------------------------
     1 ->    2     1.9536    -0.3240     0.0603     1.9812
     1 ->    3    -3.9959     0.8929    -0.0045     4.0945
     1 ->    4    -0.6147     0.2470     0.2723     0.7163
     2 ->    3     0.3501    -0.1416     0.0341     0.3792
     2 ->    4    -0.5358     0.1653    -0.0077     0.5607
     3 ->    4     1.4037    -0.2957    -0.1088     1.4386

Transition dipole moments between triplet states:

    Transition       Tx         Ty         Tz         |T| (a.u.)
------------------------------------------------------------------
     1 ->    2    -0.0057    -0.0164    -0.0265     0.0316
     1 ->    3    -1.7399     0.4370    -0.1236     1.7982
     1 ->    4    -0.8841     0.1814    -0.2946     0.9494
     2 ->    3    -0.2891     0.0198     0.0459     0.2934
     2 ->    4    -0.0126    -0.0075    -0.0589     0.0607
     3 ->    4    -0.3946     0.1169     0.0669     0.4170

Magnetic transition dipole moments and rotational strengths:

 Transition      Lx         Ly         Lz       R(len)     R(vel) (a.u.)
------------------------------------------------------------------------
 1 ->    2     0.2149    -0.1568    -0.0306    -0.4687    -1.1151
 1 ->    3     0.1441     0.3062     0.0819     0.3028     0.6448
 1 ->    4     0.1267     0.5917    -0.1338    -0.0318    -0.0689

Electric transition quadrupole moments (Cartesian):

 Transition      Qxy        Qxz        Qyz        Qxx        Qyy        Qzz       norm (a.u.)
----------------------------------------------------------------------------------------------
 1 ->    2     0.5884    -0.0452     0.3504    -3.2318    -0.3150     0.0970     3.3202
 1 ->    3    -1.0102     0.0933    -0.0199     4.2801     0.1080     0.2592     4.4077
 1 ->    4     4.2232     3.3611    -0.8730   -16.7820    -1.1362     0.2954    17.6892


|FINAL Target State Energy: -779.513950349225 a.u.
 Energy calculation finished, energy: -7.795088892E+02

Converting Cartesians to HDLC
 Wolfe conditions fulfilled, increasing trust radius
Testing convergence  in cycle   19
    Energy  1.0346E-04 Target: 5.0000E-04 converged?  yes
  Max step  3.8201E-02 Target: 4.0000E-03 converged?   no
  RMS step  1.0987E-02 Target: 2.6667E-03 converged?   no
  Max grad  1.1657E-01 Target: 1.0000E-03 converged?   no
  RMS grad  1.9715E-02 Target: 6.6667E-04 converged?   no
 Predicted step length 1.1008E-01
 Trust radius          2.0846E-01

Converting HDLC to Cartesians
 in gcp call
 n=          32
 coors(1) =   -9.38129412122948        1.93925151284645     
 -0.246417361790647     
 coors(2) =   -8.31838638231785        1.22710918917680     
   1.95460627383826     
 elements:            7           6
 gcp_e =    1.00000000000000     
 echo:  F
 pbc:  F
 method =pbeh3c              
RMSD coordinate change for step 19 is  6.011e-02

**** resetting density ****
Using neutral atomic charges and default spins and spin directions.
Number of unique atoms is: 4 
Atom #1 is unique. Calculating atomic density. 
Atom #2 is unique. Calculating atomic density. 
Atom #7 is unique. Calculating atomic density. 
Atom #21 is unique. Calculating atomic density. 
DFTD Energy:    -0.0212172 hartree
gCP Energy:     0.0579390 hartree
| Total AOs: 316    Total MOs: 298
Setting up the DFT grid...
| time to set the grid = 0.05 s
DFT grid points: 367119 (11472 points/atom)

                      *** Start SCF Iterations ***

 Iter     DIIS Error       Energy change      Electrons        XC Energy           Energy        Time(s)
----------------------------------------------------------------------------------------------------------
Initial temperature is 0.250000
| Skip purify step
|    1     1.9430155343    -785.2368542980   127.0004071399   -63.8816125251    -785.2368542980     0.95  
|    2     0.0597024719     +13.1624038214   126.0000048906   -63.9747061645    -772.0744504766     1.36  
|    3     0.1249275532      +0.2277846518   126.0000064865   -63.7537636196    -771.8466658248     1.33  
|    4     0.0293181722      -0.3404373980   126.0000041992   -63.8302711153    -772.1871032228     1.32  
|    5     0.0098064311      -0.0195765438   126.0000038117   -63.8722664402    -772.2066797666     1.28  
|    6     0.0042062054      -0.0043802313   126.0000039682   -63.8745221827    -772.2110599979     1.25  
|    7     0.0008120442      -0.0004543430   126.0000038894   -63.8633671803    -772.2115143408     1.21  
|    8     0.0005483137      -0.0000452404   126.0000038614   -63.8635220061    -772.2115595812     1.18  
|    9     0.0002498495      -0.0000092033   126.0000038617   -63.8647113742    -772.2115687845     1.37  
|   10     0.0001137870      -0.0000022444   126.0000038608   -63.8648329053    -772.2115710288     1.15  
|   11     0.0000276227      -0.0000003756   126.0000038579   -63.8647272689    -772.2115714044     1.13  
----------------------------------------------------------------------------------------------------------
FINAL ENERGY: -772.2115714044 a.u.
Fractional Occupation Entropy: 0.0000000000
Mermin Free Energy:            -772.2115714044
DISPERSION CONTRIBUTION TO ENERGY: -0.0212172436 a.u.
GCP BSSE CORRECTION: 0.0579389502 a.u.
HOMO-LUMO GAP: 3.034 eV
CENTER OF MASS: {-0.072494, -0.105649, 0.010641} ANGS
DIPOLE MOMENT: {-8.640196, 1.970671, -0.198119} (|D| = 8.864298) DEBYE

Running Mulliken population analysis...


  Restricted hh-TDA Parameters
--------------------------------------------
Number of occupied orbitals:            64
Number of virtual orbitals:            234
Number of molecular orbitals:          298
Number of basis functions:             316
Multiplicity of target state:      singlet

 Generating 2nd functional diffs
Reference energy:             -779.5496030044
Number of electrons:           128.0000039191
XC energy:                     -65.1790885806

      Davidson Diagonalization Parameters
-----------------------------------------------
Number of roots to find:                    4
Number of guess vectors:                   15
Maximum subspace size:                    300
Number of vectors to save:                  4
Collapse vectors per root:                  2
Number of CSFs:                          2080
Maximum Davidson iterations:              500
Residual convergence:                 1.0e-06
Orthogonality tolerance:              1.0e-12
Use incremental sigma vectors:             No

Davidson memory usage:  12.89 MB

Guess Vectors:
  64 &  64 : closed :    -0.169139
  64 &  62 :  open  :    -0.066468
  64 &  63 :  open  :    -0.054867
  64 &  60 :  open  :     0.014699
  64 &  61 :  open  :     0.022673
  62 &  62 : closed :     0.036203
  64 &  59 :  open  :     0.046030
  63 &  62 :  open  :     0.047804
  64 &  58 :  open  :     0.053166
  63 &  63 : closed :     0.059405
  64 &  57 :  open  :     0.075301
  64 &  56 :  open  :     0.100880
  64 &  54 :  open  :     0.115282
  62 &  60 :  open  :     0.117370
  64 &  53 :  open  :     0.119615

  Root           Eigenvalue       Energy Change        Residual
-------------------------------------------------------------------
Iteration:    0   Subspace Size:   15
Root: 1:        -0.07679693        -0.07679693         0.04046907  
Root: 2:         0.03525351         0.03525351         0.04622901  
Root: 3:         0.04220799         0.04220799         0.04271150  
Root: 4:         0.08985421         0.08985421         0.04546631  

Iteration:    1   Subspace Size:   19
Root: 1:        -0.07959048        -0.00279355         0.00429437  
Root: 2:         0.03041561        -0.00483790         0.00881224  
Root: 3:         0.03714888        -0.00505911         0.00898757  
Root: 4:         0.08195255        -0.00790166         0.01313933  

Iteration:    2   Subspace Size:   23
Root: 1:        -0.07962271        -0.00003223         0.00067001  
Root: 2:         0.03024394        -0.00017167         0.00180217  
Root: 3:         0.03695979        -0.00018909         0.00167090  
Root: 4:         0.08137219        -0.00058035         0.00392333  

Iteration:    3   Subspace Size:   27
Root: 1:        -0.07962337        -0.00000066         0.00009786  
Root: 2:         0.03023735        -0.00000659         0.00035393  
Root: 3:         0.03695449        -0.00000530         0.00038341  
Root: 4:         0.08132454        -0.00004765         0.00107820  

Iteration:    4   Subspace Size:   31
Root: 1:        -0.07962339        -0.00000002         0.00001451  
Root: 2:         0.03023711        -0.00000024         0.00005905  
Root: 3:         0.03695423        -0.00000026         0.00008626  
Root: 4:         0.08132009        -0.00000446         0.00041409  

Iteration:    5   Subspace Size:   35
Root: 1:        -0.07962339        -0.00000000         0.00000221  
Root: 2:         0.03023710        -0.00000001         0.00001073  
Root: 3:         0.03695421        -0.00000001         0.00001902  
Root: 4:         0.08131942        -0.00000066         0.00011554  

Iteration:    6   Subspace Size:   39
Root: 1:        -0.07962339        -0.00000000         0.00000031  Converged
Root: 2:         0.03023710        -0.00000000         0.00000201  
Root: 3:         0.03695421        -0.00000000         0.00000337  
Root: 4:         0.08131938        -0.00000005         0.00002666  

Iteration:    7   Subspace Size:   42
Root: 1:        -0.07962339        -0.00000000         0.00000026  Converged
Root: 2:         0.03023710        -0.00000000         0.00000037  Converged
Root: 3:         0.03695421        -0.00000000         0.00000068  Converged
Root: 4:         0.08131937        -0.00000000         0.00000709  

Iteration:    8   Subspace Size:   43
Root: 1:        -0.07962339        -0.00000000         0.00000026  Converged
Root: 2:         0.03023710        -0.00000000         0.00000037  Converged
Root: 3:         0.03695421        -0.00000000         0.00000068  Converged
Root: 4:         0.08131937        -0.00000000         0.00000148  

Iteration:    9   Subspace Size:   44
Root: 1:        -0.07962339        -0.00000000         0.00000026  Converged
Root: 2:         0.03023710        -0.00000000         0.00000036  Converged
Root: 3:         0.03695421        -0.00000000         0.00000068  Converged
Root: 4:         0.08131937        -0.00000000         0.00000032  Converged

Davidson converged in 9 iterations
44 sigma vectors were formed

      Davidson Diagonalization Parameters
-----------------------------------------------
Number of roots to find:                    4
Number of guess vectors:                   15
Maximum subspace size:                    300
Number of vectors to save:                  4
Collapse vectors per root:                  2
Number of CSFs:                          2016
Maximum Davidson iterations:              500
Residual convergence:                 1.0e-06
Orthogonality tolerance:              1.0e-12
Use incremental sigma vectors:             No

Davidson memory usage:  12.58 MB

Guess Vectors:
  64 &  62 :  open  :    -0.066468
  64 &  63 :  open  :    -0.054867
  64 &  60 :  open  :     0.014699
  64 &  61 :  open  :     0.022673
  64 &  59 :  open  :     0.046030
  63 &  62 :  open  :     0.047804
  64 &  58 :  open  :     0.053166
  64 &  57 :  open  :     0.075301
  64 &  56 :  open  :     0.100880
  64 &  54 :  open  :     0.115282
  62 &  60 :  open  :     0.117370
  64 &  53 :  open  :     0.119615
  62 &  61 :  open  :     0.125344
  64 &  55 :  open  :     0.126904
  63 &  60 :  open  :     0.128971

  Root           Eigenvalue       Energy Change        Residual
-------------------------------------------------------------------
Iteration:    0   Subspace Size:   15
Root: 1:         0.01077461         0.01077461         0.02292881  
Root: 2:         0.03036038         0.03036038         0.03774003  
Root: 3:         0.07100039         0.07100039         0.02142412  
Root: 4:         0.08274661         0.08274661         0.02953141  

Iteration:    1   Subspace Size:   19
Root: 1:         0.00906751        -0.00170710         0.00332406  
Root: 2:         0.02693690        -0.00342348         0.00692970  
Root: 3:         0.06912604        -0.00187435         0.00532483  
Root: 4:         0.07897498        -0.00377162         0.00765491  

Iteration:    2   Subspace Size:   23
Root: 1:         0.00903585        -0.00003166         0.00064667  
Root: 2:         0.02682544        -0.00011146         0.00120431  
Root: 3:         0.06903094        -0.00009510         0.00112253  
Root: 4:         0.07876594        -0.00020905         0.00098851  

Iteration:    3   Subspace Size:   27
Root: 1:         0.00903473        -0.00000112         0.00008438  
Root: 2:         0.02682225        -0.00000319         0.00021797  
Root: 3:         0.06902671        -0.00000423         0.00021300  
Root: 4:         0.07876288        -0.00000306         0.00015212  

Iteration:    4   Subspace Size:   31
Root: 1:         0.00903471        -0.00000002         0.00001107  
Root: 2:         0.02682215        -0.00000010         0.00003307  
Root: 3:         0.06902658        -0.00000013         0.00003869  
Root: 4:         0.07876281        -0.00000007         0.00003632  

Iteration:    5   Subspace Size:   35
Root: 1:         0.00903471        -0.00000000         0.00000171  
Root: 2:         0.02682215        -0.00000000         0.00000537  
Root: 3:         0.06902657        -0.00000000         0.00000824  
Root: 4:         0.07876281        -0.00000000         0.00000643  

Iteration:    6   Subspace Size:   39
Root: 1:         0.00903471        -0.00000000         0.00000024  Converged
Root: 2:         0.02682215        -0.00000000         0.00000084  Converged
Root: 3:         0.06902657        -0.00000000         0.00000153  
Root: 4:         0.07876281        -0.00000000         0.00000100  

Iteration:    7   Subspace Size:   41
Root: 1:         0.00903471        -0.00000000         0.00000016  Converged
Root: 2:         0.02682215        -0.00000000         0.00000083  Converged
Root: 3:         0.06902657        -0.00000000         0.00000024  Converged
Root: 4:         0.07876281        -0.00000000         0.00000022  Converged

 in gcp call
 n=          32
 coors(1) =   -9.38129412122948        1.93925151284645     
 -0.246417361790647     
 coors(2) =   -8.31838638231785        1.22710918917680     
   1.95460627383826     
 elements:            7           6
 gcp_e =   0.000000000000000E+000
 echo:  F
 pbc:  F
 method =pbeh3c              
Davidson converged in 7 iterations
41 sigma vectors were formed

Building Xtilde...

Building Z-vector RHS...

 Generating 2nd functional diffs
Solving CPSCF equations
Using DIIS solver

 Iter         Residual      
------  --------------------
    1      2.149966522696
    2      4.108399917820
    3      0.358040133172
    4      0.029763340774
    5      0.013762098173
    6      0.006716654387
    7      0.002371073071
    8      0.000874388313
    9      0.000184560604
   10      0.000083483941
   11      0.000037164582
   12      0.000017493632
   13      0.000005248151
   14      0.000002665073
   15      0.000001216691
   16      0.000000440827

CPSCF converged

Building X...

Computing grad Generating 2nd functional diffs
 Generating 2nd functional diffs
  Root   Mult.   Total Energy (a.u.)   Ex. Energy (a.u.)     Ex. Energy (eV)     Ex. Energy (nm)        Osc. (a.u.)  
-------------------------------------------------------------------------------------------------------------------
     1  singlet       -779.62922639
     2  triplet       -779.54056829          0.08865810          2.41250928        513.92225378          0.00000000
     3  triplet       -779.52278085          0.10644554          2.89652998        428.04397470          0.00000000
     4  singlet       -779.51936590          0.10986049          2.98945548        414.73847563          0.00708832
     5  singlet       -779.51264879          0.11657760          3.17223737        390.84156102          1.58403035
     6  triplet       -779.48057643          0.14864996          4.04497054        306.51452082          0.00000000
     7  triplet       -779.47084020          0.15838619          4.30990689        287.67261997          0.00000000
     8  singlet       -779.46828363          0.16094276          4.37947467        283.10295202          0.05633223

Singlet  1: Largest CI coefficients:
  64  &  64 : closed :   0.992516

Triplet  2: Largest CI coefficients:
  63  &  64 :  open  :  -0.696713
  64  &  63 :  open  :   0.696713

Triplet  3: Largest CI coefficients:
  62  &  64 :  open  :   0.700353
  64  &  62 :  open  :  -0.700353

Singlet  4: Largest CI coefficients:
  62  &  64 :  open  :   0.695601
  64  &  62 :  open  :   0.695601

Singlet  5: Largest CI coefficients:
  63  &  64 :  open  :  -0.689892
  64  &  63 :  open  :  -0.689892

Triplet  6: Largest CI coefficients:
  60  &  64 :  open  :  -0.555351
  64  &  60 :  open  :   0.555351
  61  &  64 :  open  :  -0.405172
  64  &  61 :  open  :   0.405172

Triplet  7: Largest CI coefficients:
  61  &  64 :  open  :   0.566699
  64  &  61 :  open  :  -0.566699
  60  &  64 :  open  :  -0.406543
  64  &  60 :  open  :   0.406543

Singlet  8: Largest CI coefficients:
  61  &  64 :  open  :   0.649596
  64  &  61 :  open  :   0.649596
  60  &  64 :  open  :   0.225425
  64  &  60 :  open  :   0.225425
  61  &  63 :  open  :  -0.105495
  63  &  61 :  open  :  -0.105495

Singlet state dipole moments:

  Root       Dx         Dy         Dz         |D|  (Debye)
------------------------------------------------------------
     1    -7.3331     1.4516     0.7543     7.5134
     2    -7.8228     1.3170     1.5363     8.0802
     3    -9.7336     1.9097     0.9659     9.9661
     4     9.2654    -2.0214     0.0034     9.4834

Triplet state dipole moments:

  Root       Dx         Dy         Dz         |D|  (Debye)
------------------------------------------------------------
     1   -12.2997     2.4799     1.0597    12.5919
     2    -7.8954     1.2834     1.6735     8.1722
     3     8.5584    -1.7459    -0.5885     8.7545
     4    11.8353    -2.6282     0.4623    12.1324

Transition dipole moments between singlet states:

    Transition       Tx         Ty         Tz         |T| (a.u.)
------------------------------------------------------------------
     1 ->    2    -0.3053    -0.0356    -0.0480     0.3111
     1 ->    3    -4.4120     0.9557    -0.0489     4.5146
     1 ->    4    -0.5606     0.2405     0.3910     0.7246
     2 ->    3    -0.1368     0.0858     0.0147     0.1622
     2 ->    4    -0.0270    -0.0416     0.0639     0.0809
     3 ->    4     1.3020    -0.2985    -0.1289     1.3420

Transition dipole moments between triplet states:

    Transition       Tx         Ty         Tz         |T| (a.u.)
------------------------------------------------------------------
     1 ->    2    -0.0816     0.0485     0.0086     0.0953
     1 ->    3    -1.7892     0.4465    -0.0776     1.8457
     1 ->    4    -0.9055     0.1853    -0.2826     0.9665
     2 ->    3     0.1924     0.0104    -0.0807     0.2089
     2 ->    4    -0.0437     0.0217     0.0391     0.0625
     3 ->    4    -0.3957     0.1174     0.0748     0.4195

Magnetic transition dipole moments and rotational strengths:

 Transition      Lx         Ly         Lz       R(len)     R(vel) (a.u.)
------------------------------------------------------------------------
 1 ->    2    -0.2391     0.0356    -0.0090    -0.0722    -0.2030
 1 ->    3     0.0709     0.3630     0.0729    -0.0303    -0.0864
 1 ->    4     0.1416     0.6958    -0.1402    -0.0331    -0.0721

Electric transition quadrupole moments (Cartesian):

 Transition      Qxy        Qxz        Qyz        Qxx        Qyy        Qzz       norm (a.u.)
----------------------------------------------------------------------------------------------
 1 ->    2    -0.1343     0.0055    -0.3162     1.2797     0.2302    -0.1780     1.3566
 1 ->    3    -1.1768     0.1525    -0.1683     5.3711     0.2121     0.2415     5.5126
 1 ->    4     3.8358     4.0209    -1.0059   -14.6565    -1.0570     0.1614    15.7432


|FINAL Target State Energy: -779.519365904701 a.u.
 Energy calculation finished, energy: -7.795126488E+02

Converting Cartesians to HDLC
 Wolfe conditions fulfilled, increasing trust radius
Testing convergence  in cycle   20
    Energy  3.7596E-03 Target: 5.0000E-04 converged?   no
  Max step  3.5029E-02 Target: 4.0000E-03 converged?   no
  RMS step  1.1603E-02 Target: 2.6667E-03 converged?   no
  Max grad  2.6621E-02 Target: 1.0000E-03 converged?   no
  RMS grad  5.5999E-03 Target: 6.6667E-04 converged?   no
 Predicted step length 2.1341E-01
 Trust radius          4.1692E-01

Converting HDLC to Cartesians
 in gcp call
 n=          32
 coors(1) =   -9.37597770100135        1.94235252778879     
 -0.231552207897408     
 coors(2) =   -8.30332742471732        1.20742319396652     
   1.95748212774798     
 elements:            7           6
 gcp_e =    1.00000000000000     
 echo:  F
 pbc:  F
 method =pbeh3c              
RMSD coordinate change for step 20 is  3.067e-02
DFTD Energy:    -0.0212966 hartree
gCP Energy:     0.0578346 hartree
| Total AOs: 316    Total MOs: 298
Setting up the DFT grid...
| time to set the grid = 0.05 s
DFT grid points: 367119 (11472 points/atom)

                      *** Start SCF Iterations ***

 Iter     DIIS Error       Energy change      Electrons        XC Energy           Energy        Time(s)
----------------------------------------------------------------------------------------------------------
Initial temperature is 0.250000
| Skip purify step
|    1     0.0200351437    -772.2374829906   126.0217983708   -63.8826652316    -772.2374829906     1.33  
|    2     0.0044421771      +0.0258516578   126.0000035601   -63.8783961463    -772.2116313328     1.23  
|    3     0.0044765648      -0.0000774052   126.0000034714   -63.8831673533    -772.2117087380     1.21  
|    4     0.0007984054      -0.0003934751   126.0000035171   -63.8813466705    -772.2121022131     1.18  
|    5     0.0005062699      -0.0000102403   126.0000035277   -63.8808571334    -772.2121124534     1.15  
|    6     0.0001800192      -0.0000095627   126.0000035166   -63.8812191270    -772.2121220161     1.14  
|    7     0.0001384987      -0.0000005923   126.0000035170   -63.8812017323    -772.2121226084     1.12  
|    8     0.0000373045      -0.0000002578   126.0000035176   -63.8811861621    -772.2121228663     1.10  
----------------------------------------------------------------------------------------------------------
FINAL ENERGY: -772.2121228663 a.u.
Fractional Occupation Entropy: 0.0000000000
Mermin Free Energy:            -772.2121228663
DISPERSION CONTRIBUTION TO ENERGY: -0.0212966376 a.u.
GCP BSSE CORRECTION: 0.0578346411 a.u.
HOMO-LUMO GAP: 2.936 eV
CENTER OF MASS: {-0.074361, -0.105751, 0.008009} ANGS
DIPOLE MOMENT: {-8.773259, 2.053554, -0.166605} (|D| = 9.011931) DEBYE

Running Mulliken population analysis...


  Restricted hh-TDA Parameters
--------------------------------------------
Number of occupied orbitals:            64
Number of virtual orbitals:            234
Number of molecular orbitals:          298
Number of basis functions:             316
Multiplicity of target state:      singlet

 Generating 2nd functional diffs
Reference energy:             -779.5508104073
Number of electrons:           128.0000035737
XC energy:                     -65.1958901964

      Davidson Diagonalization Parameters
-----------------------------------------------
Number of roots to find:                    4
Number of guess vectors:                   15
Maximum subspace size:                    300
Number of vectors to save:                  4
Collapse vectors per root:                  2
Number of CSFs:                          2080
Maximum Davidson iterations:              500
Residual convergence:                 1.0e-06
Orthogonality tolerance:              1.0e-12
Use incremental sigma vectors:             No

Davidson memory usage:  12.89 MB

Guess Vectors:
  64 &  64 : closed :    -0.164913
  64 &  62 :  open  :    -0.062254
  64 &  63 :  open  :    -0.053346
  64 &  60 :  open  :     0.016859
  64 &  61 :  open  :     0.025074
  62 &  62 : closed :     0.040405
  63 &  62 :  open  :     0.049313
  64 &  59 :  open  :     0.049913
  64 &  58 :  open  :     0.054366
  63 &  63 : closed :     0.058221
  64 &  56 :  open  :     0.100029
  64 &  55 :  open  :     0.105305
  64 &  54 :  open  :     0.115252
  64 &  57 :  open  :     0.118063
  62 &  60 :  open  :     0.119518

  Root           Eigenvalue       Energy Change        Residual
-------------------------------------------------------------------
Iteration:    0   Subspace Size:   15
Root: 1:        -0.07138467        -0.07138467         0.04094322  
Root: 2:         0.03980806         0.03980806         0.04625752  
Root: 3:         0.04255270         0.04255270         0.04285627  
Root: 4:         0.09323619         0.09323619         0.04595701  

Iteration:    1   Subspace Size:   19
Root: 1:        -0.07430024        -0.00291557         0.00433494  
Root: 2:         0.03475076        -0.00505731         0.00991129  
Root: 3:         0.03743308        -0.00511962         0.00922579  
Root: 4:         0.08491862        -0.00831757         0.01322617  

Iteration:    2   Subspace Size:   23
Root: 1:        -0.07433307        -0.00003283         0.00070127  
Root: 2:         0.03451630        -0.00023446         0.00206042  
Root: 3:         0.03723436        -0.00019872         0.00170610  
Root: 4:         0.08435302        -0.00056560         0.00371340  

Iteration:    3   Subspace Size:   27
Root: 1:        -0.07433379        -0.00000072         0.00010441  
Root: 2:         0.03450716        -0.00000914         0.00049715  
Root: 3:         0.03722900        -0.00000535         0.00037637  
Root: 4:         0.08431160        -0.00004141         0.00095254  

Iteration:    4   Subspace Size:   31
Root: 1:        -0.07433380        -0.00000002         0.00001458  
Root: 2:         0.03450667        -0.00000049         0.00009213  
Root: 3:         0.03722876        -0.00000025         0.00007238  
Root: 4:         0.08430840        -0.00000321         0.00032985  

Iteration:    5   Subspace Size:   35
Root: 1:        -0.07433380        -0.00000000         0.00000202  
Root: 2:         0.03450665        -0.00000002         0.00001784  
Root: 3:         0.03722875        -0.00000001         0.00001479  
Root: 4:         0.08430799        -0.00000041         0.00010591  

Iteration:    6   Subspace Size:   39
Root: 1:        -0.07433380        -0.00000000         0.00000029  Converged
Root: 2:         0.03450665        -0.00000000         0.00000309  
Root: 3:         0.03722875        -0.00000000         0.00000255  
Root: 4:         0.08430795        -0.00000004         0.00002413  

Iteration:    7   Subspace Size:   42
Root: 1:        -0.07433380        -0.00000000         0.00000027  Converged
Root: 2:         0.03450665        -0.00000000         0.00000059  Converged
Root: 3:         0.03722875        -0.00000000         0.00000046  Converged
Root: 4:         0.08430795        -0.00000000         0.00000626  

Iteration:    8   Subspace Size:   43
Root: 1:        -0.07433380        -0.00000000         0.00000027  Converged
Root: 2:         0.03450665        -0.00000000         0.00000055  Converged
Root: 3:         0.03722875        -0.00000000         0.00000046  Converged
Root: 4:         0.08430795        -0.00000000         0.00000159  

Iteration:    9   Subspace Size:   44
Root: 1:        -0.07433380        -0.00000000         0.00000027  Converged
Root: 2:         0.03450665        -0.00000000         0.00000055  Converged
Root: 3:         0.03722875        -0.00000000         0.00000045  Converged
Root: 4:         0.08430795        -0.00000000         0.00000039  Converged

Davidson converged in 9 iterations
44 sigma vectors were formed

      Davidson Diagonalization Parameters
-----------------------------------------------
Number of roots to find:                    4
Number of guess vectors:                   15
Maximum subspace size:                    300
Number of vectors to save:                  4
Collapse vectors per root:                  2
Number of CSFs:                          2016
Maximum Davidson iterations:              500
Residual convergence:                 1.0e-06
Orthogonality tolerance:              1.0e-12
Use incremental sigma vectors:             No

Davidson memory usage:  12.58 MB

Guess Vectors:
  64 &  62 :  open  :    -0.062254
  64 &  63 :  open  :    -0.053346
  64 &  60 :  open  :     0.016859
  64 &  61 :  open  :     0.025074
  63 &  62 :  open  :     0.049313
  64 &  59 :  open  :     0.049913
  64 &  58 :  open  :     0.054366
  64 &  56 :  open  :     0.100029
  64 &  55 :  open  :     0.105305
  64 &  54 :  open  :     0.115252
  64 &  57 :  open  :     0.118063
  62 &  60 :  open  :     0.119518
  64 &  53 :  open  :     0.121025
  62 &  61 :  open  :     0.127732
  63 &  60 :  open  :     0.128426

  Root           Eigenvalue       Energy Change        Residual
-------------------------------------------------------------------
Iteration:    0   Subspace Size:   15
Root: 1:         0.01144106         0.01144106         0.02291246  
Root: 2:         0.03450094         0.03450094         0.03672900  
Root: 3:         0.07492681         0.07492681         0.02143202  
Root: 4:         0.08531465         0.08531465         0.03064031  

Iteration:    1   Subspace Size:   19
Root: 1:         0.00972705        -0.00171401         0.00344305  
Root: 2:         0.03119232        -0.00330862         0.00729639  
Root: 3:         0.07298072        -0.00194609         0.00544520  
Root: 4:         0.08116773        -0.00414691         0.00782982  

Iteration:    2   Subspace Size:   23
Root: 1:         0.00969225        -0.00003480         0.00068130  
Root: 2:         0.03106338        -0.00012894         0.00130725  
Root: 3:         0.07288123        -0.00009948         0.00116831  
Root: 4:         0.08094548        -0.00022225         0.00104428  

Iteration:    3   Subspace Size:   27
Root: 1:         0.00969099        -0.00000126         0.00008469  
Root: 2:         0.03105994        -0.00000344         0.00020891  
Root: 3:         0.07287656        -0.00000467         0.00022100  
Root: 4:         0.08094208        -0.00000340         0.00014834  

Iteration:    4   Subspace Size:   31
Root: 1:         0.00969097        -0.00000002         0.00000987  
Root: 2:         0.03105985        -0.00000008         0.00003276  
Root: 3:         0.07287642        -0.00000014         0.00003641  
Root: 4:         0.08094201        -0.00000007         0.00003419  

Iteration:    5   Subspace Size:   35
Root: 1:         0.00969097        -0.00000000         0.00000164  
Root: 2:         0.03105985        -0.00000000         0.00000623  
Root: 3:         0.07287641        -0.00000000         0.00000641  
Root: 4:         0.08094201        -0.00000000         0.00000652  

Iteration:    6   Subspace Size:   39
Root: 1:         0.00969097        -0.00000000         0.00000023  Converged
Root: 2:         0.03105985        -0.00000000         0.00000095  Converged
Root: 3:         0.07287641        -0.00000000         0.00000112  
Root: 4:         0.08094201        -0.00000000         0.00000086  Converged

Iteration:    7   Subspace Size:   40
Root: 1:         0.00969097        -0.00000000         0.00000019  Converged
Root: 2:         0.03105985        -0.00000000         0.00000094  Converged
Root: 3:         0.07287641        -0.00000000         0.00000019  Converged
Root: 4:         0.08094201        -0.00000000         0.00000081  Converged

 in gcp call
 n=          32
 coors(1) =   -9.37597770100135        1.94235252778879     
 -0.231552207897408     
 coors(2) =   -8.30332742471732        1.20742319396652     
   1.95748212774798     
 elements:            7           6
 gcp_e =   0.000000000000000E+000
 echo:  F
 pbc:  F
 method =pbeh3c              
Davidson converged in 7 iterations
40 sigma vectors were formed

Building Xtilde...

Building Z-vector RHS...

 Generating 2nd functional diffs
Solving CPSCF equations
Using DIIS solver

 Iter         Residual      
------  --------------------
    1      2.246333131116
    2      4.246779645638
    3      0.328973979704
    4      0.034078647956
    5      0.016025641464
    6      0.007489286085
    7      0.002362594732
    8      0.000831702978
    9      0.000179134271
   10      0.000079792009
   11      0.000029958467
   12      0.000014602942
   13      0.000004668424
   14      0.000002190251
   15      0.000000915412

CPSCF converged

Building X...

Computing grad Generating 2nd functional diffs
 Generating 2nd functional diffs
  Root   Mult.   Total Energy (a.u.)   Ex. Energy (a.u.)     Ex. Energy (eV)     Ex. Energy (nm)        Osc. (a.u.)  
-------------------------------------------------------------------------------------------------------------------
     1  singlet       -779.62514421
     2  triplet       -779.54111944          0.08402477          2.28642998        542.26117383          0.00000000
     3  triplet       -779.51975056          0.10539366          2.86790682        432.31607032          0.00000000
     4  singlet       -779.51630376          0.10884045          2.96169897        418.62532948          0.06289199
     5  singlet       -779.51358166          0.11156255          3.03577097        408.41098278          1.48893303
     6  triplet       -779.47793399          0.14721022          4.00579318        309.51228657          0.00000000
     7  triplet       -779.46986840          0.15527581          4.22526912        293.43508561          0.00000000
     8  singlet       -779.46650246          0.15864175          4.31686101        287.20920240          0.05826596

Singlet  1: Largest CI coefficients:
  64  &  64 : closed :   0.991057

Triplet  2: Largest CI coefficients:
  63  &  64 :  open  :   0.696576
  64  &  63 :  open  :  -0.696576
  60  &  64 :  open  :   0.100932
  64  &  60 :  open  :  -0.100932

Triplet  3: Largest CI coefficients:
  62  &  64 :  open  :   0.699942
  64  &  62 :  open  :  -0.699942

Singlet  4: Largest CI coefficients:
  62  &  64 :  open  :   0.683115
  64  &  62 :  open  :   0.683115
  63  &  64 :  open  :  -0.139330
  64  &  63 :  open  :  -0.139330

Singlet  5: Largest CI coefficients:
  63  &  64 :  open  :   0.675895
  64  &  63 :  open  :   0.675895
  62  &  64 :  open  :   0.140049
  64  &  62 :  open  :   0.140049

Triplet  6: Largest CI coefficients:
  60  &  64 :  open  :   0.563939
  64  &  60 :  open  :  -0.563939
  61  &  64 :  open  :   0.393616
  64  &  61 :  open  :  -0.393616

Triplet  7: Largest CI coefficients:
  61  &  64 :  open  :  -0.574115
  64  &  61 :  open  :   0.574115
  60  &  64 :  open  :   0.393309
  64  &  60 :  open  :  -0.393309

Singlet  8: Largest CI coefficients:
  61  &  64 :  open  :   0.661575
  64  &  61 :  open  :   0.661575
  60  &  64 :  open  :   0.185360
  64  &  60 :  open  :   0.185360
  61  &  63 :  open  :  -0.114237
  63  &  61 :  open  :  -0.114237

Singlet state dipole moments:

  Root       Dx         Dy         Dz         |D|  (Debye)
------------------------------------------------------------
     1    -6.5641     1.3100     0.8155     6.7430
     2    -7.9454     1.3128     1.9062     8.2757
     3    -9.0064     1.7646     0.9494     9.2267
     4    10.2524    -2.2253     0.2159    10.4934

Triplet state dipole moments:

  Root       Dx         Dy         Dz         |D|  (Debye)
------------------------------------------------------------
     1   -12.0672     2.5168     0.9870    12.3664
     2    -7.8997     1.1886     2.0760     8.2540
     3     8.9820    -1.8454    -0.3876     9.1778
     4    11.9065    -2.6159     0.5825    12.2044

Transition dipole moments between singlet states:

    Transition       Tx         Ty         Tz         |T| (a.u.)
------------------------------------------------------------------
     1 ->    2    -0.9217     0.1071    -0.0758     0.9310
     1 ->    3     4.3698    -0.9603     0.0436     4.4743
     1 ->    4    -0.5017     0.2282     0.4972     0.7422
     2 ->    3     0.2250    -0.1433     0.0529     0.2719
     2 ->    4     0.1500    -0.0748     0.0206     0.1689
     3 ->    4    -0.9885     0.2298     0.1426     1.0249

Transition dipole moments between triplet states:

    Transition       Tx         Ty         Tz         |T| (a.u.)
------------------------------------------------------------------
     1 ->    2     0.1671    -0.0835     0.0013     0.1868
     1 ->    3    -1.9595     0.4835    -0.0593     2.0191
     1 ->    4    -1.0745     0.2217    -0.3025     1.1381
     2 ->    3    -0.1167    -0.0283     0.0562     0.1326
     2 ->    4     0.0195    -0.0235    -0.0304     0.0431
     3 ->    4    -0.4889     0.1339     0.0563     0.5100

Magnetic transition dipole moments and rotational strengths:

 Transition      Lx         Ly         Lz       R(len)     R(vel) (a.u.)
------------------------------------------------------------------------
 1 ->    2    -0.2808     0.0989    -0.0598    -0.2739    -0.6681
 1 ->    3    -0.1054    -0.3279    -0.0798     0.1490     0.3287
 1 ->    4     0.1661     0.7958    -0.1414    -0.0279    -0.0579

Electric transition quadrupole moments (Cartesian):

 Transition      Qxy        Qxz        Qyz        Qxx        Qyy        Qzz       norm (a.u.)
----------------------------------------------------------------------------------------------
 1 ->    2    -0.3089     0.0961    -0.3670     2.1567     0.3232    -0.2029     2.2442
 1 ->    3     1.0377    -0.1892     0.1424    -4.4269    -0.1552    -0.2645     4.5634
 1 ->    4     3.3559     4.5362    -1.0856   -12.1163    -0.9622     0.1554    13.4452


|FINAL Target State Energy: -779.516303757341 a.u.
 Energy calculation finished, energy: -7.795135817E+02

Converting Cartesians to HDLC
 Wolfe conditions fulfilled, increasing trust radius
Testing convergence  in cycle   21
    Energy  9.3287E-04 Target: 5.0000E-04 converged?   no
  Max step  7.0011E-02 Target: 4.0000E-03 converged?   no
  RMS step  2.2495E-02 Target: 2.6667E-03 converged?   no
  Max grad  1.6144E-01 Target: 1.0000E-03 converged?   no
  RMS grad  2.6696E-02 Target: 6.6667E-04 converged?   no
 Predicted step length 5.3246E-02
 Trust radius          5.0000E-01

Converting HDLC to Cartesians
 in gcp call
 n=          32
 coors(1) =   -9.38372902122613        1.93956402760471     
 -0.227611160022493     
 coors(2) =   -8.31436001442208        1.20666653721525     
   1.96593884107517     
 elements:            7           6
 gcp_e =    1.00000000000000     
 echo:  F
 pbc:  F
 method =pbeh3c              
RMSD coordinate change for step 21 is  1.268e-02
DFTD Energy:    -0.0212769 hartree
gCP Energy:     0.0578973 hartree
| Total AOs: 316    Total MOs: 298
Setting up the DFT grid...
| time to set the grid = 0.05 s
DFT grid points: 367158 (11473 points/atom)

                      *** Start SCF Iterations ***

 Iter     DIIS Error       Energy change      Electrons        XC Energy           Energy        Time(s)
----------------------------------------------------------------------------------------------------------
Initial temperature is 0.250000
| Skip purify step
|    1     0.0119997708    -772.2044829793   125.9941593473   -63.8762539851    -772.2044829793     1.33  
|    2     0.0018744512      -0.0094209231   125.9999984723   -63.8752841938    -772.2139039025     1.20  
|    3     0.0028879166      +0.0000209700   125.9999985612   -63.8750182364    -772.2138829324     1.18  
|    4     0.0003965421      -0.0001256766   125.9999985156   -63.8758321362    -772.2140086090     1.16  
|    5     0.0002967518      -0.0000025400   125.9999985119   -63.8755170895    -772.2140111490     1.14  
|    6     0.0000605383      -0.0000018304   125.9999985173   -63.8754133022    -772.2140129794     1.12  
|    7     0.0000315317      -0.0000001276   125.9999985163   -63.8755037126    -772.2140131070     1.10  
----------------------------------------------------------------------------------------------------------
FINAL ENERGY: -772.2140131070 a.u.
Fractional Occupation Entropy: 0.0000000000
Mermin Free Energy:            -772.2140131070
DISPERSION CONTRIBUTION TO ENERGY: -0.0212769070 a.u.
GCP BSSE CORRECTION: 0.0578972980 a.u.
HOMO-LUMO GAP: 2.976 eV
CENTER OF MASS: {-0.072943, -0.105713, 0.007959} ANGS
DIPOLE MOMENT: {-8.862058, 2.060724, -0.159124} (|D| = 9.099889) DEBYE

Running Mulliken population analysis...


  Restricted hh-TDA Parameters
--------------------------------------------
Number of occupied orbitals:            64
Number of virtual orbitals:            234
Number of molecular orbitals:          298
Number of basis functions:             316
Multiplicity of target state:      singlet

 Generating 2nd functional diffs
Reference energy:             -779.5524429905
Number of electrons:           127.9999984932
XC energy:                     -65.1900897127

      Davidson Diagonalization Parameters
-----------------------------------------------
Number of roots to find:                    4
Number of guess vectors:                   15
Maximum subspace size:                    300
Number of vectors to save:                  4
Collapse vectors per root:                  2
Number of CSFs:                          2080
Maximum Davidson iterations:              500
Residual convergence:                 1.0e-06
Orthogonality tolerance:              1.0e-12
Use incremental sigma vectors:             No

Davidson memory usage:  12.89 MB

Guess Vectors:
  64 &  64 : closed :    -0.166314
  64 &  62 :  open  :    -0.062728
  64 &  63 :  open  :    -0.053392
  64 &  60 :  open  :     0.015336
  64 &  61 :  open  :     0.023818
  62 &  62 : closed :     0.040859
  64 &  59 :  open  :     0.049199
  63 &  62 :  open  :     0.050195
  64 &  58 :  open  :     0.054958
  63 &  63 : closed :     0.059531
  64 &  56 :  open  :     0.082199
  64 &  54 :  open  :     0.115440
  64 &  57 :  open  :     0.115827
  62 &  60 :  open  :     0.118923
  64 &  53 :  open  :     0.119000

  Root           Eigenvalue       Energy Change        Residual
-------------------------------------------------------------------
Iteration:    0   Subspace Size:   15
Root: 1:        -0.07265415        -0.07265415         0.04106104  
Root: 2:         0.03939158         0.03939158         0.04646161  
Root: 3:         0.04224390         0.04224390         0.04245621  
Root: 4:         0.09211221         0.09211221         0.04583688  

Iteration:    1   Subspace Size:   19
Root: 1:        -0.07556603        -0.00291188         0.00433186  
Root: 2:         0.03429817        -0.00509341         0.01021708  
Root: 3:         0.03717759        -0.00506632         0.00906429  
Root: 4:         0.08391774        -0.00819447         0.01309622  

Iteration:    2   Subspace Size:   23
Root: 1:        -0.07559859        -0.00003256         0.00070599  
Root: 2:         0.03406525        -0.00023291         0.00233107  
Root: 3:         0.03698477        -0.00019282         0.00168141  
Root: 4:         0.08335378        -0.00056397         0.00382511  

Iteration:    3   Subspace Size:   27
Root: 1:        -0.07559932        -0.00000074         0.00010653  
Root: 2:         0.03405468        -0.00001057         0.00046627  
Root: 3:         0.03697956        -0.00000521         0.00037589  
Root: 4:         0.08330867        -0.00004511         0.00102022  

Iteration:    4   Subspace Size:   31
Root: 1:        -0.07559934        -0.00000002         0.00001538  
Root: 2:         0.03405426        -0.00000043         0.00008889  
Root: 3:         0.03697931        -0.00000025         0.00007811  
Root: 4:         0.08330490        -0.00000377         0.00039821  

Iteration:    5   Subspace Size:   35
Root: 1:        -0.07559934        -0.00000000         0.00000238  
Root: 2:         0.03405424        -0.00000002         0.00001908  
Root: 3:         0.03697930        -0.00000001         0.00001709  
Root: 4:         0.08330426        -0.00000064         0.00012065  

Iteration:    6   Subspace Size:   39
Root: 1:        -0.07559934        -0.00000000         0.00000032  Converged
Root: 2:         0.03405424        -0.00000000         0.00000319  
Root: 3:         0.03697930        -0.00000000         0.00000298  
Root: 4:         0.08330421        -0.00000005         0.00002222  

Iteration:    7   Subspace Size:   42
Root: 1:        -0.07559934        -0.00000000         0.00000027  Converged
Root: 2:         0.03405424        -0.00000000         0.00000064  Converged
Root: 3:         0.03697930        -0.00000000         0.00000055  Converged
Root: 4:         0.08330421        -0.00000000         0.00000572  

Iteration:    8   Subspace Size:   43
Root: 1:        -0.07559934        -0.00000000         0.00000027  Converged
Root: 2:         0.03405424        -0.00000000         0.00000064  Converged
Root: 3:         0.03697930        -0.00000000         0.00000054  Converged
Root: 4:         0.08330421        -0.00000000         0.00000109  

Iteration:    9   Subspace Size:   44
Root: 1:        -0.07559934        -0.00000000         0.00000027  Converged
Root: 2:         0.03405424        -0.00000000         0.00000064  Converged
Root: 3:         0.03697930        -0.00000000         0.00000054  Converged
Root: 4:         0.08330421        -0.00000000         0.00000023  Converged

Davidson converged in 9 iterations
44 sigma vectors were formed

      Davidson Diagonalization Parameters
-----------------------------------------------
Number of roots to find:                    4
Number of guess vectors:                   15
Maximum subspace size:                    300
Number of vectors to save:                  4
Collapse vectors per root:                  2
Number of CSFs:                          2016
Maximum Davidson iterations:              500
Residual convergence:                 1.0e-06
Orthogonality tolerance:              1.0e-12
Use incremental sigma vectors:             No

Davidson memory usage:  12.58 MB

Guess Vectors:
  64 &  62 :  open  :    -0.062728
  64 &  63 :  open  :    -0.053392
  64 &  60 :  open  :     0.015336
  64 &  61 :  open  :     0.023818
  64 &  59 :  open  :     0.049199
  63 &  62 :  open  :     0.050195
  64 &  58 :  open  :     0.054958
  64 &  56 :  open  :     0.082199
  64 &  54 :  open  :     0.115440
  64 &  57 :  open  :     0.115827
  62 &  60 :  open  :     0.118923
  64 &  53 :  open  :     0.119000
  64 &  55 :  open  :     0.119611
  62 &  61 :  open  :     0.127404
  63 &  60 :  open  :     0.128259

  Root           Eigenvalue       Energy Change        Residual
-------------------------------------------------------------------
Iteration:    0   Subspace Size:   15
Root: 1:         0.01149889         0.01149889         0.02295618  
Root: 2:         0.03396343         0.03396343         0.03693463  
Root: 3:         0.07331659         0.07331659         0.02122914  
Root: 4:         0.08429777         0.08429777         0.03037367  

Iteration:    1   Subspace Size:   19
Root: 1:         0.00978612        -0.00171278         0.00344327  
Root: 2:         0.03066041        -0.00330302         0.00713926  
Root: 3:         0.07144271        -0.00187388         0.00522327  
Root: 4:         0.08023358        -0.00406419         0.00774283  

Iteration:    2   Subspace Size:   23
Root: 1:         0.00975122        -0.00003490         0.00067310  
Root: 2:         0.03054006        -0.00012035         0.00126776  
Root: 3:         0.07135125        -0.00009145         0.00111142  
Root: 4:         0.08001764        -0.00021594         0.00101537  

Iteration:    3   Subspace Size:   27
Root: 1:         0.00974999        -0.00000123         0.00008381  
Root: 2:         0.03053668        -0.00000338         0.00021142  
Root: 3:         0.07134705        -0.00000421         0.00021177  
Root: 4:         0.08001443        -0.00000321         0.00014564  

Iteration:    4   Subspace Size:   31
Root: 1:         0.00974997        -0.00000002         0.00001054  
Root: 2:         0.03053659        -0.00000009         0.00003328  
Root: 3:         0.07134692        -0.00000013         0.00003660  
Root: 4:         0.08001436        -0.00000007         0.00003615  

Iteration:    5   Subspace Size:   35
Root: 1:         0.00974997        -0.00000000         0.00000177  
Root: 2:         0.03053659        -0.00000000         0.00000572  
Root: 3:         0.07134691        -0.00000000         0.00000680  
Root: 4:         0.08001436        -0.00000000         0.00000664  

Iteration:    6   Subspace Size:   39
Root: 1:         0.00974997        -0.00000000         0.00000024  Converged
Root: 2:         0.03053659        -0.00000000         0.00000088  Converged
Root: 3:         0.07134691        -0.00000000         0.00000131  
Root: 4:         0.08001436        -0.00000000         0.00000100  Converged

Iteration:    7   Subspace Size:   40
Root: 1:         0.00974997        -0.00000000         0.00000019  Converged
Root: 2:         0.03053659        -0.00000000         0.00000087  Converged
Root: 3:         0.07134691        -0.00000000         0.00000018  Converged
Root: 4:         0.08001436        -0.00000000         0.00000098  Converged

 in gcp call
 n=          32
 coors(1) =   -9.38372902122613        1.93956402760471     
 -0.227611160022493     
 coors(2) =   -8.31436001442208        1.20666653721525     
   1.96593884107517     
 elements:            7           6
 gcp_e =   0.000000000000000E+000
 echo:  F
 pbc:  F
 method =pbeh3c              
Davidson converged in 7 iterations
40 sigma vectors were formed

Building Xtilde...

Building Z-vector RHS...

 Generating 2nd functional diffs
Solving CPSCF equations
Using DIIS solver

 Iter         Residual      
------  --------------------
    1      2.163370708243
    2      4.056826770577
    3      0.334448061077
    4      0.033163921952
    5      0.015918587365
    6      0.007631255200
    7      0.002441492335
    8      0.000858899014
    9      0.000171545001
   10      0.000079282503
   11      0.000030657451
   12      0.000015016276
   13      0.000004785829
   14      0.000002184641
   15      0.000000946672

CPSCF converged

Building X...

Computing grad Generating 2nd functional diffs
 Generating 2nd functional diffs
  Root   Mult.   Total Energy (a.u.)   Ex. Energy (a.u.)     Ex. Energy (eV)     Ex. Energy (nm)        Osc. (a.u.)  
-------------------------------------------------------------------------------------------------------------------
     1  singlet       -779.62804233
     2  triplet       -779.54269302          0.08534931          2.32247258        533.84578874          0.00000000
     3  triplet       -779.52190640          0.10613593          2.88810519        429.29260754          0.00000000
     4  singlet       -779.51838875          0.10965358          2.98382531        415.52104368          0.00181434
     5  singlet       -779.51546369          0.11257864          3.06342028        404.72481488          1.54854075
     6  triplet       -779.48109608          0.14694625          3.99861035        310.06827357          0.00000000
     7  triplet       -779.47242863          0.15561370          4.23446349        292.79794457          0.00000000
     8  singlet       -779.46913878          0.15890355          4.32398485        286.73602027          0.05959050

Singlet  1: Largest CI coefficients:
  64  &  64 : closed :  -0.991304

Triplet  2: Largest CI coefficients:
  63  &  64 :  open  :   0.696338
  64  &  63 :  open  :  -0.696338
  60  &  64 :  open  :   0.101692
  64  &  60 :  open  :  -0.101692

Triplet  3: Largest CI coefficients:
  62  &  64 :  open  :   0.700075
  64  &  62 :  open  :  -0.700075

Singlet  4: Largest CI coefficients:
  62  &  64 :  open  :  -0.697703
  64  &  62 :  open  :  -0.697703

Singlet  5: Largest CI coefficients:
  63  &  64 :  open  :   0.690211
  64  &  63 :  open  :   0.690211

Triplet  6: Largest CI coefficients:
  60  &  64 :  open  :   0.567179
  64  &  60 :  open  :  -0.567179
  61  &  64 :  open  :   0.388642
  64  &  61 :  open  :  -0.388642

Triplet  7: Largest CI coefficients:
  61  &  64 :  open  :  -0.577813
  64  &  61 :  open  :   0.577813
  60  &  64 :  open  :   0.388922
  64  &  60 :  open  :  -0.388922

Singlet  8: Largest CI coefficients:
  61  &  64 :  open  :  -0.658265
  64  &  61 :  open  :  -0.658265
  60  &  64 :  open  :  -0.197847
  64  &  60 :  open  :  -0.197847
  61  &  63 :  open  :   0.110780
  63  &  61 :  open  :   0.110780

Singlet state dipole moments:

  Root       Dx         Dy         Dz         |D|  (Debye)
------------------------------------------------------------
     1    -6.5970     1.3165     0.7820     6.7724
     2    -7.7588     1.2382     1.8283     8.0669
     3    -9.5108     1.9561     0.8997     9.7515
     4    10.0718    -2.1908     0.1464    10.3083

Triplet state dipole moments:

  Root       Dx         Dy         Dz         |D|  (Debye)
------------------------------------------------------------
     1   -12.3615     2.5786     0.9683    12.6647
     2    -7.8852     1.2329     1.9769     8.2222
     3     8.9787    -1.8419    -0.4750     9.1779
     4    12.0404    -2.6569     0.5468    12.3422

Transition dipole moments between singlet states:

    Transition       Tx         Ty         Tz         |T| (a.u.)
------------------------------------------------------------------
     1 ->    2    -0.1269    -0.0699    -0.0620     0.1575
     1 ->    3    -4.4396     0.9595    -0.0464     4.5423
     1 ->    4    -0.5424     0.2398     0.4591     0.7500
     2 ->    3    -0.1466     0.1002     0.0154     0.1782
     2 ->    4    -0.0502    -0.0308     0.0573     0.0821
     3 ->    4     1.0760    -0.2560    -0.1292     1.1136

Transition dipole moments between triplet states:

    Transition       Tx         Ty         Tz         |T| (a.u.)
------------------------------------------------------------------
     1 ->    2     0.1965    -0.0887     0.0103     0.2158
     1 ->    3    -1.8698     0.4639    -0.0762     1.9280
     1 ->    4    -0.9806     0.2009    -0.2912     1.0425
[truncated: 318,696 more chars]
