# Supplementary material for: Photovermellogens: Minimalistic Pyridinium-Based Acylhydrazones with Photoswitchable Basicity for Operation in Aqueous Media
Source: J Org Chem. 2026 May 4;91(19):6559–65. doi: 10.1021/acs.joc.5c02962 (PMC13185115; doi:10.1021/acs.joc.5c02962)
Supplement: Supplementary file 3 [file jo5c02962_si_003.zip › meci/pah/refA.xyz]

32
-7.7217128199626404e+02 frame 34   xyz file generated by TeraChem
     N    -5.0546920862    1.0979218998   -0.1205925567
     C    -3.9097003345    1.7905858272    0.0847377004
     C    -2.6936914984    1.2012373207    0.0881642824
     C    -2.6117653681   -0.2024248449   -0.1322805015
     C    -3.8188094018   -0.9108207164   -0.3457224702
     C    -4.9917947225   -0.2343903136   -0.3320339949
     H    -4.0197025124    2.8541409553    0.2476124640
     H    -1.8036666912    1.7869982230    0.2558603608
     N    -1.4293541218   -0.8135207276   -0.1395230034
     H    -3.8311479752   -1.9780610501   -0.5208316606
     H    -5.9323296654   -0.7411867410   -0.4941151394
     C    -6.3365741762    1.8082929471   -0.1318955135
     H    -6.4557980561    2.3743851343    0.7880594888
     H    -6.3881516323    2.4764946353   -0.9876895726
     H    -7.1493212430    1.0912925812   -0.1993405779
     H    -1.4006624436   -1.8196122987   -0.3038250162
     N    -0.3398531101   -0.1386600328    0.0498195785
     C     0.8335612196   -0.7927708741    0.0233287898
     C     1.9213108416    0.0154592499    0.1646098260
     H     0.9499294348   -1.8615250597   -0.1261761820
     O     1.8040434341    1.2722616482    0.2718204482
     C     3.3196897256   -0.4415539587    0.1954659969
     C     4.2913165825    0.3011186061   -0.4682051308
     C     5.6070658454   -0.1341061251   -0.4464542177
     C     5.9435942141   -1.2913707394    0.2391810944
     C     4.9698373871   -2.0179492079    0.9143768552
     C     3.6544875348   -1.5871899424    0.9083590584
     H     4.0285765497    1.1933474039   -1.0182376393
     H     6.3684390166    0.4320869305   -0.9650711560
     H     6.9714131881   -1.6289440406    0.2538607983
     H     5.2391099971   -2.9133919358    1.4575007449
     H     2.9026515744   -2.1267547440    1.4682606766
