# Supplementary material for: Photovermellogens: Minimalistic Pyridinium-Based Acylhydrazones with Photoswitchable Basicity for Operation in Aqueous Media
Source: J Org Chem. 2026 May 4;91(19):6559–65. doi: 10.1021/acs.joc.5c02962 (PMC13185115; doi:10.1021/acs.joc.5c02962)
Supplement: Supplementary file 3 [file jo5c02962_si_003.zip › meci/pah/s0s1/0.xyz]

32
-7.7210910650446340e+02 frame 85   xyz file generated by TeraChem
     N    -5.1252131076    1.1074836224   -0.0655387673
     C    -3.9959844420    1.7349784718    0.3519070266
     C    -2.7714680911    1.1722095107    0.2581222512
     C    -2.6525945028   -0.1350726016   -0.3024372640
     C    -3.8454745318   -0.7752060404   -0.7347951062
     C    -5.0292326913   -0.1336733222   -0.6016735701
     H    -4.1302225401    2.7233854924    0.7699395209
     H    -1.8973513906    1.7017927836    0.6026923641
     N    -1.4663258578   -0.7178478976   -0.4085290035
     H    -3.8336866431   -1.7659927068   -1.1685263693
     H    -5.9546085245   -0.5916925356   -0.9204446828
     C    -6.4140051402    1.7884115584    0.0475954164
     H    -6.5812901257    2.1079928915    1.0736137615
     H    -6.4481203061    2.6522669158   -0.6130028456
     H    -7.2121065912    1.1067568288   -0.2314177954
     H    -1.4317623584   -1.6529486384   -0.8145308269
     N    -0.3768726237   -0.1292469143   -0.0123252051
     C     0.7801798584   -0.8500611801   -0.1808682190
     C     1.9124739856   -0.2766377839    0.2050291241
     H     0.8124218518   -1.8499842331   -0.6048096684
     O     2.3215978019    0.8250596241    0.7272780893
     C     3.3439678485   -0.5682298911    0.2547779210
     C     4.1671852095   -0.2052542216   -0.8328517741
     C     5.4929634460   -0.5504068451   -0.8093739154
     C     6.0116763130   -1.1981907851    0.3102521801
     C     5.2214339378   -1.5040846123    1.4168075145
     C     3.8937470186   -1.1658936871    1.4093977639
     H     3.7327720481    0.3202759756   -1.6720044960
     H     6.1374535435   -0.3069633027   -1.6421205018
     H     7.0635606839   -1.4519862668    0.3297588282
     H     5.6593935680   -1.9867485099    2.2789774238
     H     3.2535038601   -1.3631016898    2.2581246568
