# Supplementary material for: Photovermellogens: Minimalistic Pyridinium-Based Acylhydrazones with Photoswitchable Basicity for Operation in Aqueous Media
Source: J Org Chem. 2026 May 4;91(19):6559–65. doi: 10.1021/acs.joc.5c02962 (PMC13185115; doi:10.1021/acs.joc.5c02962)
Supplement: Supplementary file 3 [file jo5c02962_si_003.zip › meci/pah/s0s1/3.out]

| Startfile from command line: tc.inp


|       ***********************************************************
|       *                 TeraChem v1.9-2023.07-dev               *
|       *                   Development Version                   *
|       *           Chemistry at the Speed of Graphics!           *
|       ***********************************************************
|       * This program may only be used in connection with        *
|       * a valid license from PetaChem, LLC. Use of this program *
|       * or results thereof indicates acceptance of all terms    *
|       * and conditions stated in the license and that a valid   *
|       * license agreement between the user and PetaChem, LLC    *
|       * exists. PetaChem, LLC does not warrant the correctness  *
|       * of results or their suitability for any purpose.        *
|       * Please email bugs, suggestions, and comments to         *
|       *                  help@petachem.com                      *
|       *                                                         *
|       ***********************************************************


|       ***********************************************************
|       *  Compiled by pisteinbach  Thu 27 Mar 2025 01:00:35 PM CET  *
|       *  Supported architecture SMs: 89 86 75                   *
|       *  Build cuda_11.8.r11.8/compiler.31833905_0              *
|       *  Git Version: d77d3eebd7eb45d4c3711b706ca3c5694cd0c5a9  *
|       ***********************************************************


| Job started   Tue Sep  9 21:31:30 2025
| On hpz101 (available memory: 19226 MB)

| ######################################### RUNTIME INFO ##########################################
| terachem  tc.inp 

|  NVRM version: NVIDIA UNIX x86_64 Kernel Module  530.30.02  Wed Feb 22 04:11:39 UTC 2023
|  GCC version:  gcc version 9.4.0 (Ubuntu 9.4.0-1ubuntu1~20.04.1) 

|  	linux-vdso.so.1 (0x00007ffe81ff7000)
|  	libdftd4.so.3 => /mnt/group-bin/dftd4/3.5.0/lib/x86_64-linux-gnu/libdftd4.so.3 (0x000014b1af52d000)
|  	libm.so.6 => /lib/x86_64-linux-gnu/libm.so.6 (0x000014b1af3cb000)
|  	libthcbox.so.1 => /mnt/group-bin/terachem/dev-03-2025/lib/libthcbox.so.1 (0x000014b1adefd000)
|  	libnvToolsExt.so.1 => /mnt/group-lib/nvidia-hpc-sdk/Linux_x86_64/24.7/cuda/11.8/lib64/libnvToolsExt.so.1 (0x000014b1adcf3000)
|  	libgpubox.so.1 => /mnt/group-bin/terachem/dev-03-2025/lib/libgpubox.so.1 (0x000014b1adcda000)
|  	libcpubox.so.1 => /mnt/group-bin/terachem/dev-03-2025/lib/libcpubox.so.1 (0x000014b1adcd4000)
|  	libtensorbox.so.1 => /mnt/group-bin/terachem/dev-03-2025/lib/libtensorbox.so.1 (0x000014b1adcb5000)
|  	libiobox.so.1 => /mnt/group-bin/terachem/dev-03-2025/lib/libiobox.so.1 (0x000014b1adc9d000)
|  	libintbox.so.1 => /mnt/group-bin/terachem/dev-03-2025/lib/libintbox.so.1 (0x000014b172736000)
|  	libatmx2cbox.so.1 => /mnt/group-bin/terachem/dev-03-2025/lib/libatmx2cbox.so.1 (0x000014b17265f000)
|  	libperiodicbox.so.1 => /mnt/group-bin/terachem/dev-03-2025/lib/libperiodicbox.so.1 (0x000014b160a0d000)
|  	libsqmbox.so.1 => /mnt/group-bin/terachem/dev-03-2025/lib/libsqmbox.so.1 (0x000014b1606a9000)
|  	libgridbox.so.1 => /mnt/group-bin/terachem/dev-03-2025/lib/libgridbox.so.1 (0x000014b15eea3000)
|  	libdftbox.so.1 => /mnt/group-bin/terachem/dev-03-2025/lib/libdftbox.so.1 (0x000014b15edb3000)
|  	libcibox.so.1 => /mnt/group-bin/terachem/dev-03-2025/lib/libcibox.so.1 (0x000014b15e966000)
|  	libccbox.so.1 => /mnt/group-bin/terachem/dev-03-2025/lib/libccbox.so.1 (0x000014b15e625000)
|  	libsimbox.so.1 => /mnt/group-bin/terachem/dev-03-2025/lib/libsimbox.so.1 (0x000014b15e5ff000)
|  	liboptbox.so.1 => /mnt/group-bin/terachem/dev-03-2025/lib/liboptbox.so.1 (0x000014b15e5c5000)
|  	libssl.so.1.1 => /lib/x86_64-linux-gnu/libssl.so.1.1 (0x000014b15e532000)
|  	libcrypto.so.1.1 => /lib/x86_64-linux-gnu/libcrypto.so.1.1 (0x000014b15e25a000)
|  	libifcore.so.5 => /mnt/group-lib/intel_oneAPI/compiler/2024.0/lib/libifcore.so.5 (0x000014b15e11a000)
|  	libcuda.so.1 => /lib/x86_64-linux-gnu/libcuda.so.1 (0x000014b15c431000)
|  	libcudart.so.11.0 => /mnt/group-bin/terachem/dev-03-2025/lib/libcudart.so.11.0 (0x000014b15c18a000)
|  	libcublas.so.11 => /mnt/group-bin/terachem/dev-03-2025/lib/libcublas.so.11 (0x000014b15652c000)
|  	libcufft.so.10 => /mnt/group-bin/terachem/dev-03-2025/lib/libcufft.so.10 (0x000014b145651000)
|  	libcusparse.so.11 => /mnt/group-bin/terachem/dev-03-2025/lib/libcusparse.so.11 (0x000014b134957000)
|  	libcusolver.so.11 => /mnt/group-bin/terachem/dev-03-2025/lib/libcusolver.so.11 (0x000014b12269f000)
|  	libiomp5.so => /mnt/group-lib/intel_oneAPI/compiler/2024.0/lib/libiomp5.so (0x000014b122258000)
|  	libdl.so.2 => /lib/x86_64-linux-gnu/libdl.so.2 (0x000014b122252000)
|  	libpthread.so.0 => /lib/x86_64-linux-gnu/libpthread.so.0 (0x000014b12222f000)
|  	libstdc++.so.6 => /lib/x86_64-linux-gnu/libstdc++.so.6 (0x000014b12204d000)
|  	libcilkrts.so.5 => /mnt/group-bin/terachem/dev-03-2025/lib/libcilkrts.so.5 (0x000014b121e0e000)
|  	libgcc_s.so.1 => /lib/x86_64-linux-gnu/libgcc_s.so.1 (0x000014b121df3000)
|  	libc.so.6 => /lib/x86_64-linux-gnu/libc.so.6 (0x000014b121c01000)
|  	/lib64/ld-linux-x86-64.so.2 (0x000014b1af607000)
|  	libmkl_intel_ilp64.so.2 => /mnt/group-lib/intel_oneAPI/mkl/2023.2.0/lib/intel64/libmkl_intel_ilp64.so.2 (0x000014b120a74000)
|  	libmkl_intel_thread.so.2 => /mnt/group-lib/intel_oneAPI/mkl/2023.2.0/lib/intel64/libmkl_intel_thread.so.2 (0x000014b11d448000)
|  	libmkl_core.so.2 => /mnt/group-lib/intel_oneAPI/mkl/2023.2.0/lib/intel64/libmkl_core.so.2 (0x000014b1190d0000)
|  	libimf.so => /mnt/group-lib/intel_oneAPI/compiler/2024.0/lib/libimf.so (0x000014b118cb0000)
|  	libsvml.so => /mnt/group-lib/intel_oneAPI/compiler/2024.0/lib/libsvml.so (0x000014b11767c000)
|  	libirng.so => /mnt/group-lib/intel_oneAPI/compiler/2024.0/lib/libirng.so (0x000014b117582000)
|  	libintlc.so.5 => /mnt/group-lib/intel_oneAPI/compiler/2024.0/lib/libintlc.so.5 (0x000014b117521000)
|  	librt.so.1 => /lib/x86_64-linux-gnu/librt.so.1 (0x000014b117517000)
|  	libcublasLt.so.11 => /mnt/group-lib/nvidia-hpc-sdk/Linux_x86_64/24.7/math_libs/11.8/lib64/libcublasLt.so.11 (0x000014b0f2f8f000)
| #################################################################################################

-----------------------------------
Processed Input file:
              coordinates coord.xyz
                 spinmult 1
                   charge +1
                   method 3c-pbeh
                    basis def2-msvp
                      fon yes
               fon_method constant
                   closed 0
                    hhtda yes
            hhtdasinglets 4
            hhtdatriplets 4
                cistarget 0
                  cismult 1
             cisnumstates 8
             cisguessvecs 15
                   cismax 300
               cismaxiter 500
               cisconvtol 1.0e-6
                  cphftol 1.0e-6
                 cphfiter 1000
           max_l_in_basis 2
           sphericalbasis yes
                    guess sad
                   purify no
                  dftgrid 3
                     xtol 1e-6
                 convthre 5e-5
                  threall 1e-14
                precision mixed
                     gpus 1
            min_tolerance 1e-4
          min_tolerance_e 1e-5
                    nstep 100
                nacstate1 0
                nacstate2 1
                      run conical
-----------------------------------
Jobname: coord
Scratch data will be generated
Scratch directory: ./scr.coord
| Random number seed: 873227531

XYZ coordinates coord.xyz
Molden File Output: ./scr.coord/coord.molden
Using basis set: def2-msvp
dmrgstart not found
Spin multiplicity: 1
DIIS will use up to 10 vectors.
Condition number limit for the DIIS overlap matrix is            0
WF convergence threshold: 5.00e-05
Using DIIS algorithm to converge WF
Maximum number of SCF iterations: 100
Incremental fock with rebuild every 8 iterations
Will switch to conventional Fock if diffuse functions are detected
X-matrix tolerance: 1.00e-06
PRECISION: MIXED
Single/Double precision threshold: 1.00e-05
TeraChem will select linear algebra engine
Using fractional orbital occupations
0 occupied orbitals will have integer occupation
0 occupied orbitals will have fractional occupation
kT is set to  0.250 a.u.
Density matrix guess purification turned off
DFT Functional requested: 3c-pbeh
Method: PBEh-3c composite method 
  PBEh exchange functional:              0.58 
  Hartree-Fock exact exchange:          0.42 
  PBEh correlation functional:           1.0  
Please find the citation for the method under https://doi.org/10.1063/1.4927476Please also cite the implementation paper: https://doi.org/10.1039/D3CP06086A Wavefunction: RESTRICTED

 DFT-D code reimplemented following the
 code by S.Grimme, University Bonn 
 based on DFTD3 V3.2 Rev 0         
 
Please cite DFT-D3 work done with this code as:
S. Grimme, J. Antony, S. Ehrlich and H. Krieg,
J. Chem. Phys. 132 (2010), 154104
If used with BJ-damping cite also
S. Grimme, S. Ehrlich and L. Goerigk,
J. Comput. Chem. 32 (2011), 1456-1465
For DFT-D2 the reference is
S. Grimme, J. Comput. Chem., 27 (2006), 1787-1799
BSSE Correction calculated using:
 ___________________________________________
                                            
|              **  g C P  **                |
|  a geometrical counterpoise correction    |
|             H.Kruse S.Grimme              |
|        Version 2.31                       |
|                                           |
 ___________________________________________ 

Please cite work done with this code as:
H. Kruse, S. Grimme J. Chem. Phys, 2012,136,154101
DOI: 10.1063/1.3700154 

DFT grid type: 3
Using a single DFT grid.
Ignoring all functions in basis set file with angular momentum > 2 
Initial guess generated from superposition of atomic densities generated with HF,
using spherically symmetric atomic densities and averaged alpha and beta spin densities.

********************************************
******* RUNNING GEOMETRY OPTMIZATION *******
********************************************

Geometry optimization parameters:
Max number of optimization cycles: 100
Convergence threshold (Max grad component): 1.00e-04
Convergence threshold (energy change): 1.00e-05
Maximum of RMSD change allowed between steps is 0.500000
using BFGS method
Optimization checkpoint file will be dumped every 10 cycles
Hessian updated: BFGS method
Initial Hessian is diagonal with a single one point finite difference
Atomic displacement in finite-difference Hessian (Bohr) 0.003000
Each step will be scaled by 1.00
Maximum step size in internal coordinates 0.50
Minimization SCF guess will be regenerated every 10 steps
Job started from scratch
SCF:   Initial guess is taken from previous step
CIS:   Initial guess is taken from previous step
Z-vec: Initial guess is taken from previous step
Starting TensorBox...
| TeraChem will select linear algebra engine
| Using cuSolver for matrix diagonalization

| using 1 out of 1 CUDA devices
|   Device 0: NVIDIA GeForce RTX 3070,  7973MB, CC 8.6 -- CPU THREAD 0
| -------------------------------------------------------------------
| CPU Memory Available: 3985.12 MegaWords 
| GPU Memory Available: 740.71 MegaWords 
| Maximum recommended basis set size: 10200 basis functions
|  (limited by GPU memory)
| -------------------------------------------------------------------
| Initialize GPUBox with 128 MW of memory


Basis set:       def2-msvp
Total atoms:     32
Total charge:    1
Total electrons: 126 (63-alpha, 63-beta)
Number electrons modeled by ECPs: 0
Total orbitals: 316 (Cartesian), 298 (spherical) 
Total AO shells: 154 (100 S-shells; 36 P-shells; 18 D-shells; 0 F-shells; 0 G-shells)
Spin multiplicity: 1
Nuclear repulsion energy (QM atoms): 1142.068702463529 a.u.


No optimization coordinates found in the configuration file
Determining the type of coordinates based on the number of individual fragments...
Analyzing structure...
Found 32 atoms, 33 bonds
Building HDLC residues...
Found 1 HDLC residues
done.
Optimization will be performed in DLC coordinates

Using neutral atomic charges and default spins and spin directions.
Number of unique atoms is: 4 
Atom #1 is unique. Calculating atomic density. 
Atom #2 is unique. Calculating atomic density. 
Atom #7 is unique. Calculating atomic density. 
Atom #21 is unique. Calculating atomic density. 
-------------------------------------------------------
0 additional frames found in coord.xyz
-------------------------------------------------------
***********************************************************************
**                                                                   **
**                              DL-FIND                              **
**                       Geometry Optimisation                       **
**               written by Johannes Kaestner, in 2006               **
**               Copyright:  STFC Daresbury Laboratory               **
**                           Revision:  406 $                        **
**                                                                   **
***********************************************************************
Residue member list:
    0 :     1    1    1    1    1    1    1    1    1    1
   10 :     1    1    1    1    1    1    1    1    1    1
   20 :     1    1    1    1    1    1    1    1    1    1
   30 :     1    1

Generating new HDLC for    1 residues

Located a new residue for HDLC
   Residue number is    1
   Number of atoms it contains    32
   Atoms:      1     2     3     4     5     6     7     8     9    10
   Atoms:     11    12    13    14    15    16    17    18    19    20
   Atoms:     21    22    23    24    25    26    27    28    29    30
   Atoms:     31    32
   Generating HDLC for residue    1
       Dot-product about     1 is   0.99982705
       System near planar - making improper
       Dot-product about     2 is   0.99999616
       System near planar - making improper
       Dot-product about     3 is   0.99987526
       System near planar - making improper
       Dot-product about     4 is   0.99999471
       System near planar - making improper
       Dot-product about     5 is   0.99999301
       System near planar - making improper
       Dot-product about     6 is   0.99999704
       System near planar - making improper
       Dot-product about     9 is   0.99331198
       System near planar - making improper
       Dot-product about    12 is  -0.15462784
       Dot-product about    18 is   0.97961893
       System near planar - making improper
       Dot-product about    19 is   0.99993422
       System near planar - making improper
       Dot-product about    22 is   0.99995216
       System near planar - making improper
       Dot-product about    23 is   0.99991252
       System near planar - making improper
       Dot-product about    24 is   0.99999624
       System near planar - making improper
       Dot-product about    25 is   0.99997599
       System near planar - making improper
       Dot-product about    26 is   0.99995152
       System near planar - making improper
       Dot-product about    27 is   0.99989158
       System near planar - making improper

     The system has    90 degrees of freedom, and    90 non-zero eigenvalues

 call dlf_formstep_init...
 allocate hessian of size:           92
 allocate evals and evecs
 needhessian =  T

DL-FIND Report:
===============
Conical intersection algorithm: Lagrange-Newton
Lagrange-Newton threshold t1 ...................  1.000E-04
Lagrange-Newton threshold t2 ...................  1.000E+00
Lower electronic state .........................          0
Upper electronic state .........................          1
Optimisation algorithm: Lagrange-Newton
Initial Hessian by diagonal one-point finite difference
Hessian update mechanism: BFGS
Maximum Number of Hessian updates before recalc.         50
Finite difference for Hessian calculation ......  3.000E-03
No eigenmodes are considered soft
Minimum step size for Hessian update ...........  1.000E-05
 
Step length: simple scaled
Maximum step length ............................  5.000E-01
Scaling step by ................................  1.000E+00
 
Coordinate system: Delocalised internal coordinates (DLC)
 
Number of atoms ................................         32
Number of input geometries .....................          2
Variables to be optimised ......................         92
Restart information is written every ...........         10 steps
This run has not been restarted.
Maximum number of steps ........................        100
Maximum number of energy evaluations ...........     100000
 
 in gcp call
 n=          32
 coors(1) =   -9.61613527416277        2.03519123815602     
  1.326137461283274E-002
 coors(2) =   -7.43666155234765        3.32742675913911     
  0.317847805169146     
 elements:            7           6
 gcp_e =    1.00000000000000     
 echo:  F
 pbc:  F
 method =pbeh3c              
Using neutral atomic charges and default spins and spin directions.
Number of unique atoms is: 4 
Atom #1 is unique. Calculating atomic density. 
Atom #2 is unique. Calculating atomic density. 
Atom #7 is unique. Calculating atomic density. 
Atom #21 is unique. Calculating atomic density. 
DFTD Energy:    -0.0206714 hartree
gCP Energy:     0.0540479 hartree
| Total AOs: 316    Total MOs: 298
Setting up the DFT grid...
| time to set the grid = 0.09 s
DFT grid points: 367995 (11499 points/atom)

                      *** Start SCF Iterations ***

 Iter     DIIS Error       Energy change      Electrons        XC Energy           Energy        Time(s)
----------------------------------------------------------------------------------------------------------
Initial temperature is 0.250000
| Skip purify step
|    1     0.0000000000   +1142.1020789340     0.0000000000     0.0000000000    1142.1020789340     0.87  
|    2     1.5548810681   -1699.7802137845   126.0000117610   -81.5129337953    -557.6781348505     2.01  
|    3     1.5548810681      +0.0000000000   126.0000117610   -81.5129337953    -557.6781348505     1.40  
Factorization (dgetrf) failed -- Calling SolveSingular, dgetrf error code: 3
|    4     1.5548810681      +0.0000000000   126.0000117610   -81.5129337953    -557.6781348505     1.44  
Factorization (dgetrf) failed -- Calling SolveSingular, dgetrf error code: 4
|    5     1.5548810681      -0.0000000000   126.0000117610   -81.5129337953    -557.6781348505     1.43  
Factorization (dgetrf) failed -- Calling SolveSingular, dgetrf error code: 5
|    6     1.5548810681      +0.0000000000   126.0000117610   -81.5129337953    -557.6781348505     1.45  
Factorization (dgetrf) failed -- Calling SolveSingular, dgetrf error code: 6
|    7     1.5548810681      -0.0000000000   126.0000117610   -81.5129337953    -557.6781348505     1.44  
Factorization (dgetrf) failed -- Calling SolveSingular, dgetrf error code: 7
|    8     1.5548810681      -0.0000000000   126.0000117610   -81.5129337953    -557.6781348505     1.45  
Factorization (dgetrf) failed -- Calling SolveSingular, dgetrf error code: 8
|    9     1.5548810681      +0.0000000000   126.0000117610   -81.5129337953    -557.6781348505     2.02  
Factorization (dgetrf) failed -- Calling SolveSingular, dgetrf error code: 9
|   10     1.5548810681      +0.0000000000   126.0000117610   -81.5129337953    -557.6781348505     1.45  
Factorization (dgetrf) failed -- Calling SolveSingular, dgetrf error code: 10
|   11     1.5548810681      -0.0000000000   126.0000117610   -81.5129337953    -557.6781348505     1.45  
Factorization (dgetrf) failed -- Calling SolveSingular, dgetrf error code: 11
|   12     1.9375220848    +487.5457714439   125.9998671820   -70.9706222962     -70.1323634066     2.02  
|   13     2.3272635220    -164.1742957832   126.0001752361   -67.1815282988    -234.3066591899     2.03  
|   14     1.1950017602    -158.8648612978   126.0000932351   -69.7667334934    -393.1715204876     2.05  
|   15     1.0379107433    -152.6339803139   126.0000756583   -66.3902121409    -545.8055008016     2.09  
|   16     1.7819596705    +218.3691542662   125.9998545111   -68.8532244616    -327.4363465353     1.96  
|   17     0.8876252012    -375.5427326796   126.0000695427   -65.2311707274    -702.9790792149     1.96  
|   18     1.7029632392    +216.6502215889   125.9998483343   -66.5837928406    -486.3288576260     1.97  
|   19     1.4815522330     -83.9398762795   125.9998622005   -65.7754338466    -570.2687339055     1.93  
|   20     0.7762697569    -121.0418425577   125.9999912169   -64.7426198505    -691.3105764632     1.97  
|   21     0.2431519675     -76.8616700185   126.0000232256   -63.7557491237    -768.1722464816     1.96  
|   22     0.3701878966      +4.3440575206   126.0000283663   -64.4751883326    -763.8281889610     1.94  
|   23     0.0483407538      -8.2299001847   126.0000269944   -63.8245300836    -772.0580891457     1.93  
|   24     0.0304603104      -0.0427230828   126.0000269133   -63.8441089439    -772.1008122285     1.82  
|   25     0.0129234446      -0.0486945058   126.0000266161   -63.8533450068    -772.1495067343     1.95  
|   26     0.0141423363      -0.0036366313   126.0000272088   -63.8468184710    -772.1531433656     1.76  
|   27     0.0034980777      -0.0046417638   126.0000271888   -63.8423385782    -772.1577851294     1.72  
|   28     0.0020003364      -0.0006156184   126.0000272178   -63.8437300801    -772.1584007478     1.70  
|   29     0.0005391941      -0.0001718906   126.0000272621   -63.8432761088    -772.1585726384     1.63  
|   30     0.0002503269      -0.0000105469   126.0000272646   -63.8427396041    -772.1585831853     1.60  
|   31     0.0001831461      -0.0000036736   126.0000272690   -63.8426972673    -772.1585868589     1.57  
|   32     0.0000682635      -0.0000012943   126.0000272650   -63.8428539036    -772.1585881532     1.57  
|   33     0.0000279523      -0.0000003443   126.0000272674   -63.8427696136    -772.1585884975     1.92  
----------------------------------------------------------------------------------------------------------
FINAL ENERGY: -772.1585884975 a.u.
Fractional Occupation Entropy: 0.0000000000
Mermin Free Energy:            -772.1585884975
DISPERSION CONTRIBUTION TO ENERGY: -0.0206714045 a.u.
GCP BSSE CORRECTION: 0.0540478750 a.u.
HOMO-LUMO GAP: 3.035 eV
CENTER OF MASS: {-0.008468, -0.043432, -0.068329} ANGS
DIPOLE MOMENT: {-8.434461, -2.662163, 2.326995} (|D| = 9.145608) DEBYE
Writing out molden info

Running Mulliken population analysis...


  Restricted hh-TDA Parameters
--------------------------------------------
Number of occupied orbitals:            64
Number of virtual orbitals:            234
Number of molecular orbitals:          298
Number of basis functions:             316
Multiplicity of target state:      singlet

 Generating 2nd functional diffs
Reference energy:             -779.5002646387
Number of electrons:           128.0000277002
XC energy:                     -65.1566634509

      Davidson Diagonalization Parameters
-----------------------------------------------
Number of roots to find:                    4
Number of guess vectors:                   15
Maximum subspace size:                    300
Number of vectors to save:                  4
Collapse vectors per root:                  2
Number of CSFs:                          2080
Maximum Davidson iterations:              500
Residual convergence:                 1.0e-06
Orthogonality tolerance:              1.0e-12
Use incremental sigma vectors:             No

Davidson memory usage:  12.89 MB

Guess Vectors:
  64 &  64 : closed :    -0.183817
  64 &  63 :  open  :    -0.083139
  64 &  62 :  open  :    -0.068164
  64 &  61 :  open  :    -0.004419
  64 &  59 :  open  :    -0.002924
  63 &  63 : closed :     0.017540
  64 &  60 :  open  :     0.027733
  63 &  62 :  open  :     0.032515
  64 &  57 :  open  :     0.042814
  62 &  62 : closed :     0.047490
  64 &  58 :  open  :     0.047887
  64 &  55 :  open  :     0.094032
  63 &  61 :  open  :     0.096259
  63 &  59 :  open  :     0.097754
  64 &  56 :  open  :     0.107393

  Root           Eigenvalue       Energy Change        Residual
-------------------------------------------------------------------
Iteration:    0   Subspace Size:   15
Root: 1:        -0.09595136        -0.09595136         0.03709072  
Root: 2:         0.01488148         0.01488148         0.03896852  
Root: 3:         0.02516215         0.02516215         0.04017533  
Root: 4:         0.06147421         0.06147421         0.04014988  

Iteration:    1   Subspace Size:   19
Root: 1:        -0.09809838        -0.00214703         0.00434807  
Root: 2:         0.01075078        -0.00413070         0.01014330  
Root: 3:         0.02177471        -0.00338744         0.00753535  
Root: 4:         0.05672675        -0.00474746         0.00960670  

Iteration:    2   Subspace Size:   23
Root: 1:        -0.09813257        -0.00003419         0.00063830  
Root: 2:         0.01048670        -0.00026408         0.00184475  
Root: 3:         0.02165239        -0.00012232         0.00160279  
Root: 4:         0.05648502        -0.00024173         0.00246429  

Iteration:    3   Subspace Size:   27
Root: 1:        -0.09813330        -0.00000073         0.00007952  
Root: 2:         0.01047837        -0.00000833         0.00042327  
Root: 3:         0.02164686        -0.00000553         0.00032326  
Root: 4:         0.05646898        -0.00001604         0.00052633  

Iteration:    4   Subspace Size:   31
Root: 1:        -0.09813331        -0.00000001         0.00001103  
Root: 2:         0.01047799        -0.00000038         0.00007984  
Root: 3:         0.02164664        -0.00000023         0.00006064  
Root: 4:         0.05646817        -0.00000082         0.00014540  

Iteration:    5   Subspace Size:   35
Root: 1:        -0.09813331        -0.00000000         0.00000135  
Root: 2:         0.01047797        -0.00000001         0.00001353  
Root: 3:         0.02164663        -0.00000001         0.00000977  
Root: 4:         0.05646811        -0.00000006         0.00002890  

Iteration:    6   Subspace Size:   39
Root: 1:        -0.09813331        -0.00000000         0.00000019  Converged
Root: 2:         0.01047797        -0.00000000         0.00000244  
Root: 3:         0.02164663        -0.00000000         0.00000156  
Root: 4:         0.05646811        -0.00000000         0.00000636  

Iteration:    7   Subspace Size:   42
Root: 1:        -0.09813331        -0.00000000         0.00000017  Converged
Root: 2:         0.01047797        -0.00000000         0.00000045  Converged
Root: 3:         0.02164663        -0.00000000         0.00000027  Converged
Root: 4:         0.05646811        -0.00000000         0.00000118  

Iteration:    8   Subspace Size:   43
Root: 1:        -0.09813331        -0.00000000         0.00000017  Converged
Root: 2:         0.01047797        -0.00000000         0.00000045  Converged
Root: 3:         0.02164663        -0.00000000         0.00000024  Converged
Root: 4:         0.05646811        -0.00000000         0.00000024  Converged

Davidson converged in 8 iterations
43 sigma vectors were formed

      Davidson Diagonalization Parameters
-----------------------------------------------
Number of roots to find:                    4
Number of guess vectors:                   15
Maximum subspace size:                    300
Number of vectors to save:                  4
Collapse vectors per root:                  2
Number of CSFs:                          2016
Maximum Davidson iterations:              500
Residual convergence:                 1.0e-06
Orthogonality tolerance:              1.0e-12
Use incremental sigma vectors:             No

Davidson memory usage:  12.58 MB

Guess Vectors:
  64 &  63 :  open  :    -0.083139
  64 &  62 :  open  :    -0.068164
  64 &  61 :  open  :    -0.004419
  64 &  59 :  open  :    -0.002924
  64 &  60 :  open  :     0.027733
  63 &  62 :  open  :     0.032515
  64 &  57 :  open  :     0.042814
  64 &  58 :  open  :     0.047887
  64 &  55 :  open  :     0.094032
  63 &  61 :  open  :     0.096259
  63 &  59 :  open  :     0.097754
  64 &  56 :  open  :     0.107393
  62 &  61 :  open  :     0.111234
  62 &  59 :  open  :     0.112729
  64 &  54 :  open  :     0.125465

  Root           Eigenvalue       Energy Change        Residual
-------------------------------------------------------------------
Iteration:    0   Subspace Size:   15
Root: 1:        -0.00474940        -0.00474940         0.02541788  
Root: 2:         0.01234836         0.01234836         0.02762842  
Root: 3:         0.04765122         0.04765122         0.02147241  
Root: 4:         0.07394567         0.07394567         0.02267397  

Iteration:    1   Subspace Size:   19
Root: 1:        -0.00646466        -0.00171526         0.00413310  
Root: 2:         0.01011979        -0.00222857         0.00556331  
Root: 3:         0.04603847        -0.00161275         0.00401804  
Root: 4:         0.07203131        -0.00191436         0.00640276  

Iteration:    2   Subspace Size:   23
Root: 1:        -0.00650726        -0.00004259         0.00052080  
Root: 2:         0.01003871        -0.00008108         0.00081069  
Root: 3:         0.04598894        -0.00004954         0.00055158  
Root: 4:         0.07190227        -0.00012904         0.00083959  

Iteration:    3   Subspace Size:   27
Root: 1:        -0.00650789        -0.00000064         0.00008236  
Root: 2:         0.01003701        -0.00000170         0.00011639  
Root: 3:         0.04598804        -0.00000090         0.00009840  
Root: 4:         0.07189989        -0.00000238         0.00019403  

Iteration:    4   Subspace Size:   31
Root: 1:        -0.00650791        -0.00000001         0.00001290  
Root: 2:         0.01003698        -0.00000003         0.00001953  
Root: 3:         0.04598801        -0.00000003         0.00001588  
Root: 4:         0.07189975        -0.00000014         0.00002951  

Iteration:    5   Subspace Size:   35
Root: 1:        -0.00650791        -0.00000000         0.00000192  
Root: 2:         0.01003698        -0.00000000         0.00000403  
Root: 3:         0.04598800        -0.00000000         0.00000299  
Root: 4:         0.07189975        -0.00000000         0.00000475  

Iteration:    6   Subspace Size:   39
Root: 1:        -0.00650791        -0.00000000         0.00000023  Converged
Root: 2:         0.01003698        -0.00000000         0.00000076  Converged
Root: 3:         0.04598800        -0.00000000         0.00000053  Converged
Root: 4:         0.07189975        -0.00000000         0.00000076  Converged

Davidson converged in 6 iterations
39 sigma vectors were formed

  Root   Mult.   Total Energy (a.u.)   Ex. Energy (a.u.)     Ex. Energy (eV)     Ex. Energy (nm)        Osc. (a.u.)  
-------------------------------------------------------------------------------------------------------------------
     1  singlet       -779.59839795
     2  triplet       -779.50677255          0.09162540          2.49325352        497.27883450          0.00000000
     3  triplet       -779.49022766          0.10817028          2.94346267        421.21893333          0.00000000
     4  singlet       -779.48978666          0.10861128          2.95546283        419.50864499          0.06251114
     5  singlet       -779.47861801          0.11977994          3.25937737        380.39234703          0.76707536
     6  triplet       -779.45427663          0.14412131          3.92173975        316.14596733          0.00000000
     7  singlet       -779.44379653          0.15460141          4.20691785        294.71509839          0.12600834
     8  triplet       -779.42836489          0.17003305          4.62683402        267.96772922          0.00000000

Singlet  1: Largest CI coefficients:
  64  &  64 : closed :  -0.995646

Triplet  2: Largest CI coefficients:
  63  &  64 :  open  :  -0.701303
  64  &  63 :  open  :   0.701303

Triplet  3: Largest CI coefficients:
  62  &  64 :  open  :   0.687347
  64  &  62 :  open  :  -0.687347
  62  &  63 :  open  :  -0.135648
  63  &  62 :  open  :   0.135648

Singlet  4: Largest CI coefficients:
  62  &  64 :  open  :  -0.591147
  64  &  62 :  open  :  -0.591147
  63  &  64 :  open  :  -0.349893
  64  &  63 :  open  :  -0.349893
  62  &  63 :  open  :   0.124076
  63  &  62 :  open  :   0.124076

Singlet  5: Largest CI coefficients:
  63  &  64 :  open  :  -0.601949
  64  &  63 :  open  :  -0.601949
  62  &  64 :  open  :   0.342052
  64  &  62 :  open  :   0.342052

Triplet  6: Largest CI coefficients:
  61  &  64 :  open  :  -0.691741
  64  &  61 :  open  :   0.691741

Singlet  7: Largest CI coefficients:
  61  &  64 :  open  :  -0.686963
  64  &  61 :  open  :  -0.686963
  61  &  63 :  open  :   0.103358
  63  &  61 :  open  :   0.103358

Triplet  8: Largest CI coefficients:
  60  &  64 :  open  :  -0.698616
  64  &  60 :  open  :   0.698616

Singlet state dipole moments:

  Root       Dx         Dy         Dz         |D|  (Debye)
------------------------------------------------------------
     1   -16.1740    -1.4850     0.7104    16.2575
     2    -6.1307     1.3159    -1.3062     6.4050
     3   -14.9403    -2.0163     0.0576    15.0759
     4     4.2520    -3.5374     1.7259     5.7941

Triplet state dipole moments:

  Root       Dx         Dy         Dz         |D|  (Debye)
------------------------------------------------------------
     1   -15.7020    -2.2817     0.2283    15.8685
     2    -5.3402     1.9307    -1.6552     5.9148
     3     3.7770    -3.0370     1.3570     5.0329
     4     9.1495    -5.8655     3.1378    11.3121

Transition dipole moments between singlet states:

    Transition       Tx         Ty         Tz         |T| (a.u.)
------------------------------------------------------------------
     1 ->    2     0.9227    -0.1081     0.0175     0.9292
     1 ->    3     3.0733    -0.3901    -0.0939     3.0994
     1 ->    4    -0.8394     0.6161    -0.3720     1.1057
     2 ->    3    -1.2170    -0.6547     0.3100     1.4163
     2 ->    4    -0.3263     0.1519    -0.1196     0.3793
     3 ->    4    -0.3786     0.1636    -0.0769     0.4196

Transition dipole moments between triplet states:

    Transition       Tx         Ty         Tz         |T| (a.u.)
------------------------------------------------------------------
     1 ->    2    -0.7380    -0.1476     0.0300     0.7532
     1 ->    3     0.4559     0.4264    -0.2265     0.6641
     1 ->    4    -0.3978     0.1693    -0.1031     0.4444
     2 ->    3     0.3278    -0.0958     0.0901     0.3532
     2 ->    4    -0.1560     0.0192    -0.0147     0.1579
     3 ->    4    -0.2975    -0.1069     0.0834     0.3269

Magnet in gcp call
 n=          32
 coors(1) =   -9.61613527416277        2.03519123815602     
  1.326137461283274E-002
 coors(2) =   -7.43666155234765        3.32742675913911     
  0.317847805169146     
 elements:            7           6
 gcp_e =   0.000000000000000E+000
 echo:  F
 pbc:  F
 method =pbeh3c              
 in gcp call
 n=          32
 coors(1) =   -9.61613527416277        2.03519123815602     
  1.326137461283274E-002
 coors(2) =   -7.43666155234765        3.32742675913911     
  0.317847805169146     
 elements:            7           6
 gcp_e =   0.000000000000000E+000
 echo:  F
 pbc:  F
 method =pbeh3c              
ic transition dipole moments and rotational strengths:

 Transition      Lx         Ly         Lz       R(len)     R(vel) (a.u.)
------------------------------------------------------------------------
 1 ->    2    -0.1379    -0.3187     0.0512     0.0919     0.6782
 1 ->    3    -0.3185     0.2018    -0.6980     0.9918     4.3138
 1 ->    4    -0.0187    -0.0992    -0.1042     0.0066     0.0228

Electric transition quadrupole moments (Cartesian):

 Transition      Qxy        Qxz        Qyz        Qxx        Qyy        Qzz       norm (a.u.)
----------------------------------------------------------------------------------------------
 1 ->    2     0.5768    -0.2604    -0.0394    -3.1087    -0.0147    -0.0577     3.1733
 1 ->    3     2.8767    -0.4734    -0.2587   -13.8335    -0.1292     0.0502    14.1404
 1 ->    4     3.5774    -1.8770    -0.6310   -14.9009     0.5428     0.3242    15.4646


Building Xtilde...

Building Z-vector RHS...

 Generating 2nd functional diffs
Solving CPSCF equations
Using DIIS solver

 Iter         Residual      
------  --------------------
    1      1.790255076694
    2      3.290650165319
    3      0.921232347799
    4      0.094709446394
    5      0.019685092685
    6      0.010185043204
    7      0.002880400482
    8      0.001697125987
    9      0.000737646489
   10      0.000325075648
   11      0.000088551251
   12      0.000043011974
   13      0.000018013438
   14      0.000008894239
   15      0.000003360051
   16      0.000001962018
   17      0.000000755793

CPSCF converged

Building X...

Computing grad Generating 2nd functional diffs
 Generating 2nd functional diffs
Building Xtilde...

Building Z-vector RHS...

 Generating 2nd functional diffs
Solving CPSCF equations
Using DIIS solver

 Iter         Residual      
------  --------------------
    1      4.624985612483
    2     10.704606201729
    3      1.258532955059
    4      0.178430448197
    5      0.025966090399
    6      0.014133064090
    7      0.007708338220
    8      0.003473239387
    9      0.000784452191
   10      0.000193569699
   11      0.000085714434
   12      0.000058172645
   13      0.000020336618
   14      0.000012206778
   15      0.000004791066
   16      0.000002206961
   17      0.000000886591

CPSCF converged

Building X...

Computing grad Generating 2nd functional diffs
 Generating 2nd functional diffs
Building Xtilde...

Building Z-vector RHS...

 Generating 2nd functional diffs
Solving CPSCF equations
Using DIIS solver

 Iter         Residual      
------  --------------------
    1      0.492898811449
    2      1.227925760213
    3      0.075870107754
    4      0.010998322554
    5      0.006033674067
    6      0.002330154950
    7      0.000804228188
    8      0.000205324886
    9      0.000117950320
   10      0.000033738481
   11      0.000011770966
   12      0.000005796871
   13      0.000002837931
   14      0.000002068486
   15      0.000000967016

CPSCF converged

Building X...

 Generating 2nd functional diffs
 Generating 2nd functional diffs
Lower state energy:      -779.5983979450
Upper state energy:      -779.4897866644
Energy difference:          0.1086112806
 Energy calculation finished, energy:  0.000000000E+00

Converting Cartesians to HDLC

Converting Cartesians to HDLC

Converting Cartesians to HDLC
 in dlf_makehessian...
Testing convergence  in cycle    1
  Max grad  1.0861E-01 Target: 1.0000E-04 converged?   no
  RMS grad  1.4848E-02 Target: 6.6667E-05 converged?   no
Finite-difference calculation for a diagonal Hessian
Delta :   3.00E-03

Converting HDLC to Cartesians
 in gcp call
 n=          32
 coors(1) =   -9.60178410923974        2.03743423275153     
  8.052043657149267E-003
 coors(2) =   -7.42077025828400        3.32656762719853     
  0.315228480151962     
 elements:            7           6
 gcp_e =    1.00000000000000     
 echo:  F
 pbc:  F
 method =pbeh3c              
DFTD Energy:    -0.0206810 hartree
gCP Energy:     0.0541042 hartree
| Total AOs: 316    Total MOs: 298
Setting up the DFT grid...
| time to set the grid = 0.08 s
DFT grid points: 367974 (11499 points/atom)

                      *** Start SCF Iterations ***

 Iter     DIIS Error       Energy change      Electrons        XC Energy           Energy        Time(s)
----------------------------------------------------------------------------------------------------------
Initial temperature is 0.250000
| Skip purify step
|    1     0.0369532142    -779.3712088595   126.0129827803   -64.4636964360    -779.3712088595     1.88  
|    2     0.0703689139      +7.3744607018   126.0000296761   -63.7048435260    -771.9967481577     1.84  
|    3     0.0282087321      -0.1349930519   126.0000288680   -63.7616624306    -772.1317412096     1.80  
|    4     0.0180990382      -0.0168221078   126.0000294070   -63.7923610561    -772.1485633174     1.75  
|    5     0.0124125901      -0.0065947397   126.0000292157   -63.8104988190    -772.1551580571     1.71  
|    6     0.0080228073      -0.0028886765   126.0000291425   -63.8259168868    -772.1580467336     1.69  
|    7     0.0022654973      -0.0016150008   126.0000291604   -63.8404153561    -772.1596617345     1.70  
|    8     0.0008459381      -0.0001425440   126.0000291706   -63.8473769850    -772.1598042784     1.64  
|    9     0.0002178164      -0.0000138500   126.0000291806   -63.8482124056    -772.1598181285     1.91  
|   10     0.0001573783      -0.0000018862   126.0000291928   -63.8482275248    -772.1598200146     1.56  
|   11     0.0000499921      -0.0000005745   126.0000291983   -63.8483723539    -772.1598205892     1.53  
----------------------------------------------------------------------------------------------------------
FINAL ENERGY: -772.1598205892 a.u.
Fractional Occupation Entropy: 0.0000000000
Mermin Free Energy:            -772.1598205892
DISPERSION CONTRIBUTION TO ENERGY: -0.0206809574 a.u.
GCP BSSE CORRECTION: 0.0541042187 a.u.
HOMO-LUMO GAP: 3.074 eV
CENTER OF MASS: {-0.008817, -0.044372, -0.066800} ANGS
DIPOLE MOMENT: {-8.328244, -2.629909, 2.277331} (|D| = 9.025647) DEBYE
Writing out molden info

Running Mulliken population analysis...


  Restricted hh-TDA Parameters
--------------------------------------------
Number of occupied orbitals:            64
Number of virtual orbitals:            234
Number of molecular orbitals:          298
Number of basis functions:             316
Multiplicity of target state:      singlet

 Generating 2nd functional diffs
Reference energy:             -779.5011966733
Number of electrons:           128.0000296614
XC energy:                     -65.1623838257

      Davidson Diagonalization Parameters
-----------------------------------------------
Number of roots to find:                    4
Number of guess vectors:                   15
Maximum subspace size:                    300
Number of vectors to save:                  4
Collapse vectors per root:                  2
Number of CSFs:                          2080
Maximum Davidson iterations:              500
Residual convergence:                 1.0e-06
Orthogonality tolerance:              1.0e-12
Use incremental sigma vectors:             No

Davidson memory usage:  12.89 MB

Guess Vectors:
  64 &  64 : closed :    -0.185487
  64 &  63 :  open  :    -0.083390
  64 &  62 :  open  :    -0.068881
  64 &  61 :  open  :    -0.004266
  64 &  59 :  open  :    -0.003781
  63 &  63 : closed :     0.018707
  64 &  60 :  open  :     0.026758
  63 &  62 :  open  :     0.033216
  64 &  57 :  open  :     0.041462
  64 &  58 :  open  :     0.046688
  62 &  62 : closed :     0.047724
  64 &  55 :  open  :     0.093886
  63 &  61 :  open  :     0.097831
  63 &  59 :  open  :     0.098317
  64 &  56 :  open  :     0.108256

  Root           Eigenvalue       Energy Change        Residual
-------------------------------------------------------------------
Iteration:    0   Subspace Size:   15
Root: 1:        -0.09743402        -0.09743402         0.03706820  
Root: 2:         0.01430942         0.01430942         0.03892748  
Root: 3:         0.02486524         0.02486524         0.04014770  
Root: 4:         0.06090390         0.06090390         0.03988329  

Iteration:    1   Subspace Size:   19
Root: 1:        -0.09957247        -0.00213845         0.00430086  
Root: 2:         0.01020274        -0.00410668         0.01009315  
Root: 3:         0.02151707        -0.00334817         0.00747210  
Root: 4:         0.05624293        -0.00466097         0.00948991  

Iteration:    2   Subspace Size:   23
Root: 1:        -0.09960578        -0.00003331         0.00062901  
Root: 2:         0.00994077        -0.00026197         0.00182879  
Root: 3:         0.02139804        -0.00011903         0.00158976  
Root: 4:         0.05600680        -0.00023613         0.00238366  

Iteration:    3   Subspace Size:   27
Root: 1:        -0.09960648        -0.00000070         0.00007817  
Root: 2:         0.00993247        -0.00000830         0.00041394  
Root: 3:         0.02139268        -0.00000536         0.00031422  
Root: 4:         0.05599225        -0.00001455         0.00046258  

Iteration:    4   Subspace Size:   31
Root: 1:        -0.09960649        -0.00000001         0.00001075  
Root: 2:         0.00993210        -0.00000037         0.00008023  
Root: 3:         0.02139247        -0.00000021         0.00006117  
Root: 4:         0.05599161        -0.00000063         0.00013241  

Iteration:    5   Subspace Size:   35
Root: 1:        -0.09960649        -0.00000000         0.00000131  
Root: 2:         0.00993209        -0.00000001         0.00001384  
Root: 3:         0.02139247        -0.00000001         0.00001012  
Root: 4:         0.05599157        -0.00000005         0.00002709  

Iteration:    6   Subspace Size:   39
Root: 1:        -0.09960649        -0.00000000         0.00000018  Converged
Root: 2:         0.00993209        -0.00000000         0.00000257  
Root: 3:         0.02139247        -0.00000000         0.00000166  
Root: 4:         0.05599156        -0.00000000         0.00000606  

Iteration:    7   Subspace Size:   42
Root: 1:        -0.09960649        -0.00000000         0.00000015  Converged
Root: 2:         0.00993209        -0.00000000         0.00000047  Converged
Root: 3:         0.02139247        -0.00000000         0.00000029  Converged
Root: 4:         0.05599156        -0.00000000         0.00000110  

Iteration:    8   Subspace Size:   43
Root: 1:        -0.09960649        -0.00000000         0.00000015  Converged
Root: 2:         0.00993209        -0.00000000         0.00000047  Converged
Root: 3:         0.02139247        -0.00000000         0.00000027  Converged
Root: 4:         0.05599156        -0.00000000         0.00000022  Converged

Davidson converged in 8 iterations
43 sigma vectors were formed

      Davidson Diagonalization Parameters
-----------------------------------------------
Number of roots to find:                    4
Number of guess vectors:                   15
Maximum subspace size:                    300
Number of vectors to save:                  4
Collapse vectors per root:                  2
Number of CSFs:                          2016
Maximum Davidson iterations:              500
Residual convergence:                 1.0e-06
Orthogonality tolerance:              1.0e-12
Use incremental sigma vectors:             No

Davidson memory usage:  12.58 MB

Guess Vectors:
  64 &  63 :  open  :    -0.083390
  64 &  62 :  open  :    -0.068881
  64 &  61 :  open  :    -0.004266
  64 &  59 :  open  :    -0.003781
  64 &  60 :  open  :     0.026758
  63 &  62 :  open  :     0.033216
  64 &  57 :  open  :     0.041462
  64 &  58 :  open  :     0.046688
  64 &  55 :  open  :     0.093886
  63 &  61 :  open  :     0.097831
  63 &  59 :  open  :     0.098317
  64 &  56 :  open  :     0.108256
  62 &  61 :  open  :     0.112340
  62 &  59 :  open  :     0.112825
  64 &  54 :  open  :     0.125312

  Root           Eigenvalue       Energy Change        Residual
-------------------------------------------------------------------
Iteration:    0   Subspace Size:   15
Root: 1:        -0.00494811        -0.00494811         0.02537062  
Root: 2:         0.01168778         0.01168778         0.02804082  
Root: 3:         0.04743455         0.04743455         0.02142292  
Root: 4:         0.07290288         0.07290288         0.02260258  

Iteration:    1   Subspace Size:   19
Root: 1:        -0.00665714        -0.00170903         0.00413257  
Root: 2:         0.00940026        -0.00228752         0.00567582  
Root: 3:         0.04583342        -0.00160113         0.00400567  
Root: 4:         0.07101120        -0.00189168         0.00630407  

Iteration:    2   Subspace Size:   23
Root: 1:        -0.00669994        -0.00004280         0.00052993  
Root: 2:         0.00931604        -0.00008422         0.00083178  
Root: 3:         0.04578393        -0.00004950         0.00055980  
Root: 4:         0.07088629        -0.00012491         0.00083223  

Iteration:    3   Subspace Size:   27
Root: 1:        -0.00670060        -0.00000066         0.00008172  
Root: 2:         0.00931423        -0.00000181         0.00012007  
Root: 3:         0.04578299        -0.00000093         0.00010505  
Root: 4:         0.07088397        -0.00000232         0.00018770  

Iteration:    4   Subspace Size:   31
Root: 1:        -0.00670061        -0.00000001         0.00001261  
Root: 2:         0.00931420        -0.00000003         0.00002058  
Root: 3:         0.04578296        -0.00000004         0.00001841  
Root: 4:         0.07088384        -0.00000013         0.00002953  

Iteration:    5   Subspace Size:   35
Root: 1:        -0.00670061        -0.00000000         0.00000186  
Root: 2:         0.00931420        -0.00000000         0.00000408  
Root: 3:         0.04578296        -0.00000000         0.00000399  
Root: 4:         0.07088383        -0.00000000         0.00000498  

Iteration:    6   Subspace Size:   39
Root: 1:        -0.00670061        -0.00000000         0.00000023  Converged
Root: 2:         0.00931420        -0.00000000         0.00000071  Converged
Root: 3:         0.04578296        -0.00000000         0.00000066  Converged
Root: 4:         0.07088383        -0.00000000         0.00000085  Converged

Davidson converged in 6 iterations
39 sigma vectors were formed

  Root   Mult.   Total Energy (a.u.)   Ex. Energy (a.u.)     Ex. Energy (eV)     Ex. Energy (nm)        Osc. (a.u.)  
-------------------------------------------------------------------------------------------------------------------
     1  singlet       -779.60080316
     2  triplet       -779.50789729          0.09290587          2.52809706        490.42508082          0.00000000
     3  triplet       -779.49188247          0.10892069          2.96388226        418.31695719          0.00000000
     4  singlet       -779.49126458          0.10953858          2.98069587        415.95729972          0.05296904
     5  singlet       -779.47980421          0.12099895          3.29254854        376.56003880          0.78322025
     6  triplet       -779.45541372          0.14538945          3.95624749        313.38843463          0.00000000
     7  singlet       -779.44520511          0.15559805          4.23403772        292.82738789          0.12435405
     8  triplet       -779.43031284          0.17049032          4.63927694        267.24901786          0.00000000

Singlet  1: Largest CI coefficients:
  64  &  64 : closed :   0.995699

Triplet  2: Largest CI coefficients:
  63  &  64 :  open  :   0.701482
  64  &  63 :  open  :  -0.701482

Triplet  3: Largest CI coefficients:
  62  &  64 :  open  :   0.688096
  64  &  62 :  open  :  -0.688096
  62  &  63 :  open  :  -0.133087
  63  &  62 :  open  :   0.133087

Singlet  4: Largest CI coefficients:
  62  &  64 :  open  :   0.602725
  64  &  62 :  open  :   0.602725
  63  &  64 :  open  :   0.330262
  64  &  63 :  open  :   0.330262
  62  &  63 :  open  :  -0.124018
  63  &  62 :  open  :  -0.124018

Singlet  5: Largest CI coefficients:
  63  &  64 :  open  :   0.613090
  64  &  63 :  open  :   0.613090
  62  &  64 :  open  :  -0.322682
  64  &  62 :  open  :  -0.322682

Triplet  6: Largest CI coefficients:
  61  &  64 :  open  :   0.691164
  64  &  61 :  open  :  -0.691164

Singlet  7: Largest CI coefficients:
  61  &  64 :  open  :   0.687831
  64  &  61 :  open  :   0.687831

Triplet  8: Largest CI coefficients:
  60  &  64 :  open  :  -0.698324
  64  &  60 :  open  :   0.698324

Singlet state dipole moments:

  Root       Dx         Dy         Dz         |D|  (Debye)
------------------------------------------------------------
     1   -16.1972    -1.4961     0.6835    16.2805
     2    -5.9226     1.3531    -1.3235     6.2177
     3   -15.1115    -2.1018     0.0761    15.2571
     4     4.4373    -3.5760     1.7219     5.9533

Triplet state dipole moments:

  Root       Dx         Dy         Dz         |D|  (Debye)
------------------------------------------------------------
     1   -15.7189    -2.2997     0.2132    15.8877
     2    -5.2623     1.8844    -1.6295     5.8222
     3     3.9558    -3.0981     1.3725     5.2087
     4     9.2024    -5.8574     3.0993    11.3402

Transition dipole moments between singlet states:

    Transition       Tx         Ty         Tz         |T| (a.u.)
------------------------------------------------------------------
     1 ->    2     0.8454    -0.1008     0.0213     0.8517
     1 ->    3     3.0887    -0.4022    -0.0880     3.1160
     1 ->    4    -0.8431     0.5998    -0.3580     1.0949
     2 ->    3    -1.1393    -0.6152     0.2898     1.3269
     2 ->    4    -0.3198     0.1499    -0.1190     0.3727
     3 ->    4    -0.3685     0.1656    -0.0783     0.4115

Transition dipole moments between triplet states:

    Transition       Tx         Ty         Tz         |T| (a.u.)
------------------------------------------------------------------
     1 ->    2     0.7264     0.1413    -0.0259     0.7404
     1 ->    3     0.4591     0.4142    -0.2177     0.6555
     1 ->    4     0.4036    -0.1662     0.1007     0.4480
     2 ->    3    -0.3322     0.0982    -0.0917     0.3583
     2 ->    4    -0.1568     0.0193    -0.0147     0.1587
     3 ->    4     0.2827     0.1131    -0.0874     0.3168

Magnetic transition dipole moments and rotational strengths:

 Transition  in gcp call
 n=          32
 coors(1) =   -9.60178410923974        2.03743423275153     
  8.052043657149267E-003
 coors(2) =   -7.42077025828400        3.32656762719853     
  0.315228480151962     
 elements:            7           6
 gcp_e =   0.000000000000000E+000
 echo:  F
 pbc:  F
 method =pbeh3c              
 in gcp call
 n=          32
 coors(1) =   -9.60178410923974        2.03743423275153     
  8.052043657149267E-003
 coors(2) =   -7.42077025828400        3.32656762719853     
  0.315228480151962     
 elements:            7           6
 gcp_e =   0.000000000000000E+000
 echo:  F
 pbc:  F
 method =pbeh3c              
     Lx         Ly         Lz       R(len)     R(vel) (a.u.)
------------------------------------------------------------------------
 1 ->    2    -0.1309    -0.3216     0.0621     0.0769     0.5960
 1 ->    3    -0.3183     0.1921    -0.7078     0.9982     4.4445
 1 ->    4    -0.0179    -0.0931    -0.0925     0.0076     0.0247

Electric transition quadrupole moments (Cartesian):

 Transition      Qxy        Qxz        Qyz        Qxx        Qyy        Qzz       norm (a.u.)
----------------------------------------------------------------------------------------------
 1 ->    2     0.5118    -0.2502    -0.0301    -2.7750    -0.0135    -0.0588     2.8337
 1 ->    3     2.9067    -0.4834    -0.2489   -13.9928    -0.1398     0.0448    14.3026
 1 ->    4     3.4667    -1.8073    -0.6035   -14.7492     0.5271     0.3023    15.2826


Building Xtilde...

Building Z-vector RHS...

 Generating 2nd functional diffs
Solving CPSCF equations
Using DIIS solver

 Iter         Residual      
------  --------------------
    1      1.786594953709
    2      3.240761934711
    3      0.923492081335
    4      0.096256487669
    5      0.019250681864
    6      0.009904355845
    7      0.002808577100
    8      0.001689211370
    9      0.000726743192
   10      0.000320669707
   11      0.000086566773
   12      0.000040719538
   13      0.000018474761
   14      0.000008888054
   15      0.000003370217
   16      0.000001889094
   17      0.000000757951

CPSCF converged

Building X...

Computing grad Generating 2nd functional diffs
 Generating 2nd functional diffs
Building Xtilde...

Building Z-vector RHS...

 Generating 2nd functional diffs
Solving CPSCF equations
Using DIIS solver

 Iter         Residual      
------  --------------------
    1      4.634182999031
    2     10.677495489298
    3      1.271295340785
    4      0.178601159813
    5      0.025936535983
    6      0.014216890524
    7      0.007674933397
    8      0.003447403839
    9      0.000768938014
   10      0.000190443644
   11      0.000083427259
   12      0.000056230794
   13      0.000019465721
   14      0.000011933766
   15      0.000004891295
   16      0.000002213022
   17      0.000000857443

CPSCF converged

Building X...

Computing grad Generating 2nd functional diffs
 Generating 2nd functional diffs
Building Xtilde...

Building Z-vector RHS...

 Generating 2nd functional diffs
Solving CPSCF equations
Using DIIS solver

 Iter         Residual      
------  --------------------
    1      0.444082442811
    2      1.103979705335
    3      0.070478892905
    4      0.010148841133
    5      0.006037266570
    6      0.002250779921
    7      0.000766985777
    8      0.000195018044
    9      0.000113040030
   10      0.000031893051
   11      0.000011172008
   12      0.000005364161
   13      0.000002897308
   14      0.000002166122
   15      0.000000923335

CPSCF converged

Building X...

 Generating 2nd functional diffs
 Generating 2nd functional diffs
Lower state energy:      -779.6008031620
Upper state energy:      -779.4912645839
Energy difference:          0.1095385781
 Energy calculation finished, energy:  0.000000000E+00

Converting Cartesians to HDLC

Converting Cartesians to HDLC

Converting Cartesians to HDLC
 in dlf_makehessian...
Finite-difference diagonal Hessian: 2nd point
Energy difference to 1st point:          0.00E+00 H
Abs. Gradient difference to 1st point:   1.35E-02
Testing convergence  in cycle    1
  Max grad  1.0954E-01 Target: 1.0000E-04 converged?   no
  RMS grad  1.4394E-02 Target: 6.6667E-05 converged?   no

Converting HDLC to Cartesians
 in gcp call
 n=          32
 coors(1) =   -9.71648702821892        2.03829558270513     
 -8.782694321162807E-003
 coors(2) =   -7.51201141531968        3.33848542118358     
  0.327082889892295     
 elements:            7           6
 gcp_e =    1.00000000000000     
 echo:  F
 pbc:  F
 method =pbeh3c              
DFTD Energy:    -0.0205897 hartree
gCP Energy:     0.0574419 hartree
| Total AOs: 316    Total MOs: 298
Setting up the DFT grid...
| time to set the grid = 0.07 s
DFT grid points: 367844 (11495 points/atom)

                      *** Start SCF Iterations ***

 Iter     DIIS Error       Energy change      Electrons        XC Energy           Energy        Time(s)
----------------------------------------------------------------------------------------------------------
Initial temperature is 0.250000
| Skip purify step
|    1     0.2595374981    -778.6891287336   125.2724932985   -64.2343020635    -778.6891287336     1.88  
|    2     0.1194630745      +7.3920960279   125.9999920760   -63.9774333009    -771.2970327057     1.85  
|    3     0.4049548225      +2.8819996468   125.9999869656   -63.6261128670    -768.4150330589     1.87  
|    4     0.1235989462      -3.2611135399   125.9999887122   -63.9752339694    -771.6761465988     1.86  
|    5     0.0361612771      -0.2148654374   125.9999860599   -63.9195729268    -771.8910120361     1.80  
|    6     0.0257172740      -0.0222534015   125.9999860645   -63.9096643329    -771.9132654377     1.77  
|    7     0.0036742806      -0.0190545726   125.9999853638   -63.9044096217    -771.9323200102     1.74  
|    8     0.0038954709      -0.0003081401   125.9999853554   -63.8999522717    -771.9326281503     1.67  
|    9     0.0009853127      -0.0002805620   125.9999854152   -63.9010695237    -771.9329087123     1.89  
|   10     0.0005032119      -0.0000352386   125.9999854471   -63.9020429010    -771.9329439510     1.59  
|   11     0.0001178639      -0.0000080087   125.9999854617   -63.9021525097    -771.9329519597     1.57  
|   12     0.0000638994      -0.0000008482   125.9999854645   -63.9020417639    -771.9329528078     1.53  
|   13     0.0000227841      -0.0000000822   125.9999854654   -63.9021707685    -771.9329528900     1.51  
----------------------------------------------------------------------------------------------------------
FINAL ENERGY: -771.9329528900 a.u.
Fractional Occupation Entropy: 0.0000000000
Mermin Free Energy:            -771.9329528900
DISPERSION CONTRIBUTION TO ENERGY: -0.0205896635 a.u.
GCP BSSE CORRECTION: 0.0574419072 a.u.
HOMO-LUMO GAP: 0.286 eV
CENTER OF MASS: {0.000479, -0.055559, -0.057341} ANGS
DIPOLE MOMENT: {-11.671270, -3.523123, 2.367789} (|D| = 12.419234) DEBYE
Writing out molden info

Running Mulliken population analysis...


  Restricted hh-TDA Parameters
--------------------------------------------
Number of occupied orbitals:            64
Number of virtual orbitals:            234
Number of molecular orbitals:          298
Number of basis functions:             316
Multiplicity of target state:      singlet

 Generating 2nd functional diffs
Reference energy:             -779.2750068717
Number of electrons:           127.9999852345
XC energy:                     -65.2173113844

      Davidson Diagonalization Parameters
-----------------------------------------------
Number of roots to find:                    4
Number of guess vectors:                   15
Maximum subspace size:                    300
Number of vectors to save:                  4
Collapse vectors per root:                  2
Number of CSFs:                          2080
Maximum Davidson iterations:              500
Residual convergence:                 1.0e-06
Orthogonality tolerance:              1.0e-12
Use incremental sigma vectors:             No

Davidson memory usage:  12.89 MB

Guess Vectors:
  64 &  64 : closed :    -0.083973
  64 &  63 :  open  :    -0.078887
  63 &  63 : closed :    -0.073801
  64 &  62 :  open  :    -0.054217
  63 &  62 :  open  :    -0.049131
  62 &  62 : closed :    -0.024461
  64 &  61 :  open  :     0.004812
  63 &  61 :  open  :     0.009899
  64 &  60 :  open  :     0.027275
  63 &  60 :  open  :     0.032361
  62 &  61 :  open  :     0.034568
  64 &  58 :  open  :     0.055388
  62 &  60 :  open  :     0.057031
  63 &  58 :  open  :     0.060474
  64 &  59 :  open  :     0.070587

  Root           Eigenvalue       Energy Change        Residual
-------------------------------------------------------------------
Iteration:    0   Subspace Size:   15
Root: 1:        -0.01507446        -0.01507446         0.01924733  
Root: 2:        -0.00749116        -0.00749116         0.02218517  
Root: 3:         0.05443496         0.05443496         0.04255036  
Root: 4:         0.07643972         0.07643972         0.02490540  

Iteration:    1   Subspace Size:   19
Root: 1:        -0.01602823        -0.00095377         0.00291995  
Root: 2:        -0.00863997        -0.00114881         0.00435022  
Root: 3:         0.05031739        -0.00411757         0.01690115  
Root: 4:         0.07568078        -0.00075894         0.02368642  

Iteration:    2   Subspace Size:   23
Root: 1:        -0.01604844        -0.00002021         0.00061606  
Root: 2:        -0.00869237        -0.00005239         0.00097229  
Root: 3:         0.04944517        -0.00087222         0.00366772  
Root: 4:         0.07416547        -0.00151531         0.01698125  

Iteration:    3   Subspace Size:   27
Root: 1:        -0.01604933        -0.00000089         0.00011735  
Root: 2:        -0.00869460        -0.00000224         0.00019198  
Root: 3:         0.04941348        -0.00003169         0.00095926  
Root: 4:         0.07341286        -0.00075260         0.00701249  

Iteration:    4   Subspace Size:   31
Root: 1:        -0.01604936        -0.00000003         0.00002456  
Root: 2:        -0.00869468        -0.00000008         0.00003838  
Root: 3:         0.04941128        -0.00000220         0.00030514  
Root: 4:         0.07327469        -0.00013817         0.00265135  

Iteration:    5   Subspace Size:   35
Root: 1:        -0.01604936        -0.00000000         0.00000448  
Root: 2:        -0.00869469        -0.00000000         0.00000699  
Root: 3:         0.04941107        -0.00000022         0.00007179  
Root: 4:         0.07325289        -0.00002180         0.00120488  

Iteration:    6   Subspace Size:   39
Root: 1:        -0.01604936        -0.00000000         0.00000090  Converged
Root: 2:        -0.00869469        -0.00000000         0.00000113  
Root: 3:         0.04941105        -0.00000001         0.00001427  
Root: 4:         0.07324967        -0.00000322         0.00032205  

Iteration:    7   Subspace Size:   42
Root: 1:        -0.01604936        -0.00000000         0.00000079  Converged
Root: 2:        -0.00869469        -0.00000000         0.00000018  Converged
Root: 3:         0.04941105        -0.00000000         0.00000257  
Root: 4:         0.07324946        -0.00000021         0.00007220  

Iteration:    8   Subspace Size:   44
Root: 1:        -0.01604936        -0.00000000         0.00000079  Converged
Root: 2:        -0.00869469        -0.00000000         0.00000016  Converged
Root: 3:         0.04941105        -0.00000000         0.00000049  Converged
Root: 4:         0.07324945        -0.00000001         0.00001886  

Iteration:    9   Subspace Size:   45
Root: 1:        -0.01604936        -0.00000000         0.00000079  Converged
Root: 2:        -0.00869469        -0.00000000         0.00000016  Converged
Root: 3:         0.04941105        -0.00000000         0.00000049  Converged
Root: 4:         0.07324945        -0.00000000         0.00000445  

Iteration:   10   Subspace Size:   46
Root: 1:        -0.01604936        -0.00000000         0.00000079  Converged
Root: 2:        -0.00869469        -0.00000000         0.00000016  Converged
Root: 3:         0.04941105        -0.00000000         0.00000049  Converged
Root: 4:         0.07324945        -0.00000000         0.00000105  

Iteration:   11   Subspace Size:   47
Root: 1:        -0.01604936        -0.00000000         0.00000079  Converged
Root: 2:        -0.00869469        -0.00000000         0.00000015  Converged
Root: 3:         0.04941105        -0.00000000         0.00000049  Converged
Root: 4:         0.07324945        -0.00000000         0.00000024  Converged

Davidson converged in 11 iterations
47 sigma vectors were formed

      Davidson Diagonalization Parameters
-----------------------------------------------
Number of roots to find:                    4
Number of guess vectors:                   15
Maximum subspace size:                    300
Number of vectors to save:                  4
Collapse vectors per root:                  2
Number of CSFs:                          2016
Maximum Davidson iterations:              500
Residual convergence:                 1.0e-06
Orthogonality tolerance:              1.0e-12
Use incremental sigma vectors:             No

Davidson memory usage:  12.58 MB

Guess Vectors:
  64 &  63 :  open  :    -0.078887
  64 &  62 :  open  :    -0.054217
  63 &  62 :  open  :    -0.049131
  64 &  61 :  open  :     0.004812
  63 &  61 :  open  :     0.009899
  64 &  60 :  open  :     0.027275
  63 &  60 :  open  :     0.032361
  62 &  61 :  open  :     0.034568
  64 &  58 :  open  :     0.055388
  62 &  60 :  open  :     0.057031
  63 &  58 :  open  :     0.060474
  64 &  59 :  open  :     0.070587
  63 &  59 :  open  :     0.075674
  62 &  58 :  open  :     0.085144
  64 &  57 :  open  :     0.097640

  Root           Eigenvalue       Energy Change        Residual
-------------------------------------------------------------------
Iteration:    0   Subspace Size:   15
Root: 1:        -0.01495504        -0.01495504         0.01873302  
Root: 2:        -0.00074800        -0.00074800         0.01698484  
Root: 3:         0.06749297         0.06749297         0.02353495  
Root: 4:         0.07467739         0.07467739         0.01981625  

Iteration:    1   Subspace Size:   19
Root: 1:        -0.01588431        -0.00092926         0.00263770  
Root: 2:        -0.00161194        -0.00086395         0.00224223  
Root: 3:         0.06535260        -0.00214037         0.00573204  
Root: 4:         0.07366108        -0.00101631         0.00624251  

Iteration:    2   Subspace Size:   23
Root: 1:        -0.01590187        -0.00001756         0.00032758  
Root: 2:        -0.00162721        -0.00001526         0.00038062  
Root: 3:         0.06525440        -0.00009820         0.00173286  
Root: 4:         0.07356757        -0.00009351         0.00186287  

Iteration:    3   Subspace Size:   27
Root: 1:        -0.01590211        -0.00000024         0.00005605  
Root: 2:        -0.00162762        -0.00000042         0.00005657  
Root: 3:         0.06524525        -0.00000915         0.00043113  
Root: 4:         0.07355744        -0.00001013         0.00043193  

Iteration:    4   Subspace Size:   31
Root: 1:        -0.01590212        -0.00000001         0.00000749  
Root: 2:        -0.00162763        -0.00000001         0.00000770  
Root: 3:         0.06524473        -0.00000052         0.00007684  
Root: 4:         0.07355700        -0.00000044         0.00012060  

Iteration:    5   Subspace Size:   35
Root: 1:        -0.01590212        -0.00000000         0.00000114  
Root: 2:        -0.00162763        -0.00000000         0.00000115  
Root: 3:         0.06524471        -0.00000002         0.00001632  
Root: 4:         0.07355696        -0.00000004         0.00003067  

Iteration:    6   Subspace Size:   39
Root: 1:        -0.01590212        -0.00000000         0.00000014  Converged
Root: 2:        -0.00162763        -0.00000000         0.00000017  Converged
Root: 3:         0.06524471        -0.00000000         0.00000307  
Root: 4:         0.07355696        -0.00000000         0.00000577  

Iteration:    7   Subspace Size:   41
Root: 1:        -0.01590212        -0.00000000         0.00000013  Converged
Root: 2:        -0.00162763        -0.00000000         0.00000016  Converged
Root: 3:         0.06524471        -0.00000000         0.00000059  Converged
Root: 4:         0.07355696        -0.00000000         0.00000105  

Iteration:    8   Subspace Size:   42
Root: 1:        -0.01590212        -0.00000000         0.00000013  Converged
Root: 2:        -0.00162763        -0.00000000         0.00000016  Converged
Root: 3:         0.06524471        -0.00000000         0.00000059  Converged
Root: 4:         0.07355696        -0.00000000         0.00000021  Converged

Davidson converged in 8 iterations
42 sigma vectors were formed

  Root   Mult.   Total Energy (a.u.)   Ex. Energy (a.u.)     Ex. Energy (eV)     Ex. Energy (nm)        Osc. (a.u.)  
-------------------------------------------------------------------------------------------------------------------
     1  singlet       -779.29105623
     2  triplet       -779.29090899          0.00014724          0.00400667     309444.81201335          0.00000000
     3  singlet       -779.28370156          0.00735467          0.20013079       6195.15962429          0.00068281
     4  triplet       -779.27663450          0.01442173          0.39243513       3159.35583247          0.00000000
     5  singlet       -779.22559582          0.06546041          1.78126818        696.04466111          0.01150444
     6  triplet       -779.20976216          0.08129407          2.21212388        560.47593773          0.00000000
     7  singlet       -779.20175742          0.08929881          2.42994375        510.23494155          0.13230953
     8  triplet       -779.20144992          0.08960631          2.43831148        508.48393205          0.00000000

Singlet  1: Largest CI coefficients:
  63  &  64 :  open  :   0.487746
  64  &  63 :  open  :   0.487746
  62  &  63 :  open  :  -0.435110
  63  &  62 :  open  :  -0.435110
  64  &  64 : closed :   0.322210
  62  &  62 : closed :  -0.129002

Triplet  2: Largest CI coefficients:
  63  &  64 :  open  :  -0.534357
  64  &  63 :  open  :   0.534357
  62  &  63 :  open  :  -0.441995
  63  &  62 :  open  :   0.441995
  62  &  64 :  open  :  -0.114828
  64  &  62 :  open  :   0.114828

Singlet  3: Largest CI coefficients:
  64  &  64 : closed :   0.807949
  62  &  62 : closed :  -0.442422
  63  &  64 :  open  :  -0.210640
  64  &  63 :  open  :  -0.210640
  62  &  63 :  open  :   0.137585
  63  &  62 :  open  :   0.137585

Triplet  4: Largest CI coefficients:
  62  &  64 :  open  :  -0.691868
  64  &  62 :  open  :   0.691868
  62  &  63 :  open  :   0.101068
  63  &  62 :  open  :  -0.101068

Singlet  5: Largest CI coefficients:
  62  &  62 : closed :   0.579056
  62  &  64 :  open  :  -0.423075
  64  &  62 :  open  :  -0.423075
  61  &  64 :  open  :  -0.297605
  64  &  61 :  open  :  -0.297605
  64  &  64 : closed :   0.226790
  61  &  62 :  open  :   0.142299
  62  &  61 :  open  :   0.142299

Triplet  6: Largest CI coefficients:
  61  &  64 :  open  :   0.666169
  64  &  61 :  open  :  -0.666169
  61  &  62 :  open  :  -0.199758
  62  &  61 :  open  :   0.199758

Singlet  7: Largest CI coefficients:
  61  &  64 :  open  :  -0.422381
  64  &  61 :  open  :  -0.422381
  61  &  63 :  open  :  -0.387442
  63  &  61 :  open  :  -0.387442
  62  &  64 :  open  :   0.229451
  64  &  62 :  open  :   0.229451
  58  &  63 :  open  :   0.196283
  63  &  58 :  open  :   0.196283
  63  &  64 :  open  :   0.134169
  64  &  63 :  open  :   0.134169
  60  &  64 :  open  :  -0.115548
  64  &  60 :  open  :  -0.115548
  62  &  63 :  open  :   0.107332
  63  &  62 :  open  :   0.107332
  60  &  63 :  open  :  -0.101308
  63  &  60 :  open  :  -0.101308

Triplet  8: Largest CI coefficients:
  61  &  63 :  open  :  -0.569858
  63  &  61 :  open  :   0.569858
  58  &  63 :  open  :   0.260085
  63  &  58 :  open  :  -0.260085
  62  &  63 :  open  :   0.192027
  63  &  62 :  open  :  -0.192027
  63  &  64 :  open  :  -0.190510
  64  &  63 :  open  :   0.190510
  60  &  63 :  open  :  -0.146688
  63  &  60 :  open  :   0.146688

Singlet state dipole moments:

  Root       Dx         Dy         Dz         |D|  (Debye)
------------------------------------------------------------
     1   -11.0668     2.4086    -2.0830    11.5158
     2   -14.2060     1.0701    -1.3878    14.3137
     3   -17.8719    -3.3373     1.4365    18.2375
     4    -3.2048    -0.5384    -1.0362     3.4109

Triplet state dipole moments:

  Root       Dx         Dy         Dz         |D|  (Debye)
------------------------------------------------------------
     1   -10.8127     2.4685    -2.1319    11.2939
     2   -12.1467     1.2948    -1.5803    12. in gcp call
 n=          32
 coors(1) =   -9.71648702821892        2.03829558270513     
 -8.782694321162807E-003
 coors(2) =   -7.51201141531968        3.33848542118358     
  0.327082889892295     
 elements:            7           6
 gcp_e =   0.000000000000000E+000
 echo:  F
 pbc:  F
 method =pbeh3c              
 in gcp call
 n=          32
 coors(1) =   -9.71648702821892        2.03829558270513     
 -8.782694321162807E-003
 coors(2) =   -7.51201141531968        3.33848542118358     
  0.327082889892295     
 elements:            7           6
 gcp_e =   0.000000000000000E+000
 echo:  F
 pbc:  F
 method =pbeh3c              
3173
     3    -5.1963    -4.2700     1.3692     6.8636
     4     3.3388     0.3942    -1.8479     3.8364

Transition dipole moments between singlet states:

    Transition       Tx         Ty         Tz         |T| (a.u.)
------------------------------------------------------------------
     1 ->    2    -0.3567    -0.0914     0.0608     0.3732
     1 ->    3    -0.3817    -0.2817     0.1964     0.5134
     1 ->    4     1.4708    -0.2296     0.0807     1.4908
     2 ->    3    -2.0476    -0.3970     0.2619     2.1021
     2 ->    4     0.9727    -0.0589    -0.0648     0.9766
     3 ->    4     2.7253    -0.2355     0.0451     2.7358

Transition dipole moments between triplet states:

    Transition       Tx         Ty         Tz         |T| (a.u.)
------------------------------------------------------------------
     1 ->    2    -0.0799     0.0384    -0.0179     0.0904
     1 ->    3    -0.0335    -0.1352     0.1072     0.1757
     1 ->    4     1.3787    -0.2338     0.0925     1.4014
     2 ->    3    -1.7222     0.0899    -0.1078     1.7279
     2 ->    4    -0.4249     0.0479    -0.0262     0.4284
     3 ->    4    -0.2898    -0.2766     0.1798     0.4391

Magnetic transition dipole moments and rotational strengths:

 Transition      Lx         Ly         Lz       R(len)     R(vel) (a.u.)
------------------------------------------------------------------------
 1 ->    2     0.2132     0.6855    -0.2920     0.1565    -0.0657
 1 ->    3    -0.0347    -0.1798     0.0674    -0.0772    -0.0744
 1 ->    4    -0.2705     0.0936     0.0372     0.4164     0.3907

Electric transition quadrupole moments (Cartesian):

 Transition      Qxy        Qxz        Qyz        Qxx        Qyy        Qzz       norm (a.u.)
----------------------------------------------------------------------------------------------
 1 ->    2    -0.5327    -0.0416     0.3069    -0.1627    -0.0335    -0.1041     0.6466
 1 ->    3    -1.8614     1.2223     0.3307     2.9753    -0.1426    -0.1078     3.7353
 1 ->    4     0.7028    -0.1914     0.0891    -1.3398    -0.3190    -0.0355     1.5609


Building Xtilde...

Building Z-vector RHS...

 Generating 2nd functional diffs
Solving CPSCF equations
Using DIIS solver

 Iter         Residual      
------  --------------------
    1      4.477422028395
    2      8.013173667541
    3      0.371251389244
    4      0.055572587871
    5      0.021349854474
    6      0.011310436250
    7      0.005689645648
    8      0.001310925780
    9      0.000354042703
   10      0.000158837971
   11      0.000066275278
   12      0.000031405660
   13      0.000009564633
   14      0.000004199884
   15      0.000001467552
   16      0.000000493715

CPSCF converged

Building X...

Computing grad Generating 2nd functional diffs
 Generating 2nd functional diffs
Building Xtilde...

Building Z-vector RHS...

 Generating 2nd functional diffs
Solving CPSCF equations
Using DIIS solver

 Iter         Residual      
------  --------------------
    1      3.491173038821
    2      6.150284123086
    3      0.439178486078
    4      0.093665002068
    5      0.023837833555
    6      0.006753832084
    7      0.003528020215
    8      0.001123556341
    9      0.000248625421
   10      0.000089070594
   11      0.000033501893
   12      0.000012039178
   13      0.000006386663
   14      0.000002302467
   15      0.000000919840

CPSCF converged

Building X...

Computing grad Generating 2nd functional diffs
 Generating 2nd functional diffs
Building Xtilde...

Building Z-vector RHS...

 Generating 2nd functional diffs
Solving CPSCF equations
Using DIIS solver

 Iter         Residual      
------  --------------------
    1      0.282300949436
    2      0.511184317783
    3      0.036360676351
    4      0.013107691554
    5      0.004421474391
    6      0.001882621392
    7      0.000544381254
    8      0.000175993576
    9      0.000074165760
   10      0.000025554165
   11      0.000010463807
   12      0.000003388094
   13      0.000001724599
   14      0.000000551529

CPSCF converged

Building X...

 Generating 2nd functional diffs
 Generating 2nd functional diffs
Lower state energy:      -779.2910562307
Upper state energy:      -779.2837015580
Energy difference:          0.0073546727
 Energy calculation finished, energy:  0.000000000E+00

Converting Cartesians to HDLC

Converting Cartesians to HDLC

Converting Cartesians to HDLC
 in dlf_makehessian...
Updating Hessian with the BFGS update, No     1
Testing convergence  in cycle    2
    Energy  0.0000E+00 Target: 1.0000E-05 converged?  yes
  Max step  1.0722E+01 Target: 4.0000E-04 converged?   no
  RMS step  1.1426E+00 Target: 2.6667E-04 converged?   no
  Max grad  1.0578E+00 Target: 1.0000E-04 converged?   no
  RMS grad  2.3470E-01 Target: 6.6667E-05 converged?   no

Converting HDLC to Cartesians
 in gcp call
 n=          32
 coors(1) =   -9.62651151440676        2.13818957512736     
  8.407144599137513E-004
 coors(2) =   -7.31093133638544        3.21826434872787     
  0.285958538561006     
 elements:            7           6
 gcp_e =    1.00000000000000     
 echo:  F
 pbc:  F
 method =pbeh3c              
DFTD Energy:    -0.0203559 hartree
gCP Energy:     0.0565867 hartree
| Total AOs: 316    Total MOs: 298
Setting up the DFT grid...
| time to set the grid = 0.07 s
DFT grid points: 368056 (11501 points/atom)

                      *** Start SCF Iterations ***

 Iter     DIIS Error       Energy change      Electrons        XC Energy           Energy        Time(s)
----------------------------------------------------------------------------------------------------------
Initial temperature is 0.250000
| Skip purify step
|    1     0.1267356330    -779.0264087883   125.9351329241   -64.3746503074    -779.0264087883     1.94  
|    2     0.1510156014      +7.3736360106   126.0000191367   -63.8522715115    -771.6527727777     1.90  
|    3     0.1092730752      -0.1610409387   126.0000223972   -63.7131245489    -771.8138137164     1.91  
|    4     0.0295604181      -0.2082642857   126.0000223414   -63.8644628736    -772.0220780022     1.87  
|    5     0.0131897756      -0.0267472645   126.0000228630   -63.8455355305    -772.0488252667     1.81  
|    6     0.0069028141      -0.0046775617   126.0000223698   -63.8320342268    -772.0535028284     1.77  
|    7     0.0010961728      -0.0014004140   126.0000227430   -63.8352606343    -772.0549032424     1.73  
|    8     0.0006747985      -0.0000410737   126.0000227634   -63.8376665194    -772.0549443161     1.67  
|    9     0.0002358365      -0.0000149894   126.0000227639   -63.8373064801    -772.0549593055     1.96  
|   10     0.0000951283      -0.0000017433   126.0000227723   -63.8369351254    -772.0549610488     1.60  
|   11     0.0000301510      -0.0000004181   126.0000227731   -63.8370376232    -772.0549614668     1.59  
----------------------------------------------------------------------------------------------------------
FINAL ENERGY: -772.0549614668 a.u.
Fractional Occupation Entropy: 0.0000000000
Mermin Free Energy:            -772.0549614668
DISPERSION CONTRIBUTION TO ENERGY: -0.0203558973 a.u.
GCP BSSE CORRECTION: 0.0565866510 a.u.
HOMO-LUMO GAP: 1.165 eV
CENTER OF MASS: {-0.009817, -0.084632, -0.064946} ANGS
DIPOLE MOMENT: {-11.990891, -1.799556, 2.030379} (|D| = 12.293995) DEBYE
Writing out molden info

Running Mulliken population analysis...


  Restricted hh-TDA Parameters
--------------------------------------------
Number of occupied orbitals:            64
Number of virtual orbitals:            234
Number of molecular orbitals:          298
Number of basis functions:             316
Multiplicity of target state:      singlet

 Generating 2nd functional diffs
Reference energy:             -779.3923637906
Number of electrons:           128.0000231345
XC energy:                     -65.1508071011

      Davidson Diagonalization Parameters
-----------------------------------------------
Number of roots to find:                    4
Number of guess vectors:                   15
Maximum subspace size:                    300
Number of vectors to save:                  4
Collapse vectors per root:                  2
Number of CSFs:                          2080
Maximum Davidson iterations:              500
Residual convergence:                 1.0e-06
Orthogonality tolerance:              1.0e-12
Use incremental sigma vectors:             No

Davidson memory usage:  12.89 MB

Guess Vectors:
  64 &  64 : closed :    -0.119054
  64 &  63 :  open  :    -0.091328
  63 &  63 : closed :    -0.063602
  64 &  62 :  open  :    -0.047654
  63 &  62 :  open  :    -0.019928
  64 &  61 :  open  :    -0.013937
  63 &  61 :  open  :     0.013789
  62 &  62 : closed :     0.023746
  64 &  59 :  open  :     0.032252
  64 &  60 :  open  :     0.042828
  62 &  61 :  open  :     0.057463
  63 &  59 :  open  :     0.059978
  64 &  58 :  open  :     0.060686
  63 &  60 :  open  :     0.070554
  64 &  57 :  open  :     0.076257

  Root           Eigenvalue       Energy Change        Residual
-------------------------------------------------------------------
Iteration:    0   Subspace Size:   15
Root: 1:        -0.02676295        -0.02676295         0.03947342  
Root: 2:        -0.01902174        -0.01902174         0.02503866  
Root: 3:         0.04546554         0.04546554         0.04160261  
Root: 4:         0.07580878         0.07580878         0.04590939  

Iteration:    1   Subspace Size:   19
Root: 1:        -0.03008431        -0.00332136         0.00624610  
Root: 2:        -0.02061433        -0.00159259         0.00416886  
Root: 3:         0.03991635        -0.00554919         0.01484524  
Root: 4:         0.07095650        -0.00485228         0.02521270  

Iteration:    2   Subspace Size:   23
Root: 1:        -0.03017445        -0.00009014         0.00137158  
Root: 2:        -0.02065279        -0.00003846         0.00077648  
Root: 3:         0.03918057        -0.00073579         0.00371276  
Root: 4:         0.06919184        -0.00176466         0.00733727  

Iteration:    3   Subspace Size:   27
Root: 1:        -0.03017824        -0.00000379         0.00025063  
Root: 2:        -0.02065404        -0.00000125         0.00013501  
Root: 3:         0.03914673        -0.00003384         0.00080941  
Root: 4:         0.06904470        -0.00014714         0.00231777  

Iteration:    4   Subspace Size:   31
Root: 1:        -0.03017837        -0.00000013         0.00004299  
Root: 2:        -0.02065407        -0.00000003         0.00002572  
Root: 3:         0.03914508        -0.00000165         0.00023041  
Root: 4:         0.06903040        -0.00001429         0.00105850  

Iteration:    5   Subspace Size:   35
Root: 1:        -0.03017837        -0.00000000         0.00000760  
Root: 2:        -0.02065408        -0.00000000         0.00000431  
Root: 3:         0.03914493        -0.00000015         0.00005082  
Root: 4:         0.06902677        -0.00000363         0.00069027  

Iteration:    6   Subspace Size:   39
Root: 1:        -0.03017837        -0.00000000         0.00000112  
Root: 2:        -0.02065408        -0.00000000         0.00000079  Converged
Root: 3:         0.03914492        -0.00000001         0.00001122  
Root: 4:         0.06902479        -0.00000199         0.00038800  

Iteration:    7   Subspace Size:   42
Root: 1:        -0.03017837        -0.00000000         0.00000017  Converged
Root: 2:        -0.02065408        -0.00000000         0.00000075  Converged
Root: 3:         0.03914492        -0.00000000         0.00000204  
Root: 4:         0.06902445        -0.00000034         0.00010079  

Iteration:    8   Subspace Size:   44
Root: 1:        -0.03017837        -0.00000000         0.00000015  Converged
Root: 2:        -0.02065408        -0.00000000         0.00000074  Converged
Root: 3:         0.03914492        -0.00000000         0.00000041  Converged
Root: 4:         0.06902443        -0.00000002         0.00003604  

Iteration:    9   Subspace Size:   45
Root: 1:        -0.03017837         0.00000000         0.00000015  Converged
Root: 2:        -0.02065408        -0.00000000         0.00000072  Converged
Root: 3:         0.03914492        -0.00000000         0.00000039  Converged
Root: 4:         0.06902443        -0.00000000         0.00001062  

Iteration:   10   Subspace Size:   46
Root: 1:        -0.03017837        -0.00000000         0.00000015  Converged
Root: 2:        -0.02065408        -0.00000000         0.00000072  Converged
Root: 3:         0.03914492        -0.00000000         0.00000039  Converged
Root: 4:         0.06902443        -0.00000000         0.00000229  

Iteration:   11   Subspace Size:   47
Root: 1:        -0.03017837        -0.00000000         0.00000015  Converged
Root: 2:        -0.02065408        -0.00000000         0.00000072  Converged
Root: 3:         0.03914492        -0.00000000         0.00000038  Converged
Root: 4:         0.06902443        -0.00000000         0.00000051  Converged

Davidson converged in 11 iterations
47 sigma vectors were formed

      Davidson Diagonalization Parameters
-----------------------------------------------
Number of roots to find:                    4
Number of guess vectors:                   15
Maximum subspace size:                    300
Number of vectors to save:                  4
Collapse vectors per root:                  2
Number of CSFs:                          2016
Maximum Davidson iterations:              500
Residual convergence:                 1.0e-06
Orthogonality tolerance:              1.0e-12
Use incremental sigma vectors:             No

Davidson memory usage:  12.58 MB

Guess Vectors:
  64 &  63 :  open  :    -0.091328
  64 &  62 :  open  :    -0.047654
  63 &  62 :  open  :    -0.019928
  64 &  61 :  open  :    -0.013937
  63 &  61 :  open  :     0.013789
  64 &  59 :  open  :     0.032252
  64 &  60 :  open  :     0.042828
  62 &  61 :  open  :     0.057463
  63 &  59 :  open  :     0.059978
  64 &  58 :  open  :     0.060686
  63 &  60 :  open  :     0.070554
  64 &  57 :  open  :     0.076257
  63 &  58 :  open  :     0.088412
  62 &  59 :  open  :     0.103652
  63 &  57 :  open  :     0.103983

  Root           Eigenvalue       Energy Change        Residual
-------------------------------------------------------------------
Iteration:    0   Subspace Size:   15
Root: 1:        -0.02053133        -0.02053133         0.02230933  
Root: 2:         0.01512160         0.01512160         0.02240697  
Root: 3:         0.05087305         0.05087305         0.02514813  
Root: 4:         0.07029400         0.07029400         0.02599906  

Iteration:    1   Subspace Size:   19
Root: 1:        -0.02168417        -0.00115283         0.00281974  
Root: 2:         0.01339834        -0.00172326         0.00399827  
Root: 3:         0.04858067        -0.00229238         0.00693328  
Root: 4:         0.06848895        -0.00180505         0.00634962  

Iteration:    2   Subspace Size:   23
Root: 1:        -0.02170271        -0.00001854         0.00044535  
Root: 2:         0.01335188        -0.00004646         0.00095394  
Root: 3:         0.04842603        -0.00015465         0.00175651  
Root: 4:         0.06838277        -0.00010619         0.00166980  

Iteration:    3   Subspace Size:   27
Root: 1:        -0.02170314        -0.00000043         0.00007057  
Root: 2:         0.01334936        -0.00000252         0.00015050  
Root: 3:         0.04841765        -0.00000837         0.00033603  
Root: 4:         0.06837493        -0.00000783         0.00051305  

Iteration:    4   Subspace Size:   31
Root: 1:        -0.02170314        -0.00000001         0.00000885  
Root: 2:         0.01334930        -0.00000006         0.00002399  
Root: 3:         0.04841735        -0.00000030         0.00007845  
Root: 4:         0.06837435        -0.00000058         0.00012352  

Iteration:    5   Subspace Size:   35
Root: 1:        -0.02170314        -0.00000000         0.00000137  
Root: 2:         0.01334930        -0.00000000         0.00000375  
Root: 3:         0.04841733        -0.00000002         0.00001416  
Root: 4:         0.06837431        -0.00000004         0.00003082  

Iteration:    6   Subspace Size:   39
Root: 1:        -0.02170314        -0.00000000         0.00000017  Converged
Root: 2:         0.01334930        -0.00000000         0.00000056  Converged
Root: 3:         0.04841733        -0.00000000         0.00000273  
Root: 4:         0.06837431        -0.00000000         0.00000516  

Iteration:    7   Subspace Size:   41
Root: 1:        -0.02170314        -0.00000000         0.00000016  Converged
Root: 2:         0.01334930        -0.00000000         0.00000054  Converged
Root: 3:         0.04841733        -0.00000000         0.00000044  Converged
Root: 4:         0.06837431        -0.00000000         0.00000099  Converged

Davidson converged in 7 iterations
41 sigma vectors were formed

  Root   Mult.   Total Energy (a.u.)   Ex. Energy (a.u.)     Ex. Energy (eV)     Ex. Energy (nm)        Osc. (a.u.)  
-------------------------------------------------------------------------------------------------------------------
     1  singlet       -779.42254216
     2  triplet       -779.41406694          0.00847523          0.23062262       5376.06493351          0.00000000
     3  singlet       -779.41301787          0.00952430          0.25916925       4783.90937783          0.00109894
     4  triplet       -779.37901449          0.04352767          1.18444804       1046.76791680          0.00000000
     5  singlet       -779.35321887          0.06932330          1.88638254        657.25916039          0.12961904
     6  triplet       -779.34394646          0.07859570          2.13869747        579.71836885          0.00000000
     7  triplet       -779.32398948          0.09855268          2.68175451        462.32502037          0.00000000
     8  singlet       -779.32333936          0.09920280          2.69944503        459.29522382          0.42333720

Singlet  1: Largest CI coefficients:
  64  &  64 : closed :   0.977990
  62  &  62 : closed :  -0.147309

Triplet  2: Largest CI coefficients:
  63  &  64 :  open  :  -0.657989
  64  &  63 :  open  :   0.657989
  62  &  63 :  open  :  -0.236432
  63  &  62 :  open  :   0.236432

Singlet  3: Largest CI coefficients:
  63  &  64 :  open  :  -0.650129
  64  &  63 :  open  :  -0.650129
  62  &  63 :  open  :   0.244850
  63  &  62 :  open  :   0.244850

Triplet  4: Largest CI coefficients:
  62  &  64 :  open  :   0.693814
  64  &  62 :  open  :  -0.693814

Singlet  5: Largest CI coefficients:
  62  &  64 :  open  :   0.510074
  64  &  62 :  open  :   0.510074
  61  &  64 :  open  :  -0.419108
  64  &  61 :  open  :  -0.419108
  62  &  62 : closed :  -0.279941
  61  &  61 : closed :   0.102527

Triplet  6: Largest CI coefficients:
  61  &  64 :  open  :  -0.695446
  64  &  61 :  open  :   0.695446

Triplet  7: Largest CI coefficients:
  61  &  63 :  open  :   0.501527
  63  &  61 :  open  :  -0.501527
  62  &  63 :  open  :   0.400774
  63  &  62 :  open  :  -0.400774
  59  &  63 :  open  :   0.180030
  63  &  59 :  open  :  -0.180030
  63  &  64 :  open  :  -0.171832
  64  &  63 :  open  :   0.171832
  58  &  63 :  open  :  -0.121883
  63  &  58 :  open  :   0.121883

Singlet  8: Largest CI coefficients:
  61  &  64 :  open  :  -0.383911
  64  &  61 :  open  :  -0.383911
  61  &  63 :  open  :   0.357580
  63  &  61 :  open  :   0.357580
  62  &  64 :  open  :  -0.306335
  64  &  62 :  open  :  -0.306335
  62  &  63 :  open  :   0.258821
  63  &  62 :  open  :   0.258821
  59  &  63 :  open  :   0.132285
  63  &  59 :  open  :   0.132285
  63  &  64 :  open  :   0.118487
  64  &  63 :  open  :   0.118487

Singlet state dipole moments:

  Root       Dx         Dy         Dz         |D|  (Debye)
------------------------------------------------------------
     1   -19.4745    -0.9114    -0.3113    19.4983
     2    -8.8836     1.7142    -1.7453     9.2143
     3    -4.2899    -2.4866     1.0065     5.0596
     4    -8.1003    -1.2710    -0.9687     8.2564

Triplet state dipole moments:

  Root       Dx         Dy         Dz         |D|  (Debye)
------------------------------------------------------------
     1    -8.6425     1.7309    -1.7715     8.9904
     2   -10.9594    -0.3467    -0.8153    10.9952
     3    -7.4071    -3.5569     1.0861     8.2883
     4    -0.3352     0.0458    -1.8596     1.8901

Transition dipole moments between singlet states:

    Transition       Tx         Ty         Tz         |T| (a.u.)
------------------------------------------------------------------
     1 ->    2     0.3959     0.1009    -0.0783     0.4160
     1 ->    3     1.5870     0.4487    -0.2911     1.6747
     1 ->    4    -2.5131     0.2916     0.0217     2.5300
     2 ->    3     0.2092    -0.2285     0.1859     0.3613
     2 ->    4    -1.1250     0.1406    -0.0188     1.1339
     3 ->    4     1.3305  in gcp call
 n=          32
 coors(1) =   -9.62651151440676        2.13818957512736     
  8.407144599137513E-004
 coors(2) =   -7.31093133638544        3.21826434872787     
  0.285958538561006     
 elements:            7           6
 gcp_e =   0.000000000000000E+000
 echo:  F
 pbc:  F
 method =pbeh3c              
 in gcp call
 n=          32
 coors(1) =   -9.62651151440676        2.13818957512736     
  8.407144599137513E-004
 coors(2) =   -7.31093133638544        3.21826434872787     
  0.285958538561006     
 elements:            7           6
 gcp_e =   0.000000000000000E+000
 echo:  F
 pbc:  F
 method =pbeh3c              
   -0.2171     0.1521     1.3566

Transition dipole moments between triplet states:

    Transition       Tx         Ty         Tz         |T| (a.u.)
------------------------------------------------------------------
     1 ->    2     0.1811    -0.1163     0.0668     0.2254
     1 ->    3     0.4946    -0.1632     0.1558     0.5436
     1 ->    4     2.0387    -0.2584     0.0525     2.0557
     2 ->    3     3.2811    -0.0445     0.2093     3.2881
     2 ->    4    -0.1811    -0.0132     0.0015     0.1816
     3 ->    4     0.3098     0.0978    -0.0879     0.3365

Magnetic transition dipole moments and rotational strengths:

 Transition      Lx         Ly         Lz       R(len)     R(vel) (a.u.)
------------------------------------------------------------------------
 1 ->    2     0.2405     0.4731    -0.1969    -0.1584     0.1053
 1 ->    3    -0.1055     0.0892     0.0586     0.1445     0.1458
 1 ->    4     0.2332    -0.0111     0.5596     0.5772     0.6754

Electric transition quadrupole moments (Cartesian):

 Transition      Qxy        Qxz        Qyz        Qxx        Qyy        Qzz       norm (a.u.)
----------------------------------------------------------------------------------------------
 1 ->    2     0.5801    -0.1208    -0.2720    -0.3719    -0.0572     0.1559     0.7687
 1 ->    3     2.6980    -1.4791    -0.9233    -4.6571     0.5385     0.4288     5.6993
 1 ->    4    -1.9907     0.6848     0.1123     8.2574     0.3110    -0.0045     8.5279


Building Xtilde...

Building Z-vector RHS...

 Generating 2nd functional diffs
Solving CPSCF equations
Using DIIS solver

 Iter         Residual      
------  --------------------
    1      2.374164640470
    2      4.777741465072
    3      0.662173583002
    4      0.113053420955
    5      0.025233299177
    6      0.007179120882
    7      0.001993516267
    8      0.001126547260
    9      0.000389339432
   10      0.000161558383
   11      0.000061969481
   12      0.000022837485
   13      0.000006305394
   14      0.000003948862
   15      0.000001622143
   16      0.000000971560

CPSCF converged

Building X...

Computing grad Generating 2nd functional diffs
 Generating 2nd functional diffs
Building Xtilde...

Building Z-vector RHS...

 Generating 2nd functional diffs
Solving CPSCF equations
Using DIIS solver

 Iter         Residual      
------  --------------------
    1      4.674731710316
    2      8.992935617433
    3      0.613397617054
    4      0.158956810144
    5      0.028950044692
    6      0.015571756598
    7      0.006613066193
    8      0.001532971350
    9      0.000338324168
   10      0.000128331936
   11      0.000039080300
   12      0.000019942135
   13      0.000007687668
   14      0.000003917066
   15      0.000001417068
   16      0.000000911307

CPSCF converged

Building X...

Computing grad Generating 2nd functional diffs
 Generating 2nd functional diffs
Building Xtilde...

Building Z-vector RHS...

 Generating 2nd functional diffs
Solving CPSCF equations
Using DIIS solver

 Iter         Residual      
------  --------------------
    1      0.363313333182
    2      0.676598315968
    3      0.028438692055
    4      0.011747960279
    5      0.006799487920
    6      0.002263138871
    7      0.000721385083
    8      0.000252555028
    9      0.000117847232
   10      0.000030525314
   11      0.000012541683
   12      0.000003557865
   13      0.000001876397
   14      0.000000759986

CPSCF converged

Building X...

 Generating 2nd functional diffs
 Generating 2nd functional diffs
Lower state energy:      -779.4225421624
Upper state energy:      -779.4130178659
Energy difference:          0.0095242965
 Energy calculation finished, energy:  0.000000000E+00

Converting Cartesians to HDLC

Converting Cartesians to HDLC

Converting Cartesians to HDLC
 in dlf_makehessian...
Updating Hessian with the BFGS update, No     2
Testing convergence  in cycle    3
    Energy  0.0000E+00 Target: 1.0000E-05 converged?  yes
  Max step  4.3069E+01 Target: 4.0000E-04 converged?   no
  RMS step  4.5573E+00 Target: 2.6667E-04 converged?   no
  Max grad  4.1019E-01 Target: 1.0000E-04 converged?   no
  RMS grad  1.0688E-01 Target: 6.6667E-05 converged?   no

Converting HDLC to Cartesians
 in gcp call
 n=          32
 coors(1) =   -9.60090087508192        2.16837706652234     
 -4.876929902253547E-002
 coors(2) =   -7.32682146629570        3.30591554882027     
  0.316074162855827     
 elements:            7           6
 gcp_e =    1.00000000000000     
 echo:  F
 pbc:  F
 method =pbeh3c              
DFTD Energy:    -0.0204008 hartree
gCP Energy:     0.0570383 hartree
| Total AOs: 316    Total MOs: 298
Setting up the DFT grid...
| time to set the grid = 0.07 s
DFT grid points: 368000 (11500 points/atom)

                      *** Start SCF Iterations ***

 Iter     DIIS Error       Energy change      Electrons        XC Energy           Energy        Time(s)
----------------------------------------------------------------------------------------------------------
Initial temperature is 0.250000
| Skip purify step
|    1     0.0386642608    -779.1718456875   125.9831506050   -64.4420566316    -779.1718456875     1.93  
|    2     0.0660502182      +7.3891696193   126.0000124529   -63.7862413722    -771.7826760682     1.89  
|    3     0.0267363543      -0.2368844496   126.0000150272   -63.7950084960    -772.0195605178     1.87  
|    4     0.0196826823      -0.0193756663   126.0000139606   -63.8548951434    -772.0389361840     1.82  
|    5     0.0033584580      -0.0131753833   126.0000143049   -63.8728544071    -772.0521115674     1.78  
|    6     0.0036138466      -0.0005444762   126.0000141611   -63.8669128737    -772.0526560436     1.73  
|    7     0.0006195246      -0.0002074787   126.0000142908   -63.8722877535    -772.0528635222     1.68  
|    8     0.0002422930      -0.0000185631   126.0000142689   -63.8728463331    -772.0528820853     1.65  
|    9     0.0000663116      -0.0000032796   126.0000142715   -63.8726291718    -772.0528853649     1.96  
|   10     0.0000488533      -0.0000003657   126.0000142740   -63.8724523349    -772.0528857306     1.58  
----------------------------------------------------------------------------------------------------------
FINAL ENERGY: -772.0528857306 a.u.
Fractional Occupation Entropy: 0.0000000000
Mermin Free Energy:            -772.0528857306
DISPERSION CONTRIBUTION TO ENERGY: -0.0204007804 a.u.
GCP BSSE CORRECTION: 0.0570382867 a.u.
HOMO-LUMO GAP: 0.941 eV
CENTER OF MASS: {-0.005048, -0.086145, -0.048778} ANGS
DIPOLE MOMENT: {-12.258265, -1.665197, 1.669942} (|D| = 12.483054) DEBYE
Writing out molden info

Running Mulliken population analysis...


  Restricted hh-TDA Parameters
--------------------------------------------
Number of occupied orbitals:            64
Number of virtual orbitals:            234
Number of molecular orbitals:          298
Number of basis functions:             316
Multiplicity of target state:      singlet

 Generating 2nd functional diffs
Reference energy:             -779.3878503761
Number of electrons:           128.0000145006
XC energy:                     -65.1869647115

      Davidson Diagonalization Parameters
-----------------------------------------------
Number of roots to find:                    4
Number of guess vectors:                   15
Maximum subspace size:                    300
Number of vectors to save:                  4
Collapse vectors per root:                  2
Number of CSFs:                          2080
Maximum Davidson iterations:              500
Residual convergence:                 1.0e-06
Orthogonality tolerance:              1.0e-12
Use incremental sigma vectors:             No

Davidson memory usage:  12.89 MB

Guess Vectors:
  64 &  64 : closed :    -0.118113
  64 &  63 :  open  :    -0.099729
  63 &  63 : closed :    -0.081345
  64 &  62 :  open  :    -0.051884
  63 &  62 :  open  :    -0.033500
  64 &  61 :  open  :    -0.013658
  63 &  61 :  open  :     0.004726
  62 &  62 : closed :     0.014345
  64 &  59 :  open  :     0.029847
  64 &  60 :  open  :     0.040813
  63 &  59 :  open  :     0.048231
  64 &  58 :  open  :     0.049977
  62 &  61 :  open  :     0.052571
  63 &  60 :  open  :     0.059197
  63 &  58 :  open  :     0.068361

  Root           Eigenvalue       Energy Change        Residual
-------------------------------------------------------------------
Iteration:    0   Subspace Size:   15
Root: 1:        -0.02834825        -0.02834825         0.02412609  
Root: 2:        -0.02613217        -0.02613217         0.03812095  
Root: 3:         0.04119541         0.04119541         0.04121733  
Root: 4:         0.06839927         0.06839927         0.02908726  

Iteration:    1   Subspace Size:   19
Root: 1:        -0.02984107        -0.00149282         0.00440155  
Root: 2:        -0.02923473        -0.00310256         0.00549568  
Root: 3:         0.03594325        -0.00525216         0.01484969  
Root: 4:         0.06595457        -0.00244470         0.01321036  

Iteration:    2   Subspace Size:   23
Root: 1:        -0.02988588        -0.00004480         0.00108815  
Root: 2:        -0.02930359        -0.00006886         0.00115006  
Root: 3:         0.03523495        -0.00070830         0.00379898  
Root: 4:         0.06569366        -0.00026091         0.00880874  

Iteration:    3   Subspace Size:   27
Root: 1:        -0.02988842        -0.00000255         0.00019095  
Root: 2:        -0.02930633        -0.00000274         0.00021413  
Root: 3:         0.03519977        -0.00003518         0.00086141  
Root: 4:         0.06547501        -0.00021865         0.00258192  

Iteration:    4   Subspace Size:   31
Root: 1:        -0.02988850        -0.00000007         0.00003824  
Root: 2:        -0.02930642        -0.00000009         0.00003798  
Root: 3:         0.03519794        -0.00000183         0.00024333  
Root: 4:         0.06545791        -0.00001709         0.00071521  

Iteration:    5   Subspace Size:   35
Root: 1:        -0.02988850        -0.00000000         0.00000631  
Root: 2:        -0.02930642        -0.00000000         0.00000613  
Root: 3:         0.03519779        -0.00000016         0.00005436  
Root: 4:         0.06545680        -0.00000111         0.00019950  

Iteration:    6   Subspace Size:   39
Root: 1:        -0.02988850        -0.00000000         0.00000103  
Root: 2:        -0.02930642        -0.00000000         0.00000104  
Root: 3:         0.03519778        -0.00000001         0.00001271  
Root: 4:         0.06545671        -0.00000009         0.00006513  

Iteration:    7   Subspace Size:   43
Root: 1:        -0.02988850        -0.00000000         0.00000016  Converged
Root: 2:        -0.02930642        -0.00000000         0.00000020  Converged
Root: 3:         0.03519778        -0.00000000         0.00000271  
Root: 4:         0.06545671        -0.00000001         0.00001851  

Iteration:    8   Subspace Size:   45
Root: 1:        -0.02988850        -0.00000000         0.00000015  Converged
Root: 2:        -0.02930642        -0.00000000         0.00000016  Converged
Root: 3:         0.03519778        -0.00000000         0.00000051  Converged
Root: 4:         0.06545670        -0.00000000         0.00000437  

Iteration:    9   Subspace Size:   46
Root: 1:        -0.02988850        -0.00000000         0.00000015  Converged
Root: 2:        -0.02930642        -0.00000000         0.00000016  Converged
Root: 3:         0.03519778        -0.00000000         0.00000051  Converged
Root: 4:         0.06545670        -0.00000000         0.00000121  

Iteration:   10   Subspace Size:   47
Root: 1:        -0.02988850         0.00000000         0.00000015  Converged
Root: 2:        -0.02930642         0.00000000         0.00000016  Converged
Root: 3:         0.03519778         0.00000000         0.00000051  Converged
Root: 4:         0.06545670        -0.00000000         0.00000033  Converged

Davidson converged in 10 iterations
47 sigma vectors were formed

      Davidson Diagonalization Parameters
-----------------------------------------------
Number of roots to find:                    4
Number of guess vectors:                   15
Maximum subspace size:                    300
Number of vectors to save:                  4
Collapse vectors per root:                  2
Number of CSFs:                          2016
Maximum Davidson iterations:              500
Residual convergence:                 1.0e-06
Orthogonality tolerance:              1.0e-12
Use incremental sigma vectors:             No

Davidson memory usage:  12.58 MB

Guess Vectors:
  64 &  63 :  open  :    -0.099729
  64 &  62 :  open  :    -0.051884
  63 &  62 :  open  :    -0.033500
  64 &  61 :  open  :    -0.013658
  63 &  61 :  open  :     0.004726
  64 &  59 :  open  :     0.029847
  64 &  60 :  open  :     0.040813
  63 &  59 :  open  :     0.048231
  64 &  58 :  open  :     0.049977
  62 &  61 :  open  :     0.052571
  63 &  60 :  open  :     0.059197
  63 &  58 :  open  :     0.068361
  64 &  57 :  open  :     0.076365
  63 &  57 :  open  :     0.094749
  62 &  59 :  open  :     0.096076

  Root           Eigenvalue       Energy Change        Residual
-------------------------------------------------------------------
Iteration:    0   Subspace Size:   15
Root: 1:        -0.02933704        -0.02933704         0.02207961  
Root: 2:         0.00898538         0.00898538         0.02158670  
Root: 3:         0.05190302         0.05190302         0.02567694  
Root: 4:         0.06573142         0.06573142         0.02590246  

Iteration:    1   Subspace Size:   19
Root: 1:        -0.03044192        -0.00110488         0.00294501  
Root: 2:         0.00740310        -0.00158227         0.00371791  
Root: 3:         0.04946209        -0.00244094         0.00807447  
Root: 4:         0.06400344        -0.00172798         0.00681801  

Iteration:    2   Subspace Size:   23
Root: 1:        -0.03046214        -0.00002022         0.00046962  
Root: 2:         0.00736289        -0.00004021         0.00079922  
Root: 3:         0.04925398        -0.00020811         0.00224109  
Root: 4:         0.06388306        -0.00012038         0.00183255  

Iteration:    3   Subspace Size:   27
Root: 1:        -0.03046262        -0.00000048         0.00007042  
Root: 2:         0.00736106        -0.00000184         0.00012557  
Root: 3:         0.04924004        -0.00001394         0.00050093  
Root: 4:         0.06387344        -0.00000961         0.00053424  

Iteration:    4   Subspace Size:   31
Root: 1:        -0.03046263        -0.00000001         0.00000899  
Root: 2:         0.00736102        -0.00000004         0.00001789  
Root: 3:         0.04923928        -0.00000075         0.00009974  
Root: 4:         0.06387281        -0.00000063         0.00013433  

Iteration:    5   Subspace Size:   35
Root: 1:        -0.03046263        -0.00000000         0.00000132  
Root: 2:         0.00736101        -0.00000000         0.00000299  
Root: 3:         0.04923925        -0.00000003         0.00001627  
Root: 4:         0.06387277        -0.00000004         0.00003115  

Iteration:    6   Subspace Size:   39
Root: 1:        -0.03046263        -0.00000000         0.00000015  Converged
Root: 2:         0.00736101        -0.00000000         0.00000048  Converged
Root: 3:         0.04923925        -0.00000000         0.00000281  
Root: 4:         0.06387277        -0.00000000         0.00000535  

Iteration:    7   Subspace Size:   41
Root: 1:        -0.03046263        -0.00000000         0.00000015  Converged
Root: 2:         0.00736101        -0.00000000         0.00000048  Converged
Root: 3:         0.04923925        -0.00000000         0.00000041  Converged
Root: 4:         0.06387277        -0.00000000         0.00000107  

Iteration:    8   Subspace Size:   42
Root: 1:        -0.03046263        -0.00000000         0.00000015  Converged
Root: 2:         0.00736101        -0.00000000         0.00000048  Converged
Root: 3:         0.04923925        -0.00000000         0.00000040  Converged
Root: 4:         0.06387277        -0.00000000         0.00000022  Converged

Davidson converged in 8 iterations
42 sigma vectors were formed

  Root   Mult.   Total Energy (a.u.)   Ex. Energy (a.u.)     Ex. Energy (eV)     Ex. Energy (nm)        Osc. (a.u.)  
-------------------------------------------------------------------------------------------------------------------
     1  triplet       -779.41831300
     2  singlet       -779.41773888          0.00057413          0.01562277      79361.23001187          0.00000000
     3  singlet       -779.41715680          0.00115621          0.03146197      39407.64345132          0.00000000
     4  triplet       -779.38048936          0.03782364          1.02923349       1204.62676061          0.09995598
     5  singlet       -779.35265260          0.06566040          1.78671023        693.92461548          0.00000000
     6  triplet       -779.33861112          0.07970188          2.16879816        571.67247293          0.06021256
     7  triplet       -779.32397761          0.09433540          2.56699634        482.99336729          0.18188073
     8  singlet       -779.32239367          0.09591933          2.61009738        475.01760587          0.00000000

Triplet  1: Largest CI coefficients:
  63  &  64 :  open  :   0.656790
  64  &  63 :  open  :  -0.656790
  62  &  63 :  open  :   0.238466
  63  &  62 :  open  :  -0.238466

Singlet  2: Largest CI coefficients:
  64  &  64 : closed :   0.610096
  63  &  64 :  open  :   0.506868
  64  &  63 :  open  :   0.506868
  62  &  63 :  open  :  -0.187305
  63  &  62 :  open  :  -0.187305
  62  &  62 : closed :  -0.134413

Singlet  3: Largest CI coefficients:
  64  &  64 : closed :   0.759238
  63  &  64 :  open  :  -0.410231
  64  &  63 :  open  :  -0.410231
  62  &  63 :  open  :   0.162493
  63  &  62 :  open  :   0.162493
  62  &  62 : closed :  -0.115286

Triplet  4: Largest CI coefficients:
  62  &  64 :  open  :   0.694899
  64  &  62 :  open  :  -0.694899

Singlet  5: Largest CI coefficients:
  62  &  64 :  open  :   0.538796
  64  &  62 :  open  :   0.538796
  61  &  64 :  open  :  -0.370353
  64  &  61 :  open  :  -0.370353
  62  &  62 : closed :  -0.302613
  64  &  64 : closed :  -0.133410

Triplet  6: Largest CI coefficients:
  61  &  64 :  open  :   0.698192
  64  &  61 :  open  :  -0.698192

Triplet  7: Largest CI coefficients:
  61  &  63 :  open  :   0.529986
  63  &  61 :  open  :  -0.529986
  62  &  63 :  open  :   0.353145
  63  &  62 :  open  :  -0.353145
  59  &  63 :  open  :   0.187915
  63  &  59 :  open  :  -0.187915
  63  &  64 :  open  :  -0.165935
  64  &  63 :  open  :   0.165935
  58  &  63 :  open  :  -0.144460
  63  &  58 :  open  :   0.144460

Singlet  8: Largest CI coefficients:
  61  &  63 :  open  :   0.536099
  63  &  61 :  open  :   0.536099
  62  &  63 :  open  :   0.331327
  63  &  62 :  open  :   0.331327
  59  &  63 :  open  :   0.198724
  63  &  59 :  open  :   0.198724
  63  &  64 :  open  :   0.165032
  64  &  63 :  open  :   0.165032
  58  &  63 :  open  :  -0.149843
  63  &  58 :  open  :  -0.149843

Singlet state dipole moments:

  Root       Dx         Dy         Dz         |D|  (Debye)
------------------------------------------------------------
     1   -13.3908     0.9664    -1.2156    13.4806
     2   -15.5082     0.2797    -0.9467    15.5395
     3    -6.4039    -2.3754     0.8248     6.8798
     4    -0.3217    -0.0261    -1.6438     1.6751

Triplet state dipole moments:

  Root       Dx         Dy         Dz         |D|  (Debye)
------------------------------------------------------------
     1    -9.3384     1.8031    -1.7409     9.6689
     2   -10.8799    -0.0620    -0.8967    10.9170
     3    -7.7205    -3.5654     1.0285     8.5660
     4    -0.3081     0.0141    -1.6813     1.7094

Transition dipole moments between singlet states:

    Transition       Tx         Ty         Tz         |T| (a.u.)
------------------------------------------------------------------
     1 ->    2    -1.9239    -0.4462     0.2524     1.9910
     1 ->    3     0.9387     0.4087    -0.2916     1.0645
     1 ->    4     1.6835    -0.2321     0.0632     1.7006
     2 - in gcp call
 n=          32
 coors(1) =   -9.60090087508192        2.16837706652234     
 -4.876929902253547E-002
 coors(2) =   -7.32682146629570        3.30591554882027     
  0.316074162855827     
 elements:            7           6
 gcp_e =   0.000000000000000E+000
 echo:  F
 pbc:  F
 method =pbeh3c              
 in gcp call
 n=          32
 coors(1) =   -9.60090087508192        2.16837706652234     
 -4.876929902253547E-002
 coors(2) =   -7.32682146629570        3.30591554882027     
  0.316074162855827     
 elements:            7           6
 gcp_e =   0.000000000000000E+000
 echo:  F
 pbc:  F
 method =pbeh3c              
>    3     1.7223     0.2239    -0.1304     1.7416
     2 ->    4    -1.0387     0.2030    -0.0742     1.0609
     3 ->    4    -0.2967     0.0041     0.0041     0.2968

Transition dipole moments between triplet states:

    Transition       Tx         Ty         Tz         |T| (a.u.)
------------------------------------------------------------------
     1 ->    2    -0.1694     0.1230    -0.0670     0.2198
     1 ->    3     0.3911    -0.1323     0.1367     0.4349
     1 ->    4    -1.9988     0.3038    -0.0863     2.0236
     2 ->    3    -3.0830     0.1625    -0.2241     3.0954
     2 ->    4     0.0609    -0.0151     0.0062     0.0631
     3 ->    4    -0.1679    -0.0032     0.0123     0.1684

Magnetic transition dipole moments and rotational strengths:

 Transition      Lx         Ly         Lz       R(len)     R(vel) (a.u.)
------------------------------------------------------------------------
 1 ->    2     0.2108     0.4924    -0.1989     0.6754     0.0331
 1 ->    3     0.0217     0.1788    -0.0610    -0.1112    -0.1805
 1 ->    4    -0.2768    -0.0226    -0.3502     0.4829     0.6287

Electric transition quadrupole moments (Cartesian):

 Transition      Qxy        Qxz        Qyz        Qxx        Qyy        Qzz       norm (a.u.)
----------------------------------------------------------------------------------------------
 1 ->    2    -2.3167     1.0709     0.8422     0.0271     0.1488     0.0524     2.6923
 1 ->    3     2.5798    -1.6710    -0.5495    -5.6735     0.1625     0.1507     6.4797
 1 ->    4     1.0721    -0.3751     0.0196    -4.2336    -0.3352    -0.0450     4.3964


Building Xtilde...

Building Z-vector RHS...

 Generating 2nd functional diffs
Solving CPSCF equations
Using DIIS solver

 Iter         Residual      
------  --------------------
    1      3.617583045209
    2      6.947307491205
    3      0.674258805949
    4      0.162295856351
    5      0.018229595914
    6      0.010143593146
    7      0.004377243569
    8      0.000994856526
    9      0.000421615721
   10      0.000240030843
   11      0.000081366505
   12      0.000031703489
   13      0.000008055504
   14      0.000005337706
   15      0.000001172956
   16      0.000000944763

CPSCF converged

Building X...

Computing grad Generating 2nd functional diffs
 Generating 2nd functional diffs
Building Xtilde...

Building Z-vector RHS...

 Generating 2nd functional diffs
Solving CPSCF equations
Using DIIS solver

 Iter         Residual      
------  --------------------
    1      3.126516819385
    2      6.123549122895
    3      0.682972555442
    4      0.163253689167
    5      0.015072594803
    6      0.007104599118
    7      0.002818917773
    8      0.000924810980
    9      0.000354648624
   10      0.000187399897
   11      0.000063997115
   12      0.000027042259
   13      0.000008205577
   14      0.000004295275
   15      0.000001356923
   16      0.000001077460
   17      0.000000467483

CPSCF converged

Building X...

Computing grad Generating 2nd functional diffs
 Generating 2nd functional diffs
Building Xtilde...

Building Z-vector RHS...

 Generating 2nd functional diffs
Solving CPSCF equations
Using DIIS solver

 Iter         Residual      
------  --------------------
    1      1.520484231656
    2      2.744146557722
    3      0.128377672749
    4      0.048381270955
    5      0.013175218797
    6      0.006356691075
    7      0.001318459353
    8      0.000377347551
    9      0.000146652520
   10      0.000068905518
   11      0.000025248095
   12      0.000010341654
   13      0.000005876582
   14      0.000002167404
   15      0.000001937954
   16      0.000000668545

CPSCF converged

Building X...

 Generating 2nd functional diffs
 Generating 2nd functional diffs
Lower state energy:      -779.4177388767
Upper state energy:      -779.4171567966
Energy difference:          0.0005820801
 Energy calculation finished, energy:  0.000000000E+00

Converting Cartesians to HDLC

Converting Cartesians to HDLC

Converting Cartesians to HDLC
 in dlf_makehessian...
Updating Hessian with the BFGS update, No     3
Testing convergence  in cycle    4
    Energy  0.0000E+00 Target: 1.0000E-05 converged?  yes
  Max step  3.6854E+01 Target: 4.0000E-04 converged?   no
  RMS step  3.8433E+00 Target: 2.6667E-04 converged?   no
  Max grad  9.8897E-02 Target: 1.0000E-04 converged?   no
  RMS grad  2.2671E-02 Target: 6.6667E-05 converged?   no

Converting HDLC to Cartesians
 in gcp call
 n=          32
 coors(1) =   -9.60446637641909        2.15081704116355     
 -7.000847421431160E-002
 coors(2) =   -7.37689269393287        3.36156858623726     
  0.335487450855724     
 elements:            7           6
 gcp_e =    1.00000000000000     
 echo:  F
 pbc:  F
 method =pbeh3c              
DFTD Energy:    -0.0204005 hartree
gCP Energy:     0.0568868 hartree
| Total AOs: 316    Total MOs: 298
Setting up the DFT grid...
| time to set the grid = 0.07 s
DFT grid points: 367930 (11497 points/atom)

                      *** Start SCF Iterations ***

 Iter     DIIS Error       Energy change      Electrons        XC Energy           Energy        Time(s)
----------------------------------------------------------------------------------------------------------
Initial temperature is 0.250000
| Skip purify step
|    1     0.0289366052    -779.2013492249   126.0438858274   -64.4878909069    -779.2013492249     1.91  
|    2     0.0595706322      +7.4028953279   126.0000218821   -63.7961760087    -771.7984538971     1.85  
|    3     0.0202384065      -0.2253881909   126.0000234778   -63.8149640898    -772.0238420880     1.84  
|    4     0.0165229541      -0.0180513195   126.0000222167   -63.8704535211    -772.0418934075     1.77  
|    5     0.0035465197      -0.0120025226   126.0000223402   -63.8924714772    -772.0538959301     1.74  
|    6     0.0017909850      -0.0009302721   126.0000223096   -63.8931028355    -772.0548262022     1.68  
|    7     0.0007125454      -0.0000901532   126.0000223361   -63.8975005393    -772.0549163554     1.62  
|    8     0.0002628337      -0.0000170380   126.0000223198   -63.8980753861    -772.0549333934     1.60  
|    9     0.0000625659      -0.0000031409   126.0000223305   -63.8978408181    -772.0549365343     1.92  
|   10     0.0000331213      -0.0000003642   126.0000223292   -63.8976829502    -772.0549368985     1.55  
----------------------------------------------------------------------------------------------------------
FINAL ENERGY: -772.0549368985 a.u.
Fractional Occupation Entropy: 0.0000000000
Mermin Free Energy:            -772.0549368985
DISPERSION CONTRIBUTION TO ENERGY: -0.0204004732 a.u.
GCP BSSE CORRECTION: 0.0568868253 a.u.
HOMO-LUMO GAP: 0.971 eV
CENTER OF MASS: {-0.000214, -0.079433, -0.040403} ANGS
DIPOLE MOMENT: {-11.988249, -1.569968, 1.433786} (|D| = 12.175330) DEBYE
Writing out molden info

Running Mulliken population analysis...


  Restricted hh-TDA Parameters
--------------------------------------------
Number of occupied orbitals:            64
Number of virtual orbitals:            234
Number of molecular orbitals:          298
Number of basis functions:             316
Multiplicity of target state:      singlet

 Generating 2nd functional diffs
Reference energy:             -779.3885249722
Number of electrons:           128.0000226834
XC energy:                     -65.2127242821

      Davidson Diagonalization Parameters
-----------------------------------------------
Number of roots to find:                    4
Number of guess vectors:                   15
Maximum subspace size:                    300
Number of vectors to save:                  4
Collapse vectors per root:                  2
Number of CSFs:                          2080
Maximum Davidson iterations:              500
Residual convergence:                 1.0e-06
Orthogonality tolerance:              1.0e-12
Use incremental sigma vectors:             No

Davidson memory usage:  12.89 MB

Guess Vectors:
  64 &  64 : closed :    -0.127737
  64 &  63 :  open  :    -0.110310
  63 &  63 : closed :    -0.092882
  64 &  62 :  open  :    -0.055942
  63 &  62 :  open  :    -0.038514
  64 &  61 :  open  :    -0.013436
  63 &  61 :  open  :     0.003991
  62 &  62 : closed :     0.015854
  64 &  59 :  open  :     0.026544
  64 &  60 :  open  :     0.035441
  63 &  59 :  open  :     0.043972
  64 &  58 :  open  :     0.052167
  63 &  60 :  open  :     0.052869
  62 &  61 :  open  :     0.058359
  64 &  57 :  open  :     0.069457

  Root           Eigenvalue       Energy Change        Residual
-------------------------------------------------------------------
Iteration:    0   Subspace Size:   15
Root: 1:        -0.03739448        -0.03739448         0.02503284  
Root: 2:        -0.03409090        -0.03409090         0.03865257  
Root: 3:         0.03954917         0.03954917         0.04021544  
Root: 4:         0.07070095         0.07070095         0.04432357  

Iteration:    1   Subspace Size:   19
Root: 1:        -0.03890449        -0.00151001         0.00400313  
Root: 2:        -0.03719635        -0.00310546         0.00590979  
Root: 3:         0.03465827        -0.00489090         0.01396483  
Root: 4:         0.06602955        -0.00467140         0.03273498  

Iteration:    2   Subspace Size:   23
Root: 1:        -0.03894049        -0.00003600         0.00075414  
Root: 2:        -0.03727846        -0.00008210         0.00127214  
Root: 3:         0.03404512        -0.00061315         0.00354722  
Root: 4:         0.06313145        -0.00289810         0.01492497  

Iteration:    3   Subspace Size:   27
Root: 1:        -0.03894159        -0.00000110         0.00013521  
Root: 2:        -0.03728173        -0.00000327         0.00023272  
Root: 3:         0.03401376        -0.00003136         0.00072073  
Root: 4:         0.06254704        -0.00058441         0.00348551  

Iteration:    4   Subspace Size:   31
Root: 1:        -0.03894162        -0.00000003         0.00002829  
Root: 2:        -0.03728184        -0.00000011         0.00003865  
Root: 3:         0.03401249        -0.00000128         0.00019169  
Root: 4:         0.06251598        -0.00003106         0.00101544  

Iteration:    5   Subspace Size:   35
Root: 1:        -0.03894162        -0.00000000         0.00000472  
Root: 2:        -0.03728185        -0.00000000         0.00000667  
Root: 3:         0.03401238        -0.00000010         0.00004281  
Root: 4:         0.06251379        -0.00000218         0.00028539  

Iteration:    6   Subspace Size:   39
Root: 1:        -0.03894162        -0.00000000         0.00000089  Converged
Root: 2:        -0.03728185        -0.00000000         0.00000114  
Root: 3:         0.03401238        -0.00000000         0.00000990  
Root: 4:         0.06251361        -0.00000019         0.00010270  

Iteration:    7   Subspace Size:   42
Root: 1:        -0.03894162        -0.00000000         0.00000088  Converged
Root: 2:        -0.03728185        -0.00000000         0.00000017  Converged
Root: 3:         0.03401238        -0.00000000         0.00000205  
Root: 4:         0.06251359        -0.00000002         0.00002709  

Iteration:    8   Subspace Size:   44
Root: 1:        -0.03894162        -0.00000000         0.00000088  Converged
Root: 2:        -0.03728185        -0.00000000         0.00000015  Converged
Root: 3:         0.03401238        -0.00000000         0.00000040  Converged
Root: 4:         0.06251358        -0.00000000         0.00000617  

Iteration:    9   Subspace Size:   45
Root: 1:        -0.03894162        -0.00000000         0.00000087  Converged
Root: 2:        -0.03728185        -0.00000000         0.00000015  Converged
Root: 3:         0.03401238        -0.00000000         0.00000040  Converged
Root: 4:         0.06251358        -0.00000000         0.00000134  

Iteration:   10   Subspace Size:   46
Root: 1:        -0.03894162        -0.00000000         0.00000087  Converged
Root: 2:        -0.03728185        -0.00000000         0.00000015  Converged
Root: 3:         0.03401238        -0.00000000         0.00000040  Converged
Root: 4:         0.06251358        -0.00000000         0.00000031  Converged

Davidson converged in 10 iterations
46 sigma vectors were formed

      Davidson Diagonalization Parameters
-----------------------------------------------
Number of roots to find:                    4
Number of guess vectors:                   15
Maximum subspace size:                    300
Number of vectors to save:                  4
Collapse vectors per root:                  2
Number of CSFs:                          2016
Maximum Davidson iterations:              500
Residual convergence:                 1.0e-06
Orthogonality tolerance:              1.0e-12
Use incremental sigma vectors:             No

Davidson memory usage:  12.58 MB

Guess Vectors:
  64 &  63 :  open  :    -0.110310
  64 &  62 :  open  :    -0.055942
  63 &  62 :  open  :    -0.038514
  64 &  61 :  open  :    -0.013436
  63 &  61 :  open  :     0.003991
  64 &  59 :  open  :     0.026544
  64 &  60 :  open  :     0.035441
  63 &  59 :  open  :     0.043972
  64 &  58 :  open  :     0.052167
  63 &  60 :  open  :     0.052869
  62 &  61 :  open  :     0.058359
  64 &  57 :  open  :     0.069457
  63 &  58 :  open  :     0.069595
  63 &  57 :  open  :     0.086885
  62 &  59 :  open  :     0.098340

  Root           Eigenvalue       Energy Change        Residual
-------------------------------------------------------------------
Iteration:    0   Subspace Size:   15
Root: 1:        -0.03874557        -0.03874557         0.02219657  
Root: 2:         0.00719257         0.00719257         0.02200810  
Root: 3:         0.05012669         0.05012669         0.02516286  
Root: 4:         0.06296959         0.06296959         0.02717821  

Iteration:    1   Subspace Size:   19
Root: 1:        -0.03982818        -0.00108261         0.00262254  
Root: 2:         0.00556451        -0.00162807         0.00357139  
Root: 3:         0.04769953        -0.00242716         0.00704853  
Root: 4:         0.06102891        -0.00194068         0.00678318  

Iteration:    2   Subspace Size:   23
Root: 1:        -0.03984362        -0.00001545         0.00041810  
Root: 2:         0.00552756        -0.00003694         0.00082047  
Root: 3:         0.04754812        -0.00015141         0.00192915  
Root: 4:         0.06090835        -0.00012057         0.00154692  

Iteration:    3   Subspace Size:   27
Root: 1:        -0.03984399        -0.00000037         0.00006365  
Root: 2:         0.00552570        -0.00000187         0.00013400  
Root: 3:         0.04753775        -0.00001037         0.00041310  
Root: 4:         0.06090190        -0.00000645         0.00050481  

Iteration:    4   Subspace Size:   31
Root: 1:        -0.03984400        -0.00000001         0.00000834  
Root: 2:         0.00552565        -0.00000005         0.00002115  
Root: 3:         0.04753723        -0.00000052         0.00008974  
Root: 4:         0.06090133        -0.00000057         0.00011595  

Iteration:    5   Subspace Size:   35
Root: 1:        -0.03984400        -0.00000000         0.00000121  
Root: 2:         0.00552565        -0.00000000         0.00000387  
Root: 3:         0.04753721        -0.00000002         0.00001545  
Root: 4:         0.06090130        -0.00000003         0.00002474  

Iteration:    6   Subspace Size:   39
Root: 1:        -0.03984400        -0.00000000         0.00000015  Converged
Root: 2:         0.00552565        -0.00000000         0.00000056  Converged
Root: 3:         0.04753721        -0.00000000         0.00000250  
Root: 4:         0.06090130        -0.00000000         0.00000387  

Iteration:    7   Subspace Size:   41
Root: 1:        -0.03984400        -0.00000000         0.00000015  Converged
Root: 2:         0.00552565        -0.00000000         0.00000056  Converged
Root: 3:         0.04753721        -0.00000000         0.00000038  Converged
Root: 4:         0.06090130        -0.00000000         0.00000080  Converged

Davidson converged in 7 iterations
41 sigma vectors were formed

  Root   Mult.   Total Energy (a.u.)   Ex. Energy (a.u.)     Ex. Energy (eV)     Ex. Energy (nm)        Osc. (a.u.)  
-------------------------------------------------------------------------------------------------------------------
     1  triplet       -779.42836897
     2  singlet       -779.42746659          0.00090238          0.02455501      50492.43059390          0.00000000
     3  singlet       -779.42580682          0.00256215          0.06971970      17783.23977426          0.00000000
     4  triplet       -779.38299932          0.04536965          1.23457073       1004.26988972          0.00586920
     5  singlet       -779.35451259          0.07385638          2.00973398        616.91856688          0.00000000
     6  triplet       -779.34098776          0.08738121          2.37776318        521.43216601          0.00514063
     7  triplet       -779.32762367          0.10074530          2.74141860        452.26300266          0.26656076
     8  singlet       -779.32601139          0.10235758          2.78529108        445.13918656          0.00000000

Triplet  1: Largest CI coefficients:
  63  &  64 :  open  :   0.665131
  64  &  63 :  open  :  -0.665131
  62  &  63 :  open  :   0.220038
  63  &  62 :  open  :  -0.220038

Singlet  2: Largest CI coefficients:
  63  &  64 :  open  :  -0.657467
  64  &  63 :  open  :  -0.657467
  62  &  63 :  open  :   0.227019
  63  &  62 :  open  :   0.227019

Singlet  3: Largest CI coefficients:
  64  &  64 : closed :  -0.973177
  62  &  62 : closed :   0.152851

Triplet  4: Largest CI coefficients:
  62  &  64 :  open  :   0.695206
  64  &  62 :  open  :  -0.695206

Singlet  5: Largest CI coefficients:
  62  &  64 :  open  :  -0.539087
  64  &  62 :  open  :  -0.539087
  61  &  64 :  open  :   0.386254
  64  &  61 :  open  :   0.386254
  62  &  62 : closed :   0.265224
  64  &  64 : closed :   0.122778

Triplet  6: Largest CI coefficients:
  61  &  64 :  open  :   0.697806
  64  &  61 :  open  :  -0.697806

Triplet  7: Largest CI coefficients:
  61  &  63 :  open  :  -0.486553
  63  &  61 :  open  :   0.486553
  62  &  63 :  open  :  -0.414655
  63  &  62 :  open  :   0.414655
  59  &  63 :  open  :  -0.200509
  63  &  59 :  open  :   0.200509
  63  &  64 :  open  :   0.158626
  64  &  63 :  open  :  -0.158626
  58  &  63 :  open  :   0.111568
  63  &  58 :  open  :  -0.111568

Singlet  8: Largest CI coefficients:
  61  &  63 :  open  :  -0.489734
  63  &  61 :  open  :  -0.489734
  62  &  63 :  open  :  -0.389641
  63  &  62 :  open  :  -0.389641
  59  &  63 :  open  :  -0.218729
  63  &  59 :  open  :  -0.218729
  63  &  64 :  open  :  -0.158795
  64  &  63 :  open  :  -0.158795
  63  &  63 : closed :   0.116624
  58  &  63 :  open  :   0.111817
  63  &  58 :  open  :   0.111817

Singlet state dipole moments:

  Root       Dx         Dy         Dz         |D|  (Debye)
------------------------------------------------------------
     1    -9.5115     1.5556    -1.5268     9.7581
     2   -19.8293    -0.4840    -0.3235    19.8378
     3    -6.0954    -2.2336     0.7085     6.5303
     4    -0.8149    -0.2050    -1.4385     1.6660

Triplet state dipole moments:

  Root       Dx         Dy         Dz         |D|  (Debye)
------------------------------------------------------------
     1    -9.2806     1.5463    -1.5413     9.5340
     2   -11.4160    -0.1324    -0.8123    11.4456
     3    -6.7729    -3.5109     1.0531     7.7011
     4    -0.6898    -0.1682    -1.4640     1.6271

Transition dipole moments between singlet states:

    Transition       Tx         Ty         Tz         |T| (a.u.)
------------------------------------------------------------------
     1 ->    2    -0.4367    -0.0350     0.0460     0.4405
     1 ->    3    -0.1649     0.1960    -0.1505     0.2971
     1 ->    4     1.9612    -0.3371     0.0949     1.9922
     2 ->    3     2.0470     0.3124    -0.2386     2.0844
     2 ->    4    -0.0279     0.0578    -0.0311     0.0713
     3 ->    4    -0.2716     0.0010     0.0111     0.2719

 in gcp call
 n=          32
 coors(1) =   -9.60446637641909        2.15081704116355     
 -7.000847421431160E-002
 coors(2) =   -7.37689269393287        3.36156858623726     
  0.335487450855724     
 elements:            7           6
 gcp_e =   0.000000000000000E+000
 echo:  F
 pbc:  F
 method =pbeh3c              
 in gcp call
 n=          32
 coors(1) =   -9.60446637641909        2.15081704116355     
 -7.000847421431160E-002
 coors(2) =   -7.37689269393287        3.36156858623726     
  0.335487450855724     
 elements:            7           6
 gcp_e =   0.000000000000000E+000
 echo:  F
 pbc:  F
 method =pbeh3c              
Transition dipole moments between triplet states:

    Transition       Tx         Ty         Tz         |T| (a.u.)
------------------------------------------------------------------
     1 ->    2    -0.1420     0.1199    -0.0554     0.1939
     1 ->    3     0.4383    -0.1178     0.1248     0.4707
     1 ->    4     2.0175    -0.3416     0.0922     2.0483
     2 ->    3    -3.0918     0.1664    -0.1848     3.1017
     2 ->    4    -0.0793     0.0136    -0.0048     0.0806
     3 ->    4     0.1546    -0.0184     0.0029     0.1557

Magnetic transition dipole moments and rotational strengths:

 Transition      Lx         Ly         Lz       R(len)     R(vel) (a.u.)
------------------------------------------------------------------------
 1 ->    2     0.1936     0.4621    -0.2086     0.1103     0.0335
 1 ->    3     0.0937     0.1392    -0.0869    -0.0249    -0.0258
 1 ->    4    -0.3229     0.0276    -0.4584     0.6860     1.0434

Electric transition quadrupole moments (Cartesian):

 Transition      Qxy        Qxz        Qyz        Qxx        Qyy        Qzz       norm (a.u.)
----------------------------------------------------------------------------------------------
 1 ->    2    -0.4105    -0.0203     0.1776     0.6990     0.1017    -0.0894     0.8411
 1 ->    3     1.2515    -0.9782    -0.0879    -4.5705    -0.0736    -0.0659     4.8405
 1 ->    4     1.3681    -0.3799     0.0471    -6.5850    -0.4727    -0.0417     6.7532


Building Xtilde...

Building Z-vector RHS...

 Generating 2nd functional diffs
Solving CPSCF equations
Using DIIS solver

 Iter         Residual      
------  --------------------
    1      4.491034827526
    2      8.513599669428
    3      0.804363510536
    4      0.144059977427
    5      0.026045869099
    6      0.014240016328
    7      0.005873240638
    8      0.001300548490
    9      0.000268810944
   10      0.000117239433
   11      0.000038657238
   12      0.000023899604
   13      0.000009150142
   14      0.000003368342
   15      0.000001576832
   16      0.000000877877

CPSCF converged

Building X...

Computing grad Generating 2nd functional diffs
 Generating 2nd functional diffs
Building Xtilde...

Building Z-vector RHS...

 Generating 2nd functional diffs
Solving CPSCF equations
Using DIIS solver

 Iter         Residual      
------  --------------------
    1      2.469313324309
    2      5.076512073807
    3      0.664381731983
    4      0.116665852410
    5      0.022366846797
    6      0.006344926381
    7      0.001748025230
    8      0.000893795174
    9      0.000310888644
   10      0.000125993641
   11      0.000054158762
   12      0.000024267315
   13      0.000007946390
   14      0.000004071772
   15      0.000001844257
   16      0.000001014915
   17      0.000000151772

CPSCF converged

Building X...

Computing grad Generating 2nd functional diffs
 Generating 2nd functional diffs
Building Xtilde...

Building Z-vector RHS...

 Generating 2nd functional diffs
Solving CPSCF equations
Using DIIS solver

 Iter         Residual      
------  --------------------
    1      0.279720313370
    2      0.487682951664
    3      0.031232691273
    4      0.012523614997
    5      0.005951340942
    6      0.002256664617
    7      0.000680673500
    8      0.000234304372
    9      0.000099451805
   10      0.000027414512
   11      0.000013704453
   12      0.000003775446
   13      0.000002632457
   14      0.000000778386

CPSCF converged

Building X...

 Generating 2nd functional diffs
 Generating 2nd functional diffs
Lower state energy:      -779.4274665900
Upper state energy:      -779.4258068178
Energy difference:          0.0016597722
 Energy calculation finished, energy:  0.000000000E+00

Converting Cartesians to HDLC

Converting Cartesians to HDLC

Converting Cartesians to HDLC
 in dlf_makehessian...
Updating Hessian with the BFGS update, No     4
Testing convergence  in cycle    5
    Energy  0.0000E+00 Target: 1.0000E-05 converged?  yes
  Max step  1.0184E+00 Target: 4.0000E-04 converged?   no
  RMS step  1.5008E-01 Target: 2.6667E-04 converged?   no
  Max grad  2.8705E-01 Target: 1.0000E-04 converged?   no
  RMS grad  8.6366E-02 Target: 6.6667E-05 converged?   no

Converting HDLC to Cartesians
 in gcp call
 n=          32
 coors(1) =   -9.63449468119216        2.10850378645734     
 -8.476502022500058E-002
 coors(2) =   -7.45774833938778        3.39792055562230     
  0.349536775506725     
 elements:            7           6
 gcp_e =    1.00000000000000     
 echo:  F
 pbc:  F
 method =pbeh3c              
DFTD Energy:    -0.0204193 hartree
gCP Energy:     0.0566638 hartree
| Total AOs: 316    Total MOs: 298
Setting up the DFT grid...
| time to set the grid = 0.07 s
DFT grid points: 367926 (11497 points/atom)

                      *** Start SCF Iterations ***

 Iter     DIIS Error       Energy change      Electrons        XC Energy           Energy        Time(s)
----------------------------------------------------------------------------------------------------------
Initial temperature is 0.250000
| Skip purify step
|    1     0.0316049243    -779.1871945825   126.0307613257   -64.5022009177    -779.1871945825     1.88  
|    2     0.0722508443      +7.3983543719   126.0000044081   -63.8004178581    -771.7888402107     1.83  
|    3     0.0232542100      -0.2364633808   126.0000054533   -63.8275481651    -772.0253035915     1.82  
|    4     0.0167677532      -0.0194189632   126.0000043063   -63.8812572918    -772.0447225547     1.76  
|    5     0.0039616077      -0.0128791464   126.0000044137   -63.9012672162    -772.0576017011     1.73  
|    6     0.0018366002      -0.0010594939   126.0000044309   -63.9089194344    -772.0586611950     1.67  
|    7     0.0006959191      -0.0001464762   126.0000043327   -63.9081219320    -772.0588076712     1.64  
|    8     0.0002642477      -0.0000173108   126.0000043326   -63.9106157972    -772.0588249820     1.58  
|    9     0.0000636754      -0.0000033493   126.0000043280   -63.9099557237    -772.0588283314     1.89  
|   10     0.0000349384      -0.0000003723   126.0000043243   -63.9098823694    -772.0588287037     1.52  
----------------------------------------------------------------------------------------------------------
FINAL ENERGY: -772.0588287037 a.u.
Fractional Occupation Entropy: 0.0000000000
Mermin Free Energy:            -772.0588287037
DISPERSION CONTRIBUTION TO ENERGY: -0.0204192877 a.u.
GCP BSSE CORRECTION: 0.0566638357 a.u.
HOMO-LUMO GAP: 1.053 eV
CENTER OF MASS: {0.006424, -0.067908, -0.033543} ANGS
DIPOLE MOMENT: {-11.540473, -1.652597, 1.229153} (|D| = 11.722816) DEBYE
Writing out molden info

Running Mulliken population analysis...


  Restricted hh-TDA Parameters
--------------------------------------------
Number of occupied orbitals:            64
Number of virtual orbitals:            234
Number of molecular orbitals:          298
Number of basis functions:             316
Multiplicity of target state:      singlet

 Generating 2nd functional diffs
Reference energy:             -779.3923182511
Number of electrons:           128.0000043929
XC energy:                     -65.2251799722

      Davidson Diagonalization Parameters
-----------------------------------------------
Number of roots to find:                    4
Number of guess vectors:                   15
Maximum subspace size:                    300
Number of vectors to save:                  4
Collapse vectors per root:                  2
Number of CSFs:                          2080
Maximum Davidson iterations:              500
Residual convergence:                 1.0e-06
Orthogonality tolerance:              1.0e-12
Use incremental sigma vectors:             No

Davidson memory usage:  12.89 MB

Guess Vectors:
  64 &  64 : closed :    -0.135418
  64 &  63 :  open  :    -0.116738
  63 &  63 : closed :    -0.098059
  64 &  62 :  open  :    -0.058628
  63 &  62 :  open  :    -0.039948
  64 &  61 :  open  :    -0.010415
  63 &  61 :  open  :     0.008264
  62 &  62 : closed :     0.018162
  64 &  59 :  open  :     0.024911
  64 &  60 :  open  :     0.033355
  63 &  59 :  open  :     0.043590
  63 &  60 :  open  :     0.052034
  64 &  58 :  open  :     0.061717
  64 &  57 :  open  :     0.061888
  62 &  61 :  open  :     0.066375

  Root           Eigenvalue       Energy Change        Residual
-------------------------------------------------------------------
Iteration:    0   Subspace Size:   15
Root: 1:        -0.04333979        -0.04333979         0.02539648  
Root: 2:        -0.04062427        -0.04062427         0.03855780  
Root: 3:         0.04055521         0.04055521         0.03931520  
Root: 4:         0.06837394         0.06837394         0.04295392  

Iteration:    1   Subspace Size:   19
Root: 1:        -0.04487291        -0.00153311         0.00348775  
Root: 2:        -0.04355241        -0.00292813         0.00570819  
Root: 3:         0.03590950        -0.00464571         0.01312436  
Root: 4:         0.06384113        -0.00453280         0.02927003  

Iteration:    2   Subspace Size:   23
Root: 1:        -0.04489982        -0.00002691         0.00066670  
Root: 2:        -0.04362835        -0.00007595         0.00116492  
Root: 3:         0.03538814        -0.00052136         0.00347808  
Root: 4:         0.06198489        -0.00185624         0.01725222  

Iteration:    3   Subspace Size:   27
Root: 1:        -0.04490065        -0.00000083         0.00012400  
Root: 2:        -0.04363098        -0.00000263         0.00022537  
Root: 3:         0.03535797        -0.00003017         0.00074932  
Root: 4:         0.06119269        -0.00079220         0.00448576  

Iteration:    4   Subspace Size:   31
Root: 1:        -0.04490068        -0.00000002         0.00002074  
Root: 2:        -0.04363108        -0.00000010         0.00003693  
Root: 3:         0.03535665        -0.00000132         0.00019331  
Root: 4:         0.06114311        -0.00004958         0.00124927  

Iteration:    5   Subspace Size:   35
Root: 1:        -0.04490068        -0.00000000         0.00000297  
Root: 2:        -0.04363109        -0.00000000         0.00000659  
Root: 3:         0.03535655        -0.00000010         0.00004519  
Root: 4:         0.06113960        -0.00000351         0.00038658  

Iteration:    6   Subspace Size:   39
Root: 1:        -0.04490068        -0.00000000         0.00000048  Converged
Root: 2:        -0.04363109        -0.00000000         0.00000109  
Root: 3:         0.03535654        -0.00000000         0.00000920  
Root: 4:         0.06113928        -0.00000032         0.00011174  

Iteration:    7   Subspace Size:   42
Root: 1:        -0.04490068        -0.00000000         0.00000046  Converged
Root: 2:        -0.04363109        -0.00000000         0.00000017  Converged
Root: 3:         0.03535654        -0.00000000         0.00000194  
Root: 4:         0.06113925        -0.00000003         0.00003004  

Iteration:    8   Subspace Size:   44
Root: 1:        -0.04490068        -0.00000000         0.00000046  Converged
Root: 2:        -0.04363109        -0.00000000         0.00000015  Converged
Root: 3:         0.03535654        -0.00000000         0.00000035  Converged
Root: 4:         0.06113925        -0.00000000         0.00000862  

Iteration:    9   Subspace Size:   45
Root: 1:        -0.04490068        -0.00000000         0.00000044  Converged
Root: 2:        -0.04363109        -0.00000000         0.00000015  Converged
Root: 3:         0.03535654        -0.00000000         0.00000035  Converged
Root: 4:         0.06113925        -0.00000000         0.00000302  

Iteration:   10   Subspace Size:   46
Root: 1:        -0.04490068        -0.00000000         0.00000044  Converged
Root: 2:        -0.04363109        -0.00000000         0.00000015  Converged
Root: 3:         0.03535654        -0.00000000         0.00000035  Converged
Root: 4:         0.06113925        -0.00000000         0.00000076  Converged

Davidson converged in 10 iterations
46 sigma vectors were formed

      Davidson Diagonalization Parameters
-----------------------------------------------
Number of roots to find:                    4
Number of guess vectors:                   15
Maximum subspace size:                    300
Number of vectors to save:                  4
Collapse vectors per root:                  2
Number of CSFs:                          2016
Maximum Davidson iterations:              500
Residual convergence:                 1.0e-06
Orthogonality tolerance:              1.0e-12
Use incremental sigma vectors:             No

Davidson memory usage:  12.58 MB

Guess Vectors:
  64 &  63 :  open  :    -0.116738
  64 &  62 :  open  :    -0.058628
  63 &  62 :  open  :    -0.039948
  64 &  61 :  open  :    -0.010415
  63 &  61 :  open  :     0.008264
  64 &  59 :  open  :     0.024911
  64 &  60 :  open  :     0.033355
  63 &  59 :  open  :     0.043590
  63 &  60 :  open  :     0.052034
  64 &  58 :  open  :     0.061717
  64 &  57 :  open  :     0.061888
  62 &  61 :  open  :     0.066375
  63 &  58 :  open  :     0.080397
  63 &  57 :  open  :     0.080567
  64 &  56 :  open  :     0.092578

  Root           Eigenvalue       Energy Change        Residual
-------------------------------------------------------------------
Iteration:    0   Subspace Size:   15
Root: 1:        -0.04474489        -0.04474489         0.02277039  
Root: 2:         0.00765859         0.00765859         0.02258984  
Root: 3:         0.04958204         0.04958204         0.02569260  
Root: 4:         0.06208613         0.06208613         0.02895081  

Iteration:    1   Subspace Size:   19
Root: 1:        -0.04588215        -0.00113726         0.00304852  
Root: 2:         0.00596412        -0.00169448         0.00364125  
Root: 3:         0.04691798        -0.00266406         0.00846241  
Root: 4:         0.05983095        -0.00225519         0.00847510  

Iteration:    2   Subspace Size:   23
Root: 1:        -0.04590437        -0.00002223         0.00051225  
Root: 2:         0.00592613        -0.00003799         0.00066577  
Root: 3:         0.04669207        -0.00022591         0.00241711  
Root: 4:         0.05963688        -0.00019407         0.00221382  

Iteration:    3   Subspace Size:   27
Root: 1:        -0.04590490        -0.00000053         0.00007415  
Root: 2:         0.00592491        -0.00000121         0.00012287  
Root: 3:         0.04667476        -0.00001731         0.00045444  
Root: 4:         0.05962366        -0.00001322         0.00056000  

Iteration:    4   Subspace Size:   31
Root: 1:        -0.04590491        -0.00000001         0.00001028  
Root: 2:         0.00592487        -0.00000004         0.00001895  
Root: 3:         0.04667412        -0.00000064         0.00009146  
Root: 4:         0.05962298        -0.00000068         0.00010678  

Iteration:    5   Subspace Size:   35
Root: 1:        -0.04590491        -0.00000000         0.00000159  
Root: 2:         0.00592487        -0.00000000         0.00000324  
Root: 3:         0.04667410        -0.00000002         0.00001625  
Root: 4:         0.05962296        -0.00000002         0.00002234  

Iteration:    6   Subspace Size:   39
Root: 1:        -0.04590491        -0.00000000         0.00000022  Converged
Root: 2:         0.00592487        -0.00000000         0.00000050  Converged
Root: 3:         0.04667410        -0.00000000         0.00000271  
Root: 4:         0.05962296        -0.00000000         0.00000345  

Iteration:    7   Subspace Size:   41
Root: 1:        -0.04590491        -0.00000000         0.00000021  Converged
Root: 2:         0.00592487        -0.00000000         0.00000048  Converged
Root: 3:         0.04667410        -0.00000000         0.00000043  Converged
Root: 4:         0.05962296        -0.00000000         0.00000070  Converged

Davidson converged in 7 iterations
41 sigma vectors were formed

  Root   Mult.   Total Energy (a.u.)   Ex. Energy (a.u.)     Ex. Energy (eV)     Ex. Energy (nm)        Osc. (a.u.)  
-------------------------------------------------------------------------------------------------------------------
     1  triplet       -779.43822316
     2  singlet       -779.43721893          0.00100423          0.02732662      45371.22881383          0.00000000
     3  singlet       -779.43594934          0.00227383          0.06187393      20038.20101289          0.00000000
     4  triplet       -779.38639338          0.05182979          1.41035999        879.09627043          0.00312756
     5  singlet       -779.35696171          0.08126146          2.21123634        560.70089957          0.00000000
     6  triplet       -779.34564415          0.09257901          2.51920259        492.15660944          0.00658526
     7  triplet       -779.33269529          0.10552787          2.87155901        431.76622970          0.30042623
     8  singlet       -779.33117900          0.10704416          2.91281929        425.65023275          0.00000000

Triplet  1: Largest CI coefficients:
  63  &  64 :  open  :   0.671881
  64  &  63 :  open  :  -0.671881
  62  &  63 :  open  :   0.204507
  63  &  62 :  open  :  -0.204507

Singlet  2: Largest CI coefficients:
  63  &  64 :  open  :  -0.666728
  64  &  63 :  open  :  -0.666728
  62  &  63 :  open  :   0.212862
  63  &  62 :  open  :   0.212862

Singlet  3: Largest CI coefficients:
  64  &  64 : closed :   0.979607
  62  &  62 : closed :  -0.140991

Triplet  4: Largest CI coefficients:
  62  &  64 :  open  :  -0.694508
  64  &  62 :  open  :   0.694508

Singlet  5: Largest CI coefficients:
  62  &  64 :  open  :   0.518293
  64  &  62 :  open  :   0.518293
  61  &  64 :  open  :  -0.425871
  64  &  61 :  open  :  -0.425871
  62  &  62 : closed :  -0.225822
  64  &  64 : closed :  -0.109179

Triplet  6: Largest CI coefficients:
  61  &  64 :  open  :   0.695717
  64  &  61 :  open  :  -0.695717

Triplet  7: Largest CI coefficients:
  62  &  63 :  open  :  -0.496655
  63  &  62 :  open  :   0.496655
  61  &  63 :  open  :  -0.411699
  63  &  61 :  open  :   0.411699
  59  &  63 :  open  :  -0.188149
  63  &  59 :  open  :   0.188149
  63  &  64 :  open  :   0.155758
  64  &  63 :  open  :  -0.155758
  58  &  63 :  open  :   0.130500
  63  &  58 :  open  :  -0.130500

Singlet  8: Largest CI coefficients:
  62  &  63 :  open  :   0.467610
  63  &  62 :  open  :   0.467610
  61  &  63 :  open  :   0.412408
  63  &  61 :  open  :   0.412408
  59  &  63 :  open  :   0.210114
  63  &  59 :  open  :   0.210114
  63  &  63 : closed :  -0.177417
  63  &  64 :  open  :   0.156511
  64  &  63 :  open  :   0.156511
  58  &  63 :  open  :  -0.132454
  63  &  58 :  open  :  -0.132454

Singlet state dipole moments:

  Root       Dx         Dy         Dz         |D|  (Debye)
------------------------------------------------------------
     1    -9.1081     1.3765    -1.3707     9.3129
     2   -20.2438    -0.5022    -0.1662    20.2508
     3    -5.6678    -2.1844     0.5987     6.1036
     4    -0.7906    -0.3154    -1.2581     1.5190

Triplet state dipole moments:

  Root       Dx         Dy         Dz         |D|  (Debye)
------------------------------------------------------------
     1    -8.9394     1.3574    -1.3760     9.1460
     2   -12.3674    -0.2562    -0.6984    12.3897
     3    -5.1422    -3.6106     1.1045     6.3796
     4    -0.6241    -0.2962    -1.2773     1.4521

Transition dipole moments between singlet states:

    Transition       Tx         Ty         Tz         |T| (a.u.)
------------------------------------------------------------------
     1 ->    2     0.2998    -0.0051    -0.0243     0.3009
     1 ->    3     0.2518    -0.1698     0.1202     0.3266
     1 ->    4    -2.0297     0.3752    -0.0988     2.0665
     2 ->    3     2.0608     0.2333    -0.2172     2.0853
     2 ->    4     0.0558     0.0438    -0.0294     0.0768
     3 ->    4    -0.2943     0.0079     0.0118     0.2947

 in gcp call
 n=          32
 coors(1) =   -9.63449468119216        2.10850378645734     
 -8.476502022500058E-002
 coors(2) =   -7.45774833938778        3.39792055562230     
  0.349536775506725     
 elements:            7           6
 gcp_e =   0.000000000000000E+000
 echo:  F
 pbc:  F
 method =pbeh3c              
 in gcp call
 n=          32
 coors(1) =   -9.63449468119216        2.10850378645734     
 -8.476502022500058E-002
 coors(2) =   -7.45774833938778        3.39792055562230     
  0.349536775506725     
 elements:            7           6
 gcp_e =   0.000000000000000E+000
 echo:  F
 pbc:  F
 method =pbeh3c              
Transition dipole moments between triplet states:

    Transition       Tx         Ty         Tz         |T| (a.u.)
------------------------------------------------------------------
     1 ->    2     0.0984    -0.1092     0.0390     0.1521
     1 ->    3     0.4708    -0.1238     0.1181     0.5009
     1 ->    4     2.1013    -0.3804     0.0952     2.1376
     2 ->    3     3.0209    -0.1232     0.1137     3.0255
     2 ->    4     0.0651    -0.0082     0.0009     0.0656
     3 ->    4     0.1511    -0.0264     0.0060     0.1535

Magnetic transition dipole moments and rotational strengths:

 Transition      Lx         Ly         Lz       R(len)     R(vel) (a.u.)
------------------------------------------------------------------------
 1 ->    2    -0.1734    -0.4242     0.2172     0.0551     0.0323
 1 ->    3    -0.0971    -0.1279     0.0726    -0.0060     0.0062
 1 ->    4     0.3021    -0.0376     0.4589     0.6726     1.0969

Electric transition quadrupole moments (Cartesian):

 Transition      Qxy        Qxz        Qyz        Qxx        Qyy        Qzz       norm (a.u.)
----------------------------------------------------------------------------------------------
 1 ->    2     0.2463     0.1008    -0.1046    -0.8219    -0.0865     0.0688     0.8772
 1 ->    3    -1.0797     0.7974     0.0396     4.3763     0.0986     0.0841     4.5795
 1 ->    4    -1.5283     0.3599    -0.0400     7.9781     0.4968     0.0247     8.1464


Building Xtilde...

Building Z-vector RHS...

 Generating 2nd functional diffs
Solving CPSCF equations
Using DIIS solver

 Iter         Residual      
------  --------------------
    1      4.339152548362
    2      8.212224209729
    3      0.899211978351
    4      0.135923219525
    5      0.024789106447
    6      0.013607114294
    7      0.005575720283
    8      0.001381817598
    9      0.000297085459
   10      0.000132073089
   11      0.000043461407
   12      0.000025928064
   13      0.000008995126
   14      0.000003327857
   15      0.000001600567
   16      0.000000973571

CPSCF converged

Building X...

Computing grad Generating 2nd functional diffs
 Generating 2nd functional diffs
Building Xtilde...

Building Z-vector RHS...

 Generating 2nd functional diffs
Solving CPSCF equations
Using DIIS solver

 Iter         Residual      
------  --------------------
    1      2.410927613970
    2      5.020867044990
    3      0.655808487513
    4      0.089126249458
    5      0.023908201955
    6      0.006325350571
    7      0.001819986212
    8      0.000898480174
    9      0.000311229546
   10      0.000121538142
   11      0.000054635185
   12      0.000024428267
   13      0.000006886630
   14      0.000003897135
   15      0.000001754407
   16      0.000000905602

CPSCF converged

Building X...

Computing grad Generating 2nd functional diffs
 Generating 2nd functional diffs
Building Xtilde...

Building Z-vector RHS...

 Generating 2nd functional diffs
Solving CPSCF equations
Using DIIS solver

 Iter         Residual      
------  --------------------
    1      0.164962616775
    2      0.294034917922
    3      0.035660653923
    4      0.009482225825
    5      0.004475008388
    6      0.001764930612
    7      0.000574867178
    8      0.000190212878
    9      0.000084042487
   10      0.000022145463
   11      0.000011992435
   12      0.000003577862
   13      0.000002066204
   14      0.000000817947

CPSCF converged

Building X...

 Generating 2nd functional diffs
 Generating 2nd functional diffs
Lower state energy:      -779.4372189282
Upper state energy:      -779.4359493376
Energy difference:          0.0012695905
 Energy calculation finished, energy:  0.000000000E+00

Converting Cartesians to HDLC

Converting Cartesians to HDLC

Converting Cartesians to HDLC
 in dlf_makehessian...
Updating Hessian with the BFGS update, No     5
Testing convergence  in cycle    6
    Energy  0.0000E+00 Target: 1.0000E-05 converged?  yes
  Max step  4.9772E+00 Target: 4.0000E-04 converged?   no
  RMS step  6.2269E-01 Target: 2.6667E-04 converged?   no
  Max grad  5.7842E-02 Target: 1.0000E-04 converged?   no
  RMS grad  9.4364E-03 Target: 6.6667E-05 converged?   no

Converting HDLC to Cartesians
 in gcp call
 n=          32
 coors(1) =   -9.68902780222707        2.04725010712975     
 -9.591859340451341E-002
 coors(2) =   -7.56846497848370        3.41899096096659     
  0.363812614614476     
 elements:            7           6
 gcp_e =    1.00000000000000     
 echo:  F
 pbc:  F
 method =pbeh3c              
DFTD Energy:    -0.0204616 hartree
gCP Energy:     0.0562264 hartree
| Total AOs: 316    Total MOs: 298
Setting up the DFT grid...
| time to set the grid = 0.07 s
DFT grid points: 367957 (11498 points/atom)

                      *** Start SCF Iterations ***

 Iter     DIIS Error       Energy change      Electrons        XC Energy           Energy        Time(s)
----------------------------------------------------------------------------------------------------------
Initial temperature is 0.250000
| Skip purify step
|    1     0.0288407861    -779.1531253036   126.0044776993   -64.4960342530    -779.1531253036     1.90  
|    2     0.0804586983      +7.3789311172   125.9999739291   -63.7894071850    -771.7741941863     1.85  
|    3     0.0209669859      -0.2534015157   125.9999737329   -63.8240184638    -772.0275957020     1.83  
|    4     0.0171376241      -0.0213206536   125.9999732971   -63.8789801536    -772.0489163556     1.79  
|    5     0.0041061942      -0.0145724939   125.9999735544   -63.8949611946    -772.0634888494     1.74  
|    6     0.0027633043      -0.0009415002   125.9999735557   -63.9057232691    -772.0644303497     1.69  
|    7     0.0004176691      -0.0003118630   125.9999734567   -63.9028188991    -772.0647422127     1.65  
|    8     0.0002953207      -0.0000141784   125.9999734416   -63.9050208545    -772.0647563910     1.59  
|    9     0.0000809587      -0.0000034516   125.9999734295   -63.9044933027    -772.0647598426     1.92  
|   10     0.0000437911      -0.0000003770   125.9999734228   -63.9043800950    -772.0647602197     1.54  
----------------------------------------------------------------------------------------------------------
FINAL ENERGY: -772.0647602197 a.u.
Fractional Occupation Entropy: 0.0000000000
Mermin Free Energy:            -772.0647602197
DISPERSION CONTRIBUTION TO ENERGY: -0.0204615958 a.u.
GCP BSSE CORRECTION: 0.0562263792 a.u.
HOMO-LUMO GAP: 1.102 eV
CENTER OF MASS: {0.013469, -0.051544, -0.027348} ANGS
DIPOLE MOMENT: {-11.121055, -1.921017, 1.034081} (|D| = 11.333027) DEBYE
Writing out molden info

Running Mulliken population analysis...


  Restricted hh-TDA Parameters
--------------------------------------------
Number of occupied orbitals:            64
Number of virtual orbitals:            234
Number of molecular orbitals:          298
Number of basis functions:             316
Multiplicity of target state:      singlet

 Generating 2nd functional diffs
Reference energy:             -779.3989351776
Number of electrons:           127.9999730008
XC energy:                     -65.2195624567

      Davidson Diagonalization Parameters
-----------------------------------------------
Number of roots to find:                    4
Number of guess vectors:                   15
Maximum subspace size:                    300
Number of vectors to save:                  4
Collapse vectors per root:                  2
Number of CSFs:                          2080
Maximum Davidson iterations:              500
Residual convergence:                 1.0e-06
Orthogonality tolerance:              1.0e-12
Use incremental sigma vectors:             No

Davidson memory usage:  12.89 MB

Guess Vectors:
  64 &  64 : closed :    -0.138062
  64 &  63 :  open  :    -0.118012
  63 &  63 : closed :    -0.097962
  64 &  62 :  open  :    -0.059940
  63 &  62 :  open  :    -0.039890
  64 &  61 :  open  :    -0.003787
  63 &  61 :  open  :     0.016264
  62 &  62 : closed :     0.018183
  64 &  59 :  open  :     0.025852
  64 &  60 :  open  :     0.035215
  63 &  59 :  open  :     0.045902
  63 &  60 :  open  :     0.055265
  64 &  58 :  open  :     0.060993
  64 &  56 :  open  :     0.069950
  62 &  61 :  open  :     0.074336

  Root           Eigenvalue       Energy Change        Residual
-------------------------------------------------------------------
Iteration:    0   Subspace Size:   15
Root: 1:        -0.04489435        -0.04489435         0.02546756  
Root: 2:        -0.04260936        -0.04260936         0.03783612  
Root: 3:         0.04463253         0.04463253         0.03835699  
Root: 4:         0.06905223         0.06905223         0.04397318  

Iteration:    1   Subspace Size:   19
Root: 1:        -0.04639396        -0.00149960         0.00394250  
Root: 2:        -0.04534917        -0.00273981         0.00552355  
Root: 3:         0.04021199        -0.00442053         0.01218995  
Root: 4:         0.06369554        -0.00535669         0.02637421  

Iteration:    2   Subspace Size:   23
Root: 1:        -0.04643130        -0.00003735         0.00085047  
Root: 2:        -0.04542021        -0.00007104         0.00106842  
Root: 3:         0.03979226        -0.00041973         0.00352358  
Root: 4:         0.06226159        -0.00143395         0.01489131  

Iteration:    3   Subspace Size:   27
Root: 1:        -0.04643271        -0.00000141         0.00016396  
Root: 2:        -0.04542238        -0.00000218         0.00021614  
Root: 3:         0.03976150        -0.00003077         0.00077800  
Root: 4:         0.06170046        -0.00056113         0.00419098  

Iteration:    4   Subspace Size:   31
Root: 1:        -0.04643275        -0.00000004         0.00003007  
Root: 2:        -0.04542247        -0.00000009         0.00003461  
Root: 3:         0.03976007        -0.00000142         0.00019574  
Root: 4:         0.06165773        -0.00004273         0.00140605  

Iteration:    5   Subspace Size:   35
Root: 1:        -0.04643275        -0.00000000         0.00000408  
Root: 2:        -0.04542247        -0.00000000         0.00000645  
Root: 3:         0.03975998        -0.00000010         0.00004616  
Root: 4:         0.06165297        -0.00000476         0.00039298  

Iteration:    6   Subspace Size:   39
Root: 1:        -0.04643275        -0.00000000         0.00000066  Converged
Root: 2:        -0.04542247        -0.00000000         0.00000112  
Root: 3:         0.03975997        -0.00000000         0.00001011  
Root: 4:         0.06165266        -0.00000031         0.00009677  

Iteration:    7   Subspace Size:   42
Root: 1:        -0.04643275        -0.00000000         0.00000063  Converged
Root: 2:        -0.04542247        -0.00000000         0.00000018  Converged
Root: 3:         0.03975997        -0.00000000         0.00000215  
Root: 4:         0.06165264        -0.00000002         0.00003084  

Iteration:    8   Subspace Size:   44
Root: 1:        -0.04643275        -0.00000000         0.00000060  Converged
Root: 2:        -0.04542247        -0.00000000         0.00000014  Converged
Root: 3:         0.03975997        -0.00000000         0.00000043  Converged
Root: 4:         0.06165264        -0.00000000         0.00001221  

Iteration:    9   Subspace Size:   45
Root: 1:        -0.04643275        -0.00000000         0.00000059  Converged
Root: 2:        -0.04542247        -0.00000000         0.00000014  Converged
Root: 3:         0.03975997        -0.00000000         0.00000043  Converged
Root: 4:         0.06165264        -0.00000000         0.00000406  

Iteration:   10   Subspace Size:   46
Root: 1:        -0.04643275        -0.00000000         0.00000059  Converged
Root: 2:        -0.04542247        -0.00000000         0.00000014  Converged
Root: 3:         0.03975997        -0.00000000         0.00000043  Converged
Root: 4:         0.06165264        -0.00000000         0.00000100  Converged

Davidson converged in 10 iterations
46 sigma vectors were formed

      Davidson Diagonalization Parameters
-----------------------------------------------
Number of roots to find:                    4
Number of guess vectors:                   15
Maximum subspace size:                    300
Number of vectors to save:                  4
Collapse vectors per root:                  2
Number of CSFs:                          2016
Maximum Davidson iterations:              500
Residual convergence:                 1.0e-06
Orthogonality tolerance:              1.0e-12
Use incremental sigma vectors:             No

Davidson memory usage:  12.58 MB

Guess Vectors:
  64 &  63 :  open  :    -0.118012
  64 &  62 :  open  :    -0.059940
  63 &  62 :  open  :    -0.039890
  64 &  61 :  open  :    -0.003787
  63 &  61 :  open  :     0.016264
  64 &  59 :  open  :     0.025852
  64 &  60 :  open  :     0.035215
  63 &  59 :  open  :     0.045902
  63 &  60 :  open  :     0.055265
  64 &  58 :  open  :     0.060993
  64 &  56 :  open  :     0.069950
  62 &  61 :  open  :     0.074336
  63 &  58 :  open  :     0.081043
  64 &  57 :  open  :     0.089687
  63 &  56 :  open  :     0.090000

  Root           Eigenvalue       Energy Change        Residual
-------------------------------------------------------------------
Iteration:    0   Subspace Size:   15
Root: 1:        -0.04630465        -0.04630465         0.02280470  
Root: 2:         0.00924181         0.00924181         0.02291665  
Root: 3:         0.05172859         0.05172859         0.02488427  
Root: 4:         0.06316375         0.06316375         0.03067421  

Iteration:    1   Subspace Size:   19
Root: 1:        -0.04743651        -0.00113186         0.00320353  
Root: 2:         0.00750809        -0.00173372         0.00402166  
Root: 3:         0.04912012        -0.00260848         0.00821197  
Root: 4:         0.06052407        -0.00263967         0.00919663  

Iteration:    2   Subspace Size:   23
Root: 1:        -0.04746170        -0.00002520         0.00055101  
Root: 2:         0.00746040        -0.00004770         0.00073245  
Root: 3:         0.04890465        -0.00021547         0.00230052  
Root: 4:         0.06029317        -0.00023091         0.00213027  

Iteration:    3   Subspace Size:   27
Root: 1:        -0.04746231        -0.00000061         0.00007724  
Root: 2:         0.00745892        -0.00000147         0.00011673  
Root: 3:         0.04888883        -0.00001581         0.00039967  
Root: 4:         0.06028053        -0.00001264         0.00051760  

Iteration:    4   Subspace Size:   31
Root: 1:        -0.04746232        -0.00000001         0.00001080  
Root: 2:         0.00745889        -0.00000003         0.00001725  
Root: 3:         0.04888835        -0.00000048         0.00007815  
Root: 4:         0.06027994        -0.00000059         0.00008817  

Iteration:    5   Subspace Size:   35
Root: 1:        -0.04746232        -0.00000000         0.00000174  
Root: 2:         0.00745889        -0.00000000         0.00000277  
Root: 3:         0.04888834        -0.00000002         0.00001507  
Root: 4:         0.06027992        -0.00000002         0.00001795  

Iteration:    6   Subspace Size:   39
Root: 1:        -0.04746232        -0.00000000         0.00000024  Converged
Root: 2:         0.00745889        -0.00000000         0.00000042  Converged
Root: 3:         0.04888834        -0.00000000         0.00000257  
Root: 4:         0.06027992        -0.00000000         0.00000294  

Iteration:    7   Subspace Size:   41
Root: 1:        -0.04746232        -0.00000000         0.00000024  Converged
Root: 2:         0.00745889        -0.00000000         0.00000040  Converged
Root: 3:         0.04888833        -0.00000000         0.00000043  Converged
Root: 4:         0.06027992        -0.00000000         0.00000055  Converged

Davidson converged in 7 iterations
41 sigma vectors were formed

  Root   Mult.   Total Energy (a.u.)   Ex. Energy (a.u.)     Ex. Energy (eV)     Ex. Energy (nm)        Osc. (a.u.)  
-------------------------------------------------------------------------------------------------------------------
     1  triplet       -779.44639750
     2  singlet       -779.44536793          0.00102957          0.02801601      44254.77708296          0.00000000
     3  singlet       -779.44435765          0.00203985          0.05550713      22336.63090513          0.00000000
     4  triplet       -779.39147629          0.05492121          1.49448197        829.61335727          0.00611645
     5  singlet       -779.35917521          0.08722229          2.37343901        522.38216511          0.00000000
     6  triplet       -779.35004684          0.09635066          2.62183437        472.89112577          0.00463123
     7  triplet       -779.33865526          0.10774224          2.93181510        422.89236020          0.33617179
     8  singlet       -779.33728254          0.10911496          2.96916869        417.57216750          0.00000000

Triplet  1: Largest CI coefficients:
  63  &  64 :  open  :  -0.674735
  64  &  63 :  open  :   0.674735
  62  &  63 :  open  :  -0.198896
  63  &  62 :  open  :   0.198896

Singlet  2: Largest CI coefficients:
  63  &  64 :  open  :   0.669093
  64  &  63 :  open  :   0.669093
  62  &  63 :  open  :  -0.206708
  63  &  62 :  open  :  -0.206708

Singlet  3: Largest CI coefficients:
  64  &  64 : closed :   0.979928
  62  &  62 : closed :  -0.139036

Triplet  4: Largest CI coefficients:
  62  &  64 :  open  :   0.694441
  64  &  62 :  open  :  -0.694441

Singlet  5: Largest CI coefficients:
  62  &  64 :  open  :  -0.494584
  64  &  62 :  open  :  -0.494584
  61  &  64 :  open  :   0.457276
  64  &  61 :  open  :   0.457276
  62  &  62 : closed :   0.202995
  64  &  64 : closed :   0.100603

Triplet  6: Largest CI coefficients:
  61  &  64 :  open  :   0.693124
  64  &  61 :  open  :  -0.693124

Triplet  7: Largest CI coefficients:
  62  &  63 :  open  :  -0.561623
  63  &  62 :  open  :   0.561623
  61  &  63 :  open  :  -0.324307
  63  &  61 :  open  :   0.324307
  59  &  63 :  open  :  -0.171276
  63  &  59 :  open  :   0.171276
  63  &  64 :  open  :   0.158868
  64  &  63 :  open  :  -0.158868
  58  &  63 :  open  :   0.126933
  63  &  58 :  open  :  -0.126933

Singlet  8: Largest CI coefficients:
  62  &  63 :  open  :   0.526287
  63  &  62 :  open  :   0.526287
  61  &  63 :  open  :   0.323869
  63  &  61 :  open  :   0.323869
  63  &  63 : closed :  -0.225696
  59  &  63 :  open  :   0.196048
  63  &  59 :  open  :   0.196048
  63  &  64 :  open  :   0.158445
  64  &  63 :  open  :   0.158445
  58  &  63 :  open  :  -0.133444
  63  &  58 :  open  :  -0.133444

Singlet state dipole moments:

  Root       Dx         Dy         Dz         |D|  (Debye)
------------------------------------------------------------
     1    -8.8038     1.2668    -1.2513     8.9821
     2   -20.2678    -0.5459    -0.0424    20.2752
     3    -6.0628    -2.1610     0.4746     6.4539
     4    -0.4652    -0.3710    -1.1052     1.2552

Triplet state dipole moments:

  Root       Dx         Dy         Dz         |D|  (Debye)
------------------------------------------------------------
     1    -8.5939     1.2426    -1.2575     8.7738
     2   -13.6259    -0.3499    -0.5728    13.6424
     3    -2.9918    -3.8795     1.1297     5.0277
     4    -0.2153    -0.3842    -1.1181     1.2017

Transition dipole moments between singlet states:

    Transition       Tx         Ty         Tz         |T| (a.u.)
------------------------------------------------------------------
     1 ->    2    -0.4075    -0.0016     0.0310     0.4087
     1 ->    3     0.1880    -0.1628     0.1012     0.2685
     1 ->    4     2.1231    -0.4019     0.1051     2.1634
     2 ->    3    -2.1576    -0.1619     0.1934     2.1723
     2 ->    4     0.1381     0.0322    -0.0324     0.1454
     3 ->    4     0.4609    -0.0364    -0.0035     0.4624

 in gcp call
 n=          32
 coors(1) =   -9.68902780222707        2.04725010712975     
 -9.591859340451341E-002
 coors(2) =   -7.56846497848370        3.41899096096659     
  0.363812614614476     
 elements:            7           6
 gcp_e =   0.000000000000000E+000
 echo:  F
 pbc:  F
 method =pbeh3c              
 in gcp call
 n=          32
 coors(1) =   -9.68902780222707        2.04725010712975     
 -9.591859340451341E-002
 coors(2) =   -7.56846497848370        3.41899096096659     
  0.363812614614476     
 elements:            7           6
 gcp_e =   0.000000000000000E+000
 echo:  F
 pbc:  F
 method =pbeh3c              
Transition dipole moments between triplet states:

    Transition       Tx         Ty         Tz         |T| (a.u.)
------------------------------------------------------------------
     1 ->    2     0.0338    -0.0963     0.0209     0.1042
     1 ->    3    -0.4833     0.1350    -0.1086     0.5134
     1 ->    4    -2.1836     0.4068    -0.0989     2.2234
     2 ->    3    -2.7123     0.0507    -0.0267     2.7129
     2 ->    4    -0.0447     0.0006     0.0041     0.0449
     3 ->    4     0.1493    -0.0341     0.0078     0.1534

Magnetic transition dipole moments and rotational strengths:

 Transition      Lx         Ly         Lz       R(len)     R(vel) (a.u.)
------------------------------------------------------------------------
 1 ->    2     0.1539     0.3887    -0.2289     0.0704     0.0323
 1 ->    3    -0.0924    -0.1344     0.0604    -0.0106    -0.0014
 1 ->    4    -0.2778     0.0396    -0.4250     0.6503     1.0641

Electric transition quadrupole moments (Cartesian):

 Transition      Qxy        Qxz        Qyz        Qxx        Qyy        Qzz       norm (a.u.)
----------------------------------------------------------------------------------------------
 1 ->    2    -0.3124    -0.0611     0.1229     0.9328     0.0765    -0.0250     0.9965
 1 ->    3    -1.0872     0.6814     0.0386     4.2797     0.0944     0.0825     4.4699
 1 ->    4     1.6209    -0.3120     0.0264    -8.9659    -0.4993    -0.0026     9.1302


Building Xtilde...

Building Z-vector RHS...

 Generating 2nd functional diffs
Solving CPSCF equations
Using DIIS solver

 Iter         Residual      
------  --------------------
    1      4.187234218090
    2      7.863822670751
    3      0.956555158655
    4      0.129942916468
    5      0.023922033251
    6      0.013035772220
    7      0.005281032730
    8      0.001413890133
    9      0.000307526999
   10      0.000134498403
   11      0.000043457485
   12      0.000025172121
   13      0.000008857847
   14      0.000003195435
   15      0.000001474822
   16      0.000000924231

CPSCF converged

Building X...

Computing grad Generating 2nd functional diffs
 Generating 2nd functional diffs
Building Xtilde...

Building Z-vector RHS...

 Generating 2nd functional diffs
Solving CPSCF equations
Using DIIS solver

 Iter         Residual      
------  --------------------
    1      2.415970861766
    2      5.070291865407
    3      0.650980970563
    4      0.070048156900
    5      0.024165558892
    6      0.006281674863
    7      0.002044233010
    8      0.000928911838
    9      0.000311851304
   10      0.000115974254
   11      0.000053164720
   12      0.000022446740
   13      0.000006045157
   14      0.000003827165
   15      0.000001596818
   16      0.000000775139

CPSCF converged

Building X...

Computing grad Generating 2nd functional diffs
 Generating 2nd functional diffs
Building Xtilde...

Building Z-vector RHS...

 Generating 2nd functional diffs
Solving CPSCF equations
Using DIIS solver

 Iter         Residual      
------  --------------------
    1      0.219371287846
    2      0.378696823056
    3      0.047331834240
    4      0.011258233864
    5      0.004338338586
    6      0.001921785872
    7      0.000654897758
    8      0.000212400391
    9      0.000088939312
   10      0.000024097638
   11      0.000013914323
   12      0.000004283381
   13      0.000002737629
   14      0.000000772536

CPSCF converged

Building X...

 Generating 2nd functional diffs
 Generating 2nd functional diffs
Lower state energy:      -779.4453679312
Upper state energy:      -779.4443576510
Energy difference:          0.0010102802
 Energy calculation finished, energy:  0.000000000E+00

Converting Cartesians to HDLC

Converting Cartesians to HDLC

Converting Cartesians to HDLC
 in dlf_makehessian...
Updating Hessian with the BFGS update, No     6
Testing convergence  in cycle    7
    Energy  0.0000E+00 Target: 1.0000E-05 converged?  yes
  Max step  1.9067E-01 Target: 4.0000E-04 converged?   no
  RMS step  3.0871E-02 Target: 2.6667E-04 converged?   no
  Max grad  5.0447E-02 Target: 1.0000E-04 converged?   no
  RMS grad  8.3013E-03 Target: 6.6667E-05 converged?   no

Converting HDLC to Cartesians
 in gcp call
 n=          32
 coors(1) =   -9.73354796191545        2.00035196387571     
 -0.101513713042441     
 coors(2) =   -7.64947135553528        3.42044463099047     
  0.378012795401189     
 elements:            7           6
 gcp_e =    1.00000000000000     
 echo:  F
 pbc:  F
 method =pbeh3c              
DFTD Energy:    -0.0205013 hartree
gCP Energy:     0.0557422 hartree
| Total AOs: 316    Total MOs: 298
Setting up the DFT grid...
| time to set the grid = 0.07 s
DFT grid points: 367974 (11499 points/atom)

                      *** Start SCF Iterations ***

 Iter     DIIS Error       Energy change      Electrons        XC Energy           Energy        Time(s)
----------------------------------------------------------------------------------------------------------
Initial temperature is 0.250000
| Skip purify step
|    1     0.0290077848    -779.1385250309   125.9896198608   -64.4796093665    -779.1385250309     1.89  
|    2     0.0744729506      +7.3771246776   125.9999777914   -63.7698461687    -771.7614003533     1.83  
|    3     0.0237829277      -0.2771302596   125.9999774289   -63.8020912667    -772.0385306129     1.81  
|    4     0.0153867114      -0.0159697474   125.9999774958   -63.8522308469    -772.0545003603     1.75  
|    5     0.0054810058      -0.0144539744   125.9999776412   -63.8711281128    -772.0689543347     1.71  
|    6     0.0027318723      -0.0017656463   125.9999776874   -63.8865502786    -772.0707199809     1.68  
|    7     0.0004518807      -0.0003953285   125.9999776317   -63.8847418234    -772.0711153094     1.64  
|    8     0.0003684484      -0.0000178650   125.9999776324   -63.8872904456    -772.0711331744     1.58  
|    9     0.0000974941      -0.0000034004   125.9999776239   -63.8868272639    -772.0711365748     1.90  
|   10     0.0000455891      -0.0000004028   125.9999776189   -63.8867236357    -772.0711369776     1.53  
----------------------------------------------------------------------------------------------------------
FINAL ENERGY: -772.0711369776 a.u.
Fractional Occupation Entropy: 0.0000000000
Mermin Free Energy:            -772.0711369776
DISPERSION CONTRIBUTION TO ENERGY: -0.0205012577 a.u.
GCP BSSE CORRECTION: 0.0557422345 a.u.
HOMO-LUMO GAP: 1.123 eV
CENTER OF MASS: {0.017064, -0.038333, -0.023716} ANGS
DIPOLE MOMENT: {-10.910169, -2.204161, 0.908052} (|D| = 11.167573) DEBYE
Writing out molden info

Running Mulliken population analysis...


  Restricted hh-TDA Parameters
--------------------------------------------
Number of occupied orbitals:            64
Number of virtual orbitals:            234
Number of molecular orbitals:          298
Number of basis functions:             316
Multiplicity of target state:      singlet

 Generating 2nd functional diffs
Reference energy:             -779.4060769917
Number of electrons:           127.9999772630
XC energy:                     -65.2015354526

      Davidson Diagonalization Parameters
-----------------------------------------------
Number of roots to find:                    4
Number of guess vectors:                   15
Maximum subspace size:                    300
Number of vectors to save:                  4
Collapse vectors per root:                  2
Number of CSFs:                          2080
Maximum Davidson iterations:              500
Residual convergence:                 1.0e-06
Orthogonality tolerance:              1.0e-12
Use incremental sigma vectors:             No

Davidson memory usage:  12.89 MB

Guess Vectors:
  64 &  64 : closed :    -0.136949
  64 &  63 :  open  :    -0.115521
  63 &  63 : closed :    -0.094094
  64 &  62 :  open  :    -0.059915
  63 &  62 :  open  :    -0.038487
  64 &  61 :  open  :     0.002053
  62 &  62 : closed :     0.017119
  63 &  61 :  open  :     0.023481
  64 &  59 :  open  :     0.028277
  64 &  60 :  open  :     0.038275
  63 &  59 :  open  :     0.049704
  63 &  60 :  open  :     0.059703
  64 &  58 :  open  :     0.060586
  64 &  56 :  open  :     0.076792
  62 &  61 :  open  :     0.079087

  Root           Eigenvalue       Energy Change        Residual
-------------------------------------------------------------------
Iteration:    0   Subspace Size:   15
Root: 1:        -0.04286059        -0.04286059         0.02532745  
Root: 2:        -0.04122931        -0.04122931         0.03719998  
Root: 3:         0.04893553         0.04893553         0.03811096  
Root: 4:         0.07075596         0.07075596         0.04479788  

Iteration:    1   Subspace Size:   19
Root: 1:        -0.04431378        -0.00145318         0.00433542  
Root: 2:        -0.04386438        -0.00263507         0.00545008  
Root: 3:         0.04458999        -0.00434554         0.01170154  
Root: 4:         0.06522319        -0.00553277         0.02518096  

Iteration:    2   Subspace Size:   23
Root: 1:        -0.04435917        -0.00004539         0.00105689  
Root: 2:        -0.04393271        -0.00006832         0.00103629  
Root: 3:         0.04423022        -0.00035977         0.00365288  
Root: 4:         0.06368090        -0.00154229         0.01094411  

Iteration:    3   Subspace Size:   27
Root: 1:        -0.04436139        -0.00000222         0.00021928  
Root: 2:        -0.04393478        -0.00000207         0.00020721  
Root: 3:         0.04419801        -0.00003221         0.00087145  
Root: 4:         0.06339020        -0.00029069         0.00344481  

Iteration:    4   Subspace Size:   31
Root: 1:        -0.04436147        -0.00000008         0.00003951  
Root: 2:        -0.04393486        -0.00000008         0.00003106  
Root: 3:         0.04419623        -0.00000178         0.00023016  
Root: 4:         0.06335948        -0.00003072         0.00137513  

Iteration:    5   Subspace Size:   35
Root: 1:        -0.04436148        -0.00000000         0.00000561  
Root: 2:        -0.04393486        -0.00000000         0.00000543  
Root: 3:         0.04419610        -0.00000013         0.00005279  
Root: 4:         0.06335360        -0.00000589         0.00060581  

Iteration:    6   Subspace Size:   39
Root: 1:        -0.04436148        -0.00000000         0.00000090  Converged
Root: 2:        -0.04393486        -0.00000000         0.00000098  Converged
Root: 3:         0.04419609        -0.00000001         0.00001467  
Root: 4:         0.06335225        -0.00000134         0.00028870  

Iteration:    7   Subspace Size:   41
Root: 1:        -0.04436148        -0.00000000         0.00000086  Converged
Root: 2:        -0.04393486        -0.00000000         0.00000070  Converged
Root: 3:         0.04419609        -0.00000000         0.00000339  
Root: 4:         0.06335204        -0.00000021         0.00008153  

Iteration:    8   Subspace Size:   43
Root: 1:        -0.04436148        -0.00000000         0.00000085  Converged
Root: 2:        -0.04393486        -0.00000000         0.00000070  Converged
Root: 3:         0.04419609        -0.00000000         0.00000070  Converged
Root: 4:         0.06335203        -0.00000001         0.00001858  

Iteration:    9   Subspace Size:   44
Root: 1:        -0.04436148        -0.00000000         0.00000085  Converged
Root: 2:        -0.04393486        -0.00000000         0.00000070  Converged
Root: 3:         0.04419609        -0.00000000         0.00000067  Converged
Root: 4:         0.06335203        -0.00000000         0.00000341  

Iteration:   10   Subspace Size:   45
Root: 1:        -0.04436148        -0.00000000         0.00000085  Converged
Root: 2:        -0.04393486        -0.00000000         0.00000070  Converged
Root: 3:         0.04419609        -0.00000000         0.00000067  Converged
Root: 4:         0.06335203        -0.00000000         0.00000097  Converged

Davidson converged in 10 iterations
45 sigma vectors were formed

      Davidson Diagonalization Parameters
-----------------------------------------------
Number of roots to find:                    4
Number of guess vectors:                   15
Maximum subspace size:                    300
Number of vectors to save:                  4
Collapse vectors per root:                  2
Number of CSFs:                          2016
Maximum Davidson iterations:              500
Residual convergence:                 1.0e-06
Orthogonality tolerance:              1.0e-12
Use incremental sigma vectors:             No

Davidson memory usage:  12.58 MB

Guess Vectors:
  64 &  63 :  open  :    -0.115521
  64 &  62 :  open  :    -0.059915
  63 &  62 :  open  :    -0.038487
  64 &  61 :  open  :     0.002053
  63 &  61 :  open  :     0.023481
  64 &  59 :  open  :     0.028277
  64 &  60 :  open  :     0.038275
  63 &  59 :  open  :     0.049704
  63 &  60 :  open  :     0.059703
  64 &  58 :  open  :     0.060586
  64 &  56 :  open  :     0.076792
  62 &  61 :  open  :     0.079087
  63 &  58 :  open  :     0.082013
  64 &  57 :  open  :     0.090140
  63 &  56 :  open  :     0.098220

  Root           Eigenvalue       Energy Change        Residual
-------------------------------------------------------------------
Iteration:    0   Subspace Size:   15
Root: 1:        -0.04422061        -0.04422061         0.02276556  
Root: 2:         0.01069108         0.01069108         0.02290650  
Root: 3:         0.05502365         0.05502365         0.02427061  
Root: 4:         0.06511491         0.06511491         0.03169487  

Iteration:    1   Subspace Size:   19
Root: 1:        -0.04535568        -0.00113507         0.00329925  
Root: 2:         0.00896601        -0.00172507         0.00433385  
Root: 3:         0.05247992        -0.00254373         0.00825158  
Root: 4:         0.06226982        -0.00284510         0.00990917  

Iteration:    2   Subspace Size:   23
Root: 1:        -0.04538281        -0.00002713         0.00057003  
Root: 2:         0.00891024        -0.00005577         0.00079115  
Root: 3:         0.05225607        -0.00022385         0.00225099  
Root: 4:         0.06199762        -0.00027220         0.00234051  

Iteration:    3   Subspace Size:   27
Root: 1:        -0.04538347        -0.00000066         0.00007711  
Root: 2:         0.00890851        -0.00000173         0.00012277  
Root: 3:         0.05224066        -0.00001541         0.00039466  
Root: 4:         0.06198159        -0.00001603         0.00054535  

Iteration:    4   Subspace Size:   31
Root: 1:        -0.04538348        -0.00000001         0.00000983  
Root: 2:         0.00890847        -0.00000004         0.00001617  
Root: 3:         0.05224020        -0.00000046         0.00007264  
Root: 4:         0.06198094        -0.00000065         0.00008438  

Iteration:    5   Subspace Size:   35
Root: 1:        -0.04538348        -0.00000000         0.00000154  
Root: 2:         0.00890847        -0.00000000         0.00000249  
Root: 3:         0.05224019        -0.00000001         0.00001437  
Root: 4:         0.06198092        -0.00000001         0.00001537  

Iteration:    6   Subspace Size:   39
Root: 1:        -0.04538348        -0.00000000         0.00000023  Converged
Root: 2:         0.00890847        -0.00000000         0.00000038  Converged
Root: 3:         0.05224019        -0.00000000         0.00000254  
Root: 4:         0.06198092        -0.00000000         0.00000275  

Iteration:    7   Subspace Size:   41
Root: 1:        -0.04538348        -0.00000000         0.00000023  Converged
Root: 2:         0.00890847        -0.00000000         0.00000037  Converged
Root: 3:         0.05224019        -0.00000000         0.00000040  Converged
Root: 4:         0.06198092        -0.00000000         0.00000049  Converged

Davidson converged in 7 iterations
41 sigma vectors were formed

  Root   Mult.   Total Energy (a.u.)   Ex. Energy (a.u.)     Ex. Energy (eV)     Ex. Energy (nm)        Osc. (a.u.)  
-------------------------------------------------------------------------------------------------------------------
     1  triplet       -779.45146047
     2  singlet       -779.45043847          0.00102200          0.02781013      44582.39125697          0.00000000
     3  singlet       -779.45001185          0.00144862          0.03941885      31453.03023273          0.00000000
     4  triplet       -779.39716852          0.05429195          1.47735897        839.22880955          0.00693768
     5  singlet       -779.36188090          0.08957957          2.43758368        508.63575199          0.00000000
     6  triplet       -779.35383681          0.09762366          2.65647462        466.72465721          0.00330383
     7  triplet       -779.34409607          0.10736440          2.92153350        424.38062333          0.35547511
     8  singlet       -779.34272497          0.10873550          2.95884314        419.02938063          0.00000000

Triplet  1: Largest CI coefficients:
  63  &  64 :  open  :   0.674676
  64  &  63 :  open  :  -0.674676
  62  &  63 :  open  :   0.200709
  63  &  62 :  open  :  -0.200709

Singlet  2: Largest CI coefficients:
  63  &  64 :  open  :   0.668952
  64  &  63 :  open  :   0.668952
  62  &  63 :  open  :  -0.208120
  63  &  62 :  open  :  -0.208120

Singlet  3: Largest CI coefficients:
  64  &  64 : closed :  -0.979874
  62  &  62 : closed :   0.143573

Triplet  4: Largest CI coefficients:
  62  &  64 :  open  :  -0.695358
  64  &  62 :  open  :   0.695358

Singlet  5: Largest CI coefficients:
  62  &  64 :  open  :  -0.490450
  64  &  62 :  open  :  -0.490450
  61  &  64 :  open  :   0.460825
  64  &  61 :  open  :   0.460825
  62  &  62 : closed :   0.200504

Triplet  6: Largest CI coefficients:
  61  &  64 :  open  :  -0.692043
  64  &  61 :  open  :   0.692043

Triplet  7: Largest CI coefficients:
  62  &  63 :  open  :  -0.590321
  63  &  62 :  open  :   0.590321
  61  &  63 :  open  :  -0.270646
  63  &  61 :  open  :   0.270646
  63  &  64 :  open  :   0.165131
  64  &  63 :  open  :  -0.165131
  59  &  63 :  open  :  -0.163374
  63  &  59 :  open  :   0.163374
  58  &  63 :  open  :   0.122667
  63  &  58 :  open  :  -0.122667

Singlet  8: Largest CI coefficients:
  62  &  63 :  open  :   0.551260
  63  &  62 :  open  :   0.551260
  61  &  63 :  open  :   0.271025
  63  &  61 :  open  :   0.271025
  63  &  63 : closed :  -0.240682
  59  &  63 :  open  :   0.188809
  63  &  59 :  open  :   0.188809
  63  &  64 :  open  :   0.163293
  64  &  63 :  open  :   0.163293
  58  &  63 :  open  :  -0.128986
  63  &  58 :  open  :  -0.128986

Singlet state dipole moments:

  Root       Dx         Dy         Dz         |D|  (Debye)
------------------------------------------------------------
     1    -8.6048     1.2225    -1.2020     8.7739
     2   -20.1550    -0.6315     0.0319    20.1649
     3    -7.0593    -2.0968     0.3740     7.3736
     4    -0.1931    -0.4033    -1.0195     1.1132

Triplet state dipole moments:

  Root       Dx         Dy         Dz         |D|  (Debye)
------------------------------------------------------------
     1    -8.3836     1.1962    -1.2077     8.5542
     2   -14.4053    -0.4263    -0.4726    14.4193
     3    -1.5758    -4.1458     1.1115     4.5723
     4     0.2244    -0.4316    -1.0350     1.1436

Transition dipole moments between singlet states:

    Transition       Tx         Ty         Tz         |T| (a.u.)
------------------------------------------------------------------
     1 ->    2     0.4366     0.0026    -0.0320     0.4378
     1 ->    3     0.1411    -0.1540     0.0845     0.2253
     1 ->    4     2.1872    -0.4125     0.1110     2.2285
     2 ->    3     2.2815     0.1309    -0.1833     2.2926
     2 ->    4    -0.2603    -0.0124     0.0326     0.2627
     3 ->    4     0.6880    -0.0714     0.0054     0.6917

Transition dipole moments between  in gcp call
 n=          32
 coors(1) =   -9.73354796191545        2.00035196387571     
 -0.101513713042441     
 coors(2) =   -7.64947135553528        3.42044463099047     
  0.378012795401189     
 elements:            7           6
 gcp_e =   0.000000000000000E+000
 echo:  F
 pbc:  F
 method =pbeh3c              
 in gcp call
 n=          32
 coors(1) =   -9.73354796191545        2.00035196387571     
 -0.101513713042441     
 coors(2) =   -7.64947135553528        3.42044463099047     
  0.378012795401189     
 elements:            7           6
 gcp_e =   0.000000000000000E+000
 echo:  F
 pbc:  F
 method =pbeh3c              
triplet states:

    Transition       Tx         Ty         Tz         |T| (a.u.)
------------------------------------------------------------------
     1 ->    2    -0.0156    -0.0866     0.0096     0.0885
     1 ->    3    -0.4827     0.1427    -0.1001     0.5132
     1 ->    4     2.2210    -0.4117     0.1001     2.2610
     2 ->    3    -2.3755    -0.0189     0.0317     2.3758
     2 ->    4     0.0129     0.0049    -0.0072     0.0156
     3 ->    4    -0.1540     0.0328    -0.0051     0.1575

Magnetic transition dipole moments and rotational strengths:

 Transition      Lx         Ly         Lz       R(len)     R(vel) (a.u.)
------------------------------------------------------------------------
 1 ->    2    -0.1428    -0.3679     0.2390     0.0710     0.0348
 1 ->    3    -0.0905    -0.1493     0.0495    -0.0144    -0.0055
 1 ->    4    -0.2605     0.0375    -0.3900     0.6286     0.9917

Electric transition quadrupole moments (Cartesian):

 Transition      Qxy        Qxz        Qyz        Qxx        Qyy        Qzz       norm (a.u.)
----------------------------------------------------------------------------------------------
 1 ->    2     0.3153     0.0494    -0.1248    -0.9438    -0.0605    -0.0004     1.0060
 1 ->    3    -1.0594     0.5863     0.0380     4.0275     0.0839     0.0799     4.2074
 1 ->    4     1.6150    -0.2622     0.0152    -9.2494    -0.4835     0.0159     9.4055


Building Xtilde...

Building Z-vector RHS...

 Generating 2nd functional diffs
Solving CPSCF equations
Using DIIS solver

 Iter         Residual      
------  --------------------
    1      4.089156394253
    2      7.635198882323
    3      0.988412375326
    4      0.127297505820
    5      0.023426113975
    6      0.012652079530
    7      0.005086772606
    8      0.001409122064
    9      0.000300807583
   10      0.000131235672
   11      0.000042784587
   12      0.000024052690
   13      0.000008501980
   14      0.000002968696
   15      0.000001510862
   16      0.000000864376

CPSCF converged

Building X...

Computing grad Generating 2nd functional diffs
 Generating 2nd functional diffs
Building Xtilde...

Building Z-vector RHS...

 Generating 2nd functional diffs
Solving CPSCF equations
Using DIIS solver

 Iter         Residual      
------  --------------------
    1      2.453660960114
    2      5.177526479202
    3      0.652269180330
    4      0.062435260644
    5      0.023196002017
    6      0.006125865320
    7      0.002341249119
    8      0.000963930025
    9      0.000320360208
   10      0.000114082857
   11      0.000051500045
   12      0.000020735666
   13      0.000005212815
   14      0.000003767701
   15      0.000001424573
   16      0.000000657667

CPSCF converged

Building X...

Computing grad Generating 2nd functional diffs
 Generating 2nd functional diffs
Building Xtilde...

Building Z-vector RHS...

 Generating 2nd functional diffs
Solving CPSCF equations
Using DIIS solver

 Iter         Residual      
------  --------------------
    1      0.225988391765
    2      0.383982936152
    3      0.051359009847
    4      0.011699836497
    5      0.004246844404
    6      0.001921341333
    7      0.000674283147
    8      0.000219386390
    9      0.000088610406
   10      0.000025502979
   11      0.000014578251
   12      0.000004452574
   13      0.000002771559
   14      0.000000753479

CPSCF converged

Building X...

 Generating 2nd functional diffs
 Generating 2nd functional diffs
Lower state energy:      -779.4504384668
Upper state energy:      -779.4500118543
Energy difference:          0.0004266125
 Energy calculation finished, energy:  0.000000000E+00

Converting Cartesians to HDLC

Converting Cartesians to HDLC

Converting Cartesians to HDLC
 in dlf_makehessian...
Updating Hessian with the BFGS update, No     7
Testing convergence  in cycle    8
    Energy  0.0000E+00 Target: 1.0000E-05 converged?  yes
  Max step  8.7996E-01 Target: 4.0000E-04 converged?   no
  RMS step  9.3740E-02 Target: 2.6667E-04 converged?   no
  Max grad  3.9754E-02 Target: 1.0000E-04 converged?   no
  RMS grad  6.5666E-03 Target: 6.6667E-05 converged?   no

Converting HDLC to Cartesians
 in gcp call
 n=          32
 coors(1) =   -9.75658308030960        1.97617761238553     
 -0.111459225011414     
 coors(2) =   -7.69308226726519        3.41668323397075     
  0.392912755163568     
 elements:            7           6
 gcp_e =    1.00000000000000     
 echo:  F
 pbc:  F
 method =pbeh3c              
DFTD Energy:    -0.0205286 hartree
gCP Energy:     0.0553886 hartree
| Total AOs: 316    Total MOs: 298
Setting up the DFT grid...
| time to set the grid = 0.07 s
DFT grid points: 368019 (11500 points/atom)

                      *** Start SCF Iterations ***

 Iter     DIIS Error       Energy change      Electrons        XC Energy           Energy        Time(s)
----------------------------------------------------------------------------------------------------------
Initial temperature is 0.250000
| Skip purify step
|    1     0.0301583479    -779.1459722985   125.9881093771   -64.4643995709    -779.1459722985     1.89  
|    2     0.0688696925      +7.3935279642   125.9999905599   -63.7539146771    -771.7524443343     1.83  
|    3     0.0261818956      -0.2920355126   125.9999905683   -63.7830352198    -772.0444798469     1.81  
|    4     0.0162717330      -0.0129970643   125.9999906985   -63.8290752479    -772.0574769112     1.76  
|    5     0.0071686877      -0.0140225543   125.9999907518   -63.8480974179    -772.0714994655     1.71  
|    6     0.0026291130      -0.0032675745   125.9999908357   -63.8668440538    -772.0747670400     1.70  
|    7     0.0006208219      -0.0005861763   125.9999908127   -63.8678234987    -772.0753532164     1.66  
|    8     0.0003907021      -0.0000360776   125.9999908229   -63.8712542074    -772.0753892939     1.60  
|    9     0.0000957890      -0.0000039004   125.9999908178   -63.8708737056    -772.0753931943     1.91  
|   10     0.0000454697      -0.0000004771   125.9999908146   -63.8708253696    -772.0753936714     1.52  
----------------------------------------------------------------------------------------------------------
FINAL ENERGY: -772.0753936714 a.u.
Fractional Occupation Entropy: 0.0000000000
Mermin Free Energy:            -772.0753936714
DISPERSION CONTRIBUTION TO ENERGY: -0.0205285975 a.u.
GCP BSSE CORRECTION: 0.0553886117 a.u.
HOMO-LUMO GAP: 1.123 eV
CENTER OF MASS: {0.017446, -0.030268, -0.019881} ANGS
DIPOLE MOMENT: {-10.831572, -2.388196, 0.782029} (|D| = 11.119263) DEBYE
Writing out molden info

Running Mulliken population analysis...


  Restricted hh-TDA Parameters
--------------------------------------------
Number of occupied orbitals:            64
Number of virtual orbitals:            234
Number of molecular orbitals:          298
Number of basis functions:             316
Multiplicity of target state:      singlet

 Generating 2nd functional diffs
Reference energy:             -779.4106528586
Number of electrons:           127.9999906693
XC energy:                     -65.1853035653

      Davidson Diagonalization Parameters
-----------------------------------------------
Number of roots to find:                    4
Number of guess vectors:                   15
Maximum subspace size:                    300
Number of vectors to save:                  4
Collapse vectors per root:                  2
Number of CSFs:                          2080
Maximum Davidson iterations:              500
Residual convergence:                 1.0e-06
Orthogonality tolerance:              1.0e-12
Use incremental sigma vectors:             No

Davidson memory usage:  12.89 MB

Guess Vectors:
  64 &  64 : closed :    -0.135603
  64 &  63 :  open  :    -0.113431
  63 &  63 : closed :    -0.091258
  64 &  62 :  open  :    -0.060093
  63 &  62 :  open  :    -0.037921
  64 &  61 :  open  :     0.005745
  62 &  62 : closed :     0.015416
  63 &  61 :  open  :     0.027917
  64 &  59 :  open  :     0.030468
  64 &  60 :  open  :     0.040257
  63 &  59 :  open  :     0.052640
  64 &  58 :  open  :     0.060510
  63 &  60 :  open  :     0.062430
  64 &  56 :  open  :     0.080007
  62 &  61 :  open  :     0.081254

  Root           Eigenvalue       Energy Change        Residual
-------------------------------------------------------------------
Iteration:    0   Subspace Size:   15
Root: 1:        -0.04101468        -0.04101468         0.02521792  
Root: 2:        -0.03967534        -0.03967534         0.03676144  
Root: 3:         0.05166913         0.05166913         0.03836253  
Root: 4:         0.07147390         0.07147390         0.04475476  

Iteration:    1   Subspace Size:   19
Root: 1:        -0.04243359        -0.00141891         0.00457982  
Root: 2:        -0.04225299        -0.00257765         0.00542906  
Root: 3:         0.04732188        -0.00434725         0.01160116  
Root: 4:         0.06612445        -0.00534945         0.02368001  

Iteration:    2   Subspace Size:   23
Root: 1:        -0.04248395        -0.00005036         0.00116007  
Root: 2:        -0.04231983        -0.00006684         0.00101347  
Root: 3:         0.04698478        -0.00033710         0.00375252  
Root: 4:         0.06467243        -0.00145203         0.00971348  

Iteration:    3   Subspace Size:   27
Root: 1:        -0.04248666        -0.00000271         0.00025085  
Root: 2:        -0.04232184        -0.00000201         0.00019868  
Root: 3:         0.04695140        -0.00003339         0.00091897  
Root: 4:         0.06442733        -0.00024510         0.00417654  

Iteration:    4   Subspace Size:   31
Root: 1:        -0.04248677        -0.00000011         0.00004444  
Root: 2:        -0.04232192        -0.00000007         0.00002852  
Root: 3:         0.04694943        -0.00000196         0.00023219  
Root: 4:         0.06436212        -0.00006521         0.00254548  

Iteration:    5   Subspace Size:   35
Root: 1:        -0.04248677        -0.00000000         0.00000674  
Root: 2:        -0.04232192        -0.00000000         0.00000441  
Root: 3:         0.04694930        -0.00000014         0.00004914  
Root: 4:         0.06433433        -0.00002779         0.00112165  

Iteration:    6   Subspace Size:   39
Root: 1:        -0.04248677        -0.00000000         0.00000113  
Root: 2:        -0.04232192        -0.00000000         0.00000066  Converged
Root: 3:         0.04694929        -0.00000001         0.00001028  
Root: 4:         0.06433132        -0.00000301         0.00031764  

Iteration:    7   Subspace Size:   42
Root: 1:        -0.04248677        -0.00000000         0.00000020  Converged
Root: 2:        -0.04232192        -0.00000000         0.00000056  Converged
Root: 3:         0.04694929        -0.00000000         0.00000252  
Root: 4:         0.06433111        -0.00000021         0.00007378  

Iteration:    8   Subspace Size:   44
Root: 1:        -0.04248677        -0.00000000         0.00000018  Converged
Root: 2:        -0.04232192        -0.00000000         0.00000055  Converged
Root: 3:         0.04694929        -0.00000000         0.00000060  Converged
Root: 4:         0.06433110        -0.00000001         0.00001606  

Iteration:    9   Subspace Size:   45
Root: 1:        -0.04248677        -0.00000000         0.00000018  Converged
Root: 2:        -0.04232192        -0.00000000         0.00000054  Converged
Root: 3:         0.04694929        -0.00000000         0.00000047  Converged
Root: 4:         0.06433110        -0.00000000         0.00000332  

Iteration:   10   Subspace Size:   46
Root: 1:        -0.04248677        -0.00000000         0.00000017  Converged
Root: 2:        -0.04232192        -0.00000000         0.00000054  Converged
Root: 3:         0.04694929        -0.00000000         0.00000046  Converged
Root: 4:         0.06433110        -0.00000000         0.00000079  Converged

Davidson converged in 10 iterations
46 sigma vectors were formed

      Davidson Diagonalization Parameters
-----------------------------------------------
Number of roots to find:                    4
Number of guess vectors:                   15
Maximum subspace size:                    300
Number of vectors to save:                  4
Collapse vectors per root:                  2
Number of CSFs:                          2016
Maximum Davidson iterations:              500
Residual convergence:                 1.0e-06
Orthogonality tolerance:              1.0e-12
Use incremental sigma vectors:             No

Davidson memory usage:  12.58 MB

Guess Vectors:
  64 &  63 :  open  :    -0.113431
  64 &  62 :  open  :    -0.060093
  63 &  62 :  open  :    -0.037921
  64 &  61 :  open  :     0.005745
  63 &  61 :  open  :     0.027917
  64 &  59 :  open  :     0.030468
  64 &  60 :  open  :     0.040257
  63 &  59 :  open  :     0.052640
  64 &  58 :  open  :     0.060510
  63 &  60 :  open  :     0.062430
  64 &  56 :  open  :     0.080007
  62 &  61 :  open  :     0.081254
  63 &  58 :  open  :     0.082683
  64 &  57 :  open  :     0.090931
  63 &  56 :  open  :     0.102180

  Root           Eigenvalue       Energy Change        Residual
-------------------------------------------------------------------
Iteration:    0   Subspace Size:   15
Root: 1:        -0.04232415        -0.04232415         0.02275530  
Root: 2:         0.01126760         0.01126760         0.02282661  
Root: 3:         0.05745670         0.05745670         0.02388618  
Root: 4:         0.06621983         0.06621983         0.03235092  

Iteration:    1   Subspace Size:   19
Root: 1:        -0.04346874        -0.00114459         0.00333692  
Root: 2:         0.00955757        -0.00171003         0.00449300  
Root: 3:         0.05497427        -0.00248243         0.00836916  
Root: 4:         0.06323269        -0.00298715         0.01047485  

Iteration:    2   Subspace Size:   23
Root: 1:        -0.04349655        -0.00002782         0.00057928  
Root: 2:         0.00949741        -0.00006017         0.00081650  
Root: 3:         0.05473688        -0.00023739         0.00223477  
Root: 4:         0.06292660        -0.00030609         0.00251626  

Iteration:    3   Subspace Size:   27
Root: 1:        -0.04349723        -0.00000068         0.00007763  
Root: 2:         0.00949557        -0.00000184         0.00012879  
Root: 3:         0.05472152        -0.00001536         0.00040130  
Root: 4:         0.06290798        -0.00001862         0.00056474  

Iteration:    4   Subspace Size:   31
Root: 1:        -0.04349724        -0.00000001         0.00000929  
Root: 2:         0.00949552        -0.00000004         0.00001620  
Root: 3:         0.05472104        -0.00000048         0.00007429  
Root: 4:         0.06290727        -0.00000070         0.00008444  

Iteration:    5   Subspace Size:   35
Root: 1:        -0.04349724        -0.00000000         0.00000138  
Root: 2:         0.00949552        -0.00000000         0.00000235  
Root: 3:         0.05472102        -0.00000001         0.00001522  
Root: 4:         0.06290726        -0.00000001         0.00001458  

Iteration:    6   Subspace Size:   39
Root: 1:        -0.04349724        -0.00000000         0.00000021  Converged
Root: 2:         0.00949552        -0.00000000         0.00000036  Converged
Root: 3:         0.05472102        -0.00000000         0.00000280  
Root: 4:         0.06290726        -0.00000000         0.00000279  

Iteration:    7   Subspace Size:   41
Root: 1:        -0.04349724        -0.00000000         0.00000021  Converged
Root: 2:         0.00949552        -0.00000000         0.00000035  Converged
Root: 3:         0.05472102        -0.00000000         0.00000043  Converged
Root: 4:         0.06290726        -0.00000000         0.00000058  Converged

Davidson converged in 7 iterations
41 sigma vectors were formed

  Root   Mult.   Total Energy (a.u.)   Ex. Energy (a.u.)     Ex. Energy (eV)     Ex. Energy (nm)        Osc. (a.u.)  
-------------------------------------------------------------------------------------------------------------------
     1  triplet       -779.45415010
     2  singlet       -779.45313963          0.00101047          0.02749627      45091.28069212          0.00000000
     3  singlet       -779.45297478          0.00117532          0.03198214      38766.70520612          0.00000000
     4  triplet       -779.40115733          0.05299276          1.44200623        859.80364301          0.01167159
     5  singlet       -779.36370357          0.09044653          2.46117489        503.76030160          0.00000000
     6  triplet       -779.35593183          0.09821826          2.67265449        463.89917223          0.00184298
     7  triplet       -779.34774560          0.10640450          2.89541326        428.20906539          0.36592330
     8  singlet       -779.34632176          0.10782834          2.93415795        422.55469144          0.00000000

Triplet  1: Largest CI coefficients:
  63  &  64 :  open  :  -0.673829
  64  &  63 :  open  :   0.673829
  62  &  63 :  open  :  -0.204245
  63  &  62 :  open  :   0.204245

Singlet  2: Largest CI coefficients:
  63  &  64 :  open  :  -0.666464
  64  &  63 :  open  :  -0.666464
  62  &  63 :  open  :   0.210549
  63  &  62 :  open  :   0.210549

Singlet  3: Largest CI coefficients:
  64  &  64 : closed :   0.977241
  62  &  62 : closed :  -0.147440

Triplet  4: Largest CI coefficients:
  62  &  64 :  open  :   0.696284
  64  &  62 :  open  :  -0.696284

Singlet  5: Largest CI coefficients:
  62  &  64 :  open  :  -0.498583
  64  &  62 :  open  :  -0.498583
  61  &  64 :  open  :   0.449737
  64  &  61 :  open  :   0.449737
  62  &  62 : closed :   0.206310

Triplet  6: Largest CI coefficients:
  61  &  64 :  open  :  -0.691729
  64  &  61 :  open  :   0.691729

Triplet  7: Largest CI coefficients:
  62  &  63 :  open  :   0.602640
  63  &  62 :  open  :  -0.602640
  61  &  63 :  open  :   0.241891
  63  &  61 :  open  :  -0.241891
  63  &  64 :  open  :  -0.171179
  64  &  63 :  open  :   0.171179
  59  &  63 :  open  :   0.160551
  63  &  59 :  open  :  -0.160551
  58  &  63 :  open  :  -0.116540
  63  &  58 :  open  :   0.116540

Singlet  8: Largest CI coefficients:
  62  &  63 :  open  :  -0.560545
  63  &  62 :  open  :  -0.560545
  63  &  63 : closed :   0.244046
  61  &  63 :  open  :  -0.242802
  63  &  61 :  open  :  -0.242802
  59  &  63 :  open  :  -0.185691
  63  &  59 :  open  :  -0.185691
  63  &  64 :  open  :  -0.167682
  64  &  63 :  open  :  -0.167682
  58  &  63 :  open  :   0.122057
  63  &  58 :  open  :   0.122057

Singlet state dipole moments:

  Root       Dx         Dy         Dz         |D|  (Debye)
------------------------------------------------------------
     1    -8.5964     1.1938    -1.1713     8.7576
     2   -19.9671    -0.7148     0.0671    19.9800
     3    -8.2069    -1.9830     0.2820     8.4478
     4    -0.1051    -0.4498    -0.9508     1.0570

Triplet state dipole moments:

  Root       Dx         Dy         Dz         |D|  (Debye)
------------------------------------------------------------
     1    -8.2993     1.1682    -1.1814     8.4640
     2   -14.7923    -0.4928    -0.4034    14.8060
     3    -0.8083    -4.3215     1.0580     4.5219
     4     0.5253    -0.4756    -0.9772     1.2070

Transition dipole moments between singlet states:

    Transition       Tx         Ty         Tz         |T| (a.u.)
------------------------------------------------------------------
     1 ->    2     0.5726     0.0229    -0.0447     0.5748
     1 ->    3    -0.0352     0.1457    -0.0754     0.1678
     1 ->    4     2.2292    -0.4186     0.1175     2.2712
     2 ->    3    -2.4025    -0.1100     0.1734     2.4113
     2 ->    4    -0.3188    -0.0034     0.0343     0.3207
     3 ->    4    -0.9293     0.1077    -0.0130     0.9357

Transition dipole moments between  in gcp call
 n=          32
 coors(1) =   -9.75658308030960        1.97617761238553     
 -0.111459225011414     
 coors(2) =   -7.69308226726519        3.41668323397075     
  0.392912755163568     
 elements:            7           6
 gcp_e =   0.000000000000000E+000
 echo:  F
 pbc:  F
 method =pbeh3c              
 in gcp call
 n=          32
 coors(1) =   -9.75658308030960        1.97617761238553     
 -0.111459225011414     
 coors(2) =   -7.69308226726519        3.41668323397075     
  0.392912755163568     
 elements:            7           6
 gcp_e =   0.000000000000000E+000
 echo:  F
 pbc:  F
 method =pbeh3c              
triplet states:

    Transition       Tx         Ty         Tz         |T| (a.u.)
------------------------------------------------------------------
     1 ->    2    -0.0443    -0.0795     0.0032     0.0911
     1 ->    3     0.4750    -0.1446     0.0929     0.5051
     1 ->    4     2.2277    -0.4107     0.1028     2.2676
     2 ->    3     2.1350     0.0696    -0.0657     2.1371
     2 ->    4    -0.0084     0.0087    -0.0094     0.0153
     3 ->    4     0.1562    -0.0321     0.0039     0.1595

Magnetic transition dipole moments and rotational strengths:

 Transition      Lx         Ly         Lz       R(len)     R(vel) (a.u.)
------------------------------------------------------------------------
 1 ->    2    -0.1352    -0.3566     0.2477     0.0966     0.0371
 1 ->    3     0.0865     0.1650    -0.0425    -0.0242    -0.0183
 1 ->    4    -0.2482     0.0328    -0.3667     0.6102     0.9358

Electric transition quadrupole moments (Cartesian):

 Transition      Qxy        Qxz        Qyz        Qxx        Qyy        Qzz       norm (a.u.)
----------------------------------------------------------------------------------------------
 1 ->    2     0.4091    -0.0026    -0.1626    -0.9000    -0.0423    -0.0347     1.0034
 1 ->    3     1.0954    -0.5367    -0.0532    -4.0508    -0.0623    -0.0735     4.2319
 1 ->    4     1.5677    -0.2273     0.0042    -9.1810    -0.4575     0.0321     9.3279


Building Xtilde...

Building Z-vector RHS...

 Generating 2nd functional diffs
Solving CPSCF equations
Using DIIS solver

 Iter         Residual      
------  --------------------
    1      4.031095377243
    2      7.524641662644
    3      1.013082940812
    4      0.127401996317
    5      0.023367941204
    6      0.012617407591
    7      0.005063308071
    8      0.001422337912
    9      0.000291350764
   10      0.000130265074
   11      0.000042407072
   12      0.000023760250
   13      0.000008631300
   14      0.000002948266
   15      0.000001450425
   16      0.000000839938

CPSCF converged

Building X...

Computing grad Generating 2nd functional diffs
 Generating 2nd functional diffs
Building Xtilde...

Building Z-vector RHS...

 Generating 2nd functional diffs
Solving CPSCF equations
Using DIIS solver

 Iter         Residual      
------  --------------------
    1      2.505948249423
    2      5.329918140550
    3      0.656701655595
    4      0.062200112553
    5      0.023234348719
    6      0.006084642376
    7      0.002574557134
    8      0.001006244836
    9      0.000336373853
   10      0.000116186730
   11      0.000051684347
   12      0.000020776855
   13      0.000004959751
   14      0.000003675923
   15      0.000001352624
   16      0.000000615454

CPSCF converged

Building X...

Computing grad Generating 2nd functional diffs
 Generating 2nd functional diffs
Building Xtilde...

Building Z-vector RHS...

 Generating 2nd functional diffs
Solving CPSCF equations
Using DIIS solver

 Iter         Residual      
------  --------------------
    1      0.302411194403
    2      0.493954739563
    3      0.056820990119
    4      0.015878193921
    5      0.004946254556
    6      0.002138258500
    7      0.000770884762
    8      0.000262544745
    9      0.000094871546
   10      0.000031730138
   11      0.000014603274
   12      0.000004764652
   13      0.000002909870
   14      0.000000792993

CPSCF converged

Building X...

 Generating 2nd functional diffs
 Generating 2nd functional diffs
Lower state energy:      -779.4531396282
Upper state energy:      -779.4529747756
Energy difference:          0.0001648526
 Energy calculation finished, energy:  0.000000000E+00

Converting Cartesians to HDLC

Converting Cartesians to HDLC

Converting Cartesians to HDLC
 in dlf_makehessian...
Updating Hessian with the BFGS update, No     8
Testing convergence  in cycle    9
    Energy  0.0000E+00 Target: 1.0000E-05 converged?  yes
  Max step  9.5404E-01 Target: 4.0000E-04 converged?   no
  RMS step  1.0025E-01 Target: 2.6667E-04 converged?   no
  Max grad  3.1337E-02 Target: 1.0000E-04 converged?   no
  RMS grad  4.4528E-03 Target: 6.6667E-05 converged?   no

Converting HDLC to Cartesians
 in gcp call
 n=          32
 coors(1) =   -9.76312688105236        1.96932506346613     
 -0.129673131782323     
 coors(2) =   -7.71031729766136        3.41079990371555     
  0.409907405134827     
 elements:            7           6
 gcp_e =    1.00000000000000     
 echo:  F
 pbc:  F
 method =pbeh3c              
DFTD Energy:    -0.0205491 hartree
gCP Energy:     0.0551466 hartree
| Total AOs: 316    Total MOs: 298
Setting up the DFT grid...
| time to set the grid = 0.07 s
DFT grid points: 368027 (11500 points/atom)

                      *** Start SCF Iterations ***

 Iter     DIIS Error       Energy change      Electrons        XC Energy           Energy        Time(s)
----------------------------------------------------------------------------------------------------------
Initial temperature is 0.250000
| Skip purify step
|    1     0.0319976615    -779.1536771283   125.9879686228   -64.4523524904    -779.1536771283     1.87  
|    2     0.0705643354      +7.4100016086   125.9999972854   -63.7429030005    -771.7436755197     1.81  
|    3     0.0279703925      -0.3040466543   125.9999976399   -63.7700868718    -772.0477221740     1.80  
|    4     0.0182428526      -0.0117384571   125.9999977847   -63.8153356747    -772.0594606311     1.73  
|    5     0.0079886377      -0.0138937126   125.9999977749   -63.8335072323    -772.0733543438     1.69  
|    6     0.0032005361      -0.0040253808   125.9999978714   -63.8528951952    -772.0773797245     1.69  
|    7     0.0008874232      -0.0007540932   125.9999978364   -63.8553364857    -772.0781338177     1.66  
|    8     0.0003940983      -0.0000562136   125.9999978493   -63.8593362763    -772.0781900313     1.58  
|    9     0.0000916825      -0.0000045545   125.9999978436   -63.8590181924    -772.0781945858     1.88  
|   10     0.0000479493      -0.0000005872   125.9999978416   -63.8590241161    -772.0781951730     1.50  
----------------------------------------------------------------------------------------------------------
FINAL ENERGY: -772.0781951730 a.u.
Fractional Occupation Entropy: 0.0000000000
Mermin Free Energy:            -772.0781951730
DISPERSION CONTRIBUTION TO ENERGY: -0.0205490647 a.u.
GCP BSSE CORRECTION: 0.0551465914 a.u.
HOMO-LUMO GAP: 1.117 eV
CENTER OF MASS: {0.015367, -0.026293, -0.014640} ANGS
DIPOLE MOMENT: {-10.802852, -2.469940, 0.620521} (|D| = 11.098976) DEBYE
Writing out molden info

Running Mulliken population analysis...


  Restricted hh-TDA Parameters
--------------------------------------------
Number of occupied orbitals:            64
Number of virtual orbitals:            234
Number of molecular orbitals:          298
Number of basis functions:             316
Multiplicity of target state:      singlet

 Generating 2nd functional diffs
Reference energy:             -779.4133622482
Number of electrons:           127.9999978071
XC energy:                     -65.1732548533

      Davidson Diagonalization Parameters
-----------------------------------------------
Number of roots to find:                    4
Number of guess vectors:                   15
Maximum subspace size:                    300
Number of vectors to save:                  4
Collapse vectors per root:                  2
Number of CSFs:                          2080
Maximum Davidson iterations:              500
Residual convergence:                 1.0e-06
Orthogonality tolerance:              1.0e-12
Use incremental sigma vectors:             No

Davidson memory usage:  12.89 MB

Guess Vectors:
  64 &  64 : closed :    -0.135063
  64 &  63 :  open  :    -0.112511
  63 &  63 : closed :    -0.089959
  64 &  62 :  open  :    -0.060949
  63 &  62 :  open  :    -0.038397
  64 &  61 :  open  :     0.007824
  62 &  62 : closed :     0.013165
  63 &  61 :  open  :     0.030376
  64 &  59 :  open  :     0.032075
  64 &  60 :  open  :     0.041047
  63 &  59 :  open  :     0.054627
  64 &  58 :  open  :     0.059994
  63 &  60 :  open  :     0.063599
  64 &  56 :  open  :     0.081175
  62 &  61 :  open  :     0.081938

  Root           Eigenvalue       Energy Change        Residual
-------------------------------------------------------------------
Iteration:    0   Subspace Size:   15
Root: 1:        -0.04009391        -0.04009391         0.02518378  
Root: 2:        -0.03884967        -0.03884967         0.03651807  
Root: 3:         0.05304577         0.05304577         0.03883488  
Root: 4:         0.07126738         0.07126738         0.04471272  

Iteration:    1   Subspace Size:   19
Root: 1:        -0.04149831        -0.00140440         0.00456317  
Root: 2:        -0.04139771        -0.00254805         0.00539784  
Root: 3:         0.04866224        -0.00438353         0.01168895  
Root: 4:         0.06605046        -0.00521693         0.02376275  

Iteration:    2   Subspace Size:   23
Root: 1:        -0.04154929        -0.00005098         0.00117631  
Root: 2:        -0.04146259        -0.00006487         0.00098080  
Root: 3:         0.04833019        -0.00033205         0.00378428  
Root: 4:         0.06455860        -0.00149185         0.00900817  

Iteration:    3   Subspace Size:   27
Root: 1:        -0.04155202        -0.00000274         0.00025274  
Root: 2:        -0.04146442        -0.00000184         0.00019481  
Root: 3:         0.04829658        -0.00003362         0.00094213  
Root: 4:         0.06434716        -0.00021144         0.00356251  

Iteration:    4   Subspace Size:   31
Root: 1:        -0.04155213        -0.00000011         0.00004501  
Root: 2:        -0.04146449        -0.00000007         0.00002761  
Root: 3:         0.04829456        -0.00000201         0.00025298  
Root: 4:         0.06430628        -0.00004088         0.00192040  

Iteration:    5   Subspace Size:   35
Root: 1:        -0.04155213        -0.00000000         0.00000674  
Root: 2:        -0.04146449        -0.00000000         0.00000409  
Root: 3:         0.04829440        -0.00000016         0.00005047  
Root: 4:         0.06429012        -0.00001617         0.00091755  

Iteration:    6   Subspace Size:   39
Root: 1:        -0.04155213        -0.00000000         0.00000110  
Root: 2:        -0.04146449        -0.00000000         0.00000061  Converged
Root: 3:         0.04829440        -0.00000001         0.00001056  
Root: 4:         0.06428790        -0.00000222         0.00028137  

Iteration:    7   Subspace Size:   42
Root: 1:        -0.04155213        -0.00000000         0.00000016  Converged
Root: 2:        -0.04146449        -0.00000000         0.00000055  Converged
Root: 3:         0.04829440        -0.00000000         0.00000257  
Root: 4:         0.06428773        -0.00000016         0.00006248  

Iteration:    8   Subspace Size:   44
Root: 1:        -0.04155213        -0.00000000         0.00000016  Converged
Root: 2:        -0.04146449        -0.00000000         0.00000054  Converged
Root: 3:         0.04829440        -0.00000000         0.00000062  Converged
Root: 4:         0.06428773        -0.00000001         0.00001316  

Iteration:    9   Subspace Size:   45
Root: 1:        -0.04155213        -0.00000000         0.00000016  Converged
Root: 2:        -0.04146449         0.00000000         0.00000054  Converged
Root: 3:         0.04829440        -0.00000000         0.00000062  Converged
Root: 4:         0.06428773        -0.00000000         0.00000264  

Iteration:   10   Subspace Size:   46
Root: 1:        -0.04155213        -0.00000000         0.00000016  Converged
Root: 2:        -0.04146449        -0.00000000         0.00000054  Converged
Root: 3:         0.04829440        -0.00000000         0.00000062  Converged
Root: 4:         0.06428773        -0.00000000         0.00000072  Converged

Davidson converged in 10 iterations
46 sigma vectors were formed

      Davidson Diagonalization Parameters
-----------------------------------------------
Number of roots to find:                    4
Number of guess vectors:                   15
Maximum subspace size:                    300
Number of vectors to save:                  4
Collapse vectors per root:                  2
Number of CSFs:                          2016
Maximum Davidson iterations:              500
Residual convergence:                 1.0e-06
Orthogonality tolerance:              1.0e-12
Use incremental sigma vectors:             No

Davidson memory usage:  12.58 MB

Guess Vectors:
  64 &  63 :  open  :    -0.112511
  64 &  62 :  open  :    -0.060949
  63 &  62 :  open  :    -0.038397
  64 &  61 :  open  :     0.007824
  63 &  61 :  open  :     0.030376
  64 &  59 :  open  :     0.032075
  64 &  60 :  open  :     0.041047
  63 &  59 :  open  :     0.054627
  64 &  58 :  open  :     0.059994
  63 &  60 :  open  :     0.063599
  64 &  56 :  open  :     0.081175
  62 &  61 :  open  :     0.081938
  63 &  58 :  open  :     0.082546
  64 &  57 :  open  :     0.091240
  63 &  56 :  open  :     0.103727

  Root           Eigenvalue       Energy Change        Residual
-------------------------------------------------------------------
Iteration:    0   Subspace Size:   15
Root: 1:        -0.04137642        -0.04137642         0.02277206  
Root: 2:         0.01109198         0.01109198         0.02279786  
Root: 3:         0.05882193         0.05882193         0.02364326  
Root: 4:         0.06620572         0.06620572         0.03278869  

Iteration:    1   Subspace Size:   19
Root: 1:        -0.04253143        -0.00115501         0.00333318  
Root: 2:         0.00938554        -0.00170644         0.00450578  
Root: 3:         0.05639185        -0.00243009         0.00844526  
Root: 4:         0.06312780        -0.00307792         0.01083845  

Iteration:    2   Subspace Size:   23
Root: 1:        -0.04255898        -0.00002755         0.00057582  
Root: 2:         0.00932462        -0.00006091         0.00080526  
Root: 3:         0.05614244        -0.00024941         0.00219677  
Root: 4:         0.06279873        -0.00032907         0.00260787  

Iteration:    3   Subspace Size:   27
Root: 1:        -0.04255964        -0.00000066         0.00007627  
Root: 2:         0.00932286        -0.00000176         0.00012723  
Root: 3:         0.05612739        -0.00001504         0.00039695  
Root: 4:         0.06277889        -0.00001984         0.00057346  

Iteration:    4   Subspace Size:   31
Root: 1:        -0.04255964        -0.00000001         0.00000866  
Root: 2:         0.00932282        -0.00000004         0.00001589  
Root: 3:         0.05612693        -0.00000046         0.00007321  
Root: 4:         0.06277815        -0.00000074         0.00008416  

Iteration:    5   Subspace Size:   35
Root: 1:        -0.04255964        -0.00000000         0.00000121  
Root: 2:         0.00932282        -0.00000000         0.00000225  
Root: 3:         0.05612692        -0.00000001         0.00001514  
Root: 4:         0.06277814        -0.00000001         0.00001437  

Iteration:    6   Subspace Size:   39
Root: 1:        -0.04255964        -0.00000000         0.00000018  Converged
Root: 2:         0.00932282        -0.00000000         0.00000033  Converged
Root: 3:         0.05612692        -0.00000000         0.00000292  
Root: 4:         0.06277814        -0.00000000         0.00000298  

Iteration:    7   Subspace Size:   41
Root: 1:        -0.04255964        -0.00000000         0.00000017  Converged
Root: 2:         0.00932282        -0.00000000         0.00000031  Converged
Root: 3:         0.05612692        -0.00000000         0.00000046  Converged
Root: 4:         0.06277814        -0.00000000         0.00000066  Converged

Davidson converged in 7 iterations
41 sigma vectors were formed

  Root   Mult.   Total Energy (a.u.)   Ex. Energy (a.u.)     Ex. Energy (eV)     Ex. Energy (nm)        Osc. (a.u.)  
-------------------------------------------------------------------------------------------------------------------
     1  triplet       -779.45592189
     2  singlet       -779.45491438          0.00100751          0.02741579      45223.65897170          0.00000000
     3  singlet       -779.45482674          0.00109515          0.02980055      41604.68003839          0.00000000
     4  triplet       -779.40403943          0.05188247          1.41179349        878.20365531          0.01138765
     5  singlet       -779.36506785          0.09085404          2.47226391        501.50075144          0.00000000
     6  triplet       -779.35723533          0.09868656          2.68539755        461.69782481          0.00137925
     7  triplet       -779.35058411          0.10533779          2.86638651        432.54536764          0.36470627
     8  singlet       -779.34907452          0.10684737          2.90746444        426.43417691          0.00000000

Triplet  1: Largest CI coefficients:
  63  &  64 :  open  :  -0.672935
  64  &  63 :  open  :   0.672935
  62  &  63 :  open  :  -0.207578
  63  &  62 :  open  :   0.207578

Singlet  2: Largest CI coefficients:
  63  &  64 :  open  :   0.665663
  64  &  63 :  open  :   0.665663
  62  &  63 :  open  :  -0.213766
  63  &  62 :  open  :  -0.213766

Singlet  3: Largest CI coefficients:
  64  &  64 : closed :  -0.977102
  62  &  62 : closed :   0.151542

Triplet  4: Largest CI coefficients:
  62  &  64 :  open  :   0.696961
  64  &  62 :  open  :  -0.696961

Singlet  5: Largest CI coefficients:
  62  &  64 :  open  :  -0.510440
  64  &  62 :  open  :  -0.510440
  61  &  64 :  open  :   0.433951
  64  &  61 :  open  :   0.433951
  62  &  62 : closed :   0.213340

Triplet  6: Largest CI coefficients:
  61  &  64 :  open  :  -0.691515
  64  &  61 :  open  :   0.691515

Triplet  7: Largest CI coefficients:
  62  &  63 :  open  :   0.609942
  63  &  62 :  open  :  -0.609942
  61  &  63 :  open  :   0.222913
  63  &  61 :  open  :  -0.222913
  63  &  64 :  open  :  -0.176441
  64  &  63 :  open  :   0.176441
  59  &  63 :  open  :   0.158539
  63  &  59 :  open  :  -0.158539
  58  &  63 :  open  :  -0.110035
  63  &  58 :  open  :   0.110035

Singlet  8: Largest CI coefficients:
  62  &  63 :  open  :  -0.566445
  63  &  62 :  open  :  -0.566445
  63  &  63 : closed :   0.242898
  61  &  63 :  open  :  -0.224539
  63  &  61 :  open  :  -0.224539
  59  &  63 :  open  :  -0.183156
  63  &  59 :  open  :  -0.183156
  63  &  64 :  open  :  -0.171993
  64  &  63 :  open  :  -0.171993
  58  &  63 :  open  :   0.115149
  63  &  58 :  open  :   0.115149
  62  &  64 :  open  :  -0.101104
  64  &  62 :  open  :  -0.101104

Singlet state dipole moments:

  Root       Dx         Dy         Dz         |D|  (Debye)
------------------------------------------------------------
     1    -8.5734     1.1671    -1.1497     8.7285
     2   -19.8724    -0.7991     0.0968    19.8887
     3    -9.3088    -1.8488     0.1930     9.4926
     4    -0.0607    -0.5102    -0.8847     1.0230

Triplet state dipole moments:

  Root       Dx         Dy         Dz         |D|  (Debye)
------------------------------------------------------------
     1    -8.2775     1.1402    -1.1579     8.4355
     2   -15.0218    -0.5669    -0.3448    15.0365
     3    -0.3224    -4.4129     0.9702     4.5298
     4     0.7052    -0.5287    -0.9183     1.2728

Transition dipole moments between singlet states:

    Transition       Tx         Ty         Tz         |T| (a.u.)
------------------------------------------------------------------
     1 ->    2     0.5719     0.0211    -0.0420     0.5738
     1 ->    3     0.0048    -0.1308     0.0620     0.1448
     1 ->    4    -2.2358     0.4230    -0.1259     2.2789
     2 ->    3     2.5028     0.0936    -0.1624     2.5098
     2 ->    4     0.3749    -0.0077    -0.0330     0.3764
     3 ->    4    -1.0875  in gcp call
 n=          32
 coors(1) =   -9.76312688105236        1.96932506346613     
 -0.129673131782323     
 coors(2) =   -7.71031729766136        3.41079990371555     
  0.409907405134827     
 elements:            7           6
 gcp_e =   0.000000000000000E+000
 echo:  F
 pbc:  F
 method =pbeh3c              
 in gcp call
 n=          32
 coors(1) =   -9.76312688105236        1.96932506346613     
 -0.129673131782323     
 coors(2) =   -7.71031729766136        3.41079990371555     
  0.409907405134827     
 elements:            7           6
 gcp_e =   0.000000000000000E+000
 echo:  F
 pbc:  F
 method =pbeh3c              
    0.1267    -0.0146     1.0949

Transition dipole moments between triplet states:

    Transition       Tx         Ty         Tz         |T| (a.u.)
------------------------------------------------------------------
     1 ->    2    -0.0618    -0.0730    -0.0013     0.0956
     1 ->    3     0.4693    -0.1435     0.0866     0.4984
     1 ->    4     2.2163    -0.4090     0.1081     2.2563
     2 ->    3     1.9648     0.1080    -0.0885     1.9697
     2 ->    4    -0.0263     0.0120    -0.0115     0.0312
     3 ->    4     0.1574    -0.0308     0.0031     0.1604

Magnetic transition dipole moments and rotational strengths:

 Transition      Lx         Ly         Lz       R(len)     R(vel) (a.u.)
------------------------------------------------------------------------
 1 ->    2    -0.1277    -0.3488     0.2564     0.0911     0.0386
 1 ->    3    -0.0864    -0.1793     0.0297    -0.0249    -0.0172
 1 ->    4     0.2395    -0.0223     0.3576     0.5899     0.8978

Electric transition quadrupole moments (Cartesian):

 Transition      Qxy        Qxz        Qyz        Qxx        Qyy        Qzz       norm (a.u.)
----------------------------------------------------------------------------------------------
 1 ->    2     0.3798     0.0071    -0.1539    -0.8411    -0.0382    -0.0503     0.9378
 1 ->    3    -1.0127     0.4592     0.0503     3.8425     0.0544     0.0736     4.0015
 1 ->    4    -1.4995     0.2045     0.0045     8.9890     0.4302    -0.0486     9.1257


Building Xtilde...

Building Z-vector RHS...

 Generating 2nd functional diffs
Solving CPSCF equations
Using DIIS solver

 Iter         Residual      
------  --------------------
    1      4.005762537184
    2      7.496760151246
    3      1.040740524565
    4      0.127229515906
    5      0.023064997819
    6      0.012519050218
    7      0.005040585133
    8      0.001440828011
    9      0.000287806572
   10      0.000128603204
   11      0.000043258344
   12      0.000023830496
   13      0.000008761192
   14      0.000003032280
   15      0.000001515252
   16      0.000000857389

CPSCF converged

Building X...

Computing grad Generating 2nd functional diffs
 Generating 2nd functional diffs
Building Xtilde...

Building Z-vector RHS...

 Generating 2nd functional diffs
Solving CPSCF equations
Using DIIS solver

 Iter         Residual      
------  --------------------
    1      2.551568972172
    2      5.475867991676
    3      0.660695055663
    4      0.062102479390
    5      0.023240695428
    6      0.005995475561
    7      0.002782358658
    8      0.001038649282
    9      0.000352478560
   10      0.000119323149
   11      0.000051961426
   12      0.000021337084
   13      0.000005164510
   14      0.000003752365
   15      0.000001305130
   16      0.000000593105

CPSCF converged

Building X...

Computing grad Generating 2nd functional diffs
 Generating 2nd functional diffs
Building Xtilde...

Building Z-vector RHS...

 Generating 2nd functional diffs
Solving CPSCF equations
Using DIIS solver

 Iter         Residual      
------  --------------------
    1      0.293767662761
    2      0.474779605659
    3      0.057173994424
    4      0.016149039771
    5      0.004972638855
    6      0.002141048519
    7      0.000778396932
    8      0.000263319345
    9      0.000092358948
   10      0.000031158948
   11      0.000014429027
   12      0.000004753280
   13      0.000002848148
   14      0.000000795208

CPSCF converged

Building X...

 Generating 2nd functional diffs
 Generating 2nd functional diffs
Lower state energy:      -779.4549143811
Upper state energy:      -779.4548267428
Energy difference:          0.0000876383
 Energy calculation finished, energy:  0.000000000E+00

Converting Cartesians to HDLC

Converting Cartesians to HDLC

Converting Cartesians to HDLC
 in dlf_makehessian...
Updating Hessian with the BFGS update, No     9
Testing convergence  in cycle   10
    Energy  0.0000E+00 Target: 1.0000E-05 converged?  yes
  Max step  2.1847E-01 Target: 4.0000E-04 converged?   no
  RMS step  2.4899E-02 Target: 2.6667E-04 converged?   no
  Max grad  1.9215E-02 Target: 1.0000E-04 converged?   no
  RMS grad  3.5532E-03 Target: 6.6667E-05 converged?   no

Converting HDLC to Cartesians
 in gcp call
 n=          32
 coors(1) =   -9.75522759045932        1.97672957784631     
 -0.156406128691091     
 coors(2) =   -7.70573701906333        3.40311563788619     
  0.429501294858542     
 elements:            7           6
 gcp_e =    1.00000000000000     
 echo:  F
 pbc:  F
 method =pbeh3c              
DFTD Energy:    -0.0205670 hartree
gCP Energy:     0.0550203 hartree
| Total AOs: 316    Total MOs: 298
Setting up the DFT grid...
| time to set the grid = 0.07 s
DFT grid points: 368008 (11500 points/atom)

                      *** Start SCF Iterations ***

 Iter     DIIS Error       Energy change      Electrons        XC Energy           Energy        Time(s)
----------------------------------------------------------------------------------------------------------
Initial temperature is 0.250000
| Skip purify step
|    1     0.0343501397    -779.1598175825   125.9872543187   -64.4442421911    -779.1598175825     1.91  
|    2     0.0684538462      +7.4243584869   125.9999976329   -63.7373452719    -771.7354590956     1.85  
|    3     0.0284927221      -0.3147468375   125.9999980543   -63.7628586279    -772.0502059331     1.83  
|    4     0.0194865192      -0.0109878707   125.9999982602   -63.8089065685    -772.0611938038     1.76  
|    5     0.0082387844      -0.0142982421   125.9999981870   -63.8271622782    -772.0754920459     1.74  
|    6     0.0031525785      -0.0039650768   125.9999982887   -63.8465360696    -772.0794571227     1.70  
|    7     0.0008590583      -0.0006743490   125.9999982094   -63.8484494306    -772.0801314717     1.67  
|    8     0.0003759140      -0.0000490688   125.9999982224   -63.8522926146    -772.0801805405     1.61  
|    9     0.0000904649      -0.0000040727   125.9999982128   -63.8519357553    -772.0801846132     1.93  
|   10     0.0000497206      -0.0000005565   125.9999982107   -63.8519468794    -772.0801851696     1.56  
----------------------------------------------------------------------------------------------------------
FINAL ENERGY: -772.0801851696 a.u.
Fractional Occupation Entropy: 0.0000000000
Mermin Free Energy:            -772.0801851696
DISPERSION CONTRIBUTION TO ENERGY: -0.0205669916 a.u.
GCP BSSE CORRECTION: 0.0550202637 a.u.
HOMO-LUMO GAP: 1.111 eV
CENTER OF MASS: {0.011423, -0.026162, -0.007968} ANGS
DIPOLE MOMENT: {-10.804710, -2.455813, 0.426680} (|D| = 11.088499) DEBYE
Writing out molden info

Running Mulliken population analysis...


  Restricted hh-TDA Parameters
--------------------------------------------
Number of occupied orbitals:            64
Number of virtual orbitals:            234
Number of molecular orbitals:          298
Number of basis functions:             316
Multiplicity of target state:      singlet

 Generating 2nd functional diffs
Reference energy:             -779.4149138139
Number of electrons:           127.9999981826
XC energy:                     -65.1660294736

      Davidson Diagonalization Parameters
-----------------------------------------------
Number of roots to find:                    4
Number of guess vectors:                   15
Maximum subspace size:                    300
Number of vectors to save:                  4
Collapse vectors per root:                  2
Number of CSFs:                          2080
Maximum Davidson iterations:              500
Residual convergence:                 1.0e-06
Orthogonality tolerance:              1.0e-12
Use incremental sigma vectors:             No

Davidson memory usage:  12.89 MB

Guess Vectors:
  64 &  64 : closed :    -0.135166
  64 &  63 :  open  :    -0.112465
  63 &  63 : closed :    -0.089764
  64 &  62 :  open  :    -0.062403
  63 &  62 :  open  :    -0.039703
  64 &  61 :  open  :     0.008501
  62 &  62 : closed :     0.010359
  63 &  61 :  open  :     0.031201
  64 &  59 :  open  :     0.032983
  64 &  60 :  open  :     0.040936
  63 &  59 :  open  :     0.055683
  64 &  58 :  open  :     0.059125
  63 &  60 :  open  :     0.063637
  64 &  56 :  open  :     0.080666
  62 &  61 :  open  :     0.081263

  Root           Eigenvalue       Energy Change        Residual
-------------------------------------------------------------------
Iteration:    0   Subspace Size:   15
Root: 1:        -0.03982824        -0.03982824         0.02520706  
Root: 2:        -0.03862275        -0.03862275         0.03642979  
Root: 3:         0.05324376         0.05324376         0.03938307  
Root: 4:         0.07043476         0.07043476         0.04471766  

Iteration:    1   Subspace Size:   19
Root: 1:        -0.04122604        -0.00139780         0.00472351  
Root: 2:        -0.04116157        -0.00253882         0.00544151  
Root: 3:         0.04880963        -0.00443414         0.01196111  
Root: 4:         0.06532041        -0.00511435         0.02395874  

Iteration:    2   Subspace Size:   23
Root: 1:        -0.04128215        -0.00005611         0.00121955  
Root: 2:        -0.04122578        -0.00006421         0.00099390  
Root: 3:         0.04846910        -0.00034053         0.00386378  
Root: 4:         0.06379010        -0.00153031         0.00869430  

Iteration:    3   Subspace Size:   27
Root: 1:        -0.04128510        -0.00000295         0.00025975  
Root: 2:        -0.04122769        -0.00000190         0.00019921  
Root: 3:         0.04843401        -0.00003509         0.00097542  
Root: 4:         0.06359467        -0.00019543         0.00301105  

Iteration:    4   Subspace Size:   31
Root: 1:        -0.04128521        -0.00000011         0.00004623  
Root: 2:        -0.04122776        -0.00000007         0.00002931  
Root: 3:         0.04843185        -0.00000216         0.00028165  
Root: 4:         0.06356972        -0.00002494         0.00134289  

Iteration:    5   Subspace Size:   35
Root: 1:        -0.04128521        -0.00000000         0.00000706  
Root: 2:        -0.04122776        -0.00000000         0.00000448  
Root: 3:         0.04843166        -0.00000019         0.00005584  
Root: 4:         0.06356264        -0.00000708         0.00063281  

Iteration:    6   Subspace Size:   39
Root: 1:        -0.04128521        -0.00000000         0.00000114  
Root: 2:        -0.04122776        -0.00000000         0.00000080  Converged
Root: 3:         0.04843165        -0.00000001         0.00001258  
Root: 4:         0.06356143        -0.00000121         0.00021670  

Iteration:    7   Subspace Size:   42
Root: 1:        -0.04128521        -0.00000000         0.00000017  Converged
Root: 2:        -0.04122776        -0.00000000         0.00000069  Converged
Root: 3:         0.04843165        -0.00000000         0.00000295  
Root: 4:         0.06356133        -0.00000010         0.00005337  

Iteration:    8   Subspace Size:   44
Root: 1:        -0.04128521        -0.00000000         0.00000016  Converged
Root: 2:        -0.04122776        -0.00000000         0.00000066  Converged
Root: 3:         0.04843165        -0.00000000         0.00000072  Converged
Root: 4:         0.06356132        -0.00000001         0.00001115  

Iteration:    9   Subspace Size:   45
Root: 1:        -0.04128521        -0.00000000         0.00000016  Converged
Root: 2:        -0.04122776        -0.00000000         0.00000066  Converged
Root: 3:         0.04843165        -0.00000000         0.00000065  Converged
Root: 4:         0.06356132        -0.00000000         0.00000217  

Iteration:   10   Subspace Size:   46
Root: 1:        -0.04128521        -0.00000000         0.00000016  Converged
Root: 2:        -0.04122776        -0.00000000         0.00000066  Converged
Root: 3:         0.04843165        -0.00000000         0.00000065  Converged
Root: 4:         0.06356132        -0.00000000         0.00000044  Converged

Davidson converged in 10 iterations
46 sigma vectors were formed

      Davidson Diagonalization Parameters
-----------------------------------------------
Number of roots to find:                    4
Number of guess vectors:                   15
Maximum subspace size:                    300
Number of vectors to save:                  4
Collapse vectors per root:                  2
Number of CSFs:                          2016
Maximum Davidson iterations:              500
Residual convergence:                 1.0e-06
Orthogonality tolerance:              1.0e-12
Use incremental sigma vectors:             No

Davidson memory usage:  12.58 MB

Guess Vectors:
  64 &  63 :  open  :    -0.112465
  64 &  62 :  open  :    -0.062403
  63 &  62 :  open  :    -0.039703
  64 &  61 :  open  :     0.008501
  63 &  61 :  open  :     0.031201
  64 &  59 :  open  :     0.032983
  64 &  60 :  open  :     0.040936
  63 &  59 :  open  :     0.055683
  64 &  58 :  open  :     0.059125
  63 &  60 :  open  :     0.063637
  64 &  56 :  open  :     0.080666
  62 &  61 :  open  :     0.081263
  63 &  58 :  open  :     0.081826
  64 &  57 :  open  :     0.091113
  63 &  56 :  open  :     0.103367

  Root           Eigenvalue       Energy Change        Residual
-------------------------------------------------------------------
Iteration:    0   Subspace Size:   15
Root: 1:        -0.04110591        -0.04110591         0.02278817  
Root: 2:         0.01028948         0.01028948         0.02282216  
Root: 3:         0.05919183         0.05919183         0.02352775  
Root: 4:         0.06540686         0.06540686         0.03296679  

Iteration:    1   Subspace Size:   19
Root: 1:        -0.04226771        -0.00116180         0.00337399  
Root: 2:         0.00858299        -0.00170649         0.00468152  
Root: 3:         0.05680562        -0.00238622         0.00860287  
Root: 4:         0.06230217        -0.00310469         0.01104827  

Iteration:    2   Subspace Size:   23
Root: 1:        -0.04229600        -0.00002829         0.00058825  
Root: 2:         0.00851796        -0.00006503         0.00083837  
Root: 3:         0.05654264        -0.00026298         0.00225333  
Root: 4:         0.06195851        -0.00034366         0.00267045  

Iteration:    3   Subspace Size:   27
Root: 1:        -0.04229669        -0.00000069         0.00007659  
Root: 2:         0.00851607        -0.00000190         0.00013381  
Root: 3:         0.05652683        -0.00001581         0.00040608  
Root: 4:         0.06193794        -0.00002057         0.00057588  

Iteration:    4   Subspace Size:   31
Root: 1:        -0.04229670        -0.00000001         0.00000883  
Root: 2:         0.00851602        -0.00000004         0.00001722  
Root: 3:         0.05652633        -0.00000049         0.00007786  
Root: 4:         0.06193719        -0.00000075         0.00008509  

Iteration:    5   Subspace Size:   35
Root: 1:        -0.04229670        -0.00000000         0.00000121  
Root: 2:         0.00851602        -0.00000000         0.00000252  
Root: 3:         0.05652632        -0.00000002         0.00001588  
Root: 4:         0.06193717        -0.00000001         0.00001517  

Iteration:    6   Subspace Size:   39
Root: 1:        -0.04229670        -0.00000000         0.00000017  Converged
Root: 2:         0.00851602        -0.00000000         0.00000038  Converged
Root: 3:         0.05652632        -0.00000000         0.00000321  
Root: 4:         0.06193717        -0.00000000         0.00000328  

Iteration:    7   Subspace Size:   41
Root: 1:        -0.04229670        -0.00000000         0.00000016  Converged
Root: 2:         0.00851602        -0.00000000         0.00000035  Converged
Root: 3:         0.05652632        -0.00000000         0.00000052  Converged
Root: 4:         0.06193717        -0.00000000         0.00000070  Converged

Davidson converged in 7 iterations
41 sigma vectors were formed

  Root   Mult.   Total Energy (a.u.)   Ex. Energy (a.u.)     Ex. Energy (eV)     Ex. Energy (nm)        Osc. (a.u.)  
-------------------------------------------------------------------------------------------------------------------
     1  triplet       -779.45721052
     2  singlet       -779.45619903          0.00101149          0.02752399      45045.87382097          0.00000000
     3  singlet       -779.45614157          0.00106894          0.02908736      42624.77706947          0.00000000
     4  triplet       -779.40639779          0.05081272          1.38268435        896.69215384          0.00194592
     5  singlet       -779.36648216          0.09072835          2.46884365        502.19551376          0.00000000
     6  triplet       -779.35838750          0.09882302          2.68911075        461.06029929          0.00290548
     7  triplet       -779.35297664          0.10423388          2.83634758        437.12632906          0.34647285
     8  singlet       -779.35135249          0.10585802          2.88054289        430.41963051          0.00000000

Triplet  1: Largest CI coefficients:
  63  &  64 :  open  :  -0.671994
  64  &  63 :  open  :   0.671994
  62  &  63 :  open  :   0.210789
  63  &  62 :  open  :  -0.210789

Singlet  2: Largest CI coefficients:
  63  &  64 :  open  :   0.667779
  64  &  63 :  open  :   0.667779
  62  &  63 :  open  :   0.218844
  63  &  62 :  open  :   0.218844

Singlet  3: Largest CI coefficients:
  64  &  64 : closed :   0.981247
  62  &  62 : closed :  -0.157832

Triplet  4: Largest CI coefficients:
  62  &  64 :  open  :   0.697327
  64  &  62 :  open  :  -0.697327

Singlet  5: Largest CI coefficients:
  62  &  64 :  open  :  -0.521939
  64  &  62 :  open  :  -0.521939
  61  &  64 :  open  :   0.417858
  64  &  61 :  open  :   0.417858
  62  &  62 : closed :  -0.220348

Triplet  6: Largest CI coefficients:
  61  &  64 :  open  :  -0.691200
  64  &  61 :  open  :   0.691200

Triplet  7: Largest CI coefficients:
  62  &  63 :  open  :  -0.613981
  63  &  62 :  open  :   0.613981
  61  &  63 :  open  :  -0.211479
  63  &  61 :  open  :   0.211479
  63  &  64 :  open  :  -0.180943
  64  &  63 :  open  :   0.180943
  59  &  63 :  open  :  -0.156544
  63  &  59 :  open  :   0.156544
  58  &  63 :  open  :   0.104939
  63  &  58 :  open  :  -0.104939

Singlet  8: Largest CI coefficients:
  62  &  63 :  open  :   0.570331
  63  &  62 :  open  :   0.570331
  63  &  63 : closed :  -0.238722
  61  &  63 :  open  :   0.213861
  63  &  61 :  open  :   0.213861
  59  &  63 :  open  :   0.180496
  63  &  59 :  open  :   0.180496
  63  &  64 :  open  :  -0.176003
  64  &  63 :  open  :  -0.176003
  58  &  63 :  open  :  -0.110267
  63  &  58 :  open  :  -0.110267
  62  &  64 :  open  :  -0.106063
  64  &  62 :  open  :  -0.106063

Singlet state dipole moments:

  Root       Dx         Dy         Dz         |D|  (Debye)
------------------------------------------------------------
     1    -8.4551     1.1463    -1.1391     8.6082
     2   -19.9310    -0.8706     0.1303    19.9504
     3   -10.2387    -1.7206     0.1146    10.3828
     4    -0.0632    -0.5648    -0.8199     0.9976

Triplet state dipole moments:

  Root       Dx         Dy         Dz         |D|  (Debye)
------------------------------------------------------------
     1    -8.3136     1.1222    -1.1375     8.4658
     2   -15.1413    -0.6358    -0.2946    15.1575
     3    -0.0410    -4.4235     0.8573     4.5060
     4     0.7827    -0.5774    -0.8568     1.2962

Transition dipole moments between singlet states:

    Transition       Tx         Ty         Tz         |T| (a.u.)
------------------------------------------------------------------
     1 ->    2     0.2363    -0.0400    -0.0019     0.2397
     1 ->    3     0.1751    -0.1092     0.0388     0.2100
     1 ->    4    -2.1879     0.4241    -0.1377     2.2329
     2 ->    3     2.5691     0.0874    -0.1533     2.5752
     2 ->    4     0.5598    -0.0445    -0.0218     0.5620
     3 ->    4    -1.1870  in gcp call
 n=          32
 coors(1) =   -9.75522759045932        1.97672957784631     
 -0.156406128691091     
 coors(2) =   -7.70573701906333        3.40311563788619     
  0.429501294858542     
 elements:            7           6
 gcp_e =   0.000000000000000E+000
 echo:  F
 pbc:  F
 method =pbeh3c              
 in gcp call
 n=          32
 coors(1) =   -9.75522759045932        1.97672957784631     
 -0.156406128691091     
 coors(2) =   -7.70573701906333        3.40311563788619     
  0.429501294858542     
 elements:            7           6
 gcp_e =   0.000000000000000E+000
 echo:  F
 pbc:  F
 method =pbeh3c              
    0.1344    -0.0132     1.1947

Transition dipole moments between triplet states:

    Transition       Tx         Ty         Tz         |T| (a.u.)
------------------------------------------------------------------
     1 ->    2    -0.0715    -0.0668    -0.0045     0.0980
     1 ->    3     0.4692    -0.1419     0.0814     0.4969
     1 ->    4     2.1906    -0.4071     0.1157     2.2311
     2 ->    3     1.8575     0.1357    -0.1051     1.8654
     2 ->    4    -0.0416     0.0148    -0.0135     0.0461
     3 ->    4     0.1598    -0.0294     0.0024     0.1625

Magnetic transition dipole moments and rotational strengths:

 Transition      Lx         Ly         Lz       R(len)     R(vel) (a.u.)
------------------------------------------------------------------------
 1 ->    2    -0.1205    -0.3444     0.2656     0.0152     0.0396
 1 ->    3    -0.0971    -0.1953     0.0007    -0.0043     0.0153
 1 ->    4     0.2324    -0.0111     0.3588     0.5627     0.8653

Electric transition quadrupole moments (Cartesian):

 Transition      Qxy        Qxz        Qyz        Qxx        Qyy        Qzz       norm (a.u.)
----------------------------------------------------------------------------------------------
 1 ->    2     0.0644     0.1505    -0.0441    -0.8349    -0.0704    -0.0070     0.8549
 1 ->    3    -0.6606     0.3133     0.0063     2.8868     0.0812     0.0840     2.9803
 1 ->    4    -1.3880     0.1789     0.0089     8.6336     0.4047    -0.0661     8.7559


Building Xtilde...

Building Z-vector RHS...

 Generating 2nd functional diffs
Solving CPSCF equations
Using DIIS solver

 Iter         Residual      
------  --------------------
    1      4.029435754337
    2      7.572201290634
    3      1.072278808652
    4      0.126809126081
    5      0.023166750809
    6      0.012550135553
    7      0.005045724851
    8      0.001466682216
    9      0.000291121483
   10      0.000126766206
   11      0.000045954875
   12      0.000024237395
   13      0.000008871548
   14      0.000003181713
   15      0.000001754732
   16      0.000000861535

CPSCF converged

Building X...

Computing grad Generating 2nd functional diffs
 Generating 2nd functional diffs
Building Xtilde...

Building Z-vector RHS...

 Generating 2nd functional diffs
Solving CPSCF equations
Using DIIS solver

 Iter         Residual      
------  --------------------
    1      2.596204257413
    2      5.615949857888
    3      0.665200112194
    4      0.061733714216
    5      0.023276736770
    6      0.005933386195
    7      0.002948955273
    8      0.001059660135
    9      0.000360919070
   10      0.000120909138
   11      0.000051786044
   12      0.000022206577
   13      0.000005473579
   14      0.000003859843
   15      0.000001282985
   16      0.000000583002

CPSCF converged

Building X...

Computing grad Generating 2nd functional diffs
 Generating 2nd functional diffs
Building Xtilde...

Building Z-vector RHS...

 Generating 2nd functional diffs
Solving CPSCF equations
Using DIIS solver

 Iter         Residual      
------  --------------------
    1      0.112662361602
    2      0.222687769875
    3      0.033982037318
    4      0.006390955466
    5      0.003696843056
    6      0.001364960040
    7      0.000558383793
    8      0.000168986273
    9      0.000066775437
   10      0.000014689831
   11      0.000007671124
   12      0.000003560665
   13      0.000001760910
   14      0.000000502285

CPSCF converged

Building X...

 Generating 2nd functional diffs
 Generating 2nd functional diffs
Lower state energy:      -779.4561990272
Upper state energy:      -779.4561415745
Energy difference:          0.0000574528
 Energy calculation finished, energy:  0.000000000E+00

Converting Cartesians to HDLC

Converting Cartesians to HDLC

Converting Cartesians to HDLC
 in dlf_makehessian...
Updating Hessian with the BFGS update, No    10
Testing convergence  in cycle   11
    Energy  0.0000E+00 Target: 1.0000E-05 converged?  yes
  Max step  8.2211E-02 Target: 4.0000E-04 converged?   no
  RMS step  1.3201E-02 Target: 2.6667E-04 converged?   no
  Max grad  1.5114E-02 Target: 1.0000E-04 converged?   no
  RMS grad  4.3062E-03 Target: 6.6667E-05 converged?   no

Converting HDLC to Cartesians
 in gcp call
 n=          32
 coors(1) =   -9.73535420787034        1.99371411179585     
 -0.190534662564562     
 coors(2) =   -7.68595737751978        3.39402208339925     
  0.452223048226055     
 elements:            7           6
 gcp_e =    1.00000000000000     
 echo:  F
 pbc:  F
 method =pbeh3c              
DFTD Energy:    -0.0205839 hartree
gCP Energy:     0.0550112 hartree
| Total AOs: 316    Total MOs: 298
Setting up the DFT grid...
| time to set the grid = 0.07 s
DFT grid points: 368007 (11500 points/atom)

                      *** Start SCF Iterations ***

 Iter     DIIS Error       Energy change      Electrons        XC Energy           Energy        Time(s)
----------------------------------------------------------------------------------------------------------
Initial temperature is 0.250000
| Skip purify step
|    1     0.0348767485    -779.1645197911   125.9863945967   -64.4401322439    -779.1645197911     1.91  
|    2     0.0666548346      +7.4358241395   125.9999993359   -63.7367858681    -771.7286956516     1.83  
|    3     0.0287751649      -0.3237563512   125.9999994279   -63.7606992142    -772.0524520028     1.82  
|    4     0.0204513557      -0.0104860796   125.9999997164   -63.8082542197    -772.0629380824     1.76  
|    5     0.0075626536      -0.0149101923   125.9999995565   -63.8270926216    -772.0778482747     1.75  
|    6     0.0026172782      -0.0034239086   125.9999996387   -63.8457100095    -772.0812721833     1.72  
|    7     0.0006577014      -0.0005018542   125.9999995227   -63.8463511714    -772.0817740375     1.66  
|    8     0.0003466376      -0.0000331197   125.9999995355   -63.8497467126    -772.0818071572     1.60  
|    9     0.0000914717      -0.0000032647   125.9999995224   -63.8493218306    -772.0818104220     1.92  
|   10     0.0000496604      -0.0000004669   125.9999995206   -63.8493132895    -772.0818108889     1.54  
----------------------------------------------------------------------------------------------------------
FINAL ENERGY: -772.0818108889 a.u.
Fractional Occupation Entropy: 0.0000000000
Mermin Free Energy:            -772.0818108889
DISPERSION CONTRIBUTION TO ENERGY: -0.0205838672 a.u.
GCP BSSE CORRECTION: 0.0550111748 a.u.
HOMO-LUMO GAP: 1.107 eV
CENTER OF MASS: {0.006497, -0.029077, -0.000010} ANGS
DIPOLE MOMENT: {-10.824059, -2.366187, 0.206284} (|D| = 11.081590) DEBYE
Writing out molden info

Running Mulliken population analysis...


  Restricted hh-TDA Parameters
--------------------------------------------
Number of occupied orbitals:            64
Number of virtual orbitals:            234
Number of molecular orbitals:          298
Number of basis functions:             316
Multiplicity of target state:      singlet

 Generating 2nd functional diffs
Reference energy:             -779.4158704040
Number of electrons:           127.9999995128
XC energy:                     -65.1633410860

      Davidson Diagonalization Parameters
-----------------------------------------------
Number of roots to find:                    4
Number of guess vectors:                   15
Maximum subspace size:                    300
Number of vectors to save:                  4
Collapse vectors per root:                  2
Number of CSFs:                          2080
Maximum Davidson iterations:              500
Residual convergence:                 1.0e-06
Orthogonality tolerance:              1.0e-12
Use incremental sigma vectors:             No

Davidson memory usage:  12.89 MB

Guess Vectors:
  64 &  64 : closed :    -0.135550
  64 &  63 :  open  :    -0.112880
  63 &  63 : closed :    -0.090209
  64 &  62 :  open  :    -0.064220
  63 &  62 :  open  :    -0.041549
  62 &  62 : closed :     0.007111
  64 &  61 :  open  :     0.008073
  63 &  61 :  open  :     0.030743
  64 &  59 :  open  :     0.033253
  64 &  60 :  open  :     0.040302
  63 &  59 :  open  :     0.055923
  64 &  58 :  open  :     0.058159
  63 &  60 :  open  :     0.062972
  64 &  56 :  open  :     0.079016
  62 &  61 :  open  :     0.079403

  Root           Eigenvalue       Energy Change        Residual
-------------------------------------------------------------------
Iteration:    0   Subspace Size:   15
Root: 1:        -0.03987667        -0.03987667         0.02528021  
Root: 2:        -0.03868362        -0.03868362         0.03643875  
Root: 3:         0.05256579         0.05256579         0.03988950  
Root: 4:         0.06934269         0.06934269         0.04469030  

Iteration:    1   Subspace Size:   19
Root: 1:        -0.04127698        -0.00140031         0.00497265  
Root: 2:        -0.04122703        -0.00254340         0.00556050  
Root: 3:         0.04807585        -0.00448995         0.01225574  
Root: 4:         0.06424750        -0.00509519         0.02397064  

Iteration:    2   Subspace Size:   23
Root: 1:        -0.04134084        -0.00006386         0.00127896  
Root: 2:        -0.04129282        -0.00006579         0.00103994  
Root: 3:         0.04772198        -0.00035386         0.00395098  
Root: 4:         0.06271453        -0.00153297         0.00854583  

Iteration:    3   Subspace Size:   27
Root: 1:        -0.04134409        -0.00000325         0.00027386  
Root: 2:        -0.04129495        -0.00000214         0.00020956  
Root: 3:         0.04768500        -0.00003698         0.00098954  
Root: 4:         0.06252477        -0.00018977         0.00287282  

Iteration:    4   Subspace Size:   31
Root: 1:        -0.04134422        -0.00000013         0.00004815  
Root: 2:        -0.04129504        -0.00000008         0.00003185  
Root: 3:         0.04768276        -0.00000224         0.00030283  
Root: 4:         0.06250282        -0.00002195         0.00122185  

Iteration:    5   Subspace Size:   35
Root: 1:        -0.04134422        -0.00000000         0.00000760  
Root: 2:        -0.04129504        -0.00000000         0.00000501  
Root: 3:         0.04768254        -0.00000023         0.00006083  
Root: 4:         0.06249723        -0.00000559         0.00055167  

Iteration:    6   Subspace Size:   39
Root: 1:        -0.04134422        -0.00000000         0.00000122  
Root: 2:        -0.04129504        -0.00000000         0.00000094  Converged
Root: 3:         0.04768253        -0.00000001         0.00001392  
Root: 4:         0.06249630        -0.00000093         0.00019170  

Iteration:    7   Subspace Size:   42
Root: 1:        -0.04134422        -0.00000000         0.00000018  Converged
Root: 2:        -0.04129504        -0.00000000         0.00000083  Converged
Root: 3:         0.04768253        -0.00000000         0.00000313  
Root: 4:         0.06249622        -0.00000008         0.00005085  

Iteration:    8   Subspace Size:   44
Root: 1:        -0.04134422        -0.00000000         0.00000018  Converged
Root: 2:        -0.04129504        -0.00000000         0.00000079  Converged
Root: 3:         0.04768253        -0.00000000         0.00000074  Converged
Root: 4:         0.06249621        -0.00000000         0.00001134  

Iteration:    9   Subspace Size:   45
Root: 1:        -0.04134422        -0.00000000         0.00000018  Converged
Root: 2:        -0.04129504        -0.00000000         0.00000077  Converged
Root: 3:         0.04768253        -0.00000000         0.00000058  Converged
Root: 4:         0.06249621        -0.00000000         0.00000240  

Iteration:   10   Subspace Size:   46
Root: 1:        -0.04134422        -0.00000000         0.00000018  Converged
Root: 2:        -0.04129504        -0.00000000         0.00000076  Converged
Root: 3:         0.04768253        -0.00000000         0.00000058  Converged
Root: 4:         0.06249621        -0.00000000         0.00000060  Converged

Davidson converged in 10 iterations
46 sigma vectors were formed

      Davidson Diagonalization Parameters
-----------------------------------------------
Number of roots to find:                    4
Number of guess vectors:                   15
Maximum subspace size:                    300
Number of vectors to save:                  4
Collapse vectors per root:                  2
Number of CSFs:                          2016
Maximum Davidson iterations:              500
Residual convergence:                 1.0e-06
Orthogonality tolerance:              1.0e-12
Use incremental sigma vectors:             No

Davidson memory usage:  12.58 MB

Guess Vectors:
  64 &  63 :  open  :    -0.112880
  64 &  62 :  open  :    -0.064220
  63 &  62 :  open  :    -0.041549
  64 &  61 :  open  :     0.008073
  63 &  61 :  open  :     0.030743
  64 &  59 :  open  :     0.033253
  64 &  60 :  open  :     0.040302
  63 &  59 :  open  :     0.055923
  64 &  58 :  open  :     0.058159
  63 &  60 :  open  :     0.062972
  64 &  56 :  open  :     0.079016
  62 &  61 :  open  :     0.079403
  63 &  58 :  open  :     0.080829
  64 &  57 :  open  :     0.090781
  63 &  56 :  open  :     0.101686

  Root           Eigenvalue       Energy Change        Residual
-------------------------------------------------------------------
Iteration:    0   Subspace Size:   15
Root: 1:        -0.04116714        -0.04116714         0.02278771  
Root: 2:         0.00906593         0.00906593         0.02288093  
Root: 3:         0.05876923         0.05876923         0.02352191  
Root: 4:         0.06418275         0.06418275         0.03292502  

Iteration:    1   Subspace Size:   19
Root: 1:        -0.04233139        -0.00116425         0.00344460  
Root: 2:         0.00735371        -0.00171223         0.00482516  
Root: 3:         0.05641193        -0.00235730         0.00880358  
Root: 4:         0.06109991        -0.00308283         0.01107951  

Iteration:    2   Subspace Size:   23
Root: 1:        -0.04236110        -0.00002971         0.00060889  
Root: 2:         0.00728546        -0.00006825         0.00086307  
Root: 3:         0.05613624        -0.00027568         0.00234449  
Root: 4:         0.06075290        -0.00034701         0.00269114  

Iteration:    3   Subspace Size:   27
Root: 1:        -0.04236186        -0.00000075         0.00007918  
Root: 2:         0.00728344        -0.00000202         0.00014100  
Root: 3:         0.05611917        -0.00001707         0.00043031  
Root: 4:         0.06073210        -0.00002080         0.00057690  

Iteration:    4   Subspace Size:   31
Root: 1:        -0.04236187        -0.00000001         0.00000933  
Root: 2:         0.00728339        -0.00000005         0.00001808  
Root: 3:         0.05611861        -0.00000056         0.00008477  
Root: 4:         0.06073135        -0.00000075         0.00008670  

Iteration:    5   Subspace Size:   35
Root: 1:        -0.04236187        -0.00000000         0.00000127  
Root: 2:         0.00728339        -0.00000000         0.00000271  
Root: 3:         0.05611859        -0.00000002         0.00001730  
Root: 4:         0.06073133        -0.00000001         0.00001645  

Iteration:    6   Subspace Size:   39
Root: 1:        -0.04236187        -0.00000000         0.00000018  Converged
Root: 2:         0.00728339        -0.00000000         0.00000041  Converged
Root: 3:         0.05611859        -0.00000000         0.00000352  
Root: 4:         0.06073133        -0.00000000         0.00000366  

Iteration:    7   Subspace Size:   41
Root: 1:        -0.04236187        -0.00000000         0.00000017  Converged
Root: 2:         0.00728339        -0.00000000         0.00000038  Converged
Root: 3:         0.05611859        -0.00000000         0.00000059  Converged
Root: 4:         0.06073133        -0.00000000         0.00000073  Converged

Davidson converged in 7 iterations
41 sigma vectors were formed

  Root   Mult.   Total Energy (a.u.)   Ex. Energy (a.u.)     Ex. Energy (eV)     Ex. Energy (nm)        Osc. (a.u.)  
-------------------------------------------------------------------------------------------------------------------
     1  triplet       -779.45823227
     2  singlet       -779.45721463          0.00101764          0.02769149      44773.39456529          0.00000000
     3  singlet       -779.45716544          0.00106683          0.02902984      42709.24056892          0.00000000
     4  triplet       -779.40858701          0.04964526          1.35091597        917.77892702          0.00054714
     5  singlet       -779.36818788          0.09004440          2.45023225        506.01007564          0.00000000
     6  triplet       -779.35975181          0.09848046          2.67978920        462.66408128          0.00850708
     7  triplet       -779.35513907          0.10309320          2.80530830        441.96290605          0.32230292
     8  singlet       -779.35337419          0.10485808          2.85333312        434.52417013          0.00000000

Triplet  1: Largest CI coefficients:
  63  &  64 :  open  :  -0.670981
  64  &  63 :  open  :   0.670981
  62  &  63 :  open  :   0.213985
  63  &  62 :  open  :  -0.213985

Singlet  2: Largest CI coefficients:
  63  &  64 :  open  :   0.666178
  64  &  63 :  open  :   0.666178
  62  &  63 :  open  :   0.222667
  63  &  62 :  open  :   0.222667

Singlet  3: Largest CI coefficients:
  64  &  64 : closed :   0.979941
  62  &  62 : closed :  -0.162930

Triplet  4: Largest CI coefficients:
  62  &  64 :  open  :   0.697388
  64  &  62 :  open  :  -0.697388

Singlet  5: Largest CI coefficients:
  62  &  64 :  open  :  -0.530453
  64  &  62 :  open  :  -0.530453
  61  &  64 :  open  :   0.404826
  64  &  61 :  open  :   0.404826
  62  &  62 : closed :  -0.226737

Triplet  6: Largest CI coefficients:
  61  &  64 :  open  :   0.690709
  64  &  61 :  open  :  -0.690709

Triplet  7: Largest CI coefficients:
  62  &  63 :  open  :  -0.615707
  63  &  62 :  open  :   0.615707
  61  &  63 :  open  :  -0.206126
  63  &  61 :  open  :   0.206126
  63  &  64 :  open  :  -0.184836
  64  &  63 :  open  :   0.184836
  59  &  63 :  open  :  -0.153258
  63  &  59 :  open  :   0.153258
  58  &  63 :  open  :   0.103096
  63  &  58 :  open  :  -0.103096

Singlet  8: Largest CI coefficients:
  62  &  63 :  open  :   0.571739
  63  &  62 :  open  :   0.571739
  63  &  63 : closed :  -0.231489
  61  &  63 :  open  :   0.208928
  63  &  61 :  open  :   0.208928
  63  &  64 :  open  :  -0.179147
  64  &  63 :  open  :  -0.179147
  59  &  63 :  open  :   0.176022
  63  &  59 :  open  :   0.176022
  62  &  64 :  open  :  -0.112833
  64  &  62 :  open  :  -0.112833
  58  &  63 :  open  :  -0.109196
  63  &  58 :  open  :  -0.109196

Singlet state dipole moments:

  Root       Dx         Dy         Dz         |D|  (Debye)
------------------------------------------------------------
     1    -8.5085     1.1213    -1.1174     8.6545
     2   -19.8489    -0.9026     0.1506    19.8700
     3   -10.9174    -1.6146     0.0513    11.0362
     4    -0.1490    -0.6113    -0.7495     0.9786

Triplet state dipole moments:

  Root       Dx         Dy         Dz         |D|  (Debye)
------------------------------------------------------------
     1    -8.3969     1.1223    -1.1214     8.5455
     2   -15.1749    -0.6890    -0.2480    15.1926
     3     0.0803    -4.3702     0.7293     4.4314
     4     0.7987    -0.6139    -0.7922     1.2815

Transition dipole moments between singlet states:

    Transition       Tx         Ty         Tz         |T| (a.u.)
------------------------------------------------------------------
     1 ->    2    -0.0742    -0.0987     0.0359     0.1286
     1 ->    3     0.3476    -0.0915     0.0200     0.3600
     1 ->    4    -2.1185     0.4228    -0.1501     2.1655
     2 ->    3     2.5919     0.0825    -0.1427     2.5972
     2 ->    4     0.7389    -0.0819    -0.0089     0.7435
     3 ->    4    -1.2914  in gcp call
 n=          32
 coors(1) =   -9.73535420787034        1.99371411179585     
 -0.190534662564562     
 coors(2) =   -7.68595737751978        3.39402208339925     
  0.452223048226055     
 elements:            7           6
 gcp_e =   0.000000000000000E+000
 echo:  F
 pbc:  F
 method =pbeh3c              
 in gcp call
 n=          32
 coors(1) =   -9.73535420787034        1.99371411179585     
 -0.190534662564562     
 coors(2) =   -7.68595737751978        3.39402208339925     
  0.452223048226055     
 elements:            7           6
 gcp_e =   0.000000000000000E+000
 echo:  F
 pbc:  F
 method =pbeh3c              
    0.1433    -0.0115     1.2994

Transition dipole moments between triplet states:

    Transition       Tx         Ty         Tz         |T| (a.u.)
------------------------------------------------------------------
     1 ->    2    -0.0748    -0.0614    -0.0068     0.0970
     1 ->    3    -0.4768     0.1424    -0.0774     0.5036
     1 ->    4     2.1546    -0.4048     0.1247     2.1958
     2 ->    3    -1.8002    -0.1552     0.1197     1.8108
     2 ->    4    -0.0537     0.0165    -0.0150     0.0582
     3 ->    4    -0.1647     0.0276    -0.0017     0.1670

Magnetic transition dipole moments and rotational strengths:

 Transition      Lx         Ly         Lz       R(len)     R(vel) (a.u.)
------------------------------------------------------------------------
 1 ->    2    -0.1140    -0.3430     0.2749    -0.0522     0.0404
 1 ->    3    -0.1076    -0.2110    -0.0283     0.0187     0.0512
 1 ->    4     0.2262     0.0006     0.3604     0.5331     0.8333

Electric transition quadrupole moments (Cartesian):

 Transition      Qxy        Qxz        Qyz        Qxx        Qyy        Qzz       norm (a.u.)
----------------------------------------------------------------------------------------------
 1 ->    2    -0.2186     0.2729     0.0458    -0.8155    -0.0941     0.0462     0.8947
 1 ->    3    -0.3375     0.1874    -0.0319     2.0179     0.1090     0.0911     2.0597
 1 ->    4    -1.2502     0.1548     0.0144     8.1244     0.3739    -0.0855     8.2305


Building Xtilde...

Building Z-vector RHS...

 Generating 2nd functional diffs
Solving CPSCF equations
Using DIIS solver

 Iter         Residual      
------  --------------------
    1      4.042092177602
    2      7.633234546661
    3      1.093258706966
    4      0.126697748397
    5      0.023025495255
    6      0.012460215436
    7      0.005005216333
    8      0.001459492250
    9      0.000285733009
   10      0.000122992292
   11      0.000046899870
   12      0.000024363675
   13      0.000009309367
   14      0.000003345535
   15      0.000001824019
   16      0.000000888481

CPSCF converged

Building X...

Computing grad Generating 2nd functional diffs
 Generating 2nd functional diffs
Building Xtilde...

Building Z-vector RHS...

 Generating 2nd functional diffs
Solving CPSCF equations
Using DIIS solver

 Iter         Residual      
------  --------------------
    1      2.641662856327
    2      5.751979681209
    3      0.666245055602
    4      0.063742345300
    5      0.023990729442
    6      0.006242197950
    7      0.002937346646
    8      0.001080661155
    9      0.000363016733
   10      0.000122248834
   11      0.000051834580
   12      0.000023343646
   13      0.000005772124
   14      0.000003973036
   15      0.000001264300
   16      0.000000590296

CPSCF converged

Building X...

Computing grad Generating 2nd functional diffs
 Generating 2nd functional diffs
Building Xtilde...

Building Z-vector RHS...

 Generating 2nd functional diffs
Solving CPSCF equations
Using DIIS solver

 Iter         Residual      
------  --------------------
    1      0.196908931585
    2      0.361461545835
    3      0.054295209055
    4      0.008002949655
    5      0.003798106558
    6      0.001341192342
    7      0.000369652578
    8      0.000146438847
    9      0.000050551956
   10      0.000018375080
   11      0.000008168216
   12      0.000002933100
   13      0.000001257261
   14      0.000001190373
   15      0.000000234269

CPSCF converged

Building X...

 Generating 2nd functional diffs
 Generating 2nd functional diffs
Lower state energy:      -779.4572146280
Upper state energy:      -779.4571654449
Energy difference:          0.0000491831
 Energy calculation finished, energy:  0.000000000E+00

Converting Cartesians to HDLC

Converting Cartesians to HDLC

Converting Cartesians to HDLC
 in dlf_makehessian...
Updating Hessian with the BFGS update, No    11
Testing convergence  in cycle   12
    Energy  0.0000E+00 Target: 1.0000E-05 converged?  yes
  Max step  3.6692E-01 Target: 4.0000E-04 converged?   no
  RMS step  3.9723E-02 Target: 2.6667E-04 converged?   no
  Max grad  1.5098E-02 Target: 1.0000E-04 converged?   no
  RMS grad  4.0249E-03 Target: 6.6667E-05 converged?   no

Converting HDLC to Cartesians
 in gcp call
 n=          32
 coors(1) =   -9.70413491009758        2.01727089331170     
 -0.234465714885500     
 coors(2) =   -7.65658932792677        3.38240665223654     
  0.482450009867379     
 elements:            7           6
 gcp_e =    1.00000000000000     
 echo:  F
 pbc:  F
 method =pbeh3c              
DFTD Energy:    -0.0206010 hartree
gCP Energy:     0.0550995 hartree
| Total AOs: 316    Total MOs: 298
Setting up the DFT grid...
| time to set the grid = 0.07 s
DFT grid points: 368032 (11501 points/atom)

                      *** Start SCF Iterations ***

 Iter     DIIS Error       Energy change      Electrons        XC Energy           Energy        Time(s)
----------------------------------------------------------------------------------------------------------
Initial temperature is 0.250000
| Skip purify step
|    1     0.0341134250    -779.1647046689   125.9824680219   -64.4378313279    -779.1647046689     1.89  
|    2     0.0763087354      +7.4411777034   126.0000116239   -63.7397892676    -771.7235269654     1.84  
|    3     0.0276853489      -0.3315520909   126.0000111265   -63.7621146047    -772.0550790564     1.82  
|    4     0.0211150477      -0.0102317021   126.0000115334   -63.8120397797    -772.0653107585     1.73  
|    5     0.0063763127      -0.0155630886   126.0000112754   -63.8313862998    -772.0808738471     1.72  
|    6     0.0025442524      -0.0025286959   126.0000113119   -63.8478110714    -772.0834025430     1.69  
|    7     0.0005459388      -0.0003481694   126.0000112183   -63.8470981410    -772.0837507124     1.64  
|    8     0.0003152104      -0.0000212712   126.0000112260   -63.8499896098    -772.0837719836     1.59  
|    9     0.0000948391      -0.0000026509   126.0000112148   -63.8495086593    -772.0837746345     1.90  
|   10     0.0000491070      -0.0000004061   126.0000112142   -63.8494734178    -772.0837750406     1.53  
----------------------------------------------------------------------------------------------------------
FINAL ENERGY: -772.0837750406 a.u.
Fractional Occupation Entropy: 0.0000000000
Mermin Free Energy:            -772.0837750406
DISPERSION CONTRIBUTION TO ENERGY: -0.0206010335 a.u.
GCP BSSE CORRECTION: 0.0550994775 a.u.
HOMO-LUMO GAP: 1.106 eV
CENTER OF MASS: {0.000806, -0.034225, 0.010044} ANGS
DIPOLE MOMENT: {-10.855458, -2.221135, -0.063670} (|D| = 11.080544) DEBYE
Writing out molden info

Running Mulliken population analysis...


  Restricted hh-TDA Parameters
--------------------------------------------
Number of occupied orbitals:            64
Number of virtual orbitals:            234
Number of molecular orbitals:          298
Number of basis functions:             316
Multiplicity of target state:      singlet

 Generating 2nd functional diffs
Reference energy:             -779.4170058293
Number of electrons:           128.0000113926
XC energy:                     -65.1635050508

      Davidson Diagonalization Parameters
-----------------------------------------------
Number of roots to find:                    4
Number of guess vectors:                   15
Maximum subspace size:                    300
Number of vectors to save:                  4
Collapse vectors per root:                  2
Number of CSFs:                          2080
Maximum Davidson iterations:              500
Residual convergence:                 1.0e-06
Orthogonality tolerance:              1.0e-12
Use incremental sigma vectors:             No

Davidson memory usage:  12.89 MB

Guess Vectors:
  64 &  64 : closed :    -0.135700
  64 &  63 :  open  :    -0.113203
  63 &  63 : closed :    -0.090707
  64 &  62 :  open  :    -0.066308
  63 &  62 :  open  :    -0.043812
  62 &  62 : closed :     0.003084
  64 &  61 :  open  :     0.006898
  63 &  61 :  open  :     0.029394
  64 &  59 :  open  :     0.033206
  64 &  60 :  open  :     0.039527
  63 &  59 :  open  :     0.055702
  64 &  58 :  open  :     0.057345
  63 &  60 :  open  :     0.062023
  62 &  61 :  open  :     0.076290
  64 &  56 :  open  :     0.076703

  Root           Eigenvalue       Energy Change        Residual
-------------------------------------------------------------------
Iteration:    0   Subspace Size:   15
Root: 1:        -0.03975312        -0.03975312         0.02538211  
Root: 2:        -0.03854310        -0.03854310         0.03648462  
Root: 3:         0.05135648         0.05135648         0.04036378  
Root: 4:         0.06825206         0.06825206         0.04461832  

Iteration:    1   Subspace Size:   19
Root: 1:        -0.04116586        -0.00141274         0.00532922  
Root: 2:        -0.04110259        -0.00255949         0.00560444  
Root: 3:         0.04680853        -0.00454795         0.01252170  
Root: 4:         0.06304666        -0.00520541         0.02369290  

Iteration:    2   Subspace Size:   23
Root: 1:        -0.04123852        -0.00007266         0.00135684  
Root: 2:        -0.04117056        -0.00006797         0.00109552  
Root: 3:         0.04643888        -0.00036965         0.00400569  
Root: 4:         0.06155584        -0.00149082         0.00844858  

Iteration:    3   Subspace Size:   27
Root: 1:        -0.04124220        -0.00000368         0.00028709  
Root: 2:        -0.04117297        -0.00000241         0.00022167  
Root: 3:         0.04640026        -0.00003862         0.00097313  
Root: 4:         0.06136518        -0.00019066         0.00311931  

Iteration:    4   Subspace Size:   31
Root: 1:        -0.04124234        -0.00000014         0.00004990  
Root: 2:        -0.04117306        -0.00000010         0.00003400  
Root: 3:         0.04639810        -0.00000215         0.00030503  
Root: 4:         0.06133628        -0.00002890         0.00150783  

Iteration:    5   Subspace Size:   35
Root: 1:        -0.04124235        -0.00000000         0.00000803  
Root: 2:        -0.04117306        -0.00000000         0.00000539  
Root: 3:         0.04639787        -0.00000024         0.00006351  
Root: 4:         0.06132694        -0.00000934         0.00068545  

Iteration:    6   Subspace Size:   39
Root: 1:        -0.04124235        -0.00000000         0.00000129  
Root: 2:        -0.04117306        -0.00000000         0.00000098  Converged
Root: 3:         0.04639786        -0.00000001         0.00001446  
Root: 4:         0.06132569        -0.00000125         0.00021500  

Iteration:    7   Subspace Size:   42
Root: 1:        -0.04124235        -0.00000000         0.00000019  Converged
Root: 2:        -0.04117306        -0.00000000         0.00000088  Converged
Root: 3:         0.04639786        -0.00000000         0.00000338  
Root: 4:         0.06132559        -0.00000011         0.00005846  

Iteration:    8   Subspace Size:   44
Root: 1:        -0.04124235        -0.00000000         0.00000019  Converged
Root: 2:        -0.04117306        -0.00000000         0.00000083  Converged
Root: 3:         0.04639786        -0.00000000         0.00000077  Converged
Root: 4:         0.06132558        -0.00000001         0.00001325  

Iteration:    9   Subspace Size:   45
Root: 1:        -0.04124235        -0.00000000         0.00000019  Converged
Root: 2:        -0.04117306        -0.00000000         0.00000081  Converged
Root: 3:         0.04639786        -0.00000000         0.00000054  Converged
Root: 4:         0.06132558        -0.00000000         0.00000303  

Iteration:   10   Subspace Size:   46
Root: 1:        -0.04124235        -0.00000000         0.00000019  Converged
Root: 2:        -0.04117306        -0.00000000         0.00000080  Converged
Root: 3:         0.04639786        -0.00000000         0.00000053  Converged
Root: 4:         0.06132558        -0.00000000         0.00000077  Converged

Davidson converged in 10 iterations
46 sigma vectors were formed

      Davidson Diagonalization Parameters
-----------------------------------------------
Number of roots to find:                    4
Number of guess vectors:                   15
Maximum subspace size:                    300
Number of vectors to save:                  4
Collapse vectors per root:                  2
Number of CSFs:                          2016
Maximum Davidson iterations:              500
Residual convergence:                 1.0e-06
Orthogonality tolerance:              1.0e-12
Use incremental sigma vectors:             No

Davidson memory usage:  12.58 MB

Guess Vectors:
  64 &  63 :  open  :    -0.113203
  64 &  62 :  open  :    -0.066308
  63 &  62 :  open  :    -0.043812
  64 &  61 :  open  :     0.006898
  63 &  61 :  open  :     0.029394
  64 &  59 :  open  :     0.033206
  64 &  60 :  open  :     0.039527
  63 &  59 :  open  :     0.055702
  64 &  58 :  open  :     0.057345
  63 &  60 :  open  :     0.062023
  62 &  61 :  open  :     0.076290
  64 &  56 :  open  :     0.076703
  63 &  58 :  open  :     0.079841
  64 &  57 :  open  :     0.090600
  63 &  56 :  open  :     0.099199

  Root           Eigenvalue       Energy Change        Residual
-------------------------------------------------------------------
Iteration:    0   Subspace Size:   15
Root: 1:        -0.04106817        -0.04106817         0.02275673  
Root: 2:         0.00752655         0.00752655         0.02295555  
Root: 3:         0.05784047         0.05784047         0.02359185  
Root: 4:         0.06276820         0.06276820         0.03273314  

Iteration:    1   Subspace Size:   19
Root: 1:        -0.04223119        -0.00116302         0.00351840  
Root: 2:         0.00580275        -0.00172380         0.00486175  
Root: 3:         0.05549683        -0.00234363         0.00894255  
Root: 4:         0.05974204        -0.00302616         0.01103894  

Iteration:    2   Subspace Size:   23
Root: 1:        -0.04226241        -0.00003122         0.00062769  
Root: 2:         0.00573396        -0.00006880         0.00086565  
Root: 3:         0.05521307        -0.00028376         0.00243021  
Root: 4:         0.05939696        -0.00034508         0.00274101  

Iteration:    3   Subspace Size:   27
Root: 1:        -0.04226322        -0.00000081         0.00008205  
Root: 2:         0.00573191        -0.00000204         0.00014562  
Root: 3:         0.05519468        -0.00001839         0.00046000  
Root: 4:         0.05937520        -0.00002176         0.00059234  

Iteration:    4   Subspace Size:   31
Root: 1:        -0.04226323        -0.00000001         0.00000965  
Root: 2:         0.00573186        -0.00000005         0.00001873  
Root: 3:         0.05519404        -0.00000064         0.00009052  
Root: 4:         0.05937439        -0.00000081         0.00009162  

Iteration:    5   Subspace Size:   35
Root: 1:        -0.04226323        -0.00000000         0.00000134  
Root: 2:         0.00573186        -0.00000000         0.00000284  
Root: 3:         0.05519401        -0.00000002         0.00001796  
Root: 4:         0.05937437        -0.00000002         0.00001857  

Iteration:    6   Subspace Size:   39
Root: 1:        -0.04226323        -0.00000000         0.00000019  Converged
Root: 2:         0.00573186        -0.00000000         0.00000043  Converged
Root: 3:         0.05519401        -0.00000000         0.00000371  
Root: 4:         0.05937437        -0.00000000         0.00000417  

Iteration:    7   Subspace Size:   41
Root: 1:        -0.04226323        -0.00000000         0.00000018  Converged
Root: 2:         0.00573186        -0.00000000         0.00000039  Converged
Root: 3:         0.05519401        -0.00000000         0.00000065  Converged
Root: 4:         0.05937437        -0.00000000         0.00000080  Converged

Davidson converged in 7 iterations
41 sigma vectors were formed

  Root   Mult.   Total Energy (a.u.)   Ex. Energy (a.u.)     Ex. Energy (eV)     Ex. Energy (nm)        Osc. (a.u.)  
-------------------------------------------------------------------------------------------------------------------
     1  triplet       -779.45926906
     2  singlet       -779.45824818          0.00102088          0.02777964      44631.33240071          0.00000000
     3  singlet       -779.45817889          0.00109017          0.02966494      41794.86403147          0.00000000
     4  triplet       -779.41127397          0.04799509          1.30601267        949.33397988          0.00031243
     5  singlet       -779.37060797          0.08866109          2.41259060        513.90493208          0.00000000
     6  triplet       -779.36181182          0.09745725          2.65194614        467.52163953          0.00695172
     7  triplet       -779.35763146          0.10163760          2.76569933        448.29247812          0.30998984
     8  singlet       -779.35568025          0.10358881          2.81879447        439.84838882          0.00000000

Triplet  1: Largest CI coefficients:
  63  &  64 :  open  :  -0.669584
  64  &  63 :  open  :   0.669584
  62  &  63 :  open  :   0.218130
  63  &  62 :  open  :  -0.218130

Singlet  2: Largest CI coefficients:
  63  &  64 :  open  :  -0.665063
  64  &  63 :  open  :  -0.665063
  62  &  63 :  open  :  -0.226568
  63  &  62 :  open  :  -0.226568

Singlet  3: Largest CI coefficients:
  64  &  64 : closed :  -0.979606
  62  &  62 : closed :   0.166882

Triplet  4: Largest CI coefficients:
  62  &  64 :  open  :   0.697171
  64  &  62 :  open  :  -0.697171

Singlet  5: Largest CI coefficients:
  62  &  64 :  open  :  -0.536016
  64  &  62 :  open  :  -0.536016
  61  &  64 :  open  :   0.394500
  64  &  61 :  open  :   0.394500
  62  &  62 : closed :  -0.233802

Triplet  6: Largest CI coefficients:
  61  &  64 :  open  :   0.689911
  64  &  61 :  open  :  -0.689911

Triplet  7: Largest CI coefficients:
  62  &  63 :  open  :  -0.615841
  63  &  62 :  open  :   0.615841
  61  &  63 :  open  :  -0.204914
  63  &  61 :  open  :   0.204914
  63  &  64 :  open  :  -0.189201
  64  &  63 :  open  :   0.189201
  59  &  63 :  open  :  -0.146742
  63  &  59 :  open  :   0.146742
  58  &  63 :  open  :   0.105444
  63  &  58 :  open  :  -0.105444

Singlet  8: Largest CI coefficients:
  62  &  63 :  open  :  -0.569872
  63  &  62 :  open  :  -0.569872
  63  &  63 : closed :   0.218871
  61  &  63 :  open  :  -0.207478
  63  &  61 :  open  :  -0.207478
  63  &  64 :  open  :   0.181696
  64  &  63 :  open  :   0.181696
  59  &  63 :  open  :  -0.167012
  63  &  59 :  open  :  -0.167012
  62  &  64 :  open  :   0.127030
  64  &  62 :  open  :   0.127030
  58  &  63 :  open  :   0.112711
  63  &  58 :  open  :   0.112711

Singlet state dipole moments:

  Root       Dx         Dy         Dz         |D|  (Debye)
------------------------------------------------------------
     1    -8.6353     1.1531    -1.1087     8.7822
     2   -19.6931    -0.9495     0.1902    19.7169
     3   -11.4648    -1.5183    -0.0029    11.5649
     4    -0.3367    -0.6619    -0.6598     0.9934

Triplet state dipole moments:

  Root       Dx         Dy         Dz         |D|  (Debye)
------------------------------------------------------------
     1    -8.5283     1.1490    -1.1108     8.6767
     2   -15.1457    -0.7275    -0.1921    15.1644
     3     0.0881    -4.2719     0.5794     4.3119
     4     0.8146    -0.6369    -0.7171     1.2583

Transition dipole moments between singlet states:

    Transition       Tx         Ty         Tz         |T| (a.u.)
------------------------------------------------------------------
     1 ->    2    -0.0171    -0.0916     0.0328     0.0988
     1 ->    3    -0.3159     0.0835    -0.0145     0.3271
     1 ->    4    -2.0896     0.4266    -0.1633     2.1389
     2 ->    3    -2.6146    -0.0743     0.1314     2.6190
     2 ->    4     0.7862    -0.0949    -0.0047     0.7919
     3 ->    4     1.4684  in gcp call
 n=          32
 coors(1) =   -9.70413491009758        2.01727089331170     
 -0.234465714885500     
 coors(2) =   -7.65658932792677        3.38240665223654     
  0.482450009867379     
 elements:            7           6
 gcp_e =   0.000000000000000E+000
 echo:  F
 pbc:  F
 method =pbeh3c              
 in gcp call
 n=          32
 coors(1) =   -9.70413491009758        2.01727089331170     
 -0.234465714885500     
 coors(2) =   -7.65658932792677        3.38240665223654     
  0.482450009867379     
 elements:            7           6
 gcp_e =   0.000000000000000E+000
 echo:  F
 pbc:  F
 method =pbeh3c              
   -0.1621     0.0085     1.4773

Transition dipole moments between triplet states:

    Transition       Tx         Ty         Tz         |T| (a.u.)
------------------------------------------------------------------
     1 ->    2    -0.0725    -0.0565    -0.0085     0.0923
     1 ->    3    -0.4962     0.1482    -0.0744     0.5232
     1 ->    4     2.1048    -0.4005     0.1347     2.1468
     2 ->    3    -1.7660    -0.1730     0.1378     1.7798
     2 ->    4    -0.0652     0.0165    -0.0157     0.0690
     3 ->    4    -0.1737     0.0231    -0.0000     0.1753

Magnetic transition dipole moments and rotational strengths:

 Transition      Lx         Ly         Lz       R(len)     R(vel) (a.u.)
------------------------------------------------------------------------
 1 ->    2    -0.1077    -0.3441     0.2850    -0.0427     0.0415
 1 ->    3     0.1076     0.2254     0.0359     0.0157     0.0491
 1 ->    4     0.2236     0.0159     0.3582     0.5190     0.8186

Electric transition quadrupole moments (Cartesian):

 Transition      Qxy        Qxz        Qyz        Qxx        Qyy        Qzz       norm (a.u.)
----------------------------------------------------------------------------------------------
 1 ->    2    -0.1894     0.2601     0.0267    -0.7355    -0.0871     0.0350     0.8087
 1 ->    3     0.3272    -0.1483     0.0252    -2.1483    -0.1048    -0.0907     2.1827
 1 ->    4    -1.1109     0.1377     0.0266     7.5493     0.3324    -0.1113     7.6399


Building Xtilde...

Building Z-vector RHS...

 Generating 2nd functional diffs
Solving CPSCF equations
Using DIIS solver

 Iter         Residual      
------  --------------------
    1      4.069483236079
    2      7.696325715008
    3      1.107787350859
    4      0.127375603441
    5      0.023178779885
    6      0.012571123322
    7      0.005058088818
    8      0.001452831327
    9      0.000277977523
   10      0.000117938024
   11      0.000046766432
   12      0.000023908120
   13      0.000009697049
   14      0.000003551100
   15      0.000001881324
   16      0.000000918538

CPSCF converged

Building X...

Computing grad Generating 2nd functional diffs
 Generating 2nd functional diffs
Building Xtilde...

Building Z-vector RHS...

 Generating 2nd functional diffs
Solving CPSCF equations
Using DIIS solver

 Iter         Residual      
------  --------------------
    1      2.700695859510
    2      5.920028118564
    3      0.664094866899
    4      0.065803066035
    5      0.024708519919
    6      0.006508676136
    7      0.002906507842
    8      0.001103003872
    9      0.000367519600
   10      0.000125684466
   11      0.000053283988
   12      0.000024413981
   13      0.000005615220
   14      0.000003959747
   15      0.000001301655
   16      0.000000615244

CPSCF converged

Building X...

Computing grad Generating 2nd functional diffs
 Generating 2nd functional diffs
Building Xtilde...

Building Z-vector RHS...

 Generating 2nd functional diffs
Solving CPSCF equations
Using DIIS solver

 Iter         Residual      
------  --------------------
    1      0.169490992807
    2      0.317817170265
    3      0.048533276479
    4      0.006829395495
    5      0.003566839200
    6      0.001310636785
    7      0.000368979465
    8      0.000152914237
    9      0.000041428707
   10      0.000021556224
   11      0.000006320492
   12      0.000003364097
   13      0.000001741659
   14      0.000001415763
   15      0.000000381622

CPSCF converged

Building X...

 Generating 2nd functional diffs
 Generating 2nd functional diffs
Lower state energy:      -779.4582481775
Upper state energy:      -779.4581788938
Energy difference:          0.0000692837
 Energy calculation finished, energy:  0.000000000E+00

Converting Cartesians to HDLC

Converting Cartesians to HDLC

Converting Cartesians to HDLC
 in dlf_makehessian...
Updating Hessian with the BFGS update, No    12
Testing convergence  in cycle   13
    Energy  0.0000E+00 Target: 1.0000E-05 converged?  yes
  Max step  3.2184E-01 Target: 4.0000E-04 converged?   no
  RMS step  3.5788E-02 Target: 2.6667E-04 converged?   no
  Max grad  1.0289E-02 Target: 1.0000E-04 converged?   no
  RMS grad  2.8564E-03 Target: 6.6667E-05 converged?   no

Converting HDLC to Cartesians
 in gcp call
 n=          32
 coors(1) =   -9.65867990756258        2.04554164251559     
 -0.292893299289609     
 coors(2) =   -7.62193238346402        3.36579705397510     
  0.528328766034496     
 elements:            7           6
 gcp_e =    1.00000000000000     
 echo:  F
 pbc:  F
 method =pbeh3c              
DFTD Energy:    -0.0206200 hartree
gCP Energy:     0.0552695 hartree
| Total AOs: 316    Total MOs: 298
Setting up the DFT grid...
| time to set the grid = 0.07 s
DFT grid points: 368078 (11502 points/atom)

                      *** Start SCF Iterations ***

 Iter     DIIS Error       Energy change      Electrons        XC Energy           Energy        Time(s)
----------------------------------------------------------------------------------------------------------
Initial temperature is 0.250000
| Skip purify step
|    1     0.0334550562    -779.1585374808   125.9722107251   -64.4347379427    -779.1585374808     1.91  
|    2     0.0866819109      +7.4388632119   126.0000313263   -63.7456889009    -771.7196742690     1.86  
|    3     0.0266621527      -0.3389323798   126.0000305534   -63.7661422471    -772.0586066488     1.84  
|    4     0.0214716866      -0.0104893130   126.0000312506   -63.8197910287    -772.0690959617     1.79  
|    5     0.0048745056      -0.0160663679   126.0000309634   -63.8384992675    -772.0851623296     1.76  
|    6     0.0024803941      -0.0015084176   126.0000309456   -63.8508114455    -772.0866707472     1.71  
|    7     0.0005151927      -0.0002409696   126.0000309671   -63.8491273569    -772.0869117167     1.66  
|    8     0.0002876379      -0.0000156097   126.0000309615   -63.8515528526    -772.0869273264     1.61  
|    9     0.0001013253      -0.0000023673   126.0000309593   -63.8510421584    -772.0869296937     1.92  
|   10     0.0000506655      -0.0000003972   126.0000309608   -63.8509830872    -772.0869300909     1.56  
|   11     0.0000164219      -0.0000000496   126.0000309600   -63.8510639730    -772.0869301405     1.54  
----------------------------------------------------------------------------------------------------------
FINAL ENERGY: -772.0869301405 a.u.
Fractional Occupation Entropy: 0.0000000000
Mermin Free Energy:            -772.0869301405
DISPERSION CONTRIBUTION TO ENERGY: -0.0206200122 a.u.
GCP BSSE CORRECTION: 0.0552695134 a.u.
HOMO-LUMO GAP: 1.106 eV
CENTER OF MASS: {-0.005829, -0.041036, 0.023664} ANGS
DIPOLE MOMENT: {-10.901526, -2.032135, -0.426265} (|D| = 11.097501) DEBYE
Writing out molden info

Running Mulliken population analysis...


  Restricted hh-TDA Parameters
--------------------------------------------
Number of occupied orbitals:            64
Number of virtual orbitals:            234
Number of molecular orbitals:          298
Number of basis functions:             316
Multiplicity of target state:      singlet

 Generating 2nd functional diffs
Reference energy:             -779.4192143078
Number of electrons:           128.0000314517
XC energy:                     -65.1651293445

      Davidson Diagonalization Parameters
-----------------------------------------------
Number of roots to find:                    4
Number of guess vectors:                   15
Maximum subspace size:                    300
Number of vectors to save:                  4
Collapse vectors per root:                  2
Number of CSFs:                          2080
Maximum Davidson iterations:              500
Residual convergence:                 1.0e-06
Orthogonality tolerance:              1.0e-12
Use incremental sigma vectors:             No

Davidson memory usage:  12.89 MB

Guess Vectors:
  64 &  64 : closed :    -0.134934
  64 &  63 :  open  :    -0.112739
  63 &  63 : closed :    -0.090544
  64 &  62 :  open  :    -0.068709
  63 &  62 :  open  :    -0.046514
  62 &  62 : closed :    -0.002483
  64 &  61 :  open  :     0.005226
  63 &  61 :  open  :     0.027421
  64 &  59 :  open  :     0.033298
  64 &  60 :  open  :     0.038979
  63 &  59 :  open  :     0.055493
  64 &  58 :  open  :     0.056956
  63 &  60 :  open  :     0.061174
  62 &  61 :  open  :     0.071452
  64 &  56 :  open  :     0.074165

  Root           Eigenvalue       Energy Change        Residual
-------------------------------------------------------------------
Iteration:    0   Subspace Size:   15
Root: 1:        -0.03883674        -0.03883674         0.02546627  
Root: 2:        -0.03755588        -0.03755588         0.03650783  
Root: 3:         0.04989449         0.04989449         0.04088503  
Root: 4:         0.06708690         0.06708690         0.04394126  

Iteration:    1   Subspace Size:   19
Root: 1:        -0.04026925        -0.00143251         0.00580613  
Root: 2:        -0.04013977        -0.00258389         0.00565893  
Root: 3:         0.04529356        -0.00460093         0.01280348  
Root: 4:         0.06180125        -0.00528565         0.02213605  

Iteration:    2   Subspace Size:   23
Root: 1:        -0.04035306        -0.00008381         0.00148546  
Root: 2:        -0.04021214        -0.00007237         0.00117822  
Root: 3:         0.04490343        -0.00039013         0.00404645  
Root: 4:         0.06047863        -0.00132262         0.00851055  

Iteration:    3   Subspace Size:   27
Root: 1:        -0.04035759        -0.00000453         0.00030952  
Root: 2:        -0.04021498        -0.00000284         0.00023619  
Root: 3:         0.04486338        -0.00004005         0.00094632  
Root: 4:         0.06025513        -0.00022350         0.00414246  

Iteration:    4   Subspace Size:   31
Root: 1:        -0.04035776        -0.00000017         0.00005179  
Root: 2:        -0.04021509        -0.00000011         0.00003663  
Root: 3:         0.04486129        -0.00000209         0.00027495  
Root: 4:         0.06019186        -0.00006327         0.00235997  

Iteration:    5   Subspace Size:   35
Root: 1:        -0.04035777        -0.00000000         0.00000838  
Root: 2:        -0.04021509        -0.00000000         0.00000580  
Root: 3:         0.04486109        -0.00000020         0.00006540  
Root: 4:         0.06016949        -0.00002237         0.00098430  

Iteration:    6   Subspace Size:   39
Root: 1:        -0.04035777        -0.00000000         0.00000137  
Root: 2:        -0.04021509        -0.00000000         0.00000088  Converged
Root: 3:         0.04486108        -0.00000001         0.00001313  
Root: 4:         0.06016712        -0.00000238         0.00029300  

Iteration:    7   Subspace Size:   42
Root: 1:        -0.04035777        -0.00000000         0.00000022  Converged
Root: 2:        -0.04021509        -0.00000000         0.00000085  Converged
Root: 3:         0.04486108        -0.00000000         0.00000267  
Root: 4:         0.06016692        -0.00000020         0.00006656  

Iteration:    8   Subspace Size:   44
Root: 1:        -0.04035777        -0.00000000         0.00000021  Converged
Root: 2:        -0.04021509        -0.00000000         0.00000083  Converged
Root: 3:         0.04486108        -0.00000000         0.00000060  Converged
Root: 4:         0.06016691        -0.00000001         0.00001886  

Iteration:    9   Subspace Size:   45
Root: 1:        -0.04035777        -0.00000000         0.00000021  Converged
Root: 2:        -0.04021509        -0.00000000         0.00000082  Converged
Root: 3:         0.04486108        -0.00000000         0.00000056  Converged
Root: 4:         0.06016691        -0.00000000         0.00000429  

Iteration:   10   Subspace Size:   46
Root: 1:        -0.04035777        -0.00000000         0.00000021  Converged
Root: 2:        -0.04021509        -0.00000000         0.00000082  Converged
Root: 3:         0.04486108        -0.00000000         0.00000056  Converged
Root: 4:         0.06016691        -0.00000000         0.00000094  Converged

Davidson converged in 10 iterations
46 sigma vectors were formed

      Davidson Diagonalization Parameters
-----------------------------------------------
Number of roots to find:                    4
Number of guess vectors:                   15
Maximum subspace size:                    300
Number of vectors to save:                  4
Collapse vectors per root:                  2
Number of CSFs:                          2016
Maximum Davidson iterations:              500
Residual convergence:                 1.0e-06
Orthogonality tolerance:              1.0e-12
Use incremental sigma vectors:             No

Davidson memory usage:  12.58 MB

Guess Vectors:
  64 &  63 :  open  :    -0.112739
  64 &  62 :  open  :    -0.068709
  63 &  62 :  open  :    -0.046514
  64 &  61 :  open  :     0.005226
  63 &  61 :  open  :     0.027421
  64 &  59 :  open  :     0.033298
  64 &  60 :  open  :     0.038979
  63 &  59 :  open  :     0.055493
  64 &  58 :  open  :     0.056956
  63 &  60 :  open  :     0.061174
  62 &  61 :  open  :     0.071452
  64 &  56 :  open  :     0.074165
  63 &  58 :  open  :     0.079150
  64 &  57 :  open  :     0.091047
  63 &  56 :  open  :     0.096360

  Root           Eigenvalue       Energy Change        Residual
-------------------------------------------------------------------
Iteration:    0   Subspace Size:   15
Root: 1:        -0.04017951        -0.04017951         0.02266009  
Root: 2:         0.00565275         0.00565275         0.02302515  
Root: 3:         0.05665438         0.05665438         0.02367610  
Root: 4:         0.06128928         0.06128928         0.03243047  

Iteration:    1   Subspace Size:   19
Root: 1:        -0.04133514        -0.00115563         0.00361378  
Root: 2:         0.00391626        -0.00173649         0.00486092  
Root: 3:         0.05432581        -0.00232857         0.00903074  
Root: 4:         0.05834559        -0.00294369         0.01102689  

Iteration:    2   Subspace Size:   23
Root: 1:        -0.04136848        -0.00003334         0.00065133  
Root: 2:         0.00384781        -0.00006844         0.00085964  
Root: 3:         0.05403925        -0.00028656         0.00253768  
Root: 4:         0.05800213        -0.00034346         0.00288191  

Iteration:    3   Subspace Size:   27
Root: 1:        -0.04136937        -0.00000089         0.00008604  
Root: 2:         0.00384577        -0.00000204         0.00015275  
Root: 3:         0.05401900        -0.00002025         0.00051434  
Root: 4:         0.05797757        -0.00002456         0.00064412  

Iteration:    4   Subspace Size:   31
Root: 1:        -0.04136938        -0.00000001         0.00001019  
Root: 2:         0.00384571        -0.00000006         0.00002027  
Root: 3:         0.05401821        -0.00000079         0.00010142  
Root: 4:         0.05797656        -0.00000101         0.00010546  

Iteration:    5   Subspace Size:   35
Root: 1:        -0.04136938        -0.00000000         0.00000147  
Root: 2:         0.00384571        -0.00000000         0.00000313  
Root: 3:         0.05401818        -0.00000003         0.00001914  
Root: 4:         0.05797653        -0.00000002         0.00002305  

Iteration:    6   Subspace Size:   39
Root: 1:        -0.04136938        -0.00000000         0.00000021  Converged
Root: 2:         0.00384571        -0.00000000         0.00000047  Converged
Root: 3:         0.05401818        -0.00000000         0.00000401  
Root: 4:         0.05797653        -0.00000000         0.00000514  

Iteration:    7   Subspace Size:   41
Root: 1:        -0.04136938        -0.00000000         0.00000020  Converged
Root: 2:         0.00384571        -0.00000000         0.00000043  Converged
Root: 3:         0.05401818        -0.00000000         0.00000074  Converged
Root: 4:         0.05797653        -0.00000000         0.00000100  Converged

Davidson converged in 7 iterations
41 sigma vectors were formed

  Root   Mult.   Total Energy (a.u.)   Ex. Energy (a.u.)     Ex. Energy (eV)     Ex. Energy (nm)        Osc. (a.u.)  
-------------------------------------------------------------------------------------------------------------------
     1  triplet       -779.46058369
     2  singlet       -779.45957207          0.00101162          0.02752744      45040.22359977          0.00000000
     3  singlet       -779.45942940          0.00115429          0.03140984      39473.05151752          0.00000000
     4  triplet       -779.41536859          0.04521509          1.23036511       1007.70267119          0.00083379
     5  singlet       -779.37435323          0.08623046          2.34644984        528.39067261          0.00000000
     6  triplet       -779.36519612          0.09538756          2.59562725        477.66573854          0.00332403
     7  triplet       -779.36123778          0.09934591          2.70333932        458.63358686          0.29587552
     8  singlet       -779.35904740          0.10153629          2.76294255        448.73977091          0.00000000

Triplet  1: Largest CI coefficients:
  63  &  64 :  open  :  -0.667176
  64  &  63 :  open  :   0.667176
  62  &  63 :  open  :   0.224935
  63  &  62 :  open  :  -0.224935

Singlet  2: Largest CI coefficients:
  63  &  64 :  open  :  -0.662909
  64  &  63 :  open  :  -0.662909
  62  &  63 :  open  :  -0.232507
  63  &  62 :  open  :  -0.232507

Singlet  3: Largest CI coefficients:
  64  &  64 : closed :   0.978417
  62  &  62 : closed :  -0.173312

Triplet  4: Largest CI coefficients:
  62  &  64 :  open  :   0.696619
  64  &  62 :  open  :  -0.696619

Singlet  5: Largest CI coefficients:
  62  &  64 :  open  :  -0.539545
  64  &  62 :  open  :  -0.539545
  61  &  64 :  open  :   0.384430
  64  &  61 :  open  :   0.384430
  62  &  62 : closed :  -0.244028
  64  &  64 : closed :  -0.103225

Triplet  6: Largest CI coefficients:
  61  &  64 :  open  :   0.688541
  64  &  61 :  open  :  -0.688541

Triplet  7: Largest CI coefficients:
  62  &  63 :  open  :  -0.614605
  63  &  62 :  open  :   0.614605
  61  &  63 :  open  :  -0.206488
  63  &  61 :  open  :   0.206488
  63  &  64 :  open  :  -0.195715
  64  &  63 :  open  :   0.195715
  59  &  63 :  open  :  -0.134416
  63  &  59 :  open  :   0.134416
  58  &  63 :  open  :   0.111792
  63  &  58 :  open  :  -0.111792

Singlet  8: Largest CI coefficients:
  62  &  63 :  open  :   0.560274
  63  &  62 :  open  :   0.560274
  61  &  63 :  open  :   0.206698
  63  &  61 :  open  :   0.206698
  63  &  63 : closed :  -0.196858
  63  &  64 :  open  :  -0.183169
  64  &  63 :  open  :  -0.183169
  62  &  64 :  open  :  -0.157124
  64  &  62 :  open  :  -0.157124
  59  &  63 :  open  :   0.149075
  63  &  59 :  open  :   0.149075
  61  &  64 :  open  :  -0.135849
  64  &  61 :  open  :  -0.135849
  58  &  63 :  open  :  -0.119399
  63  &  58 :  open  :  -0.119399

Singlet state dipole moments:

  Root       Dx         Dy         Dz         |D|  (Debye)
------------------------------------------------------------
     1    -8.8466     1.2402    -1.1137     9.0023
     2   -19.4162    -0.9913     0.2569    19.4432
     3   -12.1284    -1.4036    -0.0519    12.2094
     4    -0.7191    -0.7517    -0.5287     1.1669

Triplet state dipole moments:

  Root       Dx         Dy         Dz         |D|  (Debye)
------------------------------------------------------------
     1    -8.7267     1.2210    -1.1105     8.8814
     2   -15.0701    -0.7514    -0.1104    15.0892
     3     0.0061    -4.1378     0.3909     4.1562
     4     0.9035    -0.6397    -0.6233     1.2705

Transition dipole moments between singlet states:

    Transition       Tx         Ty         Tz         |T| (a.u.)
------------------------------------------------------------------
     1 ->    2    -0.1559     0.0563    -0.0131     0.1663
     1 ->    3    -0.2135     0.0809    -0.0120     0.2286
     1 ->    4     2.0611    -0.4330     0.1784     2.1136
     2 ->    3     2.6375     0.0695    -0 in gcp call
 n=          32
 coors(1) =   -9.65867990756258        2.04554164251559     
 -0.292893299289609     
 coors(2) =   -7.62193238346402        3.36579705397510     
  0.528328766034496     
 elements:            7           6
 gcp_e =   0.000000000000000E+000
 echo:  F
 pbc:  F
 method =pbeh3c              
 in gcp call
 n=          32
 coors(1) =   -9.65867990756258        2.04554164251559     
 -0.292893299289609     
 coors(2) =   -7.62193238346402        3.36579705397510     
  0.528328766034496     
 elements:            7           6
 gcp_e =   0.000000000000000E+000
 echo:  F
 pbc:  F
 method =pbeh3c              
.1224     2.6412
     2 ->    4     0.8636    -0.1182     0.0018     0.8717
     3 ->    4    -1.8221     0.2007     0.0025     1.8331

Transition dipole moments between triplet states:

    Transition       Tx         Ty         Tz         |T| (a.u.)
------------------------------------------------------------------
     1 ->    2    -0.0640    -0.0523    -0.0098     0.0833
     1 ->    3    -0.5344     0.1633    -0.0721     0.5634
     1 ->    4     2.0300    -0.3898     0.1449     2.0722
     2 ->    3    -1.7236    -0.1971     0.1660     1.7428
     2 ->    4    -0.0788     0.0133    -0.0146     0.0812
     3 ->    4    -0.1904     0.0120     0.0034     0.1908

Magnetic transition dipole moments and rotational strengths:

 Transition      Lx         Ly         Lz       R(len)     R(vel) (a.u.)
------------------------------------------------------------------------
 1 ->    2     0.1008     0.3482    -0.2966    -0.0078     0.0437
 1 ->    3     0.1043     0.2406     0.0323     0.0032     0.0329
 1 ->    4    -0.2199    -0.0307    -0.3376     0.5002     0.7851

Electric transition quadrupole moments (Cartesian):

 Transition      Qxy        Qxz        Qyz        Qxx        Qyy        Qzz       norm (a.u.)
----------------------------------------------------------------------------------------------
 1 ->    2     0.0578    -0.2079     0.0179     0.6138     0.0794     0.0128     0.6559
 1 ->    3     0.4411    -0.1286     0.0043    -2.6980    -0.0905    -0.0921     2.7399
 1 ->    4     0.8863    -0.1003    -0.0435    -6.5839    -0.2740     0.1483     6.6515


Building Xtilde...

Building Z-vector RHS...

 Generating 2nd functional diffs
Solving CPSCF equations
Using DIIS solver

 Iter         Residual      
------  --------------------
    1      4.102139218829
    2      7.736473956571
    3      1.112809452064
    4      0.129022325666
    5      0.023362550352
    6      0.012709516683
    7      0.005121070657
    8      0.001421235272
    9      0.000262720952
   10      0.000109754655
   11      0.000043801183
   12      0.000018962068
   13      0.000007232209
   14      0.000004244676
   15      0.000001989545
   16      0.000000857047

CPSCF converged

Building X...

Computing grad Generating 2nd functional diffs
 Generating 2nd functional diffs
Building Xtilde...

Building Z-vector RHS...

 Generating 2nd functional diffs
Solving CPSCF equations
Using DIIS solver

 Iter         Residual      
------  --------------------
    1      2.765232549116
    2      6.086748514017
    3      0.661930782300
    4      0.068857462590
    5      0.025331963658
    6      0.006705968638
    7      0.002787397105
    8      0.001114068829
    9      0.000368093957
   10      0.000127327427
   11      0.000053442346
   12      0.000024681186
   13      0.000005496065
   14      0.000003945101
   15      0.000001331138
   16      0.000000646061

CPSCF converged

Building X...

Computing grad Generating 2nd functional diffs
 Generating 2nd functional diffs
Building Xtilde...

Building Z-vector RHS...

 Generating 2nd functional diffs
Solving CPSCF equations
Using DIIS solver

 Iter         Residual      
------  --------------------
    1      0.101765800743
    2      0.198468039156
    3      0.032726729597
    4      0.006511295535
    5      0.003426476489
    6      0.001469151469
    7      0.000494589655
    8      0.000158156802
    9      0.000056614899
   10      0.000014498117
   11      0.000010654203
   12      0.000003384808
   13      0.000001230637
   14      0.000000569162

CPSCF converged

Building X...

 Generating 2nd functional diffs
 Generating 2nd functional diffs
Lower state energy:      -779.4595720737
Upper state energy:      -779.4594293983
Energy difference:          0.0001426755
 Energy calculation finished, energy:  0.000000000E+00

Converting Cartesians to HDLC

Converting Cartesians to HDLC

Converting Cartesians to HDLC
 in dlf_makehessian...
Updating Hessian with the BFGS update, No    13
Testing convergence  in cycle   14
    Energy  0.0000E+00 Target: 1.0000E-05 converged?  yes
  Max step  1.4516E-01 Target: 4.0000E-04 converged?   no
  RMS step  2.0437E-02 Target: 2.6667E-04 converged?   no
  Max grad  1.8511E-02 Target: 1.0000E-04 converged?   no
  RMS grad  5.1958E-03 Target: 6.6667E-05 converged?   no

Converting HDLC to Cartesians
 in gcp call
 n=          32
 coors(1) =   -9.59241597198239        2.07516050035847     
 -0.369769402157014     
 coors(2) =   -7.58752826217864        3.33946394655283     
  0.601473758534869     
 elements:            7           6
 gcp_e =    1.00000000000000     
 echo:  F
 pbc:  F
 method =pbeh3c              
DFTD Energy:    -0.0206448 hartree
gCP Energy:     0.0554809 hartree
| Total AOs: 316    Total MOs: 298
Setting up the DFT grid...
| time to set the grid = 0.07 s
DFT grid points: 368040 (11501 points/atom)

                      *** Start SCF Iterations ***

 Iter     DIIS Error       Energy change      Electrons        XC Energy           Energy        Time(s)
----------------------------------------------------------------------------------------------------------
Initial temperature is 0.250000
| Skip purify step
|    1     0.0487638808    -779.1424154906   125.9510506048   -64.4277910468    -779.1424154906     1.88  
|    2     0.0900992941      +7.4269650574   126.0000383476   -63.7541673651    -771.7154504332     1.82  
|    3     0.0238175640      -0.3468498554   126.0000385594   -63.7717494435    -772.0623002886     1.81  
|    4     0.0228065394      -0.0124651385   126.0000395007   -63.8302898238    -772.0747654272     1.76  
|    5     0.0033628998      -0.0165479121   126.0000392924   -63.8456719497    -772.0913133393     1.73  
|    6     0.0022537528      -0.0007883069   126.0000392031   -63.8527771968    -772.0921016462     1.68  
|    7     0.0006237560      -0.0001678640   126.0000393496   -63.8508611024    -772.0922695102     1.63  
|    8     0.0002742045      -0.0000145534   126.0000393235   -63.8529024677    -772.0922840636     1.57  
|    9     0.0001135455      -0.0000024755   126.0000393306   -63.8523852868    -772.0922865392     1.91  
|   10     0.0000520332      -0.0000004325   126.0000393317   -63.8523117022    -772.0922869717     1.53  
|   11     0.0000154954      -0.0000000513   126.0000393312   -63.8523956711    -772.0922870230     1.51  
----------------------------------------------------------------------------------------------------------
FINAL ENERGY: -772.0922870230 a.u.
Fractional Occupation Entropy: 0.0000000000
Mermin Free Energy:            -772.0922870230
DISPERSION CONTRIBUTION TO ENERGY: -0.0206447960 a.u.
GCP BSSE CORRECTION: 0.0554809440 a.u.
HOMO-LUMO GAP: 1.108 eV
CENTER OF MASS: {-0.013801, -0.048652, 0.042447} ANGS
DIPOLE MOMENT: {-10.944549, -1.824414, -0.928201} (|D| = 11.134326) DEBYE
Writing out molden info

Running Mulliken population analysis...


  Restricted hh-TDA Parameters
--------------------------------------------
Number of occupied orbitals:            64
Number of virtual orbitals:            234
Number of molecular orbitals:          298
Number of basis functions:             316
Multiplicity of target state:      singlet

 Generating 2nd functional diffs
Reference energy:             -779.4236719665
Number of electrons:           128.0000399559
XC energy:                     -65.1664890578

      Davidson Diagonalization Parameters
-----------------------------------------------
Number of roots to find:                    4
Number of guess vectors:                   15
Maximum subspace size:                    300
Number of vectors to save:                  4
Collapse vectors per root:                  2
Number of CSFs:                          2080
Maximum Davidson iterations:              500
Residual convergence:                 1.0e-06
Orthogonality tolerance:              1.0e-12
Use incremental sigma vectors:             No

Davidson memory usage:  12.89 MB

Guess Vectors:
  64 &  64 : closed :    -0.132314
  64 &  63 :  open  :    -0.110476
  63 &  63 : closed :    -0.088639
  64 &  62 :  open  :    -0.071482
  63 &  62 :  open  :    -0.049645
  62 &  62 : closed :    -0.010651
  64 &  61 :  open  :     0.003534
  63 &  61 :  open  :     0.025371
  64 &  59 :  open  :     0.034170
  64 &  60 :  open  :     0.039250
  63 &  59 :  open  :     0.056007
  64 &  58 :  open  :     0.057368
  63 &  60 :  open  :     0.061088
  62 &  61 :  open  :     0.064365
  64 &  56 :  open  :     0.072269

  Root           Eigenvalue       Energy Change        Residual
-------------------------------------------------------------------
Iteration:    0   Subspace Size:   15
Root: 1:        -0.03631225        -0.03631225         0.02540015  
Root: 2:        -0.03486498        -0.03486498         0.03640716  
Root: 3:         0.04858176         0.04858176         0.04172581  
Root: 4:         0.06565302         0.06565302         0.04317776  

Iteration:    1   Subspace Size:   19
Root: 1:        -0.03775778        -0.00144553         0.00621026  
Root: 2:        -0.03747512        -0.00261014         0.00582903  
Root: 3:         0.04391942        -0.00466233         0.01316465  
Root: 4:         0.06053300        -0.00512002         0.02001475  

Iteration:    2   Subspace Size:   23
Root: 1:        -0.03785220        -0.00009441         0.00161836  
Root: 2:        -0.03755444        -0.00007932         0.00126125  
Root: 3:         0.04349979        -0.00041963         0.00405743  
Root: 4:         0.05940654        -0.00112646         0.00855900  

Iteration:    3   Subspace Size:   27
Root: 1:        -0.03785767        -0.00000547         0.00034090  
Root: 2:        -0.03755778        -0.00000334         0.00024691  
Root: 3:         0.04345907        -0.00004072         0.00088360  
Root: 4:         0.05916457        -0.00024197         0.00424623  

Iteration:    4   Subspace Size:   31
Root: 1:        -0.03785789        -0.00000022         0.00005679  
Root: 2:        -0.03755790        -0.00000012         0.00004053  
Root: 3:         0.04345719        -0.00000187         0.00021093  
Root: 4:         0.05908753        -0.00007705         0.00252732  

Iteration:    5   Subspace Size:   35
Root: 1:        -0.03785790        -0.00000001         0.00000960  
Root: 2:        -0.03755790        -0.00000000         0.00000679  
Root: 3:         0.04345708        -0.00000011         0.00005824  
Root: 4:         0.05906520        -0.00002232         0.00114642  

Iteration:    6   Subspace Size:   39
Root: 1:        -0.03785790        -0.00000000         0.00000158  
Root: 2:        -0.03755790        -0.00000000         0.00000090  Converged
Root: 3:         0.04345708        -0.00000001         0.00001097  
Root: 4:         0.05906190        -0.00000330         0.00031286  

Iteration:    7   Subspace Size:   42
Root: 1:        -0.03785790        -0.00000000         0.00000031  Converged
Root: 2:        -0.03755790        -0.00000000         0.00000087  Converged
Root: 3:         0.04345708        -0.00000000         0.00000207  
Root: 4:         0.05906168        -0.00000023         0.00006137  

Iteration:    8   Subspace Size:   44
Root: 1:        -0.03785790        -0.00000000         0.00000030  Converged
Root: 2:        -0.03755790        -0.00000000         0.00000087  Converged
Root: 3:         0.04345708        -0.00000000         0.00000045  Converged
Root: 4:         0.05906167        -0.00000001         0.00001360  

Iteration:    9   Subspace Size:   45
Root: 1:        -0.03785790        -0.00000000         0.00000030  Converged
Root: 2:        -0.03755790        -0.00000000         0.00000086  Converged
Root: 3:         0.04345708        -0.00000000         0.00000038  Converged
Root: 4:         0.05906167        -0.00000000         0.00000316  

Iteration:   10   Subspace Size:   46
Root: 1:        -0.03785790         0.00000000         0.00000030  Converged
Root: 2:        -0.03755790        -0.00000000         0.00000086  Converged
Root: 3:         0.04345708        -0.00000000         0.00000038  Converged
Root: 4:         0.05906167        -0.00000000         0.00000071  Converged

Davidson converged in 10 iterations
46 sigma vectors were formed

      Davidson Diagonalization Parameters
-----------------------------------------------
Number of roots to find:                    4
Number of guess vectors:                   15
Maximum subspace size:                    300
Number of vectors to save:                  4
Collapse vectors per root:                  2
Number of CSFs:                          2016
Maximum Davidson iterations:              500
Residual convergence:                 1.0e-06
Orthogonality tolerance:              1.0e-12
Use incremental sigma vectors:             No

Davidson memory usage:  12.58 MB

Guess Vectors:
  64 &  63 :  open  :    -0.110476
  64 &  62 :  open  :    -0.071482
  63 &  62 :  open  :    -0.049645
  64 &  61 :  open  :     0.003534
  63 &  61 :  open  :     0.025371
  64 &  59 :  open  :     0.034170
  64 &  60 :  open  :     0.039250
  63 &  59 :  open  :     0.056007
  64 &  58 :  open  :     0.057368
  63 &  60 :  open  :     0.061088
  62 &  61 :  open  :     0.064365
  64 &  56 :  open  :     0.072269
  63 &  58 :  open  :     0.079205
  64 &  57 :  open  :     0.092704
  63 &  56 :  open  :     0.094106

  Root           Eigenvalue       Energy Change        Residual
-------------------------------------------------------------------
Iteration:    0   Subspace Size:   15
Root: 1:        -0.03765232        -0.03765232         0.02247772  
Root: 2:         0.00342867         0.00342867         0.02307220  
Root: 3:         0.05566206         0.05566206         0.02380950  
Root: 4:         0.05989254         0.05989254         0.03204099  

Iteration:    1   Subspace Size:   19
Root: 1:        -0.03879701        -0.00114469         0.00366671  
Root: 2:         0.00167764        -0.00175103         0.00477738  
Root: 3:         0.05333956        -0.00232249         0.00904525  
Root: 4:         0.05704364        -0.00284890         0.01111088  

Iteration:    2   Subspace Size:   23
Root: 1:        -0.03883151        -0.00003450         0.00067536  
Root: 2:         0.00161283        -0.00006481         0.00078539  
Root: 3:         0.05305617        -0.00028340         0.00265523  
Root: 4:         0.05669950        -0.00034414         0.00317683  

Iteration:    3   Subspace Size:   27
Root: 1:        -0.03883250        -0.00000099         0.00008940  
Root: 2:         0.00161114        -0.00000169         0.00014746  
Root: 3:         0.05303390        -0.00002226         0.00058072  
Root: 4:         0.05666912        -0.00003038         0.00072324  

Iteration:    4   Subspace Size:   31
Root: 1:        -0.03883251        -0.00000001         0.00001068  
Root: 2:         0.00161108        -0.00000005         0.00001957  
Root: 3:         0.05303292        -0.00000099         0.00011550  
Root: 4:         0.05666784        -0.00000128         0.00013056  

Iteration:    5   Subspace Size:   35
Root: 1:        -0.03883251        -0.00000000         0.00000163  
Root: 2:         0.00161108        -0.00000000         0.00000289  
Root: 3:         0.05303288        -0.00000004         0.00002002  
Root: 4:         0.05666780        -0.00000004         0.00002895  

Iteration:    6   Subspace Size:   39
Root: 1:        -0.03883251        -0.00000000         0.00000024  Converged
Root: 2:         0.00161108        -0.00000000         0.00000043  Converged
Root: 3:         0.05303288        -0.00000000         0.00000388  
Root: 4:         0.05666780        -0.00000000         0.00000586  

Iteration:    7   Subspace Size:   41
Root: 1:        -0.03883251        -0.00000000         0.00000024  Converged
Root: 2:         0.00161108        -0.00000000         0.00000042  Converged
Root: 3:         0.05303288        -0.00000000         0.00000080  Converged
Root: 4:         0.05666780        -0.00000000         0.00000115  

Iteration:    8   Subspace Size:   42
Root: 1:        -0.03883251         0.00000000         0.00000024  Converged
Root: 2:         0.00161108        -0.00000000         0.00000041  Converged
Root: 3:         0.05303288        -0.00000000         0.00000065  Converged
Root: 4:         0.05666780        -0.00000000         0.00000020  Converged

Davidson converged in 8 iterations
42 sigma vectors were formed

  Root   Mult.   Total Energy (a.u.)   Ex. Energy (a.u.)     Ex. Energy (eV)     Ex. Energy (nm)        Osc. (a.u.)  
-------------------------------------------------------------------------------------------------------------------
     1  triplet       -779.46250448
     2  singlet       -779.46152986          0.00097461          0.02652055      46750.23813488          0.00000000
     3  singlet       -779.46122987          0.00127461          0.03468387      35746.93608120          0.00000000
     4  triplet       -779.42206088          0.04044359          1.10052599       1126.59057549          0.00036679
     5  singlet       -779.38021489          0.08228959          2.23921317        553.69547758          0.00000000
     6  triplet       -779.37063909          0.09186539          2.49978404        495.97972699          0.00417505
     7  triplet       -779.36700416          0.09550031          2.59869530        477.10180101          0.24814067
     8  singlet       -779.36461030          0.09789418          2.66383569        465.43494162          0.00000000

Triplet  1: Largest CI coefficients:
  63  &  64 :  open  :  -0.662500
  64  &  63 :  open  :   0.662500
  62  &  63 :  open  :   0.237339
  63  &  62 :  open  :  -0.237339

Singlet  2: Largest CI coefficients:
  63  &  64 :  open  :   0.658028
  64  &  63 :  open  :   0.658028
  62  &  63 :  open  :   0.244096
  63  &  62 :  open  :   0.244096

Singlet  3: Largest CI coefficients:
  64  &  64 : closed :  -0.974695
  62  &  62 : closed :   0.188907

Triplet  4: Largest CI coefficients:
  62  &  64 :  open  :  -0.695586
  64  &  62 :  open  :   0.695586

Singlet  5: Largest CI coefficients:
  62  &  64 :  open  :  -0.543813
  64  &  62 :  open  :  -0.543813
  61  &  64 :  open  :   0.367501
  64  &  61 :  open  :   0.367501
  62  &  62 : closed :  -0.262371
  64  &  64 : closed :  -0.118240
  61  &  62 :  open  :   0.104386
  62  &  61 :  open  :   0.104386

Triplet  6: Largest CI coefficients:
  61  &  64 :  open  :  -0.685824
  64  &  61 :  open  :   0.685824
  61  &  62 :  open  :  -0.105591
  62  &  61 :  open  :   0.105591

Triplet  7: Largest CI coefficients:
  62  &  63 :  open  :   0.611568
  63  &  62 :  open  :  -0.611568
  61  &  63 :  open  :   0.209244
  63  &  61 :  open  :  -0.209244
  63  &  64 :  open  :   0.207013
  64  &  63 :  open  :  -0.207013
  58  &  63 :  open  :  -0.117165
  63  &  58 :  open  :   0.117165
  59  &  63 :  open  :   0.116570
  63  &  59 :  open  :  -0.116570

Singlet  8: Largest CI coefficients:
  62  &  63 :  open  :   0.526556
  63  &  62 :  open  :   0.526556
  61  &  64 :  open  :  -0.227325
  64  &  61 :  open  :  -0.227325
  62  &  64 :  open  :  -0.212386
  64  &  62 :  open  :  -0.212386
  61  &  63 :  open  :   0.199411
  63  &  61 :  open  :   0.199411
  63  &  64 :  open  :  -0.179359
  64  &  63 :  open  :  -0.179359
  63  &  63 : closed :  -0.162392
  58  &  63 :  open  :  -0.119470
  63  &  58 :  open  :  -0.119470
  59  &  63 :  open  :   0.119031
  63  &  59 :  open  :   0.119031

Singlet state dipole moments:

  Root       Dx         Dy         Dz         |D|  (Debye)
------------------------------------------------------------
     1    -9.1218     1.3719    -1.1286     9.2932
     2   -18.9794    -1.0015     0.3610    19.0092
     3   -13.4030    -1.2295    -0.0775    13.4595
     4    -1.5613    -1.0119    -0.3223     1.8882

Triplet state dipole moments:

  Root       Dx         Dy         Dz         |D|  (Debye)
------------------------------------------------------------
     1    -9.0138     1.3569    -1.1258     9.1846
     2   -14.9669    -0.7684     0.0232    14.9866
     3    -0.1417    -3.9736     0.1458     3.9788
     4     1.1620    -0.6181    -0.5029     1.4090

Transition dipole moments between singlet states:

    Transition       Tx         Ty         Tz         |T| (a.u.)
------------------------------------------------------------------
     1 ->    2    -0.0966     0.0625    -0.0193     0.1166
     1 ->    3     0.249 in gcp call
 n=          32
 coors(1) =   -9.59241597198239        2.07516050035847     
 -0.369769402157014     
 coors(2) =   -7.58752826217864        3.33946394655283     
  0.601473758534869     
 elements:            7           6
 gcp_e =   0.000000000000000E+000
 echo:  F
 pbc:  F
 method =pbeh3c              
 in gcp call
 n=          32
 coors(1) =   -9.59241597198239        2.07516050035847     
 -0.369769402157014     
 coors(2) =   -7.58752826217864        3.33946394655283     
  0.601473758534869     
 elements:            7           6
 gcp_e =   0.000000000000000E+000
 echo:  F
 pbc:  F
 method =pbeh3c              
7    -0.0762     0.0001     0.2611
     1 ->    4    -1.9180     0.4278    -0.1890     1.9742
     2 ->    3    -2.6634    -0.0733     0.1175     2.6670
     2 ->    4    -1.1688     0.2083    -0.0372     1.1878
     3 ->    4    -2.4740     0.2640     0.0427     2.4884

Transition dipole moments between triplet states:

    Transition       Tx         Ty         Tz         |T| (a.u.)
------------------------------------------------------------------
     1 ->    2     0.0504     0.0489     0.0109     0.0710
     1 ->    3     0.5991    -0.1918     0.0699     0.6329
     1 ->    4    -1.9068     0.3645    -0.1514     1.9472
     2 ->    3    -1.6257    -0.2391     0.2109     1.6566
     2 ->    4    -0.0982     0.0039    -0.0091     0.0987
     3 ->    4    -0.2236    -0.0120     0.0073     0.2240

Magnetic transition dipole moments and rotational strengths:

 Transition      Lx         Ly         Lz       R(len)     R(vel) (a.u.)
------------------------------------------------------------------------
 1 ->    2     0.0912     0.3567    -0.3107    -0.0195     0.0482
 1 ->    3    -0.1097    -0.2669    -0.0428     0.0071     0.0430
 1 ->    4     0.2016     0.0319     0.2663     0.4235     0.6473

Electric transition quadrupole moments (Cartesian):

 Transition      Qxy        Qxz        Qyz        Qxx        Qyy        Qzz       norm (a.u.)
----------------------------------------------------------------------------------------------
 1 ->    2     0.1129    -0.2374     0.0101     0.5003     0.0751     0.0115     0.5703
 1 ->    3    -0.3971     0.0470    -0.0073     2.7294     0.0985     0.0944     2.7619
 1 ->    4    -0.4147    -0.0029     0.0577     4.5191     0.1889    -0.1981     4.5467


Building Xtilde...

Building Z-vector RHS...

 Generating 2nd functional diffs
Solving CPSCF equations
Using DIIS solver

 Iter         Residual      
------  --------------------
    1      4.131629170368
    2      7.739033162140
    3      1.109600677804
    4      0.131775065410
    5      0.023445698977
    6      0.012740334155
    7      0.005138463465
    8      0.001363801842
    9      0.000260630108
   10      0.000115924571
   11      0.000048323764
   12      0.000023182382
   13      0.000009183218
   14      0.000003902329
   15      0.000001764337
   16      0.000000865597

CPSCF converged

Building X...

Computing grad Generating 2nd functional diffs
 Generating 2nd functional diffs
Building Xtilde...

Building Z-vector RHS...

 Generating 2nd functional diffs
Solving CPSCF equations
Using DIIS solver

 Iter         Residual      
------  --------------------
    1      2.833752194745
    2      6.235295266731
    3      0.666448054362
    4      0.074824116219
    5      0.025281905800
    6      0.006682320686
    7      0.002533349885
    8      0.001096807251
    9      0.000354781904
   10      0.000120841874
   11      0.000048692162
   12      0.000022594466
   13      0.000005087454
   14      0.000003831538
   15      0.000001284498
   16      0.000000659865

CPSCF converged

Building X...

Computing grad Generating 2nd functional diffs
 Generating 2nd functional diffs
Building Xtilde...

Building Z-vector RHS...

 Generating 2nd functional diffs
Solving CPSCF equations
Using DIIS solver

 Iter         Residual      
------  --------------------
    1      0.105110309098
    2      0.197682665168
    3      0.032706374359
    4      0.006370577755
    5      0.003235132429
    6      0.001391076966
    7      0.000462649565
    8      0.000139251952
    9      0.000050284231
   10      0.000015621651
   11      0.000010302056
   12      0.000002896882
   13      0.000001086665
   14      0.000000525756

CPSCF converged

Building X...

 Generating 2nd functional diffs
 Generating 2nd functional diffs
Lower state energy:      -779.4615298635
Upper state energy:      -779.4612298670
Energy difference:          0.0002999965
 Energy calculation finished, energy:  0.000000000E+00

Converting Cartesians to HDLC

Converting Cartesians to HDLC

Converting Cartesians to HDLC
 in dlf_makehessian...
Updating Hessian with the BFGS update, No    14
Testing convergence  in cycle   15
    Energy  0.0000E+00 Target: 1.0000E-05 converged?  yes
  Max step  1.1290E+00 Target: 4.0000E-04 converged?   no
  RMS step  1.1924E-01 Target: 2.6667E-04 converged?   no
  Max grad  1.3699E-02 Target: 1.0000E-04 converged?   no
  RMS grad  3.9996E-03 Target: 6.6667E-05 converged?   no

Converting HDLC to Cartesians
 in gcp call
 n=          32
 coors(1) =   -9.48498806835055        2.10420128218898     
 -0.469901981472044     
 coors(2) =   -7.55224545408373        3.29256493749833     
  0.716985874152039     
 elements:            7           6
 gcp_e =    1.00000000000000     
 echo:  F
 pbc:  F
 method =pbeh3c              
DFTD Energy:    -0.0206887 hartree
gCP Energy:     0.0556588 hartree
| Total AOs: 316    Total MOs: 298
Setting up the DFT grid...
| time to set the grid = 0.07 s
DFT grid points: 368106 (11503 points/atom)

                      *** Start SCF Iterations ***

 Iter     DIIS Error       Energy change      Electrons        XC Energy           Energy        Time(s)
----------------------------------------------------------------------------------------------------------
Initial temperature is 0.250000
| Skip purify step
|    1     0.0657213778    -779.1048264852   125.9051158002   -64.4105541127    -779.1048264852     1.92  
|    2     0.0905070233      +7.3973509683   126.0000234214   -63.7673374040    -771.7074755169     1.86  
|    3     0.0300060740      -0.3514483870   126.0000241860   -63.7789045861    -772.0589239038     1.85  
|    4     0.0258116721      -0.0232165385   126.0000245029   -63.8420083226    -772.0821404423     1.80  
|    5     0.0028149438      -0.0181722967   126.0000243804   -63.8504928623    -772.1003127390     1.75  
|    6     0.0017572235      -0.0004869775   126.0000243627   -63.8524962872    -772.1007997165     1.69  
|    7     0.0006392412      -0.0001141835   126.0000244605   -63.8510165327    -772.1009139000     1.65  
|    8     0.0002493073      -0.0000168647   126.0000244378   -63.8526831602    -772.1009307646     1.61  
|    9     0.0001214184      -0.0000030896   126.0000244401   -63.8521653001    -772.1009338542     1.93  
|   10     0.0000508576      -0.0000004916   126.0000244426   -63.8520948791    -772.1009343459     1.55  
|   11     0.0000129970      -0.0000000574   126.0000244426   -63.8521769705    -772.1009344033     1.54  
----------------------------------------------------------------------------------------------------------
FINAL ENERGY: -772.1009344033 a.u.
Fractional Occupation Entropy: 0.0000000000
Mermin Free Energy:            -772.1009344033
DISPERSION CONTRIBUTION TO ENERGY: -0.0206886709 a.u.
GCP BSSE CORRECTION: 0.0556588261 a.u.
HOMO-LUMO GAP: 1.104 eV
CENTER OF MASS: {-0.024811, -0.056968, 0.068369} ANGS
DIPOLE MOMENT: {-10.929306, -1.600296, -1.638077} (|D| = 11.166646) DEBYE
Writing out molden info

Running Mulliken population analysis...


  Restricted hh-TDA Parameters
--------------------------------------------
Number of occupied orbitals:            64
Number of virtual orbitals:            234
Number of molecular orbitals:          298
Number of basis functions:             316
Multiplicity of target state:      singlet

 Generating 2nd functional diffs
Reference energy:             -779.4315156258
Number of electrons:           128.0000248303
XC energy:                     -65.1662653780

      Davidson Diagonalization Parameters
-----------------------------------------------
Number of roots to find:                    4
Number of guess vectors:                   15
Maximum subspace size:                    300
Number of vectors to save:                  4
Collapse vectors per root:                  2
Number of CSFs:                          2080
Maximum Davidson iterations:              500
Residual convergence:                 1.0e-06
Orthogonality tolerance:              1.0e-12
Use incremental sigma vectors:             No

Davidson memory usage:  12.89 MB

Guess Vectors:
  64 &  64 : closed :    -0.126991
  64 &  63 :  open  :    -0.105496
  63 &  63 : closed :    -0.084001
  64 &  62 :  open  :    -0.075321
  63 &  62 :  open  :    -0.053826
  62 &  62 : closed :    -0.023651
  64 &  61 :  open  :     0.002335
  63 &  61 :  open  :     0.023830
  64 &  59 :  open  :     0.035601
  64 &  60 :  open  :     0.040909
  62 &  61 :  open  :     0.054005
  63 &  59 :  open  :     0.057096
  64 &  58 :  open  :     0.059207
  63 &  60 :  open  :     0.062404
  64 &  56 :  open  :     0.075666

  Root           Eigenvalue       Energy Change        Residual
-------------------------------------------------------------------
Iteration:    0   Subspace Size:   15
Root: 1:        -0.03159438        -0.03159438         0.02487949  
Root: 2:        -0.02972035        -0.02972035         0.03607466  
Root: 3:         0.04742695         0.04742695         0.04362980  
Root: 4:         0.06372491         0.06372491         0.04170208  

Iteration:    1   Subspace Size:   19
Root: 1:        -0.03300679        -0.00141241         0.00620562  
Root: 2:        -0.03236821        -0.00264786         0.00631822  
Root: 3:         0.04268228        -0.00474467         0.01403689  
Root: 4:         0.05888495        -0.00483997         0.01989711  

Iteration:    2   Subspace Size:   23
Root: 1:        -0.03310200        -0.00009522         0.00162732  
Root: 2:        -0.03246175        -0.00009353         0.00136184  
Root: 3:         0.04219200        -0.00049028         0.00415307  
Root: 4:         0.05775748        -0.00112747         0.00817869  

Iteration:    3   Subspace Size:   27
Root: 1:        -0.03310756        -0.00000556         0.00034320  
Root: 2:        -0.03246578        -0.00000404         0.00026177  
Root: 3:         0.04214903        -0.00004297         0.00094404  
Root: 4:         0.05756063        -0.00019685         0.00328925  

Iteration:    4   Subspace Size:   31
Root: 1:        -0.03310779        -0.00000023         0.00005558  
Root: 2:        -0.03246591        -0.00000012         0.00004135  
Root: 3:         0.04214695        -0.00000208         0.00027884  
Root: 4:         0.05750569        -0.00005493         0.00198960  

Iteration:    5   Subspace Size:   35
Root: 1:        -0.03310780        -0.00000000         0.00000907  
Root: 2:        -0.03246591        -0.00000000         0.00000783  
Root: 3:         0.04214676        -0.00000019         0.00007094  
Root: 4:         0.05749467        -0.00001103         0.00062393  

Iteration:    6   Subspace Size:   39
Root: 1:        -0.03310780        -0.00000000         0.00000137  
Root: 2:        -0.03246591        -0.00000000         0.00000103  
Root: 3:         0.04214675        -0.00000001         0.00001772  
Root: 4:         0.05749368        -0.00000098         0.00016873  

Iteration:    7   Subspace Size:   43
Root: 1:        -0.03310780        -0.00000000         0.00000023  Converged
Root: 2:        -0.03246591        -0.00000000         0.00000017  Converged
Root: 3:         0.04214675        -0.00000000         0.00000416  
Root: 4:         0.05749361        -0.00000007         0.00003401  

Iteration:    8   Subspace Size:   45
Root: 1:        -0.03310780        -0.00000000         0.00000021  Converged
Root: 2:        -0.03246591        -0.00000000         0.00000015  Converged
Root: 3:         0.04214675        -0.00000000         0.00000091  Converged
Root: 4:         0.05749361        -0.00000000         0.00000660  

Iteration:    9   Subspace Size:   46
Root: 1:        -0.03310780        -0.00000000         0.00000021  Converged
Root: 2:        -0.03246591        -0.00000000         0.00000015  Converged
Root: 3:         0.04214675        -0.00000000         0.00000089  Converged
Root: 4:         0.05749361        -0.00000000         0.00000156  

Iteration:   10   Subspace Size:   47
Root: 1:        -0.03310780        -0.00000000         0.00000021  Converged
Root: 2:        -0.03246591        -0.00000000         0.00000015  Converged
Root: 3:         0.04214675        -0.00000000         0.00000089  Converged
Root: 4:         0.05749361        -0.00000000         0.00000043  Converged

Davidson converged in 10 iterations
47 sigma vectors were formed

      Davidson Diagonalization Parameters
-----------------------------------------------
Number of roots to find:                    4
Number of guess vectors:                   15
Maximum subspace size:                    300
Number of vectors to save:                  4
Collapse vectors per root:                  2
Number of CSFs:                          2016
Maximum Davidson iterations:              500
Residual convergence:                 1.0e-06
Orthogonality tolerance:              1.0e-12
Use incremental sigma vectors:             No

Davidson memory usage:  12.58 MB

Guess Vectors:
  64 &  63 :  open  :    -0.105496
  64 &  62 :  open  :    -0.075321
  63 &  62 :  open  :    -0.053826
  64 &  61 :  open  :     0.002335
  63 &  61 :  open  :     0.023830
  64 &  59 :  open  :     0.035601
  64 &  60 :  open  :     0.040909
  62 &  61 :  open  :     0.054005
  63 &  59 :  open  :     0.057096
  64 &  58 :  open  :     0.059207
  63 &  60 :  open  :     0.062404
  64 &  56 :  open  :     0.075666
  63 &  58 :  open  :     0.080702
  62 &  59 :  open  :     0.087271
  64 &  57 :  open  :     0.092311

  Root           Eigenvalue       Energy Change        Residual
-------------------------------------------------------------------
Iteration:    0   Subspace Size:   15
Root: 1:        -0.03287615        -0.03287615         0.02193940  
Root: 2:         0.00027890         0.00027890         0.02288043  
Root: 3:         0.05529030         0.05529030         0.02384701  
Root: 4:         0.05912066         0.05912066         0.03451970  

Iteration:    1   Subspace Size:   19
Root: 1:        -0.03398000        -0.00110386         0.00286497  
Root: 2:        -0.00143199        -0.00171089         0.00460759  
Root: 3:         0.05298172        -0.00230858         0.00862572  
Root: 4:         0.05609479        -0.00302587         0.01866348  

Iteration:    2   Subspace Size:   23
Root: 1:        -0.03399843        -0.00001842         0.00045472  
Root: 2:        -0.00149060        -0.00005861         0.00066260  
Root: 3:         0.05272148        -0.00026024         0.00217595  
Root: 4:         0.05518710        -0.00090769         0.00518145  

Iteration:    3   Subspace Size:   27
Root: 1:        -0.03399887        -0.00000044         0.00007574  
Root: 2:        -0.00149178        -0.00000117         0.00012137  
Root: 3:         0.05270739        -0.00001409         0.00038649  
Root: 4:         0.05510933        -0.00007777         0.00126534  

Iteration:    4   Subspace Size:   31
Root: 1:        -0.03399888        -0.00000001         0.00000995  
Root: 2:        -0.00149181        -0.00000003         0.00001816  
Root: 3:         0.05270698        -0.00000041         0.00007754  
Root: 4:         0.05510527        -0.00000407         0.00029338  

Iteration:    5   Subspace Size:   35
Root: 1:        -0.03399888        -0.00000000         0.00000151  
Root: 2:        -0.00149181        -0.00000000         0.00000274  
Root: 3:         0.05270697        -0.00000002         0.00001637  
Root: 4:         0.05510508        -0.00000019         0.00005304  

Iteration:    6   Subspace Size:   39
Root: 1:        -0.03399888        -0.00000000         0.00000021  Converged
Root: 2:        -0.00149181        -0.00000000         0.00000043  Converged
Root: 3:         0.05270696        -0.00000000         0.00000317  
Root: 4:         0.05510507        -0.00000001         0.00001186  

Iteration:    7   Subspace Size:   41
Root: 1:        -0.03399888        -0.00000000         0.00000021  Converged
Root: 2:        -0.00149181        -0.00000000         0.00000041  Converged
Root: 3:         0.05270696        -0.00000000         0.00000055  Converged
Root: 4:         0.05510507        -0.00000000         0.00000256  

Iteration:    8   Subspace Size:   42
Root: 1:        -0.03399888        -0.00000000         0.00000021  Converged
Root: 2:        -0.00149181        -0.00000000         0.00000041  Converged
Root: 3:         0.05270696        -0.00000000         0.00000044  Converged
Root: 4:         0.05510507        -0.00000000         0.00000051  Converged

Davidson converged in 8 iterations
42 sigma vectors were formed

  Root   Mult.   Total Energy (a.u.)   Ex. Energy (a.u.)     Ex. Energy (eV)     Ex. Energy (nm)        Osc. (a.u.)  
-------------------------------------------------------------------------------------------------------------------
     1  triplet       -779.46551451
     2  singlet       -779.46462343          0.00089108          0.02424765      51132.46400893          0.00000000
     3  singlet       -779.46398154          0.00153297          0.04171436      29722.18930897          0.00000000
     4  triplet       -779.43300744          0.03250707          0.88456236       1401.64476472          0.00032528
     5  singlet       -779.38936888          0.07614563          2.07202768        598.37144868          0.00000000
     6  triplet       -779.37880866          0.08670585          2.35938582        525.49362572          0.00659957
     7  triplet       -779.37641055          0.08910396          2.42464168        511.35069544          0.16723751
     8  singlet       -779.37402202          0.09149250          2.48963706        498.00118579          0.00000000

Triplet  1: Largest CI coefficients:
  63  &  64 :  open  :  -0.652406
  64  &  63 :  open  :   0.652406
  62  &  63 :  open  :   0.259980
  63  &  62 :  open  :  -0.259980

Singlet  2: Largest CI coefficients:
  63  &  64 :  open  :   0.646986
  64  &  63 :  open  :   0.646986
  62  &  63 :  open  :   0.263614
  63  &  62 :  open  :   0.263614

Singlet  3: Largest CI coefficients:
  64  &  64 : closed :  -0.965088
  62  &  62 : closed :   0.221816

Triplet  4: Largest CI coefficients:
  62  &  64 :  open  :   0.692976
  64  &  62 :  open  :  -0.692976

Singlet  5: Largest CI coefficients:
  62  &  64 :  open  :   0.555939
  64  &  62 :  open  :   0.555939
  61  &  64 :  open  :  -0.322052
  64  &  61 :  open  :  -0.322052
  62  &  62 : closed :   0.298140
  64  &  64 : closed :   0.151039
  61  &  62 :  open  :  -0.109831
  62  &  61 :  open  :  -0.109831

Triplet  6: Largest CI coefficients:
  61  &  64 :  open  :  -0.678148
  64  &  61 :  open  :   0.678148
  61  &  62 :  open  :  -0.122724
  62  &  61 :  open  :   0.122724

Triplet  7: Largest CI coefficients:
  62  &  63 :  open  :  -0.603720
  63  &  62 :  open  :   0.603720
  63  &  64 :  open  :  -0.225781
  64  &  63 :  open  :   0.225781
  61  &  63 :  open  :  -0.210776
  63  &  61 :  open  :   0.210776
  58  &  63 :  open  :   0.111405
  63  &  58 :  open  :  -0.111405

Singlet  8: Largest CI coefficients:
  62  &  63 :  open  :  -0.463226
  63  &  62 :  open  :  -0.463226
  61  &  64 :  open  :   0.338086
  64  &  61 :  open  :   0.338086
  62  &  64 :  open  :   0.254333
  64  &  62 :  open  :   0.254333
  61  &  63 :  open  :  -0.183264
  63  &  61 :  open  :  -0.183264
  63  &  64 :  open  :   0.169530
  64  &  63 :  open  :   0.169530
  63  &  63 : closed :   0.136689
  58  &  63 :  open  :   0.103195
  63  &  58 :  open  :   0.103195

Singlet state dipole moments:

  Root       Dx         Dy         Dz         |D|  (Debye)
------------------------------------------------------------
     1    -9.5309     1.5703    -1.1608     9.7289
     2   -18.1838    -0.9975     0.5282    18.2188
     3   -16.4094    -0.9320     0.0197    16.4358
     4    -2.0903    -1.4861    -0.1436     2.5687

Triplet state dipole moments:

  Root       Dx         Dy         Dz         |D|  (Debye)
------------------------------------------------------------
     1    -9.4346     1.5721    -1.1634     9.6352
     2   -14.8350    -0.7997     0.2461    14.8586
     3    -0.2864    -3.7505    -0.1817     3.7658
     4     1.6218    -0.5785    -0.3602     1.7592

Transition dipole moments between singlet states:

    Transition       Tx         Ty         Tz         |T| (a.u.)
------------------------------------------------------------------
     1 ->    2     0.0627     0.0959    -0.0433     0.1225
     1 ->    3    -0.3321     0.0574     0.0238     0.3379
     1 ->    4     1.6207    -0.3974     0.1754     1.6779
     2 ->    3     2.7126     0.0724    -0 in gcp call
 n=          32
 coors(1) =   -9.48498806835055        2.10420128218898     
 -0.469901981472044     
 coors(2) =   -7.55224545408373        3.29256493749833     
  0.716985874152039     
 elements:            7           6
 gcp_e =   0.000000000000000E+000
 echo:  F
 pbc:  F
 method =pbeh3c              
 in gcp call
 n=          32
 coors(1) =   -9.48498806835055        2.10420128218898     
 -0.469901981472044     
 coors(2) =   -7.55224545408373        3.29256493749833     
  0.716985874152039     
 elements:            7           6
 gcp_e =   0.000000000000000E+000
 echo:  F
 pbc:  F
 method =pbeh3c              
.1123     2.7159
     2 ->    4     1.3206    -0.3274     0.1027     1.3644
     3 ->    4    -3.0097     0.2756     0.1380     3.0254

Transition dipole moments between triplet states:

    Transition       Tx         Ty         Tz         |T| (a.u.)
------------------------------------------------------------------
     1 ->    2    -0.0387    -0.0459    -0.0110     0.0611
     1 ->    3     0.7269    -0.2397     0.0680     0.7684
     1 ->    4     1.6672    -0.3057     0.1457     1.7013
     2 ->    3     1.3982     0.3156    -0.2751     1.4595
     2 ->    4    -0.1528    -0.0247     0.0122     0.1553
     3 ->    4     0.3112     0.0819    -0.0069     0.3218

Magnetic transition dipole moments and rotational strengths:

 Transition      Lx         Ly         Lz       R(len)     R(vel) (a.u.)
------------------------------------------------------------------------
 1 ->    2     0.0733     0.3734    -0.3290    -0.0547     0.0573
 1 ->    3     0.1195     0.3098     0.0717     0.0202     0.0692
 1 ->    4    -0.1730    -0.0393    -0.1472     0.2906     0.4164

Electric transition quadrupole moments (Cartesian):

 Transition      Qxy        Qxz        Qyz        Qxx        Qyy        Qzz       norm (a.u.)
----------------------------------------------------------------------------------------------
 1 ->    2     0.2526    -0.3084    -0.0000     0.4025     0.0558    -0.0335     0.5702
 1 ->    3     0.2236     0.0902     0.0175    -2.3140    -0.1138    -0.0795     2.3307
 1 ->    4    -0.2466     0.1195    -0.0651    -1.4246    -0.0865     0.2523     1.4765


Building Xtilde...

Building Z-vector RHS...

 Generating 2nd functional diffs
Solving CPSCF equations
Using DIIS solver

 Iter         Residual      
------  --------------------
    1      4.139372581325
    2      7.672004402294
    3      1.104142167938
    4      0.135527326441
    5      0.022926905634
    6      0.012514887885
    7      0.005093331029
    8      0.001331468629
    9      0.000320412452
   10      0.000120695364
   11      0.000048761712
   12      0.000023661898
   13      0.000008486793
   14      0.000003480684
   15      0.000001685511
   16      0.000000732915

CPSCF converged

Building X...

Computing grad Generating 2nd functional diffs
 Generating 2nd functional diffs
Building Xtilde...

Building Z-vector RHS...

 Generating 2nd functional diffs
Solving CPSCF equations
Using DIIS solver

 Iter         Residual      
------  --------------------
    1      2.936203512202
    2      6.445151116273
    3      0.686813921870
    4      0.086380638205
    5      0.023308266699
    6      0.006305743092
    7      0.002241301195
    8      0.001061919666
    9      0.000337701705
   10      0.000117267510
   11      0.000045625703
   12      0.000022000258
   13      0.000005572668
   14      0.000003569518
   15      0.000001118786
   16      0.000000710087

CPSCF converged

Building X...

Computing grad Generating 2nd functional diffs
 Generating 2nd functional diffs
Building Xtilde...

Building Z-vector RHS...

 Generating 2nd functional diffs
Solving CPSCF equations
Using DIIS solver

 Iter         Residual      
------  --------------------
    1      0.180582621394
    2      0.320471270528
    3      0.040930956771
    4      0.006415812033
    5      0.003062453072
    6      0.001256593042
    7      0.000384220105
    8      0.000135120051
    9      0.000067397042
   10      0.000019354169
   11      0.000007964297
   12      0.000002509356
   13      0.000001472163
   14      0.000000671556

CPSCF converged

Building X...

 Generating 2nd functional diffs
 Generating 2nd functional diffs
Lower state energy:      -779.4646234256
Upper state energy:      -779.4639815357
Energy difference:          0.0006418899
 Energy calculation finished, energy:  0.000000000E+00

Converting Cartesians to HDLC

Converting Cartesians to HDLC

Converting Cartesians to HDLC
 in dlf_makehessian...
Updating Hessian with the BFGS update, No    15
Testing convergence  in cycle   16
    Energy  0.0000E+00 Target: 1.0000E-05 converged?  yes
  Max step  1.4125E-01 Target: 4.0000E-04 converged?   no
  RMS step  3.1162E-02 Target: 2.6667E-04 converged?   no
  Max grad  1.7775E-02 Target: 1.0000E-04 converged?   no
  RMS grad  5.2319E-03 Target: 6.6667E-05 converged?   no

Converting HDLC to Cartesians
 in gcp call
 n=          32
 coors(1) =   -9.28494055270700        2.13803793643378     
 -0.598000384575524     
 coors(2) =   -7.49203820078901        3.20458602322515     
  0.884552354261635     
 elements:            7           6
 gcp_e =    1.00000000000000     
 echo:  F
 pbc:  F
 method =pbeh3c              
DFTD Energy:    -0.0207821 hartree
gCP Energy:     0.0557210 hartree
| Total AOs: 316    Total MOs: 298
Setting up the DFT grid...
| time to set the grid = 0.08 s
DFT grid points: 368055 (11501 points/atom)

                      *** Start SCF Iterations ***

 Iter     DIIS Error       Energy change      Electrons        XC Energy           Energy        Time(s)
----------------------------------------------------------------------------------------------------------
Initial temperature is 0.250000
| Skip purify step
|    1     0.0882253970    -779.0196460966   125.8030272997   -64.3710669680    -779.0196460966     1.92  
|    2     0.0815720089      +7.3316262669   126.0000154475   -63.7926584131    -771.6880198298     1.87  
|    3     0.0460935617      -0.3277623603   126.0000178657   -63.7880148301    -772.0157821900     1.87  
|    4     0.0262934757      -0.0743406228   126.0000165627   -63.8493248641    -772.0901228129     1.82  
|    5     0.0029417357      -0.0229437432   126.0000166223   -63.8516115923    -772.1130665561     1.76  
|    6     0.0012440203      -0.0006002932   126.0000167829   -63.8493328852    -772.1136668493     1.68  
|    7     0.0005877039      -0.0000908786   126.0000167490   -63.8493364392    -772.1137577280     1.65  
|    8     0.0002481762      -0.0000243522   126.0000167885   -63.8503138623    -772.1137820802     1.62  
|    9     0.0000872440      -0.0000043087   126.0000167924   -63.8498759483    -772.1137863889     1.94  
|   10     0.0000419618      -0.0000006154   126.0000167954   -63.8498480771    -772.1137870043     1.56  
----------------------------------------------------------------------------------------------------------
FINAL ENERGY: -772.1137870043 a.u.
Fractional Occupation Entropy: 0.0000000000
Mermin Free Energy:            -772.1137870043
DISPERSION CONTRIBUTION TO ENERGY: -0.0207820780 a.u.
GCP BSSE CORRECTION: 0.0557210031 a.u.
HOMO-LUMO GAP: 1.054 eV
CENTER OF MASS: {-0.043422, -0.069038, 0.102803} ANGS
DIPOLE MOMENT: {-10.640148, -1.293808, -2.617355} (|D| = 11.033460) DEBYE
Writing out molden info

Running Mulliken population analysis...


  Restricted hh-TDA Parameters
--------------------------------------------
Number of occupied orbitals:            64
Number of virtual orbitals:            234
Number of molecular orbitals:          298
Number of basis functions:             316
Multiplicity of target state:      singlet

 Generating 2nd functional diffs
Reference energy:             -779.4434440377
Number of electrons:           128.0000170620
XC energy:                     -65.1638867175

      Davidson Diagonalization Parameters
-----------------------------------------------
Number of roots to find:                    4
Number of guess vectors:                   15
Maximum subspace size:                    300
Number of vectors to save:                  4
Collapse vectors per root:                  2
Number of CSFs:                          2080
Maximum Davidson iterations:              500
Residual convergence:                 1.0e-06
Orthogonality tolerance:              1.0e-12
Use incremental sigma vectors:             No

Davidson memory usage:  12.89 MB

Guess Vectors:
  64 &  64 : closed :    -0.118647
  64 &  62 :  open  :    -0.090321
  64 &  63 :  open  :    -0.089120
  62 &  62 : closed :    -0.061996
  63 &  62 :  open  :    -0.060794
  63 &  63 : closed :    -0.059593
  64 &  61 :  open  :     0.002173
  62 &  61 :  open  :     0.030499
  63 &  61 :  open  :     0.031700
  64 &  59 :  open  :     0.036009
  64 &  60 :  open  :     0.044582
  64 &  58 :  open  :     0.062543
  62 &  59 :  open  :     0.064335
  63 &  59 :  open  :     0.065536
  62 &  60 :  open  :     0.072907

  Root           Eigenvalue       Energy Change        Residual
-------------------------------------------------------------------
Iteration:    0   Subspace Size:   15
Root: 1:        -0.02499103        -0.02499103         0.02355137  
Root: 2:        -0.02274177        -0.02274177         0.03287739  
Root: 3:         0.04395706         0.04395706         0.04786094  
Root: 4:         0.06056322         0.06056322         0.03578037  

Iteration:    1   Subspace Size:   19
Root: 1:        -0.02630184        -0.00131082         0.00556869  
Root: 2:        -0.02504338        -0.00230161         0.00542322  
Root: 3:         0.03905681        -0.00490025         0.01046426  
Root: 4:         0.05587455        -0.00468868         0.01506311  

Iteration:    2   Subspace Size:   23
Root: 1:        -0.02637660        -0.00007475         0.00148886  
Root: 2:        -0.02511019        -0.00006680         0.00132257  
Root: 3:         0.03879584        -0.00026098         0.00429328  
Root: 4:         0.05524397        -0.00063058         0.00853595  

Iteration:    3   Subspace Size:   27
Root: 1:        -0.02638143        -0.00000483         0.00031745  
Root: 2:        -0.02511372        -0.00000353         0.00027005  
Root: 3:         0.03875048        -0.00004536         0.00130171  
Root: 4:         0.05499471        -0.00024925         0.00460769  

Iteration:    4   Subspace Size:   31
Root: 1:        -0.02638164        -0.00000021         0.00005322  
Root: 2:        -0.02511386        -0.00000014         0.00004828  
Root: 3:         0.03874638        -0.00000410         0.00041823  
Root: 4:         0.05492850        -0.00006621         0.00217805  

Iteration:    5   Subspace Size:   35
Root: 1:        -0.02638164        -0.00000000         0.00000959  
Root: 2:        -0.02511386        -0.00000000         0.00000886  
Root: 3:         0.03874602        -0.00000036         0.00009081  
Root: 4:         0.05491278        -0.00001573         0.00076082  

Iteration:    6   Subspace Size:   39
Root: 1:        -0.02638164        -0.00000000         0.00000149  
Root: 2:        -0.02511386        -0.00000000         0.00000164  
Root: 3:         0.03874600        -0.00000002         0.00002839  
Root: 4:         0.05491143        -0.00000134         0.00022985  

Iteration:    7   Subspace Size:   43
Root: 1:        -0.02638164        -0.00000000         0.00000024  Converged
Root: 2:        -0.02511386        -0.00000000         0.00000027  Converged
Root: 3:         0.03874600        -0.00000000         0.00000574  
Root: 4:         0.05491131        -0.00000013         0.00005618  

Iteration:    8   Subspace Size:   45
Root: 1:        -0.02638164        -0.00000000         0.00000023  Converged
Root: 2:        -0.02511386        -0.00000000         0.00000026  Converged
Root: 3:         0.03874600        -0.00000000         0.00000138  
Root: 4:         0.05491130        -0.00000001         0.00001522  

Iteration:    9   Subspace Size:   47
Root: 1:        -0.02638164        -0.00000000         0.00000023  Converged
Root: 2:        -0.02511386        -0.00000000         0.00000025  Converged
Root: 3:         0.03874600        -0.00000000         0.00000026  Converged
Root: 4:         0.05491130        -0.00000000         0.00000295  

Iteration:   10   Subspace Size:   48
Root: 1:        -0.02638164        -0.00000000         0.00000023  Converged
Root: 2:        -0.02511386        -0.00000000         0.00000024  Converged
Root: 3:         0.03874600        -0.00000000         0.00000018  Converged
Root: 4:         0.05491130        -0.00000000         0.00000056  Converged

Davidson converged in 10 iterations
48 sigma vectors were formed

      Davidson Diagonalization Parameters
-----------------------------------------------
Number of roots to find:                    4
Number of guess vectors:                   15
Maximum subspace size:                    300
Number of vectors to save:                  4
Collapse vectors per root:                  2
Number of CSFs:                          2016
Maximum Davidson iterations:              500
Residual convergence:                 1.0e-06
Orthogonality tolerance:              1.0e-12
Use incremental sigma vectors:             No

Davidson memory usage:  12.58 MB

Guess Vectors:
  64 &  62 :  open  :    -0.090321
  64 &  63 :  open  :    -0.089120
  63 &  62 :  open  :    -0.060794
  64 &  61 :  open  :     0.002173
  62 &  61 :  open  :     0.030499
  63 &  61 :  open  :     0.031700
  64 &  59 :  open  :     0.036009
  64 &  60 :  open  :     0.044582
  64 &  58 :  open  :     0.062543
  62 &  59 :  open  :     0.064335
  63 &  59 :  open  :     0.065536
  62 &  60 :  open  :     0.072907
  63 &  60 :  open  :     0.074109
  64 &  57 :  open  :     0.074324
  62 &  58 :  open  :     0.090869

  Root           Eigenvalue       Energy Change        Residual
-------------------------------------------------------------------
Iteration:    0   Subspace Size:   15
Root: 1:        -0.02607528        -0.02607528         0.02098228  
Root: 2:        -0.00531366        -0.00531366         0.02213089  
Root: 3:         0.05605961         0.05605961         0.02415614  
Root: 4:         0.05725778         0.05725778         0.03625755  

Iteration:    1   Subspace Size:   19
Root: 1:        -0.02709955        -0.00102427         0.00287712  
Root: 2:        -0.00686230        -0.00154864         0.00471055  
Root: 3:         0.05309534        -0.00296427         0.01657058  
Root: 4:         0.05375596        -0.00350181         0.00977248  

Iteration:    2   Subspace Size:   23
Root: 1:        -0.02711862        -0.00001906         0.00056828  
Root: 2:        -0.00692410        -0.00006180         0.00088222  
Root: 3:         0.05237032        -0.00072502         0.00438140  
Root: 4:         0.05347385        -0.00028211         0.00311301  

Iteration:    3   Subspace Size:   27
Root: 1:        -0.02711935        -0.00000073         0.00008761  
Root: 2:        -0.00692614        -0.00000204         0.00016473  
Root: 3:         0.05231450        -0.00005583         0.00114290  
Root: 4:         0.05344589        -0.00002796         0.00074071  

Iteration:    4   Subspace Size:   31
Root: 1:        -0.02711936        -0.00000001         0.00001089  
Root: 2:        -0.00692621        -0.00000007         0.00002293  
Root: 3:         0.05231104        -0.00000346         0.00027943  
Root: 4:         0.05344439        -0.00000150         0.00014544  

Iteration:    5   Subspace Size:   35
Root: 1:        -0.02711936        -0.00000000         0.00000176  
Root: 2:        -0.00692621        -0.00000000         0.00000394  
Root: 3:         0.05231085        -0.00000018         0.00007076  
Root: 4:         0.05344434        -0.00000006         0.00004129  

Iteration:    6   Subspace Size:   39
Root: 1:        -0.02711936        -0.00000000         0.00000026  Converged
Root: 2:        -0.00692621        -0.00000000         0.00000067  Converged
Root: 3:         0.05231084        -0.00000001         0.00001475  
Root: 4:         0.05344433        -0.00000000         0.00000813  

Iteration:    7   Subspace Size:   41
Root: 1:        -0.02711936        -0.00000000         0.00000025  Converged
Root: 2:        -0.00692621        -0.00000000         0.00000064  Converged
Root: 3:         0.05231084        -0.00000000         0.00000305  
Root: 4:         0.05344433        -0.00000000         0.00000197  

Iteration:    8   Subspace Size:   43
Root: 1:        -0.02711936        -0.00000000         0.00000025  Converged
Root: 2:        -0.00692621        -0.00000000         0.00000064  Converged
Root: 3:         0.05231084        -0.00000000         0.00000060  Converged
Root: 4:         0.05344433        -0.00000000         0.00000037  Converged

Davidson converged in 8 iterations
43 sigma vectors were formed

  Root   Mult.   Total Energy (a.u.)   Ex. Energy (a.u.)     Ex. Energy (eV)     Ex. Energy (nm)        Osc. (a.u.)  
-------------------------------------------------------------------------------------------------------------------
     1  triplet       -779.47056340
     2  singlet       -779.46982568          0.00073772          0.02007436      61762.48328897          0.00000000
     3  singlet       -779.46855790          0.00200550          0.05457240      22719.21791361          0.00000000
     4  triplet       -779.45037024          0.02019316          0.54948362       2256.37701313          0.00145265
     5  singlet       -779.40469804          0.06586536          1.79228732        691.76531808          0.00000000
     6  triplet       -779.39113320          0.07943020          2.16140542        573.62778629          0.00782393
     7  triplet       -779.38999970          0.08056370          2.19224933        565.55711585          0.09826535
     8  singlet       -779.38853274          0.08203066          2.23216758        555.44315745          0.00000000

Triplet  1: Largest CI coefficients:
  62  &  64 :  open  :   0.492589
  64  &  62 :  open  :  -0.492589
  63  &  64 :  open  :   0.405855
  64  &  63 :  open  :  -0.405855
  62  &  63 :  open  :  -0.298584
  63  &  62 :  open  :   0.298584

Singlet  2: Largest CI coefficients:
  62  &  64 :  open  :  -0.491458
  64  &  62 :  open  :  -0.491458
  63  &  64 :  open  :  -0.394399
  64  &  63 :  open  :  -0.394399
  63  &  63 : closed :   0.315192
  62  &  62 : closed :  -0.284723
  64  &  64 : closed :  -0.106142

Singlet  3: Largest CI coefficients:
  64  &  64 : closed :   0.933578
  63  &  63 : closed :  -0.155926
  62  &  63 :  open  :   0.147313
  63  &  62 :  open  :   0.147313
  62  &  62 : closed :  -0.143207
  62  &  64 :  open  :  -0.101702
  64  &  62 :  open  :  -0.101702

Triplet  4: Largest CI coefficients:
  63  &  64 :  open  :   0.542874
  64  &  63 :  open  :  -0.542874
  62  &  64 :  open  :  -0.435135
  64  &  62 :  open  :   0.435135

Singlet  5: Largest CI coefficients:
  63  &  64 :  open  :  -0.475467
  64  &  63 :  open  :  -0.475467
  62  &  64 :  open  :   0.347899
  64  &  62 :  open  :   0.347899
  64  &  64 : closed :   0.234457
  63  &  63 : closed :   0.207630
  61  &  64 :  open  :   0.200154
  64  &  61 :  open  :   0.200154
  62  &  63 :  open  :  -0.176928
  63  &  62 :  open  :  -0.176928
  62  &  62 : closed :   0.158953

Triplet  6: Largest CI coefficients:
  62  &  63 :  open  :  -0.583550
  63  &  62 :  open  :   0.583550
  62  &  64 :  open  :  -0.228664
  64  &  62 :  open  :   0.228664
  61  &  62 :  open  :   0.167883
  62  &  61 :  open  :  -0.167883
  63  &  64 :  open  :  -0.146555
  64  &  63 :  open  :   0.146555
  61  &  64 :  open  :   0.136772
  64  &  61 :  open  :  -0.136772
  61  &  63 :  open  :   0.108394
  63  &  61 :  open  :  -0.108394

Triplet  7: Largest CI coefficients:
  61  &  64 :  open  :   0.659734
  64  &  61 :  open  :  -0.659734
  61  &  63 :  open  :  -0.164289
  63  &  61 :  open  :   0.164289
  62  &  63 :  open  :   0.125097
  63  &  62 :  open  :  -0.125097

Singlet  8: Largest CI coefficients:
  63  &  63 : closed :   0.470235
  62  &  62 : closed :  -0.431737
  61  &  64 :  open  :  -0.369761
  64  &  61 :  open  :  -0.369761
  62  &  64 :  open  :   0.279173
  64  &  62 :  open  :   0.279173
  61  &  63 :  open  :   0.205793
  63  &  61 :  open  :   0.205793

Singlet state dipole moments:

  Root       Dx         Dy         Dz         |D|  (Debye)
------------------------------------------------------------
     1   -10.1658     1.7797    -1.1899    10.3888
     2   -16.6211    -0.9854     0.7717    16.6681
     3   -22.4960    -0.6159     0.5455    22.5110
     4     0.2199    -1.5413    -0.2929     1.5842

Triplet state dipole moments:

  Root       Dx         Dy         Dz         |D|  (Debye)
------------------------------------------------------------
     1   -10.0320     1.8331    -1.2180    10.2706
     2   -14 in gcp call
 n=          32
 coors(1) =   -9.28494055270700        2.13803793643378     
 -0.598000384575524     
 coors(2) =   -7.49203820078901        3.20458602322515     
  0.884552354261635     
 elements:            7           6
 gcp_e =   0.000000000000000E+000
 echo:  F
 pbc:  F
 method =pbeh3c              
 in gcp call
 n=          32
 coors(1) =   -9.28494055270700        2.13803793643378     
 -0.598000384575524     
 coors(2) =   -7.49203820078901        3.20458602322515     
  0.884552354261635     
 elements:            7           6
 gcp_e =   0.000000000000000E+000
 echo:  F
 pbc:  F
 method =pbeh3c              
.5122    -0.9075     0.6041    14.5531
     3     2.6961    -0.6970    -0.2558     2.7965
     4    -0.9690    -3.2464    -0.5681     3.4352

Transition dipole moments between singlet states:

    Transition       Tx         Ty         Tz         |T| (a.u.)
------------------------------------------------------------------
     1 ->    2     0.2582     0.1757    -0.1019     0.3285
     1 ->    3     0.3788     0.0110    -0.0644     0.3844
     1 ->    4    -1.3066     0.3261    -0.1265     1.3526
     2 ->    3    -2.5847    -0.0261     0.0858     2.5863
     2 ->    4    -0.7800     0.3804    -0.1681     0.8840
     3 ->    4    -2.1528     0.1108     0.1916     2.1641

Transition dipole moments between triplet states:

    Transition       Tx         Ty         Tz         |T| (a.u.)
------------------------------------------------------------------
     1 ->    2    -0.0493    -0.0473    -0.0028     0.0683
     1 ->    3    -1.4298     0.2903    -0.1327     1.4650
     1 ->    4    -0.2808     0.1731    -0.0017     0.3299
     2 ->    3    -0.2242    -0.1005     0.0880     0.2609
     2 ->    4    -0.9668    -0.4379     0.3408     1.1147
     3 ->    4    -0.0530    -0.2921    -0.0324     0.2987

Magnetic transition dipole moments and rotational strengths:

 Transition      Lx         Ly         Lz       R(len)     R(vel) (a.u.)
------------------------------------------------------------------------
 1 ->    2     0.0334     0.4086    -0.3505    -0.1161     0.0720
 1 ->    3    -0.1300    -0.3472    -0.1432     0.0438     0.1077
 1 ->    4     0.1850     0.1156     0.0854     0.2149     0.2782

Electric transition quadrupole moments (Cartesian):

 Transition      Qxy        Qxz        Qyz        Qxx        Qyy        Qzz       norm (a.u.)
----------------------------------------------------------------------------------------------
 1 ->    2     0.4405    -0.4270     0.0372     0.4262    -0.0097    -0.1812     0.7696
 1 ->    3     0.2290    -0.2691    -0.0234     0.8445     0.1262    -0.0012     0.9244
 1 ->    4     0.5924    -0.0721     0.0778    -0.9275     0.0328    -0.3100     1.1487


Building Xtilde...

Building Z-vector RHS...

 Generating 2nd functional diffs
Solving CPSCF equations
Using DIIS solver

 Iter         Residual      
------  --------------------
    1      4.151544945523
    2      7.625503168990
    3      1.110727608037
    4      0.141272156760
    5      0.023105241146
    6      0.012840994481
    7      0.005282644836
    8      0.001465585398
    9      0.000389676085
   10      0.000104428949
   11      0.000043611721
   12      0.000022340933
   13      0.000007784954
   14      0.000003312809
   15      0.000001511634
   16      0.000000570436

CPSCF converged

Building X...

Computing grad Generating 2nd functional diffs
 Generating 2nd functional diffs
Building Xtilde...

Building Z-vector RHS...

 Generating 2nd functional diffs
Solving CPSCF equations
Using DIIS solver

 Iter         Residual      
------  --------------------
    1      3.145588531411
    2      6.883500354795
    3      0.751959495587
    4      0.107791697074
    5      0.018452988808
    6      0.005645845274
    7      0.002077865042
    8      0.001071295816
    9      0.000374130206
   10      0.000157975492
   11      0.000053844436
   12      0.000024613639
   13      0.000006805301
   14      0.000003280483
   15      0.000000970958

CPSCF converged

Building X...

Computing grad Generating 2nd functional diffs
 Generating 2nd functional diffs
Building Xtilde...

Building Z-vector RHS...

 Generating 2nd functional diffs
Solving CPSCF equations
Using DIIS solver

 Iter         Residual      
------  --------------------
    1      0.352790459508
    2      0.615521182613
    3      0.073364874911
    4      0.011990890582
    5      0.003621950888
    6      0.001698470269
    7      0.000481826864
    8      0.000174840648
    9      0.000092173701
   10      0.000020606037
   11      0.000008396898
   12      0.000002202190
   13      0.000000998266

CPSCF converged

Building X...

 Generating 2nd functional diffs
 Generating 2nd functional diffs
Lower state energy:      -779.4698256806
Upper state energy:      -779.4685579007
Energy difference:          0.0012677799
 Energy calculation finished, energy:  0.000000000E+00

Converting Cartesians to HDLC

Converting Cartesians to HDLC

Converting Cartesians to HDLC
 in dlf_makehessian...
Updating Hessian with the BFGS update, No    16
Testing convergence  in cycle   17
    Energy  0.0000E+00 Target: 1.0000E-05 converged?  yes
  Max step  1.4223E-01 Target: 4.0000E-04 converged?   no
  RMS step  3.9741E-02 Target: 2.6667E-04 converged?   no
  Max grad  2.5284E-02 Target: 1.0000E-04 converged?   no
  RMS grad  6.8943E-03 Target: 6.6667E-05 converged?   no

Converting HDLC to Cartesians
 in gcp call
 n=          32
 coors(1) =   -8.89419381391951        2.19262627721149     
 -0.754406445337164     
 coors(2) =   -7.34244807178018        3.05497746714720     
   1.08629384663682     
 elements:            7           6
 gcp_e =    1.00000000000000     
 echo:  F
 pbc:  F
 method =pbeh3c              
DFTD Energy:    -0.0209889 hartree
gCP Energy:     0.0556550 hartree
| Total AOs: 316    Total MOs: 298
Setting up the DFT grid...
| time to set the grid = 0.08 s
DFT grid points: 367781 (11493 points/atom)

                      *** Start SCF Iterations ***

 Iter     DIIS Error       Energy change      Electrons        XC Energy           Energy        Time(s)
----------------------------------------------------------------------------------------------------------
Initial temperature is 0.250000
| Skip purify step
|    1     0.1506932303    -778.8359178384   125.5861719758   -64.2883018515    -778.8359178384     1.98  
|    2     0.0661701540      +7.1924953926   126.0000294858   -63.8476253200    -771.6434224458     1.95  
|    3     0.0780014736      -0.1985962638   126.0000338224   -63.7973623368    -771.8420187096     1.94  
|    4     0.0289301708      -0.2539875645   126.0000312854   -63.8425371192    -772.0960062741     1.89  
|    5     0.0037895920      -0.0322483274   126.0000317016   -63.8536362592    -772.1282546016     1.84  
|    6     0.0021810887      -0.0014673381   126.0000317783   -63.8443211220    -772.1297219396     1.77  
|    7     0.0008314320      -0.0002153683   126.0000318293   -63.8480116441    -772.1299373079     1.73  
|    8     0.0003054082      -0.0000440457   126.0000318640   -63.8469288490    -772.1299813536     1.69  
|    9     0.0000904828      -0.0000061119   126.0000318653   -63.8472320419    -772.1299874656     2.01  
|   10     0.0000463100      -0.0000010112   126.0000318692   -63.8471464097    -772.1299884768     1.63  
----------------------------------------------------------------------------------------------------------
FINAL ENERGY: -772.1299884768 a.u.
Fractional Occupation Entropy: 0.0000000000
Mermin Free Energy:            -772.1299884768
DISPERSION CONTRIBUTION TO ENERGY: -0.0209888639 a.u.
GCP BSSE CORRECTION: 0.0556550179 a.u.
HOMO-LUMO GAP: 0.470 eV
CENTER OF MASS: {-0.077910, -0.093136, 0.144649} ANGS
DIPOLE MOMENT: {-9.507986, -0.693383, -3.862129} (|D| = 10.285846) DEBYE
Writing out molden info

Running Mulliken population analysis...


  Restricted hh-TDA Parameters
--------------------------------------------
Number of occupied orbitals:            64
Number of virtual orbitals:            234
Number of molecular orbitals:          298
Number of basis functions:             316
Multiplicity of target state:      singlet

 Generating 2nd functional diffs
Reference energy:             -779.4576654330
Number of electrons:           128.0000323747
XC energy:                     -65.1611272848

      Davidson Diagonalization Parameters
-----------------------------------------------
Number of roots to find:                    4
Number of guess vectors:                   15
Maximum subspace size:                    300
Number of vectors to save:                  4
Collapse vectors per root:                  2
Number of CSFs:                          2080
Maximum Davidson iterations:              500
Residual convergence:                 1.0e-06
Orthogonality tolerance:              1.0e-12
Use incremental sigma vectors:             No

Davidson memory usage:  12.89 MB

Guess Vectors:
  64 &  64 : closed :    -0.108468
  64 &  63 :  open  :    -0.093893
  64 &  62 :  open  :    -0.088296
  63 &  63 : closed :    -0.079318
  63 &  62 :  open  :    -0.073721
  62 &  62 : closed :    -0.068124
  64 &  61 :  open  :     0.003558
  63 &  61 :  open  :     0.018133
  62 &  61 :  open  :     0.023730
  64 &  59 :  open  :     0.032569
  63 &  59 :  open  :     0.047144
  64 &  60 :  open  :     0.050811
  62 &  59 :  open  :     0.052740
  64 &  58 :  open  :     0.064840
  63 &  60 :  open  :     0.065386

  Root           Eigenvalue       Energy Change        Residual
-------------------------------------------------------------------
Iteration:    0   Subspace Size:   15
Root: 1:        -0.01971705        -0.01971705         0.02182351  
Root: 2:        -0.01776771        -0.01776771         0.02783920  
Root: 3:         0.03131244         0.03131244         0.05355867  
Root: 4:         0.05742067         0.05742067         0.03137383  

Iteration:    1   Subspace Size:   19
Root: 1:        -0.02094107        -0.00122402         0.00481796  
Root: 2:        -0.01962401        -0.00185630         0.00586181  
Root: 3:         0.02587360        -0.00543884         0.01001371  
Root: 4:         0.05289752        -0.00452314         0.01628448  

Iteration:    2   Subspace Size:   23
Root: 1:        -0.02099388        -0.00005282         0.00137177  
Root: 2:        -0.01970556        -0.00008155         0.00150782  
Root: 3:         0.02564979        -0.00022381         0.00284002  
Root: 4:         0.05228103        -0.00061650         0.00885774  

Iteration:    3   Subspace Size:   27
Root: 1:        -0.02099802        -0.00000414         0.00030080  
Root: 2:        -0.01971052        -0.00000497         0.00031591  
Root: 3:         0.02563152        -0.00001827         0.00091716  
Root: 4:         0.05199857        -0.00028245         0.00419027  

Iteration:    4   Subspace Size:   31
Root: 1:        -0.02099820        -0.00000017         0.00004976  
Root: 2:        -0.01971071        -0.00000019         0.00006555  
Root: 3:         0.02562989        -0.00000163         0.00025695  
Root: 4:         0.05193270        -0.00006588         0.00232555  

Iteration:    5   Subspace Size:   35
Root: 1:        -0.02099820        -0.00000000         0.00001056  
Root: 2:        -0.01971072        -0.00000001         0.00001296  
Root: 3:         0.02562976        -0.00000013         0.00007093  
Root: 4:         0.05191294        -0.00001976         0.00139552  

Iteration:    6   Subspace Size:   39
Root: 1:        -0.02099820        -0.00000000         0.00000188  
Root: 2:        -0.01971072        -0.00000000         0.00000238  
Root: 3:         0.02562975        -0.00000001         0.00001929  
Root: 4:         0.05190660        -0.00000634         0.00056307  

Iteration:    7   Subspace Size:   43
Root: 1:        -0.02099820        -0.00000000         0.00000034  Converged
Root: 2:        -0.01971072        -0.00000000         0.00000037  Converged
Root: 3:         0.02562975        -0.00000000         0.00000370  
Root: 4:         0.05190570        -0.00000089         0.00019707  

Iteration:    8   Subspace Size:   45
Root: 1:        -0.02099820        -0.00000000         0.00000028  Converged
Root: 2:        -0.01971072        -0.00000000         0.00000034  Converged
Root: 3:         0.02562975        -0.00000000         0.00000077  Converged
Root: 4:         0.05190559        -0.00000011         0.00005811  

Iteration:    9   Subspace Size:   46
Root: 1:        -0.02099820        -0.00000000         0.00000028  Converged
Root: 2:        -0.01971072        -0.00000000         0.00000034  Converged
Root: 3:         0.02562975        -0.00000000         0.00000076  Converged
Root: 4:         0.05190559        -0.00000001         0.00001402  

Iteration:   10   Subspace Size:   47
Root: 1:        -0.02099820        -0.00000000         0.00000027  Converged
Root: 2:        -0.01971072        -0.00000000         0.00000034  Converged
Root: 3:         0.02562975        -0.00000000         0.00000076  Converged
Root: 4:         0.05190559        -0.00000000         0.00000279  

Iteration:   11   Subspace Size:   48
Root: 1:        -0.02099820        -0.00000000         0.00000027  Converged
Root: 2:        -0.01971072        -0.00000000         0.00000034  Converged
Root: 3:         0.02562975        -0.00000000         0.00000076  Converged
[truncated: 1,729,378 more chars]
