# Supplementary material for: Photovermellogens: Minimalistic Pyridinium-Based Acylhydrazones with Photoswitchable Basicity for Operation in Aqueous Media
Source: J Org Chem. 2026 May 4;91(19):6559–65. doi: 10.1021/acs.joc.5c02962 (PMC13185115; doi:10.1021/acs.joc.5c02962)
Supplement: Supplementary file 3 [file jo5c02962_si_003.zip › meci/pah/s0s1/1.xyz]

32
-7.7214197557319494e+02 frame 102   xyz file generated by TeraChem
     N    -4.7662266678    1.1231779112   -0.3871844260
     C    -3.8528701057    1.7434542727    0.3884618335
     C    -2.6949344028    1.1420606603    0.7577349066
     C    -2.4487239595   -0.1709975478    0.3111992820
     C    -3.4054741016   -0.8055037553   -0.4939392040
     C    -4.5401616739   -0.1300772494   -0.8172936233
     H    -4.0899027492    2.7527974237    0.6949779529
     H    -1.9737096574    1.6711911730    1.3614395278
     N    -1.2999062502   -0.7904680138    0.6395332132
     H    -3.2648871760   -1.8095084424   -0.8694041895
     H    -5.3072140086   -0.5763280442   -1.4332312201
     C    -5.9907751061    1.8432618900   -0.7679827372
     H    -6.4943920271    2.2008442290    0.1251722374
     H    -5.7355631225    2.6777442437   -1.4145468626
     H    -6.6556967532    1.1703539707   -1.2999198901
     H    -1.0627317467   -1.6833255421    0.1998699127
     N    -0.4222432790   -0.1831061091    1.3425516873
     C     0.8203733464   -0.8465633501    1.4364604837
     C     1.5948779490   -0.3169962349    0.4460378552
     H     1.0530711248   -1.4353928108    2.3109371460
     O     0.9437684181    0.5174317871   -0.2657726544
     C     3.0099128624   -0.6106177267    0.1638202150
     C     3.7246508599    0.2268695746   -0.6853533024
     C     5.0610203566   -0.0321880752   -0.9484090111
     C     5.6851987695   -1.1267683285   -0.3652262470
     C     4.9745032358   -1.9645649860    0.4834017595
     C     3.6376035935   -1.7079936168    0.7450166510
     H     3.2431987629    1.0848852833   -1.1328197681
     H     5.6179361369    0.6181379434   -1.6089007152
     H     6.7299542974   -1.3228384620   -0.5668233704
     H     5.4584140594   -2.8199588055    0.9346384361
     H     3.0889405214   -2.3776232523    1.3945779527
