# Supplementary material for: Photovermellogens: Minimalistic Pyridinium-Based Acylhydrazones with Photoswitchable Basicity for Operation in Aqueous Media
Source: J Org Chem. 2026 May 4;91(19):6559–65. doi: 10.1021/acs.joc.5c02962 (PMC13185115; doi:10.1021/acs.joc.5c02962)
Supplement: Supplementary file 3 [file jo5c02962_si_003.zip › meci/pah/s0s1/2.out]

| Startfile from command line: tc.inp


|       ***********************************************************
|       *                 TeraChem v1.9-2023.07-dev               *
|       *                   Development Version                   *
|       *           Chemistry at the Speed of Graphics!           *
|       ***********************************************************
|       * This program may only be used in connection with        *
|       * a valid license from PetaChem, LLC. Use of this program *
|       * or results thereof indicates acceptance of all terms    *
|       * and conditions stated in the license and that a valid   *
|       * license agreement between the user and PetaChem, LLC    *
|       * exists. PetaChem, LLC does not warrant the correctness  *
|       * of results or their suitability for any purpose.        *
|       * Please email bugs, suggestions, and comments to         *
|       *                  help@petachem.com                      *
|       *                                                         *
|       ***********************************************************


|       ***********************************************************
|       *  Compiled by pisteinbach  Thu 27 Mar 2025 01:00:35 PM CET  *
|       *  Supported architecture SMs: 89 86 75                   *
|       *  Build cuda_11.8.r11.8/compiler.31833905_0              *
|       *  Git Version: d77d3eebd7eb45d4c3711b706ca3c5694cd0c5a9  *
|       ***********************************************************


| Job started   Thu Sep 11 00:37:15 2025
| On hpz101 (available memory: 18070 MB)

| ######################################### RUNTIME INFO ##########################################
| terachem  tc.inp 

|  NVRM version: NVIDIA UNIX x86_64 Kernel Module  530.30.02  Wed Feb 22 04:11:39 UTC 2023
|  GCC version:  gcc version 9.4.0 (Ubuntu 9.4.0-1ubuntu1~20.04.1) 

|  	linux-vdso.so.1 (0x00007ffd609ee000)
|  	libdftd4.so.3 => /mnt/group-bin/dftd4/3.5.0/lib/x86_64-linux-gnu/libdftd4.so.3 (0x000014b94be6a000)
|  	libm.so.6 => /lib/x86_64-linux-gnu/libm.so.6 (0x000014b94bd08000)
|  	libthcbox.so.1 => /mnt/group-bin/terachem/dev-03-2025/lib/libthcbox.so.1 (0x000014b94a83a000)
|  	libnvToolsExt.so.1 => /mnt/group-lib/nvidia-hpc-sdk/Linux_x86_64/24.7/cuda/11.8/lib64/libnvToolsExt.so.1 (0x000014b94a630000)
|  	libgpubox.so.1 => /mnt/group-bin/terachem/dev-03-2025/lib/libgpubox.so.1 (0x000014b94a617000)
|  	libcpubox.so.1 => /mnt/group-bin/terachem/dev-03-2025/lib/libcpubox.so.1 (0x000014b94a611000)
|  	libtensorbox.so.1 => /mnt/group-bin/terachem/dev-03-2025/lib/libtensorbox.so.1 (0x000014b94a5f2000)
|  	libiobox.so.1 => /mnt/group-bin/terachem/dev-03-2025/lib/libiobox.so.1 (0x000014b94a5da000)
|  	libintbox.so.1 => /mnt/group-bin/terachem/dev-03-2025/lib/libintbox.so.1 (0x000014b90f073000)
|  	libatmx2cbox.so.1 => /mnt/group-bin/terachem/dev-03-2025/lib/libatmx2cbox.so.1 (0x000014b90ef9c000)
|  	libperiodicbox.so.1 => /mnt/group-bin/terachem/dev-03-2025/lib/libperiodicbox.so.1 (0x000014b8fd34a000)
|  	libsqmbox.so.1 => /mnt/group-bin/terachem/dev-03-2025/lib/libsqmbox.so.1 (0x000014b8fcfe6000)
|  	libgridbox.so.1 => /mnt/group-bin/terachem/dev-03-2025/lib/libgridbox.so.1 (0x000014b8fb7e0000)
|  	libdftbox.so.1 => /mnt/group-bin/terachem/dev-03-2025/lib/libdftbox.so.1 (0x000014b8fb6f0000)
|  	libcibox.so.1 => /mnt/group-bin/terachem/dev-03-2025/lib/libcibox.so.1 (0x000014b8fb2a3000)
|  	libccbox.so.1 => /mnt/group-bin/terachem/dev-03-2025/lib/libccbox.so.1 (0x000014b8faf62000)
|  	libsimbox.so.1 => /mnt/group-bin/terachem/dev-03-2025/lib/libsimbox.so.1 (0x000014b8faf3c000)
|  	liboptbox.so.1 => /mnt/group-bin/terachem/dev-03-2025/lib/liboptbox.so.1 (0x000014b8faf02000)
|  	libssl.so.1.1 => /lib/x86_64-linux-gnu/libssl.so.1.1 (0x000014b8fae6f000)
|  	libcrypto.so.1.1 => /lib/x86_64-linux-gnu/libcrypto.so.1.1 (0x000014b8fab97000)
|  	libifcore.so.5 => /mnt/group-lib/intel_oneAPI/compiler/2024.0/lib/libifcore.so.5 (0x000014b8faa57000)
|  	libcuda.so.1 => /lib/x86_64-linux-gnu/libcuda.so.1 (0x000014b8f8d6e000)
|  	libcudart.so.11.0 => /mnt/group-bin/terachem/dev-03-2025/lib/libcudart.so.11.0 (0x000014b8f8ac7000)
|  	libcublas.so.11 => /mnt/group-bin/terachem/dev-03-2025/lib/libcublas.so.11 (0x000014b8f2e69000)
|  	libcufft.so.10 => /mnt/group-bin/terachem/dev-03-2025/lib/libcufft.so.10 (0x000014b8e1f8e000)
|  	libcusparse.so.11 => /mnt/group-bin/terachem/dev-03-2025/lib/libcusparse.so.11 (0x000014b8d1294000)
|  	libcusolver.so.11 => /mnt/group-bin/terachem/dev-03-2025/lib/libcusolver.so.11 (0x000014b8befdc000)
|  	libiomp5.so => /mnt/group-lib/intel_oneAPI/compiler/2024.0/lib/libiomp5.so (0x000014b8beb95000)
|  	libdl.so.2 => /lib/x86_64-linux-gnu/libdl.so.2 (0x000014b8beb8f000)
|  	libpthread.so.0 => /lib/x86_64-linux-gnu/libpthread.so.0 (0x000014b8beb6c000)
|  	libstdc++.so.6 => /lib/x86_64-linux-gnu/libstdc++.so.6 (0x000014b8be98a000)
|  	libcilkrts.so.5 => /mnt/group-bin/terachem/dev-03-2025/lib/libcilkrts.so.5 (0x000014b8be74b000)
|  	libgcc_s.so.1 => /lib/x86_64-linux-gnu/libgcc_s.so.1 (0x000014b8be730000)
|  	libc.so.6 => /lib/x86_64-linux-gnu/libc.so.6 (0x000014b8be53e000)
|  	/lib64/ld-linux-x86-64.so.2 (0x000014b94bf44000)
|  	libmkl_intel_ilp64.so.2 => /mnt/group-lib/intel_oneAPI/mkl/2023.2.0/lib/intel64/libmkl_intel_ilp64.so.2 (0x000014b8bd3b1000)
|  	libmkl_intel_thread.so.2 => /mnt/group-lib/intel_oneAPI/mkl/2023.2.0/lib/intel64/libmkl_intel_thread.so.2 (0x000014b8b9d85000)
|  	libmkl_core.so.2 => /mnt/group-lib/intel_oneAPI/mkl/2023.2.0/lib/intel64/libmkl_core.so.2 (0x000014b8b5a0d000)
|  	libimf.so => /mnt/group-lib/intel_oneAPI/compiler/2024.0/lib/libimf.so (0x000014b8b55ed000)
|  	libsvml.so => /mnt/group-lib/intel_oneAPI/compiler/2024.0/lib/libsvml.so (0x000014b8b3fb9000)
|  	libirng.so => /mnt/group-lib/intel_oneAPI/compiler/2024.0/lib/libirng.so (0x000014b8b3ebf000)
|  	libintlc.so.5 => /mnt/group-lib/intel_oneAPI/compiler/2024.0/lib/libintlc.so.5 (0x000014b8b3e5e000)
|  	librt.so.1 => /lib/x86_64-linux-gnu/librt.so.1 (0x000014b8b3e54000)
|  	libcublasLt.so.11 => /mnt/group-lib/nvidia-hpc-sdk/Linux_x86_64/24.7/math_libs/11.8/lib64/libcublasLt.so.11 (0x000014b88f8cc000)
| #################################################################################################

-----------------------------------
Processed Input file:
              coordinates coord.xyz
                 spinmult 1
                   charge +1
                   method 3c-pbeh
                    basis def2-msvp
                      fon yes
               fon_method constant
                   closed 0
                    hhtda yes
            hhtdasinglets 4
            hhtdatriplets 4
                cistarget 0
                  cismult 1
             cisnumstates 8
             cisguessvecs 15
                   cismax 300
               cismaxiter 500
               cisconvtol 1.0e-6
                  cphftol 1.0e-6
                 cphfiter 1000
           max_l_in_basis 2
           sphericalbasis yes
                    guess sad
                   purify no
                  dftgrid 3
                     xtol 1e-6
                 convthre 5e-5
                  threall 1e-14
                precision mixed
                     gpus 1
            min_tolerance 1e-4
          min_tolerance_e 1e-5
                    nstep 100
                nacstate1 0
                nacstate2 1
                      run conical
-----------------------------------
Jobname: coord
Scratch data will be generated
Scratch directory: ./scr.coord
| Random number seed: 259231383

XYZ coordinates coord.xyz
Molden File Output: ./scr.coord/coord.molden
Using basis set: def2-msvp
dmrgstart not found
Spin multiplicity: 1
DIIS will use up to 10 vectors.
Condition number limit for the DIIS overlap matrix is            0
WF convergence threshold: 5.00e-05
Using DIIS algorithm to converge WF
Maximum number of SCF iterations: 100
Incremental fock with rebuild every 8 iterations
Will switch to conventional Fock if diffuse functions are detected
X-matrix tolerance: 1.00e-06
PRECISION: MIXED
Single/Double precision threshold: 1.00e-05
TeraChem will select linear algebra engine
Using fractional orbital occupations
0 occupied orbitals will have integer occupation
0 occupied orbitals will have fractional occupation
kT is set to  0.250 a.u.
Density matrix guess purification turned off
DFT Functional requested: 3c-pbeh
Method: PBEh-3c composite method 
  PBEh exchange functional:              0.58 
  Hartree-Fock exact exchange:          0.42 
  PBEh correlation functional:           1.0  
Please find the citation for the method under https://doi.org/10.1063/1.4927476Please also cite the implementation paper: https://doi.org/10.1039/D3CP06086A Wavefunction: RESTRICTED

 DFT-D code reimplemented following the
 code by S.Grimme, University Bonn 
 based on DFTD3 V3.2 Rev 0         
 
Please cite DFT-D3 work done with this code as:
S. Grimme, J. Antony, S. Ehrlich and H. Krieg,
J. Chem. Phys. 132 (2010), 154104
If used with BJ-damping cite also
S. Grimme, S. Ehrlich and L. Goerigk,
J. Comput. Chem. 32 (2011), 1456-1465
For DFT-D2 the reference is
S. Grimme, J. Comput. Chem., 27 (2006), 1787-1799
BSSE Correction calculated using:
 ___________________________________________
                                            
|              **  g C P  **                |
|  a geometrical counterpoise correction    |
|             H.Kruse S.Grimme              |
|        Version 2.31                       |
|                                           |
 ___________________________________________ 

Please cite work done with this code as:
H. Kruse, S. Grimme J. Chem. Phys, 2012,136,154101
DOI: 10.1063/1.3700154 

DFT grid type: 3
Using a single DFT grid.
Ignoring all functions in basis set file with angular momentum > 2 
Initial guess generated from superposition of atomic densities generated with HF,
using spherically symmetric atomic densities and averaged alpha and beta spin densities.

********************************************
******* RUNNING GEOMETRY OPTMIZATION *******
********************************************

Geometry optimization parameters:
Max number of optimization cycles: 100
Convergence threshold (Max grad component): 1.00e-04
Convergence threshold (energy change): 1.00e-05
Maximum of RMSD change allowed between steps is 0.500000
using BFGS method
Optimization checkpoint file will be dumped every 10 cycles
Hessian updated: BFGS method
Initial Hessian is diagonal with a single one point finite difference
Atomic displacement in finite-difference Hessian (Bohr) 0.003000
Each step will be scaled by 1.00
Maximum step size in internal coordinates 0.50
Minimization SCF guess will be regenerated every 10 steps
Job started from scratch
SCF:   Initial guess is taken from previous step
CIS:   Initial guess is taken from previous step
Z-vec: Initial guess is taken from previous step
Starting TensorBox...
| TeraChem will select linear algebra engine
| Using cuSolver for matrix diagonalization

| using 1 out of 1 CUDA devices
|   Device 0: NVIDIA GeForce RTX 3070,  7973MB, CC 8.6 -- CPU THREAD 0
| -------------------------------------------------------------------
| CPU Memory Available: 3985.12 MegaWords 
| GPU Memory Available: 740.71 MegaWords 
| Maximum recommended basis set size: 10200 basis functions
|  (limited by GPU memory)
| -------------------------------------------------------------------
| Initialize GPUBox with 128 MW of memory


Basis set:       def2-msvp
Total atoms:     32
Total charge:    1
Total electrons: 126 (63-alpha, 63-beta)
Number electrons modeled by ECPs: 0
Total orbitals: 316 (Cartesian), 298 (spherical) 
Total AO shells: 154 (100 S-shells; 36 P-shells; 18 D-shells; 0 F-shells; 0 G-shells)
Spin multiplicity: 1
Nuclear repulsion energy (QM atoms): 1145.096476599886 a.u.


No optimization coordinates found in the configuration file
Determining the type of coordinates based on the number of individual fragments...
Analyzing structure...
Found 32 atoms, 33 bonds
Building HDLC residues...
Found 1 HDLC residues
done.
Optimization will be performed in DLC coordinates

Using neutral atomic charges and default spins and spin directions.
Number of unique atoms is: 4 
Atom #1 is unique. Calculating atomic density. 
Atom #2 is unique. Calculating atomic density. 
Atom #7 is unique. Calculating atomic density. 
Atom #21 is unique. Calculating atomic density. 
-------------------------------------------------------
0 additional frames found in coord.xyz
-------------------------------------------------------
***********************************************************************
**                                                                   **
**                              DL-FIND                              **
**                       Geometry Optimisation                       **
**               written by Johannes Kaestner, in 2006               **
**               Copyright:  STFC Daresbury Laboratory               **
**                           Revision:  406 $                        **
**                                                                   **
***********************************************************************
Residue member list:
    0 :     1    1    1    1    1    1    1    1    1    1
   10 :     1    1    1    1    1    1    1    1    1    1
   20 :     1    1    1    1    1    1    1    1    1    1
   30 :     1    1

Generating new HDLC for    1 residues

Located a new residue for HDLC
   Residue number is    1
   Number of atoms it contains    32
   Atoms:      1     2     3     4     5     6     7     8     9    10
   Atoms:     11    12    13    14    15    16    17    18    19    20
   Atoms:     21    22    23    24    25    26    27    28    29    30
   Atoms:     31    32
   Generating HDLC for residue    1
       Dot-product about     1 is   0.99971059
       System near planar - making improper
       Dot-product about     2 is   0.99999998
       System near planar - making improper
       Dot-product about     3 is   0.99996891
       System near planar - making improper
       Dot-product about     4 is   0.99994054
       System near planar - making improper
       Dot-product about     5 is   0.99999915
       System near planar - making improper
       Dot-product about     6 is   0.99999925
       System near planar - making improper
       Dot-product about     9 is   0.99958567
       System near planar - making improper
       Dot-product about    12 is  -0.23783319
       Dot-product about    18 is   0.95076462
       System near planar - making improper
       Dot-product about    19 is   0.99999569
       System near planar - making improper
       Dot-product about    22 is   0.99970337
       System near planar - making improper
       Dot-product about    23 is   0.99995696
       System near planar - making improper
       Dot-product about    24 is   0.99999637
       System near planar - making improper
       Dot-product about    25 is   0.99997118
       System near planar - making improper
       Dot-product about    26 is   0.99999578
       System near planar - making improper
       Dot-product about    27 is   0.99930785
       System near planar - making improper

     The system has    90 degrees of freedom, and    90 non-zero eigenvalues

 call dlf_formstep_init...
 allocate hessian of size:           92
 allocate evals and evecs
 needhessian =  T

DL-FIND Report:
===============
Conical intersection algorithm: Lagrange-Newton
Lagrange-Newton threshold t1 ...................  1.000E-04
Lagrange-Newton threshold t2 ...................  1.000E+00
Lower electronic state .........................          0
Upper electronic state .........................          1
Optimisation algorithm: Lagrange-Newton
Initial Hessian by diagonal one-point finite difference
Hessian update mechanism: BFGS
Maximum Number of Hessian updates before recalc.         50
Finite difference for Hessian calculation ......  3.000E-03
No eigenmodes are considered soft
Minimum step size for Hessian update ...........  1.000E-05
 
Step length: simple scaled
Maximum step length ............................  5.000E-01
Scaling step by ................................  1.000E+00
 
Coordinate system: Delocalised internal coordinates (DLC)
 
Number of atoms ................................         32
Number of input geometries .....................          2
Variables to be optimised ......................         92
Restart information is written every ...........         10 steps
This run has not been restarted.
Maximum number of steps ........................        100
Maximum number of energy evaluations ...........     100000
 
 in gcp call
 n=          32
 coors(1) =   -9.58857973558901        2.12304282694621     
 -0.165814921016804     
 coors(2) =   -7.52928251936512        3.32097022469539     
  0.733303505663312     
 elements:            7           6
 gcp_e =    1.00000000000000     
 echo:  F
 pbc:  F
 method =pbeh3c              
Using neutral atomic charges and default spins and spin directions.
Number of unique atoms is: 4 
Atom #1 is unique. Calculating atomic density. 
Atom #2 is unique. Calculating atomic density. 
Atom #7 is unique. Calculating atomic density. 
Atom #21 is unique. Calculating atomic density. 
DFTD Energy:    -0.0207142 hartree
gCP Energy:     0.0530694 hartree
| Total AOs: 316    Total MOs: 298
Setting up the DFT grid...
| time to set the grid = 0.09 s
DFT grid points: 368054 (11501 points/atom)

                      *** Start SCF Iterations ***

 Iter     DIIS Error       Energy change      Electrons        XC Energy           Energy        Time(s)
----------------------------------------------------------------------------------------------------------
Initial temperature is 0.250000
| Skip purify step
|    1     0.0000000000   +1145.1288317613     0.0000000000     0.0000000000    1145.1288317613     0.91  
|    2     1.7523050832   -1691.0806004457   126.0000140642   -81.4113778195    -545.9517686843     2.02  
|    3     1.7523050832      +0.0000000000   126.0000140642   -81.4113778195    -545.9517686843     1.43  
Factorization (dgetrf) failed -- Calling SolveSingular, dgetrf error code: 3
|    4     1.7523050832      +0.0000000000   126.0000140642   -81.4113778195    -545.9517686843     1.45  
Factorization (dgetrf) failed -- Calling SolveSingular, dgetrf error code: 4
|    5     1.7523050832      +0.0000000000   126.0000140642   -81.4113778195    -545.9517686843     1.46  
Factorization (dgetrf) failed -- Calling SolveSingular, dgetrf error code: 5
|    6     1.7523050832      -0.0000000000   126.0000140642   -81.4113778195    -545.9517686843     1.46  
Factorization (dgetrf) failed -- Calling SolveSingular, dgetrf error code: 6
|    7     1.7523050832      -0.0000000000   126.0000140642   -81.4113778195    -545.9517686843     1.46  
Factorization (dgetrf) failed -- Calling SolveSingular, dgetrf error code: 7
|    8     1.7523050832      +0.0000000000   126.0000140642   -81.4113778195    -545.9517686843     1.47  
Factorization (dgetrf) failed -- Calling SolveSingular, dgetrf error code: 8
|    9     1.7523050832      -0.0000000000   126.0000140642   -81.4113778195    -545.9517686843     2.03  
Factorization (dgetrf) failed -- Calling SolveSingular, dgetrf error code: 9
|   10     1.7523050832      +0.0000000000   126.0000140642   -81.4113778195    -545.9517686843     1.46  
Factorization (dgetrf) failed -- Calling SolveSingular, dgetrf error code: 10
|   11     1.7523050832      +0.0000000000   126.0000140642   -81.4113778195    -545.9517686843     1.46  
Factorization (dgetrf) failed -- Calling SolveSingular, dgetrf error code: 11
|   12     2.2891394543    +504.5132881135   126.0001176810   -69.6732565804     -41.4384805708     2.04  
|   13     2.6575119268    -189.1319537327   126.0001452036   -67.6309640710    -230.5704343036     2.03  
|   14     1.0520302254    -175.4369338522   126.0002087569   -69.6104015074    -406.0073681557     2.07  
|   15     1.1153505326    -142.4350576845   125.9999232759   -66.1883407640    -548.4424258402     2.09  
|   16     1.9244567102    +213.1877969987   126.0001379994   -69.3405608760    -335.2546288415     1.99  
|   17     0.7575504552    -402.0954618341   126.0000701740   -65.0089585844    -737.3500906756     1.99  
|   18     0.9741184870     +84.4394240291   126.0001000952   -65.6341954724    -652.9106666465     2.01  
|   19     0.1978461768    -117.8610529768   126.0000240082   -63.7926375541    -770.7717196234     1.97  
|   20     0.2024909787      +0.8559313296   126.0000230793   -63.8582486953    -769.9157882938     1.92  
|   21     0.0387281627      -2.1689089839   126.0000223285   -63.8651049414    -772.0846972777     1.90  
|   22     0.0399962503      -0.0266404173   126.0000234597   -63.8055841799    -772.1113376950     1.82  
|   23     0.0074107411      -0.0284798683   126.0000229468   -63.8434475802    -772.1398175633     1.78  
|   24     0.0037904745      -0.0019606215   126.0000231467   -63.8358675037    -772.1417781848     1.73  
|   25     0.0016130286      -0.0006218584   126.0000232892   -63.8381953224    -772.1424000432     1.94  
|   26     0.0008958300      -0.0001505934   126.0000233889   -63.8383346406    -772.1425506366     1.67  
|   27     0.0004359144      -0.0000539047   126.0000234288   -63.8386647203    -772.1426045413     1.63  
|   28     0.0001087612      -0.0000108422   126.0000234581   -63.8383748164    -772.1426153835     1.61  
|   29     0.0000398413      -0.0000012913   126.0000234641   -63.8385719296    -772.1426166748     1.56  
----------------------------------------------------------------------------------------------------------
FINAL ENERGY: -772.1426166748 a.u.
Fractional Occupation Entropy: 0.0000000000
Mermin Free Energy:            -772.1426166748
DISPERSION CONTRIBUTION TO ENERGY: -0.0207142378 a.u.
GCP BSSE CORRECTION: 0.0530693992 a.u.
HOMO-LUMO GAP: 0.774 eV
CENTER OF MASS: {-0.029912, -0.100997, -0.055188} ANGS
DIPOLE MOMENT: {-10.693714, -0.004668, 2.003149} (|D| = 10.879712) DEBYE
Writing out molden info

Running Mulliken population analysis...


  Restricted hh-TDA Parameters
--------------------------------------------
Number of occupied orbitals:            64
Number of virtual orbitals:            234
Number of molecular orbitals:          298
Number of basis functions:             316
Multiplicity of target state:      singlet

 Generating 2nd functional diffs
Reference energy:             -779.4807490528
Number of electrons:           128.0000238366
XC energy:                     -65.1523769044

      Davidson Diagonalization Parameters
-----------------------------------------------
Number of roots to find:                    4
Number of guess vectors:                   15
Maximum subspace size:                    300
Number of vectors to save:                  4
Collapse vectors per root:                  2
Number of CSFs:                          2080
Maximum Davidson iterations:              500
Residual convergence:                 1.0e-06
Orthogonality tolerance:              1.0e-12
Use incremental sigma vectors:             No

Davidson memory usage:  12.89 MB

Guess Vectors:
  64 &  64 : closed :    -0.154646
  64 &  63 :  open  :    -0.126389
  63 &  63 : closed :    -0.098131
  64 &  62 :  open  :    -0.075415
  63 &  62 :  open  :    -0.047157
  64 &  61 :  open  :     0.003382
  62 &  62 : closed :     0.003817
  64 &  59 :  open  :     0.014893
  63 &  61 :  open  :     0.031640
  64 &  60 :  open  :     0.034242
  63 &  59 :  open  :     0.043151
  64 &  58 :  open  :     0.044651
  63 &  60 :  open  :     0.062499
  63 &  58 :  open  :     0.072908
  62 &  61 :  open  :     0.082614

  Root           Eigenvalue       Energy Change        Residual
-------------------------------------------------------------------
Iteration:    0   Subspace Size:   15
Root: 1:        -0.03866398        -0.03866398         0.02748047  
Root: 2:        -0.01515694        -0.01515694         0.05685065  
Root: 3:         0.00286707         0.00286707         0.03670037  
Root: 4:         0.03781869         0.03781869         0.04578490  

Iteration:    1   Subspace Size:   19
Root: 1:        -0.04035825        -0.00169428         0.00471796  
Root: 2:        -0.02176701        -0.00661006         0.00801103  
Root: 3:         0.00033929        -0.00252778         0.00735664  
Root: 4:         0.03380571        -0.00401298         0.00853197  

Iteration:    2   Subspace Size:   23
Root: 1:        -0.04041045        -0.00005220         0.00107494  
Root: 2:        -0.02187554        -0.00010853         0.00190449  
Root: 3:         0.00022312        -0.00011616         0.00196054  
Root: 4:         0.03365826        -0.00014745         0.00359084  

Iteration:    3   Subspace Size:   27
Root: 1:        -0.04041301        -0.00000256         0.00018961  
Root: 2:        -0.02188059        -0.00000505         0.00035728  
Root: 3:         0.00021518        -0.00000794         0.00039015  
Root: 4:         0.03363062        -0.00002764         0.00084054  

Iteration:    4   Subspace Size:   31
Root: 1:        -0.04041308        -0.00000007         0.00003106  
Root: 2:        -0.02188076        -0.00000016         0.00007331  
Root: 3:         0.00021490        -0.00000028         0.00007338  
Root: 4:         0.03362936        -0.00000126         0.00023222  

Iteration:    5   Subspace Size:   35
Root: 1:        -0.04041308        -0.00000000         0.00000573  
Root: 2:        -0.02188076        -0.00000001         0.00001048  
Root: 3:         0.00021489        -0.00000001         0.00001385  
Root: 4:         0.03362926        -0.00000010         0.00004564  

Iteration:    6   Subspace Size:   39
Root: 1:        -0.04041308        -0.00000000         0.00000096  Converged
Root: 2:        -0.02188076        -0.00000000         0.00000138  
Root: 3:         0.00021489        -0.00000000         0.00000226  
Root: 4:         0.03362925        -0.00000000         0.00000920  

Iteration:    7   Subspace Size:   42
Root: 1:        -0.04041308        -0.00000000         0.00000092  Converged
Root: 2:        -0.02188076        -0.00000000         0.00000021  Converged
Root: 3:         0.00021489        -0.00000000         0.00000039  Converged
Root: 4:         0.03362925        -0.00000000         0.00000202  

Iteration:    8   Subspace Size:   43
Root: 1:        -0.04041308        -0.00000000         0.00000092  Converged
Root: 2:        -0.02188076        -0.00000000         0.00000019  Converged
Root: 3:         0.00021489        -0.00000000         0.00000028  Converged
Root: 4:         0.03362925        -0.00000000         0.00000039  Converged

Davidson converged in 8 iterations
43 sigma vectors were formed

      Davidson Diagonalization Parameters
-----------------------------------------------
Number of roots to find:                    4
Number of guess vectors:                   15
Maximum subspace size:                    300
Number of vectors to save:                  4
Collapse vectors per root:                  2
Number of CSFs:                          2016
Maximum Davidson iterations:              500
Residual convergence:                 1.0e-06
Orthogonality tolerance:              1.0e-12
Use incremental sigma vectors:             No

Davidson memory usage:  12.58 MB

Guess Vectors:
  64 &  63 :  open  :    -0.126389
  64 &  62 :  open  :    -0.075415
  63 &  62 :  open  :    -0.047157
  64 &  61 :  open  :     0.003382
  64 &  59 :  open  :     0.014893
  63 &  61 :  open  :     0.031640
  64 &  60 :  open  :     0.034242
  63 &  59 :  open  :     0.043151
  64 &  58 :  open  :     0.044651
  63 &  60 :  open  :     0.062499
  63 &  58 :  open  :     0.072908
  62 &  61 :  open  :     0.082614
  64 &  56 :  open  :     0.082873
  64 &  57 :  open  :     0.083526
  62 &  59 :  open  :     0.094125

  Root           Eigenvalue       Energy Change        Residual
-------------------------------------------------------------------
Iteration:    0   Subspace Size:   15
Root: 1:        -0.04130246        -0.04130246         0.02275941  
Root: 2:         0.01512141         0.01512141         0.02193640  
Root: 3:         0.03813714         0.03813714         0.02627864  
Root: 4:         0.07255127         0.07255127         0.02029013  

Iteration:    1   Subspace Size:   19
Root: 1:        -0.04251485        -0.00121239         0.00323458  
Root: 2:         0.01385782        -0.00126358         0.00574710  
Root: 3:         0.03644157        -0.00169557         0.00617651  
Root: 4:         0.07090461        -0.00164666         0.00546493  

Iteration:    2   Subspace Size:   23
Root: 1:        -0.04253912        -0.00002427         0.00046987  
Root: 2:         0.01377813        -0.00007969         0.00114700  
Root: 3:         0.03634246        -0.00009911         0.00131280  
Root: 4:         0.07081722        -0.00008739         0.00179180  

Iteration:    3   Subspace Size:   27
Root: 1:        -0.04253962        -0.00000050         0.00006630  
Root: 2:         0.01377484        -0.00000329         0.00015263  
Root: 3:         0.03633842        -0.00000404         0.00026754  
Root: 4:         0.07080780        -0.00000942         0.00045726  

Iteration:    4   Subspace Size:   31
Root: 1:        -0.04253963        -0.00000001         0.00000849  
Root: 2:         0.01377479        -0.00000006         0.00003563  
Root: 3:         0.03633827        -0.00000015         0.00004089  
Root: 4:         0.07080723        -0.00000058         0.00013459  

Iteration:    5   Subspace Size:   35
Root: 1:        -0.04253963        -0.00000000         0.00000114  
Root: 2:         0.01377478        -0.00000000         0.00000581  
Root: 3:         0.03633826        -0.00000000         0.00000698  
Root: 4:         0.07080716        -0.00000006         0.00004851  

Iteration:    6   Subspace Size:   39
Root: 1:        -0.04253963        -0.00000000         0.00000012  Converged
Root: 2:         0.01377478        -0.00000000         0.00000109  
Root: 3:         0.03633826        -0.00000000         0.00000143  
Root: 4:         0.07080716        -0.00000001         0.00001737  

Iteration:    7   Subspace Size:   42
Root: 1:        -0.04253963        -0.00000000         0.00000012  Converged
Root: 2:         0.01377478        -0.00000000         0.00000014  Converged
Root: 3:         0.03633826        -0.00000000         0.00000026  Converged
Root: 4:         0.07080715        -0.00000000         0.00000402  

Iteration:    8   Subspace Size:   43
Root: 1:        -0.04253963        -0.00000000         0.00000012  Converged
Root: 2:         0.01377478        -0.00000000         0.00000013  Converged
Root: 3:         0.03633826        -0.00000000         0.00000025  Converged
Root: 4:         0.07080715        -0.00000000         0.00000095  Converged

Davidson converged in 8 iterations
43 sigma vectors were formed

  Root   Mult.   Total Energy (a.u.)   Ex. Energy (a.u.)     Ex. Energy (eV)     Ex. Energy (nm)        Osc. (a.u.)  
-------------------------------------------------------------------------------------------------------------------
     1  triplet       -779.52328868
     2  singlet       -779.52116213          0.00212655          0.05786636      21425.95748497          0.00000000
     3  singlet       -779.50262981          0.02065887          0.56215634       2205.51140145          0.00000000
     4  singlet       -779.48053416          0.04275452          1.16340957       1065.69709863          0.00000000
     5  triplet       -779.46697427          0.05631441          1.53239294        809.08895965          0.00991821
     6  singlet       -779.44711980          0.07616888          2.07266047        598.18876621          0.00000000
     7  triplet       -779.44441079          0.07887789          2.14637628        577.64438645          0.00067512
     8  triplet       -779.40994190          0.11334678          3.08432243        401.98203461          0.00059282

Triplet  1: Largest CI coefficients:
  63  &  64 :  open  :  -0.700816
  64  &  63 :  open  :   0.700816

Singlet  2: Largest CI coefficients:
  63  &  64 :  open  :   0.694379
  64  &  63 :  open  :   0.694379
  64  &  64 : closed :   0.112609

Singlet  3: Largest CI coefficients:
  64  &  64 : closed :   0.979782

Singlet  4: Largest CI coefficients:
  63  &  63 : closed :  -0.805847
  62  &  63 :  open  :  -0.401761
  63  &  62 :  open  :  -0.401761
  62  &  62 : closed :   0.122963

Triplet  5: Largest CI coefficients:
  62  &  63 :  open  :  -0.703108
  63  &  62 :  open  :   0.703108

Singlet  6: Largest CI coefficients:
  63  &  63 : closed :  -0.576934
  62  &  63 :  open  :   0.563350
  63  &  62 :  open  :   0.563350
  62  &  62 : closed :  -0.130991

Triplet  7: Largest CI coefficients:
  62  &  64 :  open  :  -0.683068
  64  &  62 :  open  :   0.683068
  59  &  62 :  open  :   0.118725
  62  &  59 :  open  :  -0.118725

Triplet  8: Largest CI coefficients:
  61  &  64 :  open  :  -0.696370
  64  &  61 :  open  :   0.696370

Singlet state dipole moments:

  Root       Dx         Dy         Dz         |D|  (Debye)
------------------------------------------------------------
     1   -15.0283    -0.6715     2.3729    15.2293
     2    -1.1181    -2.7322     2.1547     3.6548
     3   -18.2355     1.2992     0.5287    18.2894
     4   -22.2142     1.6241     1.0459    22.2981

Triplet state dipole moments:

  Root       Dx         Dy         Dz         |D|  (Debye)
------------------------------------------------------------
     1   -15.0957    -0.6890     2.4800    15.3135
     2   -11.6247     1.7262    -2.2184    11.9597
     3     2.3160    -0.6004    -2.0978     3.1820
     4    11.5511    -3.3892     1.1227    12.0902

Transition dipole moments between singlet states:

    Transition       Tx         Ty         Tz         |T| (a.u.)
------------------------------------------------------------------
     1 ->    2     0.5025    -0.0275    -0.1047     0.5140
     1 ->    3     0.0427    -0.0751     0.0734     0.1133
     1 ->    4     0.0527     0.0435    -0.0564     0.0886
     2 ->    3    -0.3654     0.0807    -0.0153     0.3746
     2 ->    4    -0.2995     0.0194     0.0645     0.3070
     3 ->    4    -3.4069    -0.1083     1.1977     3.6129

Transition dipole moments between triplet states:

    Transition       Tx         Ty         Tz         |T| (a.u.)
------------------------------------------------------------------
     1 ->    2     0.0934    -0.0657     0.0288     0.1178
     1 ->    3     1.0106    -0.0595    -0.1407     1.0221
     1 ->    4     0.3420     0.0083    -0.1123     0.3601
     2 ->    3     0.3102    -0.0062    -0.0803     0.3205
     2 ->    4    -0.0559     0.0300    -0.0344     0.0721
     3 ->    4    -0.8332     0.2435    -0.2362     0.8996

Magnetic transition dipole moments and rotational strengths:

 Transition      Lx         Ly         Lz      in gcp call
 n=          32
 coors(1) =   -9.58857973558901        2.12304282694621     
 -0.165814921016804     
 coors(2) =   -7.52928251936512        3.32097022469539     
  0.733303505663312     
 elements:            7           6
 gcp_e =   0.000000000000000E+000
 echo:  F
 pbc:  F
 method =pbeh3c              
 in gcp call
 n=          32
 coors(1) =   -9.58857973558901        2.12304282694621     
 -0.165814921016804     
 coors(2) =   -7.52928251936512        3.32097022469539     
  0.733303505663312     
 elements:            7           6
 gcp_e =   0.000000000000000E+000
 echo:  F
 pbc:  F
 method =pbeh3c              
  R(len)     R(vel) (a.u.)
------------------------------------------------------------------------
 1 ->    2     0.4321     0.0776     0.0614    -0.2085     0.1271
 1 ->    3     0.2104     0.1806    -0.1803     0.0178     1.8188
 1 ->    4     0.2630    -0.1882     0.2819     0.0102     0.0890

Electric transition quadrupole moments (Cartesian):

 Transition      Qxy        Qxz        Qyz        Qxx        Qyy        Qzz       norm (a.u.)
----------------------------------------------------------------------------------------------
 1 ->    2     0.0557     0.1513    -0.0747    -1.5049     0.1989    -0.3455     1.5669
 1 ->    3     0.1613    -0.0374     0.0692     0.1185    -0.0628     0.1400     0.2642
 1 ->    4     0.4049    -0.5154    -0.0407    -2.1853    -0.2716     0.5475     2.3623


Building Xtilde...

Building Z-vector RHS...

 Generating 2nd functional diffs
Solving CPSCF equations
Using DIIS solver

 Iter         Residual      
------  --------------------
    1      3.930443343945
    2      9.973142906241
    3      0.727991138745
    4      0.065880091637
    5      0.015839196352
    6      0.004910420296
    7      0.002746069774
    8      0.001406989815
    9      0.000774808546
   10      0.000344426129
   11      0.000084549190
   12      0.000051423601
   13      0.000013692798
   14      0.000006372492
   15      0.000002050278
   16      0.000001365708
   17      0.000000474427

CPSCF converged

Building X...

Computing grad Generating 2nd functional diffs
 Generating 2nd functional diffs
Building Xtilde...

Building Z-vector RHS...

 Generating 2nd functional diffs
Solving CPSCF equations
Using DIIS solver

 Iter         Residual      
------  --------------------
    1      6.290265846447
    2     15.624503362581
    3      1.240614325528
    4      0.162552915027
    5      0.067542773301
    6      0.025269423721
    7      0.007340752932
    8      0.001916009859
    9      0.000731895254
   10      0.000525346823
   11      0.000201128996
   12      0.000086446418
   13      0.000071288636
   14      0.000017725003
   15      0.000006215931
   16      0.000003997794
   17      0.000001905420
   18      0.000001178010
   19      0.000000267627

CPSCF converged

Building X...

Computing grad Generating 2nd functional diffs
 Generating 2nd functional diffs
Building Xtilde...

Building Z-vector RHS...

 Generating 2nd functional diffs
Solving CPSCF equations
Using DIIS solver

 Iter         Residual      
------  --------------------
    1      0.228573375770
    2      0.469364032880
    3      0.089851259072
    4      0.023882561546
    5      0.016662932199
    6      0.006173186728
    7      0.002504767061
    8      0.000933316932
    9      0.000280875964
   10      0.000095622863
   11      0.000032778932
   12      0.000011746306
   13      0.000005679790
   14      0.000002608609
   15      0.000001188677
   16      0.000000532029

CPSCF converged

Building X...

 Generating 2nd functional diffs
 Generating 2nd functional diffs
Lower state energy:      -779.5211621328
Upper state energy:      -779.5026298138
Energy difference:          0.0185323190
 Energy calculation finished, energy:  0.000000000E+00

Converting Cartesians to HDLC

Converting Cartesians to HDLC

Converting Cartesians to HDLC
 in dlf_makehessian...
Testing convergence  in cycle    1
  Max grad  2.9021E-02 Target: 1.0000E-04 converged?   no
  RMS grad  8.3582E-03 Target: 6.6667E-05 converged?   no
Finite-difference calculation for a diagonal Hessian
Delta :   3.00E-03

Converting HDLC to Cartesians
 in gcp call
 n=          32
 coors(1) =   -9.58034061646388        2.12039219770061     
 -0.172671167113631     
 coors(2) =   -7.51366421369721        3.31188965003844     
  0.730077703360189     
 elements:            7           6
 gcp_e =    1.00000000000000     
 echo:  F
 pbc:  F
 method =pbeh3c              
DFTD Energy:    -0.0207229 hartree
gCP Energy:     0.0530415 hartree
| Total AOs: 316    Total MOs: 298
Setting up the DFT grid...
| time to set the grid = 0.08 s
DFT grid points: 368048 (11501 points/atom)

                      *** Start SCF Iterations ***

 Iter     DIIS Error       Energy change      Electrons        XC Energy           Energy        Time(s)
----------------------------------------------------------------------------------------------------------
Initial temperature is 0.250000
| Skip purify step
|    1     0.0620349786    -779.1389802775   126.0107601792   -64.4574064494    -779.1389802775     1.90  
|    2     0.1124966387      +7.8494217905   126.0000234839   -63.7431721910    -771.2895584870     1.87  
|    3     0.0428047863      -0.7544054845   126.0000244098   -63.7691290693    -772.0439639716     1.84  
|    4     0.0331759443      -0.0516580210   126.0000239538   -63.7972258908    -772.0956219925     1.77  
|    5     0.0148803156      -0.0327207068   126.0000237338   -63.8153049502    -772.1283426993     1.75  
|    6     0.0079524447      -0.0117335570   126.0000235111   -63.8294847284    -772.1400762563     1.74  
|    7     0.0022138642      -0.0025726173   126.0000234387   -63.8367268538    -772.1426488736     1.69  
|    8     0.0006720146      -0.0002229845   126.0000234214   -63.8413406959    -772.1428718580     1.65  
|    9     0.0001924168      -0.0000230510   126.0000234187   -63.8414608586    -772.1428949091     1.93  
|   10     0.0000728984      -0.0000027536   126.0000234251   -63.8417453931    -772.1428976627     1.57  
|   11     0.0000307592      -0.0000003056   126.0000234268   -63.8417640799    -772.1428979683     1.54  
----------------------------------------------------------------------------------------------------------
FINAL ENERGY: -772.1428979683 a.u.
Fractional Occupation Entropy: 0.0000000000
Mermin Free Energy:            -772.1428979683
DISPERSION CONTRIBUTION TO ENERGY: -0.0207228622 a.u.
GCP BSSE CORRECTION: 0.0530414620 a.u.
HOMO-LUMO GAP: 0.794 eV
CENTER OF MASS: {-0.030780, -0.102252, -0.054146} ANGS
DIPOLE MOMENT: {-10.599373, 0.014293, 1.931734} (|D| = 10.773974) DEBYE
Writing out molden info

Running Mulliken population analysis...


  Restricted hh-TDA Parameters
--------------------------------------------
Number of occupied orbitals:            64
Number of virtual orbitals:            234
Number of molecular orbitals:          298
Number of basis functions:             316
Multiplicity of target state:      singlet

 Generating 2nd functional diffs
Reference energy:             -779.4807099989
Number of electrons:           128.0000237988
XC energy:                     -65.1556362017

      Davidson Diagonalization Parameters
-----------------------------------------------
Number of roots to find:                    4
Number of guess vectors:                   15
Maximum subspace size:                    300
Number of vectors to save:                  4
Collapse vectors per root:                  2
Number of CSFs:                          2080
Maximum Davidson iterations:              500
Residual convergence:                 1.0e-06
Orthogonality tolerance:              1.0e-12
Use incremental sigma vectors:             No

Davidson memory usage:  12.89 MB

Guess Vectors:
  64 &  64 : closed :    -0.156897
  64 &  63 :  open  :    -0.127778
  63 &  63 : closed :    -0.098659
  64 &  62 :  open  :    -0.076815
  63 &  62 :  open  :    -0.047696
  62 &  62 : closed :     0.003267
  64 &  61 :  open  :     0.003294
  64 &  59 :  open  :     0.013502
  63 &  61 :  open  :     0.032413
  64 &  60 :  open  :     0.032968
  63 &  59 :  open  :     0.042621
  64 &  58 :  open  :     0.042672
  63 &  60 :  open  :     0.062087
  63 &  58 :  open  :     0.071792
  64 &  57 :  open  :     0.082005

  Root           Eigenvalue       Energy Change        Residual
-------------------------------------------------------------------
Iteration:    0   Subspace Size:   15
Root: 1:        -0.03973150        -0.03973150         0.02781034  
Root: 2:        -0.01720140        -0.01720140         0.05684704  
Root: 3:         0.00262727         0.00262727         0.03711041  
Root: 4:         0.03761715         0.03761715         0.04582008  

Iteration:    1   Subspace Size:   19
Root: 1:        -0.04146560        -0.00173410         0.00521369  
Root: 2:        -0.02374136        -0.00653996         0.00803497  
Root: 3:         0.00000486        -0.00262241         0.00787808  
Root: 4:         0.03358103        -0.00403612         0.00861955  

Iteration:    2   Subspace Size:   23
Root: 1:        -0.04152822        -0.00006262         0.00125982  
Root: 2:        -0.02385058        -0.00010922         0.00183494  
Root: 3:        -0.00013716        -0.00014202         0.00201996  
Root: 4:         0.03343061        -0.00015042         0.00364785  

Iteration:    3   Subspace Size:   27
Root: 1:        -0.04153167        -0.00000345         0.00022339  
Root: 2:        -0.02385520        -0.00000462         0.00033259  
Root: 3:        -0.00014585        -0.00000869         0.00039501  
Root: 4:         0.03340195        -0.00002866         0.00093247  

Iteration:    4   Subspace Size:   31
Root: 1:        -0.04153176        -0.00000009         0.00003631  
Root: 2:        -0.02385534        -0.00000014         0.00006915  
Root: 3:        -0.00014615        -0.00000030         0.00008422  
Root: 4:         0.03340026        -0.00000169         0.00026116  

Iteration:    5   Subspace Size:   35
Root: 1:        -0.04153177        -0.00000000         0.00000539  
Root: 2:        -0.02385535        -0.00000000         0.00001041  
Root: 3:        -0.00014616        -0.00000001         0.00002034  
Root: 4:         0.03340014        -0.00000012         0.00005079  

Iteration:    6   Subspace Size:   39
Root: 1:        -0.04153177        -0.00000000         0.00000085  Converged
Root: 2:        -0.02385535        -0.00000000         0.00000146  
Root: 3:        -0.00014616        -0.00000000         0.00000387  
Root: 4:         0.03340013        -0.00000000         0.00001084  

Iteration:    7   Subspace Size:   42
Root: 1:        -0.04153177        -0.00000000         0.00000080  Converged
Root: 2:        -0.02385535        -0.00000000         0.00000022  Converged
Root: 3:        -0.00014616        -0.00000000         0.00000076  Converged
Root: 4:         0.03340013        -0.00000000         0.00000231  

Iteration:    8   Subspace Size:   43
Root: 1:        -0.04153177        -0.00000000         0.00000079  Converged
Root: 2:        -0.02385535        -0.00000000         0.00000021  Converged
Root: 3:        -0.00014616        -0.00000000         0.00000072  Converged
Root: 4:         0.03340013        -0.00000000         0.00000051  Converged

Davidson converged in 8 iterations
43 sigma vectors were formed

      Davidson Diagonalization Parameters
-----------------------------------------------
Number of roots to find:                    4
Number of guess vectors:                   15
Maximum subspace size:                    300
Number of vectors to save:                  4
Collapse vectors per root:                  2
Number of CSFs:                          2016
Maximum Davidson iterations:              500
Residual convergence:                 1.0e-06
Orthogonality tolerance:              1.0e-12
Use incremental sigma vectors:             No

Davidson memory usage:  12.58 MB

Guess Vectors:
  64 &  63 :  open  :    -0.127778
  64 &  62 :  open  :    -0.076815
  63 &  62 :  open  :    -0.047696
  64 &  61 :  open  :     0.003294
  64 &  59 :  open  :     0.013502
  63 &  61 :  open  :     0.032413
  64 &  60 :  open  :     0.032968
  63 &  59 :  open  :     0.042621
  64 &  58 :  open  :     0.042672
  63 &  60 :  open  :     0.062087
  63 &  58 :  open  :     0.071792
  64 &  57 :  open  :     0.082005
  64 &  56 :  open  :     0.082859
  62 &  61 :  open  :     0.083376
  62 &  59 :  open  :     0.093584

  Root           Eigenvalue       Energy Change        Residual
-------------------------------------------------------------------
Iteration:    0   Subspace Size:   15
Root: 1:        -0.04239229        -0.04239229         0.02284792  
Root: 2:         0.01491624         0.01491624         0.02207086  
Root: 3:         0.03707208         0.03707208         0.02676933  
Root: 4:         0.07205277         0.07205277         0.02032811  

Iteration:    1   Subspace Size:   19
Root: 1:        -0.04361583        -0.00122355         0.00326845  
Root: 2:         0.01363461        -0.00128163         0.00568762  
Root: 3:         0.03530653        -0.00176554         0.00631600  
Root: 4:         0.07041570        -0.00163706         0.00564844  

Iteration:    2   Subspace Size:   23
Root: 1:        -0.04364054        -0.00002471         0.00047464  
Root: 2:         0.01355692        -0.00007768         0.00114333  
Root: 3:         0.03520416        -0.00010238         0.00127177  
Root: 4:         0.07032049        -0.00009522         0.00194994  

Iteration:    3   Subspace Size:   27
Root: 1:        -0.04364105        -0.00000051         0.00006657  
Root: 2:         0.01355367        -0.00000325         0.00015087  
Root: 3:         0.03520040        -0.00000375         0.00025648  
Root: 4:         0.07030934        -0.00001114         0.00047643  

Iteration:    4   Subspace Size:   31
Root: 1:        -0.04364106        -0.00000001         0.00000857  
Root: 2:         0.01355361        -0.00000005         0.00003482  
Root: 3:         0.03520026        -0.00000014         0.00003993  
Root: 4:         0.07030875        -0.00000059         0.00013026  

Iteration:    5   Subspace Size:   35
Root: 1:        -0.04364106        -0.00000000         0.00000116  
Root: 2:         0.01355361        -0.00000000         0.00000568  
Root: 3:         0.03520026        -0.00000000         0.00000684  
Root: 4:         0.07030870        -0.00000005         0.00003980  

Iteration:    6   Subspace Size:   39
Root: 1:        -0.04364106        -0.00000000         0.00000013  Converged
Root: 2:         0.01355361        -0.00000000         0.00000104  
Root: 3:         0.03520026        -0.00000000         0.00000142  
Root: 4:         0.07030869        -0.00000001         0.00001222  

Iteration:    7   Subspace Size:   42
Root: 1:        -0.04364106        -0.00000000         0.00000012  Converged
Root: 2:         0.01355361        -0.00000000         0.00000014  Converged
Root: 3:         0.03520026        -0.00000000         0.00000025  Converged
Root: 4:         0.07030869        -0.00000000         0.00000299  

Iteration:    8   Subspace Size:   43
Root: 1:        -0.04364106        -0.00000000         0.00000012  Converged
Root: 2:         0.01355361        -0.00000000         0.00000013  Converged
Root: 3:         0.03520026        -0.00000000         0.00000024  Converged
Root: 4:         0.07030869        -0.00000000         0.00000070  Converged

Davidson converged in 8 iterations
43 sigma vectors were formed

  Root   Mult.   Total Energy (a.u.)   Ex. Energy (a.u.)     Ex. Energy (eV)     Ex. Energy (nm)        Osc. (a.u.)  
-------------------------------------------------------------------------------------------------------------------
     1  triplet       -779.52435106
     2  singlet       -779.52224177          0.00210929          0.05739671      21601.27826612          0.00000000
     3  singlet       -779.50456535          0.01978571          0.53839642       2302.84258354          0.00000000
     4  singlet       -779.48085616          0.04349489          1.18355611       1047.55676585          0.00000000
     5  triplet       -779.46715639          0.05719467          1.55634587        796.63668231          0.01278507
     6  singlet       -779.44730987          0.07704119          2.09639711        591.41571897          0.00000000
     7  triplet       -779.44550974          0.07884131          2.14538096        577.91237610          0.00066049
     8  triplet       -779.41040131          0.11394975          3.10072994        399.85494687          0.00074811

Triplet  1: Largest CI coefficients:
  63  &  64 :  open  :   0.700871
  64  &  63 :  open  :  -0.700871

Singlet  2: Largest CI coefficients:
  63  &  64 :  open  :   0.693067
  64  &  63 :  open  :   0.693067
  64  &  64 : closed :   0.128397

Singlet  3: Largest CI coefficients:
  64  &  64 : closed :  -0.978211

Singlet  4: Largest CI coefficients:
  63  &  63 : closed :   0.807667
  62  &  63 :  open  :   0.400077
  63  &  62 :  open  :   0.400077
  62  &  62 : closed :  -0.121982

Triplet  5: Largest CI coefficients:
  62  &  63 :  open  :   0.702712
  63  &  62 :  open  :  -0.702712

Singlet  6: Largest CI coefficients:
  63  &  63 : closed :   0.574432
  62  &  63 :  open  :  -0.563929
  63  &  62 :  open  :  -0.563929
  62  &  62 : closed :   0.131017

Triplet  7: Largest CI coefficients:
  62  &  64 :  open  :   0.683564
  64  &  62 :  open  :  -0.683564
  59  &  62 :  open  :  -0.117432
  62  &  59 :  open  :   0.117432

Triplet  8: Largest CI coefficients:
  61  &  64 :  open  :   0.696596
  64  &  61 :  open  :  -0.696596

Singlet state dipole moments:

  Root       Dx         Dy         Dz         |D|  (Debye)
------------------------------------------------------------
     1   -14.9193    -0.6939     2.3710    15.1225
     2    -1.1434    -2.7459     2.1926     3.6952
     3   -18.1762     1.2639     0.5518    18.2284
     4   -22.0391     1.6111     0.9934    22.1202

Triplet state dipole moments:

  Root       Dx         Dy         Dz         |D|  (Debye)
------------------------------------------------------------
     1   -15.0169    -0.7103     2.4849    15.2376
     2   -11.5464     1.6891    -2.1916    11.8733
     3     2.2891    -0.6203    -2.0546     3.1378
     4    11.7273    -3.4132     1.1627    12.2692

Transition dipole moments between singlet states:

    Transition       Tx         Ty         Tz         |T| (a.u.)
------------------------------------------------------------------
     1 ->    2    -0.5681     0.0367     0.1058     0.5791
     1 ->    3    -0.0424     0.0748    -0.0719     0.1121
     1 ->    4    -0.0732    -0.0397     0.0540     0.0992
     2 ->    3    -0.3467     0.0775    -0.0154     0.3556
     2 ->    4    -0.2920     0.0200     0.0607     0.2989
     3 ->    4    -3.3969    -0.1039     1.1848     3.5990

Transition dipole moments between triplet states:

    Transition       Tx         Ty         Tz         |T| (a.u.)
------------------------------------------------------------------
     1 ->    2     0.0973    -0.0642     0.0238     0.1190
     1 ->    3     1.0170    -0.0605    -0.1406     1.0285
     1 ->    4     0.3569     0.0015    -0.1054     0.3721
     2 ->    3     0.3361    -0.0098    -0.0808     0.3458
     2 ->    4    -0.0570     0.0292    -0.0328     0.0720
     3 ->    4    -0.8263     0.2350    -0.2239     0.8877

Magnetic transition dipole moments and rotational strengths:

 Transition      Lx         Ly         Lz      in gcp call
 n=          32
 coors(1) =   -9.58034061646388        2.12039219770061     
 -0.172671167113631     
 coors(2) =   -7.51366421369721        3.31188965003844     
  0.730077703360189     
 elements:            7           6
 gcp_e =   0.000000000000000E+000
 echo:  F
 pbc:  F
 method =pbeh3c              
 in gcp call
 n=          32
 coors(1) =   -9.58034061646388        2.12039219770061     
 -0.172671167113631     
 coors(2) =   -7.51366421369721        3.31188965003844     
  0.730077703360189     
 elements:            7           6
 gcp_e =   0.000000000000000E+000
 echo:  F
 pbc:  F
 method =pbeh3c              
  R(len)     R(vel) (a.u.)
------------------------------------------------------------------------
 1 ->    2    -0.4315    -0.0757    -0.0624    -0.2358     0.1265
 1 ->    3    -0.2106    -0.1781     0.1733     0.0169    -2.7112
 1 ->    4    -0.2648     0.1925    -0.2754     0.0031     0.0770

Electric transition quadrupole moments (Cartesian):

 Transition      Qxy        Qxz        Qyz        Qxx        Qyy        Qzz       norm (a.u.)
----------------------------------------------------------------------------------------------
 1 ->    2    -0.0874    -0.1377     0.0735     1.7214    -0.1977     0.3424     1.7752
 1 ->    3    -0.1723     0.0476    -0.0677    -0.0536     0.0632    -0.1439     0.2532
 1 ->    4    -0.4047     0.5034     0.0408     2.2368     0.2778    -0.5440     2.4073


Building Xtilde...

Building Z-vector RHS...

 Generating 2nd functional diffs
Solving CPSCF equations
Using DIIS solver

 Iter         Residual      
------  --------------------
    1      3.921019971087
    2      9.899437905000
    3      0.722368381003
    4      0.065432565271
    5      0.015982611501
    6      0.005152693146
    7      0.002929037180
    8      0.001530551594
    9      0.000830179637
   10      0.000351507736
   11      0.000083359829
   12      0.000050772326
   13      0.000013649477
   14      0.000006369687
   15      0.000002153048
   16      0.000001410485
   17      0.000000558359

CPSCF converged

Building X...

Computing grad Generating 2nd functional diffs
 Generating 2nd functional diffs
Building Xtilde...

Building Z-vector RHS...

 Generating 2nd functional diffs
Solving CPSCF equations
Using DIIS solver

 Iter         Residual      
------  --------------------
    1      6.246706592606
    2     15.447164690259
    3      1.222313529460
    4      0.159022636197
    5      0.065942691422
    6      0.024941188698
    7      0.007305046801
    8      0.002037666646
    9      0.000795266970
   10      0.000584710607
   11      0.000206915802
   12      0.000084532855
   13      0.000070807233
   14      0.000017347697
   15      0.000006316598
   16      0.000003998905
   17      0.000001955889
   18      0.000001210327
   19      0.000000302448

CPSCF converged

Building X...

Computing grad Generating 2nd functional diffs
 Generating 2nd functional diffs
Building Xtilde...

Building Z-vector RHS...

 Generating 2nd functional diffs
Solving CPSCF equations
Using DIIS solver

 Iter         Residual      
------  --------------------
    1      0.256509071463
    2      0.524144044371
    3      0.100045742721
    4      0.024606601212
    5      0.016905940000
    6      0.006695153403
    7      0.002754022235
    8      0.001015911348
    9      0.000317856844
   10      0.000101608370
   11      0.000035472480
   12      0.000012259879
   13      0.000006196445
   14      0.000002610904
   15      0.000001247966
   16      0.000000545647

CPSCF converged

Building X...

 Generating 2nd functional diffs
 Generating 2nd functional diffs
Lower state energy:      -779.5222417654
Upper state energy:      -779.5045653478
Energy difference:          0.0176764176
 Energy calculation finished, energy:  0.000000000E+00

Converting Cartesians to HDLC

Converting Cartesians to HDLC

Converting Cartesians to HDLC
 in dlf_makehessian...
Finite-difference diagonal Hessian: 2nd point
Energy difference to 1st point:          0.00E+00 H
Abs. Gradient difference to 1st point:   1.31E-02
Testing convergence  in cycle    1
  Max grad  2.6937E-02 Target: 1.0000E-04 converged?   no
  RMS grad  7.3104E-03 Target: 6.6667E-05 converged?   no

Converting HDLC to Cartesians
 in gcp call
 n=          32
 coors(1) =   -9.47687448323294        2.15086485510848     
 -0.166463795054089     
 coors(2) =   -7.35257785792672        3.25295748922906     
  0.705099929136178     
 elements:            7           6
 gcp_e =    1.00000000000000     
 echo:  F
 pbc:  F
 method =pbeh3c              
DFTD Energy:    -0.0207780 hartree
gCP Energy:     0.0531995 hartree
| Total AOs: 316    Total MOs: 298
Setting up the DFT grid...
| time to set the grid = 0.08 s
DFT grid points: 367992 (11499 points/atom)

                      *** Start SCF Iterations ***

 Iter     DIIS Error       Energy change      Electrons        XC Energy           Energy        Time(s)
----------------------------------------------------------------------------------------------------------
Initial temperature is 0.250000
| Skip purify step
|    1     0.0508878206    -779.1582889171   126.0226587091   -64.4753125018    -779.1582889171     1.91  
|    2     0.1176172291      +7.8573496985   126.0000439195   -63.7575889616    -771.3009392186     1.88  
|    3     0.0377786819      -0.7531853687   126.0000462271   -63.7882720680    -772.0541245873     1.86  
|    4     0.0250385078      -0.0445290306   126.0000480184   -63.8216023429    -772.0986536179     1.80  
|    5     0.0078526326      -0.0296981763   126.0000471210   -63.8450964388    -772.1283517942     1.76  
|    6     0.0034360999      -0.0039928240   126.0000473532   -63.8551121782    -772.1323446182     1.74  
|    7     0.0012637971      -0.0004512406   126.0000473583   -63.8577947033    -772.1327958589     1.68  
|    8     0.0006136358      -0.0000443859   126.0000473042   -63.8600567544    -772.1328402448     1.64  
|    9     0.0001703272      -0.0000094970   126.0000473024   -63.8596528920    -772.1328497418     1.94  
|   10     0.0000628186      -0.0000017473   126.0000473032   -63.8596979272    -772.1328514890     1.57  
|   11     0.0000233229      -0.0000001699   126.0000473051   -63.8596549035    -772.1328516590     1.55  
----------------------------------------------------------------------------------------------------------
FINAL ENERGY: -772.1328516590 a.u.
Fractional Occupation Entropy: 0.0000000000
Mermin Free Energy:            -772.1328516590
DISPERSION CONTRIBUTION TO ENERGY: -0.0207779995 a.u.
GCP BSSE CORRECTION: 0.0531995465 a.u.
HOMO-LUMO GAP: 1.093 eV
CENTER OF MASS: {-0.038341, -0.115290, -0.057157} ANGS
DIPOLE MOMENT: {-11.106293, 0.443999, 1.890033} (|D| = 11.274711) DEBYE
Writing out molden info

Running Mulliken population analysis...


  Restricted hh-TDA Parameters
--------------------------------------------
Number of occupied orbitals:            64
Number of virtual orbitals:            234
Number of molecular orbitals:          298
Number of basis functions:             316
Multiplicity of target state:      singlet

 Generating 2nd functional diffs
Reference energy:             -779.4690830922
Number of electrons:           128.0000480549
XC energy:                     -65.1739036535

      Davidson Diagonalization Parameters
-----------------------------------------------
Number of roots to find:                    4
Number of guess vectors:                   15
Maximum subspace size:                    300
Number of vectors to save:                  4
Collapse vectors per root:                  2
Number of CSFs:                          2080
Maximum Davidson iterations:              500
Residual convergence:                 1.0e-06
Orthogonality tolerance:              1.0e-12
Use incremental sigma vectors:             No

Davidson memory usage:  12.89 MB

Guess Vectors:
  64 &  64 : closed :    -0.177438
  64 &  63 :  open  :    -0.138725
  63 &  63 : closed :    -0.100013
  64 &  62 :  open  :    -0.090167
  63 &  62 :  open  :    -0.051455
  64 &  61 :  open  :    -0.009680
  62 &  62 : closed :    -0.002896
  64 &  59 :  open  :     0.001271
  64 &  60 :  open  :     0.020310
  64 &  58 :  open  :     0.027093
  63 &  61 :  open  :     0.029032
  63 &  59 :  open  :     0.039983
  63 &  60 :  open  :     0.059022
  63 &  58 :  open  :     0.065805
  64 &  56 :  open  :     0.074003

  Root           Eigenvalue       Energy Change        Residual
-------------------------------------------------------------------
Iteration:    0   Subspace Size:   15
Root: 1:        -0.04534427        -0.04534427         0.02992939  
Root: 2:        -0.04043922        -0.04043922         0.05626667  
Root: 3:         0.00089533         0.00089533         0.03707317  
Root: 4:         0.03705804         0.03705804         0.06020187  

Iteration:    1   Subspace Size:   19
Root: 1:        -0.04740699        -0.00206272         0.00457112  
Root: 2:        -0.04612438        -0.00568516         0.00749794  
Root: 3:        -0.00181043        -0.00270576         0.00853257  
Root: 4:         0.02583059        -0.01122744         0.01895690  

Iteration:    2   Subspace Size:   23
Root: 1:        -0.04745115        -0.00004416         0.00088902  
Root: 2:        -0.04621564        -0.00009125         0.00124913  
Root: 3:        -0.00197023        -0.00015981         0.00221975  
Root: 4:         0.02505825        -0.00077234         0.00435140  

Iteration:    3   Subspace Size:   27
Root: 1:        -0.04745268        -0.00000153         0.00016622  
Root: 2:        -0.04621784        -0.00000221         0.00020384  
Root: 3:        -0.00198030        -0.00001007         0.00044782  
Root: 4:         0.02501009        -0.00004816         0.00120579  

Iteration:    4   Subspace Size:   31
Root: 1:        -0.04745272        -0.00000005         0.00002546  
Root: 2:        -0.04621789        -0.00000005         0.00003685  
Root: 3:        -0.00198068        -0.00000038         0.00007862  
Root: 4:         0.02500661        -0.00000348         0.00028827  

Iteration:    5   Subspace Size:   35
Root: 1:        -0.04745272        -0.00000000         0.00000356  
Root: 2:        -0.04621790        -0.00000000         0.00000497  
Root: 3:        -0.00198069        -0.00000001         0.00001370  
Root: 4:         0.02500643        -0.00000018         0.00005408  

Iteration:    6   Subspace Size:   39
Root: 1:        -0.04745272        -0.00000000         0.00000051  Converged
Root: 2:        -0.04621790        -0.00000000         0.00000071  Converged
Root: 3:        -0.00198069        -0.00000000         0.00000239  
Root: 4:         0.02500643        -0.00000001         0.00000959  

Iteration:    7   Subspace Size:   41
Root: 1:        -0.04745272        -0.00000000         0.00000047  Converged
Root: 2:        -0.04621790        -0.00000000         0.00000069  Converged
Root: 3:        -0.00198069        -0.00000000         0.00000046  Converged
Root: 4:         0.02500642        -0.00000000         0.00000226  

Iteration:    8   Subspace Size:   42
Root: 1:        -0.04745272        -0.00000000         0.00000047  Converged
Root: 2:        -0.04621790        -0.00000000         0.00000069  Converged
Root: 3:        -0.00198069        -0.00000000         0.00000046  Converged
Root: 4:         0.02500642        -0.00000000         0.00000053  Converged

Davidson converged in 8 iterations
42 sigma vectors were formed

      Davidson Diagonalization Parameters
-----------------------------------------------
Number of roots to find:                    4
Number of guess vectors:                   15
Maximum subspace size:                    300
Number of vectors to save:                  4
Collapse vectors per root:                  2
Number of CSFs:                          2016
Maximum Davidson iterations:              500
Residual convergence:                 1.0e-06
Orthogonality tolerance:              1.0e-12
Use incremental sigma vectors:             No

Davidson memory usage:  12.58 MB

Guess Vectors:
  64 &  63 :  open  :    -0.138725
  64 &  62 :  open  :    -0.090167
  63 &  62 :  open  :    -0.051455
  64 &  61 :  open  :    -0.009680
  64 &  59 :  open  :     0.001271
  64 &  60 :  open  :     0.020310
  64 &  58 :  open  :     0.027093
  63 &  61 :  open  :     0.029032
  63 &  59 :  open  :     0.039983
  63 &  60 :  open  :     0.059022
  63 &  58 :  open  :     0.065805
  64 &  56 :  open  :     0.074003
  64 &  57 :  open  :     0.074350
  62 &  61 :  open  :     0.077591
  62 &  59 :  open  :     0.088541

  Root           Eigenvalue       Energy Change        Residual
-------------------------------------------------------------------
Iteration:    0   Subspace Size:   15
Root: 1:        -0.04884645        -0.04884645         0.02381715  
Root: 2:         0.01447446         0.01447446         0.02299659  
Root: 3:         0.02279965         0.02279965         0.02698936  
Root: 4:         0.05864244         0.05864244         0.02073635  

Iteration:    1   Subspace Size:   19
Root: 1:        -0.05016592        -0.00131947         0.00343844  
Root: 2:         0.01306524        -0.00140922         0.00596129  
Root: 3:         0.02100596        -0.00179368         0.00602560  
Root: 4:         0.05701520        -0.00162723         0.00627572  

Iteration:    2   Subspace Size:   23
Root: 1:        -0.05019290        -0.00002698         0.00048826  
Root: 2:         0.01297940        -0.00008584         0.00121874  
Root: 3:         0.02091564        -0.00009032         0.00110476  
Root: 4:         0.05688180        -0.00013341         0.00221945  

Iteration:    3   Subspace Size:   27
Root: 1:        -0.05019342        -0.00000052         0.00007031  
Root: 2:         0.01297573        -0.00000367         0.00016211  
Root: 3:         0.02091283        -0.00000281         0.00021284  
Root: 4:         0.05686710        -0.00001469         0.00048320  

Iteration:    4   Subspace Size:   31
Root: 1:        -0.05019342        -0.00000001         0.00000918  
Root: 2:         0.01297567        -0.00000007         0.00003629  
Root: 3:         0.02091273        -0.00000010         0.00003291  
Root: 4:         0.05686656        -0.00000054         0.00010551  

Iteration:    5   Subspace Size:   35
Root: 1:        -0.05019342        -0.00000000         0.00000117  
Root: 2:         0.01297566        -0.00000000         0.00000611  
Root: 3:         0.02091273        -0.00000000         0.00000521  
Root: 4:         0.05686653        -0.00000003         0.00002694  

Iteration:    6   Subspace Size:   39
Root: 1:        -0.05019342        -0.00000000         0.00000014  Converged
Root: 2:         0.01297566        -0.00000000         0.00000118  
Root: 3:         0.02091273        -0.00000000         0.00000089  Converged
Root: 4:         0.05686653        -0.00000000         0.00000511  

Iteration:    7   Subspace Size:   41
Root: 1:        -0.05019342        -0.00000000         0.00000014  Converged
Root: 2:         0.01297566        -0.00000000         0.00000015  Converged
Root: 3:         0.02091273        -0.00000000         0.00000084  Converged
Root: 4:         0.05686653        -0.00000000         0.00000112  

Iteration:    8   Subspace Size:   42
Root: 1:        -0.05019342        -0.00000000         0.00000014  Converged
Root: 2:         0.01297566        -0.00000000         0.00000015  Converged
Root: 3:         0.02091273        -0.00000000         0.00000083  Converged
Root: 4:         0.05686653        -0.00000000         0.00000025  Converged

Davidson converged in 8 iterations
42 sigma vectors were formed

  Root   Mult.   Total Energy (a.u.)   Ex. Energy (a.u.)     Ex. Energy (eV)     Ex. Energy (nm)        Osc. (a.u.)  
-------------------------------------------------------------------------------------------------------------------
     1  triplet       -779.51927652
     2  singlet       -779.51653582          0.00274070          0.07457822      16624.72200675          0.00000000
     3  singlet       -779.51530099          0.00397553          0.10817961      11460.95972859          0.00000000
     4  singlet       -779.47106378          0.04821273          1.31193498        945.04851452          0.00000000
     5  triplet       -779.45610743          0.06316909          1.71891802        721.29222863          0.03908710
     6  triplet       -779.44817036          0.07110615          1.93489659        640.77957008          0.00034329
     7  singlet       -779.44407667          0.07519985          2.04629167        605.89710987          0.00000000
     8  triplet       -779.41221656          0.10705996          2.91324917        425.58742346          0.10840696

Triplet  1: Largest CI coefficients:
  63  &  64 :  open  :   0.700172
  64  &  63 :  open  :  -0.700172

Singlet  2: Largest CI coefficients:
  63  &  64 :  open  :   0.680444
  64  &  63 :  open  :   0.680444
  64  &  64 : closed :  -0.219607

Singlet  3: Largest CI coefficients:
  64  &  64 : closed :   0.964586
  63  &  64 :  open  :   0.155136
  64  &  63 :  open  :   0.155136

Singlet  4: Largest CI coefficients:
  63  &  63 : closed :  -0.822780
  62  &  63 :  open  :  -0.378947
  63  &  62 :  open  :  -0.378947
  62  &  62 : closed :   0.152802

Triplet  5: Largest CI coefficients:
  62  &  63 :  open  :   0.703888
  63  &  62 :  open  :  -0.703888

Triplet  6: Largest CI coefficients:
  62  &  64 :  open  :   0.687241
  64  &  62 :  open  :  -0.687241
  59  &  62 :  open  :  -0.107143
  62  &  59 :  open  :   0.107143

Singlet  7: Largest CI coefficients:
  62  &  64 :  open  :  -0.680976
  64  &  62 :  open  :  -0.680976
  59  &  62 :  open  :  -0.119822
  62  &  59 :  open  :  -0.119822

Triplet  8: Largest CI coefficients:
  61  &  64 :  open  :  -0.699362
  64  &  61 :  open  :   0.699362

Singlet state dipole moments:

  Root       Dx         Dy         Dz         |D|  (Debye)
------------------------------------------------------------
     1   -14.4075    -1.0070     2.5396    14.6642
     2    -2.2927    -2.6872     2.0496     4.0839
     3   -17.0986     1.0448     0.4124    17.1355
     4     0.9316    -0.5204    -2.0419     2.3039

Triplet state dipole moments:

  Root       Dx         Dy         Dz         |D|  (Debye)
------------------------------------------------------------
     1   -14.7798    -0.9031     2.5040    15.0176
     2   -11.6315     1.5255    -2.0768    11.9135
     3     1.0863    -0.5334    -2.0717     2.3992
     4    11.0801    -3.1950     1.2896    11.6034

Transition dipole moments between singlet states:

    Transition       Tx         Ty         Tz         |T| (a.u.)
------------------------------------------------------------------
     1 ->    2    -0.9439     0.1819    -0.0637     0.9634
     1 ->    3     0.0233    -0.0600     0.0556     0.0851
     1 ->    4    -1.2169     0.0693     0.1825     1.2324
     2 ->    3    -0.1864     0.0262     0.0133     0.1887
     2 ->    4    -0.0780    -0.0421     0.0666     0.1109
     3 ->    4    -0.2589     0.0283     0.0131     0.2608

Transition dipole moments between triplet states:

    Transition       Tx         Ty         Tz         |T| (a.u.)
------------------------------------------------------------------
     1 ->    2     0.0440    -0.0572     0.0256     0.0766
     1 ->    3     1.2473    -0.0570    -0.2094     1.2661
     1 ->    4    -0.4553     0.0518     0.0158     0.4585
     2 ->    3     0.0307     0.0428    -0.0815     0.0970
     2 ->    4    -0.0562     0.0081    -0.0027     0.0568
     3 ->    4     0.8055    -0.2022     0.2002     0.8543

Magnetic transition dipole moments and r in gcp call
 n=          32
 coors(1) =   -9.47687448323294        2.15086485510848     
 -0.166463795054089     
 coors(2) =   -7.35257785792672        3.25295748922906     
  0.705099929136178     
 elements:            7           6
 gcp_e =   0.000000000000000E+000
 echo:  F
 pbc:  F
 method =pbeh3c              
 in gcp call
 n=          32
 coors(1) =   -9.47687448323294        2.15086485510848     
 -0.166463795054089     
 coors(2) =   -7.35257785792672        3.25295748922906     
  0.705099929136178     
 elements:            7           6
 gcp_e =   0.000000000000000E+000
 echo:  F
 pbc:  F
 method =pbeh3c              
otational strengths:

 Transition      Lx         Ly         Lz       R(len)     R(vel) (a.u.)
------------------------------------------------------------------------
 1 ->    2     0.4398     0.0881     0.0771     0.4041    -0.0133
 1 ->    3     0.2197     0.1743    -0.1602     0.0143    -0.1112
 1 ->    4     0.0939     0.1978     0.3862     0.0301     0.0413

Electric transition quadrupole moments (Cartesian):

 Transition      Qxy        Qxz        Qyz        Qxx        Qyy        Qzz       norm (a.u.)
----------------------------------------------------------------------------------------------
 1 ->    2    -0.6870     0.4346    -0.0640     3.5125     0.1887    -0.4344     3.6369
 1 ->    3     0.1330    -0.0837     0.0574     0.4066    -0.0457     0.1548     0.4684
 1 ->    4    -0.6032     0.4406     0.1988     1.9354     0.3462    -0.2095     2.1230


Building Xtilde...

Building Z-vector RHS...

 Generating 2nd functional diffs
Solving CPSCF equations
Using DIIS solver

 Iter         Residual      
------  --------------------
    1      4.160260452523
    2     10.364160457070
    3      0.698420633908
    4      0.065155982484
    5      0.016094195561
    6      0.007201560503
    7      0.004508169238
    8      0.002803410920
    9      0.001253061655
   10      0.000488127386
   11      0.000093035016
   12      0.000057311235
   13      0.000015526955
   14      0.000006372557
   15      0.000002364974
   16      0.000001528597
   17      0.000000708014

CPSCF converged

Building X...

Computing grad Generating 2nd functional diffs
 Generating 2nd functional diffs
Building Xtilde...

Building Z-vector RHS...

 Generating 2nd functional diffs
Solving CPSCF equations
Using DIIS solver

 Iter         Residual      
------  --------------------
    1      6.059066782867
    2     14.758026589099
    3      1.133315187687
    4      0.145756617971
    5      0.056430838137
    6      0.022617905407
    7      0.006030318672
    8      0.003430554380
    9      0.001842768748
   10      0.001106629883
   11      0.000274864300
   12      0.000078166400
   13      0.000067651528
   14      0.000016510942
   15      0.000009457677
   16      0.000004604217
   17      0.000002371839
   18      0.000001261581
   19      0.000000257940

CPSCF converged

Building X...

Computing grad Generating 2nd functional diffs
 Generating 2nd functional diffs
Building Xtilde...

Building Z-vector RHS...

 Generating 2nd functional diffs
Solving CPSCF equations
Using DIIS solver

 Iter         Residual      
------  --------------------
    1      0.447337242639
    2      0.873123274982
    3      0.180637145095
    4      0.034879253436
    5      0.020405694454
    6      0.009692630948
    7      0.004874464461
    8      0.001608518025
    9      0.000452290434
   10      0.000150267422
   11      0.000056455435
   12      0.000016009691
   13      0.000009366390
   14      0.000003413002
   15      0.000001916079
   16      0.000000680478

CPSCF converged

Building X...

 Generating 2nd functional diffs
 Generating 2nd functional diffs
Lower state energy:      -779.5165358166
Upper state energy:      -779.5153009879
Energy difference:          0.0012348287
 Energy calculation finished, energy:  0.000000000E+00

Converting Cartesians to HDLC

Converting Cartesians to HDLC

Converting Cartesians to HDLC
 in dlf_makehessian...
Updating Hessian with the BFGS update, No     1
Testing convergence  in cycle    2
    Energy  0.0000E+00 Target: 1.0000E-05 converged?  yes
  Max step  5.7161E-01 Target: 4.0000E-04 converged?   no
  RMS step  6.1112E-02 Target: 2.6667E-04 converged?   no
  Max grad  3.0296E-02 Target: 1.0000E-04 converged?   no
  RMS grad  8.9911E-03 Target: 6.6667E-05 converged?   no

Converting HDLC to Cartesians
 in gcp call
 n=          32
 coors(1) =   -9.43654217128281        2.16098840465458     
 -0.182178022760788     
 coors(2) =   -7.30226216740685        3.23286056121953     
  0.710876578636676     
 elements:            7           6
 gcp_e =    1.00000000000000     
 echo:  F
 pbc:  F
 method =pbeh3c              
DFTD Energy:    -0.0207981 hartree
gCP Energy:     0.0531828 hartree
| Total AOs: 316    Total MOs: 298
Setting up the DFT grid...
| time to set the grid = 0.08 s
DFT grid points: 367968 (11499 points/atom)

                      *** Start SCF Iterations ***

 Iter     DIIS Error       Energy change      Electrons        XC Energy           Energy        Time(s)
----------------------------------------------------------------------------------------------------------
Initial temperature is 0.250000
| Skip purify step
|    1     0.0526035770    -779.1612072283   126.0105715339   -64.4817566550    -779.1612072283     1.91  
|    2     0.1220137745      +7.8453110510   126.0000504944   -63.7622021087    -771.3158961773     1.88  
|    3     0.0436781495      -0.7226576220   126.0000520994   -63.7928467860    -772.0385537993     1.85  
|    4     0.0237868775      -0.0511500993   126.0000538524   -63.8214801671    -772.0897038985     1.78  
|    5     0.0127382049      -0.0305170128   126.0000531857   -63.8417085434    -772.1202209114     1.76  
|    6     0.0062330658      -0.0099968904   126.0000534628   -63.8554412079    -772.1302178018     1.74  
|    7     0.0022148239      -0.0014885829   126.0000534761   -63.8620957653    -772.1317063847     1.70  
|    8     0.0005614126      -0.0001271290   126.0000534236   -63.8656666487    -772.1318335137     1.66  
|    9     0.0001776609      -0.0000137188   126.0000534256   -63.8655889416    -772.1318472325     1.95  
|   10     0.0000657829      -0.0000019389   126.0000534246   -63.8657771121    -772.1318491714     1.59  
|   11     0.0000292157      -0.0000002059   126.0000534242   -63.8657623925    -772.1318493773     1.55  
----------------------------------------------------------------------------------------------------------
FINAL ENERGY: -772.1318493773 a.u.
Fractional Occupation Entropy: 0.0000000000
Mermin Free Energy:            -772.1318493773
DISPERSION CONTRIBUTION TO ENERGY: -0.0207981171 a.u.
GCP BSSE CORRECTION: 0.0531828217 a.u.
HOMO-LUMO GAP: 1.132 eV
CENTER OF MASS: {-0.041991, -0.120166, -0.053528} ANGS
DIPOLE MOMENT: {-10.896742, 0.568506, 1.721378} (|D| = 11.046508) DEBYE
Writing out molden info

Running Mulliken population analysis...


  Restricted hh-TDA Parameters
--------------------------------------------
Number of occupied orbitals:            64
Number of virtual orbitals:            234
Number of molecular orbitals:          298
Number of basis functions:             316
Multiplicity of target state:      singlet

 Generating 2nd functional diffs
Reference energy:             -779.4673764056
Number of electrons:           128.0000542729
XC energy:                     -65.1801399620

      Davidson Diagonalization Parameters
-----------------------------------------------
Number of roots to find:                    4
Number of guess vectors:                   15
Maximum subspace size:                    300
Number of vectors to save:                  4
Collapse vectors per root:                  2
Number of CSFs:                          2080
Maximum Davidson iterations:              500
Residual convergence:                 1.0e-06
Orthogonality tolerance:              1.0e-12
Use incremental sigma vectors:             No

Davidson memory usage:  12.89 MB

Guess Vectors:
  64 &  64 : closed :    -0.181205
  64 &  63 :  open  :    -0.141294
  63 &  63 : closed :    -0.101382
  64 &  62 :  open  :    -0.092993
  63 &  62 :  open  :    -0.053081
  64 &  61 :  open  :    -0.010546
  62 &  62 : closed :    -0.004780
  64 &  59 :  open  :    -0.001593
  64 &  60 :  open  :     0.018258
  64 &  58 :  open  :     0.023716
  63 &  61 :  open  :     0.029365
  63 &  59 :  open  :     0.038319
  63 &  60 :  open  :     0.058170
  63 &  58 :  open  :     0.063627
  64 &  57 :  open  :     0.071704

  Root           Eigenvalue       Energy Change        Residual
-------------------------------------------------------------------
Iteration:    0   Subspace Size:   15
Root: 1:        -0.04772402        -0.04772402         0.02962162  
Root: 2:        -0.04359814        -0.04359814         0.05657401  
Root: 3:         0.00019462         0.00019462         0.03731810  
Root: 4:         0.03453390         0.03453390         0.06021264  

Iteration:    1   Subspace Size:   19
Root: 1:        -0.04974537        -0.00202135         0.00505460  
Root: 2:        -0.04969161        -0.00609347         0.00668909  
Root: 3:        -0.00254517        -0.00273979         0.00858757  
Root: 4:         0.02343765        -0.01109625         0.01906732  

Iteration:    2   Subspace Size:   23
Root: 1:        -0.04980642        -0.00006104         0.00117299  
Root: 2:        -0.04974947        -0.00005786         0.00093718  
Root: 3:        -0.00270717        -0.00016200         0.00220529  
Root: 4:         0.02268762        -0.00075003         0.00540561  

Iteration:    3   Subspace Size:   27
Root: 1:        -0.04980836        -0.00000194         0.00020099  
Root: 2:        -0.04975077        -0.00000130         0.00018532  
Root: 3:        -0.00271715        -0.00000997         0.00045700  
Root: 4:         0.02261475        -0.00007287         0.00174399  

Iteration:    4   Subspace Size:   31
Root: 1:        -0.04980841        -0.00000005         0.00003870  
Root: 2:        -0.04975082        -0.00000005         0.00003548  
Root: 3:        -0.00271755        -0.00000041         0.00008612  
Root: 4:         0.02260804        -0.00000670         0.00038289  

Iteration:    5   Subspace Size:   35
Root: 1:        -0.04980841        -0.00000000         0.00000520  
Root: 2:        -0.04975082        -0.00000000         0.00000547  
Root: 3:        -0.00271757        -0.00000001         0.00001603  
Root: 4:         0.02260777        -0.00000028         0.00008131  

Iteration:    6   Subspace Size:   39
Root: 1:        -0.04980841        -0.00000000         0.00000071  Converged
Root: 2:        -0.04975082        -0.00000000         0.00000077  Converged
Root: 3:        -0.00271757        -0.00000000         0.00000292  
Root: 4:         0.02260775        -0.00000001         0.00001820  

Iteration:    7   Subspace Size:   41
Root: 1:        -0.04980841        -0.00000000         0.00000070  Converged
Root: 2:        -0.04975082        -0.00000000         0.00000069  Converged
Root: 3:        -0.00271757        -0.00000000         0.00000055  Converged
Root: 4:         0.02260775        -0.00000000         0.00000350  

Iteration:    8   Subspace Size:   42
Root: 1:        -0.04980841        -0.00000000         0.00000069  Converged
Root: 2:        -0.04975082        -0.00000000         0.00000067  Converged
Root: 3:        -0.00271757        -0.00000000         0.00000054  Converged
Root: 4:         0.02260775        -0.00000000         0.00000080  Converged

Davidson converged in 8 iterations
42 sigma vectors were formed

      Davidson Diagonalization Parameters
-----------------------------------------------
Number of roots to find:                    4
Number of guess vectors:                   15
Maximum subspace size:                    300
Number of vectors to save:                  4
Collapse vectors per root:                  2
Number of CSFs:                          2016
Maximum Davidson iterations:              500
Residual convergence:                 1.0e-06
Orthogonality tolerance:              1.0e-12
Use incremental sigma vectors:             No

Davidson memory usage:  12.58 MB

Guess Vectors:
  64 &  63 :  open  :    -0.141294
  64 &  62 :  open  :    -0.092993
  63 &  62 :  open  :    -0.053081
  64 &  61 :  open  :    -0.010546
  64 &  59 :  open  :    -0.001593
  64 &  60 :  open  :     0.018258
  64 &  58 :  open  :     0.023716
  63 &  61 :  open  :     0.029365
  63 &  59 :  open  :     0.038319
  63 &  60 :  open  :     0.058170
  63 &  58 :  open  :     0.063627
  64 &  57 :  open  :     0.071704
  64 &  56 :  open  :     0.073386
  62 &  61 :  open  :     0.077666
  62 &  59 :  open  :     0.086620

  Root           Eigenvalue       Energy Change        Residual
-------------------------------------------------------------------
Iteration:    0   Subspace Size:   15
Root: 1:        -0.05119221        -0.05119221         0.02396990  
Root: 2:         0.01340889         0.01340889         0.02316667  
Root: 3:         0.02042402         0.02042402         0.02757669  
Root: 4:         0.05741070         0.05741070         0.02100416  

Iteration:    1   Subspace Size:   19
Root: 1:        -0.05253430        -0.00134210         0.00352541  
Root: 2:         0.01197507        -0.00143382         0.00584890  
Root: 3:         0.01855035        -0.00187366         0.00616707  
Root: 4:         0.05575540        -0.00165529         0.00666053  

Iteration:    2   Subspace Size:   23
Root: 1:        -0.05256255        -0.00002825         0.00049282  
Root: 2:         0.01189308        -0.00008200         0.00121698  
Root: 3:         0.01845698        -0.00009337         0.00108551  
Root: 4:         0.05560117        -0.00015423         0.00229135  

Iteration:    3   Subspace Size:   27
Root: 1:        -0.05256307        -0.00000052         0.00007109  
Root: 2:         0.01188946        -0.00000362         0.00015919  
Root: 3:         0.01845430        -0.00000269         0.00020656  
Root: 4:         0.05558547        -0.00001570         0.00050432  

Iteration:    4   Subspace Size:   31
Root: 1:        -0.05256308        -0.00000001         0.00000932  
Root: 2:         0.01188939        -0.00000006         0.00003552  
Root: 3:         0.01845421        -0.00000009         0.00003157  
Root: 4:         0.05558487        -0.00000060         0.00011015  

Iteration:    5   Subspace Size:   35
Root: 1:        -0.05256308        -0.00000000         0.00000118  
Root: 2:         0.01188939        -0.00000000         0.00000602  
Root: 3:         0.01845421        -0.00000000         0.00000493  
Root: 4:         0.05558484        -0.00000003         0.00002864  

Iteration:    6   Subspace Size:   39
Root: 1:        -0.05256308        -0.00000000         0.00000015  Converged
Root: 2:         0.01188939        -0.00000000         0.00000115  
Root: 3:         0.01845421        -0.00000000         0.00000083  Converged
Root: 4:         0.05558484        -0.00000000         0.00000518  

Iteration:    7   Subspace Size:   41
Root: 1:        -0.05256308        -0.00000000         0.00000015  Converged
Root: 2:         0.01188939        -0.00000000         0.00000015  Converged
Root: 3:         0.01845421        -0.00000000         0.00000077  Converged
Root: 4:         0.05558484        -0.00000000         0.00000114  

Iteration:    8   Subspace Size:   42
Root: 1:        -0.05256308        -0.00000000         0.00000014  Converged
Root: 2:         0.01188939         0.00000000         0.00000015  Converged
Root: 3:         0.01845421        -0.00000000         0.00000076  Converged
Root: 4:         0.05558484        -0.00000000         0.00000024  Converged

Davidson converged in 8 iterations
42 sigma vectors were formed

  Root   Mult.   Total Energy (a.u.)   Ex. Energy (a.u.)     Ex. Energy (eV)     Ex. Energy (nm)        Osc. (a.u.)  
-------------------------------------------------------------------------------------------------------------------
     1  triplet       -779.51993949
     2  singlet       -779.51718482          0.00275467          0.07495842      16540.40047368          0.00000000
     3  singlet       -779.51712723          0.00281226          0.07652557      16201.67287591          0.00000000
     4  singlet       -779.47009397          0.04984551          1.35636524        914.09170116          0.00000000
     5  triplet       -779.45548701          0.06445247          1.75384075        706.92975207          0.26767066
     6  triplet       -779.44892220          0.07101729          1.93247843        641.58139407          0.00106571
     7  singlet       -779.44476865          0.07517084          2.04550218        606.13096440          0.00000000
     8  triplet       -779.41179157          0.10814792          2.94285416        421.30603138          0.05179229

Triplet  1: Largest CI coefficients:
  63  &  64 :  open  :   0.700328
  64  &  63 :  open  :  -0.700328

Singlet  2: Largest CI coefficients:
  64  &  64 : closed :   0.799607
  63  &  64 :  open  :  -0.410894
  64  &  63 :  open  :  -0.410894

Singlet  3: Largest CI coefficients:
  64  &  64 : closed :   0.582546
  63  &  64 :  open  :   0.564366
  64  &  63 :  open  :   0.564366

Singlet  4: Largest CI coefficients:
  63  &  63 : closed :  -0.819993
  62  &  63 :  open  :  -0.382848
  63  &  62 :  open  :  -0.382848
  62  &  62 : closed :   0.148535

Triplet  5: Largest CI coefficients:
  62  &  63 :  open  :  -0.704102
  63  &  62 :  open  :   0.704102

Triplet  6: Largest CI coefficients:
  62  &  64 :  open  :   0.688374
  64  &  62 :  open  :  -0.688374
  59  &  62 :  open  :  -0.106211
  62  &  59 :  open  :   0.106211

Singlet  7: Largest CI coefficients:
  62  &  64 :  open  :  -0.682397
  64  &  62 :  open  :  -0.682397
  59  &  62 :  open  :  -0.118726
  62  &  59 :  open  :  -0.118726

Triplet  8: Largest CI coefficients:
  61  &  64 :  open  :  -0.699128
  64  &  61 :  open  :   0.699128

Singlet state dipole moments:

  Root       Dx         Dy         Dz         |D|  (Debye)
------------------------------------------------------------
     1    -6.7330    -2.2815     2.5561     7.5546
     2    -9.9030    -1.5673     2.1512    10.2545
     3   -17.0385     0.9808     0.4270    17.0721
     4     0.9584    -0.6025    -1.9524     2.2569

Triplet state dipole moments:

  Root       Dx         Dy         Dz         |D|  (Debye)
------------------------------------------------------------
     1   -14.7063    -0.9694     2.5230    14.9526
     2   -11.5729     1.4556    -2.0425    11.8415
     3     1.0659    -0.6144    -1.9698     2.3225
     4    11.2043    -3.1868     1.3127    11.7224

Transition dipole moments between singlet states:

    Transition       Tx         Ty         Tz         |T| (a.u.)
------------------------------------------------------------------
     1 ->    2     2.4694    -0.3553    -0.0722     2.4959
     1 ->    3    -0.1332     0.0615    -0.0312     0.1500
     1 ->    4     0.8389    -0.0778    -0.0929     0.8476
     2 ->    3    -0.1173    -0.0219     0.0435     0.1270
     2 ->    4    -0.8353     0.0190     0.1552     0.8498
     3 ->    4    -0.2029     0.0293    -0.0042     0.2050

Transition dipole moments between triplet states:

    Transition       Tx         Ty         Tz         |T| (a.u.)
------------------------------------------------------------------
     1 ->    2    -0.0580     0.0547    -0.0159     0.0813
     1 ->    3     1.2123    -0.0602    -0.1956     1.2295
     1 ->    4    -0.4759     0.0552     0.0185     0.4795
     2 ->    3    -0.0866    -0.0349     0.0816     0.1240
     2 ->    4     0.0433    -0.0045    -0.0005     0.0436
     3 ->    4     0.7919    -0.1885     0.1830     0.8344

Magnetic transition dipole moments and r in gcp call
 n=          32
 coors(1) =   -9.43654217128281        2.16098840465458     
 -0.182178022760788     
 coors(2) =   -7.30226216740685        3.23286056121953     
  0.710876578636676     
 elements:            7           6
 gcp_e =   0.000000000000000E+000
 echo:  F
 pbc:  F
 method =pbeh3c              
 in gcp call
 n=          32
 coors(1) =   -9.43654217128281        2.16098840465458     
 -0.182178022760788     
 coors(2) =   -7.30226216740685        3.23286056121953     
  0.710876578636676     
 elements:            7           6
 gcp_e =   0.000000000000000E+000
 echo:  F
 pbc:  F
 method =pbeh3c              
otational strengths:

 Transition      Lx         Ly         Lz       R(len)     R(vel) (a.u.)
------------------------------------------------------------------------
 1 ->    2    -0.4373    -0.0845    -0.0846     1.0438    -0.0091
 1 ->    3    -0.1320    -0.1055     0.0969    -0.0081     0.0749
 1 ->    4    -0.1279     0.0674    -0.5262     0.0637     0.1771

Electric transition quadrupole moments (Cartesian):

 Transition      Qxy        Qxz        Qyz        Qxx        Qyy        Qzz       norm (a.u.)
----------------------------------------------------------------------------------------------
 1 ->    2     1.2159    -0.4077    -0.0068    -8.6853     0.0186     0.0467     8.7797
 1 ->    3    -0.1375     0.0719    -0.0328     0.1797    -0.0041    -0.1076     0.2627
 1 ->    4     0.3284    -0.0912    -0.0933     0.4967    -0.1337    -0.0823     0.6295


Building Xtilde...

Building Z-vector RHS...

 Generating 2nd functional diffs
Solving CPSCF equations
Using DIIS solver

 Iter         Residual      
------  --------------------
    1      5.224054633022
    2     12.724705947244
    3      0.909322223626
    4      0.104823940652
    5      0.038908692024
    6      0.019713747972
    7      0.009597631944
    8      0.007286108331
    9      0.003276090376
   10      0.001263270768
   11      0.000219358745
   12      0.000067539035
   13      0.000053218409
   14      0.000011281550
   15      0.000006234138
   16      0.000003482586
   17      0.000001136968
   18      0.000000705528

CPSCF converged

Building X...

Computing grad Generating 2nd functional diffs
 Generating 2nd functional diffs
Building Xtilde...

Building Z-vector RHS...

 Generating 2nd functional diffs
Solving CPSCF equations
Using DIIS solver

 Iter         Residual      
------  --------------------
    1      4.742644535874
    2     11.648804264268
    3      0.779728149952
    4      0.084164700496
    5      0.028475364085
    6      0.016846319513
    7      0.008918043400
    8      0.006228573896
    9      0.003036204791
   10      0.001146557831
   11      0.000184156447
   12      0.000062459750
   13      0.000039805409
   14      0.000009920743
   15      0.000004550670
   16      0.000002300572
   17      0.000000943551

CPSCF converged

Building X...

Computing grad Generating 2nd functional diffs
 Generating 2nd functional diffs
Building Xtilde...

Building Z-vector RHS...

 Generating 2nd functional diffs
Solving CPSCF equations
Using DIIS solver

 Iter         Residual      
------  --------------------
    1      1.176296763260
    2      2.315421221486
    3      0.445104848095
    4      0.072308519800
    5      0.029448449640
    6      0.007788976231
    7      0.002407924553
    8      0.001904630169
    9      0.000825019835
   10      0.000189209274
   11      0.000091065827
   12      0.000026756840
   13      0.000017272690
   14      0.000006181352
   15      0.000003849848
   16      0.000001799563
   17      0.000000644304

CPSCF converged

Building X...

 Generating 2nd functional diffs
 Generating 2nd functional diffs
Lower state energy:      -779.5171848168
Upper state energy:      -779.5171272251
Energy difference:          0.0000575918
 Energy calculation finished, energy:  0.000000000E+00

Converting Cartesians to HDLC

Converting Cartesians to HDLC

Converting Cartesians to HDLC
 in dlf_makehessian...
Updating Hessian with the BFGS update, No     2
Testing convergence  in cycle    3
    Energy  0.0000E+00 Target: 1.0000E-05 converged?  yes
  Max step  5.0175E-01 Target: 4.0000E-04 converged?   no
  RMS step  5.2588E-02 Target: 2.6667E-04 converged?   no
  Max grad  1.3835E-02 Target: 1.0000E-04 converged?   no
  RMS grad  3.6958E-03 Target: 6.6667E-05 converged?   no

Converting HDLC to Cartesians
 in gcp call
 n=          32
 coors(1) =   -9.38822888713793        2.17686873744404     
 -0.211330705048494     
 coors(2) =   -7.24805884160361        3.21275434687848     
  0.720565505222946     
 elements:            7           6
 gcp_e =    1.00000000000000     
 echo:  F
 pbc:  F
 method =pbeh3c              
DFTD Energy:    -0.0208165 hartree
gCP Energy:     0.0530853 hartree
| Total AOs: 316    Total MOs: 298
Setting up the DFT grid...
| time to set the grid = 0.08 s
DFT grid points: 367987 (11499 points/atom)

                      *** Start SCF Iterations ***

 Iter     DIIS Error       Energy change      Electrons        XC Energy           Energy        Time(s)
----------------------------------------------------------------------------------------------------------
Initial temperature is 0.250000
| Skip purify step
|    1     0.0525054442    -779.1483752879   125.9979896743   -64.4812663427    -779.1483752879     1.94  
|    2     0.1218031510      +7.8377548380   126.0000489462   -63.7639059603    -771.3106204498     1.90  
|    3     0.0428617236      -0.7301881080   126.0000499779   -63.7943692918    -772.0408085578     1.87  
|    4     0.0247780510      -0.0505287569   126.0000518316   -63.8238403943    -772.0913373147     1.80  
|    5     0.0111454759      -0.0303861609   126.0000512261   -63.8453618177    -772.1217234756     1.78  
|    6     0.0051049690      -0.0083179181   126.0000516175   -63.8585385682    -772.1300413937     1.76  
|    7     0.0018786775      -0.0009429328   126.0000516780   -63.8640871344    -772.1309843265     1.71  
|    8     0.0005410432      -0.0000781029   126.0000516474   -63.8670164027    -772.1310624294     1.66  
|    9     0.0001841788      -0.0000103896   126.0000516534   -63.8667741512    -772.1310728190     1.96  
|   10     0.0000688273      -0.0000017360   126.0000516552   -63.8668881551    -772.1310745550     1.60  
|   11     0.0000277154      -0.0000001672   126.0000516555   -63.8668601607    -772.1310747223     1.56  
----------------------------------------------------------------------------------------------------------
FINAL ENERGY: -772.1310747223 a.u.
Fractional Occupation Entropy: 0.0000000000
Mermin Free Energy:            -772.1310747223
DISPERSION CONTRIBUTION TO ENERGY: -0.0208165079 a.u.
GCP BSSE CORRECTION: 0.0530852777 a.u.
HOMO-LUMO GAP: 1.151 eV
CENTER OF MASS: {-0.047024, -0.125760, -0.046339} ANGS
DIPOLE MOMENT: {-10.537090, 0.689998, 1.465701} (|D| = 10.660893) DEBYE
Writing out molden info

Running Mulliken population analysis...


  Restricted hh-TDA Parameters
--------------------------------------------
Number of occupied orbitals:            64
Number of virtual orbitals:            234
Number of molecular orbitals:          298
Number of basis functions:             316
Multiplicity of target state:      singlet

 Generating 2nd functional diffs
Reference energy:             -779.4655457200
Number of electrons:           128.0000524765
XC energy:                     -65.1812614520

      Davidson Diagonalization Parameters
-----------------------------------------------
Number of roots to find:                    4
Number of guess vectors:                   15
Maximum subspace size:                    300
Number of vectors to save:                  4
Collapse vectors per root:                  2
Number of CSFs:                          2080
Maximum Davidson iterations:              500
Residual convergence:                 1.0e-06
Orthogonality tolerance:              1.0e-12
Use incremental sigma vectors:             No

Davidson memory usage:  12.89 MB

Guess Vectors:
  64 &  64 : closed :    -0.184172
  64 &  63 :  open  :    -0.143641
  63 &  63 : closed :    -0.103109
  64 &  62 :  open  :    -0.096258
  63 &  62 :  open  :    -0.055726
  64 &  61 :  open  :    -0.010944
  62 &  62 : closed :    -0.008343
  64 &  59 :  open  :    -0.004628
  64 &  60 :  open  :     0.016964
  64 &  58 :  open  :     0.020642
  63 &  61 :  open  :     0.029588
  63 &  59 :  open  :     0.035903
  63 &  60 :  open  :     0.057496
  63 &  58 :  open  :     0.061174
  64 &  57 :  open  :     0.068819

  Root           Eigenvalue       Energy Change        Residual
-------------------------------------------------------------------
Iteration:    0   Subspace Size:   15
Root: 1:        -0.05052746        -0.05052746         0.02912324  
Root: 2:        -0.04621799        -0.04621799         0.05661111  
Root: 3:        -0.00035936        -0.00035936         0.03749101  
Root: 4:         0.03235933         0.03235933         0.06050160  

Iteration:    1   Subspace Size:   19
Root: 1:        -0.05246050        -0.00193304         0.00420204  
Root: 2:        -0.05233845        -0.00612045         0.00743869  
Root: 3:        -0.00312779        -0.00276843         0.00869362  
Root: 4:         0.02114514        -0.01121419         0.01918799  

Iteration:    2   Subspace Size:   23
Root: 1:        -0.05249555        -0.00003505         0.00071273  
Root: 2:        -0.05242804        -0.00008960         0.00139272  
Root: 3:        -0.00329322        -0.00016543         0.00220548  
Root: 4:         0.02039347        -0.00075167         0.00525978  

Iteration:    3   Subspace Size:   27
Root: 1:        -0.05249653        -0.00000098         0.00013386  
Root: 2:        -0.05243055        -0.00000250         0.00024712  
Root: 3:        -0.00330322        -0.00001001         0.00046429  
Root: 4:         0.02032477        -0.00006870         0.00175692  

Iteration:    4   Subspace Size:   31
Root: 1:        -0.05249656        -0.00000003         0.00002042  
Root: 2:        -0.05243062        -0.00000007         0.00004869  
Root: 3:        -0.00330364        -0.00000042         0.00008525  
Root: 4:         0.02031813        -0.00000664         0.00037431  

Iteration:    5   Subspace Size:   35
Root: 1:        -0.05249656        -0.00000000         0.00000314  
Root: 2:        -0.05243062        -0.00000000         0.00000742  
Root: 3:        -0.00330365        -0.00000001         0.00001671  
Root: 4:         0.02031788        -0.00000026         0.00007931  

Iteration:    6   Subspace Size:   39
Root: 1:        -0.05249656        -0.00000000         0.00000049  Converged
Root: 2:        -0.05243063        -0.00000000         0.00000100  
Root: 3:        -0.00330365        -0.00000000         0.00000324  
Root: 4:         0.02031786        -0.00000001         0.00001778  

Iteration:    7   Subspace Size:   42
Root: 1:        -0.05249656        -0.00000000         0.00000039  Converged
Root: 2:        -0.05243063        -0.00000000         0.00000014  Converged
Root: 3:        -0.00330365        -0.00000000         0.00000058  Converged
Root: 4:         0.02031786        -0.00000000         0.00000333  

Iteration:    8   Subspace Size:   43
Root: 1:        -0.05249656        -0.00000000         0.00000039  Converged
Root: 2:        -0.05243063        -0.00000000         0.00000013  Converged
Root: 3:        -0.00330365        -0.00000000         0.00000057  Converged
Root: 4:         0.02031786        -0.00000000         0.00000077  Converged

Davidson converged in 8 iterations
43 sigma vectors were formed

      Davidson Diagonalization Parameters
-----------------------------------------------
Number of roots to find:                    4
Number of guess vectors:                   15
Maximum subspace size:                    300
Number of vectors to save:                  4
Collapse vectors per root:                  2
Number of CSFs:                          2016
Maximum Davidson iterations:              500
Residual convergence:                 1.0e-06
Orthogonality tolerance:              1.0e-12
Use incremental sigma vectors:             No

Davidson memory usage:  12.58 MB

Guess Vectors:
  64 &  63 :  open  :    -0.143641
  64 &  62 :  open  :    -0.096258
  63 &  62 :  open  :    -0.055726
  64 &  61 :  open  :    -0.010944
  64 &  59 :  open  :    -0.004628
  64 &  60 :  open  :     0.016964
  64 &  58 :  open  :     0.020642
  63 &  61 :  open  :     0.029588
  63 &  59 :  open  :     0.035903
  63 &  60 :  open  :     0.057496
  63 &  58 :  open  :     0.061174
  64 &  57 :  open  :     0.068819
  64 &  56 :  open  :     0.071580
  62 &  61 :  open  :     0.076970
  62 &  59 :  open  :     0.083286

  Root           Eigenvalue       Energy Change        Residual
-------------------------------------------------------------------
Iteration:    0   Subspace Size:   15
Root: 1:        -0.05384899        -0.05384899         0.02398784  
Root: 2:         0.01139958         0.01139958         0.02318399  
Root: 3:         0.01815012         0.01815012         0.02806882  
Root: 4:         0.05674914         0.05674914         0.02131158  

Iteration:    1   Subspace Size:   19
Root: 1:        -0.05519877        -0.00134978         0.00357569  
Root: 2:         0.00996418        -0.00143541         0.00569656  
Root: 3:         0.01621048        -0.00193963         0.00640342  
Root: 4:         0.05505347        -0.00169567         0.00691734  

Iteration:    2   Subspace Size:   23
Root: 1:        -0.05522767        -0.00002890         0.00049780  
Root: 2:         0.00988677        -0.00007740         0.00119654  
Root: 3:         0.01611029        -0.00010019         0.00108520  
Root: 4:         0.05488437        -0.00016911         0.00237862  

Iteration:    3   Subspace Size:   27
Root: 1:        -0.05522821        -0.00000054         0.00007123  
Root: 2:         0.00988331        -0.00000346         0.00015440  
Root: 3:         0.01610761        -0.00000268         0.00020146  
Root: 4:         0.05486739        -0.00001697         0.00052626  

Iteration:    4   Subspace Size:   31
Root: 1:        -0.05522822        -0.00000001         0.00000928  
Root: 2:         0.00988325        -0.00000006         0.00003424  
Root: 3:         0.01610752        -0.00000009         0.00003108  
Root: 4:         0.05486673        -0.00000066         0.00011384  

Iteration:    5   Subspace Size:   35
Root: 1:        -0.05522822        -0.00000000         0.00000118  
Root: 2:         0.00988325        -0.00000000         0.00000575  
Root: 3:         0.01610752        -0.00000000         0.00000471  
Root: 4:         0.05486670        -0.00000003         0.00002915  

Iteration:    6   Subspace Size:   39
Root: 1:        -0.05522822        -0.00000000         0.00000015  Converged
Root: 2:         0.00988325        -0.00000000         0.00000111  
Root: 3:         0.01610752        -0.00000000         0.00000080  Converged
Root: 4:         0.05486670        -0.00000000         0.00000543  

Iteration:    7   Subspace Size:   41
Root: 1:        -0.05522822        -0.00000000         0.00000015  Converged
Root: 2:         0.00988325        -0.00000000         0.00000016  Converged
Root: 3:         0.01610752        -0.00000000         0.00000072  Converged
Root: 4:         0.05486670        -0.00000000         0.00000119  

Iteration:    8   Subspace Size:   42
Root: 1:        -0.05522822        -0.00000000         0.00000015  Converged
Root: 2:         0.00988325        -0.00000000         0.00000016  Converged
Root: 3:         0.01610752        -0.00000000         0.00000070  Converged
Root: 4:         0.05486670        -0.00000000         0.00000022  Converged

Davidson converged in 8 iterations
42 sigma vectors were formed

  Root   Mult.   Total Energy (a.u.)   Ex. Energy (a.u.)     Ex. Energy (eV)     Ex. Energy (nm)        Osc. (a.u.)  
-------------------------------------------------------------------------------------------------------------------
     1  triplet       -779.52077394
     2  singlet       -779.51804228          0.00273165          0.07433204      16679.78131047          0.00000000
     3  singlet       -779.51797635          0.00279759          0.07612631      16286.64467496          0.00000000
     4  singlet       -779.46884937          0.05192456          1.41293899        877.49167638          0.00000000
     5  triplet       -779.45566247          0.06511147          1.77177284        699.77492508          0.01519166
     6  triplet       -779.44943820          0.07133573          1.94114379        638.71734413          0.00026712
     7  singlet       -779.44522786          0.07554608          2.05571305        603.12026977          0.00000000
     8  triplet       -779.41067902          0.11009491          2.99583449        413.85537554          0.07986614

Triplet  1: Largest CI coefficients:
  63  &  64 :  open  :   0.700631
  64  &  63 :  open  :  -0.700631

Singlet  2: Largest CI coefficients:
  63  &  64 :  open  :   0.696240
  64  &  63 :  open  :   0.696240

Singlet  3: Largest CI coefficients:
  64  &  64 : closed :   0.985912

Singlet  4: Largest CI coefficients:
  63  &  63 : closed :  -0.806480
  62  &  63 :  open  :  -0.399126
  63  &  62 :  open  :  -0.399126
  62  &  62 : closed :   0.136700

Triplet  5: Largest CI coefficients:
  62  &  63 :  open  :   0.704083
  63  &  62 :  open  :  -0.704083

Triplet  6: Largest CI coefficients:
  62  &  64 :  open  :   0.689085
  64  &  62 :  open  :  -0.689085
  59  &  62 :  open  :  -0.106688
  62  &  59 :  open  :   0.106688

Singlet  7: Largest CI coefficients:
  62  &  64 :  open  :  -0.683276
  64  &  62 :  open  :  -0.683276
  59  &  62 :  open  :  -0.119293
  62  &  59 :  open  :  -0.119293

Triplet  8: Largest CI coefficients:
  61  &  64 :  open  :  -0.698415
  64  &  61 :  open  :   0.698415

Singlet state dipole moments:

  Root       Dx         Dy         Dz         |D|  (Debye)
------------------------------------------------------------
     1   -14.5361    -1.0487     2.4681    14.7814
     2    -1.8961    -3.0297     2.4467     4.3314
     3   -17.0117     0.9105     0.4441    17.0418
     4     1.0935    -0.7161    -1.8043     2.2280

Triplet state dipole moments:

  Root       Dx         Dy         Dz         |D|  (Debye)
------------------------------------------------------------
     1   -14.6263    -1.0599     2.5642    14.8871
     2   -11.5302     1.3805    -1.9904    11.7819
     3     1.1965    -0.7247    -1.8268     2.3008
     4    11.2884    -3.1611     1.2785    11.7921

Transition dipole moments between singlet states:

    Transition       Tx         Ty         Tz         |T| (a.u.)
------------------------------------------------------------------
     1 ->    2     0.5823    -0.0397    -0.0965     0.5916
     1 ->    3    -0.0384    -0.0472     0.0437     0.0749
     1 ->    4    -1.0313     0.0601     0.1449     1.0431
     2 ->    3    -0.1671     0.0391    -0.0032     0.1716
     2 ->    4     0.2591    -0.0495    -0.0085     0.2639
     3 ->    4    -0.1912     0.0290    -0.0057     0.1934

Transition dipole moments between triplet states:

    Transition       Tx         Ty         Tz         |T| (a.u.)
------------------------------------------------------------------
     1 ->    2     0.0501    -0.0498     0.0068     0.0709
     1 ->    3     1.0914    -0.0641    -0.1580     1.1046
     1 ->    4    -0.5058     0.0633     0.0137     0.5099
     2 ->    3     0.0566     0.0402    -0.0804     0.1062
     2 ->    4    -0.0458     0.0053    -0.0007     0.0461
     3 ->    4     0.7421    -0.1681     0.1566     0.7768

Magnetic transition dipole moments and rotational strengths:

 Transition      Lx         Ly         Lz       R(len)     R(vel) (a.u.)
------- in gcp call
 n=          32
 coors(1) =   -9.38822888713793        2.17686873744404     
 -0.211330705048494     
 coors(2) =   -7.24805884160361        3.21275434687848     
  0.720565505222946     
 elements:            7           6
 gcp_e =   0.000000000000000E+000
 echo:  F
 pbc:  F
 method =pbeh3c              
 in gcp call
 n=          32
 coors(1) =   -9.38822888713793        2.17686873744404     
 -0.211330705048494     
 coors(2) =   -7.24805884160361        3.21275434687848     
  0.720565505222946     
 elements:            7           6
 gcp_e =   0.000000000000000E+000
 echo:  F
 pbc:  F
 method =pbeh3c              
-----------------------------------------------------------------
 1 ->    2     0.4312     0.0775     0.1006    -0.2383    -0.0117
 1 ->    3     0.2021     0.1688    -0.1334     0.0216    -0.1786
 1 ->    4     0.0611     0.3024     0.2639     0.0067    -0.0063

Electric transition quadrupole moments (Cartesian):

 Transition      Qxy        Qxz        Qyz        Qxx        Qyy        Qzz       norm (a.u.)
----------------------------------------------------------------------------------------------
 1 ->    2     0.0757     0.1762    -0.0433    -1.6748     0.1641    -0.3765     1.7356
 1 ->    3     0.1389    -0.1325     0.0340     0.3831    -0.0356     0.1647     0.4617
 1 ->    4    -0.5338     0.3753     0.1729     2.5598     0.3632    -0.2115     2.6804


Building Xtilde...

Building Z-vector RHS...

 Generating 2nd functional diffs
Solving CPSCF equations
Using DIIS solver

 Iter         Residual      
------  --------------------
    1      4.030276505922
    2      9.830673741796
    3      0.675766758277
    4      0.058693631387
    5      0.014927489928
    6      0.005173319205
    7      0.002979307574
    8      0.001742005966
    9      0.000961778953
   10      0.000385997211
   11      0.000090008726
   12      0.000052525477
   13      0.000018090069
   14      0.000006506406
   15      0.000002475579
   16      0.000000922902

CPSCF converged

Building X...

Computing grad Generating 2nd functional diffs
 Generating 2nd functional diffs
Building Xtilde...

Building Z-vector RHS...

 Generating 2nd functional diffs
Solving CPSCF equations
Using DIIS solver

 Iter         Residual      
------  --------------------
    1      5.961992361481
    2     14.227967408147
    3      1.104157127244
    4      0.140699503132
    5      0.054168371251
    6      0.022150031263
    7      0.005357125939
    8      0.001988485189
    9      0.000998695877
   10      0.000772196210
   11      0.000240515966
   12      0.000076119032
   13      0.000064556396
   14      0.000014126139
   15      0.000008442692
   16      0.000004343206
   17      0.000001950247
   18      0.000001007398
   19      0.000000203611

CPSCF converged

Building X...

Computing grad Generating 2nd functional diffs
 Generating 2nd functional diffs
Building Xtilde...

Building Z-vector RHS...

 Generating 2nd functional diffs
Solving CPSCF equations
Using DIIS solver

 Iter         Residual      
------  --------------------
    1      0.281167638334
    2      0.555492146473
    3      0.103231380006
    4      0.029118207515
    5      0.018053766731
    6      0.007873462226
    7      0.003265158879
    8      0.001088472607
    9      0.000239610919
   10      0.000089331105
   11      0.000025651079
   12      0.000011899882
   13      0.000004942708
   14      0.000003314538
   15      0.000001009647
   16      0.000000451333

CPSCF converged

Building X...

 Generating 2nd functional diffs
 Generating 2nd functional diffs
Lower state energy:      -779.5180422833
Upper state energy:      -779.5179763451
Energy difference:          0.0000659382
 Energy calculation finished, energy:  0.000000000E+00

Converting Cartesians to HDLC

Converting Cartesians to HDLC

Converting Cartesians to HDLC
 in dlf_makehessian...
Updating Hessian with the BFGS update, No     3
Testing convergence  in cycle    4
    Energy  0.0000E+00 Target: 1.0000E-05 converged?  yes
  Max step  1.6278E-01 Target: 4.0000E-04 converged?   no
  RMS step  2.3463E-02 Target: 2.6667E-04 converged?   no
  Max grad  1.2010E-02 Target: 1.0000E-04 converged?   no
  RMS grad  3.6936E-03 Target: 6.6667E-05 converged?   no

Converting HDLC to Cartesians
 in gcp call
 n=          32
 coors(1) =   -9.37291970718111        2.18530117292167     
 -0.225658627904709     
 coors(2) =   -7.23363804156960        3.20698123288668     
  0.725863160153779     
 elements:            7           6
 gcp_e =    1.00000000000000     
 echo:  F
 pbc:  F
 method =pbeh3c              
DFTD Energy:    -0.0208193 hartree
gCP Energy:     0.0530305 hartree
| Total AOs: 316    Total MOs: 298
Setting up the DFT grid...
| time to set the grid = 0.08 s
DFT grid points: 367999 (11499 points/atom)

                      *** Start SCF Iterations ***

 Iter     DIIS Error       Energy change      Electrons        XC Energy           Energy        Time(s)
----------------------------------------------------------------------------------------------------------
Initial temperature is 0.250000
| Skip purify step
|    1     0.0532683909    -779.1384169888   125.9938976114   -64.4786572983    -779.1384169888     1.92  
|    2     0.1223591367      +7.8400255383   126.0000466094   -63.7605670604    -771.2983914505     1.88  
|    3     0.0443589775      -0.7353491147   126.0000476470   -63.7906855995    -772.0337405651     1.86  
|    4     0.0247026731      -0.0530370525   126.0000493729   -63.8186947035    -772.0867776176     1.79  
|    5     0.0138342865      -0.0306586442   126.0000489418   -63.8382795894    -772.1174362619     1.77  
|    6     0.0068254041      -0.0113458919   126.0000493408   -63.8521236873    -772.1287821538     1.75  
|    7     0.0020742328      -0.0018774633   126.0000494469   -63.8595916956    -772.1306596171     1.69  
|    8     0.0005774403      -0.0001733036   126.0000494369   -63.8634566284    -772.1308329207     1.66  
|    9     0.0001784813      -0.0000175402   126.0000494503   -63.8635107028    -772.1308504609     1.94  
|   10     0.0000780390      -0.0000020950   126.0000494533   -63.8637404384    -772.1308525559     1.59  
|   11     0.0000366557      -0.0000002555   126.0000494541   -63.8637433849    -772.1308528114     1.56  
----------------------------------------------------------------------------------------------------------
FINAL ENERGY: -772.1308528114 a.u.
Fractional Occupation Entropy: 0.0000000000
Mermin Free Energy:            -772.1308528114
DISPERSION CONTRIBUTION TO ENERGY: -0.0208192902 a.u.
GCP BSSE CORRECTION: 0.0530305499 a.u.
HOMO-LUMO GAP: 1.157 eV
CENTER OF MASS: {-0.049009, -0.127614, -0.042521} ANGS
DIPOLE MOMENT: {-10.431259, 0.728399, 1.350880} (|D| = 10.543558) DEBYE
Writing out molden info

Running Mulliken population analysis...


  Restricted hh-TDA Parameters
--------------------------------------------
Number of occupied orbitals:            64
Number of virtual orbitals:            234
Number of molecular orbitals:          298
Number of basis functions:             316
Multiplicity of target state:      singlet

 Generating 2nd functional diffs
Reference energy:             -779.4648202161
Number of electrons:           128.0000502392
XC energy:                     -65.1780793972

      Davidson Diagonalization Parameters
-----------------------------------------------
Number of roots to find:                    4
Number of guess vectors:                   15
Maximum subspace size:                    300
Number of vectors to save:                  4
Collapse vectors per root:                  2
Number of CSFs:                          2080
Maximum Davidson iterations:              500
Residual convergence:                 1.0e-06
Orthogonality tolerance:              1.0e-12
Use incremental sigma vectors:             No

Davidson memory usage:  12.89 MB

Guess Vectors:
  64 &  64 : closed :    -0.185202
  64 &  63 :  open  :    -0.144467
  63 &  63 : closed :    -0.103732
  64 &  62 :  open  :    -0.097895
  63 &  62 :  open  :    -0.057160
  64 &  61 :  open  :    -0.011627
  62 &  62 : closed :    -0.010588
  64 &  59 :  open  :    -0.005853
  64 &  60 :  open  :     0.016588
  64 &  58 :  open  :     0.019665
  63 &  61 :  open  :     0.029108
  63 &  59 :  open  :     0.034882
  63 &  60 :  open  :     0.057323
  63 &  58 :  open  :     0.060400
  64 &  57 :  open  :     0.067834

  Root           Eigenvalue       Energy Change        Residual
-------------------------------------------------------------------
Iteration:    0   Subspace Size:   15
Root: 1:        -0.05150803        -0.05150803         0.02890035  
Root: 2:        -0.04719966        -0.04719966         0.05666584  
Root: 3:        -0.00056257        -0.00056257         0.03739032  
Root: 4:         0.03131037         0.03131037         0.06075929  

Iteration:    1   Subspace Size:   19
Root: 1:        -0.05340404        -0.00189601         0.00431812  
Root: 2:        -0.05334615        -0.00614649         0.00743225  
Root: 3:        -0.00332318        -0.00276061         0.00878617  
Root: 4:         0.01994411        -0.01136626         0.01931094  

Iteration:    2   Subspace Size:   23
Root: 1:        -0.05344314        -0.00003910         0.00110209  
Root: 2:        -0.05343383        -0.00008768         0.00119004  
Root: 3:        -0.00349190        -0.00016872         0.00224325  
Root: 4:         0.01918688        -0.00075724         0.00533048  

Iteration:    3   Subspace Size:   27
Root: 1:        -0.05344492        -0.00000178         0.00022063  
Root: 2:        -0.05343585        -0.00000201         0.00020131  
Root: 3:        -0.00350231        -0.00001040         0.00047032  
Root: 4:         0.01911643        -0.00007045         0.00175826  

Iteration:    4   Subspace Size:   31
Root: 1:        -0.05344498        -0.00000006         0.00004180  
Root: 2:        -0.05343590        -0.00000006         0.00003602  
Root: 3:        -0.00350274        -0.00000043         0.00008620  
Root: 4:         0.01910989        -0.00000654         0.00036619  

Iteration:    5   Subspace Size:   35
Root: 1:        -0.05344498        -0.00000000         0.00000683  
Root: 2:        -0.05343590        -0.00000000         0.00000525  
Root: 3:        -0.00350275        -0.00000001         0.00001742  
Root: 4:         0.01910964        -0.00000024         0.00007591  

Iteration:    6   Subspace Size:   39
Root: 1:        -0.05344498        -0.00000000         0.00000095  Converged
Root: 2:        -0.05343590        -0.00000000         0.00000074  Converged
Root: 3:        -0.00350275        -0.00000000         0.00000347  
Root: 4:         0.01910963        -0.00000001         0.00001690  

Iteration:    7   Subspace Size:   41
Root: 1:        -0.05344498        -0.00000000         0.00000085  Converged
Root: 2:        -0.05343590        -0.00000000         0.00000068  Converged
Root: 3:        -0.00350275        -0.00000000         0.00000062  Converged
Root: 4:         0.01910963        -0.00000000         0.00000339  

Iteration:    8   Subspace Size:   42
Root: 1:        -0.05344498        -0.00000000         0.00000082  Converged
Root: 2:        -0.05343590        -0.00000000         0.00000067  Converged
Root: 3:        -0.00350275        -0.00000000         0.00000061  Converged
Root: 4:         0.01910963        -0.00000000         0.00000074  Converged

Davidson converged in 8 iterations
42 sigma vectors were formed

      Davidson Diagonalization Parameters
-----------------------------------------------
Number of roots to find:                    4
Number of guess vectors:                   15
Maximum subspace size:                    300
Number of vectors to save:                  4
Collapse vectors per root:                  2
Number of CSFs:                          2016
Maximum Davidson iterations:              500
Residual convergence:                 1.0e-06
Orthogonality tolerance:              1.0e-12
Use incremental sigma vectors:             No

Davidson memory usage:  12.58 MB

Guess Vectors:
  64 &  63 :  open  :    -0.144467
  64 &  62 :  open  :    -0.097895
  63 &  62 :  open  :    -0.057160
  64 &  61 :  open  :    -0.011627
  64 &  59 :  open  :    -0.005853
  64 &  60 :  open  :     0.016588
  64 &  58 :  open  :     0.019665
  63 &  61 :  open  :     0.029108
  63 &  59 :  open  :     0.034882
  63 &  60 :  open  :     0.057323
  63 &  58 :  open  :     0.060400
  64 &  57 :  open  :     0.067834
  64 &  56 :  open  :     0.069774
  62 &  61 :  open  :     0.075680
  62 &  59 :  open  :     0.081454

  Root           Eigenvalue       Energy Change        Residual
-------------------------------------------------------------------
Iteration:    0   Subspace Size:   15
Root: 1:        -0.05478215        -0.05478215         0.02394282  
Root: 2:         0.01027292         0.01027292         0.02313497  
Root: 3:         0.01692029         0.01692029         0.02798705  
Root: 4:         0.05613907         0.05613907         0.02139316  

Iteration:    1   Subspace Size:   19
Root: 1:        -0.05612591        -0.00134376         0.00360938  
Root: 2:         0.00884468        -0.00142824         0.00568807  
Root: 3:         0.01499973        -0.00192056         0.00642530  
Root: 4:         0.05443567        -0.00170340         0.00694785  

Iteration:    2   Subspace Size:   23
Root: 1:        -0.05615544        -0.00002953         0.00049008  
Root: 2:         0.00876752        -0.00007716         0.00120021  
Root: 3:         0.01489840        -0.00010133         0.00108433  
Root: 4:         0.05426463        -0.00017103         0.00244226  

Iteration:    3   Subspace Size:   27
Root: 1:        -0.05615596        -0.00000052         0.00007127  
Root: 2:         0.00876405        -0.00000348         0.00015299  
Root: 3:         0.01489573        -0.00000267         0.00019768  
Root: 4:         0.05424681        -0.00001783         0.00053463  

Iteration:    4   Subspace Size:   31
Root: 1:        -0.05615597        -0.00000001         0.00000919  
Root: 2:         0.00876399        -0.00000006         0.00003389  
Root: 3:         0.01489565        -0.00000008         0.00003068  
Root: 4:         0.05424613        -0.00000068         0.00011435  

Iteration:    5   Subspace Size:   35
Root: 1:        -0.05615597        -0.00000000         0.00000115  
Root: 2:         0.00876399        -0.00000000         0.00000571  
Root: 3:         0.01489565        -0.00000000         0.00000463  
Root: 4:         0.05424610        -0.00000003         0.00002860  

Iteration:    6   Subspace Size:   39
Root: 1:        -0.05615597        -0.00000000         0.00000015  Converged
Root: 2:         0.00876399        -0.00000000         0.00000110  
Root: 3:         0.01489565        -0.00000000         0.00000079  Converged
Root: 4:         0.05424610        -0.00000000         0.00000547  

Iteration:    7   Subspace Size:   41
Root: 1:        -0.05615597        -0.00000000         0.00000015  Converged
Root: 2:         0.00876399        -0.00000000         0.00000016  Converged
Root: 3:         0.01489565        -0.00000000         0.00000073  Converged
Root: 4:         0.05424610        -0.00000000         0.00000119  

Iteration:    8   Subspace Size:   42
Root: 1:        -0.05615597        -0.00000000         0.00000015  Converged
Root: 2:         0.00876399         0.00000000         0.00000016  Converged
Root: 3:         0.01489565        -0.00000000         0.00000070  Converged
Root: 4:         0.05424610        -0.00000000         0.00000023  Converged

Davidson converged in 8 iterations
42 sigma vectors were formed

  Root   Mult.   Total Energy (a.u.)   Ex. Energy (a.u.)     Ex. Energy (eV)     Ex. Energy (nm)        Osc. (a.u.)  
-------------------------------------------------------------------------------------------------------------------
     1  triplet       -779.52097618
     2  singlet       -779.51826520          0.00271098          0.07376963      16806.94669539          0.00000000
     3  singlet       -779.51825612          0.00272007          0.07401672      16750.83880492          0.00000000
     4  singlet       -779.46832297          0.05265322          1.43276665        865.34831678          0.00000000
     5  triplet       -779.45605623          0.06491996          1.76656158        701.83922279          0.25867169
     6  triplet       -779.44992457          0.07105161          1.93341249        641.27143648          0.00106411
     7  singlet       -779.44571059          0.07526560          2.04808080        605.36781869          0.00000000
     8  triplet       -779.41057412          0.11040207          3.00419256        412.70397382          0.01613584

Triplet  1: Largest CI coefficients:
  63  &  64 :  open  :   0.700735
  64  &  63 :  open  :  -0.700735

Singlet  2: Largest CI coefficients:
  64  &  64 : closed :  -0.784691
  63  &  64 :  open  :  -0.425399
  64  &  63 :  open  :  -0.425399

Singlet  3: Largest CI coefficients:
  64  &  64 : closed :  -0.602079
  63  &  64 :  open  :   0.554165
  64  &  63 :  open  :   0.554165

Singlet  4: Largest CI coefficients:
  63  &  63 : closed :   0.796330
  62  &  63 :  open  :   0.410015
  63  &  62 :  open  :   0.410015
  62  &  62 : closed :  -0.131925

Triplet  5: Largest CI coefficients:
  62  &  63 :  open  :   0.704047
  63  &  62 :  open  :  -0.704047

Triplet  6: Largest CI coefficients:
  62  &  64 :  open  :   0.689167
  64  &  62 :  open  :  -0.689167
  59  &  62 :  open  :  -0.107279
  62  &  59 :  open  :   0.107279

Singlet  7: Largest CI coefficients:
  62  &  64 :  open  :   0.683430
  64  &  62 :  open  :   0.683430
  59  &  62 :  open  :   0.119969
  62  &  59 :  open  :   0.119969

Triplet  8: Largest CI coefficients:
  61  &  64 :  open  :  -0.698099
  64  &  61 :  open  :   0.698099

Singlet state dipole moments:

  Root       Dx         Dy         Dz         |D|  (Debye)
------------------------------------------------------------
     1    -6.0573    -2.2824     2.2701     6.8596
     2   -10.3128    -1.8742     2.7381    10.8334
     3   -16.9311     0.8875     0.4234    16.9597
     4     1.1277    -0.7447    -1.7450     2.2071

Triplet state dipole moments:

  Root       Dx         Dy         Dz         |D|  (Debye)
------------------------------------------------------------
     1   -14.6011    -1.0942     2.5862    14.8687
     2   -11.5330     1.3603    -1.9706    11.7789
     3     1.2324    -0.7516    -1.7703     2.2842
     4    11.1936    -3.1229     1.2254    11.6855

Transition dipole moments between singlet states:

    Transition       Tx         Ty         Tz         |T| (a.u.)
------------------------------------------------------------------
     1 ->    2     2.4141    -0.3854     0.0148     2.4447
     1 ->    3    -0.1480    -0.0020     0.0237     0.1499
     1 ->    4    -0.4619     0.0056     0.0764     0.4682
     2 ->    3    -0.0800     0.0587    -0.0302     0.1037
     2 ->    4     0.8896    -0.0743    -0.1056     0.8989
     3 ->    4    -0.1864     0.0289    -0.0061     0.1887

Transition dipole moments between triplet states:

    Transition       Tx         Ty         Tz         |T| (a.u.)
------------------------------------------------------------------
     1 ->    2     0.0481    -0.0469     0.0025     0.0672
     1 ->    3     1.0289    -0.0632    -0.1423     1.0407
     1 ->    4    -0.5160     0.0649     0.0123     0.5202
     2 ->    3     0.0351     0.0440    -0.0800     0.0978
     2 ->    4    -0.0482     0.0060    -0.0015     0.0486
     3 ->    4     0.7177    -0.1612     0.1477     0.7502

Magnetic transition dipole moments and r in gcp call
 n=          32
 coors(1) =   -9.37291970718111        2.18530117292167     
 -0.225658627904709     
 coors(2) =   -7.23363804156960        3.20698123288668     
  0.725863160153779     
 elements:            7           6
 gcp_e =   0.000000000000000E+000
 echo:  F
 pbc:  F
 method =pbeh3c              
 in gcp call
 n=          32
 coors(1) =   -9.37291970718111        2.18530117292167     
 -0.225658627904709     
 coors(2) =   -7.23363804156960        3.20698123288668     
  0.725863160153779     
 elements:            7           6
 gcp_e =   0.000000000000000E+000
 echo:  F
 pbc:  F
 method =pbeh3c              
otational strengths:

 Transition      Lx         Ly         Lz       R(len)     R(vel) (a.u.)
------------------------------------------------------------------------
 1 ->    2     0.4287     0.0747     0.1075    -1.0076    -0.0131
 1 ->    3     0.1153     0.1009    -0.0716     0.0190    -0.1434
 1 ->    4    -0.0582     0.3989    -0.1487    -0.0178     0.0201

Electric transition quadrupole moments (Cartesian):

 Transition      Qxy        Qxz        Qyz        Qxx        Qyy        Qzz       norm (a.u.)
----------------------------------------------------------------------------------------------
 1 ->    2     1.2696    -0.5538     0.0160    -8.8046    -0.0835     0.2645     8.9172
 1 ->    3     0.0375    -0.0758     0.0154     0.6015    -0.0461     0.0868     0.6155
 1 ->    4    -0.2843     0.2965     0.1113     3.1842     0.2911    -0.3102     3.2405


Building Xtilde...

Building Z-vector RHS...

 Generating 2nd functional diffs
Solving CPSCF equations
Using DIIS solver

 Iter         Residual      
------  --------------------
    1      5.289289285454
    2     12.797231728015
    3      0.903072939952
    4      0.106619282912
    5      0.040696084380
    6      0.019448680358
    7      0.009347913088
    8      0.006993268269
    9      0.003004966607
   10      0.001211857081
   11      0.000221826185
   12      0.000068095744
   13      0.000055593439
   14      0.000012099186
   15      0.000006222279
   16      0.000003187685
   17      0.000001284717
   18      0.000000706248

CPSCF converged

Building X...

Computing grad Generating 2nd functional diffs
 Generating 2nd functional diffs
Building Xtilde...

Building Z-vector RHS...

 Generating 2nd functional diffs
Solving CPSCF equations
Using DIIS solver

 Iter         Residual      
------  --------------------
    1      4.627762908956
    2     11.275189356940
    3      0.771633315941
    4      0.078141266682
    5      0.026906096250
    6      0.016532537822
    7      0.008160906163
    8      0.005421658178
    9      0.002740791827
   10      0.001088564261
   11      0.000173039937
   12      0.000062352168
   13      0.000038102603
   14      0.000009091757
   15      0.000004242065
   16      0.000002440671
   17      0.000000714349

CPSCF converged

Building X...

Computing grad Generating 2nd functional diffs
 Generating 2nd functional diffs
Building Xtilde...

Building Z-vector RHS...

 Generating 2nd functional diffs
Solving CPSCF equations
Using DIIS solver

 Iter         Residual      
------  --------------------
    1      1.162437834257
    2      2.260483762230
    3      0.440248561641
    4      0.071758473716
    5      0.029211118785
    6      0.007683655530
    7      0.002906561369
    8      0.002237560014
    9      0.000954973389
   10      0.000256765331
   11      0.000132535930
   12      0.000029849927
   13      0.000018858289
   14      0.000006868257
   15      0.000003751955
   16      0.000001697911
   17      0.000000547789

CPSCF converged

Building X...

 Generating 2nd functional diffs
 Generating 2nd functional diffs
Lower state energy:      -779.5182652002
Upper state energy:      -779.5182561196
Energy difference:          0.0000090806
 Energy calculation finished, energy:  0.000000000E+00

Converting Cartesians to HDLC

Converting Cartesians to HDLC

Converting Cartesians to HDLC
 in dlf_makehessian...
Updating Hessian with the BFGS update, No     4
Testing convergence  in cycle    5
    Energy  0.0000E+00 Target: 1.0000E-05 converged?  yes
  Max step  1.6733E-01 Target: 4.0000E-04 converged?   no
  RMS step  2.4245E-02 Target: 2.6667E-04 converged?   no
  Max grad  9.8692E-03 Target: 1.0000E-04 converged?   no
  RMS grad  2.6218E-03 Target: 6.6667E-05 converged?   no

Converting HDLC to Cartesians
 in gcp call
 n=          32
 coors(1) =   -9.35328757470885        2.19801039241147     
 -0.248984594451236     
 coors(2) =   -7.22007344682724        3.20041314308641     
  0.735702274150510     
 elements:            7           6
 gcp_e =    1.00000000000000     
 echo:  F
 pbc:  F
 method =pbeh3c              
DFTD Energy:    -0.0208240 hartree
gCP Energy:     0.0529821 hartree
| Total AOs: 316    Total MOs: 298
Setting up the DFT grid...
| time to set the grid = 0.07 s
DFT grid points: 368008 (11500 points/atom)

                      *** Start SCF Iterations ***

 Iter     DIIS Error       Energy change      Electrons        XC Energy           Energy        Time(s)
----------------------------------------------------------------------------------------------------------
Initial temperature is 0.250000
| Skip purify step
|    1     0.0532968648    -779.1303024278   125.9863687421   -64.4706981196    -779.1303024278     1.93  
|    2     0.1222341978      +7.8352385206   126.0000426727   -63.7579240604    -771.2950639072     1.88  
|    3     0.0438271526      -0.7398823392   126.0000441243   -63.7863229184    -772.0349462464     1.85  
|    4     0.0242283317      -0.0527183316   126.0000458060   -63.8143566028    -772.0876645780     1.78  
|    5     0.0129365572      -0.0309217348   126.0000454881   -63.8343857157    -772.1185863128     1.77  
|    6     0.0061694967      -0.0104280317   126.0000459224   -63.8479208023    -772.1290143445     1.76  
|    7     0.0018869248      -0.0015100895   126.0000460420   -63.8546929290    -772.1305244340     1.70  
|    8     0.0005412462      -0.0001256849   126.0000460335   -63.8581562054    -772.1306501188     1.66  
|    9     0.0001808385      -0.0000140279   126.0000460440   -63.8580920152    -772.1306641468     1.94  
|   10     0.0000932723      -0.0000019258   126.0000460465   -63.8582590195    -772.1306660725     1.60  
|   11     0.0000382556      -0.0000002471   126.0000460471   -63.8582602301    -772.1306663196     1.56  
----------------------------------------------------------------------------------------------------------
FINAL ENERGY: -772.1306663196 a.u.
Fractional Occupation Entropy: 0.0000000000
Mermin Free Energy:            -772.1306663196
DISPERSION CONTRIBUTION TO ENERGY: -0.0208239864 a.u.
GCP BSSE CORRECTION: 0.0529821265 a.u.
HOMO-LUMO GAP: 1.158 eV
CENTER OF MASS: {-0.051943, -0.129452, -0.035855} ANGS
DIPOLE MOMENT: {-10.310861, 0.761946, 1.159453} (|D| = 10.403786) DEBYE
Writing out molden info

Running Mulliken population analysis...


  Restricted hh-TDA Parameters
--------------------------------------------
Number of occupied orbitals:            64
Number of virtual orbitals:            234
Number of molecular orbitals:          298
Number of basis functions:             316
Multiplicity of target state:      singlet

 Generating 2nd functional diffs
Reference energy:             -779.4638781201
Number of electrons:           128.0000467785
XC energy:                     -65.1724812082

      Davidson Diagonalization Parameters
-----------------------------------------------
Number of roots to find:                    4
Number of guess vectors:                   15
Maximum subspace size:                    300
Number of vectors to save:                  4
Collapse vectors per root:                  2
Number of CSFs:                          2080
Maximum Davidson iterations:              500
Residual convergence:                 1.0e-06
Orthogonality tolerance:              1.0e-12
Use incremental sigma vectors:             No

Davidson memory usage:  12.89 MB

Guess Vectors:
  64 &  64 : closed :    -0.186408
  64 &  63 :  open  :    -0.145593
  63 &  63 : closed :    -0.104777
  64 &  62 :  open  :    -0.100427
  63 &  62 :  open  :    -0.059612
  62 &  62 : closed :    -0.014446
  64 &  61 :  open  :    -0.013052
  64 &  59 :  open  :    -0.007489
  64 &  60 :  open  :     0.016214
  64 &  58 :  open  :     0.018539
  63 &  61 :  open  :     0.027764
  63 &  59 :  open  :     0.033327
  63 &  60 :  open  :     0.057029
  63 &  58 :  open  :     0.059355
  64 &  57 :  open  :     0.066544

  Root           Eigenvalue       Energy Change        Residual
-------------------------------------------------------------------
Iteration:    0   Subspace Size:   15
Root: 1:        -0.05281131        -0.05281131         0.02856778  
Root: 2:        -0.04836157        -0.04836157         0.05677144  
Root: 3:        -0.00109117        -0.00109117         0.03707777  
Root: 4:         0.02970136         0.02970136         0.06121668  

Iteration:    1   Subspace Size:   19
Root: 1:        -0.05465042        -0.00183911         0.00442477  
Root: 2:        -0.05455917        -0.00619760         0.00748064  
Root: 3:        -0.00381698        -0.00272580         0.00896710  
Root: 4:         0.01804525        -0.01165612         0.01954081  

Iteration:    2   Subspace Size:   23
Root: 1:        -0.05468968        -0.00003926         0.00083399  
Root: 2:        -0.05465072        -0.00009155         0.00151607  
Root: 3:        -0.00399290        -0.00017592         0.00232857  
Root: 4:         0.01727673        -0.00076851         0.00550280  

Iteration:    3   Subspace Size:   27
Root: 1:        -0.05469092        -0.00000124         0.00016937  
Root: 2:        -0.05465392        -0.00000320         0.00028352  
Root: 3:        -0.00400430        -0.00001141         0.00048729  
Root: 4:         0.01720224        -0.00007449         0.00176258  

Iteration:    4   Subspace Size:   31
Root: 1:        -0.05469097        -0.00000004         0.00002761  
Root: 2:        -0.05465402        -0.00000010         0.00005358  
Root: 3:        -0.00400477        -0.00000047         0.00008840  
Root: 4:         0.01719586        -0.00000638         0.00035392  

Iteration:    5   Subspace Size:   35
Root: 1:        -0.05469097        -0.00000000         0.00000449  
Root: 2:        -0.05465402        -0.00000000         0.00000840  
Root: 3:        -0.00400479        -0.00000001         0.00001831  
Root: 4:         0.01719563        -0.00000023         0.00006981  

Iteration:    6   Subspace Size:   39
Root: 1:        -0.05469097        -0.00000000         0.00000066  Converged
Root: 2:        -0.05465402        -0.00000000         0.00000119  
Root: 3:        -0.00400479        -0.00000000         0.00000370  
Root: 4:         0.01719562        -0.00000001         0.00001567  

Iteration:    7   Subspace Size:   42
Root: 1:        -0.05469097        -0.00000000         0.00000045  Converged
Root: 2:        -0.05465402        -0.00000000         0.00000018  Converged
Root: 3:        -0.00400479        -0.00000000         0.00000065  Converged
Root: 4:         0.01719562        -0.00000000         0.00000327  

Iteration:    8   Subspace Size:   43
Root: 1:        -0.05469097        -0.00000000         0.00000044  Converged
Root: 2:        -0.05465402        -0.00000000         0.00000016  Converged
Root: 3:        -0.00400479        -0.00000000         0.00000064  Converged
Root: 4:         0.01719562        -0.00000000         0.00000071  Converged

Davidson converged in 8 iterations
43 sigma vectors were formed

      Davidson Diagonalization Parameters
-----------------------------------------------
Number of roots to find:                    4
Number of guess vectors:                   15
Maximum subspace size:                    300
Number of vectors to save:                  4
Collapse vectors per root:                  2
Number of CSFs:                          2016
Maximum Davidson iterations:              500
Residual convergence:                 1.0e-06
Orthogonality tolerance:              1.0e-12
Use incremental sigma vectors:             No

Davidson memory usage:  12.58 MB

Guess Vectors:
  64 &  63 :  open  :    -0.145593
  64 &  62 :  open  :    -0.100427
  63 &  62 :  open  :    -0.059612
  64 &  61 :  open  :    -0.013052
  64 &  59 :  open  :    -0.007489
  64 &  60 :  open  :     0.016214
  64 &  58 :  open  :     0.018539
  63 &  61 :  open  :     0.027764
  63 &  59 :  open  :     0.033327
  63 &  60 :  open  :     0.057029
  63 &  58 :  open  :     0.059355
  64 &  57 :  open  :     0.066544
  64 &  56 :  open  :     0.066782
  62 &  61 :  open  :     0.072929
  62 &  59 :  open  :     0.078492

  Root           Eigenvalue       Energy Change        Residual
-------------------------------------------------------------------
Iteration:    0   Subspace Size:   15
Root: 1:        -0.05602522        -0.05602522         0.02384183  
Root: 2:         0.00827552         0.00827552         0.02302768  
Root: 3:         0.01496833         0.01496833         0.02774723  
Root: 4:         0.05500005         0.05500005         0.02147858  

Iteration:    1   Subspace Size:   19
Root: 1:        -0.05735354        -0.00132832         0.00369435  
Root: 2:         0.00686294        -0.00141258         0.00572605  
Root: 3:         0.01309566        -0.00187266         0.00650396  
Root: 4:         0.05329615        -0.00170389         0.00704955  

Iteration:    2   Subspace Size:   23
Root: 1:        -0.05738470        -0.00003116         0.00048459  
Root: 2:         0.00678474        -0.00007820         0.00122015  
Root: 3:         0.01299133        -0.00010434         0.00108648  
Root: 4:         0.05311879        -0.00017736         0.00256980  

Iteration:    3   Subspace Size:   27
Root: 1:        -0.05738521        -0.00000051         0.00007020  
Root: 2:         0.00678115        -0.00000359         0.00015651  
Root: 3:         0.01298863        -0.00000269         0.00019187  
Root: 4:         0.05309929        -0.00001950         0.00054754  

Iteration:    4   Subspace Size:   31
Root: 1:        -0.05738521        -0.00000001         0.00000923  
Root: 2:         0.00678109        -0.00000006         0.00003429  
Root: 3:         0.01298856        -0.00000008         0.00003078  
Root: 4:         0.05309860        -0.00000069         0.00011530  

Iteration:    5   Subspace Size:   35
Root: 1:        -0.05738521        -0.00000000         0.00000114  
Root: 2:         0.00678109        -0.00000000         0.00000578  
Root: 3:         0.01298856        -0.00000000         0.00000451  
Root: 4:         0.05309857        -0.00000003         0.00002843  

Iteration:    6   Subspace Size:   39
Root: 1:        -0.05738521        -0.00000000         0.00000015  Converged
Root: 2:         0.00678109        -0.00000000         0.00000114  
Root: 3:         0.01298856        -0.00000000         0.00000080  Converged
Root: 4:         0.05309857        -0.00000000         0.00000555  

Iteration:    7   Subspace Size:   41
Root: 1:        -0.05738521        -0.00000000         0.00000015  Converged
Root: 2:         0.00678109        -0.00000000         0.00000016  Converged
Root: 3:         0.01298856        -0.00000000         0.00000073  Converged
Root: 4:         0.05309857        -0.00000000         0.00000121  

Iteration:    8   Subspace Size:   42
Root: 1:        -0.05738521        -0.00000000         0.00000015  Converged
Root: 2:         0.00678109        -0.00000000         0.00000016  Converged
Root: 3:         0.01298856        -0.00000000         0.00000071  Converged
Root: 4:         0.05309857        -0.00000000         0.00000027  Converged

Davidson converged in 8 iterations
42 sigma vectors were formed

  Root   Mult.   Total Energy (a.u.)   Ex. Energy (a.u.)     Ex. Energy (eV)     Ex. Energy (nm)        Osc. (a.u.)  
-------------------------------------------------------------------------------------------------------------------
     1  triplet       -779.52126333
     2  singlet       -779.51856909          0.00269425          0.07331415      16911.36213084          0.00000000
     3  singlet       -779.51853214          0.00273119          0.07431949      16682.59820037          0.00000000
     4  singlet       -779.46788291          0.05338043          1.45255509        853.55950589          0.00000000
     5  triplet       -779.45709703          0.06416630          1.74605358        710.08256583          0.15599046
     6  triplet       -779.45088956          0.07037377          1.91496738        647.44821110          0.00040102
     7  singlet       -779.44668250          0.07458083          2.02944739        610.92601536          0.00000000
     8  triplet       -779.41077955          0.11048378          3.00641619        412.39872566          0.04378186

Triplet  1: Largest CI coefficients:
  63  &  64 :  open  :   0.700860
  64  &  63 :  open  :  -0.700860

Singlet  2: Largest CI coefficients:
  63  &  64 :  open  :  -0.649130
  64  &  63 :  open  :  -0.649130
  64  &  64 : closed :  -0.366234

Singlet  3: Largest CI coefficients:
  64  &  64 : closed :  -0.918664
  63  &  64 :  open  :   0.258674
  64  &  63 :  open  :   0.258674

Singlet  4: Largest CI coefficients:
  63  &  63 : closed :   0.777363
  62  &  63 :  open  :   0.428922
  63  &  62 :  open  :   0.428922
  62  &  62 : closed :  -0.125222

Triplet  5: Largest CI coefficients:
  62  &  63 :  open  :  -0.704011
  63  &  62 :  open  :   0.704011

Triplet  6: Largest CI coefficients:
  62  &  64 :  open  :   0.689142
  64  &  62 :  open  :  -0.689142
  59  &  62 :  open  :  -0.108187
  62  &  59 :  open  :   0.108187

Singlet  7: Largest CI coefficients:
  62  &  64 :  open  :   0.683460
  64  &  62 :  open  :   0.683460
  59  &  62 :  open  :   0.121011
  62  &  59 :  open  :   0.121011

Triplet  8: Largest CI coefficients:
  61  &  64 :  open  :  -0.697701
  64  &  61 :  open  :   0.697701

Singlet state dipole moments:

  Root       Dx         Dy         Dz         |D|  (Debye)
------------------------------------------------------------
     1   -12.5110    -1.3627     2.4052    12.8128
     2    -3.7858    -2.8853     2.7392     5.4918
     3   -16.7415     0.8583     0.3618    16.7674
     4     1.1539    -0.7646    -1.6555     2.1580

Triplet state dipole moments:

  Root       Dx         Dy         Dz         |D|  (Debye)
------------------------------------------------------------
     1   -14.5659    -1.1413     2.6179    14.8432
     2   -11.5477     1.3400    -1.9431    11.7864
     3     1.2626    -0.7693    -1.6846     2.2414
     4    10.9626    -3.0527     1.1188    11.4346

Transition dipole moments between singlet states:

    Transition       Tx         Ty         Tz         |T| (a.u.)
------------------------------------------------------------------
     1 ->    2     1.8915    -0.2550    -0.0614     1.9096
     1 ->    3    -0.0835    -0.0285     0.0276     0.0925
     1 ->    4    -0.7638     0.0411     0.0967     0.7710
     2 ->    3    -0.1403     0.0464    -0.0104     0.1482
     2 ->    4     0.4974    -0.0537    -0.0550     0.5033
     3 ->    4    -0.1776     0.0284    -0.0070     0.1800

Transition dipole moments between triplet states:

    Transition       Tx         Ty         Tz         |T| (a.u.)
------------------------------------------------------------------
     1 ->    2    -0.0503     0.0421     0.0052     0.0658
     1 ->    3     0.9345    -0.0594    -0.1209     0.9441
     1 ->    4    -0.5251     0.0649     0.0112     0.5292
     2 ->    3    -0.0106    -0.0482     0.0794     0.0935
     2 ->    4     0.0502    -0.0067     0.0023     0.0507
     3 ->    4     0.6844    -0.1539     0.1374     0.7148

Magnetic transition dipole moments and r in gcp call
 n=          32
 coors(1) =   -9.35328757470885        2.19801039241147     
 -0.248984594451236     
 coors(2) =   -7.22007344682724        3.20041314308641     
  0.735702274150510     
 elements:            7           6
 gcp_e =   0.000000000000000E+000
 echo:  F
 pbc:  F
 method =pbeh3c              
 in gcp call
 n=          32
 coors(1) =   -9.35328757470885        2.19801039241147     
 -0.248984594451236     
 coors(2) =   -7.22007344682724        3.20041314308641     
  0.735702274150510     
 elements:            7           6
 gcp_e =   0.000000000000000E+000
 echo:  F
 pbc:  F
 method =pbeh3c              
otational strengths:

 Transition      Lx         Ly         Lz       R(len)     R(vel) (a.u.)
------------------------------------------------------------------------
 1 ->    2     0.4252     0.0718     0.1174    -0.7788    -0.0145
 1 ->    3     0.1609     0.1598    -0.1182     0.0212    -0.1524
 1 ->    4     0.0149     0.3716     0.1162    -0.0151    -0.0344

Electric transition quadrupole moments (Cartesian):

 Transition      Qxy        Qxz        Qyz        Qxx        Qyy        Qzz       norm (a.u.)
----------------------------------------------------------------------------------------------
 1 ->    2     0.7794    -0.1464    -0.0175    -6.4253     0.0847    -0.1995     6.4777
 1 ->    3     0.1164    -0.1446     0.0123     0.4925    -0.0357     0.1439     0.5469
 1 ->    4    -0.3782     0.2576     0.1347     2.6928     0.3153    -0.2042     2.7604


Building Xtilde...

Building Z-vector RHS...

 Generating 2nd functional diffs
Solving CPSCF equations
Using DIIS solver

 Iter         Residual      
------  --------------------
    1      4.320014261858
    2     10.616459396260
    3      0.710436601226
    4      0.067019052262
    5      0.020191894511
    6      0.012719130527
    7      0.006423093552
    8      0.003850824541
    9      0.001929043344
   10      0.000819842907
   11      0.000148360581
   12      0.000064447708
   13      0.000024782841
   14      0.000008043151
   15      0.000003278908
   16      0.000002118007
   17      0.000000755017

CPSCF converged

Building X...

Computing grad Generating 2nd functional diffs
 Generating 2nd functional diffs
Building Xtilde...

Building Z-vector RHS...

 Generating 2nd functional diffs
Solving CPSCF equations
Using DIIS solver

 Iter         Residual      
------  --------------------
    1      5.672422557763
    2     13.679000798546
    3      1.034977806597
    4      0.126853583142
    5      0.048708531807
    6      0.021733815415
    7      0.007332773652
    8      0.005915644153
    9      0.002668533734
   10      0.001190881619
   11      0.000265382292
   12      0.000078965090
   13      0.000066055366
   14      0.000014164995
   15      0.000007935625
   16      0.000004358352
   17      0.000001495724
   18      0.000001000192
   19      0.000000344760

CPSCF converged

Building X...

Computing grad Generating 2nd functional diffs
 Generating 2nd functional diffs
Building Xtilde...

Building Z-vector RHS...

 Generating 2nd functional diffs
Solving CPSCF equations
Using DIIS solver

 Iter         Residual      
------  --------------------
    1      0.911366723594
    2      1.797960437309
    3      0.340121336396
    4      0.059413708603
    5      0.025456100299
    6      0.008207911632
    7      0.006632192088
    8      0.002889332034
    9      0.000908802532
   10      0.000222718408
   11      0.000113247686
   12      0.000024417422
   13      0.000015785703
   14      0.000005773865
   15      0.000003150348
   16      0.000001456001
   17      0.000000456493

CPSCF converged

Building X...

 Generating 2nd functional diffs
 Generating 2nd functional diffs
Lower state energy:      -779.5185690881
Upper state energy:      -779.5185321426
Energy difference:          0.0000369455
 Energy calculation finished, energy:  0.000000000E+00

Converting Cartesians to HDLC

Converting Cartesians to HDLC

Converting Cartesians to HDLC
 in dlf_makehessian...
Updating Hessian with the BFGS update, No     5
Testing convergence  in cycle    6
    Energy  0.0000E+00 Target: 1.0000E-05 converged?  yes
  Max step  1.8386E-01 Target: 4.0000E-04 converged?   no
  RMS step  2.1842E-02 Target: 2.6667E-04 converged?   no
  Max grad  9.0403E-03 Target: 1.0000E-04 converged?   no
  RMS grad  2.0929E-03 Target: 6.6667E-05 converged?   no

Converting HDLC to Cartesians
 in gcp call
 n=          32
 coors(1) =   -9.34277097301349        2.20310492053065     
 -0.262744258496710     
 coors(2) =   -7.21623845395152        3.19665702589851     
  0.742615898183189     
 elements:            7           6
 gcp_e =    1.00000000000000     
 echo:  F
 pbc:  F
 method =pbeh3c              
DFTD Energy:    -0.0208317 hartree
gCP Energy:     0.0530069 hartree
| Total AOs: 316    Total MOs: 298
Setting up the DFT grid...
| time to set the grid = 0.07 s
DFT grid points: 367990 (11499 points/atom)

                      *** Start SCF Iterations ***

 Iter     DIIS Error       Energy change      Electrons        XC Energy           Energy        Time(s)
----------------------------------------------------------------------------------------------------------
Initial temperature is 0.250000
| Skip purify step
|    1     0.0532437091    -779.1398252090   125.9942928990   -64.4706426402    -779.1398252090     1.93  
|    2     0.1218842140      +7.8447236155   126.0000402102   -63.7556450327    -771.2951015935     1.88  
|    3     0.0442253669      -0.7375904062   126.0000419878   -63.7842684581    -772.0326919998     1.86  
|    4     0.0247112439      -0.0531768062   126.0000435810   -63.8120992757    -772.0858688060     1.79  
|    5     0.0139707209      -0.0308555770   126.0000433552   -63.8312650138    -772.1167243830     1.76  
|    6     0.0070146364      -0.0115932745   126.0000437809   -63.8449572136    -772.1283176575     1.75  
|    7     0.0022077876      -0.0020365885   126.0000439275   -63.8525671505    -772.1303542459     1.72  
|    8     0.0005339630      -0.0001884345   126.0000439300   -63.8565485902    -772.1305426805     1.67  
|    9     0.0001811276      -0.0000195329   126.0000439448   -63.8566505460    -772.1305622134     1.95  
|   10     0.0000906599      -0.0000022343   126.0000439491   -63.8568757769    -772.1305644477     1.61  
|   11     0.0000408496      -0.0000003101   126.0000439498   -63.8568994364    -772.1305647578     1.56  
----------------------------------------------------------------------------------------------------------
FINAL ENERGY: -772.1305647578 a.u.
Fractional Occupation Entropy: 0.0000000000
Mermin Free Energy:            -772.1305647578
DISPERSION CONTRIBUTION TO ENERGY: -0.0208317323 a.u.
GCP BSSE CORRECTION: 0.0530069345 a.u.
HOMO-LUMO GAP: 1.156 eV
CENTER OF MASS: {-0.053677, -0.129476, -0.031567} ANGS
DIPOLE MOMENT: {-10.276764, 0.754185, 1.037059} (|D| = 10.356455) DEBYE
Writing out molden info

Running Mulliken population analysis...


  Restricted hh-TDA Parameters
--------------------------------------------
Number of occupied orbitals:            64
Number of virtual orbitals:            234
Number of molecular orbitals:          298
Number of basis functions:             316
Multiplicity of target state:      singlet

 Generating 2nd functional diffs
Reference energy:             -779.4634178232
Number of electrons:           128.0000446482
XC energy:                     -65.1710917816

      Davidson Diagonalization Parameters
-----------------------------------------------
Number of roots to find:                    4
Number of guess vectors:                   15
Maximum subspace size:                    300
Number of vectors to save:                  4
Collapse vectors per root:                  2
Number of CSFs:                          2080
Maximum Davidson iterations:              500
Residual convergence:                 1.0e-06
Orthogonality tolerance:              1.0e-12
Use incremental sigma vectors:             No

Davidson memory usage:  12.89 MB

Guess Vectors:
  64 &  64 : closed :    -0.187054
  64 &  63 :  open  :    -0.146270
  63 &  63 : closed :    -0.105487
  64 &  62 :  open  :    -0.101903
  63 &  62 :  open  :    -0.061119
  62 &  62 : closed :    -0.016751
  64 &  61 :  open  :    -0.014113
  64 &  59 :  open  :    -0.008355
  64 &  60 :  open  :     0.015968
  64 &  58 :  open  :     0.017962
  63 &  61 :  open  :     0.026671
  63 &  59 :  open  :     0.032429
  63 &  60 :  open  :     0.056752
  63 &  58 :  open  :     0.058746
  64 &  56 :  open  :     0.065169

  Root           Eigenvalue       Energy Change        Residual
-------------------------------------------------------------------
Iteration:    0   Subspace Size:   15
Root: 1:        -0.05346127        -0.05346127         0.02850060  
Root: 2:        -0.04951480        -0.04951480         0.05636077  
Root: 3:        -0.00170455        -0.00170455         0.03682185  
Root: 4:         0.02859329         0.02859329         0.06128132  

Iteration:    1   Subspace Size:   19
Root: 1:        -0.05528656        -0.00182529         0.00456465  
Root: 2:        -0.05522102        -0.00570622         0.00761397  
Root: 3:        -0.00439916        -0.00269461         0.00903616  
Root: 4:         0.01682616        -0.01176712         0.01937649  

Iteration:    2   Subspace Size:   23
Root: 1:        -0.05533235        -0.00004578         0.00095904  
Root: 2:        -0.05531518        -0.00009416         0.00116645  
Root: 3:        -0.00457828        -0.00017912         0.00238177  
Root: 4:         0.01604274        -0.00078342         0.00385985  

Iteration:    3   Subspace Size:   27
Root: 1:        -0.05533355        -0.00000120         0.00015335  
Root: 2:        -0.05531751        -0.00000233         0.00020539  
Root: 3:        -0.00459029        -0.00001201         0.00050023  
Root: 4:         0.01600617        -0.00003658         0.00108469  

Iteration:    4   Subspace Size:   31
Root: 1:        -0.05533358        -0.00000003         0.00002519  
Root: 2:        -0.05531758        -0.00000007         0.00003397  
Root: 3:        -0.00459078        -0.00000049         0.00008395  
Root: 4:         0.01600341        -0.00000275         0.00027163  

Iteration:    5   Subspace Size:   35
Root: 1:        -0.05533358        -0.00000000         0.00000368  
Root: 2:        -0.05531758        -0.00000000         0.00000487  
Root: 3:        -0.00459080        -0.00000001         0.00001423  
Root: 4:         0.01600325        -0.00000016         0.00005370  

Iteration:    6   Subspace Size:   39
Root: 1:        -0.05533358        -0.00000000         0.00000049  Converged
Root: 2:        -0.05531758        -0.00000000         0.00000066  Converged
Root: 3:        -0.00459080        -0.00000000         0.00000239  
Root: 4:         0.01600325        -0.00000001         0.00001013  

Iteration:    7   Subspace Size:   41
Root: 1:        -0.05533358        -0.00000000         0.00000049  Converged
Root: 2:        -0.05531758        -0.00000000         0.00000064  Converged
Root: 3:        -0.00459080        -0.00000000         0.00000041  Converged
Root: 4:         0.01600325        -0.00000000         0.00000270  

Iteration:    8   Subspace Size:   42
Root: 1:        -0.05533358        -0.00000000         0.00000048  Converged
Root: 2:        -0.05531758        -0.00000000         0.00000063  Converged
Root: 3:        -0.00459080        -0.00000000         0.00000040  Converged
Root: 4:         0.01600325        -0.00000000         0.00000058  Converged

Davidson converged in 8 iterations
42 sigma vectors were formed

      Davidson Diagonalization Parameters
-----------------------------------------------
Number of roots to find:                    4
Number of guess vectors:                   15
Maximum subspace size:                    300
Number of vectors to save:                  4
Collapse vectors per root:                  2
Number of CSFs:                          2016
Maximum Davidson iterations:              500
Residual convergence:                 1.0e-06
Orthogonality tolerance:              1.0e-12
Use incremental sigma vectors:             No

Davidson memory usage:  12.58 MB

Guess Vectors:
  64 &  63 :  open  :    -0.146270
  64 &  62 :  open  :    -0.101903
  63 &  62 :  open  :    -0.061119
  64 &  61 :  open  :    -0.014113
  64 &  59 :  open  :    -0.008355
  64 &  60 :  open  :     0.015968
  64 &  58 :  open  :     0.017962
  63 &  61 :  open  :     0.026671
  63 &  59 :  open  :     0.032429
  63 &  60 :  open  :     0.056752
  63 &  58 :  open  :     0.058746
  64 &  56 :  open  :     0.065169
  64 &  57 :  open  :     0.065896
  62 &  61 :  open  :     0.071039
  62 &  59 :  open  :     0.076796

  Root           Eigenvalue       Energy Change        Residual
-------------------------------------------------------------------
Iteration:    0   Subspace Size:   15
Root: 1:        -0.05666948        -0.05666948         0.02379083  
Root: 2:         0.00700992         0.00700992         0.02295533  
Root: 3:         0.01377060         0.01377060         0.02765003  
Root: 4:         0.05415260         0.05415260         0.02149308  

Iteration:    1   Subspace Size:   19
Root: 1:        -0.05799020        -0.00132072         0.00368580  
Root: 2:         0.00560847        -0.00140146         0.00576392  
Root: 3:         0.01191601        -0.00185459         0.00658972  
Root: 4:         0.05245959        -0.00169301         0.00719628  

Iteration:    2   Subspace Size:   23
Root: 1:        -0.05802118        -0.00003098         0.00049753  
Root: 2:         0.00552902        -0.00007945         0.00122701  
Root: 3:         0.01180871        -0.00010729         0.00109196  
Root: 4:         0.05227274        -0.00018685         0.00264239  

Iteration:    3   Subspace Size:   27
Root: 1:        -0.05802172        -0.00000054         0.00006912  
Root: 2:         0.00552538        -0.00000364         0.00016003  
Root: 3:         0.01180598        -0.00000273         0.00019000  
Root: 4:         0.05225230        -0.00002044         0.00055439  

Iteration:    4   Subspace Size:   31
Root: 1:        -0.05802172        -0.00000001         0.00000927  
Root: 2:         0.00552532        -0.00000006         0.00003506  
Root: 3:         0.01180591        -0.00000008         0.00003098  
Root: 4:         0.05225160        -0.00000069         0.00011672  

Iteration:    5   Subspace Size:   35
Root: 1:        -0.05802172        -0.00000000         0.00000119  
Root: 2:         0.00552532        -0.00000000         0.00000581  
Root: 3:         0.01180591        -0.00000000         0.00000448  
Root: 4:         0.05225157        -0.00000003         0.00002923  

Iteration:    6   Subspace Size:   39
Root: 1:        -0.05802172        -0.00000000         0.00000015  Converged
Root: 2:         0.00552532        -0.00000000         0.00000118  
Root: 3:         0.01180591        -0.00000000         0.00000080  Converged
Root: 4:         0.05225157        -0.00000000         0.00000557  

Iteration:    7   Subspace Size:   41
Root: 1:        -0.05802172        -0.00000000         0.00000014  Converged
Root: 2:         0.00552532        -0.00000000         0.00000016  Converged
Root: 3:         0.01180591        -0.00000000         0.00000073  Converged
Root: 4:         0.05225157        -0.00000000         0.00000121  

Iteration:    8   Subspace Size:   42
Root: 1:        -0.05802172         0.00000000         0.00000014  Converged
Root: 2:         0.00552532        -0.00000000         0.00000016  Converged
Root: 3:         0.01180591        -0.00000000         0.00000071  Converged
Root: 4:         0.05225157        -0.00000000         0.00000027  Converged

Davidson converged in 8 iterations
42 sigma vectors were formed

  Root   Mult.   Total Energy (a.u.)   Ex. Energy (a.u.)     Ex. Energy (eV)     Ex. Energy (nm)        Osc. (a.u.)  
-------------------------------------------------------------------------------------------------------------------
     1  triplet       -779.52143955
     2  singlet       -779.51875140          0.00268815          0.07314820      16949.72934268          0.00000000
     3  singlet       -779.51873540          0.00270415          0.07358353      16849.45346711          0.00000000
     4  singlet       -779.46800862          0.05343093          1.45392928        852.75275752          0.00000000
     5  triplet       -779.45789251          0.06354704          1.72920263        717.00226706          0.24743773
     6  triplet       -779.45161192          0.06982763          1.90010615        652.51207419          0.00093284
     7  singlet       -779.44741458          0.07402497          2.01432160        615.51353375          0.00000000
     8  triplet       -779.41116626          0.11027329          3.00068844        413.18591735          0.01008394

Triplet  1: Largest CI coefficients:
  63  &  64 :  open  :  -0.700886
  64  &  63 :  open  :   0.700886

Singlet  2: Largest CI coefficients:
  64  &  64 : closed :  -0.790153
  63  &  64 :  open  :  -0.420262
  64  &  63 :  open  :  -0.420262

Singlet  3: Largest CI coefficients:
  64  &  64 : closed :  -0.594684
  63  &  64 :  open  :   0.558305
  64  &  63 :  open  :   0.558305

Singlet  4: Largest CI coefficients:
  63  &  63 : closed :  -0.766827
  62  &  63 :  open  :  -0.438623
  63  &  62 :  open  :  -0.438623
  62  &  62 : closed :   0.123324

Triplet  5: Largest CI coefficients:
  62  &  63 :  open  :  -0.703955
  63  &  62 :  open  :   0.703955

Triplet  6: Largest CI coefficients:
  62  &  64 :  open  :   0.689019
  64  &  62 :  open  :  -0.689019
  59  &  62 :  open  :  -0.108355
  62  &  59 :  open  :   0.108355

Singlet  7: Largest CI coefficients:
  62  &  64 :  open  :   0.683367
  64  &  62 :  open  :   0.683367
  59  &  62 :  open  :   0.121262
  62  &  59 :  open  :   0.121262

Triplet  8: Largest CI coefficients:
  61  &  64 :  open  :  -0.697530
  64  &  61 :  open  :   0.697530

Singlet state dipole moments:

  Root       Dx         Dy         Dz         |D|  (Debye)
------------------------------------------------------------
     1    -5.8709    -2.3601     2.3984     6.7668
     2   -10.4013    -1.9131     2.8102    10.9427
     3   -16.5863     0.8400     0.3102    16.6104
     4     1.1311    -0.7496    -1.6094     2.1051

Triplet state dipole moments:

  Root       Dx         Dy         Dz         |D|  (Debye)
------------------------------------------------------------
     1   -14.5384    -1.1666     2.6321    14.8208
     2   -11.5587     1.3331    -1.9272    11.7939
     3     1.2418    -0.7525    -1.6409     2.1911
     4    10.7994    -3.0106     1.0465    11.2599

Transition dipole moments between singlet states:

    Transition       Tx         Ty         Tz         |T| (a.u.)
------------------------------------------------------------------
     1 ->    2     2.3866    -0.3785     0.0369     2.4167
     1 ->    3     0.1408    -0.0005    -0.0150     0.1416
     1 ->    4    -0.3676     0.0077     0.0441     0.3704
     2 ->    3     0.0772    -0.0518     0.0191     0.0949
     2 ->    4     0.7956    -0.0621    -0.0965     0.8038
     3 ->    4     0.1731    -0.0279     0.0077     0.1755

Transition dipole moments between triplet states:

    Transition       Tx         Ty         Tz         |T| (a.u.)
------------------------------------------------------------------
     1 ->    2     0.0524    -0.0392    -0.0100     0.0662
     1 ->    3    -0.8972     0.0558     0.1142     0.9062
     1 ->    4     0.5249    -0.0635    -0.0108     0.5288
     2 ->    3     0.0063    -0.0507     0.0792     0.0942
     2 ->    4     0.0515    -0.0072     0.0028     0.0521
     3 ->    4     0.6706    -0.1523     0.1326     0.7003

Magnetic transition dipole moments and r in gcp call
 n=          32
 coors(1) =   -9.34277097301349        2.20310492053065     
 -0.262744258496710     
 coors(2) =   -7.21623845395152        3.19665702589851     
  0.742615898183189     
 elements:            7           6
 gcp_e =   0.000000000000000E+000
 echo:  F
 pbc:  F
 method =pbeh3c              
 in gcp call
 n=          32
 coors(1) =   -9.34277097301349        2.20310492053065     
 -0.262744258496710     
 coors(2) =   -7.21623845395152        3.19665702589851     
  0.742615898183189     
 elements:            7           6
 gcp_e =   0.000000000000000E+000
 echo:  F
 pbc:  F
 method =pbeh3c              
otational strengths:

 Transition      Lx         Ly         Lz       R(len)     R(vel) (a.u.)
------------------------------------------------------------------------
 1 ->    2     0.4238     0.0722     0.1217    -0.9886    -0.0152
 1 ->    3    -0.0974    -0.1034     0.0712     0.0147    -0.0885
 1 ->    4    -0.0741     0.4056    -0.1554    -0.0235     0.0099

Electric transition quadrupole moments (Cartesian):

 Transition      Qxy        Qxz        Qyz        Qxx        Qyy        Qzz       norm (a.u.)
----------------------------------------------------------------------------------------------
 1 ->    2     1.2442    -0.5498     0.0138    -8.7101    -0.0964     0.2683     8.8203
 1 ->    3    -0.0408     0.0886    -0.0043    -0.5987     0.0420    -0.0798     0.6133
 1 ->    4    -0.2046     0.1786     0.0861     2.9644     0.2458    -0.2648     2.9999


Building Xtilde...

Building Z-vector RHS...

 Generating 2nd functional diffs
Solving CPSCF equations
Using DIIS solver

 Iter         Residual      
------  --------------------
    1      5.345000979784
    2     13.034583488869
    3      0.927950043676
    4      0.110269085711
    5      0.041758369259
    6      0.020095635067
    7      0.009788594104
    8      0.007222302244
    9      0.003026133071
   10      0.001230268593
   11      0.000239651471
   12      0.000073735922
   13      0.000060478943
   14      0.000013557336
   15      0.000006871762
   16      0.000003481503
   17      0.000001415154
   18      0.000000787488

CPSCF converged

Building X...

Computing grad Generating 2nd functional diffs
 Generating 2nd functional diffs
Building Xtilde...

Building Z-vector RHS...

 Generating 2nd functional diffs
Solving CPSCF equations
Using DIIS solver

 Iter         Residual      
------  --------------------
    1      4.637169880232
    2     11.386266361876
    3      0.787802386194
    4      0.079999902401
    5      0.026888185933
    6      0.016927439651
    7      0.008416832237
    8      0.005512058520
    9      0.002799266888
   10      0.001119416815
   11      0.000184246762
   12      0.000067345013
   13      0.000041105790
   14      0.000009946819
   15      0.000004616784
   16      0.000002651605
   17      0.000000769816

CPSCF converged

Building X...

Computing grad Generating 2nd functional diffs
 Generating 2nd functional diffs
Building Xtilde...

Building Z-vector RHS...

 Generating 2nd functional diffs
Solving CPSCF equations
Using DIIS solver

 Iter         Residual      
------  --------------------
    1      1.156782336530
    2      2.260845500703
    3      0.447014317494
    4      0.072598390860
    5      0.029547784900
    6      0.007893467155
    7      0.003243768638
    8      0.002497908750
    9      0.001117671519
   10      0.000305417052
   11      0.000139229013
   12      0.000031621393
   13      0.000019380449
   14      0.000007668202
   15      0.000004127037
   16      0.000002000050
   17      0.000000641749

CPSCF converged

Building X...

 Generating 2nd functional diffs
 Generating 2nd functional diffs
Lower state energy:      -779.5187513993
Upper state energy:      -779.5187354014
Energy difference:          0.0000159979
 Energy calculation finished, energy:  0.000000000E+00

Converting Cartesians to HDLC

Converting Cartesians to HDLC

Converting Cartesians to HDLC
 in dlf_makehessian...
Updating Hessian with the BFGS update, No     6
Testing convergence  in cycle    7
    Energy  0.0000E+00 Target: 1.0000E-05 converged?  yes
  Max step  1.1231E-01 Target: 4.0000E-04 converged?   no
  RMS step  1.4297E-02 Target: 2.6667E-04 converged?   no
  Max grad  6.6132E-03 Target: 1.0000E-04 converged?   no
  RMS grad  1.7819E-03 Target: 6.6667E-05 converged?   no

Converting HDLC to Cartesians
 in gcp call
 n=          32
 coors(1) =   -9.32750281434603        2.20541780699058     
 -0.283156755954371     
 coors(2) =   -7.21489854969341        3.19041273718508     
  0.754905273455893     
 elements:            7           6
 gcp_e =    1.00000000000000     
 echo:  F
 pbc:  F
 method =pbeh3c              
DFTD Energy:    -0.0208511 hartree
gCP Energy:     0.0531046 hartree
| Total AOs: 316    Total MOs: 298
Setting up the DFT grid...
| time to set the grid = 0.08 s
DFT grid points: 367930 (11497 points/atom)

                      *** Start SCF Iterations ***

 Iter     DIIS Error       Energy change      Electrons        XC Energy           Energy        Time(s)
----------------------------------------------------------------------------------------------------------
Initial temperature is 0.250000
| Skip purify step
|    1     0.0530286446    -779.1430738056   125.9954768893   -64.4710156480    -779.1430738056     1.89  
|    2     0.1212232033      +7.8454828263   126.0000337291   -63.7580862900    -771.2975909793     1.85  
|    3     0.0437062030      -0.7364688313   126.0000360903   -63.7862747402    -772.0340598106     1.83  
|    4     0.0250889712      -0.0526806159   126.0000376409   -63.8143099076    -772.0867404265     1.76  
|    5     0.0132328858      -0.0310036978   126.0000375099   -63.8338035088    -772.1177441243     1.73  
|    6     0.0065351325      -0.0108530097   126.0000379519   -63.8474182604    -772.1285971340     1.72  
|    7     0.0021858187      -0.0017419462   126.0000381073   -63.8544521586    -772.1303390802     1.67  
|    8     0.0005270967      -0.0001479939   126.0000381166   -63.8581730104    -772.1304870741     1.63  
|    9     0.0001843035      -0.0000161031   126.0000381298   -63.8581703000    -772.1305031772     1.91  
|   10     0.0000943273      -0.0000020771   126.0000381354   -63.8583530493    -772.1305052543     1.55  
|   11     0.0000400815      -0.0000002842   126.0000381349   -63.8583719562    -772.1305055385     1.53  
----------------------------------------------------------------------------------------------------------
FINAL ENERGY: -772.1305055385 a.u.
Fractional Occupation Entropy: 0.0000000000
Mermin Free Energy:            -772.1305055385
DISPERSION CONTRIBUTION TO ENERGY: -0.0208510627 a.u.
GCP BSSE CORRECTION: 0.0531045663 a.u.
HOMO-LUMO GAP: 1.149 eV
CENTER OF MASS: {-0.056230, -0.127998, -0.024836} ANGS
DIPOLE MOMENT: {-10.249962, 0.698498, 0.841606} (|D| = 10.308148) DEBYE
Writing out molden info

Running Mulliken population analysis...


  Restricted hh-TDA Parameters
--------------------------------------------
Number of occupied orbitals:            64
Number of virtual orbitals:            234
Number of molecular orbitals:          298
Number of basis functions:             316
Multiplicity of target state:      singlet

 Generating 2nd functional diffs
Reference energy:             -779.4630077036
Number of electrons:           128.0000387412
XC energy:                     -65.1725950213

      Davidson Diagonalization Parameters
-----------------------------------------------
Number of roots to find:                    4
Number of guess vectors:                   15
Maximum subspace size:                    300
Number of vectors to save:                  4
Collapse vectors per root:                  2
Number of CSFs:                          2080
Maximum Davidson iterations:              500
Residual convergence:                 1.0e-06
Orthogonality tolerance:              1.0e-12
Use incremental sigma vectors:             No

Davidson memory usage:  12.89 MB

Guess Vectors:
  64 &  64 : closed :    -0.187719
  64 &  63 :  open  :    -0.147104
  63 &  63 : closed :    -0.106489
  64 &  62 :  open  :    -0.103620
  63 &  62 :  open  :    -0.063006
  62 &  62 : closed :    -0.019522
  64 &  61 :  open  :    -0.015470
  64 &  59 :  open  :    -0.009334
  64 &  60 :  open  :     0.015648
  64 &  58 :  open  :     0.017270
  63 &  61 :  open  :     0.025145
  63 &  59 :  open  :     0.031280
  63 &  60 :  open  :     0.056263
  63 &  58 :  open  :     0.057885
  64 &  56 :  open  :     0.063478

  Root           Eigenvalue       Energy Change        Residual
-------------------------------------------------------------------
Iteration:    0   Subspace Size:   15
Root: 1:        -0.05415631        -0.05415631         0.02843501  
Root: 2:        -0.05015189        -0.05015189         0.05644097  
Root: 3:        -0.00282803        -0.00282803         0.03650335  
Root: 4:         0.02733065         0.02733065         0.06148557  

Iteration:    1   Subspace Size:   19
Root: 1:        -0.05597610        -0.00181978         0.00467866  
Root: 2:        -0.05589276        -0.00574088         0.00753501  
Root: 3:        -0.00547925        -0.00265122         0.00907802  
Root: 4:         0.01541875        -0.01191190         0.01948228  

Iteration:    2   Subspace Size:   23
Root: 1:        -0.05602159        -0.00004549         0.00087279  
Root: 2:        -0.05598665        -0.00009389         0.00124698  
Root: 3:        -0.00566037        -0.00018112         0.00243201  
Root: 4:         0.01462869        -0.00079006         0.00399453  

Iteration:    3   Subspace Size:   27
Root: 1:        -0.05602265        -0.00000106         0.00014403  
Root: 2:        -0.05598922        -0.00000257         0.00021772  
Root: 3:        -0.00567292        -0.00001255         0.00050578  
Root: 4:         0.01458953        -0.00003915         0.00115506  

Iteration:    4   Subspace Size:   31
Root: 1:        -0.05602268        -0.00000003         0.00002210  
Root: 2:        -0.05598929        -0.00000007         0.00003715  
Root: 3:        -0.00567343        -0.00000050         0.00008520  
Root: 4:         0.01458636        -0.00000318         0.00028025  

Iteration:    5   Subspace Size:   35
Root: 1:        -0.05602268        -0.00000000         0.00000318  
Root: 2:        -0.05598929        -0.00000000         0.00000544  
Root: 3:        -0.00567344        -0.00000001         0.00001432  
Root: 4:         0.01458619        -0.00000017         0.00005422  

Iteration:    6   Subspace Size:   39
Root: 1:        -0.05602268        -0.00000000         0.00000045  Converged
Root: 2:        -0.05598929        -0.00000000         0.00000075  Converged
Root: 3:        -0.00567344        -0.00000000         0.00000239  
Root: 4:         0.01458618        -0.00000001         0.00001044  

Iteration:    7   Subspace Size:   41
Root: 1:        -0.05602268        -0.00000000         0.00000043  Converged
Root: 2:        -0.05598929        -0.00000000         0.00000074  Converged
Root: 3:        -0.00567344        -0.00000000         0.00000040  Converged
Root: 4:         0.01458618        -0.00000000         0.00000281  

Iteration:    8   Subspace Size:   42
Root: 1:        -0.05602268        -0.00000000         0.00000043  Converged
Root: 2:        -0.05598929        -0.00000000         0.00000072  Converged
Root: 3:        -0.00567344        -0.00000000         0.00000040  Converged
Root: 4:         0.01458618        -0.00000000         0.00000055  Converged

Davidson converged in 8 iterations
42 sigma vectors were formed

      Davidson Diagonalization Parameters
-----------------------------------------------
Number of roots to find:                    4
Number of guess vectors:                   15
Maximum subspace size:                    300
Number of vectors to save:                  4
Collapse vectors per root:                  2
Number of CSFs:                          2016
Maximum Davidson iterations:              500
Residual convergence:                 1.0e-06
Orthogonality tolerance:              1.0e-12
Use incremental sigma vectors:             No

Davidson memory usage:  12.58 MB

Guess Vectors:
  64 &  63 :  open  :    -0.147104
  64 &  62 :  open  :    -0.103620
  63 &  62 :  open  :    -0.063006
  64 &  61 :  open  :    -0.015470
  64 &  59 :  open  :    -0.009334
  64 &  60 :  open  :     0.015648
  64 &  58 :  open  :     0.017270
  63 &  61 :  open  :     0.025145
  63 &  59 :  open  :     0.031280
  63 &  60 :  open  :     0.056263
  63 &  58 :  open  :     0.057885
  64 &  56 :  open  :     0.063478
  64 &  57 :  open  :     0.065178
  62 &  61 :  open  :     0.068629
  62 &  59 :  open  :     0.074764

  Root           Eigenvalue       Energy Change        Residual
-------------------------------------------------------------------
Iteration:    0   Subspace Size:   15
Root: 1:        -0.05736449        -0.05736449         0.02375275  
Root: 2:         0.00540089         0.00540089         0.02286137  
Root: 3:         0.01237995         0.01237995         0.02767970  
Root: 4:         0.05306009         0.05306009         0.02147625  

Iteration:    1   Subspace Size:   19
Root: 1:        -0.05867933        -0.00131484         0.00365091  
Root: 2:         0.00401361        -0.00138728         0.00579833  
Root: 3:         0.01051627        -0.00186368         0.00673741  
Root: 4:         0.05139188        -0.00166821         0.00747178  

Iteration:    2   Subspace Size:   23
Root: 1:        -0.05870967        -0.00003033         0.00050463  
Root: 2:         0.00393302        -0.00008058         0.00123299  
Root: 3:         0.01040420        -0.00011207         0.00109946  
Root: 4:         0.05118655        -0.00020533         0.00271973  

Iteration:    3   Subspace Size:   27
Root: 1:        -0.05871022        -0.00000056         0.00006804  
Root: 2:         0.00392935        -0.00000368         0.00016196  
Root: 3:         0.01040142        -0.00000278         0.00018864  
Root: 4:         0.05116509        -0.00002146         0.00056135  

Iteration:    4   Subspace Size:   31
Root: 1:        -0.05871023        -0.00000001         0.00000922  
Root: 2:         0.00392928        -0.00000007         0.00003540  
Root: 3:         0.01040135        -0.00000007         0.00003113  
Root: 4:         0.05116439        -0.00000070         0.00011950  

Iteration:    5   Subspace Size:   35
Root: 1:        -0.05871023        -0.00000000         0.00000122  
Root: 2:         0.00392928        -0.00000000         0.00000580  
Root: 3:         0.01040135        -0.00000000         0.00000447  
Root: 4:         0.05116436        -0.00000003         0.00003053  

Iteration:    6   Subspace Size:   39
Root: 1:        -0.05871023        -0.00000000         0.00000014  Converged
Root: 2:         0.00392928        -0.00000000         0.00000119  
Root: 3:         0.01040135        -0.00000000         0.00000080  Converged
Root: 4:         0.05116435        -0.00000000         0.00000557  

Iteration:    7   Subspace Size:   41
Root: 1:        -0.05871023        -0.00000000         0.00000014  Converged
Root: 2:         0.00392928        -0.00000000         0.00000016  Converged
Root: 3:         0.01040135        -0.00000000         0.00000073  Converged
Root: 4:         0.05116435        -0.00000000         0.00000118  

Iteration:    8   Subspace Size:   42
Root: 1:        -0.05871023        -0.00000000         0.00000014  Converged
Root: 2:         0.00392928        -0.00000000         0.00000016  Converged
Root: 3:         0.01040135        -0.00000000         0.00000071  Converged
Root: 4:         0.05116435        -0.00000000         0.00000027  Converged

Davidson converged in 8 iterations
42 sigma vectors were formed

  Root   Mult.   Total Energy (a.u.)   Ex. Energy (a.u.)     Ex. Energy (eV)     Ex. Energy (nm)        Osc. (a.u.)  
-------------------------------------------------------------------------------------------------------------------
     1  triplet       -779.52171794
     2  singlet       -779.51903038          0.00268756          0.07313210      16953.46193511          0.00000000
     3  singlet       -779.51899699          0.00272094          0.07404063      16745.43131370          0.00000000
     4  singlet       -779.46868114          0.05303679          1.44320432        859.08986690          0.00000000
     5  triplet       -779.45907843          0.06263951          1.70450751        727.39028907          0.27265167
     6  triplet       -779.45260636          0.06911158          1.88062145        659.27260657          0.00063162
     7  singlet       -779.44842152          0.07329641          1.99449660        621.63164878          0.00000000
     8  triplet       -779.41184335          0.10987459          2.98983914        414.68525503          0.01856423

Triplet  1: Largest CI coefficients:
  63  &  64 :  open  :  -0.700860
  64  &  63 :  open  :   0.700860

Singlet  2: Largest CI coefficients:
  64  &  64 : closed :  -0.650241
  63  &  64 :  open  :  -0.526441
  64  &  63 :  open  :  -0.526441

Singlet  3: Largest CI coefficients:
  64  &  64 : closed :  -0.745010
  63  &  64 :  open  :   0.459495
  64  &  63 :  open  :   0.459495

Singlet  4: Largest CI coefficients:
  63  &  63 : closed :  -0.756628
  62  &  63 :  open  :  -0.447460
  63  &  62 :  open  :  -0.447460
  62  &  62 : closed :   0.123515

Triplet  5: Largest CI coefficients:
  62  &  63 :  open  :  -0.703922
  63  &  62 :  open  :   0.703922

Triplet  6: Largest CI coefficients:
  62  &  64 :  open  :   0.688828
  64  &  62 :  open  :  -0.688828
  59  &  62 :  open  :  -0.108073
  62  &  59 :  open  :   0.108073

Singlet  7: Largest CI coefficients:
  62  &  64 :  open  :   0.683166
  64  &  62 :  open  :   0.683166
  59  &  62 :  open  :   0.121072
  62  &  59 :  open  :   0.121072

Triplet  8: Largest CI coefficients:
  61  &  64 :  open  :  -0.697363
  64  &  61 :  open  :   0.697363

Singlet state dipole moments:

  Root       Dx         Dy         Dz         |D|  (Debye)
------------------------------------------------------------
     1    -8.4882    -1.9587     2.4185     9.0407
     2    -7.7419    -2.3165     2.8661     8.5743
     3   -16.3701     0.8080     0.2417    16.3919
     4     1.0682    -0.6958    -1.5487     2.0059

Triplet state dipole moments:

  Root       Dx         Dy         Dz         |D|  (Debye)
------------------------------------------------------------
     1   -14.4805    -1.2006     2.6473    14.7694
     2   -11.5686     1.3283    -1.9037    11.7992
     3     1.1779    -0.6960    -1.5821     2.0916
     4    10.5996    -2.9638     0.9401    11.0463

Transition dipole moments between singlet states:

    Transition       Tx         Ty         Tz         |T| (a.u.)
------------------------------------------------------------------
     1 ->    2     2.5283    -0.3694     0.0108     2.5552
     1 ->    3     0.1160     0.0086    -0.0133     0.1171
     1 ->    4    -0.5002     0.0191     0.0536     0.5034
     2 ->    3     0.1068    -0.0474     0.0114     0.1175
     2 ->    4     0.6952    -0.0519    -0.0931     0.7033
     3 ->    4     0.1613    -0.0263     0.0101     0.1637

Transition dipole moments between triplet states:

    Transition       Tx         Ty         Tz         |T| (a.u.)
------------------------------------------------------------------
     1 ->    2     0.0577    -0.0353    -0.0178     0.0699
     1 ->    3    -0.8745     0.0495     0.1123     0.8831
     1 ->    4     0.5194    -0.0608    -0.0107     0.5231
     2 ->    3     0.0188    -0.0519     0.0785     0.0960
     2 ->    4     0.0515    -0.0076     0.0031     0.0521
     3 ->    4     0.6589    -0.1532     0.1255     0.6880

Magnetic transition dipole moments and r in gcp call
 n=          32
 coors(1) =   -9.32750281434603        2.20541780699058     
 -0.283156755954371     
 coors(2) =   -7.21489854969341        3.19041273718508     
  0.754905273455893     
 elements:            7           6
 gcp_e =   0.000000000000000E+000
 echo:  F
 pbc:  F
 method =pbeh3c              
 in gcp call
 n=          32
 coors(1) =   -9.32750281434603        2.20541780699058     
 -0.283156755954371     
 coors(2) =   -7.21489854969341        3.19041273718508     
  0.754905273455893     
 elements:            7           6
 gcp_e =   0.000000000000000E+000
 echo:  F
 pbc:  F
 method =pbeh3c              
otational strengths:

 Transition      Lx         Ly         Lz       R(len)     R(vel) (a.u.)
------------------------------------------------------------------------
 1 ->    2     0.4223     0.0756     0.1254    -1.0410    -0.0153
 1 ->    3    -0.1143    -0.1354     0.0954     0.0157    -0.0757
 1 ->    4    -0.0489     0.4105    -0.0560    -0.0293    -0.0329

Electric transition quadrupole moments (Cartesian):

 Transition      Qxy        Qxz        Qyz        Qxx        Qyy        Qzz       norm (a.u.)
----------------------------------------------------------------------------------------------
 1 ->    2     1.2172    -0.4447     0.0127    -8.9544    -0.0417     0.0908     9.0482
 1 ->    3    -0.0769     0.1268     0.0025    -0.6104     0.0462    -0.1024     0.6381
 1 ->    4    -0.2516     0.1642     0.0960     2.8834     0.2579    -0.2251     2.9208


Building Xtilde...

Building Z-vector RHS...

 Generating 2nd functional diffs
Solving CPSCF equations
Using DIIS solver

 Iter         Residual      
------  --------------------
    1      4.944236644591
    2     12.177367316375
    3      0.834539112120
    4      0.092440753390
    5      0.033107048582
    6      0.018291701765
    7      0.010011791765
    8      0.006911345194
    9      0.003167160175
   10      0.001246331975
   11      0.000211759399
   12      0.000069767902
   13      0.000051424209
   14      0.000011757886
   15      0.000005552368
   16      0.000002793172
   17      0.000001171119
   18      0.000000576036

CPSCF converged

Building X...

Computing grad Generating 2nd functional diffs
 Generating 2nd functional diffs
Building Xtilde...

Building Z-vector RHS...

 Generating 2nd functional diffs
Solving CPSCF equations
Using DIIS solver

 Iter         Residual      
------  --------------------
    1      5.053668651267
    2     12.389989491396
    3      0.889186979065
    4      0.098775620800
    5      0.035648656278
    6      0.019695367332
    7      0.010049441306
    8      0.007005420692
    9      0.003186879804
   10      0.001250116513
   11      0.000220354745
   12      0.000072115663
   13      0.000055668457
   14      0.000011912585
   15      0.000006108793
   16      0.000003460438
   17      0.000001080227
   18      0.000000661715

CPSCF converged

Building X...

Computing grad Generating 2nd functional diffs
 Generating 2nd functional diffs
Building Xtilde...

Building Z-vector RHS...

 Generating 2nd functional diffs
Solving CPSCF equations
Using DIIS solver

 Iter         Residual      
------  --------------------
    1      1.222092367708
    2      2.402087955828
    3      0.473422832618
    4      0.076944911732
    5      0.031002282712
    6      0.008353219351
    7      0.002076156387
    8      0.000647410001
    9      0.000388078121
   10      0.000208083855
   11      0.000115216662
   12      0.000032072632
   13      0.000020197872
   14      0.000007740288
   15      0.000004492883
   16      0.000002179346
   17      0.000000725089

CPSCF converged

Building X...

 Generating 2nd functional diffs
 Generating 2nd functional diffs
Lower state energy:      -779.5190303807
Upper state energy:      -779.5189969929
Energy difference:          0.0000333878
 Energy calculation finished, energy:  0.000000000E+00

Converting Cartesians to HDLC

Converting Cartesians to HDLC

Converting Cartesians to HDLC
 in dlf_makehessian...
Updating Hessian with the BFGS update, No     7
Testing convergence  in cycle    8
    Energy  0.0000E+00 Target: 1.0000E-05 converged?  yes
  Max step  9.7393E-02 Target: 4.0000E-04 converged?   no
  RMS step  1.3924E-02 Target: 2.6667E-04 converged?   no
  Max grad  5.5189E-03 Target: 1.0000E-04 converged?   no
  RMS grad  1.5667E-03 Target: 6.6667E-05 converged?   no

Converting HDLC to Cartesians
 in gcp call
 n=          32
 coors(1) =   -9.31101242239484        2.20240908006706     
 -0.304810325760550     
 coors(2) =   -7.21613752884861        3.18326835732156     
  0.769323292701391     
 elements:            7           6
 gcp_e =    1.00000000000000     
 echo:  F
 pbc:  F
 method =pbeh3c              
DFTD Energy:    -0.0208762 hartree
gCP Energy:     0.0532279 hartree
| Total AOs: 316    Total MOs: 298
Setting up the DFT grid...
| time to set the grid = 0.07 s
DFT grid points: 367901 (11496 points/atom)

                      *** Start SCF Iterations ***

 Iter     DIIS Error       Energy change      Electrons        XC Energy           Energy        Time(s)
----------------------------------------------------------------------------------------------------------
Initial temperature is 0.250000
| Skip purify step
|    1     0.0529249306    -779.1491948150   126.0003286915   -64.4754449230    -779.1491948150     1.92  
|    2     0.1210518363      +7.8462240629   126.0000221130   -63.7616505152    -771.3029707521     1.88  
|    3     0.0435894356      -0.7322471432   126.0000250169   -63.7903116179    -772.0352178952     1.86  
|    4     0.0265838562      -0.0520866084   126.0000264906   -63.8185896917    -772.0873045036     1.78  
|    5     0.0129801004      -0.0309700818   126.0000264617   -63.8382035977    -772.1182745854     1.75  
|    6     0.0064228793      -0.0105118470   126.0000269088   -63.8518497364    -772.1287864325     1.74  
|    7     0.0020889561      -0.0016547430   126.0000270775   -63.8586533694    -772.1304411755     1.70  
|    8     0.0005361912      -0.0001372533   126.0000271063   -63.8623310840    -772.1305784288     1.64  
|    9     0.0001864055      -0.0000151846   126.0000271225   -63.8622952448    -772.1305936134     1.94  
|   10     0.0000923465      -0.0000020520   126.0000271317   -63.8624648063    -772.1305956654     1.58  
|   11     0.0000394030      -0.0000002694   126.0000271316   -63.8624839919    -772.1305959347     1.55  
----------------------------------------------------------------------------------------------------------
FINAL ENERGY: -772.1305959347 a.u.
Fractional Occupation Entropy: 0.0000000000
Mermin Free Energy:            -772.1305959347
DISPERSION CONTRIBUTION TO ENERGY: -0.0208761742 a.u.
GCP BSSE CORRECTION: 0.0532278695 a.u.
HOMO-LUMO GAP: 1.143 eV
CENTER OF MASS: {-0.058763, -0.125285, -0.017537} ANGS
DIPOLE MOMENT: {-10.229381, 0.604378, 0.623453} (|D| = 10.266168) DEBYE
Writing out molden info

Running Mulliken population analysis...


  Restricted hh-TDA Parameters
--------------------------------------------
Number of occupied orbitals:            64
Number of virtual orbitals:            234
Number of molecular orbitals:          298
Number of basis functions:             316
Multiplicity of target state:      singlet

 Generating 2nd functional diffs
Reference energy:             -779.4629273999
Number of electrons:           128.0000275632
XC energy:                     -65.1767931730

      Davidson Diagonalization Parameters
-----------------------------------------------
Number of roots to find:                    4
Number of guess vectors:                   15
Maximum subspace size:                    300
Number of vectors to save:                  4
Collapse vectors per root:                  2
Number of CSFs:                          2080
Maximum Davidson iterations:              500
Residual convergence:                 1.0e-06
Orthogonality tolerance:              1.0e-12
Use incremental sigma vectors:             No

Davidson memory usage:  12.89 MB

Guess Vectors:
  64 &  64 : closed :    -0.188112
  64 &  63 :  open  :    -0.147685
  63 &  63 : closed :    -0.107257
  64 &  62 :  open  :    -0.104664
  63 &  62 :  open  :    -0.064237
  62 &  62 : closed :    -0.021217
  64 &  61 :  open  :    -0.016326
  64 &  59 :  open  :    -0.010060
  64 &  60 :  open  :     0.015354
  64 &  58 :  open  :     0.016669
  63 &  61 :  open  :     0.024101
  63 &  59 :  open  :     0.030368
  63 &  60 :  open  :     0.055782
  63 &  58 :  open  :     0.057096
  64 &  56 :  open  :     0.062674

  Root           Eigenvalue       Energy Change        Residual
-------------------------------------------------------------------
Iteration:    0   Subspace Size:   15
Root: 1:        -0.05451014        -0.05451014         0.02850241  
Root: 2:        -0.05049821        -0.05049821         0.05650777  
Root: 3:        -0.00389248        -0.00389248         0.03632605  
Root: 4:         0.02650944         0.02650944         0.06151321  

Iteration:    1   Subspace Size:   19
Root: 1:        -0.05634467        -0.00183453         0.00476118  
Root: 2:        -0.05626687        -0.00576867         0.00747856  
Root: 3:        -0.00651524        -0.00262276         0.00906424  
Root: 4:         0.01456153        -0.01194791         0.01953296  

Iteration:    2   Subspace Size:   23
Root: 1:        -0.05639316        -0.00004848         0.00094465  
Root: 2:        -0.05635758        -0.00009070         0.00120467  
Root: 3:        -0.00669554        -0.00018030         0.00243817  
Root: 4:         0.01376752        -0.00079401         0.00407546  

Iteration:    3   Subspace Size:   27
Root: 1:        -0.05639432        -0.00000117         0.00015062  
Root: 2:        -0.05636009        -0.00000251         0.00021581  
Root: 3:        -0.00670812        -0.00001259         0.00050341  
Root: 4:         0.01372672        -0.00004080         0.00119957  

Iteration:    4   Subspace Size:   31
Root: 1:        -0.05639435        -0.00000003         0.00002427  
Root: 2:        -0.05636017        -0.00000007         0.00003642  
Root: 3:        -0.00670862        -0.00000050         0.00008526  
Root: 4:         0.01372326        -0.00000347         0.00028330  

Iteration:    5   Subspace Size:   35
Root: 1:        -0.05639435        -0.00000000         0.00000351  
Root: 2:        -0.05636017        -0.00000000         0.00000533  
Root: 3:        -0.00670863        -0.00000001         0.00001430  
Root: 4:         0.01372308        -0.00000017         0.00005467  

Iteration:    6   Subspace Size:   39
Root: 1:        -0.05639435        -0.00000000         0.00000048  Converged
Root: 2:        -0.05636017        -0.00000000         0.00000075  Converged
Root: 3:        -0.00670863        -0.00000000         0.00000236  
Root: 4:         0.01372308        -0.00000001         0.00001084  

Iteration:    7   Subspace Size:   41
Root: 1:        -0.05639435        -0.00000000         0.00000047  Converged
Root: 2:        -0.05636017        -0.00000000         0.00000073  Converged
Root: 3:        -0.00670863        -0.00000000         0.00000039  Converged
Root: 4:         0.01372308        -0.00000000         0.00000286  

Iteration:    8   Subspace Size:   42
Root: 1:        -0.05639435        -0.00000000         0.00000047  Converged
Root: 2:        -0.05636017        -0.00000000         0.00000071  Converged
Root: 3:        -0.00670863        -0.00000000         0.00000039  Converged
Root: 4:         0.01372308        -0.00000000         0.00000053  Converged

Davidson converged in 8 iterations
42 sigma vectors were formed

      Davidson Diagonalization Parameters
-----------------------------------------------
Number of roots to find:                    4
Number of guess vectors:                   15
Maximum subspace size:                    300
Number of vectors to save:                  4
Collapse vectors per root:                  2
Number of CSFs:                          2016
Maximum Davidson iterations:              500
Residual convergence:                 1.0e-06
Orthogonality tolerance:              1.0e-12
Use incremental sigma vectors:             No

Davidson memory usage:  12.58 MB

Guess Vectors:
  64 &  63 :  open  :    -0.147685
  64 &  62 :  open  :    -0.104664
  63 &  62 :  open  :    -0.064237
  64 &  61 :  open  :    -0.016326
  64 &  59 :  open  :    -0.010060
  64 &  60 :  open  :     0.015354
  64 &  58 :  open  :     0.016669
  63 &  61 :  open  :     0.024101
  63 &  59 :  open  :     0.030368
  63 &  60 :  open  :     0.055782
  63 &  58 :  open  :     0.057096
  64 &  56 :  open  :     0.062674
  64 &  57 :  open  :     0.064725
  62 &  61 :  open  :     0.067121
  62 &  59 :  open  :     0.073388

  Root           Eigenvalue       Energy Change        Residual
-------------------------------------------------------------------
Iteration:    0   Subspace Size:   15
Root: 1:        -0.05773783        -0.05773783         0.02377038  
Root: 2:         0.00436792         0.00436792         0.02277984  
Root: 3:         0.01159280         0.01159280         0.02796731  
Root: 4:         0.05232613         0.05232613         0.02142919  

Iteration:    1   Subspace Size:   19
Root: 1:        -0.05905492        -0.00131709         0.00361952  
Root: 2:         0.00299200        -0.00137593         0.00577074  
Root: 3:         0.00966799        -0.00192481         0.00697092  
Root: 4:         0.05068536        -0.00164077         0.00773214  

Iteration:    2   Subspace Size:   23
Root: 1:        -0.05908467        -0.00002975         0.00050441  
Root: 2:         0.00291217        -0.00007983         0.00123000  
Root: 3:         0.00954905        -0.00011894         0.00111240  
Root: 4:         0.05046197        -0.00022339         0.00275405  

Iteration:    3   Subspace Size:   27
Root: 1:        -0.05908523        -0.00000056         0.00006716  
Root: 2:         0.00290851        -0.00000365         0.00016138  
Root: 3:         0.00954619        -0.00000286         0.00018943  
Root: 4:         0.05044002        -0.00002195         0.00056337  

Iteration:    4   Subspace Size:   31
Root: 1:        -0.05908524        -0.00000001         0.00000919  
Root: 2:         0.00290845        -0.00000007         0.00003511  
Root: 3:         0.00954611        -0.00000008         0.00003169  
Root: 4:         0.05043931        -0.00000070         0.00012143  

Iteration:    5   Subspace Size:   35
Root: 1:        -0.05908524        -0.00000000         0.00000123  
Root: 2:         0.00290844        -0.00000000         0.00000575  
Root: 3:         0.00954611        -0.00000000         0.00000450  
Root: 4:         0.05043928        -0.00000004         0.00003126  

Iteration:    6   Subspace Size:   39
Root: 1:        -0.05908524        -0.00000000         0.00000014  Converged
Root: 2:         0.00290844        -0.00000000         0.00000117  
Root: 3:         0.00954611        -0.00000000         0.00000080  Converged
Root: 4:         0.05043928        -0.00000000         0.00000557  

Iteration:    7   Subspace Size:   41
Root: 1:        -0.05908524        -0.00000000         0.00000014  Converged
Root: 2:         0.00290844        -0.00000000         0.00000016  Converged
Root: 3:         0.00954611        -0.00000000         0.00000072  Converged
Root: 4:         0.05043927        -0.00000000         0.00000117  

Iteration:    8   Subspace Size:   42
Root: 1:        -0.05908524        -0.00000000         0.00000014  Converged
Root: 2:         0.00290844        -0.00000000         0.00000016  Converged
Root: 3:         0.00954611        -0.00000000         0.00000071  Converged
Root: 4:         0.05043927        -0.00000000         0.00000028  Converged

Davidson converged in 8 iterations
42 sigma vectors were formed

  Root   Mult.   Total Energy (a.u.)   Ex. Energy (a.u.)     Ex. Energy (eV)     Ex. Energy (nm)        Osc. (a.u.)  
-------------------------------------------------------------------------------------------------------------------
     1  triplet       -779.52201264
     2  singlet       -779.51932175          0.00269089          0.07322284      16932.45211713          0.00000000
     3  singlet       -779.51928757          0.00272507          0.07415293      16720.07022794          0.00000000
     4  singlet       -779.46963603          0.05237661          1.42523971        869.91837091          0.00000000
     5  triplet       -779.46001896          0.06199368          1.68693366        734.96796799          0.25417988
     6  triplet       -779.45338129          0.06863135          1.86755374        663.88569071          0.00072663
     7  singlet       -779.44920432          0.07280832          1.98121476        625.79899518          0.00000000
     8  triplet       -779.41248812          0.10952451          2.98031315        416.01071612          0.01161418

Triplet  1: Largest CI coefficients:
  63  &  64 :  open  :  -0.700786
  64  &  63 :  open  :   0.700786

Singlet  2: Largest CI coefficients:
  64  &  64 : closed :  -0.746859
  63  &  64 :  open  :  -0.457813
  64  &  63 :  open  :  -0.457813

Singlet  3: Largest CI coefficients:
  64  &  64 : closed :  -0.648018
  63  &  64 :  open  :   0.527778
  64  &  63 :  open  :   0.527778

Singlet  4: Largest CI coefficients:
  63  &  63 : closed :  -0.754215
  62  &  63 :  open  :  -0.449197
  63  &  62 :  open  :  -0.449197
  62  &  62 : closed :   0.126168

Triplet  5: Largest CI coefficients:
  62  &  63 :  open  :  -0.703858
  63  &  62 :  open  :   0.703858

Triplet  6: Largest CI coefficients:
  62  &  64 :  open  :   0.688636
  64  &  62 :  open  :  -0.688636
  59  &  62 :  open  :  -0.107078
  62  &  59 :  open  :   0.107078

Singlet  7: Largest CI coefficients:
  62  &  64 :  open  :   0.682966
  64  &  62 :  open  :   0.682966
  59  &  62 :  open  :   0.120150
  62  &  59 :  open  :   0.120150

Triplet  8: Largest CI coefficients:
  61  &  64 :  open  :  -0.697215
  64  &  61 :  open  :   0.697215

Singlet state dipole moments:

  Root       Dx         Dy         Dz         |D|  (Debye)
------------------------------------------------------------
     1    -6.6906    -2.2073     2.4773     7.4681
     2    -9.4711    -2.0464     2.8750    10.1071
     3   -16.2122     0.7667     0.2021    16.2316
     4     0.9825    -0.6168    -1.4887     1.8873

Triplet state dipole moments:

  Root       Dx         Dy         Dz         |D|  (Debye)
------------------------------------------------------------
     1   -14.3982    -1.2342     2.6600    14.6938
     2   -11.5669     1.3265    -1.8756    11.7929
     3     1.0899    -0.6140    -1.5244     1.9720
     4    10.4754    -2.9391     0.8390    10.9122

Transition dipole moments between singlet states:

    Transition       Tx         Ty         Tz         |T| (a.u.)
------------------------------------------------------------------
     1 ->    2     2.4536    -0.3578     0.0429     2.4799
     1 ->    3     0.1258     0.0007    -0.0069     0.1260
     1 ->    4    -0.3973     0.0111     0.0332     0.3988
     2 ->    3     0.0935    -0.0448     0.0086     0.1040
     2 ->    4     0.7715    -0.0471    -0.1117     0.7809
     3 ->    4     0.1495    -0.0238     0.0120     0.1519

Transition dipole moments between triplet states:

    Transition       Tx         Ty         Tz         |T| (a.u.)
------------------------------------------------------------------
     1 ->    2     0.0614    -0.0316    -0.0261     0.0739
     1 ->    3    -0.8841     0.0430     0.1177     0.8930
     1 ->    4     0.5129    -0.0589    -0.0105     0.5164
     2 ->    3     0.0321    -0.0524     0.0776     0.0990
     2 ->    4     0.0515    -0.0081     0.0033     0.0523
     3 ->    4     0.6540    -0.1562     0.1167     0.6824

Magnetic transition dipole moments and r in gcp call
 n=          32
 coors(1) =   -9.31101242239484        2.20240908006706     
 -0.304810325760550     
 coors(2) =   -7.21613752884861        3.18326835732156     
  0.769323292701391     
 elements:            7           6
 gcp_e =   0.000000000000000E+000
 echo:  F
 pbc:  F
 method =pbeh3c              
 in gcp call
 n=          32
 coors(1) =   -9.31101242239484        2.20240908006706     
 -0.304810325760550     
 coors(2) =   -7.21613752884861        3.18326835732156     
  0.769323292701391     
 elements:            7           6
 gcp_e =   0.000000000000000E+000
 echo:  F
 pbc:  F
 method =pbeh3c              
otational strengths:

 Transition      Lx         Ly         Lz       R(len)     R(vel) (a.u.)
------------------------------------------------------------------------
 1 ->    2     0.4214     0.0811     0.1266    -1.0104    -0.0155
 1 ->    3    -0.0952    -0.1209     0.0818     0.0126    -0.0498
 1 ->    4    -0.0776     0.4142    -0.1234    -0.0314    -0.0247

Electric transition quadrupole moments (Cartesian):

 Transition      Qxy        Qxz        Qyz        Qxx        Qyy        Qzz       norm (a.u.)
----------------------------------------------------------------------------------------------
 1 ->    2     1.2409    -0.5114     0.0269    -8.7736    -0.1007     0.2097     8.8788
 1 ->    3    -0.0601     0.1173     0.0090    -0.6384     0.0536    -0.0838     0.6595
 1 ->    4    -0.2112     0.1193     0.0778     2.9585     0.2274    -0.2343     2.9873


Building Xtilde...

Building Z-vector RHS...

 Generating 2nd functional diffs
Solving CPSCF equations
Using DIIS solver

 Iter         Residual      
------  --------------------
    1      5.226836297278
    2     12.833060644783
    3      0.910203806703
    4      0.105409674316
    5      0.039072670161
    6      0.019610616724
    7      0.010235748295
    8      0.007444282488
    9      0.003177529121
   10      0.001286434408
   11      0.000236203642
   12      0.000072744834
   13      0.000058486288
   14      0.000012856245
   15      0.000006783972
   16      0.000003369905
   17      0.000001416964
   18      0.000000734883

CPSCF converged

Building X...

Computing grad Generating 2nd functional diffs
 Generating 2nd functional diffs
Building Xtilde...

Building Z-vector RHS...

 Generating 2nd functional diffs
Solving CPSCF equations
Using DIIS solver

 Iter         Residual      
------  --------------------
    1      4.785416883056
    2     11.783666988309
    3      0.832618431929
    4      0.088154373966
    5      0.029932833434
    6      0.018245284977
    7      0.009192529162
    8      0.006245906239
    9      0.003072469509
   10      0.001219749485
   11      0.000199180056
   12      0.000068887277
   13      0.000047293371
   14      0.000010548020
   15      0.000005228495
   16      0.000002938533
   17      0.000000881864

CPSCF converged

Building X...

Computing grad Generating 2nd functional diffs
 Generating 2nd functional diffs
Building Xtilde...

Building Z-vector RHS...

 Generating 2nd functional diffs
Solving CPSCF equations
Using DIIS solver

 Iter         Residual      
------  --------------------
    1      1.185296968922
    2      2.316442053310
    3      0.466884106664
    4      0.074912218905
    5      0.030480822919
    6      0.008180643022
    7      0.002283244418
    8      0.001631484780
    9      0.000957129157
   10      0.000310403126
   11      0.000138796262
   12      0.000032936269
   13      0.000020266978
   14      0.000007648253
   15      0.000004407925
   16      0.000002036851
   17      0.000000684630

CPSCF converged

Building X...

 Generating 2nd functional diffs
 Generating 2nd functional diffs
Lower state energy:      -779.5193217478
Upper state energy:      -779.5192875676
Energy difference:          0.0000341803
 Energy calculation finished, energy:  0.000000000E+00

Converting Cartesians to HDLC

Converting Cartesians to HDLC

Converting Cartesians to HDLC
 in dlf_makehessian...
Updating Hessian with the BFGS update, No     8
Testing convergence  in cycle    9
    Energy  0.0000E+00 Target: 1.0000E-05 converged?  yes
  Max step  3.4331E-02 Target: 4.0000E-04 converged?   no
  RMS step  9.4243E-03 Target: 2.6667E-04 converged?   no
  Max grad  5.4125E-03 Target: 1.0000E-04 converged?   no
  RMS grad  1.5859E-03 Target: 6.6667E-05 converged?   no

Converting HDLC to Cartesians
 in gcp call
 n=          32
 coors(1) =   -9.28640229094710        2.19468352805763     
 -0.335788621751195     
 coors(2) =   -7.21846963988344        3.17376998894187     
  0.789945339326746     
 elements:            7           6
 gcp_e =    1.00000000000000     
 echo:  F
 pbc:  F
 method =pbeh3c              
DFTD Energy:    -0.0209095 hartree
gCP Energy:     0.0533593 hartree
| Total AOs: 316    Total MOs: 298
Setting up the DFT grid...
| time to set the grid = 0.07 s
DFT grid points: 367860 (11495 points/atom)

                      *** Start SCF Iterations ***

 Iter     DIIS Error       Energy change      Electrons        XC Energy           Energy        Time(s)
----------------------------------------------------------------------------------------------------------
Initial temperature is 0.250000
| Skip purify step
|    1     0.0529188680    -779.1520681331   126.0020788721   -64.4807937124    -779.1520681331     1.90  
|    2     0.1211502726      +7.8419409088   126.0000025658   -63.7669553763    -771.3101272243     1.86  
|    3     0.0430466254      -0.7290658748   126.0000057260   -63.7964296220    -772.0391930991     1.84  
|    4     0.0260927216      -0.0507758230   126.0000070341   -63.8254516898    -772.0899689221     1.76  
|    5     0.0116229098      -0.0308639996   126.0000070654   -63.8460776430    -772.1208329217     1.74  
|    6     0.0055661934      -0.0089093311   126.0000074780   -63.8594536980    -772.1297422528     1.72  
|    7     0.0017028282      -0.0011637497   126.0000076319   -63.8651647846    -772.1309060025     1.67  
|    8     0.0006017030      -0.0000902200   126.0000076852   -63.8683845095    -772.1309962225     1.63  
|    9     0.0001870874      -0.0000116298   126.0000077026   -63.8681942952    -772.1310078523     1.92  
|   10     0.0000914898      -0.0000019285   126.0000077155   -63.8683022951    -772.1310097808     1.56  
|   11     0.0000371497      -0.0000002203   126.0000077173   -63.8683079337    -772.1310100011     1.53  
----------------------------------------------------------------------------------------------------------
FINAL ENERGY: -772.1310100011 a.u.
Fractional Occupation Entropy: 0.0000000000
Mermin Free Energy:            -772.1310100011
DISPERSION CONTRIBUTION TO ENERGY: -0.0209094871 a.u.
GCP BSSE CORRECTION: 0.0533593051 a.u.
HOMO-LUMO GAP: 1.136 eV
CENTER OF MASS: {-0.061963, -0.121195, -0.007191} ANGS
DIPOLE MOMENT: {-10.188821, 0.462820, 0.306424} (|D| = 10.203929) DEBYE
Writing out molden info

Running Mulliken population analysis...


  Restricted hh-TDA Parameters
--------------------------------------------
Number of occupied orbitals:            64
Number of virtual orbitals:            234
Number of molecular orbitals:          298
Number of basis functions:             316
Multiplicity of target state:      singlet

 Generating 2nd functional diffs
Reference energy:             -779.4632780364
Number of electrons:           128.0000078392
XC energy:                     -65.1827391830

      Davidson Diagonalization Parameters
-----------------------------------------------
Number of roots to find:                    4
Number of guess vectors:                   15
Maximum subspace size:                    300
Number of vectors to save:                  4
Collapse vectors per root:                  2
Number of CSFs:                          2080
Maximum Davidson iterations:              500
Residual convergence:                 1.0e-06
Orthogonality tolerance:              1.0e-12
Use incremental sigma vectors:             No

Davidson memory usage:  12.89 MB

Guess Vectors:
  64 &  64 : closed :    -0.188213
  64 &  63 :  open  :    -0.148001
  63 &  63 : closed :    -0.107789
  64 &  62 :  open  :    -0.105031
  63 &  62 :  open  :    -0.064819
  62 &  62 : closed :    -0.021849
  64 &  61 :  open  :    -0.016626
  64 &  59 :  open  :    -0.010738
  64 &  60 :  open  :     0.015088
  64 &  58 :  open  :     0.016055
  63 &  61 :  open  :     0.023586
  63 &  59 :  open  :     0.029474
  63 &  60 :  open  :     0.055300
  63 &  58 :  open  :     0.056267
  64 &  56 :  open  :     0.062703

  Root           Eigenvalue       Energy Change        Residual
-------------------------------------------------------------------
Iteration:    0   Subspace Size:   15
Root: 1:        -0.05449936        -0.05449936         0.02871551  
Root: 2:        -0.05051893        -0.05051893         0.05658335  
Root: 3:        -0.00483461        -0.00483461         0.03629692  
Root: 4:         0.02616346         0.02616346         0.06134202  

Iteration:    1   Subspace Size:   19
Root: 1:        -0.05638275        -0.00188339         0.00509298  
Root: 2:        -0.05630151        -0.00578258         0.00727847  
Root: 3:        -0.00744467        -0.00261007         0.00898866  
Root: 4:         0.01429590        -0.01186756         0.01953521  

Iteration:    2   Subspace Size:   23
Root: 1:        -0.05643834        -0.00005559         0.00102079  
Root: 2:        -0.05638592        -0.00008441         0.00115233  
Root: 3:        -0.00762130        -0.00017663         0.00239770  
Root: 4:         0.01349987        -0.00079603         0.00408925  

Iteration:    3   Subspace Size:   27
Root: 1:        -0.05643965        -0.00000131         0.00015728  
Root: 2:        -0.05638831        -0.00000240         0.00021037  
Root: 3:        -0.00763343        -0.00001213         0.00049570  
Root: 4:         0.01345895        -0.00004092         0.00121485  

Iteration:    4   Subspace Size:   31
Root: 1:        -0.05643967        -0.00000003         0.00002679  
Root: 2:        -0.05638839        -0.00000007         0.00003496  
Root: 3:        -0.00763391        -0.00000047         0.00008490  
Root: 4:         0.01345534        -0.00000361         0.00028188  

Iteration:    5   Subspace Size:   35
Root: 1:        -0.05643968        -0.00000000         0.00000384  
Root: 2:        -0.05638839        -0.00000000         0.00000505  
Root: 3:        -0.00763392        -0.00000001         0.00001434  
Root: 4:         0.01345517        -0.00000017         0.00005517  

Iteration:    6   Subspace Size:   39
Root: 1:        -0.05643968        -0.00000000         0.00000052  Converged
Root: 2:        -0.05638839        -0.00000000         0.00000071  Converged
Root: 3:        -0.00763392        -0.00000000         0.00000232  
Root: 4:         0.01345517        -0.00000001         0.00001131  

Iteration:    7   Subspace Size:   41
Root: 1:        -0.05643968        -0.00000000         0.00000051  Converged
Root: 2:        -0.05638839        -0.00000000         0.00000069  Converged
Root: 3:        -0.00763392        -0.00000000         0.00000037  Converged
Root: 4:         0.01345516        -0.00000000         0.00000291  

Iteration:    8   Subspace Size:   42
Root: 1:        -0.05643968        -0.00000000         0.00000051  Converged
Root: 2:        -0.05638839        -0.00000000         0.00000067  Converged
Root: 3:        -0.00763392        -0.00000000         0.00000036  Converged
Root: 4:         0.01345516        -0.00000000         0.00000054  Converged

Davidson converged in 8 iterations
42 sigma vectors were formed

      Davidson Diagonalization Parameters
-----------------------------------------------
Number of roots to find:                    4
Number of guess vectors:                   15
Maximum subspace size:                    300
Number of vectors to save:                  4
Collapse vectors per root:                  2
Number of CSFs:                          2016
Maximum Davidson iterations:              500
Residual convergence:                 1.0e-06
Orthogonality tolerance:              1.0e-12
Use incremental sigma vectors:             No

Davidson memory usage:  12.58 MB

Guess Vectors:
  64 &  63 :  open  :    -0.148001
  64 &  62 :  open  :    -0.105031
  63 &  62 :  open  :    -0.064819
  64 &  61 :  open  :    -0.016626
  64 &  59 :  open  :    -0.010738
  64 &  60 :  open  :     0.015088
  64 &  58 :  open  :     0.016055
  63 &  61 :  open  :     0.023586
  63 &  59 :  open  :     0.029474
  63 &  60 :  open  :     0.055300
  63 &  58 :  open  :     0.056267
  64 &  56 :  open  :     0.062703
  64 &  57 :  open  :     0.064476
  62 &  61 :  open  :     0.066556
  62 &  59 :  open  :     0.072443

  Root           Eigenvalue       Energy Change        Residual
-------------------------------------------------------------------
Iteration:    0   Subspace Size:   15
Root: 1:        -0.05776539        -0.05776539         0.02386640  
Root: 2:         0.00395408         0.00395408         0.02269247  
Root: 3:         0.01148590         0.01148590         0.02866220  
Root: 4:         0.05199085         0.05199085         0.02135608  

Iteration:    1   Subspace Size:   19
Root: 1:        -0.05909704        -0.00133165         0.00358756  
Root: 2:         0.00258860        -0.00136548         0.00565341  
Root: 3:         0.00941479        -0.00207111         0.00739349  
Root: 4:         0.05037697        -0.00161388         0.00794041  

Iteration:    2   Subspace Size:   23
Root: 1:        -0.05912613        -0.00002908         0.00050206  
Root: 2:         0.00251208        -0.00007652         0.00121410  
Root: 3:         0.00928336        -0.00013143         0.00114325  
Root: 4:         0.05013910        -0.00023787         0.00274783  

Iteration:    3   Subspace Size:   27
Root: 1:        -0.05912668        -0.00000055         0.00006645  
Root: 2:         0.00250854        -0.00000354         0.00015817  
Root: 3:         0.00928032        -0.00000304         0.00019372  
Root: 4:         0.05011717        -0.00002193         0.00056099  

Iteration:    4   Subspace Size:   31
Root: 1:        -0.05912669        -0.00000001         0.00000924  
Root: 2:         0.00250848        -0.00000006         0.00003429  
Root: 3:         0.00928024        -0.00000008         0.00003319  
Root: 4:         0.05011647        -0.00000070         0.00012171  

Iteration:    5   Subspace Size:   35
Root: 1:        -0.05912669        -0.00000000         0.00000126  
Root: 2:         0.00250848        -0.00000000         0.00000568  
Root: 3:         0.00928024        -0.00000000         0.00000464  
Root: 4:         0.05011643        -0.00000004         0.00003143  

Iteration:    6   Subspace Size:   39
Root: 1:        -0.05912669        -0.00000000         0.00000015  Converged
Root: 2:         0.00250848        -0.00000000         0.00000115  
Root: 3:         0.00928024        -0.00000000         0.00000084  Converged
Root: 4:         0.05011643        -0.00000000         0.00000558  

Iteration:    7   Subspace Size:   41
Root: 1:        -0.05912669        -0.00000000         0.00000015  Converged
Root: 2:         0.00250848        -0.00000000         0.00000016  Converged
Root: 3:         0.00928024        -0.00000000         0.00000072  Converged
Root: 4:         0.05011643        -0.00000000         0.00000118  

Iteration:    8   Subspace Size:   42
Root: 1:        -0.05912669        -0.00000000         0.00000015  Converged
Root: 2:         0.00250848        -0.00000000         0.00000016  Converged
Root: 3:         0.00928024        -0.00000000         0.00000072  Converged
Root: 4:         0.05011643        -0.00000000         0.00000029  Converged

Davidson converged in 8 iterations
42 sigma vectors were formed

  Root   Mult.   Total Energy (a.u.)   Ex. Energy (a.u.)     Ex. Energy (eV)     Ex. Energy (nm)        Osc. (a.u.)  
-------------------------------------------------------------------------------------------------------------------
     1  triplet       -779.52240472
     2  singlet       -779.51971771          0.00268701          0.07311725      16956.90484116          0.00000000
     3  singlet       -779.51966642          0.00273830          0.07451287      16639.30318601          0.00000000
     4  singlet       -779.47091195          0.05149277          1.40118925        884.84992988          0.00000000
     5  triplet       -779.46076956          0.06163516          1.67717781        739.24315173          0.20483272
     6  triplet       -779.45399780          0.06840692          1.86144675        666.06375390          0.00083124
     7  singlet       -779.44982287          0.07258185          1.97505231        627.75158081          0.00000000
     8  triplet       -779.41316161          0.10924311          2.97265589        417.08231733          0.00672689

Triplet  1: Largest CI coefficients:
  63  &  64 :  open  :   0.700666
  64  &  63 :  open  :  -0.700666

Singlet  2: Largest CI coefficients:
  64  &  64 : closed :   0.824437
  63  &  64 :  open  :   0.385437
  64  &  63 :  open  :   0.385437

Singlet  3: Largest CI coefficients:
  63  &  64 :  open  :  -0.582552
  64  &  63 :  open  :  -0.582552
  64  &  64 : closed :   0.545773

Singlet  4: Largest CI coefficients:
  63  &  63 : closed :   0.759443
  62  &  63 :  open  :   0.444185
  63  &  62 :  open  :   0.444185
  62  &  62 : closed :  -0.130645

Triplet  5: Largest CI coefficients:
  62  &  63 :  open  :   0.703783
  63  &  62 :  open  :  -0.703783

Triplet  6: Largest CI coefficients:
  62  &  64 :  open  :  -0.688501
  64  &  62 :  open  :   0.688501
  59  &  62 :  open  :   0.104935
  62  &  59 :  open  :  -0.104935

Singlet  7: Largest CI coefficients:
  62  &  64 :  open  :  -0.682814
  64  &  62 :  open  :  -0.682814
  59  &  62 :  open  :  -0.118039
  62  &  59 :  open  :  -0.118039

Triplet  8: Largest CI coefficients:
  61  &  64 :  open  :   0.696997
  64  &  61 :  open  :  -0.696997

Singlet state dipole moments:

  Root       Dx         Dy         Dz         |D|  (Debye)
------------------------------------------------------------
     1    -5.1031    -2.4022     2.5797     6.2022
     2   -10.9277    -1.8197     2.8680    11.4434
     3   -16.1016     0.7017     0.1936    16.1180
     4     0.8645    -0.5035    -1.4020     1.7224

Triplet state dipole moments:

  Root       Dx         Dy         Dz         |D|  (Debye)
------------------------------------------------------------
     1   -14.2661    -1.2794     2.6775    14.5715
     2   -11.5508     1.3261    -1.8322    11.7701
     3     0.9675    -0.4970    -1.4402     1.8048
     4    10.4123    -2.9328     0.7145    10.8411

Transition dipole moments between singlet states:

    Transition       Tx         Ty         Tz         |T| (a.u.)
------------------------------------------------------------------
     1 ->    2     2.2091    -0.3159     0.0718     2.2327
     1 ->    3     0.1349    -0.0063    -0.0006     0.1350
     1 ->    4    -0.3037     0.0055     0.0088     0.3039
     2 ->    3     0.0811    -0.0400     0.0033     0.0905
     2 ->    4     0.8549    -0.0399    -0.1337     0.8662
     3 ->    4     0.1295    -0.0195     0.0145     0.1318

Transition dipole moments between triplet states:

    Transition       Tx         Ty         Tz         |T| (a.u.)
------------------------------------------------------------------
     1 ->    2     0.0652    -0.0271    -0.0379     0.0801
     1 ->    3    -0.9224     0.0347     0.1296     0.9321
     1 ->    4     0.5085    -0.0583    -0.0099     0.5120
     2 ->    3     0.0435    -0.0511     0.0760     0.1014
     2 ->    4     0.0508    -0.0087     0.0032     0.0517
     3 ->    4     0.6537    -0.1608     0.1028     0.6810

Magnetic transition dipole moments and r in gcp call
 n=          32
 coors(1) =   -9.28640229094710        2.19468352805763     
 -0.335788621751195     
 coors(2) =   -7.21846963988344        3.17376998894187     
  0.789945339326746     
 elements:            7           6
 gcp_e =   0.000000000000000E+000
 echo:  F
 pbc:  F
 method =pbeh3c              
 in gcp call
 n=          32
 coors(1) =   -9.28640229094710        2.19468352805763     
 -0.335788621751195     
 coors(2) =   -7.21846963988344        3.17376998894187     
  0.789945339326746     
 elements:            7           6
 gcp_e =   0.000000000000000E+000
 echo:  F
 pbc:  F
 method =pbeh3c              
otational strengths:

 Transition      Lx         Ly         Lz       R(len)     R(vel) (a.u.)
------------------------------------------------------------------------
 1 ->    2     0.4210     0.0887     0.1261    -0.9110    -0.0155
 1 ->    3    -0.0786    -0.1050     0.0660     0.0100    -0.0333
 1 ->    4    -0.1065     0.4112    -0.1819    -0.0330    -0.0226

Electric transition quadrupole moments (Cartesian):

 Transition      Qxy        Qxz        Qyz        Qxx        Qyy        Qzz       norm (a.u.)
----------------------------------------------------------------------------------------------
 1 ->    2     1.1822    -0.5339     0.0388    -7.9490    -0.1613     0.3140     8.0619
 1 ->    3    -0.0455     0.1089     0.0163    -0.6469     0.0616    -0.0669     0.6640
 1 ->    4    -0.1781     0.0633     0.0576     3.0228     0.1931    -0.2461     3.0454


Building Xtilde...

Building Z-vector RHS...

 Generating 2nd functional diffs
Solving CPSCF equations
Using DIIS solver

 Iter         Residual      
------  --------------------
    1      5.454462269591
    2     13.303735359229
    3      0.982816472965
    4      0.116769525902
    5      0.043967000474
    6      0.020434302643
    7      0.009166581508
    8      0.007116074955
    9      0.002983371092
   10      0.001260299270
   11      0.000255534865
   12      0.000074312035
   13      0.000061835330
   14      0.000013232190
   15      0.000007755516
   16      0.000003778994
   17      0.000001650112
   18      0.000000869709

CPSCF converged

Building X...

Computing grad Generating 2nd functional diffs
 Generating 2nd functional diffs
Building Xtilde...

Building Z-vector RHS...

 Generating 2nd functional diffs
Solving CPSCF equations
Using DIIS solver

 Iter         Residual      
------  --------------------
    1      4.543689375449
    2     11.188298093747
    3      0.787819675857
    4      0.079688853141
    5      0.024624175477
    6      0.016262813744
    7      0.007767771819
    8      0.005064446100
    9      0.002584706806
   10      0.001075642503
   11      0.000176639277
   12      0.000066066677
   13      0.000037508499
   14      0.000009177715
   15      0.000004381155
   16      0.000002522572
   17      0.000000723049

CPSCF converged

Building X...

Computing grad Generating 2nd functional diffs
 Generating 2nd functional diffs
Building Xtilde...

Building Z-vector RHS...

 Generating 2nd functional diffs
Solving CPSCF equations
Using DIIS solver

 Iter         Residual      
------  --------------------
    1      1.064285395352
    2      2.055389817793
    3      0.426790253094
    4      0.068265192374
    5      0.028531518061
    6      0.007841991202
    7      0.004423661945
    8      0.002934179108
    9      0.001208658664
   10      0.000315631472
   11      0.000129934995
   12      0.000029962964
   13      0.000018439310
   14      0.000006968030
   15      0.000003843271
   16      0.000001598889
   17      0.000000499642

CPSCF converged

Building X...

 Generating 2nd functional diffs
 Generating 2nd functional diffs
Lower state energy:      -779.5197177119
Upper state energy:      -779.5196664237
Energy difference:          0.0000512881
 Energy calculation finished, energy:  0.000000000E+00

Converting Cartesians to HDLC

Converting Cartesians to HDLC

Converting Cartesians to HDLC
 in dlf_makehessian...
Updating Hessian with the BFGS update, No     9
Testing convergence  in cycle   10
    Energy  0.0000E+00 Target: 1.0000E-05 converged?  yes
  Max step  4.6463E-02 Target: 4.0000E-04 converged?   no
  RMS step  1.1869E-02 Target: 2.6667E-04 converged?   no
  Max grad  5.3411E-03 Target: 1.0000E-04 converged?   no
  RMS grad  1.6716E-03 Target: 6.6667E-05 converged?   no

Converting HDLC to Cartesians
 in gcp call
 n=          32
 coors(1) =   -9.25564172264370        2.18692558962035     
 -0.371588405003768     
 coors(2) =   -7.21793878875943        3.16535411281578     
  0.810578713059455     
 elements:            7           6
 gcp_e =    1.00000000000000     
 echo:  F
 pbc:  F
 method =pbeh3c              
DFTD Energy:    -0.0209378 hartree
gCP Energy:     0.0534110 hartree
| Total AOs: 316    Total MOs: 298
Setting up the DFT grid...
| time to set the grid = 0.07 s
DFT grid points: 367825 (11494 points/atom)

                      *** Start SCF Iterations ***

 Iter     DIIS Error       Energy change      Electrons        XC Energy           Energy        Time(s)
----------------------------------------------------------------------------------------------------------
Initial temperature is 0.250000
| Skip purify step
|    1     0.0529392232    -779.1499759840   126.0011259574   -64.4843802713    -779.1499759840     1.90  
|    2     0.1213480271      +7.8337878713   125.9999878824   -63.7696722285    -771.3161881127     1.88  
|    3     0.0428657399      -0.7259096424   125.9999900483   -63.8000825049    -772.0420977551     1.83  
|    4     0.0245857982      -0.0498653741   125.9999909789   -63.8294272998    -772.0919631292     1.78  
|    5     0.0109960009      -0.0306285841   125.9999908817   -63.8506326440    -772.1225917133     1.76  
|    6     0.0052148999      -0.0081177184   125.9999911573   -63.8637854758    -772.1307094316     1.73  
|    7     0.0016410568      -0.0009846315   125.9999912802   -63.8689819503    -772.1316940631     1.68  
|    8     0.0006291111      -0.0000770646   125.9999913542   -63.8720240776    -772.1317711278     1.63  
|    9     0.0001854977      -0.0000107751   125.9999913781   -63.8717850423    -772.1317819029     1.93  
|   10     0.0000924797      -0.0000018899   125.9999913970   -63.8718645090    -772.1317837928     1.57  
|   11     0.0000366024      -0.0000002050   125.9999913994   -63.8718684363    -772.1317839978     1.53  
----------------------------------------------------------------------------------------------------------
FINAL ENERGY: -772.1317839978 a.u.
Fractional Occupation Entropy: 0.0000000000
Mermin Free Energy:            -772.1317839978
DISPERSION CONTRIBUTION TO ENERGY: -0.0209377658 a.u.
GCP BSSE CORRECTION: 0.0534109613 a.u.
HOMO-LUMO GAP: 1.132 eV
CENTER OF MASS: {-0.065146, -0.117570, 0.004439} ANGS
DIPOLE MOMENT: {-10.121107, 0.334253, -0.054633} (|D| = 10.126772) DEBYE
Writing out molden info

Running Mulliken population analysis...


  Restricted hh-TDA Parameters
--------------------------------------------
Number of occupied orbitals:            64
Number of virtual orbitals:            234
Number of molecular orbitals:          298
Number of basis functions:             316
Multiplicity of target state:      singlet

 Generating 2nd functional diffs
Reference energy:             -779.4640534227
Number of electrons:           127.9999912634
XC energy:                     -65.1863743887

      Davidson Diagonalization Parameters
-----------------------------------------------
Number of roots to find:                    4
Number of guess vectors:                   15
Maximum subspace size:                    300
Number of vectors to save:                  4
Collapse vectors per root:                  2
Number of CSFs:                          2080
Maximum Davidson iterations:              500
Residual convergence:                 1.0e-06
Orthogonality tolerance:              1.0e-12
Use incremental sigma vectors:             No

Davidson memory usage:  12.89 MB

Guess Vectors:
  64 &  64 : closed :    -0.187941
  64 &  63 :  open  :    -0.147865
  63 &  63 : closed :    -0.107789
  64 &  62 :  open  :    -0.104486
  63 &  62 :  open  :    -0.064410
  62 &  62 : closed :    -0.021032
  64 &  61 :  open  :    -0.016161
  64 &  59 :  open  :    -0.011343
  64 &  60 :  open  :     0.014965
  64 &  58 :  open  :     0.015656
  63 &  61 :  open  :     0.023916
  63 &  59 :  open  :     0.028733
  63 &  60 :  open  :     0.055041
  63 &  58 :  open  :     0.055732
  64 &  56 :  open  :     0.063549

  Root           Eigenvalue       Energy Change        Residual
-------------------------------------------------------------------
Iteration:    0   Subspace Size:   15
Root: 1:        -0.05407034        -0.05407034         0.02900494  
Root: 2:        -0.05016544        -0.05016544         0.05665169  
Root: 3:        -0.00511940        -0.00511940         0.03641968  
Root: 4:         0.02651761         0.02651761         0.06100215  

Iteration:    1   Subspace Size:   19
Root: 1:        -0.05600997        -0.00193962         0.00562690  
Root: 2:        -0.05595486        -0.00578943         0.00693945  
Root: 3:        -0.00773850        -0.00261910         0.00887794  
Root: 4:         0.01482866        -0.01168895         0.01949182  

Iteration:    2   Subspace Size:   23
Root: 1:        -0.05608386        -0.00007389         0.00121043  
Root: 2:        -0.05602330        -0.00006843         0.00096247  
Root: 3:        -0.00791009        -0.00017159         0.00232217  
Root: 4:         0.01403243        -0.00079623         0.00401704  

Iteration:    3   Subspace Size:   27
Root: 1:        -0.05608573        -0.00000187         0.00018281  
Root: 2:        -0.05602513        -0.00000183         0.00018325  
Root: 3:        -0.00792146        -0.00001137         0.00048641  
Root: 4:         0.01399342        -0.00003901         0.00119265  

Iteration:    4   Subspace Size:   31
Root: 1:        -0.05608576        -0.00000004         0.00003320  
Root: 2:        -0.05602518        -0.00000006         0.00002863  
Root: 3:        -0.00792191        -0.00000045         0.00008458  
Root: 4:         0.01398990        -0.00000352         0.00027772  

Iteration:    5   Subspace Size:   35
Root: 1:        -0.05608577        -0.00000000         0.00000469  
Root: 2:        -0.05602519        -0.00000000         0.00000405  
Root: 3:        -0.00792192        -0.00000001         0.00001468  
Root: 4:         0.01398974        -0.00000016         0.00005611  

Iteration:    6   Subspace Size:   39
Root: 1:        -0.05608577        -0.00000000         0.00000064  Converged
Root: 2:        -0.05602519        -0.00000000         0.00000056  Converged
Root: 3:        -0.00792192        -0.00000000         0.00000238  
Root: 4:         0.01398973        -0.00000001         0.00001180  

Iteration:    7   Subspace Size:   41
Root: 1:        -0.05608577        -0.00000000         0.00000064  Converged
Root: 2:        -0.05602519        -0.00000000         0.00000052  Converged
Root: 3:        -0.00792192        -0.00000000         0.00000038  Converged
Root: 4:         0.01398973        -0.00000000         0.00000300  

Iteration:    8   Subspace Size:   42
Root: 1:        -0.05608577        -0.00000000         0.00000062  Converged
Root: 2:        -0.05602519        -0.00000000         0.00000051  Converged
Root: 3:        -0.00792192        -0.00000000         0.00000036  Converged
Root: 4:         0.01398973        -0.00000000         0.00000058  Converged

Davidson converged in 8 iterations
42 sigma vectors were formed

      Davidson Diagonalization Parameters
-----------------------------------------------
Number of roots to find:                    4
Number of guess vectors:                   15
Maximum subspace size:                    300
Number of vectors to save:                  4
Collapse vectors per root:                  2
Number of CSFs:                          2016
Maximum Davidson iterations:              500
Residual convergence:                 1.0e-06
Orthogonality tolerance:              1.0e-12
Use incremental sigma vectors:             No

Davidson memory usage:  12.58 MB

Guess Vectors:
  64 &  63 :  open  :    -0.147865
  64 &  62 :  open  :    -0.104486
  63 &  62 :  open  :    -0.064410
  64 &  61 :  open  :    -0.016161
  64 &  59 :  open  :    -0.011343
  64 &  60 :  open  :     0.014965
  64 &  58 :  open  :     0.015656
  63 &  61 :  open  :     0.023916
  63 &  59 :  open  :     0.028733
  63 &  60 :  open  :     0.055041
  63 &  58 :  open  :     0.055732
  64 &  56 :  open  :     0.063549
  64 &  57 :  open  :     0.064495
  62 &  61 :  open  :     0.067294
  62 &  59 :  open  :     0.072111

  Root           Eigenvalue       Energy Change        Residual
-------------------------------------------------------------------
Iteration:    0   Subspace Size:   15
Root: 1:        -0.05737503        -0.05737503         0.02402984  
Root: 2:         0.00446563         0.00446563         0.02261475  
Root: 3:         0.01223801         0.01223801         0.02963282  
Root: 4:         0.05224367         0.05224367         0.02129413  

Iteration:    1   Subspace Size:   19
Root: 1:        -0.05873283        -0.00135780         0.00357240  
Root: 2:         0.00310787        -0.00135776         0.00545751  
Root: 3:         0.00996020        -0.00227781         0.00790596  
Root: 4:         0.05064021        -0.00160346         0.00795758  

Iteration:    2   Subspace Size:   23
Root: 1:        -0.05876147        -0.00002864         0.00050096  
Root: 2:         0.00303669        -0.00007117         0.00118582  
Root: 3:         0.00981280        -0.00014740         0.00118824  
Root: 4:         0.05040185        -0.00023836         0.00269162  

Iteration:    3   Subspace Size:   27
Root: 1:        -0.05876202        -0.00000055         0.00006656  
Root: 2:         0.00303333        -0.00000336         0.00015302  
Root: 3:         0.00980949        -0.00000331         0.00020036  
Root: 4:         0.05038065        -0.00002120         0.00055464  

Iteration:    4   Subspace Size:   31
Root: 1:        -0.05876203        -0.00000001         0.00000942  
Root: 2:         0.00303328        -0.00000006         0.00003315  
Root: 3:         0.00980940        -0.00000009         0.00003543  
Root: 4:         0.05037996        -0.00000069         0.00012072  

Iteration:    5   Subspace Size:   35
Root: 1:        -0.05876203        -0.00000000         0.00000129  
Root: 2:         0.00303328        -0.00000000         0.00000561  
Root: 3:         0.00980940        -0.00000000         0.00000492  
Root: 4:         0.05037992        -0.00000003         0.00003132  

Iteration:    6   Subspace Size:   39
Root: 1:        -0.05876203        -0.00000000         0.00000015  Converged
Root: 2:         0.00303328        -0.00000000         0.00000112  
Root: 3:         0.00980940        -0.00000000         0.00000091  Converged
Root: 4:         0.05037992        -0.00000000         0.00000561  

Iteration:    7   Subspace Size:   41
Root: 1:        -0.05876203        -0.00000000         0.00000015  Converged
Root: 2:         0.00303328        -0.00000000         0.00000015  Converged
Root: 3:         0.00980940        -0.00000000         0.00000077  Converged
Root: 4:         0.05037992        -0.00000000         0.00000120  

Iteration:    8   Subspace Size:   42
Root: 1:        -0.05876203        -0.00000000         0.00000015  Converged
Root: 2:         0.00303328        -0.00000000         0.00000015  Converged
Root: 3:         0.00980940        -0.00000000         0.00000075  Converged
Root: 4:         0.05037992        -0.00000000         0.00000030  Converged

Davidson converged in 8 iterations
42 sigma vectors were formed

  Root   Mult.   Total Energy (a.u.)   Ex. Energy (a.u.)     Ex. Energy (eV)     Ex. Energy (nm)        Osc. (a.u.)  
-------------------------------------------------------------------------------------------------------------------
     1  triplet       -779.52281545
     2  singlet       -779.52013919          0.00267626          0.07282478      17025.00516500          0.00000000
     3  singlet       -779.52007861          0.00273684          0.07447323      16648.16035811          0.00000000
     4  singlet       -779.47197534          0.05084011          1.38342949        896.20917834          0.00000000
     5  triplet       -779.46102015          0.06179530          1.68153546        737.32742329          0.04371512
     6  triplet       -779.45424402          0.06857143          1.86592313        664.46585549          0.00111673
     7  singlet       -779.45006369          0.07275176          1.97967573        626.28550043          0.00000000
     8  triplet       -779.41367350          0.10914195          2.96990300        417.46892249          0.00019980

Triplet  1: Largest CI coefficients:
  63  &  64 :  open  :  -0.700556
  64  &  63 :  open  :   0.700556

Singlet  2: Largest CI coefficients:
  64  &  64 : closed :   0.957826
  63  &  64 :  open  :   0.172763
  64  &  63 :  open  :   0.172763

Singlet  3: Largest CI coefficients:
  63  &  64 :  open  :  -0.676669
  64  &  63 :  open  :  -0.676669
  64  &  64 : closed :   0.244883

Singlet  4: Largest CI coefficients:
  63  &  63 : closed :   0.768869
  62  &  63 :  open  :   0.435482
  63  &  62 :  open  :   0.435482
  62  &  62 : closed :  -0.134007

Triplet  5: Largest CI coefficients:
  62  &  63 :  open  :  -0.703644
  63  &  62 :  open  :   0.703644

Triplet  6: Largest CI coefficients:
  62  &  64 :  open  :   0.688470
  64  &  62 :  open  :  -0.688470
  59  &  62 :  open  :  -0.102024
  62  &  59 :  open  :   0.102024

Singlet  7: Largest CI coefficients:
  62  &  64 :  open  :  -0.682806
  64  &  62 :  open  :  -0.682806
  59  &  62 :  open  :  -0.115113
  62  &  59 :  open  :  -0.115113

Triplet  8: Largest CI coefficients:
  61  &  64 :  open  :  -0.696651
  64  &  61 :  open  :   0.696651

Singlet state dipole moments:

  Root       Dx         Dy         Dz         |D|  (Debye)
------------------------------------------------------------
     1    -2.2200    -2.7907     2.8228     4.5480
     2   -13.6437    -1.4249     2.7448    13.9898
     3   -16.0655     0.6258     0.2187    16.0792
     4     0.7470    -0.3975    -1.2944     1.5465

Triplet state dipole moments:

  Root       Dx         Dy         Dz         |D|  (Debye)
------------------------------------------------------------
     1   -14.1182    -1.3320     2.7001    14.4357
     2   -11.5256     1.3255    -1.7778    11.7370
     3     0.8477    -0.3874    -1.3358     1.6288
     4    10.4145    -2.9427     0.5910    10.8384

Transition dipole moments between singlet states:

    Transition       Tx         Ty         Tz         |T| (a.u.)
------------------------------------------------------------------
     1 ->    2     1.0124    -0.1645     0.0952     1.0301
     1 ->    3     0.1551    -0.0191     0.0036     0.1563
     1 ->    4    -0.0062    -0.0041    -0.0519     0.0524
     2 ->    3     0.0345    -0.0303    -0.0046     0.0462
     2 ->    4     0.9556    -0.0330    -0.1438     0.9670
     3 ->    4     0.1073    -0.0143     0.0160     0.1095

Transition dipole moments between triplet states:

    Transition       Tx         Ty         Tz         |T| (a.u.)
------------------------------------------------------------------
     1 ->    2     0.0664    -0.0225    -0.0503     0.0863
     1 ->    3    -0.9694     0.0273     0.1417     0.9801
     1 ->    4     0.5133    -0.0604    -0.0083     0.5169
     2 ->    3     0.0576    -0.0492     0.0741     0.1060
     2 ->    4     0.0510    -0.0094     0.0030     0.0520
     3 ->    4     0.6571    -0.1648     0.0861     0.6829

Magnetic transition dipole moments and r in gcp call
 n=          32
 coors(1) =   -9.25564172264370        2.18692558962035     
 -0.371588405003768     
 coors(2) =   -7.21793878875943        3.16535411281578     
  0.810578713059455     
 elements:            7           6
 gcp_e =   0.000000000000000E+000
 echo:  F
 pbc:  F
 method =pbeh3c              
 in gcp call
 n=          32
 coors(1) =   -9.25564172264370        2.18692558962035     
 -0.371588405003768     
 coors(2) =   -7.21793878875943        3.16535411281578     
  0.810578713059455     
 elements:            7           6
 gcp_e =   0.000000000000000E+000
 echo:  F
 pbc:  F
 method =pbeh3c              
otational strengths:

 Transition      Lx         Ly         Lz       R(len)     R(vel) (a.u.)
------------------------------------------------------------------------
 1 ->    2     0.4211     0.0952     0.1248    -0.4226    -0.0162
 1 ->    3    -0.0349    -0.0469     0.0222     0.0044    -0.0146
 1 ->    4    -0.1594     0.3678    -0.3202    -0.0161     0.0401

Electric transition quadrupole moments (Cartesian):

 Transition      Qxy        Qxz        Qyz        Qxx        Qyy        Qzz       norm (a.u.)
----------------------------------------------------------------------------------------------
 1 ->    2     0.7194    -0.4546     0.0142    -3.8797    -0.2353     0.4884     4.0088
 1 ->    3     0.0145     0.0490     0.0131    -0.5720     0.0461    -0.0188     0.5766
 1 ->    4    -0.0452    -0.0581     0.0113     2.8212     0.1010    -0.2923     2.8390


Building Xtilde...

Building Z-vector RHS...

 Generating 2nd functional diffs
Solving CPSCF equations
Using DIIS solver

 Iter         Residual      
------  --------------------
    1      5.866940414098
    2     14.107478176128
    3      1.126934310399
    4      0.139779712000
    5      0.053154259019
    6      0.022147526704
    7      0.005443228343
    8      0.003183546404
    9      0.001675712583
   10      0.000959609931
   11      0.000285516632
   12      0.000080081524
   13      0.000067260836
   14      0.000014744906
   15      0.000009383735
   16      0.000004503138
   17      0.000002283917
   18      0.000001050701
   19      0.000000278566

CPSCF converged

Building X...

Computing grad Generating 2nd functional diffs
 Generating 2nd functional diffs
Building Xtilde...

Building Z-vector RHS...

 Generating 2nd functional diffs
Solving CPSCF equations
Using DIIS solver

 Iter         Residual      
------  --------------------
    1      4.122531879202
    2     10.118843630210
    3      0.719623412288
    4      0.066243627568
    5      0.015551384154
    6      0.007922847407
    7      0.004627724797
    8      0.002792225158
    9      0.001246310350
   10      0.000506770182
   11      0.000093413673
   12      0.000055845560
   13      0.000016832452
   14      0.000005741790
   15      0.000002473575
   16      0.000001422312
   17      0.000000674722

CPSCF converged

Building X...

Computing grad Generating 2nd functional diffs
 Generating 2nd functional diffs
Building Xtilde...

Building Z-vector RHS...

 Generating 2nd functional diffs
Solving CPSCF equations
Using DIIS solver

 Iter         Residual      
------  --------------------
    1      0.491414820446
    2      0.902163811191
    3      0.211501043379
    4      0.038425052582
    5      0.020739420435
    6      0.009146879657
    7      0.005124671593
    8      0.001805018537
    9      0.000608511452
   10      0.000188709268
   11      0.000077946868
   12      0.000016310207
   13      0.000010160552
   14      0.000004291180
   15      0.000002083156
   16      0.000000717900

CPSCF converged

Building X...

 Generating 2nd functional diffs
 Generating 2nd functional diffs
Lower state energy:      -779.5201391880
Upper state energy:      -779.5200786086
Energy difference:          0.0000605794
 Energy calculation finished, energy:  0.000000000E+00

Converting Cartesians to HDLC

Converting Cartesians to HDLC

Converting Cartesians to HDLC
 in dlf_makehessian...
Updating Hessian with the BFGS update, No    10
Testing convergence  in cycle   11
    Energy  0.0000E+00 Target: 1.0000E-05 converged?  yes
  Max step  5.0399E-02 Target: 4.0000E-04 converged?   no
  RMS step  1.2525E-02 Target: 2.6667E-04 converged?   no
  Max grad  5.9500E-03 Target: 1.0000E-04 converged?   no
  RMS grad  1.7455E-03 Target: 6.6667E-05 converged?   no

Converting HDLC to Cartesians
 in gcp call
 n=          32
 coors(1) =   -9.22179478141547        2.18474167778445     
 -0.407472627463821     
 coors(2) =   -7.21086923209275        3.16086478357726     
  0.825003313680640     
 elements:            7           6
 gcp_e =    1.00000000000000     
 echo:  F
 pbc:  F
 method =pbeh3c              
DFTD Energy:    -0.0209523 hartree
gCP Energy:     0.0533503 hartree
| Total AOs: 316    Total MOs: 298
Setting up the DFT grid...
| time to set the grid = 0.08 s
DFT grid points: 367798 (11493 points/atom)

                      *** Start SCF Iterations ***

 Iter     DIIS Error       Energy change      Electrons        XC Energy           Energy        Time(s)
----------------------------------------------------------------------------------------------------------
Initial temperature is 0.250000
| Skip purify step
|    1     0.0529535292    -779.1434321168   125.9968400571   -64.4830480564    -779.1434321168     1.89  
|    2     0.1213485629      +7.8250144327   125.9999869591   -63.7679587267    -771.3184176840     1.85  
|    3     0.0430388286      -0.7244791349   125.9999871844   -63.7987964642    -772.0428968189     1.83  
|    4     0.0236928169      -0.0498123277   125.9999878226   -63.8278146110    -772.0927091466     1.76  
|    5     0.0112333198      -0.0305754103   125.9999874293   -63.8490184840    -772.1232845569     1.74  
|    6     0.0053263486      -0.0083122365   125.9999875603   -63.8622474018    -772.1315967934     1.71  
|    7     0.0019242817      -0.0010314927   125.9999876476   -63.8675605927    -772.1326282861     1.66  
|    8     0.0006379748      -0.0000806465   125.9999877295   -63.8706592470    -772.1327089326     1.63  
|    9     0.0001834400      -0.0000109376   125.9999877594   -63.8704459302    -772.1327198702     1.92  
|   10     0.0000985804      -0.0000018707   125.9999877822   -63.8705222079    -772.1327217409     1.56  
|   11     0.0000375993      -0.0000002146   125.9999877850   -63.8705335416    -772.1327219555     1.53  
----------------------------------------------------------------------------------------------------------
FINAL ENERGY: -772.1327219555 a.u.
Fractional Occupation Entropy: 0.0000000000
Mermin Free Energy:            -772.1327219555
DISPERSION CONTRIBUTION TO ENERGY: -0.0209522570 a.u.
GCP BSSE CORRECTION: 0.0533503272 a.u.
HOMO-LUMO GAP: 1.132 eV
CENTER OF MASS: {-0.067955, -0.115991, 0.015667} ANGS
DIPOLE MOMENT: {-10.028836, 0.269599, -0.401082} (|D| = 10.040473) DEBYE
Writing out molden info

Running Mulliken population analysis...


  Restricted hh-TDA Parameters
--------------------------------------------
Number of occupied orbitals:            64
Number of virtual orbitals:            234
Number of molecular orbitals:          298
Number of basis functions:             316
Multiplicity of target state:      singlet

 Generating 2nd functional diffs
Reference energy:             -779.4649263268
Number of electrons:           127.9999875918
XC energy:                     -65.1850116130

      Davidson Diagonalization Parameters
-----------------------------------------------
Number of roots to find:                    4
Number of guess vectors:                   15
Maximum subspace size:                    300
Number of vectors to save:                  4
Collapse vectors per root:                  2
Number of CSFs:                          2080
Maximum Davidson iterations:              500
Residual convergence:                 1.0e-06
Orthogonality tolerance:              1.0e-12
Use incremental sigma vectors:             No

Davidson memory usage:  12.89 MB

Guess Vectors:
  64 &  64 : closed :    -0.187499
  64 &  63 :  open  :    -0.147437
  63 &  63 : closed :    -0.107375
  64 &  62 :  open  :    -0.103542
  63 &  62 :  open  :    -0.063481
  62 &  62 : closed :    -0.019586
  64 &  61 :  open  :    -0.015331
  64 &  59 :  open  :    -0.012028
  64 &  60 :  open  :     0.014994
  64 &  58 :  open  :     0.015535
  63 &  61 :  open  :     0.024730
  63 &  59 :  open  :     0.028033
  63 &  60 :  open  :     0.055055
  63 &  58 :  open  :     0.055597
  64 &  56 :  open  :     0.064425

  Root           Eigenvalue       Energy Change        Residual
-------------------------------------------------------------------
Iteration:    0   Subspace Size:   15
Root: 1:        -0.05351539        -0.05351539         0.02922019  
Root: 2:        -0.04966805        -0.04966805         0.05671231  
Root: 3:        -0.00475332        -0.00475332         0.03656666  
Root: 4:         0.02725889         0.02725889         0.06066464  

Iteration:    1   Subspace Size:   19
Root: 1:        -0.05549352        -0.00197813         0.00640149  
Root: 2:        -0.05546243        -0.00579438         0.00634150  
Root: 3:        -0.00738994        -0.00263662         0.00879223  
Root: 4:         0.01574330        -0.01151558         0.01946413  

Iteration:    2   Subspace Size:   23
Root: 1:        -0.05558763        -0.00009411         0.00131818  
Root: 2:        -0.05551425        -0.00005182         0.00082057  
Root: 3:        -0.00755779        -0.00016785         0.00224653  
Root: 4:         0.01494533        -0.00079797         0.00391237  

Iteration:    3   Subspace Size:   27
Root: 1:        -0.05558996        -0.00000233         0.00019870  
Root: 2:        -0.05551561        -0.00000136         0.00015630  
Root: 3:        -0.00756850        -0.00001071         0.00048002  
Root: 4:         0.01490888        -0.00003646         0.00114743  

Iteration:    4   Subspace Size:   31
Root: 1:        -0.05559001        -0.00000005         0.00003603  
Root: 2:        -0.05551565        -0.00000004         0.00002376  
Root: 3:        -0.00756893        -0.00000043         0.00008451  
Root: 4:         0.01490562        -0.00000326         0.00027455  

Iteration:    5   Subspace Size:   35
Root: 1:        -0.05559001        -0.00000000         0.00000503  
Root: 2:        -0.05551565        -0.00000000         0.00000332  
Root: 3:        -0.00756894        -0.00000001         0.00001524  
Root: 4:         0.01490546        -0.00000016         0.00005810  

Iteration:    6   Subspace Size:   39
Root: 1:        -0.05559001        -0.00000000         0.00000069  Converged
Root: 2:        -0.05551565        -0.00000000         0.00000044  Converged
Root: 3:        -0.00756894        -0.00000000         0.00000255  
Root: 4:         0.01490545        -0.00000001         0.00001249  

Iteration:    7   Subspace Size:   41
Root: 1:        -0.05559001        -0.00000000         0.00000069  Converged
Root: 2:        -0.05551565        -0.00000000         0.00000040  Converged
Root: 3:        -0.00756894        -0.00000000         0.00000043  Converged
Root: 4:         0.01490545        -0.00000000         0.00000312  

Iteration:    8   Subspace Size:   42
Root: 1:        -0.05559001        -0.00000000         0.00000066  Converged
Root: 2:        -0.05551565        -0.00000000         0.00000040  Converged
Root: 3:        -0.00756894        -0.00000000         0.00000039  Converged
Root: 4:         0.01490545        -0.00000000         0.00000063  Converged

Davidson converged in 8 iterations
42 sigma vectors were formed

      Davidson Diagonalization Parameters
-----------------------------------------------
Number of roots to find:                    4
Number of guess vectors:                   15
Maximum subspace size:                    300
Number of vectors to save:                  4
Collapse vectors per root:                  2
Number of CSFs:                          2016
Maximum Davidson iterations:              500
Residual convergence:                 1.0e-06
Orthogonality tolerance:              1.0e-12
Use incremental sigma vectors:             No

Davidson memory usage:  12.58 MB

Guess Vectors:
  64 &  63 :  open  :    -0.147437
  64 &  62 :  open  :    -0.103542
  63 &  62 :  open  :    -0.063481
  64 &  61 :  open  :    -0.015331
  64 &  59 :  open  :    -0.012028
  64 &  60 :  open  :     0.014994
  64 &  58 :  open  :     0.015535
  63 &  61 :  open  :     0.024730
  63 &  59 :  open  :     0.028033
  63 &  60 :  open  :     0.055055
  63 &  58 :  open  :     0.055597
  64 &  56 :  open  :     0.064425
  64 &  57 :  open  :     0.064574
  62 &  61 :  open  :     0.068625
  62 &  59 :  open  :     0.071928

  Root           Eigenvalue       Energy Change        Residual
-------------------------------------------------------------------
Iteration:    0   Subspace Size:   15
Root: 1:        -0.05683519        -0.05683519         0.02419014  
Root: 2:         0.00545403         0.00545403         0.02254929  
Root: 3:         0.01334907         0.01334907         0.03053272  
Root: 4:         0.05279519         0.05279519         0.02127219  

Iteration:    1   Subspace Size:   19
Root: 1:        -0.05822004        -0.00138486         0.00359083  
Root: 2:         0.00410205        -0.00135198         0.00525881  
Root: 3:         0.01087764        -0.00247143         0.00834125  
Root: 4:         0.05118303        -0.00161216         0.00777651  

Iteration:    2   Subspace Size:   23
Root: 1:        -0.05824889        -0.00002884         0.00050264  
Root: 2:         0.00403613        -0.00006592         0.00115677  
Root: 3:         0.01071577        -0.00016186         0.00123137  
Root: 4:         0.05095789        -0.00022514         0.00260592  

Iteration:    3   Subspace Size:   27
Root: 1:        -0.05824943        -0.00000055         0.00006762  
Root: 2:         0.00403296        -0.00000318         0.00014859  
Root: 3:         0.01071220        -0.00000357         0.00020599  
Root: 4:         0.05093789        -0.00002000         0.00054674  

Iteration:    4   Subspace Size:   31
Root: 1:        -0.05824944        -0.00000001         0.00000969  
Root: 2:         0.00403290        -0.00000005         0.00003198  
Root: 3:         0.01071211        -0.00000009         0.00003771  
Root: 4:         0.05093721        -0.00000068         0.00012035  

Iteration:    5   Subspace Size:   35
Root: 1:        -0.05824944        -0.00000000         0.00000132  
Root: 2:         0.00403290        -0.00000000         0.00000554  
Root: 3:         0.01071211        -0.00000000         0.00000528  
Root: 4:         0.05093717        -0.00000003         0.00003147  

Iteration:    6   Subspace Size:   39
Root: 1:        -0.05824944        -0.00000000         0.00000015  Converged
Root: 2:         0.00403290        -0.00000000         0.00000108  
Root: 3:         0.01071211        -0.00000000         0.00000101  
Root: 4:         0.05093717        -0.00000000         0.00000573  

Iteration:    7   Subspace Size:   42
Root: 1:        -0.05824944        -0.00000000         0.00000015  Converged
Root: 2:         0.00403290        -0.00000000         0.00000015  Converged
Root: 3:         0.01071211        -0.00000000         0.00000015  Converged
Root: 4:         0.05093717        -0.00000000         0.00000115  

Iteration:    8   Subspace Size:   43
Root: 1:        -0.05824944        -0.00000000         0.00000015  Converged
Root: 2:         0.00403290        -0.00000000         0.00000015  Converged
Root: 3:         0.01071211        -0.00000000         0.00000014  Converged
Root: 4:         0.05093717        -0.00000000         0.00000029  Converged

Davidson converged in 8 iterations
43 sigma vectors were formed

  Root   Mult.   Total Energy (a.u.)   Ex. Energy (a.u.)     Ex. Energy (eV)     Ex. Energy (nm)        Osc. (a.u.)  
-------------------------------------------------------------------------------------------------------------------
     1  triplet       -779.52317577
     2  singlet       -779.52051634          0.00265943          0.07236687      17132.73250927          0.00000000
     3  singlet       -779.52044198          0.00273379          0.07439016      16666.75050438          0.00000000
     4  singlet       -779.47249527          0.05068050          1.37908640        899.03156743          0.00000000
     5  triplet       -779.46089342          0.06228234          1.69478854        731.56159410          0.00057807
     6  triplet       -779.45421422          0.06896155          1.87653891        660.70689940          0.00119865
     7  singlet       -779.45002088          0.07315489          1.99064557        622.83423453          0.00000000
     8  triplet       -779.41398916          0.10918661          2.97111843        417.29814407          0.00422135

Triplet  1: Largest CI coefficients:
  63  &  64 :  open  :  -0.700491
  64  &  63 :  open  :   0.700491

Singlet  2: Largest CI coefficients:
  64  &  64 : closed :  -0.988322

Singlet  3: Largest CI coefficients:
  63  &  64 :  open  :   0.698137
  64  &  63 :  open  :   0.698137

Singlet  4: Largest CI coefficients:
  63  &  63 : closed :  -0.775642
  62  &  63 :  open  :  -0.429349
  63  &  62 :  open  :  -0.429349
  62  &  62 : closed :   0.134139

Triplet  5: Largest CI coefficients:
  62  &  63 :  open  :   0.703526
  63  &  62 :  open  :  -0.703526

Triplet  6: Largest CI coefficients:
  62  &  64 :  open  :  -0.688587
  64  &  62 :  open  :   0.688587

Singlet  7: Largest CI coefficients:
  62  &  64 :  open  :   0.682947
  64  &  62 :  open  :   0.682947
  59  &  62 :  open  :   0.112490
  62  &  59 :  open  :   0.112490

Triplet  8: Largest CI coefficients:
  61  &  64 :  open  :  -0.696112
  64  &  61 :  open  :   0.696112

Singlet state dipole moments:

  Root       Dx         Dy         Dz         |D|  (Debye)
------------------------------------------------------------
     1    -1.6322    -2.8969     3.0349     4.5018
     2   -14.0734    -1.3651     2.6665    14.3887
     3   -16.0730     0.5559     0.2548    16.0847
     4     0.6626    -0.3330    -1.1767     1.3908

Triplet state dipole moments:

  Root       Dx         Dy         Dz         |D|  (Debye)
------------------------------------------------------------
     1   -13.9953    -1.3897     2.7264    14.3260
     2   -11.5062     1.3224    -1.7198    11.7089
     3     0.7641    -0.3205    -1.2206     1.4753
     4    10.4188    -2.9479     0.4824    10.8386

Transition dipole moments between singlet states:

    Transition       Tx         Ty         Tz         |T| (a.u.)
------------------------------------------------------------------
     1 ->    2    -0.0878    -0.0244     0.0750     0.1180
     1 ->    3     0.1596    -0.0244     0.0035     0.1615
     1 ->    4     0.2189    -0.0064    -0.1002     0.2408
     2 ->    3    -0.0029    -0.0197    -0.0131     0.0239
     2 ->    4     0.9616    -0.0284    -0.1330     0.9712
     3 ->    4     0.0836    -0.0090     0.0169     0.0858

Transition dipole moments between triplet states:

    Transition       Tx         Ty         Tz         |T| (a.u.)
------------------------------------------------------------------
     1 ->    2    -0.0671     0.0184     0.0615     0.0929
     1 ->    3     0.9978    -0.0227    -0.1475     1.0089
     1 ->    4     0.5290    -0.0650    -0.0062     0.5330
     2 ->    3     0.0647    -0.0461     0.0719     0.1072
     2 ->    4    -0.0510     0.0099    -0.0028     0.0520
     3 ->    4    -0.6615     0.1662    -0.0701     0.6856

Magnetic transition dipole moments and rotational strengths:

 Transition      Lx         Ly         Lz       R(len)     R(vel) (a.u.)
------------------------------------------------------------------------
 1 in gcp call
 n=          32
 coors(1) =   -9.22179478141547        2.18474167778445     
 -0.407472627463821     
 coors(2) =   -7.21086923209275        3.16086478357726     
  0.825003313680640     
 elements:            7           6
 gcp_e =   0.000000000000000E+000
 echo:  F
 pbc:  F
 method =pbeh3c              
 in gcp call
 n=          32
 coors(1) =   -9.22179478141547        2.18474167778445     
 -0.407472627463821     
 coors(2) =   -7.21086923209275        3.16086478357726     
  0.825003313680640     
 elements:            7           6
 gcp_e =   0.000000000000000E+000
 echo:  F
 pbc:  F
 method =pbeh3c              
 ->    2     0.4213     0.0980     0.1247     0.0300    -0.0170
 1 ->    3    -0.0021    -0.0026    -0.0074     0.0003     0.0001
 1 ->    4    -0.1884     0.3154    -0.3943     0.0038     0.0850

Electric transition quadrupole moments (Cartesian):

 Transition      Qxy        Qxz        Qyz        Qxx        Qyy        Qzz       norm (a.u.)
----------------------------------------------------------------------------------------------
 1 ->    2     0.2126    -0.2886    -0.0298    -0.0377    -0.2252     0.4982     0.6556
 1 ->    3     0.0610    -0.0021     0.0043    -0.4757     0.0216     0.0166     0.4804
 1 ->    4     0.0757    -0.1623    -0.0216     2.4468     0.0245    -0.3344     2.4762


Building Xtilde...

Building Z-vector RHS...

 Generating 2nd functional diffs
Solving CPSCF equations
Using DIIS solver

 Iter         Residual      
------  --------------------
    1      5.913735011451
    2     14.117880499720
    3      1.159944389952
    4      0.144375623415
    5      0.054827491093
    6      0.022616942595
    7      0.005285598448
    8      0.001153066831
    9      0.000376877138
   10      0.000191720010
   11      0.000117185188
   12      0.000052175735
   13      0.000040882236
   14      0.000012839775
   15      0.000007862396
   16      0.000004054813
   17      0.000002018139
   18      0.000000959351

CPSCF converged

Building X...

Computing grad Generating 2nd functional diffs
 Generating 2nd functional diffs
Building Xtilde...

Building Z-vector RHS...

 Generating 2nd functional diffs
Solving CPSCF equations
Using DIIS solver

 Iter         Residual      
------  --------------------
    1      4.035041762495
    2      9.860582417134
    3      0.707252373178
    4      0.063668306082
    5      0.014239682381
    6      0.003923883783
    7      0.001818983132
    8      0.000656673536
    9      0.000228283277
   10      0.000122717757
   11      0.000045367597
   12      0.000030764619
   13      0.000013891177
   14      0.000005839058
   15      0.000002527812
   16      0.000001115104
   17      0.000000713237

CPSCF converged

Building X...

Computing grad Generating 2nd functional diffs
 Generating 2nd functional diffs
Building Xtilde...

Building Z-vector RHS...

 Generating 2nd functional diffs
Solving CPSCF equations
Using DIIS solver

 Iter         Residual      
------  --------------------
    1      0.079363940397
    2      0.153318166758
    3      0.036721066940
    4      0.020811730532
    5      0.011114446713
    6      0.002792157553
    7      0.001490591874
    8      0.000470920872
    9      0.000160229502
   10      0.000048100690
   11      0.000018508491
   12      0.000010159383
   13      0.000005150507
   14      0.000002695712
   15      0.000000813483

CPSCF converged

Building X...

 Generating 2nd functional diffs
 Generating 2nd functional diffs
Lower state energy:      -779.5205163352
Upper state energy:      -779.5204419807
Energy difference:          0.0000743545
 Energy calculation finished, energy:  0.000000000E+00

Converting Cartesians to HDLC

Converting Cartesians to HDLC

Converting Cartesians to HDLC
 in dlf_makehessian...
Updating Hessian with the BFGS update, No    11
Testing convergence  in cycle   12
    Energy  0.0000E+00 Target: 1.0000E-05 converged?  yes
  Max step  4.4796E-02 Target: 4.0000E-04 converged?   no
  RMS step  1.1930E-02 Target: 2.6667E-04 converged?   no
  Max grad  4.6289E-03 Target: 1.0000E-04 converged?   no
  RMS grad  1.4239E-03 Target: 6.6667E-05 converged?   no

Converting HDLC to Cartesians
 in gcp call
 n=          32
 coors(1) =   -9.18993003247077        2.19011409603272     
 -0.436778950526973     
 coors(2) =   -7.19600208790025        3.16012434875918     
  0.829892357154860     
 elements:            7           6
 gcp_e =    1.00000000000000     
 echo:  F
 pbc:  F
 method =pbeh3c              
DFTD Energy:    -0.0209553 hartree
gCP Energy:     0.0532414 hartree
| Total AOs: 316    Total MOs: 298
Setting up the DFT grid...
| time to set the grid = 0.07 s
DFT grid points: 367769 (11492 points/atom)

                      *** Start SCF Iterations ***

 Iter     DIIS Error       Energy change      Electrons        XC Energy           Energy        Time(s)
----------------------------------------------------------------------------------------------------------
Initial temperature is 0.250000
| Skip purify step
|    1     0.0529731977    -779.1377325844   125.9922606522   -64.4779234756    -779.1377325844     1.90  
|    2     0.1210195389      +7.8211417578   125.9999937496   -63.7636858995    -771.3165908266     1.86  
|    3     0.0434410881      -0.7247093605   125.9999926674   -63.7941544757    -772.0413001871     1.83  
|    4     0.0237533764      -0.0505139460   125.9999933964   -63.8222829785    -772.0918141332     1.76  
|    5     0.0122497842      -0.0306937446   125.9999927895   -63.8427789081    -772.1225078777     1.73  
|    6     0.0059383003      -0.0094463294   125.9999928941   -63.8563079611    -772.1319542071     1.72  
|    7     0.0020154701      -0.0013434989   125.9999929597   -63.8623182895    -772.1332977061     1.67  
|    8     0.0006160975      -0.0001056290   125.9999930435   -63.8657403245    -772.1334033350     1.62  
|    9     0.0001823469      -0.0000127111   125.9999930743   -63.8656343836    -772.1334160462     1.91  
|   10     0.0001054246      -0.0000019149   125.9999930997   -63.8657389141    -772.1334179610     1.56  
|   11     0.0000392450      -0.0000002570   125.9999931029   -63.8657672208    -772.1334182180     1.52  
----------------------------------------------------------------------------------------------------------
FINAL ENERGY: -772.1334182180 a.u.
Fractional Occupation Entropy: 0.0000000000
Mermin Free Energy:            -772.1334182180
DISPERSION CONTRIBUTION TO ENERGY: -0.0209553381 a.u.
GCP BSSE CORRECTION: 0.0532414455 a.u.
HOMO-LUMO GAP: 1.132 eV
CENTER OF MASS: {-0.070353, -0.116849, 0.024514} ANGS
DIPOLE MOMENT: {-9.934419, 0.282175, -0.666928} (|D| = 9.960778) DEBYE
Writing out molden info

Running Mulliken population analysis...


  Restricted hh-TDA Parameters
--------------------------------------------
Number of occupied orbitals:            64
Number of virtual orbitals:            234
Number of molecular orbitals:          298
Number of basis functions:             316
Multiplicity of target state:      singlet

 Generating 2nd functional diffs
Reference energy:             -779.4654087470
Number of electrons:           127.9999929937
XC energy:                     -65.1801454494

      Davidson Diagonalization Parameters
-----------------------------------------------
Number of roots to find:                    4
Number of guess vectors:                   15
Maximum subspace size:                    300
Number of vectors to save:                  4
Collapse vectors per root:                  2
Number of CSFs:                          2080
Maximum Davidson iterations:              500
Residual convergence:                 1.0e-06
Orthogonality tolerance:              1.0e-12
Use incremental sigma vectors:             No

Davidson memory usage:  12.89 MB

Guess Vectors:
  64 &  64 : closed :    -0.187282
  64 &  63 :  open  :    -0.147165
  63 &  63 : closed :    -0.107048
  64 &  62 :  open  :    -0.103136
  63 &  62 :  open  :    -0.063019
  62 &  62 : closed :    -0.018990
  64 &  61 :  open  :    -0.014886
  64 &  59 :  open  :    -0.012914
  64 &  60 :  open  :     0.015037
  64 &  58 :  open  :     0.015522
  63 &  61 :  open  :     0.025230
  63 &  59 :  open  :     0.027203
  63 &  60 :  open  :     0.055153
  63 &  58 :  open  :     0.055639
  64 &  57 :  open  :     0.064406

  Root           Eigenvalue       Energy Change        Residual
-------------------------------------------------------------------
Iteration:    0   Subspace Size:   15
Root: 1:        -0.05331244        -0.05331244         0.02917706  
Root: 2:        -0.04898665        -0.04898665         0.05711092  
Root: 3:        -0.00434119        -0.00434119         0.03660106  
Root: 4:         0.02771493         0.02771493         0.06058572  

Iteration:    1   Subspace Size:   19
Root: 1:        -0.05527131        -0.00195887         0.00547086  
Root: 2:        -0.05526229        -0.00627564         0.00706352  
Root: 3:        -0.00698421        -0.00264302         0.00875734  
Root: 4:         0.01624686        -0.01146807         0.01970173  

Iteration:    2   Subspace Size:   23
Root: 1:        -0.05536843        -0.00009712         0.00154512  
Root: 2:        -0.05530688        -0.00004458         0.00079453  
Root: 3:        -0.00715081        -0.00016660         0.00220801  
Root: 4:         0.01544826        -0.00079860         0.00488616  

Iteration:    3   Subspace Size:   27
Root: 1:        -0.05537157        -0.00000314         0.00028176  
Root: 2:        -0.05530819        -0.00000131         0.00015729  
Root: 3:        -0.00716123        -0.00001043         0.00047776  
Root: 4:         0.01538893        -0.00005933         0.00167654  

Iteration:    4   Subspace Size:   31
Root: 1:        -0.05537167        -0.00000010         0.00005493  
Root: 2:        -0.05530823        -0.00000004         0.00002503  
Root: 3:        -0.00716166        -0.00000042         0.00008625  
Root: 4:         0.01538288        -0.00000605         0.00035522  

Iteration:    5   Subspace Size:   35
Root: 1:        -0.05537168        -0.00000000         0.00000860  
Root: 2:        -0.05530824        -0.00000000         0.00000416  
Root: 3:        -0.00716167        -0.00000001         0.00001769  
Root: 4:         0.01538265        -0.00000023         0.00007617  

Iteration:    6   Subspace Size:   39
Root: 1:        -0.05537168        -0.00000000         0.00000121  
Root: 2:        -0.05530824        -0.00000000         0.00000069  Converged
Root: 3:        -0.00716167        -0.00000000         0.00000390  
Root: 4:         0.01538264        -0.00000001         0.00001641  

Iteration:    7   Subspace Size:   42
Root: 1:        -0.05537168        -0.00000000         0.00000019  Converged
Root: 2:        -0.05530824        -0.00000000         0.00000045  Converged
Root: 3:        -0.00716167        -0.00000000         0.00000080  Converged
Root: 4:         0.01538264        -0.00000000         0.00000309  

Iteration:    8   Subspace Size:   43
Root: 1:        -0.05537168        -0.00000000         0.00000017  Converged
Root: 2:        -0.05530824        -0.00000000         0.00000045  Converged
Root: 3:        -0.00716167        -0.00000000         0.00000080  Converged
Root: 4:         0.01538264        -0.00000000         0.00000062  Converged

Davidson converged in 8 iterations
43 sigma vectors were formed

      Davidson Diagonalization Parameters
-----------------------------------------------
Number of roots to find:                    4
Number of guess vectors:                   15
Maximum subspace size:                    300
Number of vectors to save:                  4
Collapse vectors per root:                  2
Number of CSFs:                          2016
Maximum Davidson iterations:              500
Residual convergence:                 1.0e-06
Orthogonality tolerance:              1.0e-12
Use incremental sigma vectors:             No

Davidson memory usage:  12.58 MB

Guess Vectors:
  64 &  63 :  open  :    -0.147165
  64 &  62 :  open  :    -0.103136
  63 &  62 :  open  :    -0.063019
  64 &  61 :  open  :    -0.014886
  64 &  59 :  open  :    -0.012914
  64 &  60 :  open  :     0.015037
  64 &  58 :  open  :     0.015522
  63 &  61 :  open  :     0.025230
  63 &  59 :  open  :     0.027203
  63 &  60 :  open  :     0.055153
  63 &  58 :  open  :     0.055639
  64 &  57 :  open  :     0.064406
  64 &  56 :  open  :     0.064416
  62 &  61 :  open  :     0.069260
  62 &  59 :  open  :     0.071232

  Root           Eigenvalue       Energy Change        Residual
-------------------------------------------------------------------
Iteration:    0   Subspace Size:   15
Root: 1:        -0.05660308        -0.05660308         0.02426704  
Root: 2:         0.00598485         0.00598485         0.02248857  
Root: 3:         0.01393132         0.01393132         0.03104382  
Root: 4:         0.05306481         0.05306481         0.02129433  

Iteration:    1   Subspace Size:   19
Root: 1:        -0.05800265        -0.00139958         0.00362232  
Root: 2:         0.00463876        -0.00134609         0.00513096  
Root: 3:         0.01134938        -0.00258194         0.00859432  
Root: 4:         0.05143636        -0.00162845         0.00754671  

Iteration:    2   Subspace Size:   23
Root: 1:        -0.05803205        -0.00002939         0.00050337  
Root: 2:         0.00457614        -0.00006263         0.00113917  
Root: 3:         0.01117850        -0.00017088         0.00125872  
Root: 4:         0.05122678        -0.00020958         0.00254683  

Iteration:    3   Subspace Size:   27
Root: 1:        -0.05803260        -0.00000055         0.00006864  
Root: 2:         0.00457307        -0.00000307         0.00014586  
Root: 3:         0.01117476        -0.00000374         0.00020853  
Root: 4:         0.05120766        -0.00001912         0.00054234  

Iteration:    4   Subspace Size:   31
Root: 1:        -0.05803260        -0.00000001         0.00000991  
Root: 2:         0.00457302        -0.00000005         0.00003114  
Root: 3:         0.01117467        -0.00000009         0.00003904  
Root: 4:         0.05120698        -0.00000068         0.00012120  

Iteration:    5   Subspace Size:   35
Root: 1:        -0.05803260        -0.00000000         0.00000135  
Root: 2:         0.00457302        -0.00000000         0.00000550  
Root: 3:         0.01117467        -0.00000000         0.00000552  
Root: 4:         0.05120695        -0.00000003         0.00003172  

Iteration:    6   Subspace Size:   39
Root: 1:        -0.05803260        -0.00000000         0.00000016  Converged
Root: 2:         0.00457302        -0.00000000         0.00000107  
Root: 3:         0.01117467        -0.00000000         0.00000106  
Root: 4:         0.05120694        -0.00000000         0.00000587  

Iteration:    7   Subspace Size:   42
Root: 1:        -0.05803260        -0.00000000         0.00000015  Converged
Root: 2:         0.00457302        -0.00000000         0.00000014  Converged
Root: 3:         0.01117467        -0.00000000         0.00000015  Converged
Root: 4:         0.05120694        -0.00000000         0.00000117  

Iteration:    8   Subspace Size:   43
Root: 1:        -0.05803260        -0.00000000         0.00000015  Converged
Root: 2:         0.00457302         0.00000000         0.00000014  Converged
Root: 3:         0.01117467        -0.00000000         0.00000015  Converged
Root: 4:         0.05120694        -0.00000000         0.00000028  Converged

Davidson converged in 8 iterations
43 sigma vectors were formed

  Root   Mult.   Total Energy (a.u.)   Ex. Energy (a.u.)     Ex. Energy (eV)     Ex. Energy (nm)        Osc. (a.u.)  
-------------------------------------------------------------------------------------------------------------------
     1  triplet       -779.52344135
     2  singlet       -779.52078042          0.00266093          0.07240750      17123.11752015          0.00000000
     3  singlet       -779.52071698          0.00272437          0.07413382      16724.37946955          0.00000000
     4  singlet       -779.47257042          0.05087093          1.38426829        895.66611730          0.00000000
     5  triplet       -779.46083573          0.06260562          1.70358540        727.78400571          0.01153605
     6  triplet       -779.45423408          0.06920727          1.88322536        658.36104095          0.00117425
     7  singlet       -779.45002611          0.07341524          1.99773003        620.62550280          0.00000000
     8  triplet       -779.41420180          0.10923955          2.97255885        417.09593233          0.00799541

Triplet  1: Largest CI coefficients:
  63  &  64 :  open  :   0.700464
  64  &  63 :  open  :  -0.700464

Singlet  2: Largest CI coefficients:
  64  &  64 : closed :   0.986209

Singlet  3: Largest CI coefficients:
  63  &  64 :  open  :  -0.696659
  64  &  63 :  open  :  -0.696659

Singlet  4: Largest CI coefficients:
  63  &  63 : closed :  -0.775602
  62  &  63 :  open  :  -0.429680
  63  &  62 :  open  :  -0.429680
  62  &  62 : closed :   0.131864

Triplet  5: Largest CI coefficients:
  62  &  63 :  open  :   0.703518
  63  &  62 :  open  :  -0.703518

Triplet  6: Largest CI coefficients:
  62  &  64 :  open  :  -0.688772
  64  &  62 :  open  :   0.688772

Singlet  7: Largest CI coefficients:
  62  &  64 :  open  :  -0.683091
  64  &  62 :  open  :  -0.683091
  59  &  62 :  open  :  -0.111176
  62  &  59 :  open  :  -0.111176

Triplet  8: Largest CI coefficients:
  61  &  64 :  open  :  -0.695415
  64  &  61 :  open  :   0.695415

Singlet state dipole moments:

  Root       Dx         Dy         Dz         |D|  (Debye)
------------------------------------------------------------
     1    -1.7363    -2.9301     3.1554     4.6429
     2   -13.8615    -1.4208     2.6585    14.1854
     3   -16.0661     0.5086     0.2722    16.0764
     4     0.6184    -0.3185    -1.0756     1.2810

Triplet state dipole moments:

  Root       Dx         Dy         Dz         |D|  (Debye)
------------------------------------------------------------
     1   -13.9209    -1.4450     2.7485    14.2631
     2   -11.5052     1.3147    -1.6714    11.7001
     3     0.7233    -0.3052    -1.1208     1.3684
     4    10.3488    -2.9241     0.3999    10.7614

Transition dipole moments between singlet states:

    Transition       Tx         Ty         Tz         |T| (a.u.)
------------------------------------------------------------------
     1 ->    2    -0.5218     0.0329     0.0554     0.5257
     1 ->    3    -0.1576     0.0249    -0.0025     0.1595
     1 ->    4     0.3076    -0.0045    -0.1231     0.3313
     2 ->    3     0.0195     0.0126     0.0198     0.0305
     2 ->    4     0.9368    -0.0276    -0.1207     0.9450
     3 ->    4    -0.0623     0.0047    -0.0174     0.0649

Transition dipole moments between triplet states:

    Transition       Tx         Ty         Tz         |T| (a.u.)
------------------------------------------------------------------
     1 ->    2     0.0696    -0.0151    -0.0697     0.0996
     1 ->    3    -0.9949     0.0211     0.1459     1.0058
     1 ->    4    -0.5484     0.0699     0.0042     0.5528
     2 ->    3     0.0584    -0.0419     0.0698     0.1002
     2 ->    4    -0.0499     0.0099    -0.0026     0.0510
     3 ->    4    -0.6627     0.1646    -0.0586     0.6853

Magnetic transition dipole moments and rotational strengths:

 Transition      Lx         Ly         Lz       R(len)     R(vel) (a.u.)
------------------------------------------------------------------------
 1 in gcp call
 n=          32
 coors(1) =   -9.18993003247077        2.19011409603272     
 -0.436778950526973     
 coors(2) =   -7.19600208790025        3.16012434875918     
  0.829892357154860     
 elements:            7           6
 gcp_e =   0.000000000000000E+000
 echo:  F
 pbc:  F
 method =pbeh3c              
 in gcp call
 n=          32
 coors(1) =   -9.18993003247077        2.19011409603272     
 -0.436778950526973     
 coors(2) =   -7.19600208790025        3.16012434875918     
  0.829892357154860     
 elements:            7           6
 gcp_e =   0.000000000000000E+000
 echo:  F
 pbc:  F
 method =pbeh3c              
 ->    2     0.4209     0.0972     0.1262     0.2094    -0.0172
 1 ->    3    -0.0106    -0.0145     0.0175    -0.0013     0.0072
 1 ->    4    -0.2017     0.2929    -0.4152     0.0123     0.0961

Electric transition quadrupole moments (Cartesian):

 Transition      Qxy        Qxz        Qyz        Qxx        Qyy        Qzz       norm (a.u.)
----------------------------------------------------------------------------------------------
 1 ->    2    -0.0034    -0.2077    -0.0563     1.4951    -0.2053     0.4785     1.5978
 1 ->    3    -0.0795     0.0232     0.0014     0.4274    -0.0079    -0.0300     0.4365
 1 ->    4     0.1381    -0.2166    -0.0321     2.2430    -0.0083    -0.3662     2.2874


Building Xtilde...

Building Z-vector RHS...

 Generating 2nd functional diffs
Solving CPSCF equations
Using DIIS solver

 Iter         Residual      
------  --------------------
    1      5.874364087771
    2     14.004553150966
    3      1.158610930896
    4      0.143508271182
    5      0.054591031328
    6      0.022767730790
    7      0.005215600414
    8      0.001723305162
    9      0.000911575721
   10      0.000456523879
   11      0.000238867819
   12      0.000085584949
   13      0.000062355370
   14      0.000014521128
   15      0.000009084966
   16      0.000004619991
   17      0.000001650218
   18      0.000001009340
   19      0.000000269415

CPSCF converged

Building X...

Computing grad Generating 2nd functional diffs
 Generating 2nd functional diffs
Building Xtilde...

Building Z-vector RHS...

 Generating 2nd functional diffs
Solving CPSCF equations
Using DIIS solver

 Iter         Residual      
------  --------------------
    1      4.047031228044
    2      9.881804766461
    3      0.709351140477
    4      0.063610962248
    5      0.014590412723
    6      0.004832542679
    7      0.002657085317
    8      0.001497389693
    9      0.000860631244
   10      0.000401393403
   11      0.000089542424
   12      0.000053068270
   13      0.000016523300
   14      0.000005851600
   15      0.000002493978
   16      0.000001188628
   17      0.000000745781

CPSCF converged

Building X...

Computing grad Generating 2nd functional diffs
 Generating 2nd functional diffs
Building Xtilde...

Building Z-vector RHS...

 Generating 2nd functional diffs
Solving CPSCF equations
Using DIIS solver

 Iter         Residual      
------  --------------------
    1      0.259450026914
    2      0.546739963683
    3      0.084433602432
    4      0.026738504162
    5      0.017554147931
    6      0.007859167407
    7      0.003322967467
    8      0.001193052197
    9      0.000357258939
   10      0.000134475576
   11      0.000039667301
   12      0.000013412096
   13      0.000005346911
   14      0.000002451863
   15      0.000001006415
   16      0.000000406510

CPSCF converged

Building X...

 Generating 2nd functional diffs
 Generating 2nd functional diffs
Lower state energy:      -779.5207804241
Upper state energy:      -779.5207169830
Energy difference:          0.0000634411
 Energy calculation finished, energy:  0.000000000E+00

Converting Cartesians to HDLC

Converting Cartesians to HDLC

Converting Cartesians to HDLC
 in dlf_makehessian...
Updating Hessian with the BFGS update, No    12
Testing convergence  in cycle   13
    Energy  0.0000E+00 Target: 1.0000E-05 converged?  yes
  Max step  3.1773E-02 Target: 4.0000E-04 converged?   no
  RMS step  8.5026E-03 Target: 2.6667E-04 converged?   no
  Max grad  4.9324E-03 Target: 1.0000E-04 converged?   no
  RMS grad  1.2342E-03 Target: 6.6667E-05 converged?   no

Converting HDLC to Cartesians
 in gcp call
 n=          32
 coors(1) =   -9.14697071933712        2.20174844619209     
 -0.468804578090382     
 coors(2) =   -7.16679727454768        3.15936208291932     
  0.829098090631359     
 elements:            7           6
 gcp_e =    1.00000000000000     
 echo:  F
 pbc:  F
 method =pbeh3c              
DFTD Energy:    -0.0209607 hartree
gCP Energy:     0.0531391 hartree
| Total AOs: 316    Total MOs: 298
Setting up the DFT grid...
| time to set the grid = 0.08 s
DFT grid points: 367787 (11493 points/atom)

                      *** Start SCF Iterations ***

 Iter     DIIS Error       Energy change      Electrons        XC Energy           Energy        Time(s)
----------------------------------------------------------------------------------------------------------
Initial temperature is 0.250000
| Skip purify step
|    1     0.0527437390    -779.1329467356   125.9863059716   -64.4704989300    -779.1329467356     1.93  
|    2     0.1203156162      +7.8179615609   126.0000025039   -63.7593018266    -771.3149851747     1.90  
|    3     0.0429345892      -0.7276492156   126.0000007219   -63.7891121765    -772.0426343903     1.87  
|    4     0.0236955165      -0.0502475485   126.0000018838   -63.8171318363    -772.0928819388     1.80  
|    5     0.0116811159      -0.0308099176   126.0000011493   -63.8379376767    -772.1236918564     1.77  
|    6     0.0056153416      -0.0089249337   126.0000013772   -63.8512523541    -772.1326167901     1.76  
|    7     0.0018208719      -0.0012013119   126.0000014566   -63.8568121105    -772.1338181020     1.71  
|    8     0.0006663972      -0.0000927393   126.0000015447   -63.8600871413    -772.1339108413     1.66  
|    9     0.0001807790      -0.0000119645   126.0000015768   -63.8599437510    -772.1339228058     1.96  
|   10     0.0001126112      -0.0000019259   126.0000016031   -63.8600206946    -772.1339247317     1.59  
|   11     0.0000389054      -0.0000002668   126.0000016055   -63.8600526509    -772.1339249985     1.55  
----------------------------------------------------------------------------------------------------------
FINAL ENERGY: -772.1339249985 a.u.
Fractional Occupation Entropy: 0.0000000000
Mermin Free Energy:            -772.1339249985
DISPERSION CONTRIBUTION TO ENERGY: -0.0209607144 a.u.
GCP BSSE CORRECTION: 0.0531391406 a.u.
HOMO-LUMO GAP: 1.133 eV
CENTER OF MASS: {-0.073729, -0.119580, 0.034038} ANGS
DIPOLE MOMENT: {-9.821668, 0.350486, -0.946592} (|D| = 9.873401) DEBYE
Writing out molden info

Running Mulliken population analysis...


  Restricted hh-TDA Parameters
--------------------------------------------
Number of occupied orbitals:            64
Number of virtual orbitals:            234
Number of molecular orbitals:          298
Number of basis functions:             316
Multiplicity of target state:      singlet

 Generating 2nd functional diffs
Reference energy:             -779.4655190580
Number of electrons:           128.0000016315
XC energy:                     -65.1743111430

      Davidson Diagonalization Parameters
-----------------------------------------------
Number of roots to find:                    4
Number of guess vectors:                   15
Maximum subspace size:                    300
Number of vectors to save:                  4
Collapse vectors per root:                  2
Number of CSFs:                          2080
Maximum Davidson iterations:              500
Residual convergence:                 1.0e-06
Orthogonality tolerance:              1.0e-12
Use incremental sigma vectors:             No

Davidson memory usage:  12.89 MB

Guess Vectors:
  64 &  64 : closed :    -0.187408
  64 &  63 :  open  :    -0.147209
  63 &  63 : closed :    -0.107011
  64 &  62 :  open  :    -0.103506
  63 &  62 :  open  :    -0.063308
  62 &  62 : closed :    -0.019605
  64 &  61 :  open  :    -0.015043
  64 &  59 :  open  :    -0.014382
  64 &  60 :  open  :     0.014925
  64 &  58 :  open  :     0.015433
  63 &  61 :  open  :     0.025156
  63 &  59 :  open  :     0.025816
  63 &  60 :  open  :     0.055124
  63 &  58 :  open  :     0.055632
  64 &  56 :  open  :     0.063510

  Root           Eigenvalue       Energy Change        Residual
-------------------------------------------------------------------
Iteration:    0   Subspace Size:   15
Root: 1:        -0.05344529        -0.05344529         0.02923252  
Root: 2:        -0.04958299        -0.04958299         0.05684321  
Root: 3:        -0.00425135        -0.00425135         0.03647325  
Root: 4:         0.02751602         0.02751602         0.06043863  

Iteration:    1   Subspace Size:   19
Root: 1:        -0.05542736        -0.00198206         0.00753852  
Root: 2:        -0.05541435        -0.00583136         0.00519426  
Root: 3:        -0.00688286        -0.00263151         0.00875180  
Root: 4:         0.01605917        -0.01145685         0.01962524  

Iteration:    2   Subspace Size:   23
Root: 1:        -0.05553859        -0.00011123         0.00138142  
Root: 2:        -0.05545564        -0.00004129         0.00075682  
Root: 3:        -0.00704891        -0.00016605         0.00219921  
Root: 4:         0.01524197        -0.00081720         0.00379551  

Iteration:    3   Subspace Size:   27
Root: 1:        -0.05554120        -0.00000261         0.00020284  
Root: 2:        -0.05545677        -0.00000114         0.00014100  
Root: 3:        -0.00705934        -0.00001042         0.00048073  
Root: 4:         0.01520797        -0.00003401         0.00106641  

Iteration:    4   Subspace Size:   31
Root: 1:        -0.05554125        -0.00000005         0.00003571  
Root: 2:        -0.05545681        -0.00000003         0.00002146  
Root: 3:        -0.00705977        -0.00000043         0.00008616  
Root: 4:         0.01520527        -0.00000270         0.00027302  

Iteration:    5   Subspace Size:   35
Root: 1:        -0.05554125        -0.00000000         0.00000508  
Root: 2:        -0.05545681        -0.00000000         0.00000302  
Root: 3:        -0.00705978        -0.00000001         0.00001679  
Root: 4:         0.01520511        -0.00000016         0.00006295  

Iteration:    6   Subspace Size:   39
Root: 1:        -0.05554125        -0.00000000         0.00000070  Converged
Root: 2:        -0.05545681        -0.00000000         0.00000038  Converged
Root: 3:        -0.00705978        -0.00000000         0.00000306  
Root: 4:         0.01520510        -0.00000001         0.00001400  

Iteration:    7   Subspace Size:   41
Root: 1:        -0.05554125        -0.00000000         0.00000070  Converged
Root: 2:        -0.05545681        -0.00000000         0.00000036  Converged
Root: 3:        -0.00705978        -0.00000000         0.00000061  Converged
Root: 4:         0.01520510        -0.00000000         0.00000332  

Iteration:    8   Subspace Size:   42
Root: 1:        -0.05554125        -0.00000000         0.00000067  Converged
Root: 2:        -0.05545681        -0.00000000         0.00000036  Converged
Root: 3:        -0.00705978        -0.00000000         0.00000047  Converged
Root: 4:         0.01520510        -0.00000000         0.00000066  Converged

Davidson converged in 8 iterations
42 sigma vectors were formed

      Davidson Diagonalization Parameters
-----------------------------------------------
Number of roots to find:                    4
Number of guess vectors:                   15
Maximum subspace size:                    300
Number of vectors to save:                  4
Collapse vectors per root:                  2
Number of CSFs:                          2016
Maximum Davidson iterations:              500
Residual convergence:                 1.0e-06
Orthogonality tolerance:              1.0e-12
Use incremental sigma vectors:             No

Davidson memory usage:  12.58 MB

Guess Vectors:
  64 &  63 :  open  :    -0.147209
  64 &  62 :  open  :    -0.103506
  63 &  62 :  open  :    -0.063308
  64 &  61 :  open  :    -0.015043
  64 &  59 :  open  :    -0.014382
  64 &  60 :  open  :     0.014925
  64 &  58 :  open  :     0.015433
  63 &  61 :  open  :     0.025156
  63 &  59 :  open  :     0.025816
  63 &  60 :  open  :     0.055124
  63 &  58 :  open  :     0.055632
  64 &  56 :  open  :     0.063510
  64 &  57 :  open  :     0.063841
  62 &  61 :  open  :     0.068859
  62 &  59 :  open  :     0.069520

  Root           Eigenvalue       Energy Change        Residual
-------------------------------------------------------------------
Iteration:    0   Subspace Size:   15
Root: 1:        -0.05672953        -0.05672953         0.02430195  
Root: 2:         0.00584731         0.00584731         0.02241313  
Root: 3:         0.01381935         0.01381935         0.03137905  
Root: 4:         0.05284340         0.05284340         0.02135766  

Iteration:    1   Subspace Size:   19
Root: 1:        -0.05813779        -0.00140826         0.00364285  
Root: 2:         0.00450953        -0.00133778         0.00503557  
Root: 3:         0.01116555        -0.00265380         0.00879234  
Root: 4:         0.05119579        -0.00164761         0.00735245  

Iteration:    2   Subspace Size:   23
Root: 1:        -0.05816757        -0.00002978         0.00050602  
Root: 2:         0.00444928        -0.00006025         0.00112720  
Root: 3:         0.01098707        -0.00017848         0.00128291  
Root: 4:         0.05099879        -0.00019700         0.00252342  

Iteration:    3   Subspace Size:   27
Root: 1:        -0.05816812        -0.00000056         0.00006938  
Root: 2:         0.00444629        -0.00000299         0.00014384  
Root: 3:         0.01098319        -0.00000388         0.00020989  
Root: 4:         0.05098008        -0.00001871         0.00054177  

Iteration:    4   Subspace Size:   31
Root: 1:        -0.05816813        -0.00000001         0.00001005  
Root: 2:         0.00444624        -0.00000005         0.00003054  
Root: 3:         0.01098309        -0.00000009         0.00004000  
Root: 4:         0.05097940        -0.00000068         0.00012328  

Iteration:    5   Subspace Size:   35
Root: 1:        -0.05816813        -0.00000000         0.00000138  
Root: 2:         0.00444624        -0.00000000         0.00000546  
Root: 3:         0.01098309        -0.00000000         0.00000565  
Root: 4:         0.05097937        -0.00000004         0.00003218  

Iteration:    6   Subspace Size:   39
Root: 1:        -0.05816813        -0.00000000         0.00000016  Converged
Root: 2:         0.00444624        -0.00000000         0.00000106  
Root: 3:         0.01098309        -0.00000000         0.00000109  
Root: 4:         0.05097937        -0.00000000         0.00000602  

Iteration:    7   Subspace Size:   42
Root: 1:        -0.05816813        -0.00000000         0.00000016  Converged
Root: 2:         0.00444624        -0.00000000         0.00000015  Converged
Root: 3:         0.01098309        -0.00000000         0.00000016  Converged
Root: 4:         0.05097937        -0.00000000         0.00000116  

Iteration:    8   Subspace Size:   43
Root: 1:        -0.05816813        -0.00000000         0.00000015  Converged
Root: 2:         0.00444624         0.00000000         0.00000015  Converged
Root: 3:         0.01098309        -0.00000000         0.00000015  Converged
Root: 4:         0.05097937        -0.00000000         0.00000028  Converged

Davidson converged in 8 iterations
43 sigma vectors were formed

  Root   Mult.   Total Energy (a.u.)   Ex. Energy (a.u.)     Ex. Energy (eV)     Ex. Energy (nm)        Osc. (a.u.)  
-------------------------------------------------------------------------------------------------------------------
     1  triplet       -779.52368719
     2  singlet       -779.52106031          0.00262688          0.07148096      17345.06876701          0.00000000
     3  singlet       -779.52097587          0.00271132          0.07377880      16804.85667811          0.00000000
     4  singlet       -779.47257884          0.05110835          1.39072877        891.50539959          0.00000000
     5  triplet       -779.46107282          0.06261437          1.70382345        727.68232288          0.03144948
     6  triplet       -779.45453597          0.06915122          1.88170007        658.89470098          0.00110268
     7  singlet       -779.45031396          0.07337323          1.99658681        620.98086670          0.00000000
     8  triplet       -779.41453969          0.10914750          2.97005401        417.44769737          0.01170460

Triplet  1: Largest CI coefficients:
  63  &  64 :  open  :   0.700420
  64  &  63 :  open  :  -0.700420

Singlet  2: Largest CI coefficients:
  64  &  64 : closed :  -0.978734

Singlet  3: Largest CI coefficients:
  63  &  64 :  open  :   0.691421
  64  &  63 :  open  :   0.691421
  64  &  64 : closed :   0.137254

Singlet  4: Largest CI coefficients:
  63  &  63 : closed :  -0.770100
  62  &  63 :  open  :  -0.434995
  63  &  62 :  open  :  -0.434995
  62  &  62 : closed :   0.128959

Triplet  5: Largest CI coefficients:
  62  &  63 :  open  :   0.703572
  63  &  62 :  open  :  -0.703572

Triplet  6: Largest CI coefficients:
  62  &  64 :  open  :  -0.688938
  64  &  62 :  open  :   0.688938

Singlet  7: Largest CI coefficients:
  62  &  64 :  open  :   0.683165
  64  &  62 :  open  :   0.683165
  59  &  62 :  open  :   0.110494
  62  &  59 :  open  :   0.110494

Triplet  8: Largest CI coefficients:
  61  &  64 :  open  :  -0.694393
  64  &  61 :  open  :   0.694393

Singlet state dipole moments:

  Root       Dx         Dy         Dz         |D|  (Debye)
------------------------------------------------------------
     1    -1.9700    -2.9714     3.2606     4.8313
     2   -13.5304    -1.5127     2.6638    13.8728
     3   -15.9921     0.4648     0.2644    16.0010
     4     0.5648    -0.3265    -0.9680     1.1674

Triplet state dipole moments:

  Root       Dx         Dy         Dz         |D|  (Debye)
------------------------------------------------------------
     1   -13.8478    -1.5158     2.7685    14.2029
     2   -11.5195     1.2977    -1.6196    11.7050
     3     0.6736    -0.3127    -1.0140     1.2569
     4    10.1507    -2.8579     0.3097    10.5499

Transition dipole moments between singlet states:

    Transition       Tx         Ty         Tz         |T| (a.u.)
------------------------------------------------------------------
     1 ->    2    -0.8636     0.0803     0.0327     0.8680
     1 ->    3     0.1528    -0.0240     0.0006     0.1547
     1 ->    4     0.3753    -0.0012    -0.1415     0.4011
     2 ->    3    -0.0335    -0.0049    -0.0270     0.0433
     2 ->    4     0.8929    -0.0274    -0.1053     0.8995
     3 ->    4     0.0363    -0.0002     0.0182     0.0406

Transition dipole moments between triplet states:

    Transition       Tx         Ty         Tz         |T| (a.u.)
------------------------------------------------------------------
     1 ->    2     0.0742    -0.0115    -0.0774     0.1079
     1 ->    3    -0.9738     0.0195     0.1413     0.9842
     1 ->    4    -0.5715     0.0753     0.0018     0.5765
     2 ->    3     0.0425    -0.0360     0.0669     0.0870
     2 ->    4    -0.0483     0.0097    -0.0025     0.0493
     3 ->    4    -0.6615     0.1608    -0.0479     0.6824

Magnetic transition dipole moments and rotational strengths:

 Transition      Lx         Ly         Lz       R(len)     R(vel) (a.u.)
----------------------------------------- in gcp call
 n=          32
 coors(1) =   -9.14697071933712        2.20174844619209     
 -0.468804578090382     
 coors(2) =   -7.16679727454768        3.15936208291932     
  0.829098090631359     
 elements:            7           6
 gcp_e =   0.000000000000000E+000
 echo:  F
 pbc:  F
 method =pbeh3c              
 in gcp call
 n=          32
 coors(1) =   -9.14697071933712        2.20174844619209     
 -0.468804578090382     
 coors(2) =   -7.16679727454768        3.15936208291932     
  0.829098090631359     
 elements:            7           6
 gcp_e =   0.000000000000000E+000
 echo:  F
 pbc:  F
 method =pbeh3c              
-------------------------------
 1 ->    2     0.4198     0.0949     0.1292     0.3507    -0.0173
 1 ->    3     0.0197     0.0284    -0.0249    -0.0023     0.0131
 1 ->    4    -0.2150     0.2755    -0.4288     0.0203     0.1095

Electric transition quadrupole moments (Cartesian):

 Transition      Qxy        Qxz        Qyz        Qxx        Qyy        Qzz       norm (a.u.)
----------------------------------------------------------------------------------------------
 1 ->    2    -0.1803    -0.1394    -0.0824     2.7007    -0.1772     0.4522     2.7547
 1 ->    3     0.0940    -0.0409    -0.0074    -0.3788    -0.0045     0.0390     0.3944
 1 ->    4     0.1952    -0.2593    -0.0351     2.0604    -0.0347    -0.4022     2.1249


Building Xtilde...

Building Z-vector RHS...

 Generating 2nd functional diffs
Solving CPSCF equations
Using DIIS solver

 Iter         Residual      
------  --------------------
    1      5.821491494217
    2     13.895378717405
    3      1.157208412179
    4      0.142047647789
    5      0.054143517679
    6      0.023019432811
    7      0.005364723537
    8      0.002611749777
    9      0.001515444741
   10      0.000705040793
   11      0.000335177117
   12      0.000081559591
   13      0.000065981598
   14      0.000014077060
   15      0.000008845862
   16      0.000004563052
   17      0.000001698381
   18      0.000001026608
   19      0.000000312541

CPSCF converged

Building X...

Computing grad Generating 2nd functional diffs
 Generating 2nd functional diffs
Building Xtilde...

Building Z-vector RHS...

 Generating 2nd functional diffs
Solving CPSCF equations
Using DIIS solver

 Iter         Residual      
------  --------------------
    1      4.083131175848
    2      9.985971896301
    3      0.717169279916
    4      0.064473852217
    5      0.015240536385
    6      0.006308901049
    7      0.003662671314
    8      0.002107114262
    9      0.001045910181
   10      0.000445273300
   11      0.000094528603
   12      0.000054717704
   13      0.000014671440
   14      0.000005346919
   15      0.000002320439
   16      0.000001397289
   17      0.000000635322

CPSCF converged

Building X...

Computing grad Generating 2nd functional diffs
 Generating 2nd functional diffs
Building Xtilde...

Building Z-vector RHS...

 Generating 2nd functional diffs
Solving CPSCF equations
Using DIIS solver

 Iter         Residual      
------  --------------------
    1      0.423231903749
    2      0.872533738744
    3      0.145262541689
    4      0.032761250969
    5      0.018342919682
    6      0.010064004372
    7      0.005008048341
    8      0.001763235871
    9      0.000589684883
   10      0.000172287171
   11      0.000059545061
   12      0.000014575752
   13      0.000007710599
   14      0.000002991648
   15      0.000001325276
   16      0.000000503908

CPSCF converged

Building X...

 Generating 2nd functional diffs
 Generating 2nd functional diffs
Lower state energy:      -779.5210603113
Upper state energy:      -779.5209758672
Energy difference:          0.0000844441
 Energy calculation finished, energy:  0.000000000E+00

Converting Cartesians to HDLC

Converting Cartesians to HDLC

Converting Cartesians to HDLC
 in dlf_makehessian...
Updating Hessian with the BFGS update, No    13
Testing convergence  in cycle   14
    Energy  0.0000E+00 Target: 1.0000E-05 converged?  yes
  Max step  3.3407E-02 Target: 4.0000E-04 converged?   no
  RMS step  8.1847E-03 Target: 2.6667E-04 converged?   no
  Max grad  5.2645E-03 Target: 1.0000E-04 converged?   no
  RMS grad  1.3566E-03 Target: 6.6667E-05 converged?   no

Converting HDLC to Cartesians
 in gcp call
 n=          32
 coors(1) =   -9.06166393828478        2.22340119886631     
 -0.520234482025688     
 coors(2) =   -7.09883610313183        3.15521526481013     
  0.821294182802887     
 elements:            7           6
 gcp_e =    1.00000000000000     
 echo:  F
 pbc:  F
 method =pbeh3c              
DFTD Energy:    -0.0209844 hartree
gCP Energy:     0.0530584 hartree
| Total AOs: 316    Total MOs: 298
Setting up the DFT grid...
| time to set the grid = 0.08 s
DFT grid points: 367758 (11492 points/atom)

                      *** Start SCF Iterations ***

 Iter     DIIS Error       Energy change      Electrons        XC Energy           Energy        Time(s)
----------------------------------------------------------------------------------------------------------
Initial temperature is 0.250000
| Skip purify step
|    1     0.0519092378    -779.1206952387   125.9696822175   -64.4582765522    -779.1206952387     1.97  
|    2     0.1185726879      +7.8054885156   126.0000051893   -63.7568142460    -771.3152067231     1.93  
|    3     0.0402694828      -0.7361977573   126.0000027466   -63.7851630153    -772.0514044804     1.91  
|    4     0.0234215798      -0.0470970736   126.0000041928   -63.8143466493    -772.0985015541     1.83  
|    5     0.0080232032      -0.0299964139   126.0000036825   -63.8372296938    -772.1284979679     1.81  
|    6     0.0039180894      -0.0053478064   126.0000040983   -63.8484442591    -772.1338457743     1.79  
|    7     0.0015139927      -0.0005694230   126.0000041945   -63.8515198785    -772.1344151973     1.73  
|    8     0.0007883670      -0.0000543883   126.0000042846   -63.8540249870    -772.1344695856     1.68  
|    9     0.0001730059      -0.0000104109   126.0000043129   -63.8537027459    -772.1344799965     1.98  
|   10     0.0001177246      -0.0000019109   126.0000043331   -63.8536840634    -772.1344819075     1.63  
|   11     0.0000361416      -0.0000002397   126.0000043339   -63.8537049058    -772.1344821471     1.59  
----------------------------------------------------------------------------------------------------------
FINAL ENERGY: -772.1344821471 a.u.
Fractional Occupation Entropy: 0.0000000000
Mermin Free Energy:            -772.1344821471
DISPERSION CONTRIBUTION TO ENERGY: -0.0209844376 a.u.
GCP BSSE CORRECTION: 0.0530584034 a.u.
HOMO-LUMO GAP: 1.133 eV
CENTER OF MASS: {-0.080644, -0.125496, 0.049306} ANGS
DIPOLE MOMENT: {-9.636777, 0.510101, -1.391719} (|D| = 9.750105) DEBYE
Writing out molden info

Running Mulliken population analysis...


  Restricted hh-TDA Parameters
--------------------------------------------
Number of occupied orbitals:            64
Number of virtual orbitals:            234
Number of molecular orbitals:          298
Number of basis functions:             316
Multiplicity of target state:      singlet

 Generating 2nd functional diffs
Reference energy:             -779.4653071973
Number of electrons:           128.0000044027
XC energy:                     -65.1678304168

      Davidson Diagonalization Parameters
-----------------------------------------------
Number of roots to find:                    4
Number of guess vectors:                   15
Maximum subspace size:                    300
Number of vectors to save:                  4
Collapse vectors per root:                  2
Number of CSFs:                          2080
Maximum Davidson iterations:              500
Residual convergence:                 1.0e-06
Orthogonality tolerance:              1.0e-12
Use incremental sigma vectors:             No

Davidson memory usage:  12.89 MB

Guess Vectors:
  64 &  64 : closed :    -0.188021
  64 &  63 :  open  :    -0.147679
  63 &  63 : closed :    -0.107338
  64 &  62 :  open  :    -0.105045
  63 &  62 :  open  :    -0.064704
  62 &  62 : closed :    -0.022069
  64 &  59 :  open  :    -0.017402
  64 &  61 :  open  :    -0.016149
  64 &  60 :  open  :     0.014426
  64 &  58 :  open  :     0.015185
  63 &  59 :  open  :     0.022939
  63 &  61 :  open  :     0.024192
  63 &  60 :  open  :     0.054767
  63 &  58 :  open  :     0.055526
  64 &  56 :  open  :     0.061393

  Root           Eigenvalue       Energy Change        Residual
-------------------------------------------------------------------
Iteration:    0   Subspace Size:   15
Root: 1:        -0.05401204        -0.05401204         0.02918580  
Root: 2:        -0.05023958        -0.05023958         0.05698561  
Root: 3:        -0.00468452        -0.00468452         0.03609409  
Root: 4:         0.02645663         0.02645663         0.06039960  

Iteration:    1   Subspace Size:   19
Root: 1:        -0.05615069        -0.00213865         0.00811754  
Root: 2:        -0.05597634        -0.00573675         0.00450287  
Root: 3:        -0.00727361        -0.00258909         0.00875377  
Root: 4:         0.01493593        -0.01152070         0.01989553  

Iteration:    2   Subspace Size:   23
Root: 1:        -0.05626899        -0.00011830         0.00141655  
Root: 2:        -0.05601636        -0.00004002         0.00076755  
Root: 3:        -0.00743952        -0.00016592         0.00221308  
Root: 4:         0.01409051        -0.00084542         0.00377329  

Iteration:    3   Subspace Size:   27
Root: 1:        -0.05627172        -0.00000273         0.00020366  
Root: 2:        -0.05601753        -0.00000118         0.00014423  
Root: 3:        -0.00745020        -0.00001068         0.00048875  
Root: 4:         0.01405661        -0.00003390         0.00100543  

Iteration:    4   Subspace Size:   31
Root: 1:        -0.05627177        -0.00000005         0.00003431  
Root: 2:        -0.05601757        -0.00000003         0.00002173  
Root: 3:        -0.00745065        -0.00000044         0.00009278  
Root: 4:         0.01405441        -0.00000221         0.00025345  

Iteration:    5   Subspace Size:   35
Root: 1:        -0.05627177        -0.00000000         0.00000502  
Root: 2:        -0.05601757        -0.00000000         0.00000311  
Root: 3:        -0.00745066        -0.00000002         0.00002104  
Root: 4:         0.01405426        -0.00000014         0.00006623  

Iteration:    6   Subspace Size:   39
Root: 1:        -0.05627177        -0.00000000         0.00000071  Converged
Root: 2:        -0.05601757        -0.00000000         0.00000041  Converged
Root: 3:        -0.00745066        -0.00000000         0.00000428  
Root: 4:         0.01405425        -0.00000001         0.00001444  

Iteration:    7   Subspace Size:   41
Root: 1:        -0.05627177        -0.00000000         0.00000070  Converged
Root: 2:        -0.05601757        -0.00000000         0.00000040  Converged
Root: 3:        -0.00745066        -0.00000000         0.00000092  Converged
Root: 4:         0.01405425        -0.00000000         0.00000300  

Iteration:    8   Subspace Size:   42
Root: 1:        -0.05627177        -0.00000000         0.00000067  Converged
Root: 2:        -0.05601757        -0.00000000         0.00000038  Converged
Root: 3:        -0.00745066        -0.00000000         0.00000064  Converged
Root: 4:         0.01405425        -0.00000000         0.00000059  Converged

Davidson converged in 8 iterations
42 sigma vectors were formed

      Davidson Diagonalization Parameters
-----------------------------------------------
Number of roots to find:                    4
Number of guess vectors:                   15
Maximum subspace size:                    300
Number of vectors to save:                  4
Collapse vectors per root:                  2
Number of CSFs:                          2016
Maximum Davidson iterations:              500
Residual convergence:                 1.0e-06
Orthogonality tolerance:              1.0e-12
Use incremental sigma vectors:             No

Davidson memory usage:  12.58 MB

Guess Vectors:
  64 &  63 :  open  :    -0.147679
  64 &  62 :  open  :    -0.105045
  63 &  62 :  open  :    -0.064704
  64 &  59 :  open  :    -0.017402
  64 &  61 :  open  :    -0.016149
  64 &  60 :  open  :     0.014426
  64 &  58 :  open  :     0.015185
  63 &  59 :  open  :     0.022939
  63 &  61 :  open  :     0.024192
  63 &  60 :  open  :     0.054767
  63 &  58 :  open  :     0.055526
  64 &  56 :  open  :     0.061393
  64 &  57 :  open  :     0.062542
  62 &  59 :  open  :     0.065573
  62 &  61 :  open  :     0.066827

  Root           Eigenvalue       Energy Change        Residual
-------------------------------------------------------------------
Iteration:    0   Subspace Size:   15
Root: 1:        -0.05726520        -0.05726520         0.02433874  
Root: 2:         0.00480734         0.00480734         0.02229096  
Root: 3:         0.01273766         0.01273766         0.03173640  
Root: 4:         0.05180091         0.05180091         0.02151295  

Iteration:    1   Subspace Size:   19
Root: 1:        -0.05868372        -0.00141852         0.00366811  
Root: 2:         0.00348405        -0.00132328         0.00491737  
Root: 3:         0.01001022        -0.00272744         0.00904917  
Root: 4:         0.05012283        -0.00167809         0.00722786  

Iteration:    2   Subspace Size:   23
Root: 1:        -0.05871399        -0.00003027         0.00051088  
Root: 2:         0.00342671        -0.00005734         0.00111522  
Root: 3:         0.00982138        -0.00018884         0.00131650  
Root: 4:         0.04993363        -0.00018919         0.00253519  

Iteration:    3   Subspace Size:   27
Root: 1:        -0.05871456        -0.00000057         0.00007016  
Root: 2:         0.00342380        -0.00000291         0.00014179  
Root: 3:         0.00981729        -0.00000409         0.00021092  
Root: 4:         0.04991489        -0.00001874         0.00054417  

Iteration:    4   Subspace Size:   31
Root: 1:        -0.05871457        -0.00000001         0.00001017  
Root: 2:         0.00342375        -0.00000005         0.00002984  
Root: 3:         0.00981719        -0.00000009         0.00004145  
Root: 4:         0.04991421        -0.00000068         0.00012841  

Iteration:    5   Subspace Size:   35
Root: 1:        -0.05871457        -0.00000000         0.00000141  
Root: 2:         0.00342375        -0.00000000         0.00000538  
Root: 3:         0.00981719        -0.00000000         0.00000579  
Root: 4:         0.04991417        -0.00000004         0.00003322  

Iteration:    6   Subspace Size:   39
Root: 1:        -0.05871457        -0.00000000         0.00000016  Converged
Root: 2:         0.00342375        -0.00000000         0.00000107  
Root: 3:         0.00981719        -0.00000000         0.00000111  
Root: 4:         0.04991417        -0.00000000         0.00000622  

Iteration:    7   Subspace Size:   42
Root: 1:        -0.05871457        -0.00000000         0.00000016  Converged
Root: 2:         0.00342375        -0.00000000         0.00000015  Converged
Root: 3:         0.00981719        -0.00000000         0.00000016  Converged
Root: 4:         0.04991417        -0.00000000         0.00000110  

Iteration:    8   Subspace Size:   43
Root: 1:        -0.05871457        -0.00000000         0.00000016  Converged
Root: 2:         0.00342375        -0.00000000         0.00000015  Converged
Root: 3:         0.00981719        -0.00000000         0.00000015  Converged
Root: 4:         0.04991417        -0.00000000         0.00000027  Converged

Davidson converged in 8 iterations
43 sigma vectors were formed

  Root   Mult.   Total Energy (a.u.)   Ex. Energy (a.u.)     Ex. Energy (eV)     Ex. Energy (nm)        Osc. (a.u.)  
-------------------------------------------------------------------------------------------------------------------
     1  triplet       -779.52402176
     2  singlet       -779.52157897          0.00244280          0.06647189      18652.12673693          0.00000000
     3  singlet       -779.52132477          0.00269700          0.07338905      16894.10303398          0.00000000
     4  singlet       -779.47275786          0.05126390          1.39496157        888.80026352          0.00000000
     5  triplet       -779.46188345          0.06213832          1.69086941        733.25722126          0.04541660
     6  triplet       -779.45549001          0.06853176          1.86484368        664.85047455          0.00097941
     7  singlet       -779.45125294          0.07276882          1.98014004        626.13864887          0.00000000
     8  triplet       -779.41539303          0.10862874          2.95593784        419.44123170          0.01389755

Triplet  1: Largest CI coefficients:
  63  &  64 :  open  :  -0.700282
  64  &  63 :  open  :   0.700282

Singlet  2: Largest CI coefficients:
  64  &  64 : closed :  -0.972572
  63  &  64 :  open  :   0.122863
  64  &  63 :  open  :   0.122863

Singlet  3: Largest CI coefficients:
  63  &  64 :  open  :   0.687121
  64  &  63 :  open  :   0.687121
  64  &  64 : closed :   0.174035

Singlet  4: Largest CI coefficients:
  63  &  63 : closed :  -0.756042
  62  &  63 :  open  :  -0.447585
  63  &  62 :  open  :  -0.447585
  62  &  62 : closed :   0.125532

Triplet  5: Largest CI coefficients:
  62  &  63 :  open  :  -0.703655
  63  &  62 :  open  :   0.703655

Triplet  6: Largest CI coefficients:
  62  &  64 :  open  :   0.689050
  64  &  62 :  open  :  -0.689050

Singlet  7: Largest CI coefficients:
  62  &  64 :  open  :   0.683116
  64  &  62 :  open  :   0.683116
  59  &  62 :  open  :   0.109954
  62  &  59 :  open  :   0.109954

Triplet  8: Largest CI coefficients:
  61  &  64 :  open  :   0.692312
  64  &  61 :  open  :  -0.692312
  59  &  64 :  open  :   0.107097
  64  &  59 :  open  :  -0.107097

Singlet state dipole moments:

  Root       Dx         Dy         Dz         |D|  (Debye)
------------------------------------------------------------
     1    -2.1558    -3.0597     3.3829     5.0452
     2   -13.2028    -1.6612     2.6880    13.5757
     3   -15.7548     0.3999     0.2160    15.7613
     4     0.4358    -0.3500    -0.8055     0.9804

Triplet state dipole moments:

  Root       Dx         Dy         Dz         |D|  (Debye)
------------------------------------------------------------
     1   -13.7150    -1.6416     2.7906    14.0919
     2   -11.5514     1.2576    -1.5363    11.7208
     3     0.5494    -0.3351    -0.8528     1.0684
     4     9.6432    -2.7053     0.1731    10.0169

Transition dipole moments between singlet states:

    Transition       Tx         Ty         Tz         |T| (a.u.)
------------------------------------------------------------------
     1 ->    2    -1.0410     0.1117     0.0093     1.0471
     1 ->    3     0.1449    -0.0208    -0.0017     0.1464
     1 ->    4     0.4080     0.0068    -0.1594     0.4381
     2 ->    3    -0.0433     0.0068    -0.0388     0.0586
     2 ->    4     0.8416    -0.0273    -0.0905     0.8469
     3 ->    4    -0.0089     0.0077     0.0197     0.0230

Transition dipole moments between triplet states:

    Transition       Tx         Ty         Tz         |T| (a.u.)
------------------------------------------------------------------
     1 ->    2     0.0815    -0.0055    -0.0882     0.1202
     1 ->    3    -0.9348     0.0160     0.1350     0.9446
     1 ->    4    -0.6106     0.0850    -0.0037     0.6165
     2 ->    3     0.0125    -0.0250     0.0614     0.0674
     2 ->    4    -0.0462     0.0096    -0.0026     0.0472
     3 ->    4    -0.6587     0.1534    -0.0332     0.6771

Magnetic transition dipole moments and r in gcp call
 n=          32
 coors(1) =   -9.06166393828478        2.22340119886631     
 -0.520234482025688     
 coors(2) =   -7.09883610313183        3.15521526481013     
  0.821294182802887     
 elements:            7           6
 gcp_e =   0.000000000000000E+000
 echo:  F
 pbc:  F
 method =pbeh3c              
 in gcp call
 n=          32
 coors(1) =   -9.06166393828478        2.22340119886631     
 -0.520234482025688     
 coors(2) =   -7.09883610313183        3.15521526481013     
  0.821294182802887     
 elements:            7           6
 gcp_e =   0.000000000000000E+000
 echo:  F
 pbc:  F
 method =pbeh3c              
otational strengths:

 Transition      Lx         Ly         Lz       R(len)     R(vel) (a.u.)
------------------------------------------------------------------------
 1 ->    2     0.4176     0.0911     0.1343     0.4233    -0.0176
 1 ->    3     0.0220     0.0356    -0.0278    -0.0025     0.0149
 1 ->    4    -0.2339     0.2730    -0.4306     0.0249     0.1178

Electric transition quadrupole moments (Cartesian):

 Transition      Qxy        Qxz        Qyz        Qxx        Qyy        Qzz       norm (a.u.)
----------------------------------------------------------------------------------------------
 1 ->    2    -0.2716    -0.1003    -0.1121     3.3205    -0.1566     0.4432     3.3679
 1 ->    3     0.0986    -0.0483    -0.0115    -0.3321    -0.0139     0.0398     0.3525
 1 ->    4     0.2506    -0.2999    -0.0261     1.9433    -0.0537    -0.4587     2.0355


Building Xtilde...

Building Z-vector RHS...

 Generating 2nd functional diffs
Solving CPSCF equations
Using DIIS solver

 Iter         Residual      
------  --------------------
    1      5.771228684809
    2     13.812746562908
    3      1.168310254001
    4      0.141326423016
    5      0.054085665347
    6      0.023559248088
    7      0.005808044917
    8      0.003279075513
    9      0.001989571586
   10      0.000980417606
   11      0.000326274562
   12      0.000078183870
   13      0.000066250640
   14      0.000013892904
   15      0.000008879626
   16      0.000004567939
   17      0.000001678499
   18      0.000001099495
   19      0.000000359763

CPSCF converged

Building X...

Computing grad Generating 2nd functional diffs
 Generating 2nd functional diffs
Building Xtilde...

Building Z-vector RHS...

 Generating 2nd functional diffs
Solving CPSCF equations
Using DIIS solver

 Iter         Residual      
------  --------------------
    1      4.118960197199
    2     10.107883314595
    3      0.731574414603
    4      0.065994057216
    5      0.015703929580
    6      0.007297842370
    7      0.004212298888
    8      0.002333610642
    9      0.001097913393
   10      0.000408646779
   11      0.000112388213
   12      0.000060824185
   13      0.000015935318
   14      0.000005670947
   15      0.000002547302
   16      0.000001608253
   17      0.000000701855

CPSCF converged

Building X...

Computing grad Generating 2nd functional diffs
 Generating 2nd functional diffs
Building Xtilde...

Building Z-vector RHS...

 Generating 2nd functional diffs
Solving CPSCF equations
Using DIIS solver

 Iter         Residual      
------  --------------------
    1      0.514864162148
    2      1.062950265770
    3      0.178705391690
    4      0.036742559164
    5      0.018950850969
    6      0.010550455004
    7      0.005981943601
    8      0.002159666288
    9      0.000760659800
   10      0.000200486974
   11      0.000070988337
   12      0.000016202032
   13      0.000009212687
   14      0.000003428892
   15      0.000001596231
   16      0.000000604006

CPSCF converged

Building X...

 Generating 2nd functional diffs
 Generating 2nd functional diffs
Lower state energy:      -779.5215789664
Upper state energy:      -779.5213247655
Energy difference:          0.0002542009
 Energy calculation finished, energy:  0.000000000E+00

Converting Cartesians to HDLC

Converting Cartesians to HDLC

Converting Cartesians to HDLC
 in dlf_makehessian...
Updating Hessian with the BFGS update, No    14
Testing convergence  in cycle   15
    Energy  0.0000E+00 Target: 1.0000E-05 converged?  yes
  Max step  5.5148E-02 Target: 4.0000E-04 converged?   no
  RMS step  1.3664E-02 Target: 2.6667E-04 converged?   no
  Max grad  5.8565E-03 Target: 1.0000E-04 converged?   no
  RMS grad  1.8508E-03 Target: 6.6667E-05 converged?   no

Converting HDLC to Cartesians
 in gcp call
 n=          32
 coors(1) =   -8.87783198850075        2.25957875079056     
 -0.608036610029405     
 coors(2) =   -6.93860842390948        3.14096410042125     
  0.798128884777700     
 elements:            7           6
 gcp_e =    1.00000000000000     
 echo:  F
 pbc:  F
 method =pbeh3c              
DFTD Energy:    -0.0210627 hartree
gCP Energy:     0.0530727 hartree
| Total AOs: 316    Total MOs: 298
Setting up the DFT grid...
| time to set the grid = 0.08 s
DFT grid points: 367677 (11489 points/atom)

                      *** Start SCF Iterations ***

 Iter     DIIS Error       Energy change      Electrons        XC Energy           Energy        Time(s)
----------------------------------------------------------------------------------------------------------
Initial temperature is 0.250000
| Skip purify step
|    1     0.0490661904    -779.0883878166   125.9248195444   -64.4359805678    -779.0883878166     1.96  
|    2     0.1125656441      +7.7688412389   126.0000068963   -63.7621758434    -771.3195465777     1.91  
|    3     0.0326172799      -0.7558675309   126.0000041314   -63.7865014289    -772.0754141086     1.90  
|    4     0.0228213616      -0.0330499060   126.0000051359   -63.8181915551    -772.1084640146     1.83  
|    5     0.0076019889      -0.0250241606   126.0000053330   -63.8424394359    -772.1334881752     1.81  
|    6     0.0037012399      -0.0015935646   126.0000056424   -63.8472984988    -772.1350817398     1.75  
|    7     0.0010894228      -0.0003050847   126.0000056553   -63.8471797475    -772.1353868245     1.71  
|    8     0.0007923953      -0.0000404585   126.0000057229   -63.8489608319    -772.1354272829     1.66  
|    9     0.0001416838      -0.0000101705   126.0000057355   -63.8486036572    -772.1354374534     1.97  
|   10     0.0001069516      -0.0000013888   126.0000057395   -63.8485305058    -772.1354388422     1.61  
|   11     0.0000300427      -0.0000001909   126.0000057380   -63.8485403951    -772.1354390331     1.57  
----------------------------------------------------------------------------------------------------------
FINAL ENERGY: -772.1354390331 a.u.
Fractional Occupation Entropy: 0.0000000000
Mermin Free Energy:            -772.1354390331
DISPERSION CONTRIBUTION TO ENERGY: -0.0210626764 a.u.
GCP BSSE CORRECTION: 0.0530727088 a.u.
HOMO-LUMO GAP: 1.132 eV
CENTER OF MASS: {-0.095297, -0.137552, 0.075365} ANGS
DIPOLE MOMENT: {-9.307678, 0.857270, -2.155157} (|D| = 9.592314) DEBYE
Writing out molden info

Running Mulliken population analysis...


  Restricted hh-TDA Parameters
--------------------------------------------
Number of occupied orbitals:            64
Number of virtual orbitals:            234
Number of molecular orbitals:          298
Number of basis functions:             316
Multiplicity of target state:      singlet

 Generating 2nd functional diffs
Reference energy:             -779.4647451615
Number of electrons:           128.0000058291
XC energy:                     -65.1625578452

      Davidson Diagonalization Parameters
-----------------------------------------------
Number of roots to find:                    4
Number of guess vectors:                   15
Maximum subspace size:                    300
Number of vectors to save:                  4
Collapse vectors per root:                  2
Number of CSFs:                          2080
Maximum Davidson iterations:              500
Residual convergence:                 1.0e-06
Orthogonality tolerance:              1.0e-12
Use incremental sigma vectors:             No

Davidson memory usage:  12.89 MB

Guess Vectors:
  64 &  64 : closed :    -0.189429
  64 &  63 :  open  :    -0.148787
  64 &  62 :  open  :    -0.108752
  63 &  63 : closed :    -0.108145
  63 &  62 :  open  :    -0.068110
  62 &  62 : closed :    -0.028075
  64 &  59 :  open  :    -0.023556
  64 &  61 :  open  :    -0.019300
  64 &  60 :  open  :     0.013017
  64 &  58 :  open  :     0.014594
  63 &  59 :  open  :     0.017086
  63 &  61 :  open  :     0.021341
  63 &  60 :  open  :     0.053659
  63 &  58 :  open  :     0.055236
  62 &  59 :  open  :     0.057121

  Root           Eigenvalue       Energy Change        Residual
-------------------------------------------------------------------
Iteration:    0   Subspace Size:   15
Root: 1:        -0.05524630        -0.05524630         0.02846376  
Root: 2:        -0.05125370        -0.05125370         0.05759591  
Root: 3:        -0.00606057        -0.00606057         0.03489377  
Root: 4:         0.01839556         0.01839556         0.04765640  

Iteration:    1   Subspace Size:   19
Root: 1:        -0.05784136        -0.00259506         0.00831423  
Root: 2:        -0.05702930        -0.00577559         0.00503429  
Root: 3:        -0.00849646        -0.00243589         0.00863281  
Root: 4:         0.01183163        -0.00656393         0.01836257  

Iteration:    2   Subspace Size:   23
Root: 1:        -0.05796740        -0.00012604         0.00169277  
Root: 2:        -0.05707967        -0.00005037         0.00111144  
Root: 3:        -0.00865957        -0.00016311         0.00226502  
Root: 4:         0.01109912        -0.00073251         0.00437867  

Iteration:    3   Subspace Size:   27
Root: 1:        -0.05797117        -0.00000377         0.00031925  
Root: 2:        -0.05708244        -0.00000277         0.00024320  
Root: 3:        -0.00867096        -0.00001139         0.00049924  
Root: 4:         0.01105267        -0.00004644         0.00133188  

Iteration:    4   Subspace Size:   31
Root: 1:        -0.05797130        -0.00000013         0.00006034  
Root: 2:        -0.05708253        -0.00000009         0.00003424  
Root: 3:        -0.00867141        -0.00000045         0.00009049  
Root: 4:         0.01104898        -0.00000369         0.00026424  

Iteration:    5   Subspace Size:   35
Root: 1:        -0.05797131        -0.00000000         0.00000828  
Root: 2:        -0.05708253        -0.00000000         0.00000516  
Root: 3:        -0.00867143        -0.00000002         0.00001881  
Root: 4:         0.01104885        -0.00000013         0.00005547  

Iteration:    6   Subspace Size:   39
Root: 1:        -0.05797131        -0.00000000         0.00000109  
Root: 2:        -0.05708253        -0.00000000         0.00000074  Converged
Root: 3:        -0.00867143        -0.00000000         0.00000328  
Root: 4:         0.01104885        -0.00000001         0.00001202  

Iteration:    7   Subspace Size:   42
Root: 1:        -0.05797131        -0.00000000         0.00000015  Converged
Root: 2:        -0.05708253        -0.00000000         0.00000053  Converged
Root: 3:        -0.00867143        -0.00000000         0.00000059  Converged
Root: 4:         0.01104885        -0.00000000         0.00000260  

Iteration:    8   Subspace Size:   43
Root: 1:        -0.05797131        -0.00000000         0.00000014  Converged
Root: 2:        -0.05708253        -0.00000000         0.00000053  Converged
Root: 3:        -0.00867143        -0.00000000         0.00000058  Converged
Root: 4:         0.01104885        -0.00000000         0.00000054  Converged

Davidson converged in 8 iterations
43 sigma vectors were formed

      Davidson Diagonalization Parameters
-----------------------------------------------
Number of roots to find:                    4
Number of guess vectors:                   15
Maximum subspace size:                    300
Number of vectors to save:                  4
Collapse vectors per root:                  2
Number of CSFs:                          2016
Maximum Davidson iterations:              500
Residual convergence:                 1.0e-06
Orthogonality tolerance:              1.0e-12
Use incremental sigma vectors:             No

Davidson memory usage:  12.58 MB

Guess Vectors:
  64 &  63 :  open  :    -0.148787
  64 &  62 :  open  :    -0.108752
  63 &  62 :  open  :    -0.068110
  64 &  59 :  open  :    -0.023556
  64 &  61 :  open  :    -0.019300
  64 &  60 :  open  :     0.013017
  64 &  58 :  open  :     0.014594
  63 &  59 :  open  :     0.017086
  63 &  61 :  open  :     0.021341
  63 &  60 :  open  :     0.053659
  63 &  58 :  open  :     0.055236
  62 &  59 :  open  :     0.057121
  64 &  56 :  open  :     0.057287
  64 &  57 :  open  :     0.059827
  62 &  61 :  open  :     0.061377

  Root           Eigenvalue       Energy Change        Residual
-------------------------------------------------------------------
Iteration:    0   Subspace Size:   15
Root: 1:        -0.05830240        -0.05830240         0.02441163  
Root: 2:         0.00222640         0.00222640         0.02209975  
Root: 3:         0.00981504         0.00981504         0.03215455  
Root: 4:         0.04905635         0.04905635         0.02193997  

Iteration:    1   Subspace Size:   19
Root: 1:        -0.05974020        -0.00143780         0.00371736  
Root: 2:         0.00092694        -0.00129947         0.00473010  
Root: 3:         0.00700842        -0.00280662         0.00941061  
Root: 4:         0.04730760        -0.00174875         0.00735738  

Iteration:    2   Subspace Size:   23
Root: 1:        -0.05977150        -0.00003131         0.00051744  
Root: 2:         0.00087425        -0.00005269         0.00110048  
Root: 3:         0.00680428        -0.00020414         0.00136524  
Root: 4:         0.04710924        -0.00019836         0.00258696  

Iteration:    3   Subspace Size:   27
Root: 1:        -0.05977209        -0.00000058         0.00007149  
Root: 2:         0.00087145        -0.00000280         0.00014000  
Root: 3:         0.00679986        -0.00000441         0.00021509  
Root: 4:         0.04708997        -0.00001927         0.00054675  

Iteration:    4   Subspace Size:   31
Root: 1:        -0.05977210        -0.00000001         0.00001023  
Root: 2:         0.00087140        -0.00000004         0.00002873  
Root: 3:         0.00679977        -0.00000010         0.00004510  
Root: 4:         0.04708929        -0.00000068         0.00014034  

Iteration:    5   Subspace Size:   35
Root: 1:        -0.05977210        -0.00000000         0.00000144  
Root: 2:         0.00087140        -0.00000000         0.00000518  
Root: 3:         0.00679976        -0.00000000         0.00000629  
Root: 4:         0.04708924        -0.00000005         0.00003468  

Iteration:    6   Subspace Size:   39
Root: 1:        -0.05977210        -0.00000000         0.00000017  Converged
Root: 2:         0.00087140        -0.00000000         0.00000106  
Root: 3:         0.00679976        -0.00000000         0.00000116  
Root: 4:         0.04708924        -0.00000000         0.00000659  

Iteration:    7   Subspace Size:   42
Root: 1:        -0.05977210        -0.00000000         0.00000016  Converged
Root: 2:         0.00087140        -0.00000000         0.00000015  Converged
Root: 3:         0.00679976        -0.00000000         0.00000016  Converged
Root: 4:         0.04708924        -0.00000000         0.00000099  Converged

Davidson converged in 7 iterations
42 sigma vectors were formed

  Root   Mult.   Total Energy (a.u.)   Ex. Energy (a.u.)     Ex. Energy (eV)     Ex. Energy (nm)        Osc. (a.u.)  
-------------------------------------------------------------------------------------------------------------------
     1  triplet       -779.52451726
     2  singlet       -779.52271647          0.00180079          0.04900205      25301.84202665          0.00000000
     3  singlet       -779.52182769          0.00268957          0.07318680      16940.79012425          0.00000000
     4  singlet       -779.47341659          0.05110067          1.39051979        891.63938220          0.00000000
     5  triplet       -779.46387376          0.06064350          1.65019324        751.33152528          0.04798392
     6  triplet       -779.45794540          0.06657186          1.81151224        684.42386231          0.00077052
     7  singlet       -779.45369632          0.07082094          1.92713560        643.36012999          0.00000000
     8  triplet       -779.41765593          0.10686133          2.90784437        426.37846087          0.01428237

Triplet  1: Largest CI coefficients:
  63  &  64 :  open  :   0.699859
  64  &  63 :  open  :  -0.699859

Singlet  2: Largest CI coefficients:
  64  &  64 : closed :  -0.970881
  63  &  64 :  open  :   0.126424
  64  &  63 :  open  :   0.126424

Singlet  3: Largest CI coefficients:
  63  &  64 :  open  :  -0.685908
  64  &  63 :  open  :  -0.685908
  64  &  64 : closed :  -0.179600

Singlet  4: Largest CI coefficients:
  63  &  63 : closed :  -0.722739
  62  &  63 :  open  :  -0.474699
  63  &  62 :  open  :  -0.474699
  62  &  62 : closed :   0.121316

Triplet  5: Largest CI coefficients:
  62  &  63 :  open  :  -0.703714
  63  &  62 :  open  :   0.703714

Triplet  6: Largest CI coefficients:
  62  &  64 :  open  :   0.688939
  64  &  62 :  open  :  -0.688939

Singlet  7: Largest CI coefficients:
  62  &  64 :  open  :   0.682708
  64  &  62 :  open  :   0.682708
  59  &  62 :  open  :   0.109385
  62  &  59 :  open  :   0.109385

Triplet  8: Largest CI coefficients:
  61  &  64 :  open  :  -0.687105
  64  &  61 :  open  :   0.687105
  59  &  64 :  open  :  -0.131190
  64  &  59 :  open  :   0.131190

Singlet state dipole moments:

  Root       Dx         Dy         Dz         |D|  (Debye)
------------------------------------------------------------
     1    -2.2558    -3.2256     3.5341     5.2899
     2   -12.8660    -1.9047     2.7203    13.2877
     3   -15.1491     0.2976     0.0922    15.1523
     4     0.1122    -0.3916    -0.5502     0.6846

Triplet state dipole moments:

  Root       Dx         Dy         Dz         |D|  (Debye)
------------------------------------------------------------
     1   -13.4360    -1.8696     2.8095    13.8533
     2   -11.6015     1.1628    -1.3871    11.7419
     3     0.2327    -0.3742    -0.6007     0.7450
     4     8.2748    -2.3866     0.0167     8.6121

Transition dipole moments between singlet states:

    Transition       Tx         Ty         Tz         |T| (a.u.)
------------------------------------------------------------------
     1 ->    2     1.0809    -0.1352     0.0171     1.0894
     1 ->    3     0.1309    -0.0141    -0.0045     0.1318
     1 ->    4     0.4090     0.0225    -0.1809     0.4477
     2 ->    3     0.0523    -0.0286     0.0596     0.0842
     2 ->    4    -0.7789     0.0280     0.0768     0.7831
     3 ->    4    -0.0896     0.0236     0.0202     0.0948

Transition dipole moments between triplet states:

    Transition       Tx         Ty         Tz         |T| (a.u.)
------------------------------------------------------------------
     1 ->    2    -0.0907    -0.0053     0.1034     0.1376
     1 ->    3     0.8707    -0.0103    -0.1274     0.8800
     1 ->    4    -0.6921     0.1100    -0.0219     0.7011
     2 ->    3    -0.0408    -0.0022     0.0497     0.0643
     2 ->    4     0.0444    -0.0102     0.0037     0.0457
     3 ->    4     0.6514    -0.1394     0.0129     0.6663

Magnetic transition dipole moments and r in gcp call
 n=          32
 coors(1) =   -8.87783198850075        2.25957875079056     
 -0.608036610029405     
 coors(2) =   -6.93860842390948        3.14096410042125     
  0.798128884777700     
 elements:            7           6
 gcp_e =   0.000000000000000E+000
 echo:  F
 pbc:  F
 method =pbeh3c              
 in gcp call
 n=          32
 coors(1) =   -8.87783198850075        2.25957875079056     
 -0.608036610029405     
 coors(2) =   -6.93860842390948        3.14096410042125     
  0.798128884777700     
 elements:            7           6
 gcp_e =   0.000000000000000E+000
 echo:  F
 pbc:  F
 method =pbeh3c              
otational strengths:

 Transition      Lx         Ly         Lz       R(len)     R(vel) (a.u.)
------------------------------------------------------------------------
 1 ->    2    -0.4144    -0.0834    -0.1421     0.4391    -0.0196
 1 ->    3     0.0171     0.0366    -0.0274    -0.0018     0.0122
 1 ->    4    -0.2659     0.2890    -0.4206     0.0261     0.1290

Electric transition quadrupole moments (Cartesian):

 Transition      Qxy        Qxz        Qyz        Qxx        Qyy        Qzz       norm (a.u.)
----------------------------------------------------------------------------------------------
 1 ->    2     0.2886     0.0825     0.1494    -3.4286     0.1505    -0.4601     3.4788
 1 ->    3     0.0894    -0.0433    -0.0113    -0.2712    -0.0221     0.0304     0.2915
 1 ->    4     0.3269    -0.3450     0.0036     1.8572    -0.0737    -0.5548     1.9970


Building Xtilde...

Building Z-vector RHS...

 Generating 2nd functional diffs
Solving CPSCF equations
Using DIIS solver

 Iter         Residual      
------  --------------------
    1      5.726288715504
    2     13.752848067494
    3      1.202345573233
    4      0.141976117155
    5      0.055040171288
    6      0.024704343211
    7      0.006577677331
    8      0.003755138610
    9      0.002372835585
   10      0.001162033727
   11      0.000322060905
   12      0.000077640373
   13      0.000067186577
   14      0.000013713164
   15      0.000009392953
   16      0.000004685964
   17      0.000001815540
   18      0.000001258140
   19      0.000000430248

CPSCF converged

Building X...

Computing grad Generating 2nd functional diffs
 Generating 2nd functional diffs
Building Xtilde...

Building Z-vector RHS...

 Generating 2nd functional diffs
Solving CPSCF equations
Using DIIS solver

 Iter         Residual      
------  --------------------
    1      4.160765966125
    2     10.264952442346
    3      0.756433680132
    4      0.068479890155
    5      0.015743099250
    6      0.007765203884
    7      0.004480226575
    8      0.002502408923
    9      0.001235835433
   10      0.000338845330
   11      0.000132856126
   12      0.000062555503
   13      0.000019529838
   14      0.000006541112
   15      0.000002888443
   16      0.000002001799
   17      0.000000716586

CPSCF converged

Building X...

Computing grad Generating 2nd functional diffs
 Generating 2nd functional diffs
Building Xtilde...

Building Z-vector RHS...

 Generating 2nd functional diffs
Solving CPSCF equations
Using DIIS solver

 Iter         Residual      
------  --------------------
    1      0.549329590986
    2      1.155642840472
    3      0.186683075752
    4      0.037952161577
    5      0.019180811289
    6      0.010875109557
    7      0.006596266884
    8      0.002455970578
    9      0.000884699112
   10      0.000226632484
   11      0.000077837724
   12      0.000017712357
   13      0.000009971382
   14      0.000003694702
   15      0.000001787744
   16      0.000000665181

CPSCF converged

Building X...

 Generating 2nd functional diffs
 Generating 2nd functional diffs
Lower state energy:      -779.5227164667
Upper state energy:      -779.5218276934
Energy difference:          0.0008887732
 Energy calculation finished, energy:  0.000000000E+00

Converting Cartesians to HDLC

Converting Cartesians to HDLC

Converting Cartesians to HDLC
 in dlf_makehessian...
Updating Hessian with the BFGS update, No    15
Testing convergence  in cycle   16
    Energy  0.0000E+00 Target: 1.0000E-05 converged?  yes
  Max step  9.7133E-02 Target: 4.0000E-04 converged?   no
  RMS step  2.5300E-02 Target: 2.6667E-04 converged?   no
  Max grad  2.1097E-02 Target: 1.0000E-04 converged?   no
  RMS grad  5.0469E-03 Target: 6.6667E-05 converged?   no

Converting HDLC to Cartesians
 in gcp call
 n=          32
 coors(1) =   -8.58473626604112        2.29919097976856     
 -0.714925336494997     
 coors(2) =   -6.66265622920178        3.11035648394324     
  0.752891488569671     
 elements:            7           6
 gcp_e =    1.00000000000000     
 echo:  F
 pbc:  F
 method =pbeh3c              
DFTD Energy:    -0.0212327 hartree
gCP Energy:     0.0533610 hartree
| Total AOs: 316    Total MOs: 298
Setting up the DFT grid...
| time to set the grid = 0.08 s
DFT grid points: 367384 (11480 points/atom)

                      *** Start SCF Iterations ***

 Iter     DIIS Error       Energy change      Electrons        XC Energy           Energy        Time(s)
----------------------------------------------------------------------------------------------------------
Initial temperature is 0.250000
| Skip purify step
|    1     0.0486179600    -779.0643636135   125.8865734168   -64.4202010282    -779.0643636135     1.99  
|    2     0.0880341054      +7.7322693860   126.0000072520   -63.7748207186    -771.3320942275     1.95  
|    3     0.0310278638      -0.7614492178   126.0000059104   -63.7942671218    -772.0935434453     1.93  
|    4     0.0215274995      -0.0184078616   126.0000050709   -63.8265881891    -772.1119513069     1.86  
|    5     0.0063545812      -0.0237543398   126.0000063212   -63.8486925104    -772.1357056467     1.84  
|    6     0.0033899781      -0.0013167460   126.0000063676   -63.8506696644    -772.1370223926     1.78  
|    7     0.0008548961      -0.0002942140   126.0000064403   -63.8491873588    -772.1373166067     1.73  
|    8     0.0006527273      -0.0000327450   126.0000065085   -63.8507872078    -772.1373493516     1.69  
|    9     0.0001139016      -0.0000084485   126.0000065319   -63.8505031061    -772.1373578001     2.01  
|   10     0.0000934969      -0.0000010900   126.0000065411   -63.8504333138    -772.1373588901     1.64  
|   11     0.0000233581      -0.0000001787   126.0000065408   -63.8504481064    -772.1373590689     1.61  
----------------------------------------------------------------------------------------------------------
FINAL ENERGY: -772.1373590689 a.u.
Fractional Occupation Entropy: 0.0000000000
Mermin Free Energy:            -772.1373590689
DISPERSION CONTRIBUTION TO ENERGY: -0.0212327027 a.u.
GCP BSSE CORRECTION: 0.0533610388 a.u.
HOMO-LUMO GAP: 1.113 eV
CENTER OF MASS: {-0.117806, -0.155211, 0.106546} ANGS
DIPOLE MOMENT: {-8.821801, 1.399142, -3.074937} (|D| = 9.446534) DEBYE
Writing out molden info

Running Mulliken population analysis...


  Restricted hh-TDA Parameters
--------------------------------------------
Number of occupied orbitals:            64
Number of virtual orbitals:            234
Number of molecular orbitals:          298
Number of basis functions:             316
Multiplicity of target state:      singlet

 Generating 2nd functional diffs
Reference energy:             -779.4643291536
Number of electrons:           128.0000066449
XC energy:                     -65.1645059841

      Davidson Diagonalization Parameters
-----------------------------------------------
Number of roots to find:                    4
Number of guess vectors:                   15
Maximum subspace size:                    300
Number of vectors to save:                  4
Collapse vectors per root:                  2
Number of CSFs:                          2080
Maximum Davidson iterations:              500
Residual convergence:                 1.0e-06
Orthogonality tolerance:              1.0e-12
Use incremental sigma vectors:             No

Davidson memory usage:  12.89 MB

Guess Vectors:
  64 &  64 : closed :    -0.190837
  64 &  63 :  open  :    -0.150180
  64 &  62 :  open  :    -0.114323
  63 &  63 : closed :    -0.109524
  63 &  62 :  open  :    -0.073666
  62 &  62 : closed :    -0.037808
  64 &  59 :  open  :    -0.030663
  64 &  61 :  open  :    -0.025493
  63 &  59 :  open  :     0.009993
  64 &  60 :  open  :     0.010191
  64 &  58 :  open  :     0.013704
  63 &  61 :  open  :     0.015164
  62 &  59 :  open  :     0.045851
  63 &  60 :  open  :     0.050847
  62 &  61 :  open  :     0.051022

  Root           Eigenvalue       Energy Change        Residual
-------------------------------------------------------------------
Iteration:    0   Subspace Size:   15
Root: 1:        -0.05603602        -0.05603602         0.03077181  
Root: 2:        -0.05278458        -0.05278458         0.05794982  
Root: 3:        -0.00814679        -0.00814679         0.03379982  
Root: 4:         0.01078251         0.01078251         0.03924428  

Iteration:    1   Subspace Size:   19
Root: 1:        -0.05971476        -0.00367873         0.00836591  
Root: 2:        -0.05814529        -0.00536072         0.00729481  
Root: 3:        -0.01053805        -0.00239126         0.00999680  
Root: 4:         0.00679325        -0.00398926         0.01301274  

Iteration:    2   Subspace Size:   23
Root: 1:        -0.05984690        -0.00013214         0.00164511  
Root: 2:        -0.05826188        -0.00011658         0.00161771  
Root: 3:        -0.01077069        -0.00023264         0.00313684  
Root: 4:         0.00644085        -0.00035240         0.00267448  

Iteration:    3   Subspace Size:   27
Root: 1:        -0.05985051        -0.00000361         0.00028614  
Root: 2:        -0.05826757        -0.00000569         0.00033287  
Root: 3:        -0.01079313        -0.00002244         0.00075957  
Root: 4:         0.00642355        -0.00001730         0.00072888  

Iteration:    4   Subspace Size:   31
Root: 1:        -0.05985062        -0.00000011         0.00004522  
Root: 2:        -0.05826776        -0.00000019         0.00005822  
Root: 3:        -0.01079434        -0.00000121         0.00020417  
Root: 4:         0.00642237        -0.00000118         0.00017634  

Iteration:    5   Subspace Size:   35
Root: 1:        -0.05985062        -0.00000000         0.00000713  
Root: 2:        -0.05826777        -0.00000001         0.00001177  
Root: 3:        -0.01079441        -0.00000007         0.00004163  
Root: 4:         0.00642232        -0.00000006         0.00003582  

Iteration:    6   Subspace Size:   39
Root: 1:        -0.05985062        -0.00000000         0.00000111  
Root: 2:        -0.05826777        -0.00000000         0.00000195  
Root: 3:        -0.01079441        -0.00000000         0.00000682  
Root: 4:         0.00642232        -0.00000000         0.00000714  

Iteration:    7   Subspace Size:   43
Root: 1:        -0.05985062        -0.00000000         0.00000016  Converged
Root: 2:        -0.05826777        -0.00000000         0.00000030  Converged
Root: 3:        -0.01079441        -0.00000000         0.00000124  
Root: 4:         0.00642232        -0.00000000         0.00000165  

Iteration:    8   Subspace Size:   45
Root: 1:        -0.05985062        -0.00000000         0.00000013  Converged
Root: 2:        -0.05826777        -0.00000000         0.00000027  Converged
Root: 3:        -0.01079441        -0.00000000         0.00000020  Converged
Root: 4:         0.00642232        -0.00000000         0.00000035  Converged

Davidson converged in 8 iterations
45 sigma vectors were formed

      Davidson Diagonalization Parameters
-----------------------------------------------
Number of roots to find:                    4
Number of guess vectors:                   15
Maximum subspace size:                    300
Number of vectors to save:                  4
Collapse vectors per root:                  2
Number of CSFs:                          2016
Maximum Davidson iterations:              500
Residual convergence:                 1.0e-06
Orthogonality tolerance:              1.0e-12
Use incremental sigma vectors:             No

Davidson memory usage:  12.58 MB

Guess Vectors:
  64 &  63 :  open  :    -0.150180
  64 &  62 :  open  :    -0.114323
  63 &  62 :  open  :    -0.073666
  64 &  59 :  open  :    -0.030663
  64 &  61 :  open  :    -0.025493
  63 &  59 :  open  :     0.009993
  64 &  60 :  open  :     0.010191
  64 &  58 :  open  :     0.013704
  63 &  61 :  open  :     0.015164
  62 &  59 :  open  :     0.045851
  63 &  60 :  open  :     0.050847
  62 &  61 :  open  :     0.051022
  64 &  56 :  open  :     0.051796
  63 &  58 :  open  :     0.054360
  64 &  57 :  open  :     0.055600

  Root           Eigenvalue       Energy Change        Residual
-------------------------------------------------------------------
Iteration:    0   Subspace Size:   15
Root: 1:        -0.05943155        -0.05943155         0.02450294  
Root: 2:        -0.00193612        -0.00193612         0.02191841  
Root: 3:         0.00525658         0.00525658         0.03243300  
Root: 4:         0.04446443         0.04446443         0.02303874  

Iteration:    1   Subspace Size:   19
Root: 1:        -0.06089922        -0.00146767         0.00379265  
Root: 2:        -0.00321257        -0.00127645         0.00452528  
Root: 3:         0.00240529        -0.00285129         0.00976290  
Root: 4:         0.04252518        -0.00193925         0.00807086  

Iteration:    2   Subspace Size:   23
Root: 1:        -0.06093229        -0.00003307         0.00052340  
Root: 2:        -0.00325995        -0.00004739         0.00109285  
Root: 3:         0.00218566        -0.00021963         0.00141387  
Root: 4:         0.04227265        -0.00025253         0.00261554  

Iteration:    3   Subspace Size:   27
Root: 1:        -0.06093289        -0.00000060         0.00007310  
Root: 2:        -0.00326267        -0.00000271         0.00014099  
Root: 3:         0.00218089        -0.00000477         0.00023508  
Root: 4:         0.04225289        -0.00001976         0.00054065  

Iteration:    4   Subspace Size:   31
Root: 1:        -0.06093290        -0.00000001         0.00001021  
Root: 2:        -0.00326271        -0.00000005         0.00002741  
Root: 3:         0.00218077        -0.00000012         0.00005103  
Root: 4:         0.04225220        -0.00000069         0.00015101  

Iteration:    5   Subspace Size:   35
Root: 1:        -0.06093290        -0.00000000         0.00000144  
Root: 2:        -0.00326271        -0.00000000         0.00000475  
Root: 3:         0.00218077        -0.00000000         0.00000752  
Root: 4:         0.04225215        -0.00000005         0.00003497  

Iteration:    6   Subspace Size:   39
Root: 1:        -0.06093290        -0.00000000         0.00000019  Converged
Root: 2:        -0.00326271        -0.00000000         0.00000098  Converged
Root: 3:         0.00218077        -0.00000000         0.00000131  
Root: 4:         0.04225214        -0.00000000         0.00000751  

Iteration:    7   Subspace Size:   41
Root: 1:        -0.06093290        -0.00000000         0.00000019  Converged
Root: 2:        -0.00326271        -0.00000000         0.00000079  Converged
Root: 3:         0.00218077        -0.00000000         0.00000020  Converged
Root: 4:         0.04225214        -0.00000000         0.00000153  

Iteration:    8   Subspace Size:   42
Root: 1:        -0.06093290        -0.00000000         0.00000019  Converged
Root: 2:        -0.00326271        -0.00000000         0.00000076  Converged
Root: 3:         0.00218077        -0.00000000         0.00000019  Converged
Root: 4:         0.04225214        -0.00000000         0.00000035  Converged

Davidson converged in 8 iterations
42 sigma vectors were formed

  Root   Mult.   Total Energy (a.u.)   Ex. Energy (a.u.)     Ex. Energy (eV)     Ex. Energy (nm)        Osc. (a.u.)  
-------------------------------------------------------------------------------------------------------------------
     1  triplet       -779.52526205
     2  singlet       -779.52417978          0.00108227          0.02945015      42099.68389651          0.00000000
     3  singlet       -779.52259692          0.00266513          0.07252187      17096.11361819          0.00000000
     4  singlet       -779.47512357          0.05013849          1.36433739        908.75044418          0.00000000
     5  triplet       -779.46759187          0.05767018          1.56928530        790.06807030          0.04584609
     6  triplet       -779.46214838          0.06311367          1.71741000        721.92557842          0.00052447
     7  singlet       -779.45790684          0.06735521          1.83282831        676.46391223          0.00000000
     8  triplet       -779.42207701          0.10318504          2.80780739        441.56953559          0.01326221

Triplet  1: Largest CI coefficients:
  63  &  64 :  open  :   0.698934
  64  &  63 :  open  :  -0.698934

Singlet  2: Largest CI coefficients:
  64  &  64 : closed :   0.970095
  63  &  64 :  open  :  -0.123843
  64  &  63 :  open  :  -0.123843

Singlet  3: Largest CI coefficients:
  63  &  64 :  open  :   0.685160
  64  &  63 :  open  :   0.685160
  64  &  64 : closed :   0.176864

Singlet  4: Largest CI coefficients:
  63  &  63 : closed :   0.662073
  62  &  63 :  open  :   0.517731
  63  &  62 :  open  :   0.517731
  62  &  62 : closed :  -0.113296

Triplet  5: Largest CI coefficients:
  62  &  63 :  open  :   0.704106
  63  &  62 :  open  :  -0.704106

Triplet  6: Largest CI coefficients:
  62  &  64 :  open  :  -0.688601
  64  &  62 :  open  :   0.688601

Singlet  7: Largest CI coefficients:
  62  &  64 :  open  :  -0.681561
  64  &  62 :  open  :  -0.681561
  59  &  62 :  open  :  -0.106988
  62  &  59 :  open  :  -0.106988
  61  &  62 :  open  :  -0.100873
  62  &  61 :  open  :  -0.100873

Triplet  8: Largest CI coefficients:
  61  &  64 :  open  :   0.676236
  64  &  61 :  open  :  -0.676236
  59  &  64 :  open  :   0.173724
  64  &  59 :  open  :  -0.173724

Singlet state dipole moments:

  Root       Dx         Dy         Dz         |D|  (Debye)
------------------------------------------------------------
     1    -2.3792    -3.4065     3.6314     5.5184
     2   -12.4036    -2.2095     2.7292    12.8910
     3   -14.1860     0.1778    -0.0725    14.1873
     4    -0.4253    -0.4472    -0.2808     0.6780

Triplet state dipole moments:

  Root       Dx         Dy         Dz         |D|  (Debye)
------------------------------------------------------------
     1   -12.9884    -2.1596     2.8050    13.4622
     2   -11.6140     0.9934    -1.1883    11.7168
     3    -0.3062    -0.4227    -0.3344     0.6199
     4     5.1752    -2.0139     0.1856     5.5564

Transition dipole moments between singlet states:

    Transition       Tx         Ty         Tz         |T| (a.u.)
------------------------------------------------------------------
     1 ->    2     1.0792    -0.1613     0.0427     1.0920
     1 ->    3     0.1113    -0.0059    -0.0068     0.1116
     1 ->    4     0.3895     0.0403    -0.1987     0.4391
     2 ->    3     0.0623    -0.0569     0.0830     0.1184
     2 ->    4    -0.6944     0.0361     0.0621     0.6981
     3 ->    4    -0.2075     0.0482     0.0185     0.2138

Transition dipole moments between triplet states:

    Transition       Tx         Ty         Tz         |T| (a.u.)
------------------------------------------------------------------
     1 ->    2     0.1081     0.0184    -0.1180     0.1611
     1 ->    3    -0.7764     0.0112     0.1150     0.7850
     1 ->    4     0.8383    -0.1691     0.0715     0.8582
     2 ->    3    -0.1871     0.0410     0.0275     0.1935
     2 ->    4     0.0335    -0.0102     0.0064     0.0356
     3 ->    4     0.6234    -0. in gcp call
 n=          32
 coors(1) =   -8.58473626604112        2.29919097976856     
 -0.714925336494997     
 coors(2) =   -6.66265622920178        3.11035648394324     
  0.752891488569671     
 elements:            7           6
 gcp_e =   0.000000000000000E+000
 echo:  F
 pbc:  F
 method =pbeh3c              
 in gcp call
 n=          32
 coors(1) =   -8.58473626604112        2.29919097976856     
 -0.714925336494997     
 coors(2) =   -6.66265622920178        3.11035648394324     
  0.752891488569671     
 elements:            7           6
 gcp_e =   0.000000000000000E+000
 echo:  F
 pbc:  F
 method =pbeh3c              
1224     0.0039     0.6353

Magnetic transition dipole moments and rotational strengths:

 Transition      Lx         Ly         Lz       R(len)     R(vel) (a.u.)
------------------------------------------------------------------------
 1 ->    2    -0.4132    -0.0675    -0.1480     0.4414    -0.0211
 1 ->    3     0.0097     0.0347    -0.0260    -0.0010     0.0081
 1 ->    4    -0.3069     0.3131    -0.4069     0.0261     0.1823

Electric transition quadrupole moments (Cartesian):

 Transition      Qxy        Qxz        Qyz        Qxx        Qyy        Qzz       norm (a.u.)
----------------------------------------------------------------------------------------------
 1 ->    2     0.2843     0.0652     0.1858    -3.2979     0.1549    -0.4914     3.3558
 1 ->    3     0.0690    -0.0322    -0.0062    -0.2079    -0.0305     0.0172     0.2242
 1 ->    4     0.4324    -0.3764     0.0505     1.7272    -0.1051    -0.6589     1.9390


Building Xtilde...

Building Z-vector RHS...

 Generating 2nd functional diffs
Solving CPSCF equations
Using DIIS solver

 Iter         Residual      
------  --------------------
    1      5.671260049587
    2     13.643955101679
    3      1.247829805170
    4      0.142643389088
    5      0.057066575460
    6      0.026362801333
    7      0.007602108443
    8      0.004134941190
    9      0.002586440413
   10      0.001259318109
   11      0.000328633679
   12      0.000076591088
   13      0.000067667017
   14      0.000013147987
   15      0.000009912502
   16      0.000004643227
   17      0.000002176816
   18      0.000001455715
   19      0.000000514541

CPSCF converged

Building X...

Computing grad Generating 2nd functional diffs
 Generating 2nd functional diffs
Building Xtilde...

Building Z-vector RHS...

 Generating 2nd functional diffs
Solving CPSCF equations
Using DIIS solver

 Iter         Residual      
------  --------------------
    1      4.225445527058
    2     10.476232719443
    3      0.789460678835
    4      0.071566578477
    5      0.015568966513
    6      0.008159206620
    7      0.004687959787
    8      0.002777347185
    9      0.001629156094
   10      0.000639219921
   11      0.000170780767
   12      0.000064656597
   13      0.000024156737
   14      0.000007217288
   15      0.000003490403
   16      0.000002601349
   17      0.000000744733

CPSCF converged

Building X...

Computing grad Generating 2nd functional diffs
 Generating 2nd functional diffs
Building Xtilde...

Building Z-vector RHS...

 Generating 2nd functional diffs
Solving CPSCF equations
Using DIIS solver

 Iter         Residual      
------  --------------------
    1      0.566600605737
    2      1.218343618717
    3      0.186380624947
    4      0.037608452710
    5      0.018982100927
    6      0.010973690920
    7      0.006980240404
    8      0.002684982223
    9      0.000975420378
   10      0.000256661642
   11      0.000085043550
   12      0.000019722727
   13      0.000010673363
   14      0.000003835870
   15      0.000001954480
   16      0.000000725831

CPSCF converged

Building X...

 Generating 2nd functional diffs
 Generating 2nd functional diffs
Lower state energy:      -779.5241797785
Upper state energy:      -779.5225969217
Energy difference:          0.0015828569
 Energy calculation finished, energy:  0.000000000E+00

Converting Cartesians to HDLC

Converting Cartesians to HDLC

Converting Cartesians to HDLC
 in dlf_makehessian...
Updating Hessian with the BFGS update, No    16
Testing convergence  in cycle   17
    Energy  0.0000E+00 Target: 1.0000E-05 converged?  yes
  Max step  4.9051E-01 Target: 4.0000E-04 converged?   no
  RMS step  6.0568E-02 Target: 2.6667E-04 converged?   no
  Max grad  1.0198E-02 Target: 1.0000E-04 converged?   no
  RMS grad  3.4466E-03 Target: 6.6667E-05 converged?   no

Converting HDLC to Cartesians
 in gcp call
 n=          32
 coors(1) =   -8.50344842222991        2.30831227120568     
 -0.736436399735522     
 coors(2) =   -6.56408819199261        3.10109554281185     
  0.718142140773261     
 elements:            7           6
 gcp_e =    1.00000000000000     
 echo:  F
 pbc:  F
 method =pbeh3c              
DFTD Energy:    -0.0213073 hartree
gCP Energy:     0.0536050 hartree
| Total AOs: 316    Total MOs: 298
Setting up the DFT grid...
| time to set the grid = 0.08 s
DFT grid points: 367295 (11477 points/atom)

                      *** Start SCF Iterations ***

 Iter     DIIS Error       Energy change      Electrons        XC Energy           Energy        Time(s)
----------------------------------------------------------------------------------------------------------
Initial temperature is 0.250000
| Skip purify step
|    1     0.0334075746    -779.1480560419   125.9908912926   -64.4613213003    -779.1480560419     2.01  
|    2     0.0879952441      +7.7968502175   126.0000244639   -63.7618884703    -771.3512058243     1.97  
|    3     0.0295935386      -0.7020500975   126.0000246377   -63.7898368863    -772.0532559218     1.94  
|    4     0.0204570072      -0.0457161686   126.0000266304   -63.8159181617    -772.0989720905     1.86  
|    5     0.0088786759      -0.0308470897   126.0000269160   -63.8361037225    -772.1298191801     1.85  
|    6     0.0040560413      -0.0081782954   126.0000278363   -63.8492283716    -772.1379974755     1.82  
|    7     0.0016279144      -0.0013650325   126.0000282234   -63.8536280019    -772.1393625080     1.77  
|    8     0.0005547291      -0.0000983743   126.0000283564   -63.8572637012    -772.1394608823     1.72  
|    9     0.0001772737      -0.0000135513   126.0000284107   -63.8572107197    -772.1394744336     2.02  
|   10     0.0001061059      -0.0000025047   126.0000284367   -63.8572364454    -772.1394769383     1.66  
|   11     0.0000346595      -0.0000004387   126.0000284407   -63.8573391677    -772.1394773771     1.63  
----------------------------------------------------------------------------------------------------------
FINAL ENERGY: -772.1394773771 a.u.
Fractional Occupation Entropy: 0.0000000000
Mermin Free Energy:            -772.1394773771
DISPERSION CONTRIBUTION TO ENERGY: -0.0213073209 a.u.
GCP BSSE CORRECTION: 0.0536050352 a.u.
HOMO-LUMO GAP: 1.068 eV
CENTER OF MASS: {-0.124768, -0.160630, 0.111085} ANGS
DIPOLE MOMENT: {-8.639800, 1.556927, -3.178675} (|D| = 9.336710) DEBYE
Writing out molden info

Running Mulliken population analysis...


  Restricted hh-TDA Parameters
--------------------------------------------
Number of occupied orbitals:            64
Number of virtual orbitals:            234
Number of molecular orbitals:          298
Number of basis functions:             316
Multiplicity of target state:      singlet

 Generating 2nd functional diffs
Reference energy:             -779.4656525829
Number of electrons:           128.0000288913
XC energy:                     -65.1715414558

      Davidson Diagonalization Parameters
-----------------------------------------------
Number of roots to find:                    4
Number of guess vectors:                   15
Maximum subspace size:                    300
Number of vectors to save:                  4
Collapse vectors per root:                  2
Number of CSFs:                          2080
Maximum Davidson iterations:              500
Residual convergence:                 1.0e-06
Orthogonality tolerance:              1.0e-12
Use incremental sigma vectors:             No

Davidson memory usage:  12.89 MB

Guess Vectors:
  64 &  64 : closed :    -0.189464
  64 &  63 :  open  :    -0.150026
  64 &  62 :  open  :    -0.115527
  63 &  63 : closed :    -0.110588
  63 &  62 :  open  :    -0.076089
  62 &  62 : closed :    -0.041590
  64 &  59 :  open  :    -0.029879
  64 &  61 :  open  :    -0.027231
  64 &  60 :  open  :     0.008917
  63 &  59 :  open  :     0.009559
  63 &  61 :  open  :     0.012207
  64 &  58 :  open  :     0.014308
  62 &  59 :  open  :     0.044058
  62 &  61 :  open  :     0.046706
  63 &  60 :  open  :     0.048355

  Root           Eigenvalue       Energy Change        Residual
-------------------------------------------------------------------
Iteration:    0   Subspace Size:   15
Root: 1:        -0.05599447        -0.05599447         0.03040801  
Root: 2:        -0.05118078        -0.05118078         0.05843840  
Root: 3:        -0.00922415        -0.00922415         0.03312185  
Root: 4:         0.01013658         0.01013658         0.03925683  

Iteration:    1   Subspace Size:   19
Root: 1:        -0.05824184        -0.00224737         0.00795564  
Root: 2:        -0.05817676        -0.00699598         0.00755801  
Root: 3:        -0.01153705        -0.00231290         0.00994161  
Root: 4:         0.00611391        -0.00402267         0.01316906  

Iteration:    2   Subspace Size:   23
Root: 1:        -0.05836497        -0.00012313         0.00152992  
Root: 2:        -0.05829866        -0.00012190         0.00174816  
Root: 3:        -0.01176581        -0.00022876         0.00310326  
Root: 4:         0.00575412        -0.00035979         0.00269436  

Iteration:    3   Subspace Size:   27
Root: 1:        -0.05836833        -0.00000337         0.00025678  
Root: 2:        -0.05830497        -0.00000631         0.00036348  
Root: 3:        -0.01178763        -0.00002182         0.00075032  
Root: 4:         0.00573638        -0.00001774         0.00076805  

Iteration:    4   Subspace Size:   31
Root: 1:        -0.05836842        -0.00000009         0.00003922  
Root: 2:        -0.05830520        -0.00000023         0.00006722  
Root: 3:        -0.01178884        -0.00000120         0.00020284  
Root: 4:         0.00573509        -0.00000128         0.00017625  

Iteration:    5   Subspace Size:   35
Root: 1:        -0.05836843        -0.00000000         0.00000602  
Root: 2:        -0.05830521        -0.00000001         0.00001288  
Root: 3:        -0.01178891        -0.00000007         0.00004155  
Root: 4:         0.00573504        -0.00000006         0.00003698  

Iteration:    6   Subspace Size:   39
Root: 1:        -0.05836843        -0.00000000         0.00000103  
Root: 2:        -0.05830521        -0.00000000         0.00000215  
Root: 3:        -0.01178891        -0.00000000         0.00000689  
Root: 4:         0.00573503        -0.00000000         0.00000761  

Iteration:    7   Subspace Size:   43
Root: 1:        -0.05836843        -0.00000000         0.00000017  Converged
Root: 2:        -0.05830521        -0.00000000         0.00000033  Converged
Root: 3:        -0.01178891        -0.00000000         0.00000124  
Root: 4:         0.00573503        -0.00000000         0.00000177  

Iteration:    8   Subspace Size:   45
Root: 1:        -0.05836843        -0.00000000         0.00000012  Converged
Root: 2:        -0.05830521        -0.00000000         0.00000027  Converged
Root: 3:        -0.01178891        -0.00000000         0.00000020  Converged
Root: 4:         0.00573503        -0.00000000         0.00000037  Converged

Davidson converged in 8 iterations
45 sigma vectors were formed

      Davidson Diagonalization Parameters
-----------------------------------------------
Number of roots to find:                    4
Number of guess vectors:                   15
Maximum subspace size:                    300
Number of vectors to save:                  4
Collapse vectors per root:                  2
Number of CSFs:                          2016
Maximum Davidson iterations:              500
Residual convergence:                 1.0e-06
Orthogonality tolerance:              1.0e-12
Use incremental sigma vectors:             No

Davidson memory usage:  12.58 MB

Guess Vectors:
  64 &  63 :  open  :    -0.150026
  64 &  62 :  open  :    -0.115527
  63 &  62 :  open  :    -0.076089
  64 &  59 :  open  :    -0.029879
  64 &  61 :  open  :    -0.027231
  64 &  60 :  open  :     0.008917
  63 &  59 :  open  :     0.009559
  63 &  61 :  open  :     0.012207
  64 &  58 :  open  :     0.014308
  62 &  59 :  open  :     0.044058
  62 &  61 :  open  :     0.046706
  63 &  60 :  open  :     0.048355
  64 &  56 :  open  :     0.050966
  63 &  58 :  open  :     0.053746
  64 &  57 :  open  :     0.054910

  Root           Eigenvalue       Energy Change        Residual
-------------------------------------------------------------------
Iteration:    0   Subspace Size:   15
Root: 1:        -0.05938447        -0.05938447         0.02440403  
Root: 2:        -0.00394585        -0.00394585         0.02179818  
Root: 3:         0.00461573         0.00461573         0.03247184  
Root: 4:         0.04376825         0.04376825         0.02345602  

Iteration:    1   Subspace Size:   19
Root: 1:        -0.06084721        -0.00146274         0.00378808  
Root: 2:        -0.00520766        -0.00126181         0.00452574  
Root: 3:         0.00174387        -0.00287186         0.00988685  
Root: 4:         0.04176716        -0.00200109         0.00870106  

Iteration:    2   Subspace Size:   23
Root: 1:        -0.06088041        -0.00003321         0.00051946  
Root: 2:        -0.00525478        -0.00004712         0.00111140  
Root: 3:         0.00151930        -0.00022457         0.00142132  
Root: 4:         0.04146132        -0.00030584         0.00261884  

Iteration:    3   Subspace Size:   27
Root: 1:        -0.06088100        -0.00000059         0.00007258  
Root: 2:        -0.00525758        -0.00000280         0.00014289  
Root: 3:         0.00151446        -0.00000484         0.00024722  
Root: 4:         0.04144126        -0.00002007         0.00054547  

Iteration:    4   Subspace Size:   31
Root: 1:        -0.06088101        -0.00000001         0.00001061  
Root: 2:        -0.00525763        -0.00000005         0.00002755  
Root: 3:         0.00151433        -0.00000013         0.00005229  
Root: 4:         0.04144052        -0.00000074         0.00015344  

Iteration:    5   Subspace Size:   35
Root: 1:        -0.06088101        -0.00000000         0.00000160  
Root: 2:        -0.00525763        -0.00000000         0.00000462  
Root: 3:         0.00151432        -0.00000000         0.00000784  
Root: 4:         0.04144047        -0.00000006         0.00003645  

Iteration:    6   Subspace Size:   39
Root: 1:        -0.06088101        -0.00000000         0.00000021  Converged
Root: 2:        -0.00525763        -0.00000000         0.00000090  Converged
Root: 3:         0.00151432        -0.00000000         0.00000135  
Root: 4:         0.04144046        -0.00000000         0.00000824  

Iteration:    7   Subspace Size:   41
Root: 1:        -0.06088101        -0.00000000         0.00000021  Converged
Root: 2:        -0.00525763        -0.00000000         0.00000073  Converged
Root: 3:         0.00151432        -0.00000000         0.00000022  Converged
Root: 4:         0.04144046        -0.00000000         0.00000203  

Iteration:    8   Subspace Size:   42
Root: 1:        -0.06088101        -0.00000000         0.00000020  Converged
Root: 2:        -0.00525763        -0.00000000         0.00000071  Converged
Root: 3:         0.00151432        -0.00000000         0.00000021  Converged
Root: 4:         0.04144046        -0.00000000         0.00000041  Converged

Davidson converged in 8 iterations
42 sigma vectors were formed

  Root   Mult.   Total Energy (a.u.)   Ex. Energy (a.u.)     Ex. Energy (eV)     Ex. Energy (nm)        Osc. (a.u.)  
-------------------------------------------------------------------------------------------------------------------
     1  triplet       -779.52653359
     2  singlet       -779.52402101          0.00251258          0.06837087      18134.07072861          0.00000000
     3  singlet       -779.52395779          0.00257580          0.07009103      17689.02730650          0.00000000
     4  singlet       -779.47744149          0.04909210          1.33586377        928.12024612          0.00000000
     5  triplet       -779.47091021          0.05562338          1.51358899        819.14061010          0.13367333
     6  triplet       -779.46413826          0.06239533          1.69786312        730.23684621          0.00034845
     7  singlet       -779.45991755          0.06661604          1.81271444        683.96995115          0.00000000
     8  triplet       -779.42421212          0.10232147          2.78430844        445.29628540          0.02100723

Triplet  1: Largest CI coefficients:
  63  &  64 :  open  :  -0.698655
  64  &  63 :  open  :   0.698655

Singlet  2: Largest CI coefficients:
  64  &  64 : closed :   0.894052
  63  &  64 :  open  :  -0.291510
  64  &  63 :  open  :  -0.291510

Singlet  3: Largest CI coefficients:
  63  &  64 :  open  :   0.631912
  64  &  63 :  open  :   0.631912
  64  &  64 : closed :   0.414485

Singlet  4: Largest CI coefficients:
  63  &  63 : closed :   0.630779
  62  &  63 :  open  :   0.537716
  63  &  62 :  open  :   0.537716
  62  &  62 : closed :  -0.105348

Triplet  5: Largest CI coefficients:
  62  &  63 :  open  :  -0.704147
  63  &  62 :  open  :   0.704147

Triplet  6: Largest CI coefficients:
  62  &  64 :  open  :   0.687902
  64  &  62 :  open  :  -0.687902

Singlet  7: Largest CI coefficients:
  62  &  64 :  open  :  -0.680849
  64  &  62 :  open  :  -0.680849
  61  &  62 :  open  :  -0.108272
  62  &  61 :  open  :  -0.108272
  59  &  62 :  open  :  -0.105846
  62  &  59 :  open  :  -0.105846

Triplet  8: Largest CI coefficients:
  61  &  64 :  open  :  -0.672599
  64  &  61 :  open  :   0.672599
  59  &  64 :  open  :  -0.185700
  64  &  59 :  open  :   0.185700

Singlet state dipole moments:

  Root       Dx         Dy         Dz         |D|  (Debye)
------------------------------------------------------------
     1    -4.2895    -3.2094     3.4986     6.3985
     2   -10.3509    -2.5646     2.8177    11.0298
     3   -13.8640     0.1669    -0.1256    13.8656
     4    -0.5213    -0.4980    -0.2496     0.7630

Triplet state dipole moments:

  Root       Dx         Dy         Dz         |D|  (Debye)
------------------------------------------------------------
     1   -12.8579    -2.2389     2.7915    13.3466
     2   -11.5446     0.9268    -1.1404    11.6378
     3    -0.4534    -0.4636    -0.3009     0.7149
     4     3.9996    -1.9783     0.3736     4.4777

Transition dipole moments between singlet states:

    Transition       Tx         Ty         Tz         |T| (a.u.)
------------------------------------------------------------------
     1 ->    2     1.8773    -0.2567     0.1204     1.8986
     1 ->    3     0.0878     0.0085    -0.0244     0.0915
     1 ->    4     0.5165     0.0300    -0.2008     0.5549
     2 ->    3     0.0851    -0.0590     0.0788     0.1302
     2 ->    4    -0.5236     0.0509     0.0061     0.5261
     3 ->    4    -0.2896     0.0508     0.0250     0.2951

Transition dipole moments between triplet states:

    Transition       Tx         Ty         Tz         |T| (a.u.)
------------------------------------------------------------------
     1 ->    2     0.1323     0.0200    -0.1188     0.1789
     1 ->    3    -0.7063     0.0178     0.1017     0.7138
     1 ->    4     0.8836    -0.1857     0.0849     0.9069
     2 ->    3    -0.3790     0.0675     0.0138     0.3852
     2 ->    4     0.0110    -0.0061     0.0068     0.0144
     3 ->    4     0.5961    -0. in gcp call
 n=          32
 coors(1) =   -8.50344842222991        2.30831227120568     
 -0.736436399735522     
 coors(2) =   -6.56408819199261        3.10109554281185     
  0.718142140773261     
 elements:            7           6
 gcp_e =   0.000000000000000E+000
 echo:  F
 pbc:  F
 method =pbeh3c              
 in gcp call
 n=          32
 coors(1) =   -8.50344842222991        2.30831227120568     
 -0.736436399735522     
 coors(2) =   -6.56408819199261        3.10109554281185     
  0.718142140773261     
 elements:            7           6
 gcp_e =   0.000000000000000E+000
 echo:  F
 pbc:  F
 method =pbeh3c              
1208     0.0130     0.6084

Magnetic transition dipole moments and rotational strengths:

 Transition      Lx         Ly         Lz       R(len)     R(vel) (a.u.)
------------------------------------------------------------------------
 1 ->    2    -0.4148    -0.0544    -0.1440     0.7822    -0.0108
 1 ->    3     0.0069     0.0884    -0.0549    -0.0027     0.0209
 1 ->    4    -0.3012     0.2479    -0.4503     0.0577     0.3629

Electric transition quadrupole moments (Cartesian):

 Transition      Qxy        Qxz        Qyz        Qxx        Qyy        Qzz       norm (a.u.)
----------------------------------------------------------------------------------------------
 1 ->    2     0.6165    -0.0800     0.2831    -5.7088    -0.1066    -0.3124     5.7589
 1 ->    3     0.1229    -0.0900    -0.0292    -0.0664    -0.0638     0.0104     0.1807
 1 ->    4     0.5348    -0.3359     0.0899     1.2229    -0.2129    -0.6889     1.5564


Building Xtilde...

Building Z-vector RHS...

 Generating 2nd functional diffs
Solving CPSCF equations
Using DIIS solver

 Iter         Residual      
------  --------------------
    1      5.311585227924
    2     12.812311312026
    3      1.164156571895
    4      0.127387368312
    5      0.051136921433
    6      0.025427153550
    7      0.009694935627
    8      0.006372765353
    9      0.003505021120
   10      0.001326754138
   11      0.000292171272
   12      0.000068892151
   13      0.000062153689
   14      0.000010835854
   15      0.000007654099
   16      0.000003929854
   17      0.000001488081
   18      0.000001066641
   19      0.000000438103

CPSCF converged

Building X...

Computing grad Generating 2nd functional diffs
 Generating 2nd functional diffs
Building Xtilde...

Building Z-vector RHS...

 Generating 2nd functional diffs
Solving CPSCF equations
Using DIIS solver

 Iter         Residual      
------  --------------------
    1      4.522093345050
    2     11.211663897123
    3      0.840340385971
    4      0.078089243780
    5      0.021661390688
    6      0.013391222762
    7      0.007708319123
    8      0.004969107669
    9      0.002958135589
   10      0.001047688945
   11      0.000218683159
   12      0.000067501255
   13      0.000041298299
   14      0.000008715767
   15      0.000004300835
   16      0.000002537819
   17      0.000000976329

CPSCF converged

Building X...

Computing grad Generating 2nd functional diffs
 Generating 2nd functional diffs
Building Xtilde...

Building Z-vector RHS...

 Generating 2nd functional diffs
Solving CPSCF equations
Using DIIS solver

 Iter         Residual      
------  --------------------
    1      0.922843714745
    2      1.844660209991
    3      0.364321684076
    4      0.058496962425
    5      0.025213866780
    6      0.007657590761
    7      0.005680115522
    8      0.003382822454
    9      0.001461217672
   10      0.000355214367
   11      0.000126457088
   12      0.000027347908
   13      0.000018109958
   14      0.000005077191
   15      0.000003156846
   16      0.000001197344
   17      0.000000491569

CPSCF converged

Building X...

 Generating 2nd functional diffs
 Generating 2nd functional diffs
Lower state energy:      -779.5240210090
Upper state energy:      -779.5239577941
Energy difference:          0.0000632148
 Energy calculation finished, energy:  0.000000000E+00

Converting Cartesians to HDLC

Converting Cartesians to HDLC

Converting Cartesians to HDLC
 in dlf_makehessian...
Updating Hessian with the BFGS update, No    17
Testing convergence  in cycle   18
    Energy  0.0000E+00 Target: 1.0000E-05 converged?  yes
  Max step  5.3963E-02 Target: 4.0000E-04 converged?   no
  RMS step  1.1022E-02 Target: 2.6667E-04 converged?   no
  Max grad  1.3961E-02 Target: 1.0000E-04 converged?   no
  RMS grad  4.1847E-03 Target: 6.6667E-05 converged?   no

Converting HDLC to Cartesians
 in gcp call
 n=          32
 coors(1) =   -8.44494418368154        2.31509708510704     
 -0.745927823727756     
 coors(2) =   -6.46694715213784        3.09123894026273     
  0.665619486905534     
 elements:            7           6
 gcp_e =    1.00000000000000     
 echo:  F
 pbc:  F
 method =pbeh3c              
DFTD Energy:    -0.0213747 hartree
gCP Energy:     0.0538533 hartree
| Total AOs: 316    Total MOs: 298
Setting up the DFT grid...
| time to set the grid = 0.08 s
DFT grid points: 367242 (11476 points/atom)

                      *** Start SCF Iterations ***

 Iter     DIIS Error       Energy change      Electrons        XC Energy           Energy        Time(s)
----------------------------------------------------------------------------------------------------------
Initial temperature is 0.250000
| Skip purify step
|    1     0.0319176269    -779.1492493118   125.9957102889   -64.4683491942    -779.1492493118     1.98  
|    2     0.0840139179      +7.7856730003   126.0000107301   -63.7689626025    -771.3635763115     1.94  
|    3     0.0272741509      -0.6928886282   126.0000115746   -63.7973990857    -772.0564649397     1.92  
|    4     0.0181019446      -0.0449305538   126.0000133495   -63.8232131323    -772.1013954935     1.82  
|    5     0.0087472866      -0.0304855224   126.0000136732   -63.8433156535    -772.1318810159     1.80  
|    6     0.0036073397      -0.0080885056   126.0000144698   -63.8563448708    -772.1399695215     1.79  
|    7     0.0015099868      -0.0013719916   126.0000147848   -63.8607254209    -772.1413415131     1.74  
|    8     0.0004779215      -0.0000981127   126.0000148959   -63.8643492450    -772.1414396258     1.71  
|    9     0.0001763547      -0.0000134131   126.0000149438   -63.8642949000    -772.1414530390     2.00  
|   10     0.0000968341      -0.0000024991   126.0000149618   -63.8643322686    -772.1414555381     1.62  
|   11     0.0000312602      -0.0000004181   126.0000149647   -63.8644290890    -772.1414559562     1.59  
----------------------------------------------------------------------------------------------------------
FINAL ENERGY: -772.1414559562 a.u.
Fractional Occupation Entropy: 0.0000000000
Mermin Free Energy:            -772.1414559562
DISPERSION CONTRIBUTION TO ENERGY: -0.0213746904 a.u.
GCP BSSE CORRECTION: 0.0538532782 a.u.
HOMO-LUMO GAP: 1.048 eV
CENTER OF MASS: {-0.130309, -0.165659, 0.110966} ANGS
DIPOLE MOMENT: {-8.553937, 1.705542, -3.143166} (|D| = 9.271365) DEBYE
Writing out molden info

Running Mulliken population analysis...


  Restricted hh-TDA Parameters
--------------------------------------------
Number of occupied orbitals:            64
Number of virtual orbitals:            234
Number of molecular orbitals:          298
Number of basis functions:             316
Multiplicity of target state:      singlet

 Generating 2nd functional diffs
Reference energy:             -779.4668665616
Number of electrons:           128.0000152021
XC energy:                     -65.1787799283

      Davidson Diagonalization Parameters
-----------------------------------------------
Number of roots to find:                    4
Number of guess vectors:                   15
Maximum subspace size:                    300
Number of vectors to save:                  4
Collapse vectors per root:                  2
Number of CSFs:                          2080
Maximum Davidson iterations:              500
Residual convergence:                 1.0e-06
Orthogonality tolerance:              1.0e-12
Use incremental sigma vectors:             No

Davidson memory usage:  12.89 MB

Guess Vectors:
[truncated: 1,214,071 more chars]
