# Supplementary material for: Photovermellogens: Minimalistic Pyridinium-Based Acylhydrazones with Photoswitchable Basicity for Operation in Aqueous Media
Source: J Org Chem. 2026 May 4;91(19):6559–65. doi: 10.1021/acs.joc.5c02962 (PMC13185115; doi:10.1021/acs.joc.5c02962)
Supplement: Supplementary file 3 [file jo5c02962_si_003.zip › meci/pah/s0s1/1.out]

| Startfile from command line: tc.inp


|       ***********************************************************
|       *                 TeraChem v1.9-2023.07-dev               *
|       *                   Development Version                   *
|       *           Chemistry at the Speed of Graphics!           *
|       ***********************************************************
|       * This program may only be used in connection with        *
|       * a valid license from PetaChem, LLC. Use of this program *
|       * or results thereof indicates acceptance of all terms    *
|       * and conditions stated in the license and that a valid   *
|       * license agreement between the user and PetaChem, LLC    *
|       * exists. PetaChem, LLC does not warrant the correctness  *
|       * of results or their suitability for any purpose.        *
|       * Please email bugs, suggestions, and comments to         *
|       *                  help@petachem.com                      *
|       *                                                         *
|       ***********************************************************


|       ***********************************************************
|       *  Compiled by pisteinbach  Thu 27 Mar 2025 01:00:35 PM CET  *
|       *  Supported architecture SMs: 89 86 75                   *
|       *  Build cuda_11.8.r11.8/compiler.31833905_0              *
|       *  Git Version: d77d3eebd7eb45d4c3711b706ca3c5694cd0c5a9  *
|       ***********************************************************


| Job started   Tue Sep  9 22:41:43 2025
| On hpz102 (available memory: 19375 MB)

| ######################################### RUNTIME INFO ##########################################
| terachem  tc.inp 

|  NVRM version: NVIDIA UNIX x86_64 Kernel Module  530.30.02  Wed Feb 22 04:11:39 UTC 2023
|  GCC version:  gcc version 9.4.0 (Ubuntu 9.4.0-1ubuntu1~20.04.1) 

|  	linux-vdso.so.1 (0x00007ffd015a6000)
|  	libdftd4.so.3 => /mnt/group-bin/dftd4/3.5.0/lib/x86_64-linux-gnu/libdftd4.so.3 (0x000014f6c85ae000)
|  	libm.so.6 => /lib/x86_64-linux-gnu/libm.so.6 (0x000014f6c844c000)
|  	libthcbox.so.1 => /mnt/group-bin/terachem/dev-03-2025/lib/libthcbox.so.1 (0x000014f6c6f7e000)
|  	libnvToolsExt.so.1 => /mnt/group-lib/nvidia-hpc-sdk/Linux_x86_64/24.7/cuda/11.8/lib64/libnvToolsExt.so.1 (0x000014f6c6d74000)
|  	libgpubox.so.1 => /mnt/group-bin/terachem/dev-03-2025/lib/libgpubox.so.1 (0x000014f6c6d5b000)
|  	libcpubox.so.1 => /mnt/group-bin/terachem/dev-03-2025/lib/libcpubox.so.1 (0x000014f6c6d55000)
|  	libtensorbox.so.1 => /mnt/group-bin/terachem/dev-03-2025/lib/libtensorbox.so.1 (0x000014f6c6d36000)
|  	libiobox.so.1 => /mnt/group-bin/terachem/dev-03-2025/lib/libiobox.so.1 (0x000014f6c6d1e000)
|  	libintbox.so.1 => /mnt/group-bin/terachem/dev-03-2025/lib/libintbox.so.1 (0x000014f68b7b7000)
|  	libatmx2cbox.so.1 => /mnt/group-bin/terachem/dev-03-2025/lib/libatmx2cbox.so.1 (0x000014f68b6e0000)
|  	libperiodicbox.so.1 => /mnt/group-bin/terachem/dev-03-2025/lib/libperiodicbox.so.1 (0x000014f679a8e000)
|  	libsqmbox.so.1 => /mnt/group-bin/terachem/dev-03-2025/lib/libsqmbox.so.1 (0x000014f67972a000)
|  	libgridbox.so.1 => /mnt/group-bin/terachem/dev-03-2025/lib/libgridbox.so.1 (0x000014f677f24000)
|  	libdftbox.so.1 => /mnt/group-bin/terachem/dev-03-2025/lib/libdftbox.so.1 (0x000014f677e34000)
|  	libcibox.so.1 => /mnt/group-bin/terachem/dev-03-2025/lib/libcibox.so.1 (0x000014f6779e7000)
|  	libccbox.so.1 => /mnt/group-bin/terachem/dev-03-2025/lib/libccbox.so.1 (0x000014f6776a6000)
|  	libsimbox.so.1 => /mnt/group-bin/terachem/dev-03-2025/lib/libsimbox.so.1 (0x000014f677680000)
|  	liboptbox.so.1 => /mnt/group-bin/terachem/dev-03-2025/lib/liboptbox.so.1 (0x000014f677646000)
|  	libssl.so.1.1 => /lib/x86_64-linux-gnu/libssl.so.1.1 (0x000014f6775b3000)
|  	libcrypto.so.1.1 => /lib/x86_64-linux-gnu/libcrypto.so.1.1 (0x000014f6772da000)
|  	libifcore.so.5 => /mnt/group-lib/intel_oneAPI/compiler/2024.0/lib/libifcore.so.5 (0x000014f67719a000)
|  	libcuda.so.1 => /lib/x86_64-linux-gnu/libcuda.so.1 (0x000014f6754b1000)
|  	libcudart.so.11.0 => /mnt/group-bin/terachem/dev-03-2025/lib/libcudart.so.11.0 (0x000014f67520a000)
|  	libcublas.so.11 => /mnt/group-bin/terachem/dev-03-2025/lib/libcublas.so.11 (0x000014f66f5ac000)
|  	libcufft.so.10 => /mnt/group-bin/terachem/dev-03-2025/lib/libcufft.so.10 (0x000014f65e6d1000)
|  	libcusparse.so.11 => /mnt/group-bin/terachem/dev-03-2025/lib/libcusparse.so.11 (0x000014f64d9d7000)
|  	libcusolver.so.11 => /mnt/group-bin/terachem/dev-03-2025/lib/libcusolver.so.11 (0x000014f63b71f000)
|  	libiomp5.so => /mnt/group-lib/intel_oneAPI/compiler/2024.0/lib/libiomp5.so (0x000014f63b2d8000)
|  	libdl.so.2 => /lib/x86_64-linux-gnu/libdl.so.2 (0x000014f63b2d2000)
|  	libpthread.so.0 => /lib/x86_64-linux-gnu/libpthread.so.0 (0x000014f63b2af000)
|  	libstdc++.so.6 => /lib/x86_64-linux-gnu/libstdc++.so.6 (0x000014f63b0cd000)
|  	libcilkrts.so.5 => /mnt/group-bin/terachem/dev-03-2025/lib/libcilkrts.so.5 (0x000014f63ae8e000)
|  	libgcc_s.so.1 => /lib/x86_64-linux-gnu/libgcc_s.so.1 (0x000014f63ae73000)
|  	libc.so.6 => /lib/x86_64-linux-gnu/libc.so.6 (0x000014f63ac81000)
|  	/lib64/ld-linux-x86-64.so.2 (0x000014f6c8688000)
|  	libmkl_intel_ilp64.so.2 => /mnt/group-lib/intel_oneAPI/mkl/2023.2.0/lib/intel64/libmkl_intel_ilp64.so.2 (0x000014f639af4000)
|  	libmkl_intel_thread.so.2 => /mnt/group-lib/intel_oneAPI/mkl/2023.2.0/lib/intel64/libmkl_intel_thread.so.2 (0x000014f6364c8000)
|  	libmkl_core.so.2 => /mnt/group-lib/intel_oneAPI/mkl/2023.2.0/lib/intel64/libmkl_core.so.2 (0x000014f632150000)
|  	libimf.so => /mnt/group-lib/intel_oneAPI/compiler/2024.0/lib/libimf.so (0x000014f631d30000)
|  	libsvml.so => /mnt/group-lib/intel_oneAPI/compiler/2024.0/lib/libsvml.so (0x000014f6306fc000)
|  	libirng.so => /mnt/group-lib/intel_oneAPI/compiler/2024.0/lib/libirng.so (0x000014f630602000)
|  	libintlc.so.5 => /mnt/group-lib/intel_oneAPI/compiler/2024.0/lib/libintlc.so.5 (0x000014f6305a1000)
|  	librt.so.1 => /lib/x86_64-linux-gnu/librt.so.1 (0x000014f630597000)
|  	libcublasLt.so.11 => /mnt/group-lib/nvidia-hpc-sdk/Linux_x86_64/24.7/math_libs/11.8/lib64/libcublasLt.so.11 (0x000014f60c00f000)
| #################################################################################################

-----------------------------------
Processed Input file:
              coordinates coord.xyz
                 spinmult 1
                   charge +1
                   method 3c-pbeh
                    basis def2-msvp
                      fon yes
               fon_method constant
                   closed 0
                    hhtda yes
            hhtdasinglets 4
            hhtdatriplets 4
                cistarget 0
                  cismult 1
             cisnumstates 8
             cisguessvecs 15
                   cismax 300
               cismaxiter 500
               cisconvtol 1.0e-6
                  cphftol 1.0e-6
                 cphfiter 1000
           max_l_in_basis 2
           sphericalbasis yes
                    guess sad
                   purify no
                  dftgrid 3
                     xtol 1e-6
                 convthre 5e-5
                  threall 1e-14
                precision mixed
                     gpus 1
            min_tolerance 1e-4
          min_tolerance_e 1e-5
                    nstep 100
                nacstate1 0
                nacstate2 1
                      run conical
-----------------------------------
Jobname: coord
Scratch data will be generated
Scratch directory: ./scr.coord
| Random number seed: 536816233

XYZ coordinates coord.xyz
Molden File Output: ./scr.coord/coord.molden
Using basis set: def2-msvp
dmrgstart not found
Spin multiplicity: 1
DIIS will use up to 10 vectors.
Condition number limit for the DIIS overlap matrix is            0
WF convergence threshold: 5.00e-05
Using DIIS algorithm to converge WF
Maximum number of SCF iterations: 100
Incremental fock with rebuild every 8 iterations
Will switch to conventional Fock if diffuse functions are detected
X-matrix tolerance: 1.00e-06
PRECISION: MIXED
Single/Double precision threshold: 1.00e-05
TeraChem will select linear algebra engine
Using fractional orbital occupations
0 occupied orbitals will have integer occupation
0 occupied orbitals will have fractional occupation
kT is set to  0.250 a.u.
Density matrix guess purification turned off
DFT Functional requested: 3c-pbeh
Method: PBEh-3c composite method 
  PBEh exchange functional:              0.58 
  Hartree-Fock exact exchange:          0.42 
  PBEh correlation functional:           1.0  
Please find the citation for the method under https://doi.org/10.1063/1.4927476Please also cite the implementation paper: https://doi.org/10.1039/D3CP06086A Wavefunction: RESTRICTED

 DFT-D code reimplemented following the
 code by S.Grimme, University Bonn 
 based on DFTD3 V3.2 Rev 0         
 
Please cite DFT-D3 work done with this code as:
S. Grimme, J. Antony, S. Ehrlich and H. Krieg,
J. Chem. Phys. 132 (2010), 154104
If used with BJ-damping cite also
S. Grimme, S. Ehrlich and L. Goerigk,
J. Comput. Chem. 32 (2011), 1456-1465
For DFT-D2 the reference is
S. Grimme, J. Comput. Chem., 27 (2006), 1787-1799
BSSE Correction calculated using:
 ___________________________________________
                                            
|              **  g C P  **                |
|  a geometrical counterpoise correction    |
|             H.Kruse S.Grimme              |
|        Version 2.31                       |
|                                           |
 ___________________________________________ 

Please cite work done with this code as:
H. Kruse, S. Grimme J. Chem. Phys, 2012,136,154101
DOI: 10.1063/1.3700154 

DFT grid type: 3
Using a single DFT grid.
Ignoring all functions in basis set file with angular momentum > 2 
Initial guess generated from superposition of atomic densities generated with HF,
using spherically symmetric atomic densities and averaged alpha and beta spin densities.

********************************************
******* RUNNING GEOMETRY OPTMIZATION *******
********************************************

Geometry optimization parameters:
Max number of optimization cycles: 100
Convergence threshold (Max grad component): 1.00e-04
Convergence threshold (energy change): 1.00e-05
Maximum of RMSD change allowed between steps is 0.500000
using BFGS method
Optimization checkpoint file will be dumped every 10 cycles
Hessian updated: BFGS method
Initial Hessian is diagonal with a single one point finite difference
Atomic displacement in finite-difference Hessian (Bohr) 0.003000
Each step will be scaled by 1.00
Maximum step size in internal coordinates 0.50
Minimization SCF guess will be regenerated every 10 steps
Job started from scratch
SCF:   Initial guess is taken from previous step
CIS:   Initial guess is taken from previous step
Z-vec: Initial guess is taken from previous step
Starting TensorBox...
| TeraChem will select linear algebra engine
| Using cuSolver for matrix diagonalization

| using 1 out of 1 CUDA devices
|   Device 0: NVIDIA GeForce RTX 3070,  7973MB, CC 8.6 -- CPU THREAD 0
| -------------------------------------------------------------------
| CPU Memory Available: 3985.12 MegaWords 
| GPU Memory Available: 740.71 MegaWords 
| Maximum recommended basis set size: 10200 basis functions
|  (limited by GPU memory)
| -------------------------------------------------------------------
| Initialize GPUBox with 128 MW of memory


Basis set:       def2-msvp
Total atoms:     32
Total charge:    1
Total electrons: 126 (63-alpha, 63-beta)
Number electrons modeled by ECPs: 0
Total orbitals: 316 (Cartesian), 298 (spherical) 
Total AO shells: 154 (100 S-shells; 36 P-shells; 18 D-shells; 0 F-shells; 0 G-shells)
Spin multiplicity: 1
Nuclear repulsion energy (QM atoms): 1141.973616578429 a.u.


No optimization coordinates found in the configuration file
Determining the type of coordinates based on the number of individual fragments...
Analyzing structure...
Found 32 atoms, 33 bonds
Building HDLC residues...
Found 1 HDLC residues
done.
Optimization will be performed in DLC coordinates

Using neutral atomic charges and default spins and spin directions.
Number of unique atoms is: 4 
Atom #1 is unique. Calculating atomic density. 
Atom #2 is unique. Calculating atomic density. 
Atom #7 is unique. Calculating atomic density. 
Atom #21 is unique. Calculating atomic density. 
-------------------------------------------------------
0 additional frames found in coord.xyz
-------------------------------------------------------
***********************************************************************
**                                                                   **
**                              DL-FIND                              **
**                       Geometry Optimisation                       **
**               written by Johannes Kaestner, in 2006               **
**               Copyright:  STFC Daresbury Laboratory               **
**                           Revision:  406 $                        **
**                                                                   **
***********************************************************************
Residue member list:
    0 :     1    1    1    1    1    1    1    1    1    1
   10 :     1    1    1    1    1    1    1    1    1    1
   20 :     1    1    1    1    1    1    1    1    1    1
   30 :     1    1

Generating new HDLC for    1 residues

Located a new residue for HDLC
   Residue number is    1
   Number of atoms it contains    32
   Atoms:      1     2     3     4     5     6     7     8     9    10
   Atoms:     11    12    13    14    15    16    17    18    19    20
   Atoms:     21    22    23    24    25    26    27    28    29    30
   Atoms:     31    32
   Generating HDLC for residue    1
       Dot-product about     1 is   0.99980161
       System near planar - making improper
       Dot-product about     2 is   0.99999650
       System near planar - making improper
       Dot-product about     3 is   0.99986007
       System near planar - making improper
       Dot-product about     4 is   0.99999080
       System near planar - making improper
       Dot-product about     5 is   0.99998136
       System near planar - making improper
       Dot-product about     6 is   0.99999901
       System near planar - making improper
       Dot-product about     9 is   0.99529236
       System near planar - making improper
       Dot-product about    12 is  -0.15615797
       Dot-product about    18 is   0.97698852
       System near planar - making improper
       Dot-product about    19 is   0.99990685
       System near planar - making improper
       Dot-product about    22 is   0.99992883
       System near planar - making improper
       Dot-product about    23 is   0.99993004
       System near planar - making improper
       Dot-product about    24 is   0.99999694
       System near planar - making improper
       Dot-product about    25 is   0.99997534
       System near planar - making improper
       Dot-product about    26 is   0.99996001
       System near planar - making improper
       Dot-product about    27 is   0.99993293
       System near planar - making improper

     The system has    90 degrees of freedom, and    90 non-zero eigenvalues

 call dlf_formstep_init...
 allocate hessian of size:           92
 allocate evals and evecs
 needhessian =  T

DL-FIND Report:
===============
Conical intersection algorithm: Lagrange-Newton
Lagrange-Newton threshold t1 ...................  1.000E-04
Lagrange-Newton threshold t2 ...................  1.000E+00
Lower electronic state .........................          0
Upper electronic state .........................          1
Optimisation algorithm: Lagrange-Newton
Initial Hessian by diagonal one-point finite difference
Hessian update mechanism: BFGS
Maximum Number of Hessian updates before recalc.         50
Finite difference for Hessian calculation ......  3.000E-03
No eigenmodes are considered soft
Minimum step size for Hessian update ...........  1.000E-05
 
Step length: simple scaled
Maximum step length ............................  5.000E-01
Scaling step by ................................  1.000E+00
 
Coordinate system: Delocalised internal coordinates (DLC)
 
Number of atoms ................................         32
Number of input geometries .....................          2
Variables to be optimised ......................         92
Restart information is written every ...........         10 steps
This run has not been restarted.
Maximum number of steps ........................        100
Maximum number of energy evaluations ...........     100000
 
 in gcp call
 n=          32
 coors(1) =   -9.62196490870415        2.03436408181288     
  1.357155121556034E-002
 coors(2) =   -7.44587669330181        3.32524855717524     
  0.342960425564855     
 elements:            7           6
 gcp_e =    1.00000000000000     
 echo:  F
 pbc:  F
 method =pbeh3c              
Using neutral atomic charges and default spins and spin directions.
Number of unique atoms is: 4 
Atom #1 is unique. Calculating atomic density. 
Atom #2 is unique. Calculating atomic density. 
Atom #7 is unique. Calculating atomic density. 
Atom #21 is unique. Calculating atomic density. 
DFTD Energy:    -0.0206688 hartree
gCP Energy:     0.0540458 hartree
| Total AOs: 316    Total MOs: 298
Setting up the DFT grid...
| time to set the grid = 0.09 s
DFT grid points: 367996 (11499 points/atom)

                      *** Start SCF Iterations ***

 Iter     DIIS Error       Energy change      Electrons        XC Energy           Energy        Time(s)
----------------------------------------------------------------------------------------------------------
Initial temperature is 0.250000
| Skip purify step
|    1     0.0000000000   +1142.0069935325     0.0000000000     0.0000000000    1142.0069935325     0.84  
|    2     1.5692468597   -1699.2975909179   126.0000120363   -81.5130446922    -557.2905973854     1.96  
|    3     1.5692468597      +0.0000000000   126.0000120363   -81.5130446922    -557.2905973854     1.36  
Factorization (dgetrf) failed -- Calling SolveSingular, dgetrf error code: 3
|    4     1.5692468597      +0.0000000000   126.0000120363   -81.5130446922    -557.2905973854     1.39  
|    5     1.5692468597      -0.0000000000   126.0000120363   -81.5130446922    -557.2905973854     1.39  
|    6     1.5692468597      +0.0000000000   126.0000120363   -81.5130446922    -557.2905973854     1.36  
|    7     1.5692468597      +0.0000000000   126.0000120363   -81.5130446922    -557.2905973854     1.37  
|    8     1.5692468597      +0.0000000000   126.0000120363   -81.5130446922    -557.2905973854     1.36  
|    9     1.5692468597      +0.0000000000   126.0000120363   -81.5130446922    -557.2905973854     1.96  
|   10     1.5692468597      +0.0000000000   126.0000120363   -81.5130446922    -557.2905973854     1.37  
|   11     1.5692468597      +0.0000000000   126.0000120363   -81.5130446922    -557.2905973854     1.36  
|   12     5.4266918374    +558.0116433592   125.9999500175   -51.0736777233       0.7210459738     2.29  
Factorization (dgetrf) failed -- Calling SolveSingular, dgetrf error code: 5
|   13     2.0407322637    -120.8799651073   125.9998900600   -70.8079922413    -120.1589191335     2.14  
|   14     3.7443902830     +76.2096641456   126.0000760401   -46.1389132484     -43.9492549879     2.28  
Factorization (dgetrf) failed -- Calling SolveSingular, dgetrf error code: 7
|   15     2.7277457490    -226.0482635956   126.0001474017   -68.0042669290    -269.9975185834     2.13  
Factorization (dgetrf) failed -- Calling SolveSingular, dgetrf error code: 8
|   16     1.2414660008    -122.1251900560   126.0001183807   -69.9949686665    -392.1227086395     1.99  
Factorization (dgetrf) failed -- Calling SolveSingular, dgetrf error code: 9
|   17     1.2140238465     -24.9564749530   126.0001875503   -67.7414403506    -417.0791835925     1.84  
Factorization (dgetrf) failed -- Calling SolveSingular, dgetrf error code: 10
|   18     1.7175091842     +52.5190867498   125.9998798740   -68.2458908864    -364.5600968427     1.91  
Factorization (dgetrf) failed -- Calling SolveSingular, dgetrf error code: 10
|   19     1.3388946416    -154.0690773325   126.0001834150   -67.2755382772    -518.6291741752     1.94  
Factorization (dgetrf) failed -- Calling SolveSingular, dgetrf error code: 11
|   20     0.4896536667    -240.6203394505   126.0000362017   -64.5929954313    -759.2495136257     1.93  
|   21     0.6414480727      +9.8340633638   126.0000233555   -63.9489353998    -749.4154502619     1.93  
|   22     0.1447570292     -21.8589455633   126.0000233516   -63.8878839947    -771.2743958252     1.90  
|   23     0.2276432171      +1.4427637534   126.0000277904   -63.6829403900    -769.8316320718     1.84  
|   24     0.0470893265      -2.2591736921   126.0000294698   -63.8808817374    -772.0908057639     1.82  
|   25     0.0358525461      -0.0324390039   126.0000301895   -63.8064576980    -772.1232447678     1.87  
|   26     0.0124165723      -0.0282445226   126.0000299683   -63.8405218766    -772.1514892904     1.71  
|   27     0.0056213421      -0.0038010944   126.0000299190   -63.8405162798    -772.1552903847     1.65  
|   28     0.0031547781      -0.0012202590   126.0000299392   -63.8427311188    -772.1565106437     1.62  
|   29     0.0014430424      -0.0003932009   126.0000300330   -63.8430535077    -772.1569038446     1.62  
|   30     0.0004435794      -0.0000641551   126.0000300529   -63.8428257366    -772.1569679996     1.56  
|   31     0.0002943315      -0.0000060805   126.0000300783   -63.8426915294    -772.1569740801     1.52  
|   32     0.0001117736      -0.0000025381   126.0000300834   -63.8426728453    -772.1569766182     1.50  
|   33     0.0000320765      -0.0000004586   126.0000300929   -63.8425943173    -772.1569770767     1.86  
----------------------------------------------------------------------------------------------------------
FINAL ENERGY: -772.1569770767 a.u.
Fractional Occupation Entropy: 0.0000000000
Mermin Free Energy:            -772.1569770767
DISPERSION CONTRIBUTION TO ENERGY: -0.0206688227 a.u.
GCP BSSE CORRECTION: 0.0540457768 a.u.
HOMO-LUMO GAP: 2.873 eV
CENTER OF MASS: {-0.008812, -0.045119, -0.069079} ANGS
DIPOLE MOMENT: {-8.567361, -2.555708, 2.332257} (|D| = 9.239629) DEBYE
Writing out molden info

Running Mulliken population analysis...


  Restricted hh-TDA Parameters
--------------------------------------------
Number of occupied orbitals:            64
Number of virtual orbitals:            234
Number of molecular orbitals:          298
Number of basis functions:             316
Multiplicity of target state:      singlet

 Generating 2nd functional diffs
Reference energy:             -779.4984355171
Number of electrons:           128.0000305710
XC energy:                     -65.1564846300

      Davidson Diagonalization Parameters
-----------------------------------------------
Number of roots to find:                    4
Number of guess vectors:                   15
Maximum subspace size:                    300
Number of vectors to save:                  4
Collapse vectors per root:                  2
Number of CSFs:                          2080
Maximum Davidson iterations:              500
Residual convergence:                 1.0e-06
Orthogonality tolerance:              1.0e-12
Use incremental sigma vectors:             No

Davidson memory usage:  12.89 MB

Guess Vectors:
  64 &  64 : closed :    -0.181966
  64 &  63 :  open  :    -0.087240
  64 &  62 :  open  :    -0.068159
  64 &  61 :  open  :    -0.003950
  64 &  59 :  open  :    -0.000223
  63 &  63 : closed :     0.007485
  63 &  62 :  open  :     0.026566
  64 &  60 :  open  :     0.028335
  64 &  57 :  open  :     0.044715
  62 &  62 : closed :     0.045647
  64 &  58 :  open  :     0.047725
  63 &  61 :  open  :     0.090775
  63 &  59 :  open  :     0.094502
  64 &  55 :  open  :     0.095446
  64 &  56 :  open  :     0.106037

  Root           Eigenvalue       Energy Change        Residual
-------------------------------------------------------------------
Iteration:    0   Subspace Size:   15
Root: 1:        -0.09361456        -0.09361456         0.03721229  
Root: 2:         0.01410761         0.01410761         0.03904265  
Root: 3:         0.02332793         0.02332793         0.04057160  
Root: 4:         0.06185434         0.06185434         0.03989306  

Iteration:    1   Subspace Size:   19
Root: 1:        -0.09578668        -0.00217213         0.00436814  
Root: 2:         0.01009813        -0.00400948         0.00983504  
Root: 3:         0.01973829        -0.00358964         0.00796140  
Root: 4:         0.05713335        -0.00472099         0.00965242  

Iteration:    2   Subspace Size:   23
Root: 1:        -0.09582130        -0.00003462         0.00063796  
Root: 2:         0.00985279        -0.00024534         0.00176929  
Root: 3:         0.01959481        -0.00014347         0.00168176  
Root: 4:         0.05688443        -0.00024892         0.00257810  

Iteration:    3   Subspace Size:   27
Root: 1:        -0.09582203        -0.00000073         0.00008098  
Root: 2:         0.00984536        -0.00000744         0.00040263  
Root: 3:         0.01958854        -0.00000627         0.00034438  
Root: 4:         0.05686589        -0.00001854         0.00062413  

Iteration:    4   Subspace Size:   31
Root: 1:        -0.09582204        -0.00000001         0.00001135  
Root: 2:         0.00984502        -0.00000034         0.00007695  
Root: 3:         0.01958828        -0.00000026         0.00005820  
Root: 4:         0.05686478        -0.00000111         0.00015869  

Iteration:    5   Subspace Size:   35
Root: 1:        -0.09582204        -0.00000000         0.00000140  
Root: 2:         0.00984500        -0.00000001         0.00001280  
Root: 3:         0.01958828        -0.00000001         0.00000924  
Root: 4:         0.05686471        -0.00000007         0.00003223  

Iteration:    6   Subspace Size:   39
Root: 1:        -0.09582204        -0.00000000         0.00000019  Converged
Root: 2:         0.00984500        -0.00000000         0.00000222  
Root: 3:         0.01958828        -0.00000000         0.00000153  
Root: 4:         0.05686471        -0.00000000         0.00000712  

Iteration:    7   Subspace Size:   42
Root: 1:        -0.09582204        -0.00000000         0.00000018  Converged
Root: 2:         0.00984500        -0.00000000         0.00000041  Converged
Root: 3:         0.01958828        -0.00000000         0.00000027  Converged
Root: 4:         0.05686471        -0.00000000         0.00000136  

Iteration:    8   Subspace Size:   43
Root: 1:        -0.09582204        -0.00000000         0.00000018  Converged
Root: 2:         0.00984500        -0.00000000         0.00000040  Converged
Root: 3:         0.01958828        -0.00000000         0.00000026  Converged
Root: 4:         0.05686471        -0.00000000         0.00000028  Converged

Davidson converged in 8 iterations
43 sigma vectors were formed

      Davidson Diagonalization Parameters
-----------------------------------------------
Number of roots to find:                    4
Number of guess vectors:                   15
Maximum subspace size:                    300
Number of vectors to save:                  4
Collapse vectors per root:                  2
Number of CSFs:                          2016
Maximum Davidson iterations:              500
Residual convergence:                 1.0e-06
Orthogonality tolerance:              1.0e-12
Use incremental sigma vectors:             No

Davidson memory usage:  12.58 MB

Guess Vectors:
  64 &  63 :  open  :    -0.087240
  64 &  62 :  open  :    -0.068159
  64 &  61 :  open  :    -0.003950
  64 &  59 :  open  :    -0.000223
  63 &  62 :  open  :     0.026566
  64 &  60 :  open  :     0.028335
  64 &  57 :  open  :     0.044715
  64 &  58 :  open  :     0.047725
  63 &  61 :  open  :     0.090775
  63 &  59 :  open  :     0.094502
  64 &  55 :  open  :     0.095446
  64 &  56 :  open  :     0.106037
  62 &  61 :  open  :     0.109856
  62 &  59 :  open  :     0.113583
  63 &  60 :  open  :     0.123060

  Root           Eigenvalue       Energy Change        Residual
-------------------------------------------------------------------
Iteration:    0   Subspace Size:   15
Root: 1:        -0.00816232        -0.00816232         0.02552880  
Root: 2:         0.01257404         0.01257404         0.02742419  
Root: 3:         0.04822700         0.04822700         0.02147393  
Root: 4:         0.07432977         0.07432977         0.02196276  

Iteration:    1   Subspace Size:   19
Root: 1:        -0.00989285        -0.00173053         0.00414734  
Root: 2:         0.01036758        -0.00220646         0.00550240  
Root: 3:         0.04660880        -0.00161820         0.00412702  
Root: 4:         0.07268764        -0.00164213         0.00592280  

Iteration:    2   Subspace Size:   23
Root: 1:        -0.00993536        -0.00004251         0.00051759  
Root: 2:         0.01028767        -0.00007991         0.00079614  
Root: 3:         0.04655571        -0.00005310         0.00062372  
Root: 4:         0.07257652        -0.00011112         0.00070361  

Iteration:    3   Subspace Size:   27
Root: 1:        -0.00993599        -0.00000063         0.00008198  
Root: 2:         0.01028602        -0.00000165         0.00011714  
Root: 3:         0.04655458        -0.00000113         0.00013323  
Root: 4:         0.07257506        -0.00000147         0.00012521  

Iteration:    4   Subspace Size:   31
Root: 1:        -0.00993600        -0.00000001         0.00001221  
Root: 2:         0.01028599        -0.00000003         0.00001868  
Root: 3:         0.04655452        -0.00000006         0.00002322  
Root: 4:         0.07257500        -0.00000006         0.00002909  

Iteration:    5   Subspace Size:   35
Root: 1:        -0.00993600        -0.00000000         0.00000175  
Root: 2:         0.01028599        -0.00000000         0.00000363  
Root: 3:         0.04655452        -0.00000000         0.00000456  
Root: 4:         0.07257499        -0.00000000         0.00000647  

Iteration:    6   Subspace Size:   39
Root: 1:        -0.00993600        -0.00000000         0.00000021  Converged
Root: 2:         0.01028599        -0.00000000         0.00000070  Converged
Root: 3:         0.04655452        -0.00000000         0.00000069  Converged
Root: 4:         0.07257499        -0.00000000         0.00000114  

Iteration:    7   Subspace Size:   40
Root: 1:        -0.00993600         0.00000000         0.00000021  Converged
Root: 2:         0.01028599        -0.00000000         0.00000070  Converged
Root: 3:         0.04655452        -0.00000000         0.00000068  Converged
Root: 4:         0.07257499        -0.00000000         0.00000019  Converged

Davidson converged in 7 iterations
40 sigma vectors were formed

  Root   Mult.   Total Energy (a.u.)   Ex. Energy (a.u.)     Ex. Energy (eV)     Ex. Energy (nm)        Osc. (a.u.)  
-------------------------------------------------------------------------------------------------------------------
     1  singlet       -779.59425756
     2  triplet       -779.50837152          0.08588604          2.33707766        530.50963010          0.00000000
     3  singlet       -779.48859051          0.10566704          2.87534608        431.19755726          0.12417638
     4  triplet       -779.48814953          0.10610803          2.88734588        429.40550257          0.00000000
     5  singlet       -779.47884724          0.11541032          3.14047402        394.79460770          0.68178340
     6  triplet       -779.45188100          0.14237656          3.87426271        320.02016885          0.00000000
     7  singlet       -779.44157081          0.15268675          4.15481711        298.41077784          0.12053120
     8  triplet       -779.42586052          0.16839703          4.58231568        270.57110290          0.00000000

Singlet  1: Largest CI coefficients:
  64  &  64 : closed :   0.995339

Triplet  2: Largest CI coefficients:
  63  &  64 :  open  :   0.701774
  64  &  63 :  open  :  -0.701774

Singlet  3: Largest CI coefficients:
  62  &  64 :  open  :   0.541878
  64  &  62 :  open  :   0.541878
  63  &  64 :  open  :   0.421991
  64  &  63 :  open  :   0.421991
  62  &  63 :  open  :  -0.126117
  63  &  62 :  open  :  -0.126117

Triplet  4: Largest CI coefficients:
  62  &  64 :  open  :   0.685680
  64  &  62 :  open  :  -0.685680
  62  &  63 :  open  :  -0.145259
  63  &  62 :  open  :   0.145259

Singlet  5: Largest CI coefficients:
  63  &  64 :  open  :   0.554715
  64  &  63 :  open  :   0.554715
  62  &  64 :  open  :  -0.412601
  64  &  62 :  open  :  -0.412601

Triplet  6: Largest CI coefficients:
  61  &  64 :  open  :  -0.691751
  64  &  61 :  open  :   0.691751

Singlet  7: Largest CI coefficients:
  61  &  64 :  open  :   0.685356
  64  &  61 :  open  :   0.685356
  61  &  63 :  open  :  -0.112861
  63  &  61 :  open  :  -0.112861

Triplet  8: Largest CI coefficients:
  60  &  64 :  open  :  -0.698687
  64  &  60 :  open  :   0.698687

Singlet state dipole moments:

  Root       Dx         Dy         Dz         |D|  (Debye)
------------------------------------------------------------
     1   -16.0914    -1.4845     0.7543    16.1773
     2    -7.2684     0.8028    -1.1061     7.3958
     3   -13.8884    -1.4547    -0.1124    13.9649
     4     4.0670    -3.4886     1.7152     5.6261

Triplet state dipole moments:

  Root       Dx         Dy         Dz         |D|  (Debye)
------------------------------------------------------------
     1   -15.6094    -2.2503     0.3308    15.7742
     2    -5.5392     1.9090    -1.7494     6.1146
     3     3.7861    -3.0040     1.3425     5.0160
     4     9.1320    -5.8282     3.1652    11.2863

Transition dipole moments between singlet states:

    Transition       Tx         Ty         Tz         |T| (a.u.)
------------------------------------------------------------------
     1 ->    2     1.3187    -0.1544     0.0009     1.3277
     1 ->    3     2.9518    -0.3716    -0.1005     2.9768
     1 ->    4    -0.8191     0.6040    -0.3853     1.0882
     2 ->    3    -1.5829    -0.7887     0.4071     1.8148
     2 ->    4    -0.3807     0.1505    -0.1185     0.4261
     3 ->    4    -0.4073     0.1476    -0.0660     0.4382

Transition dipole moments between triplet states:

    Transition       Tx         Ty         Tz         |T| (a.u.)
------------------------------------------------------------------
     1 ->    2     0.7203     0.1361    -0.0306     0.7337
     1 ->    3    -0.3531    -0.4161     0.2454     0.5984
     1 ->    4     0.3639    -0.1701     0.1095     0.4164
     2 ->    3     0.2806    -0.0742     0.0775     0.3004
     2 ->    4    -0.1269     0.0191    -0.0150     0.1292
     3 ->    4    -0.2770    -0.1146     0.0882     0.3125

Magnet in gcp call
 n=          32
 coors(1) =   -9.62196490870415        2.03436408181288     
  1.357155121556034E-002
 coors(2) =   -7.44587669330181        3.32524855717524     
  0.342960425564855     
 elements:            7           6
 gcp_e =   0.000000000000000E+000
 echo:  F
 pbc:  F
 method =pbeh3c              
 in gcp call
 n=          32
 coors(1) =   -9.62196490870415        2.03436408181288     
  1.357155121556034E-002
 coors(2) =   -7.44587669330181        3.32524855717524     
  0.342960425564855     
 elements:            7           6
 gcp_e =   0.000000000000000E+000
 echo:  F
 pbc:  F
 method =pbeh3c              
ic transition dipole moments and rotational strengths:

 Transition      Lx         Ly         Lz       R(len)     R(vel) (a.u.)
------------------------------------------------------------------------
 1 ->    2    -0.1818    -0.2827    -0.0130     0.1961     1.5444
 1 ->    3    -0.3045     0.2207    -0.6939     0.9112     4.2187
 1 ->    4    -0.0225    -0.0956    -0.0971     0.0019     0.0114

Electric transition quadrupole moments (Cartesian):

 Transition      Qxy        Qxz        Qyz        Qxx        Qyy        Qzz       norm (a.u.)
----------------------------------------------------------------------------------------------
 1 ->    2     0.9356    -0.3374    -0.0608    -4.9695    -0.0277    -0.0292     5.0685
 1 ->    3     2.6942    -0.4563    -0.2401   -12.9936    -0.1305     0.0782    13.2809
 1 ->    4     3.5249    -1.8926    -0.6554   -14.8247     0.5130     0.3772    15.3823


Building Xtilde...

Building Z-vector RHS...

 Generating 2nd functional diffs
Solving CPSCF equations
Using DIIS solver

 Iter         Residual      
------  --------------------
    1      1.867511903980
    2      3.606186058435
    3      0.891718779521
    4      0.090400586567
    5      0.020275931953
    6      0.010799739492
    7      0.003043679394
    8      0.001779010690
    9      0.000765825972
   10      0.000332438402
   11      0.000087833819
   12      0.000041022390
   13      0.000018299798
   14      0.000009381113
   15      0.000003340328
   16      0.000001899690
   17      0.000000820044

CPSCF converged

Building X...

Computing grad Generating 2nd functional diffs
 Generating 2nd functional diffs
Building Xtilde...

Building Z-vector RHS...

 Generating 2nd functional diffs
Solving CPSCF equations
Using DIIS solver

 Iter         Residual      
------  --------------------
    1      4.242661785902
    2      9.799011225193
    3      1.117039790088
    4      0.163968232704
    5      0.023077601518
    6      0.011899389251
    7      0.006658933943
    8      0.003076043421
    9      0.000748032915
   10      0.000180538622
   11      0.000075647129
   12      0.000051125003
   13      0.000019156250
   14      0.000010658938
   15      0.000003679236
   16      0.000001917201
   17      0.000000827866

CPSCF converged

Building X...

Computing grad Generating 2nd functional diffs
 Generating 2nd functional diffs
Building Xtilde...

Building Z-vector RHS...

 Generating 2nd functional diffs
Solving CPSCF equations
Using DIIS solver

 Iter         Residual      
------  --------------------
    1      0.719554577043
    2      1.759203005175
    3      0.115664490420
    4      0.016204308391
    5      0.005367735543
    6      0.002663323143
    7      0.000944392691
    8      0.000267733802
    9      0.000136579929
   10      0.000044008976
   11      0.000015014946
   12      0.000008029676
   13      0.000003264750
   14      0.000001794460
   15      0.000000855505

CPSCF converged

Building X...

 Generating 2nd functional diffs
 Generating 2nd functional diffs
Lower state energy:      -779.5942575566
Upper state energy:      -779.4885905128
Energy difference:          0.1056670438
 Energy calculation finished, energy:  0.000000000E+00

Converting Cartesians to HDLC

Converting Cartesians to HDLC

Converting Cartesians to HDLC
 in dlf_makehessian...
Testing convergence  in cycle    1
  Max grad  1.0567E-01 Target: 1.0000E-04 converged?   no
  RMS grad  1.4490E-02 Target: 6.6667E-05 converged?   no
Finite-difference calculation for a diagonal Hessian
Delta :   3.00E-03

Converting HDLC to Cartesians
 in gcp call
 n=          32
 coors(1) =   -9.60723547110093        2.03684982718953     
  8.298401811732119E-003
 coors(2) =   -7.42979347067196        3.32466654182344     
  0.339398429145112     
 elements:            7           6
 gcp_e =    1.00000000000000     
 echo:  F
 pbc:  F
 method =pbeh3c              
DFTD Energy:    -0.0206785 hartree
gCP Energy:     0.0541050 hartree
| Total AOs: 316    Total MOs: 298
Setting up the DFT grid...
| time to set the grid = 0.08 s
DFT grid points: 367975 (11499 points/atom)

                      *** Start SCF Iterations ***

 Iter     DIIS Error       Energy change      Electrons        XC Energy           Energy        Time(s)
----------------------------------------------------------------------------------------------------------
Initial temperature is 0.250000
| Skip purify step
|    1     0.0369382986    -779.3659706191   126.0137960253   -64.4635810337    -779.3659706191     1.89  
|    2     0.0714020325      +7.3921882307   126.0000342466   -63.7074789753    -771.9737823884     1.83  
|    3     0.0293998060      -0.1541889215   126.0000332638   -63.7591258870    -772.1279713099     1.80  
|    4     0.0184902905      -0.0182650410   126.0000336842   -63.7924754536    -772.1462363509     1.77  
|    5     0.0123155606      -0.0070856790   126.0000335546   -63.8110466710    -772.1533220299     1.71  
|    6     0.0079500825      -0.0030217841   126.0000334311   -63.8263753790    -772.1563438140     1.68  
|    7     0.0022430146      -0.0016975238   126.0000334632   -63.8404764015    -772.1580413379     1.69  
|    8     0.0009063638      -0.0001541042   126.0000334686   -63.8474780265    -772.1581954421     1.63  
|    9     0.0002399734      -0.0000156055   126.0000334776   -63.8482334789    -772.1582110476     1.92  
|   10     0.0001672229      -0.0000022914   126.0000334920   -63.8482891600    -772.1582133390     1.54  
|   11     0.0000518540      -0.0000006956   126.0000334975   -63.8484597104    -772.1582140346     1.53  
|   12     0.0000122825      -0.0000001071   126.0000335010   -63.8485818644    -772.1582141417     1.52  
----------------------------------------------------------------------------------------------------------
FINAL ENERGY: -772.1582141417 a.u.
Fractional Occupation Entropy: 0.0000000000
Mermin Free Energy:            -772.1582141417
DISPERSION CONTRIBUTION TO ENERGY: -0.0206784927 a.u.
GCP BSSE CORRECTION: 0.0541049884 a.u.
HOMO-LUMO GAP: 2.909 eV
CENTER OF MASS: {-0.009172, -0.046041, -0.067599} ANGS
DIPOLE MOMENT: {-8.458901, -2.526892, 2.280679} (|D| = 9.118096) DEBYE
Writing out molden info

Running Mulliken population analysis...


  Restricted hh-TDA Parameters
--------------------------------------------
Number of occupied orbitals:            64
Number of virtual orbitals:            234
Number of molecular orbitals:          298
Number of basis functions:             316
Multiplicity of target state:      singlet

 Generating 2nd functional diffs
Reference energy:             -779.4993634196
Number of electrons:           128.0000340320
XC energy:                     -65.1625978261

      Davidson Diagonalization Parameters
-----------------------------------------------
Number of roots to find:                    4
Number of guess vectors:                   15
Maximum subspace size:                    300
Number of vectors to save:                  4
Collapse vectors per root:                  2
Number of CSFs:                          2080
Maximum Davidson iterations:              500
Residual convergence:                 1.0e-06
Orthogonality tolerance:              1.0e-12
Use incremental sigma vectors:             No

Davidson memory usage:  12.89 MB

Guess Vectors:
  64 &  64 : closed :    -0.183563
  64 &  63 :  open  :    -0.087367
  64 &  62 :  open  :    -0.068736
  64 &  61 :  open  :    -0.003790
  64 &  59 :  open  :    -0.000924
  63 &  63 : closed :     0.008830
  64 &  60 :  open  :     0.027377
  63 &  62 :  open  :     0.027461
  64 &  57 :  open  :     0.043492
  62 &  62 : closed :     0.046091
  64 &  58 :  open  :     0.046433
  63 &  61 :  open  :     0.092407
  64 &  55 :  open  :     0.094740
  63 &  59 :  open  :     0.095273
  64 &  56 :  open  :     0.107547

  Root           Eigenvalue       Energy Change        Residual
-------------------------------------------------------------------
Iteration:    0   Subspace Size:   15
Root: 1:        -0.09501472        -0.09501472         0.03719119  
Root: 2:         0.01375479         0.01375479         0.03898183  
Root: 3:         0.02309978         0.02309978         0.04056068  
Root: 4:         0.06131267         0.06131267         0.03959879  

Iteration:    1   Subspace Size:   19
Root: 1:        -0.09717809        -0.00216337         0.00431620  
Root: 2:         0.00975511        -0.00399969         0.00982514  
Root: 3:         0.01956525        -0.00353453         0.00782734  
Root: 4:         0.05668452        -0.00462815         0.00951263  

Iteration:    2   Subspace Size:   23
Root: 1:        -0.09721172        -0.00003363         0.00062881  
Root: 2:         0.00950968        -0.00024542         0.00175895  
Root: 3:         0.01942836        -0.00013689         0.00166012  
Root: 4:         0.05644243        -0.00024210         0.00246026  

Iteration:    3   Subspace Size:   27
Root: 1:        -0.09721242        -0.00000070         0.00007948  
Root: 2:         0.00950224        -0.00000744         0.00039337  
Root: 3:         0.01942233        -0.00000603         0.00033508  
Root: 4:         0.05642606        -0.00001637         0.00055481  

Iteration:    4   Subspace Size:   31
Root: 1:        -0.09721243        -0.00000001         0.00001105  
Root: 2:         0.00950191        -0.00000033         0.00007668  
Root: 3:         0.01942209        -0.00000024         0.00005847  
Root: 4:         0.05642517        -0.00000089         0.00014936  

Iteration:    5   Subspace Size:   35
Root: 1:        -0.09721243        -0.00000000         0.00000136  
Root: 2:         0.00950190        -0.00000001         0.00001290  
Root: 3:         0.01942209        -0.00000001         0.00000942  
Root: 4:         0.05642511        -0.00000006         0.00003047  

Iteration:    6   Subspace Size:   39
Root: 1:        -0.09721243        -0.00000000         0.00000018  Converged
Root: 2:         0.00950190        -0.00000000         0.00000229  
Root: 3:         0.01942209        -0.00000000         0.00000160  
Root: 4:         0.05642511        -0.00000000         0.00000681  

Iteration:    7   Subspace Size:   42
Root: 1:        -0.09721243        -0.00000000         0.00000016  Converged
Root: 2:         0.00950190        -0.00000000         0.00000043  Converged
Root: 3:         0.01942209        -0.00000000         0.00000028  Converged
Root: 4:         0.05642511        -0.00000000         0.00000126  

Iteration:    8   Subspace Size:   43
Root: 1:        -0.09721243        -0.00000000         0.00000016  Converged
Root: 2:         0.00950190        -0.00000000         0.00000042  Converged
Root: 3:         0.01942209        -0.00000000         0.00000026  Converged
Root: 4:         0.05642511        -0.00000000         0.00000026  Converged

Davidson converged in 8 iterations
43 sigma vectors were formed

      Davidson Diagonalization Parameters
-----------------------------------------------
Number of roots to find:                    4
Number of guess vectors:                   15
Maximum subspace size:                    300
Number of vectors to save:                  4
Collapse vectors per root:                  2
Number of CSFs:                          2016
Maximum Davidson iterations:              500
Residual convergence:                 1.0e-06
Orthogonality tolerance:              1.0e-12
Use incremental sigma vectors:             No

Davidson memory usage:  12.58 MB

Guess Vectors:
  64 &  63 :  open  :    -0.087367
  64 &  62 :  open  :    -0.068736
  64 &  61 :  open  :    -0.003790
  64 &  59 :  open  :    -0.000924
  64 &  60 :  open  :     0.027377
  63 &  62 :  open  :     0.027461
  64 &  57 :  open  :     0.043492
  64 &  58 :  open  :     0.046433
  63 &  61 :  open  :     0.092407
  64 &  55 :  open  :     0.094740
  63 &  59 :  open  :     0.095273
  64 &  56 :  open  :     0.107547
  62 &  61 :  open  :     0.111037
  62 &  59 :  open  :     0.113903
  63 &  60 :  open  :     0.123574

  Root           Eigenvalue       Energy Change        Residual
-------------------------------------------------------------------
Iteration:    0   Subspace Size:   15
Root: 1:        -0.00820268        -0.00820268         0.02551495  
Root: 2:         0.01204525         0.01204525         0.02782551  
Root: 3:         0.04805482         0.04805482         0.02141312  
Root: 4:         0.07331247         0.07331247         0.02187531  

Iteration:    1   Subspace Size:   19
Root: 1:        -0.00993244        -0.00172976         0.00415967  
Root: 2:         0.00978470        -0.00226055         0.00561216  
Root: 3:         0.04645040        -0.00160442         0.00413584  
Root: 4:         0.07168781        -0.00162465         0.00582082  

Iteration:    2   Subspace Size:   23
Root: 1:        -0.00997535        -0.00004292         0.00052285  
Root: 2:         0.00970199        -0.00008271         0.00082174  
Root: 3:         0.04639689        -0.00005351         0.00063614  
Root: 4:         0.07158070        -0.00010712         0.00070371  

Iteration:    3   Subspace Size:   27
Root: 1:        -0.00997600        -0.00000064         0.00008178  
Root: 2:         0.00970022        -0.00000177         0.00012126  
Root: 3:         0.04639571        -0.00000118         0.00013571  
Root: 4:         0.07157923        -0.00000147         0.00012195  

Iteration:    4   Subspace Size:   31
Root: 1:        -0.00997601        -0.00000001         0.00001215  
Root: 2:         0.00970019        -0.00000003         0.00001920  
Root: 3:         0.04639566        -0.00000006         0.00002367  
Root: 4:         0.07157917        -0.00000006         0.00002806  

Iteration:    5   Subspace Size:   35
Root: 1:        -0.00997601        -0.00000000         0.00000175  
Root: 2:         0.00970019        -0.00000000         0.00000360  
Root: 3:         0.04639565        -0.00000000         0.00000481  
Root: 4:         0.07157917        -0.00000000         0.00000590  

Iteration:    6   Subspace Size:   39
Root: 1:        -0.00997601        -0.00000000         0.00000022  Converged
Root: 2:         0.00970019        -0.00000000         0.00000068  Converged
Root: 3:         0.04639565        -0.00000000         0.00000072  Converged
Root: 4:         0.07157917        -0.00000000         0.00000108  

Iteration:    7   Subspace Size:   40
Root: 1:        -0.00997601        -0.00000000         0.00000022  Converged
Root: 2:         0.00970019        -0.00000000         0.00000068  Converged
Root: 3:         0.04639565        -0.00000000         0.00000071  Converged
Root: 4:         0.07157917        -0.00000000         0.00000018  Converged

Davidson converged in 7 iterations
40 sigma vectors were formed

  Root   Mult.   Total Energy (a.u.)   Ex. Energy (a.u.)     Ex. Energy (eV)     Ex. Energy (nm)        Osc. (a.u.)  
-------------------------------------------------------------------------------------------------------------------
     1  singlet       -779.59657585
     2  triplet       -779.50933943          0.08723642          2.37382339        522.29757774          0.00000000
     3  singlet       -779.48986152          0.10671433          2.90384418        426.96581825          0.10816759
     4  triplet       -779.48966323          0.10691262          2.90923984        426.17394088          0.00000000
     5  singlet       -779.47994133          0.11663452          3.17378616        390.65083308          0.70581377
     6  triplet       -779.45296777          0.14360808          3.90777412        317.27581175          0.00000000
     7  singlet       -779.44293831          0.15363753          4.18068934        296.56406087          0.11898607
     8  triplet       -779.42778425          0.16879159          4.59305223        269.93862587          0.00000000

Singlet  1: Largest CI coefficients:
  64  &  64 : closed :  -0.995421

Triplet  2: Largest CI coefficients:
  63  &  64 :  open  :   0.701890
  64  &  63 :  open  :  -0.701890

Singlet  3: Largest CI coefficients:
  62  &  64 :  open  :  -0.557310
  64  &  62 :  open  :  -0.557310
  63  &  64 :  open  :  -0.401686
  64  &  63 :  open  :  -0.401686
  62  &  63 :  open  :   0.126664
  63  &  62 :  open  :   0.126664

Triplet  4: Largest CI coefficients:
  62  &  64 :  open  :   0.686450
  64  &  62 :  open  :  -0.686450
  62  &  63 :  open  :  -0.142591
  63  &  62 :  open  :   0.142591

Singlet  5: Largest CI coefficients:
  63  &  64 :  open  :  -0.569801
  64  &  63 :  open  :  -0.569801
  62  &  64 :  open  :   0.392853
  64  &  62 :  open  :   0.392853

Triplet  6: Largest CI coefficients:
  61  &  64 :  open  :  -0.691417
  64  &  61 :  open  :   0.691417

Singlet  7: Largest CI coefficients:
  61  &  64 :  open  :  -0.686356
  64  &  61 :  open  :  -0.686356
  61  &  63 :  open  :   0.108968
  63  &  61 :  open  :   0.108968

Triplet  8: Largest CI coefficients:
  60  &  64 :  open  :  -0.698413
  64  &  60 :  open  :   0.698413

Singlet state dipole moments:

  Root       Dx         Dy         Dz         |D|  (Debye)
------------------------------------------------------------
     1   -16.1166    -1.4949     0.7296    16.2022
     2    -6.9657     0.8844    -1.1529     7.1156
     3   -14.1507    -1.5863    -0.0641    14.2395
     4     4.2729    -3.5332     1.7144     5.8035

Triplet state dipole moments:

  Root       Dx         Dy         Dz         |D|  (Debye)
------------------------------------------------------------
     1   -15.6212    -2.2671     0.3151    15.7880
     2    -5.4617     1.8601    -1.7231     6.0216
     3     3.9811    -3.0719     1.3625     5.2098
     4     9.1811    -5.8195     3.1268    11.3109

Transition dipole moments between singlet states:

    Transition       Tx         Ty         Tz         |T| (a.u.)
------------------------------------------------------------------
     1 ->    2     1.2243    -0.1463     0.0065     1.2331
     1 ->    3     2.9866    -0.3853    -0.0951     3.0128
     1 ->    4    -0.8246     0.5870    -0.3704     1.0778
     2 ->    3    -1.5132    -0.7519     0.3859     1.7332
     2 ->    4    -0.3683     0.1480    -0.1181     0.4141
     3 ->    4    -0.4011     0.1504    -0.0685     0.4339

Transition dipole moments between triplet states:

    Transition       Tx         Ty         Tz         |T| (a.u.)
------------------------------------------------------------------
     1 ->    2     0.7157     0.1316    -0.0272     0.7282
     1 ->    3    -0.3548    -0.4039     0.2363     0.5872
     1 ->    4     0.3709    -0.1677     0.1073     0.4209
     2 ->    3     0.2862    -0.0765     0.0793     0.3067
     2 ->    4    -0.1291     0.0192    -0.0149     0.1313
     3 ->    4    -0.2667    -0.1189     0.0910     0.3059

Magnet in gcp call
 n=          32
 coors(1) =   -9.60723547110093        2.03684982718953     
  8.298401811732119E-003
 coors(2) =   -7.42979347067196        3.32466654182344     
  0.339398429145112     
 elements:            7           6
 gcp_e =   0.000000000000000E+000
 echo:  F
 pbc:  F
 method =pbeh3c              
 in gcp call
 n=          32
 coors(1) =   -9.60723547110093        2.03684982718953     
  8.298401811732119E-003
 coors(2) =   -7.42979347067196        3.32466654182344     
  0.339398429145112     
 elements:            7           6
 gcp_e =   0.000000000000000E+000
 echo:  F
 pbc:  F
 method =pbeh3c              
ic transition dipole moments and rotational strengths:

 Transition      Lx         Ly         Lz       R(len)     R(vel) (a.u.)
------------------------------------------------------------------------
 1 ->    2    -0.1730    -0.2874     0.0019     0.1697     1.3875
 1 ->    3    -0.3066     0.2096    -0.7027     0.9297     4.3872
 1 ->    4    -0.0219    -0.0890    -0.0846     0.0029     0.0130

Electric transition quadrupole moments (Cartesian):

 Transition      Qxy        Qxz        Qyz        Qxx        Qyy        Qzz       norm (a.u.)
----------------------------------------------------------------------------------------------
 1 ->    2     0.8573    -0.3235    -0.0491    -4.5790    -0.0271    -0.0320     4.6702
 1 ->    3     2.7372    -0.4687    -0.2326   -13.2314    -0.1423     0.0733    13.5226
 1 ->    4     3.4129    -1.8197    -0.6267   -14.6826     0.4980     0.3532    15.2087


Building Xtilde...

Building Z-vector RHS...

 Generating 2nd functional diffs
Solving CPSCF equations
Using DIIS solver

 Iter         Residual      
------  --------------------
    1      1.865704967877
    2      3.562778193049
    3      0.897018839918
    4      0.092391537913
    5      0.020073644681
    6      0.010658397684
    7      0.003016058310
    8      0.001784357602
    9      0.000759219899
   10      0.000328277580
   11      0.000086217227
   12      0.000038679518
   13      0.000018069122
   14      0.000009044831
   15      0.000003298725
   16      0.000001809351
   17      0.000000797304

CPSCF converged

Building X...

Computing grad Generating 2nd functional diffs
 Generating 2nd functional diffs
Building Xtilde...

Building Z-vector RHS...

 Generating 2nd functional diffs
Solving CPSCF equations
Using DIIS solver

 Iter         Residual      
------  --------------------
    1      4.287907478232
    2      9.844869604496
    3      1.137960545539
    4      0.165953815877
    5      0.023312341603
    6      0.012212390713
    7      0.006767933527
    8      0.003116960356
    9      0.000745837208
   10      0.000182342538
   11      0.000076495343
   12      0.000051866755
   13      0.000018606278
   14      0.000010728667
   15      0.000003844510
   16      0.000002009449
   17      0.000000839600

CPSCF converged

Building X...

Computing grad Generating 2nd functional diffs
 Generating 2nd functional diffs
Building Xtilde...

Building Z-vector RHS...

 Generating 2nd functional diffs
Solving CPSCF equations
Using DIIS solver

 Iter         Residual      
------  --------------------
    1      0.664345959584
    2      1.620756140901
    3      0.108169122420
    4      0.015007901040
    5      0.005381960011
    6      0.002565415781
    7      0.000906375167
    8      0.000252994432
    9      0.000130881287
   10      0.000040930627
   11      0.000013983990
   12      0.000007287130
   13      0.000003339905
   14      0.000001903312
   15      0.000000839455

CPSCF converged

Building X...

 Generating 2nd functional diffs
 Generating 2nd functional diffs
Lower state energy:      -779.5965758491
Upper state energy:      -779.4898615192
Energy difference:          0.1067143299
 Energy calculation finished, energy:  0.000000000E+00

Converting Cartesians to HDLC

Converting Cartesians to HDLC

Converting Cartesians to HDLC
 in dlf_makehessian...
Finite-difference diagonal Hessian: 2nd point
Energy difference to 1st point:          0.00E+00 H
Abs. Gradient difference to 1st point:   1.36E-02
Testing convergence  in cycle    1
  Max grad  1.0671E-01 Target: 1.0000E-04 converged?   no
  RMS grad  1.4044E-02 Target: 6.6667E-05 converged?   no

Converting HDLC to Cartesians
 in gcp call
 n=          32
 coors(1) =   -9.70293270705032        1.96004887712245     
  8.012976309562039E-002
 coors(2) =   -7.48085909056178        3.24671578403651     
  0.376596524996621     
 elements:            7           6
 gcp_e =    1.00000000000000     
 echo:  F
 pbc:  F
 method =pbeh3c              
DFTD Energy:    -0.0205550 hartree
gCP Energy:     0.0575881 hartree
| Total AOs: 316    Total MOs: 298
Setting up the DFT grid...
| time to set the grid = 0.07 s
DFT grid points: 367794 (11493 points/atom)

                      *** Start SCF Iterations ***

 Iter     DIIS Error       Energy change      Electrons        XC Energy           Energy        Time(s)
----------------------------------------------------------------------------------------------------------
Initial temperature is 0.250000
| Skip purify step
|    1     0.1801929880    -778.5856537136   125.2034863595   -64.2086912388    -778.5856537136     1.91  
|    2     0.1473956951      +7.3942300647   125.9999975040   -63.9806120670    -771.1914236489     1.89  
|    3     0.3503648634      +2.5459063029   125.9999976342   -63.6339106314    -768.6455173460     1.91  
|    4     0.1233593471      -2.9773673390   125.9999990170   -63.9828154784    -771.6228846850     1.89  
|    5     0.0271933437      -0.2396378507   125.9999993604   -63.9153448477    -771.8625225357     1.84  
|    6     0.0220500112      -0.0256376839   125.9999992304   -63.9090666317    -771.8881602196     1.82  
|    7     0.0042567348      -0.0188185499   125.9999993186   -63.9024382043    -771.9069787695     1.78  
|    8     0.0041909614      -0.0004589405   125.9999992889   -63.8955485060    -771.9074377100     1.71  
|    9     0.0010938728      -0.0003169331   125.9999993037   -63.8969698782    -771.9077546431     1.94  
|   10     0.0004980967      -0.0000346294   125.9999993234   -63.8981615555    -771.9077892725     1.62  
|   11     0.0001300963      -0.0000089410   125.9999993202   -63.8981676328    -771.9077982135     1.60  
|   12     0.0000743155      -0.0000009812   125.9999993260   -63.8980429599    -771.9077991947     1.58  
|   13     0.0000208932      -0.0000001040   125.9999993255   -63.8981951175    -771.9077992986     1.54  
----------------------------------------------------------------------------------------------------------
FINAL ENERGY: -771.9077992986 a.u.
Fractional Occupation Entropy: 0.0000000000
Mermin Free Energy:            -771.9077992986
DISPERSION CONTRIBUTION TO ENERGY: -0.0205550492 a.u.
GCP BSSE CORRECTION: 0.0575880549 a.u.
HOMO-LUMO GAP: 0.254 eV
CENTER OF MASS: {0.001154, -0.051047, -0.079576} ANGS
DIPOLE MOMENT: {-11.833996, -3.803128, 3.053047} (|D| = 12.799545) DEBYE
Writing out molden info

Running Mulliken population analysis...


  Restricted hh-TDA Parameters
--------------------------------------------
Number of occupied orbitals:            64
Number of virtual orbitals:            234
Number of molecular orbitals:          298
Number of basis functions:             316
Multiplicity of target state:      singlet

 Generating 2nd functional diffs
Reference energy:             -779.2518407433
Number of electrons:           127.9999993149
XC energy:                     -65.2132529505

      Davidson Diagonalization Parameters
-----------------------------------------------
Number of roots to find:                    4
Number of guess vectors:                   15
Maximum subspace size:                    300
Number of vectors to save:                  4
Collapse vectors per root:                  2
Number of CSFs:                          2080
Maximum Davidson iterations:              500
Residual convergence:                 1.0e-06
Orthogonality tolerance:              1.0e-12
Use incremental sigma vectors:             No

Davidson memory usage:  12.89 MB

Guess Vectors:
  64 &  64 : closed :    -0.078712
  64 &  63 :  open  :    -0.072998
  63 &  63 : closed :    -0.067284
  64 &  62 :  open  :    -0.051906
  63 &  62 :  open  :    -0.046192
  62 &  62 : closed :    -0.025100
  64 &  61 :  open  :     0.003134
  63 &  61 :  open  :     0.008848
  64 &  60 :  open  :     0.028531
  62 &  61 :  open  :     0.029940
  63 &  60 :  open  :     0.034245
  62 &  60 :  open  :     0.055337
  64 &  58 :  open  :     0.058119
  63 &  58 :  open  :     0.063833
  64 &  59 :  open  :     0.075677

  Root           Eigenvalue       Energy Change        Residual
-------------------------------------------------------------------
Iteration:    0   Subspace Size:   15
Root: 1:        -0.00884510        -0.00884510         0.01887647  
Root: 2:        -0.00365922        -0.00365922         0.02178945  
Root: 3:         0.06089906         0.06089906         0.04216351  
Root: 4:         0.07449352         0.07449352         0.02434685  

Iteration:    1   Subspace Size:   19
Root: 1:        -0.00980581        -0.00096071         0.00289792  
Root: 2:        -0.00482198        -0.00116276         0.00466965  
Root: 3:         0.05729863        -0.00360043         0.02007771  
Root: 4:         0.07272384        -0.00176967         0.01919222  

Iteration:    2   Subspace Size:   23
Root: 1:        -0.00982605        -0.00002024         0.00067761  
Root: 2:        -0.00488317        -0.00006119         0.00109165  
Root: 3:         0.05602957        -0.00126906         0.00489916  
Root: 4:         0.07148570        -0.00123815         0.01147139  

Iteration:    3   Subspace Size:   27
Root: 1:        -0.00982716        -0.00000110         0.00013626  
Root: 2:        -0.00488599        -0.00000283         0.00022148  
Root: 3:         0.05596455        -0.00006503         0.00163193  
Root: 4:         0.07106198        -0.00042371         0.00626790  

Iteration:    4   Subspace Size:   31
Root: 1:        -0.00982719        -0.00000004         0.00003020  
Root: 2:        -0.00488610        -0.00000011         0.00004129  
Root: 3:         0.05595826        -0.00000628         0.00038396  
Root: 4:         0.07092685        -0.00013513         0.00349838  

Iteration:    5   Subspace Size:   35
Root: 1:        -0.00982720        -0.00000000         0.00000497  
Root: 2:        -0.00488611        -0.00000000         0.00000752  
Root: 3:         0.05595792        -0.00000035         0.00011083  
Root: 4:         0.07089694        -0.00002991         0.00087299  

Iteration:    6   Subspace Size:   39
Root: 1:        -0.00982720        -0.00000000         0.00000098  Converged
Root: 2:        -0.00488611        -0.00000000         0.00000115  
Root: 3:         0.05595789        -0.00000003         0.00003019  
Root: 4:         0.07089527        -0.00000168         0.00018184  

Iteration:    7   Subspace Size:   42
Root: 1:        -0.00982720        -0.00000000         0.00000086  Converged
Root: 2:        -0.00488611        -0.00000000         0.00000017  Converged
Root: 3:         0.05595789        -0.00000000         0.00000667  
Root: 4:         0.07089519        -0.00000008         0.00004324  

Iteration:    8   Subspace Size:   44
Root: 1:        -0.00982720        -0.00000000         0.00000083  Converged
Root: 2:        -0.00488611        -0.00000000         0.00000017  Converged
Root: 3:         0.05595789        -0.00000000         0.00000132  
Root: 4:         0.07089518        -0.00000000         0.00000971  

Iteration:    9   Subspace Size:   46
Root: 1:        -0.00982720        -0.00000000         0.00000082  Converged
Root: 2:        -0.00488611        -0.00000000         0.00000017  Converged
Root: 3:         0.05595789        -0.00000000         0.00000026  Converged
Root: 4:         0.07089518        -0.00000000         0.00000183  

Iteration:   10   Subspace Size:   47
Root: 1:        -0.00982720        -0.00000000         0.00000082  Converged
Root: 2:        -0.00488611        -0.00000000         0.00000017  Converged
Root: 3:         0.05595789        -0.00000000         0.00000025  Converged
Root: 4:         0.07089518        -0.00000000         0.00000033  Converged

Davidson converged in 10 iterations
47 sigma vectors were formed

      Davidson Diagonalization Parameters
-----------------------------------------------
Number of roots to find:                    4
Number of guess vectors:                   15
Maximum subspace size:                    300
Number of vectors to save:                  4
Collapse vectors per root:                  2
Number of CSFs:                          2016
Maximum Davidson iterations:              500
Residual convergence:                 1.0e-06
Orthogonality tolerance:              1.0e-12
Use incremental sigma vectors:             No

Davidson memory usage:  12.58 MB

Guess Vectors:
  64 &  63 :  open  :    -0.072998
  64 &  62 :  open  :    -0.051906
  63 &  62 :  open  :    -0.046192
  64 &  61 :  open  :     0.003134
  63 &  61 :  open  :     0.008848
  64 &  60 :  open  :     0.028531
  62 &  61 :  open  :     0.029940
  63 &  60 :  open  :     0.034245
  62 &  60 :  open  :     0.055337
  64 &  58 :  open  :     0.058119
  63 &  58 :  open  :     0.063833
  64 &  59 :  open  :     0.075677
  63 &  59 :  open  :     0.081391
  62 &  58 :  open  :     0.084925
  64 &  57 :  open  :     0.099578

  Root           Eigenvalue       Energy Change        Residual
-------------------------------------------------------------------
Iteration:    0   Subspace Size:   15
Root: 1:        -0.00892392        -0.00892392         0.01859414  
Root: 2:         0.00147904         0.00147904         0.01701629  
Root: 3:         0.06841265         0.06841265         0.02386425  
Root: 4:         0.07197485         0.07197485         0.01896367  

Iteration:    1   Subspace Size:   19
Root: 1:        -0.00987112        -0.00094720         0.00268275  
Root: 2:         0.00061920        -0.00085984         0.00219349  
Root: 3:         0.06626261        -0.00215004         0.00659980  
Root: 4:         0.07110038        -0.00087448         0.00546556  

Iteration:    2   Subspace Size:   23
Root: 1:        -0.00988992        -0.00001880         0.00032471  
Root: 2:         0.00060462        -0.00001458         0.00036093  
Root: 3:         0.06611859        -0.00014403         0.00224352  
Root: 4:         0.07102900        -0.00007138         0.00138635  

Iteration:    3   Subspace Size:   27
Root: 1:        -0.00989017        -0.00000024         0.00005260  
Root: 2:         0.00060426        -0.00000036         0.00005364  
Root: 3:         0.06610454        -0.00001405         0.00046357  
Root: 4:         0.07102315        -0.00000585         0.00032351  

Iteration:    4   Subspace Size:   31
Root: 1:        -0.00989017        -0.00000001         0.00000717  
Root: 2:         0.00060425        -0.00000001         0.00000770  
Root: 3:         0.06610395        -0.00000059         0.00008494  
Root: 4:         0.07102291        -0.00000024         0.00006559  

Iteration:    5   Subspace Size:   35
Root: 1:        -0.00989017        -0.00000000         0.00000115  
Root: 2:         0.00060425        -0.00000000         0.00000105  
Root: 3:         0.06610393        -0.00000002         0.00001687  
Root: 4:         0.07102290        -0.00000001         0.00001410  

Iteration:    6   Subspace Size:   39
Root: 1:        -0.00989017        -0.00000000         0.00000016  Converged
Root: 2:         0.00060425        -0.00000000         0.00000015  Converged
Root: 3:         0.06610393        -0.00000000         0.00000364  
Root: 4:         0.07102290        -0.00000000         0.00000320  

Iteration:    7   Subspace Size:   41
Root: 1:        -0.00989017        -0.00000000         0.00000014  Converged
Root: 2:         0.00060425        -0.00000000         0.00000011  Converged
Root: 3:         0.06610393        -0.00000000         0.00000070  Converged
Root: 4:         0.07102290        -0.00000000         0.00000065  Converged

Davidson converged in 7 iterations
41 sigma vectors were formed

  Root   Mult.   Total Energy (a.u.)   Ex. Energy (a.u.)     Ex. Energy (eV)     Ex. Energy (nm)        Osc. (a.u.)  
-------------------------------------------------------------------------------------------------------------------
     1  triplet       -779.26173092
     2  singlet       -779.26166794          0.00006298          0.00171369     723494.34769000          0.00000000
     3  singlet       -779.25672685          0.00500406          0.13616749       9105.27338376          0.00000000
     4  triplet       -779.25123649          0.01049443          0.28556779       4341.67388001          0.00046566
     5  singlet       -779.19588285          0.06584806          1.79181661        691.94704231          0.00000000
     6  triplet       -779.18573682          0.07599410          2.06790428        599.56460126          0.00647059
     7  singlet       -779.18094556          0.08078536          2.19828104        564.00532146          0.00000000
     8  triplet       -779.18081784          0.08091308          2.20175644        563.11505892          0.05437995

Triplet  1: Largest CI coefficients:
  62  &  63 :  open  :  -0.519996
  63  &  62 :  open  :   0.519996
  63  &  64 :  open  :   0.466688
  64  &  63 :  open  :  -0.466688

Singlet  2: Largest CI coefficients:
  62  &  63 :  open  :  -0.514405
  63  &  62 :  open  :  -0.514405
  63  &  64 :  open  :  -0.442673
  64  &  63 :  open  :  -0.442673
  64  &  64 : closed :  -0.210899

Singlet  3: Largest CI coefficients:
  64  &  64 : closed :   0.782533
  62  &  62 : closed :  -0.442274
  62  &  64 :  open  :   0.240352
  64  &  62 :  open  :   0.240352
  63  &  64 :  open  :  -0.132975
  64  &  63 :  open  :  -0.132975
  62  &  63 :  open  :  -0.120480
  63  &  62 :  open  :  -0.120480

Triplet  4: Largest CI coefficients:
  62  &  64 :  open  :   0.697381
  64  &  62 :  open  :  -0.697381

Singlet  5: Largest CI coefficients:
  62  &  62 : closed :  -0.651827
  62  &  64 :  open  :  -0.342390
  64  &  62 :  open  :  -0.342390
  61  &  64 :  open  :   0.298426
  64  &  61 :  open  :   0.298426
  61  &  62 :  open  :   0.200031
  62  &  61 :  open  :   0.200031
  64  &  64 : closed :  -0.171013
  60  &  64 :  open  :  -0.100512
  64  &  60 :  open  :  -0.100512

Triplet  6: Largest CI coefficients:
  61  &  64 :  open  :   0.641065
  64  &  61 :  open  :  -0.641065
  61  &  62 :  open  :   0.266391
  62  &  61 :  open  :  -0.266391

Singlet  7: Largest CI coefficients:
  61  &  64 :  open  :   0.457008
  64  &  61 :  open  :   0.457008
  61  &  63 :  open  :   0.291292
  63  &  61 :  open  :   0.291292
  62  &  64 :  open  :   0.285475
  64  &  62 :  open  :   0.285475
  62  &  62 : closed :   0.156384
  58  &  63 :  open  :  -0.152245
  63  &  58 :  open  :  -0.152245
  63  &  64 :  open  :  -0.132562
  64  &  63 :  open  :  -0.132562
  64  &  64 : closed :  -0.121327
  60  &  64 :  open  :   0.120888
  64  &  60 :  open  :   0.120888
  58  &  62 :  open  :   0.115744
  62  &  58 :  open  :   0.115744

Triplet  8: Largest CI coefficients:
  61  &  63 :  open  :   0.558083
  63  &  61 :  open  :  -0.558083
  58  &  63 :  open  :  -0.267936
  63  &  58 :  open  :   0.267936
  63  &  64 :  open  :   0.239038
  64  &  63 :  open  :  -0.239038
  62  &  63 :  open  :   0.199413
  63  &  62 :  open  :  -0.199413

Singlet state dipole moments:

  Root       Dx         Dy         Dz         |D|  (Debye)
------------------------------------------------------------
     1   -10.8367     2.3163    -2.3221    11.3222
     2   -13.6697     0.9384    -1.5210    13.7860
     3   -17.7374    -3.7316     2.0002    18.2357
     4    -5.7832    -0.8661    -0.8688     5.9119

Triplet state dipole moments:

  Root       Dx         Dy         Dz         |D|  (Debye)
------------------------------------------------------------
     1   -10.6958     2.3555    -2.3587    11.2032
     2   -12.2813     1.1286    -1.7160    12.4519
     3    -5.0275    -4.0858     1.4975     6.6492
     4     3.7834     0.7378    -2.3578     4. in gcp call
 n=          32
 coors(1) =   -9.70293270705032        1.96004887712245     
  8.012976309562039E-002
 coors(2) =   -7.48085909056178        3.24671578403651     
  0.376596524996621     
 elements:            7           6
 gcp_e =   0.000000000000000E+000
 echo:  F
 pbc:  F
 method =pbeh3c              
 in gcp call
 n=          32
 coors(1) =   -9.70293270705032        1.96004887712245     
  8.012976309562039E-002
 coors(2) =   -7.48085909056178        3.24671578403651     
  0.376596524996621     
 elements:            7           6
 gcp_e =   0.000000000000000E+000
 echo:  F
 pbc:  F
 method =pbeh3c              
5186

Transition dipole moments between singlet states:

    Transition       Tx         Ty         Tz         |T| (a.u.)
------------------------------------------------------------------
     1 ->    2     0.2374     0.0802    -0.0613     0.2580
     1 ->    3    -0.2387    -0.2060     0.1683     0.3574
     1 ->    4     0.9898    -0.1573     0.0603     1.0041
     2 ->    3     1.7780     0.4066    -0.3140     1.8507
     2 ->    4    -1.1057     0.1140     0.0583     1.1131
     3 ->    4     3.0785    -0.1933    -0.0074     3.0845

Transition dipole moments between triplet states:

    Transition       Tx         Ty         Tz         |T| (a.u.)
------------------------------------------------------------------
     1 ->    2     0.0664    -0.0106     0.0002     0.0673
     1 ->    3     0.0196     0.1159    -0.1006     0.1547
     1 ->    4     1.1543    -0.1636     0.0653     1.1677
     2 ->    3    -1.5386    -0.0390    -0.0403     1.5396
     2 ->    4     0.2603    -0.0194     0.0138     0.2614
     3 ->    4     0.1345     0.1713    -0.1238     0.2505

Magnetic transition dipole moments and rotational strengths:

 Transition      Lx         Ly         Lz       R(len)     R(vel) (a.u.)
------------------------------------------------------------------------
 1 ->    2    -0.2434    -0.6703     0.3411     0.1324    -0.0016
 1 ->    3    -0.0352    -0.2033     0.0007    -0.0504    -0.0419
 1 ->    4    -0.2280     0.1132     0.1714     0.2331     0.1836

Electric transition quadrupole moments (Cartesian):

 Transition      Qxy        Qxz        Qyz        Qxx        Qyy        Qzz       norm (a.u.)
----------------------------------------------------------------------------------------------
 1 ->    2     0.4720     0.0367    -0.2947     0.2821     0.0210     0.1646     0.6466
 1 ->    3    -1.2911     1.0311     0.3036     1.7937    -0.1544    -0.1610     2.4677
 1 ->    4     0.4790    -0.1761     0.1334    -0.6365    -0.2885    -0.0456     0.8768


Building Xtilde...

Building Z-vector RHS...

 Generating 2nd functional diffs
Solving CPSCF equations
Using DIIS solver

 Iter         Residual      
------  --------------------
    1      4.542830156447
    2      8.115977061675
    3      0.391320306531
    4      0.055021195180
    5      0.015236131605
    6      0.008465135604
    7      0.002861200598
    8      0.000809877597
    9      0.000295389627
   10      0.000128207235
   11      0.000079859150
   12      0.000031318146
   13      0.000011099385
   14      0.000003928516
   15      0.000001616108
   16      0.000000442246

CPSCF converged

Building X...

Computing grad Generating 2nd functional diffs
 Generating 2nd functional diffs
Building Xtilde...

Building Z-vector RHS...

 Generating 2nd functional diffs
Solving CPSCF equations
Using DIIS solver

 Iter         Residual      
------  --------------------
    1      3.552689309322
    2      6.237721447617
    3      0.444862052075
    4      0.087339063887
    5      0.025105756703
    6      0.006794793890
    7      0.003626061262
    8      0.001163953655
    9      0.000249273562
   10      0.000088648971
   11      0.000034368685
   12      0.000012110544
   13      0.000006362087
   14      0.000002288540
   15      0.000000955704

CPSCF converged

Building X...

Computing grad Generating 2nd functional diffs
 Generating 2nd functional diffs
Building Xtilde...

Building Z-vector RHS...

 Generating 2nd functional diffs
Solving CPSCF equations
Using DIIS solver

 Iter         Residual      
------  --------------------
    1      0.228737873093
    2      0.424445144026
    3      0.032799967233
    4      0.011041292887
    5      0.004262632883
    6      0.001648146066
    7      0.000499318218
    8      0.000151288670
    9      0.000064468632
   10      0.000019119189
   11      0.000008945866
   12      0.000002799201
   13      0.000001315838
   14      0.000000444462

CPSCF converged

Building X...

 Generating 2nd functional diffs
 Generating 2nd functional diffs
Lower state energy:      -779.2616679392
Upper state energy:      -779.2567268520
Energy difference:          0.0049410872
 Energy calculation finished, energy:  0.000000000E+00

Converting Cartesians to HDLC

Converting Cartesians to HDLC

Converting Cartesians to HDLC
 in dlf_makehessian...
Updating Hessian with the BFGS update, No     1
Testing convergence  in cycle    2
    Energy  0.0000E+00 Target: 1.0000E-05 converged?  yes
  Max step  1.2169E+01 Target: 4.0000E-04 converged?   no
  RMS step  1.3362E+00 Target: 2.6667E-04 converged?   no
  Max grad  9.9542E-01 Target: 1.0000E-04 converged?   no
  RMS grad  2.1452E-01 Target: 6.6667E-05 converged?   no

Converting HDLC to Cartesians
 in gcp call
 n=          32
 coors(1) =   -9.59262711020489        2.12548179307468     
 -4.222476041805012E-003
 coors(2) =   -7.29058443955763        3.20942686429663     
  0.348653510680469     
 elements:            7           6
 gcp_e =    1.00000000000000     
 echo:  F
 pbc:  F
 method =pbeh3c              
DFTD Energy:    -0.0203817 hartree
gCP Energy:     0.0569783 hartree
| Total AOs: 316    Total MOs: 298
Setting up the DFT grid...
| time to set the grid = 0.07 s
DFT grid points: 368002 (11500 points/atom)

                      *** Start SCF Iterations ***

 Iter     DIIS Error       Energy change      Electrons        XC Energy           Energy        Time(s)
----------------------------------------------------------------------------------------------------------
Initial temperature is 0.250000
| Skip purify step
|    1     0.1361036486    -779.0671689351   125.9973651325   -64.3973358752    -779.0671689351     1.94  
|    2     0.1700223534      +7.5688838513   126.0000311348   -63.8952942872    -771.4982850838     1.91  
|    3     0.2524021785      +2.3885861282   126.0000357307   -63.5480329680    -769.1096989556     1.91  
|    4     0.0578911809      -2.7606449566   126.0000336730   -63.9181185827    -771.8703439122     1.92  
|    5     0.0328071449      -0.1569452998   126.0000333124   -63.8915580419    -772.0272892120     1.86  
|    6     0.0178182100      -0.0307678243   126.0000335525   -63.8420635987    -772.0580570364     1.82  
|    7     0.0071089665      -0.0054224444   126.0000334357   -63.8515193053    -772.0634794808     1.77  
|    8     0.0035821584      -0.0012472150   126.0000336407   -63.8587288779    -772.0647266958     1.72  
|    9     0.0013614994      -0.0005933429   126.0000335315   -63.8569416117    -772.0653200386     1.97  
|   10     0.0006713847      -0.0000612090   126.0000335744   -63.8558709876    -772.0653812476     1.68  
|   11     0.0002179519      -0.0000213278   126.0000335798   -63.8570328821    -772.0654025754     1.62  
|   12     0.0001102313      -0.0000024297   126.0000335837   -63.8572909299    -772.0654050051     1.61  
|   13     0.0000309556      -0.0000003160   126.0000335892   -63.8573483105    -772.0654053211     1.56  
----------------------------------------------------------------------------------------------------------
FINAL ENERGY: -772.0654053211 a.u.
Fractional Occupation Entropy: 0.0000000000
Mermin Free Energy:            -772.0654053211
DISPERSION CONTRIBUTION TO ENERGY: -0.0203816635 a.u.
GCP BSSE CORRECTION: 0.0569782821 a.u.
HOMO-LUMO GAP: 1.491 eV
CENTER OF MASS: {-0.007980, -0.083692, -0.062983} ANGS
DIPOLE MOMENT: {-11.834720, -1.565448, 1.871598} (|D| = 12.083630) DEBYE
Writing out molden info

Running Mulliken population analysis...


  Restricted hh-TDA Parameters
--------------------------------------------
Number of occupied orbitals:            64
Number of virtual orbitals:            234
Number of molecular orbitals:          298
Number of basis functions:             316
Multiplicity of target state:      singlet

 Generating 2nd functional diffs
Reference energy:             -779.4024184245
Number of electrons:           128.0000341221
XC energy:                     -65.1715460340

      Davidson Diagonalization Parameters
-----------------------------------------------
Number of roots to find:                    4
Number of guess vectors:                   15
Maximum subspace size:                    300
Number of vectors to save:                  4
Collapse vectors per root:                  2
Number of CSFs:                          2080
Maximum Davidson iterations:              500
Residual convergence:                 1.0e-06
Orthogonality tolerance:              1.0e-12
Use incremental sigma vectors:             No

Davidson memory usage:  12.89 MB

Guess Vectors:
  64 &  64 : closed :    -0.132721
  64 &  63 :  open  :    -0.094923
  63 &  63 : closed :    -0.057124
  64 &  62 :  open  :    -0.054871
  64 &  61 :  open  :    -0.019585
  63 &  62 :  open  :    -0.017073
  63 &  61 :  open  :     0.018213
  62 &  62 : closed :     0.022978
  64 &  59 :  open  :     0.030128
  64 &  60 :  open  :     0.035452
  62 &  61 :  open  :     0.058265
  64 &  58 :  open  :     0.062400
  63 &  59 :  open  :     0.067926
  64 &  57 :  open  :     0.069392
  63 &  60 :  open  :     0.073251

  Root           Eigenvalue       Energy Change        Residual
-------------------------------------------------------------------
Iteration:    0   Subspace Size:   15
Root: 1:        -0.03914634        -0.03914634         0.04089458  
Root: 2:        -0.02017481        -0.02017481         0.02710379  
Root: 3:         0.04235481         0.04235481         0.04129295  
Root: 4:         0.06455828         0.06455828         0.04577075  

Iteration:    1   Subspace Size:   19
Root: 1:        -0.04245321        -0.00330688         0.00644408  
Root: 2:        -0.02205638        -0.00188156         0.00607219  
Root: 3:         0.03689815        -0.00545665         0.01370419  
Root: 4:         0.05950106        -0.00505722         0.01520643  

Iteration:    2   Subspace Size:   23
Root: 1:        -0.04254666        -0.00009345         0.00138529  
Root: 2:        -0.02214276        -0.00008638         0.00137100  
Root: 3:         0.03631527        -0.00058288         0.00354503  
Root: 4:         0.05884898        -0.00065208         0.00556093  

Iteration:    3   Subspace Size:   27
Root: 1:        -0.04255036        -0.00000370         0.00023682  
Root: 2:        -0.02214668        -0.00000391         0.00028313  
Root: 3:         0.03628262        -0.00003266         0.00068437  
Root: 4:         0.05877843        -0.00007055         0.00162310  

Iteration:    4   Subspace Size:   31
Root: 1:        -0.04255047        -0.00000011         0.00003907  
Root: 2:        -0.02214684        -0.00000016         0.00005163  
Root: 3:         0.03628143        -0.00000118         0.00019254  
Root: 4:         0.05877229        -0.00000614         0.00049520  

Iteration:    5   Subspace Size:   35
Root: 1:        -0.04255047        -0.00000000         0.00000716  
Root: 2:        -0.02214684        -0.00000000         0.00000820  
Root: 3:         0.03628133        -0.00000010         0.00003943  
Root: 4:         0.05877174        -0.00000056         0.00013553  

Iteration:    6   Subspace Size:   39
Root: 1:        -0.04255047        -0.00000000         0.00000115  
Root: 2:        -0.02214684        -0.00000000         0.00000141  
Root: 3:         0.03628133        -0.00000000         0.00000767  
Root: 4:         0.05877169        -0.00000004         0.00004342  

Iteration:    7   Subspace Size:   43
Root: 1:        -0.04255047        -0.00000000         0.00000017  Converged
Root: 2:        -0.02214684        -0.00000000         0.00000024  Converged
Root: 3:         0.03628133        -0.00000000         0.00000150  
Root: 4:         0.05877169        -0.00000000         0.00001207  

Iteration:    8   Subspace Size:   45
Root: 1:        -0.04255047        -0.00000000         0.00000015  Converged
Root: 2:        -0.02214684        -0.00000000         0.00000017  Converged
Root: 3:         0.03628133        -0.00000000         0.00000032  Converged
Root: 4:         0.05877169        -0.00000000         0.00000338  

Iteration:    9   Subspace Size:   46
Root: 1:        -0.04255047        -0.00000000         0.00000015  Converged
Root: 2:        -0.02214684        -0.00000000         0.00000017  Converged
Root: 3:         0.03628133        -0.00000000         0.00000027  Converged
Root: 4:         0.05877169        -0.00000000         0.00000072  Converged

Davidson converged in 9 iterations
46 sigma vectors were formed

      Davidson Diagonalization Parameters
-----------------------------------------------
Number of roots to find:                    4
Number of guess vectors:                   15
Maximum subspace size:                    300
Number of vectors to save:                  4
Collapse vectors per root:                  2
Number of CSFs:                          2016
Maximum Davidson iterations:              500
Residual convergence:                 1.0e-06
Orthogonality tolerance:              1.0e-12
Use incremental sigma vectors:             No

Davidson memory usage:  12.58 MB

Guess Vectors:
  64 &  63 :  open  :    -0.094923
  64 &  62 :  open  :    -0.054871
  64 &  61 :  open  :    -0.019585
  63 &  62 :  open  :    -0.017073
  63 &  61 :  open  :     0.018213
  64 &  59 :  open  :     0.030128
  64 &  60 :  open  :     0.035452
  62 &  61 :  open  :     0.058265
  64 &  58 :  open  :     0.062400
  63 &  59 :  open  :     0.067926
  64 &  57 :  open  :     0.069392
  63 &  60 :  open  :     0.073251
  64 &  56 :  open  :     0.094973
  63 &  58 :  open  :     0.100198
  63 &  57 :  open  :     0.107190

  Root           Eigenvalue       Energy Change        Residual
-------------------------------------------------------------------
Iteration:    0   Subspace Size:   15
Root: 1:        -0.02209358        -0.02209358         0.02336336  
Root: 2:         0.01409336         0.01409336         0.02388370  
Root: 3:         0.04250362         0.04250362         0.02604570  
Root: 4:         0.06660780         0.06660780         0.02718125  

Iteration:    1   Subspace Size:   19
Root: 1:        -0.02336104        -0.00126746         0.00287831  
Root: 2:         0.01221349        -0.00187987         0.00412561  
Root: 3:         0.04000639        -0.00249723         0.00750020  
Root: 4:         0.06459158        -0.00201622         0.00613179  

Iteration:    2   Subspace Size:   23
Root: 1:        -0.02337930        -0.00001826         0.00046804  
Root: 2:         0.01216439        -0.00004910         0.00088859  
Root: 3:         0.03982553        -0.00018086         0.00196274  
Root: 4:         0.06449537        -0.00009621         0.00142115  

Iteration:    3   Subspace Size:   27
Root: 1:        -0.02337975        -0.00000045         0.00007518  
Root: 2:         0.01216223        -0.00000216         0.00015082  
Root: 3:         0.03981435        -0.00001118         0.00046571  
Root: 4:         0.06449023        -0.00000514         0.00044634  

Iteration:    4   Subspace Size:   31
Root: 1:        -0.02337976        -0.00000001         0.00000986  
Root: 2:         0.01216217        -0.00000006         0.00002369  
Root: 3:         0.03981367        -0.00000068         0.00009066  
Root: 4:         0.06448980        -0.00000043         0.00008923  

Iteration:    5   Subspace Size:   35
Root: 1:        -0.02337976        -0.00000000         0.00000153  
Root: 2:         0.01216217        -0.00000000         0.00000386  
Root: 3:         0.03981365        -0.00000002         0.00001410  
Root: 4:         0.06448978        -0.00000002         0.00001858  

Iteration:    6   Subspace Size:   39
Root: 1:        -0.02337976        -0.00000000         0.00000021  Converged
Root: 2:         0.01216217        -0.00000000         0.00000058  Converged
Root: 3:         0.03981365        -0.00000000         0.00000243  
Root: 4:         0.06448978        -0.00000000         0.00000310  

Iteration:    7   Subspace Size:   41
Root: 1:        -0.02337976        -0.00000000         0.00000019  Converged
Root: 2:         0.01216217        -0.00000000         0.00000057  Converged
Root: 3:         0.03981365        -0.00000000         0.00000036  Converged
Root: 4:         0.06448978        -0.00000000         0.00000059  Converged

Davidson converged in 7 iterations
41 sigma vectors were formed

  Root   Mult.   Total Energy (a.u.)   Ex. Energy (a.u.)     Ex. Energy (eV)     Ex. Energy (nm)        Osc. (a.u.)  
-------------------------------------------------------------------------------------------------------------------
     1  singlet       -779.44496890
     2  triplet       -779.42579818          0.01917072          0.52166167       2376.71708636          0.00000000
     3  singlet       -779.42456526          0.02040363          0.55521104       2233.10078512          0.00125431
     4  triplet       -779.39025625          0.05471264          1.48880657        832.77588430          0.00000000
     5  singlet       -779.36613709          0.07883180          2.14512220        577.98208872          0.08370316
     6  triplet       -779.36260478          0.08236412          2.24124146        553.19439283          0.00000000
     7  singlet       -779.34364674          0.10132216          2.75711584        449.68810811          0.78675347
     8  triplet       -779.33792864          0.10704026          2.91271306        425.66575611          0.00000000

Singlet  1: Largest CI coefficients:
  64  &  64 : closed :   0.985816
  62  &  62 : closed :  -0.119060

Triplet  2: Largest CI coefficients:
  63  &  64 :  open  :   0.665839
  64  &  63 :  open  :  -0.665839
  62  &  63 :  open  :  -0.217360
  63  &  62 :  open  :   0.217360

Singlet  3: Largest CI coefficients:
  63  &  64 :  open  :   0.660031
  64  &  63 :  open  :   0.660031
  62  &  63 :  open  :   0.230026
  63  &  62 :  open  :   0.230026

Triplet  4: Largest CI coefficients:
  62  &  64 :  open  :   0.688235
  64  &  62 :  open  :  -0.688235

Singlet  5: Largest CI coefficients:
  61  &  64 :  open  :   0.513078
  64  &  61 :  open  :   0.513078
  62  &  64 :  open  :   0.436125
  64  &  62 :  open  :   0.436125
  62  &  62 : closed :   0.203799

Triplet  6: Largest CI coefficients:
  61  &  64 :  open  :   0.687420
  64  &  61 :  open  :  -0.687420
  62  &  64 :  open  :  -0.106069
  64  &  62 :  open  :   0.106069

Singlet  7: Largest CI coefficients:
  62  &  64 :  open  :  -0.525190
  64  &  62 :  open  :  -0.525190
  61  &  64 :  open  :   0.434744
  64  &  61 :  open  :   0.434744

Triplet  8: Largest CI coefficients:
  62  &  63 :  open  :   0.515859
  63  &  62 :  open  :  -0.515859
  61  &  63 :  open  :  -0.405679
  63  &  61 :  open  :   0.405679
  63  &  64 :  open  :   0.167361
  64  &  63 :  open  :  -0.167361
  59  &  63 :  open  :   0.141289
  63  &  59 :  open  :  -0.141289
  58  &  63 :  open  :  -0.106866
  63  &  58 :  open  :   0.106866

Singlet state dipole moments:

  Root       Dx         Dy         Dz         |D|  (Debye)
------------------------------------------------------------
     1   -19.5714    -1.0897    -0.1060    19.6020
     2    -8.1199     1.6872    -1.7841     8.4831
     3    -2.2097    -2.5004     1.0295     3.4921
     4   -16.2847    -2.4080    -0.0201    16.4617

Triplet state dipole moments:

  Root       Dx         Dy         Dz         |D|  (Debye)
------------------------------------------------------------
     1    -7.9010     1.7015    -1.8051     8.2812
     2   -12.2049    -0.7783    -0.6546    12.2472
     3    -5.8564    -3.3746     1.1317     6.8532
     4    -0.6315     0.0642    -1.9017     2.0049

Transition dipole moments between singlet states:

    Transition       Tx         Ty         Tz         |T| (a.u.)
------------------------------------------------------------------
     1 ->    2     0.2741     0.1027    -0.0809     0.3037
     1 ->    3    -1.1686    -0.3852     0.2805     1.2620
     1 ->    4     3.3873    -0.4162    -0.0204     3.4128
     2 ->    3    -0.2817     0.1909    -0.1738     0.3821
     2 ->    4     0.1141     0.0600    -0.0546     0.1400
     3 ->    4     1.7404    -0.2506     0.1925     1.7689

Transition dipole moments between triplet states:

    Transition       Tx         Ty         Tz         |T| (a.u.)
------------------------------------------------------------------
     1 ->    2    -0. in gcp call
 n=          32
 coors(1) =   -9.59262711020489        2.12548179307468     
 -4.222476041805012E-003
 coors(2) =   -7.29058443955763        3.20942686429663     
  0.348653510680469     
 elements:            7           6
 gcp_e =   0.000000000000000E+000
 echo:  F
 pbc:  F
 method =pbeh3c              
 in gcp call
 n=          32
 coors(1) =   -9.59262711020489        2.12548179307468     
 -4.222476041805012E-003
 coors(2) =   -7.29058443955763        3.20942686429663     
  0.348653510680469     
 elements:            7           6
 gcp_e =   0.000000000000000E+000
 echo:  F
 pbc:  F
 method =pbeh3c              
2042     0.0617    -0.0422     0.2174
     1 ->    3    -0.4191     0.1945    -0.1737     0.4936
     1 ->    4     2.1164    -0.2608     0.0472     2.1330
     2 ->    3     3.3936     0.0648     0.1325     3.3968
     2 ->    4     0.2737     0.0256    -0.0162     0.2754
     3 ->    4    -0.2608    -0.1138     0.1044     0.3031

Magnetic transition dipole moments and rotational strengths:

 Transition      Lx         Ly         Lz       R(len)     R(vel) (a.u.)
------------------------------------------------------------------------
 1 ->    2     0.2360     0.4322    -0.2077    -0.1259     0.1418
 1 ->    3     0.1073    -0.1058    -0.0799     0.1070     0.1240
 1 ->    4    -0.3421    -0.0110    -0.7326     1.1394     1.5428

Electric transition quadrupole moments (Cartesian):

 Transition      Qxy        Qxz        Qyz        Qxx        Qyy        Qzz       norm (a.u.)
----------------------------------------------------------------------------------------------
 1 ->    2     0.4952    -0.1176    -0.2471    -0.2028    -0.0683     0.1477     0.6227
 1 ->    3    -2.4905     1.4225     0.8127     6.3072    -0.4993    -0.3921     7.0051
 1 ->    4     2.5477    -0.8421    -0.1159   -10.9548    -0.3573     0.0004    11.2849


Building Xtilde...

Building Z-vector RHS...

 Generating 2nd functional diffs
Solving CPSCF equations
Using DIIS solver

 Iter         Residual      
------  --------------------
    1      2.328051394799
    2      4.851775487573
    3      0.655763878933
    4      0.076693844721
    5      0.027023285362
    6      0.007658117704
    7      0.002458288217
    8      0.001248212132
    9      0.000450598454
   10      0.000183358530
   11      0.000067343221
   12      0.000022803468
   13      0.000006025820
   14      0.000004681591
   15      0.000001717774
   16      0.000001141189
   17      0.000000288019

CPSCF converged

Building X...

Computing grad Generating 2nd functional diffs
 Generating 2nd functional diffs
Building Xtilde...

Building Z-vector RHS...

 Generating 2nd functional diffs
Solving CPSCF equations
Using DIIS solver

 Iter         Residual      
------  --------------------
    1      4.683107505202
    2      9.108085354769
    3      0.734154464530
    4      0.161877129994
    5      0.028318768083
    6      0.015668692369
    7      0.006707786595
    8      0.001614438835
    9      0.000353718147
   10      0.000161086326
   11      0.000044256019
   12      0.000028597186
   13      0.000009560946
   14      0.000003393063
   15      0.000001726172
   16      0.000001155855
   17      0.000000498618

CPSCF converged

Building X...

Computing grad Generating 2nd functional diffs
 Generating 2nd functional diffs
Building Xtilde...

Building Z-vector RHS...

 Generating 2nd functional diffs
Solving CPSCF equations
Using DIIS solver

 Iter         Residual      
------  --------------------
    1      0.325479616254
    2      0.605555427796
    3      0.027672744251
    4      0.012176980710
    5      0.006456704644
    6      0.001957936891
    7      0.000632284313
    8      0.000237324546
    9      0.000136072769
   10      0.000030766502
   11      0.000012434575
   12      0.000003673493
   13      0.000001898784
   14      0.000000671999

CPSCF converged

Building X...

 Generating 2nd functional diffs
 Generating 2nd functional diffs
Lower state energy:      -779.4449688984
Upper state energy:      -779.4245652644
Energy difference:          0.0204036340
 Energy calculation finished, energy:  0.000000000E+00

Converting Cartesians to HDLC

Converting Cartesians to HDLC

Converting Cartesians to HDLC
 in dlf_makehessian...
Updating Hessian with the BFGS update, No     2
Testing convergence  in cycle    3
    Energy  0.0000E+00 Target: 1.0000E-05 converged?  yes
  Max step  4.1646E+01 Target: 4.0000E-04 converged?   no
  RMS step  4.4293E+00 Target: 2.6667E-04 converged?   no
  Max grad  7.9212E-01 Target: 1.0000E-04 converged?   no
  RMS grad  2.1020E-01 Target: 6.6667E-05 converged?   no

Converting HDLC to Cartesians
 in gcp call
 n=          32
 coors(1) =   -9.59884998310910        2.14764025306583     
 -4.287894380541456E-002
 coors(2) =   -7.32631213501448        3.27847360336022     
  0.376666128413640     
 elements:            7           6
 gcp_e =    1.00000000000000     
 echo:  F
 pbc:  F
 method =pbeh3c              
DFTD Energy:    -0.0204629 hartree
gCP Energy:     0.0571680 hartree
| Total AOs: 316    Total MOs: 298
Setting up the DFT grid...
| time to set the grid = 0.07 s
DFT grid points: 368011 (11500 points/atom)

                      *** Start SCF Iterations ***

 Iter     DIIS Error       Energy change      Electrons        XC Energy           Energy        Time(s)
----------------------------------------------------------------------------------------------------------
Initial temperature is 0.250000
| Skip purify step
|    1     0.0610861966    -779.1242645754   125.9397212528   -64.4374701012    -779.1242645754     1.90  
|    2     0.0690159005      +7.3719792458   126.0000361947   -63.7825497516    -771.7522853297     1.85  
|    3     0.0325963738      -0.2637502055   126.0000389982   -63.7972160840    -772.0160355351     1.84  
|    4     0.0225926708      -0.0252404134   126.0000384778   -63.8596478740    -772.0412759486     1.78  
|    5     0.0029619030      -0.0159829705   126.0000385247   -63.8714704247    -772.0572589190     1.74  
|    6     0.0023450564      -0.0005442919   126.0000385670   -63.8664341735    -772.0578032109     1.69  
|    7     0.0007064151      -0.0001730697   126.0000386369   -63.8707713113    -772.0579762806     1.64  
|    8     0.0003492958      -0.0000243870   126.0000386347   -63.8707844172    -772.0580006675     1.61  
|    9     0.0000946015      -0.0000044358   126.0000386430   -63.8709235155    -772.0580051034     1.92  
|   10     0.0000670767      -0.0000005667   126.0000386456   -63.8706434538    -772.0580056700     1.55  
|   11     0.0000149567      -0.0000001221   126.0000386490   -63.8707044449    -772.0580057921     1.53  
----------------------------------------------------------------------------------------------------------
FINAL ENERGY: -772.0580057921 a.u.
Fractional Occupation Entropy: 0.0000000000
Mermin Free Energy:            -772.0580057921
DISPERSION CONTRIBUTION TO ENERGY: -0.0204628748 a.u.
GCP BSSE CORRECTION: 0.0571680007 a.u.
HOMO-LUMO GAP: 0.933 eV
CENTER OF MASS: {-0.006012, -0.084851, -0.050342} ANGS
DIPOLE MOMENT: {-12.346548, -1.723794, 1.701759} (|D| = 12.581920) DEBYE
Writing out molden info

Running Mulliken population analysis...


  Restricted hh-TDA Parameters
--------------------------------------------
Number of occupied orbitals:            64
Number of virtual orbitals:            234
Number of molecular orbitals:          298
Number of basis functions:             316
Multiplicity of target state:      singlet

 Generating 2nd functional diffs
Reference energy:             -779.3932290362
Number of electrons:           128.0000392620
XC energy:                     -65.1851813070

      Davidson Diagonalization Parameters
-----------------------------------------------
Number of roots to find:                    4
Number of guess vectors:                   15
Maximum subspace size:                    300
Number of vectors to save:                  4
Collapse vectors per root:                  2
Number of CSFs:                          2080
Maximum Davidson iterations:              500
Residual convergence:                 1.0e-06
Orthogonality tolerance:              1.0e-12
Use incremental sigma vectors:             No

Davidson memory usage:  12.89 MB

Guess Vectors:
  64 &  64 : closed :    -0.114315
  64 &  63 :  open  :    -0.095096
  63 &  63 : closed :    -0.075877
  64 &  62 :  open  :    -0.053520
  63 &  62 :  open  :    -0.034300
  64 &  61 :  open  :    -0.013619
  63 &  61 :  open  :     0.005600
  62 &  62 : closed :     0.007276
  64 &  59 :  open  :     0.032252
  64 &  60 :  open  :     0.043492
  62 &  61 :  open  :     0.047177
  63 &  59 :  open  :     0.051471
  64 &  58 :  open  :     0.052097
  63 &  60 :  open  :     0.062711
  63 &  58 :  open  :     0.071316

  Root           Eigenvalue       Energy Change        Residual
-------------------------------------------------------------------
Iteration:    0   Subspace Size:   15
Root: 1:        -0.02404583        -0.02404583         0.02366447  
Root: 2:        -0.02256882        -0.02256882         0.03775304  
Root: 3:         0.04324557         0.04324557         0.04138394  
Root: 4:         0.06642302         0.06642302         0.02799183  

Iteration:    1   Subspace Size:   19
Root: 1:        -0.02591531        -0.00186948         0.00641538  
Root: 2:        -0.02524934        -0.00268052         0.00388248  
Root: 3:         0.03791518        -0.00533039         0.01549697  
Root: 4:         0.06424796        -0.00217506         0.01139955  

Iteration:    2   Subspace Size:   23
Root: 1:        -0.02601295        -0.00009764         0.00153812  
Root: 2:        -0.02528226        -0.00003291         0.00081955  
Root: 3:         0.03713879        -0.00077638         0.00389698  
Root: 4:         0.06400100        -0.00024697         0.00596924  

Iteration:    3   Subspace Size:   27
Root: 1:        -0.02601792        -0.00000497         0.00026163  
Root: 2:        -0.02528370        -0.00000144         0.00015885  
Root: 3:         0.03710170        -0.00003709         0.00083070  
Root: 4:         0.06389473        -0.00010626         0.00205724  

Iteration:    4   Subspace Size:   31
Root: 1:        -0.02601806        -0.00000014         0.00005035  
Root: 2:        -0.02528374        -0.00000004         0.00003110  
Root: 3:         0.03709997        -0.00000173         0.00024319  
Root: 4:         0.06388439        -0.00001034         0.00056862  

Iteration:    5   Subspace Size:   35
Root: 1:        -0.02601807        -0.00000000         0.00000842  
Root: 2:        -0.02528375        -0.00000000         0.00000492  
Root: 3:         0.03709981        -0.00000016         0.00005697  
Root: 4:         0.06388372        -0.00000067         0.00016944  

Iteration:    6   Subspace Size:   39
Root: 1:        -0.02601807        -0.00000000         0.00000137  
Root: 2:        -0.02528375        -0.00000000         0.00000086  Converged
Root: 3:         0.03709980        -0.00000001         0.00001356  
Root: 4:         0.06388365        -0.00000007         0.00005117  

Iteration:    7   Subspace Size:   42
Root: 1:        -0.02601807        -0.00000000         0.00000023  Converged
Root: 2:        -0.02528375        -0.00000000         0.00000076  Converged
Root: 3:         0.03709980        -0.00000000         0.00000292  
Root: 4:         0.06388365        -0.00000000         0.00001063  

Iteration:    8   Subspace Size:   44
Root: 1:        -0.02601807        -0.00000000         0.00000019  Converged
Root: 2:        -0.02528375        -0.00000000         0.00000075  Converged
Root: 3:         0.03709980        -0.00000000         0.00000064  Converged
Root: 4:         0.06388365        -0.00000000         0.00000252  

Iteration:    9   Subspace Size:   45
Root: 1:        -0.02601807         0.00000000         0.00000019  Converged
Root: 2:        -0.02528375        -0.00000000         0.00000075  Converged
Root: 3:         0.03709980        -0.00000000         0.00000064  Converged
Root: 4:         0.06388365        -0.00000000         0.00000067  Converged

Davidson converged in 9 iterations
45 sigma vectors were formed

      Davidson Diagonalization Parameters
-----------------------------------------------
Number of roots to find:                    4
Number of guess vectors:                   15
Maximum subspace size:                    300
Number of vectors to save:                  4
Collapse vectors per root:                  2
Number of CSFs:                          2016
Maximum Davidson iterations:              500
Residual convergence:                 1.0e-06
Orthogonality tolerance:              1.0e-12
Use incremental sigma vectors:             No

Davidson memory usage:  12.58 MB

Guess Vectors:
  64 &  63 :  open  :    -0.095096
  64 &  62 :  open  :    -0.053520
  63 &  62 :  open  :    -0.034300
  64 &  61 :  open  :    -0.013619
  63 &  61 :  open  :     0.005600
  64 &  59 :  open  :     0.032252
  64 &  60 :  open  :     0.043492
  62 &  61 :  open  :     0.047177
  63 &  59 :  open  :     0.051471
  64 &  58 :  open  :     0.052097
  63 &  60 :  open  :     0.062711
  63 &  58 :  open  :     0.071316
  64 &  57 :  open  :     0.077744
  62 &  59 :  open  :     0.093048
  63 &  57 :  open  :     0.096963

  Root           Eigenvalue       Energy Change        Residual
-------------------------------------------------------------------
Iteration:    0   Subspace Size:   15
Root: 1:        -0.02494333        -0.02494333         0.02173684  
Root: 2:         0.00901298         0.00901298         0.02161974  
Root: 3:         0.05088330         0.05088330         0.02560228  
Root: 4:         0.06398056         0.06398056         0.02519267  

Iteration:    1   Subspace Size:   19
Root: 1:        -0.02602305        -0.00107972         0.00294692  
Root: 2:         0.00745313        -0.00155985         0.00394432  
Root: 3:         0.04843323        -0.00245007         0.00810234  
Root: 4:         0.06236605        -0.00161452         0.00629287  

Iteration:    2   Subspace Size:   23
Root: 1:        -0.02604343        -0.00002038         0.00047858  
Root: 2:         0.00740814        -0.00004499         0.00084513  
Root: 3:         0.04822599        -0.00020724         0.00222551  
Root: 4:         0.06226651        -0.00009954         0.00159934  

Iteration:    3   Subspace Size:   27
Root: 1:        -0.02604393        -0.00000050         0.00007186  
Root: 2:         0.00740609        -0.00000205         0.00013326  
Root: 3:         0.04821225        -0.00001374         0.00049156  
Root: 4:         0.06225942        -0.00000708         0.00046910  

Iteration:    4   Subspace Size:   31
Root: 1:        -0.02604394        -0.00000001         0.00000925  
Root: 2:         0.00740605        -0.00000005         0.00001915  
Root: 3:         0.04821156        -0.00000069         0.00009941  
Root: 4:         0.06225894        -0.00000048         0.00010665  

Iteration:    5   Subspace Size:   35
Root: 1:        -0.02604394        -0.00000000         0.00000134  
Root: 2:         0.00740605        -0.00000000         0.00000312  
Root: 3:         0.04821153        -0.00000003         0.00001705  
Root: 4:         0.06225892        -0.00000003         0.00002672  

Iteration:    6   Subspace Size:   39
Root: 1:        -0.02604394        -0.00000000         0.00000016  Converged
Root: 2:         0.00740605        -0.00000000         0.00000046  Converged
Root: 3:         0.04821153        -0.00000000         0.00000282  
Root: 4:         0.06225891        -0.00000000         0.00000453  

Iteration:    7   Subspace Size:   41
Root: 1:        -0.02604394        -0.00000000         0.00000015  Converged
Root: 2:         0.00740605        -0.00000000         0.00000045  Converged
Root: 3:         0.04821153        -0.00000000         0.00000042  Converged
Root: 4:         0.06225891        -0.00000000         0.00000090  Converged

Davidson converged in 7 iterations
41 sigma vectors were formed

  Root   Mult.   Total Energy (a.u.)   Ex. Energy (a.u.)     Ex. Energy (eV)     Ex. Energy (nm)        Osc. (a.u.)  
-------------------------------------------------------------------------------------------------------------------
     1  triplet       -779.41927297
     2  singlet       -779.41924710          0.00002587          0.00070403    1761074.28110263          0.00000000
     3  singlet       -779.41851278          0.00076019          0.02068588      59936.64739561          0.00000000
     4  triplet       -779.38582299          0.03344999          0.91022028       1362.13423178          0.01672607
     5  singlet       -779.35612923          0.06314374          1.71822835        721.58174150          0.00000000
     6  triplet       -779.34501751          0.07425547          2.02059376        613.60290783          0.16974491
     7  triplet       -779.33097012          0.08830285          2.40284246        515.98980293          0.02138526
     8  singlet       -779.32934539          0.08992759          2.44705373        506.66734172          0.00000000

Triplet  1: Largest CI coefficients:
  63  &  64 :  open  :  -0.649357
  64  &  63 :  open  :   0.649357
  62  &  63 :  open  :  -0.261962
  63  &  62 :  open  :   0.261962

Singlet  2: Largest CI coefficients:
  64  &  64 : closed :   0.944375
  62  &  62 : closed :  -0.197514
  63  &  64 :  open  :   0.147621
  64  &  63 :  open  :   0.147621

Singlet  3: Largest CI coefficients:
  63  &  64 :  open  :  -0.627255
  64  &  63 :  open  :  -0.627255
  62  &  63 :  open  :   0.266492
  63  &  62 :  open  :   0.266492
  64  &  64 : closed :   0.224482

Triplet  4: Largest CI coefficients:
  62  &  64 :  open  :   0.694236
  64  &  62 :  open  :  -0.694236

Singlet  5: Largest CI coefficients:
  62  &  64 :  open  :  -0.496137
  64  &  62 :  open  :  -0.496137
  61  &  64 :  open  :   0.413903
  64  &  61 :  open  :   0.413903
  62  &  62 : closed :   0.321246
  64  &  64 : closed :   0.138324
  61  &  61 : closed :  -0.102443

Triplet  6: Largest CI coefficients:
  61  &  64 :  open  :  -0.695960
  64  &  61 :  open  :   0.695960

Triplet  7: Largest CI coefficients:
  61  &  63 :  open  :   0.503520
  63  &  61 :  open  :  -0.503520
  62  &  63 :  open  :   0.388166
  63  &  62 :  open  :  -0.388166
  63  &  64 :  open  :  -0.183610
  64  &  63 :  open  :   0.183610
  59  &  63 :  open  :   0.180165
  63  &  59 :  open  :  -0.180165
  58  &  63 :  open  :  -0.145308
  63  &  58 :  open  :   0.145308

Singlet  8: Largest CI coefficients:
  61  &  63 :  open  :  -0.513031
  63  &  61 :  open  :  -0.513031
  62  &  63 :  open  :  -0.367104
  63  &  62 :  open  :  -0.367104
  59  &  63 :  open  :  -0.188855
  63  &  59 :  open  :  -0.188855
  63  &  64 :  open  :  -0.182541
  64  &  63 :  open  :  -0.182541
  58  &  63 :  open  :   0.151583
  63  &  58 :  open  :   0.151583

Singlet state dipole moments:

  Root       Dx         Dy         Dz         |D|  (Debye)
------------------------------------------------------------
     1   -18.4868    -0.4235    -0.4964    18.4983
     2   -10.1252     1.7468    -1.8514    10.4403
     3    -6.7853    -2.4828     0.8962     7.2807
     4     0.1955     0.1398    -1.7774     1.7936

Triplet state dipole moments:

  Root       Dx         Dy         Dz         |D|  (Debye)
------------------------------------------------------------
     1    -9.5291     1.9139    -1.9297     9.9091
     2   -11.7222    -0.0367    -0.9957    11.7645
     3    -6.8633    -3.6430     1.1746     7.8585
     4     0.1379     0.1833    -1.8193     1.8337

Transition dipole moments between singlet states:

    Transition       Tx         Ty         Tz         |T| (a.u.)
------------------------------------------------------------------
     1 ->    2    -0.8199    -0.2481     0.1278     0.8661
     1 ->    3    -1.7534    -0.4833     0.3477     1.8517
     1 ->    4    -0.6008     0.0471    -0.0062     0.6027
     2 ->    3    -0.7158     0.0436    -0.0559     0.7193
     2 ->    4    in gcp call
 n=          32
 coors(1) =   -9.59884998310910        2.14764025306583     
 -4.287894380541456E-002
 coors(2) =   -7.32631213501448        3.27847360336022     
  0.376666128413640     
 elements:            7           6
 gcp_e =   0.000000000000000E+000
 echo:  F
 pbc:  F
 method =pbeh3c              
 in gcp call
 n=          32
 coors(1) =   -9.59884998310910        2.14764025306583     
 -4.287894380541456E-002
 coors(2) =   -7.32631213501448        3.27847360336022     
  0.376666128413640     
 elements:            7           6
 gcp_e =   0.000000000000000E+000
 echo:  F
 pbc:  F
 method =pbeh3c              
  1.8121    -0.2743     0.0961     1.8352
     3 ->    4    -0.2312    -0.0075     0.0112     0.2316

Transition dipole moments between triplet states:

    Transition       Tx         Ty         Tz         |T| (a.u.)
------------------------------------------------------------------
     1 ->    2     0.1269    -0.0966     0.0519     0.1677
     1 ->    3     0.3376    -0.1268     0.1327     0.3843
     1 ->    4     1.9388    -0.2721     0.0852     1.9596
     2 ->    3     2.9408    -0.0859     0.1643     2.9466
     2 ->    4     0.0347    -0.0133     0.0075     0.0379
     3 ->    4     0.1729     0.0089    -0.0183     0.1740

Magnetic transition dipole moments and rotational strengths:

 Transition      Lx         Ly         Lz       R(len)     R(vel) (a.u.)
------------------------------------------------------------------------
 1 ->    2     0.2140     0.4897    -0.2297     0.3263     0.0485
 1 ->    3     0.0595    -0.1362    -0.0132     0.0431     0.0002
 1 ->    4     0.1072     0.0625     0.0769     0.0619     0.0678

Electric transition quadrupole moments (Cartesian):

 Transition      Qxy        Qxz        Qyz        Qxx        Qyy        Qzz       norm (a.u.)
----------------------------------------------------------------------------------------------
 1 ->    2    -1.1008     0.7702     0.3642    -0.6029    -0.0092     0.1373     1.5232
 1 ->    3    -2.9532     1.7290     0.8715     4.7416    -0.3685    -0.3972     5.9369
 1 ->    4    -0.3932     0.2091     0.0131     1.0463     0.0660     0.0117     1.1392


Building Xtilde...

Building Z-vector RHS...

 Generating 2nd functional diffs
Solving CPSCF equations
Using DIIS solver

 Iter         Residual      
------  --------------------
    1      2.597883783431
    2      5.146567521464
    3      0.677765680389
    4      0.139831607619
    5      0.018878809011
    6      0.006328812535
    7      0.001950625961
    8      0.000973930579
    9      0.000356442090
   10      0.000163120492
   11      0.000062223843
   12      0.000028478565
   13      0.000008821003
   14      0.000004322289
   15      0.000001438494
   16      0.000001022449
   17      0.000000423397

CPSCF converged

Building X...

Computing grad Generating 2nd functional diffs
 Generating 2nd functional diffs
Building Xtilde...

Building Z-vector RHS...

 Generating 2nd functional diffs
Solving CPSCF equations
Using DIIS solver

 Iter         Residual      
------  --------------------
    1      4.454415423195
    2      8.277859102877
    3      0.648632590408
    4      0.151945476112
    5      0.026254763941
    6      0.013847396434
    7      0.005816020226
    8      0.001303699896
    9      0.000349132330
   10      0.000138379746
   11      0.000049686478
   12      0.000026481235
   13      0.000009271091
   14      0.000003349122
   15      0.000001433379
   16      0.000000714075

CPSCF converged

Building X...

Computing grad Generating 2nd functional diffs
 Generating 2nd functional diffs
Building Xtilde...

Building Z-vector RHS...

 Generating 2nd functional diffs
Solving CPSCF equations
Using DIIS solver

 Iter         Residual      
------  --------------------
    1      0.696121770893
    2      1.260220826898
    3      0.078640548583
    4      0.030179148252
    5      0.007100359278
    6      0.002737816039
    7      0.000828178392
    8      0.000303290933
    9      0.000149821678
   10      0.000050636077
   11      0.000016633610
   12      0.000006529751
   13      0.000003466229
   14      0.000001067369
   15      0.000001082913
   16      0.000000439639

CPSCF converged

Building X...

 Generating 2nd functional diffs
 Generating 2nd functional diffs
Lower state energy:      -779.4192471017
Upper state energy:      -779.4185127820
Energy difference:          0.0007343197
 Energy calculation finished, energy:  0.000000000E+00

Converting Cartesians to HDLC

Converting Cartesians to HDLC

Converting Cartesians to HDLC
 in dlf_makehessian...
Updating Hessian with the BFGS update, No     3
Testing convergence  in cycle    4
    Energy  0.0000E+00 Target: 1.0000E-05 converged?  yes
  Max step  5.0394E+01 Target: 4.0000E-04 converged?   no
  RMS step  5.2563E+00 Target: 2.6667E-04 converged?   no
  Max grad  1.6167E-01 Target: 1.0000E-04 converged?   no
  RMS grad  3.6457E-02 Target: 6.6667E-05 converged?   no

Converting HDLC to Cartesians
 in gcp call
 n=          32
 coors(1) =   -9.62739853705209        2.13252166172063     
 -7.088415232245414E-002
 coors(2) =   -7.40582987138248        3.34437821606618     
  0.397538023794364     
 elements:            7           6
 gcp_e =    1.00000000000000     
 echo:  F
 pbc:  F
 method =pbeh3c              
DFTD Energy:    -0.0204567 hartree
gCP Energy:     0.0570091 hartree
| Total AOs: 316    Total MOs: 298
Setting up the DFT grid...
| time to set the grid = 0.07 s
DFT grid points: 367997 (11499 points/atom)

                      *** Start SCF Iterations ***

 Iter     DIIS Error       Energy change      Electrons        XC Energy           Energy        Time(s)
----------------------------------------------------------------------------------------------------------
Initial temperature is 0.250000
| Skip purify step
|    1     0.0308298525    -779.1797126058   126.0292581020   -64.4732510549    -779.1797126058     1.94  
|    2     0.0610309149      +7.3929714087   126.0000225183   -63.7940909810    -771.7867411971     1.89  
|    3     0.0224669887      -0.2478696701   126.0000241809   -63.8047220410    -772.0346108673     1.86  
|    4     0.0166950793      -0.0135309387   126.0000234521   -63.8581747479    -772.0481418060     1.80  
|    5     0.0040943610      -0.0118934417   126.0000236410   -63.8820930614    -772.0600352476     1.76  
|    6     0.0032790904      -0.0010215833   126.0000236395   -63.8811038893    -772.0610568310     1.71  
|    7     0.0005735110      -0.0001996335   126.0000236853   -63.8871679658    -772.0612564644     1.68  
|    8     0.0001756501      -0.0000179792   126.0000236783   -63.8880434385    -772.0612744436     1.63  
|    9     0.0000675077      -0.0000027873   126.0000236853   -63.8877714739    -772.0612772309     1.94  
|   10     0.0000439660      -0.0000003928   126.0000236865   -63.8876343945    -772.0612776237     1.57  
----------------------------------------------------------------------------------------------------------
FINAL ENERGY: -772.0612776237 a.u.
Fractional Occupation Entropy: 0.0000000000
Mermin Free Energy:            -772.0612776237
DISPERSION CONTRIBUTION TO ENERGY: -0.0204566692 a.u.
GCP BSSE CORRECTION: 0.0570090661 a.u.
HOMO-LUMO GAP: 0.947 eV
CENTER OF MASS: {-0.000750, -0.077057, -0.040426} ANGS
DIPOLE MOMENT: {-12.204718, -1.702494, 1.448902} (|D| = 12.407778) DEBYE
Writing out molden info

Running Mulliken population analysis...


  Restricted hh-TDA Parameters
--------------------------------------------
Number of occupied orbitals:            64
Number of virtual orbitals:            234
Number of molecular orbitals:          298
Number of basis functions:             316
Multiplicity of target state:      singlet

 Generating 2nd functional diffs
Reference energy:             -779.3955195817
Number of electrons:           128.0000240628
XC energy:                     -65.2024657560

      Davidson Diagonalization Parameters
-----------------------------------------------
Number of roots to find:                    4
Number of guess vectors:                   15
Maximum subspace size:                    300
Number of vectors to save:                  4
Collapse vectors per root:                  2
Number of CSFs:                          2080
Maximum Davidson iterations:              500
Residual convergence:                 1.0e-06
Orthogonality tolerance:              1.0e-12
Use incremental sigma vectors:             No

Davidson memory usage:  12.89 MB

Guess Vectors:
  64 &  64 : closed :    -0.119794
  64 &  63 :  open  :    -0.101677
  63 &  63 : closed :    -0.083560
  64 &  62 :  open  :    -0.056400
  63 &  62 :  open  :    -0.038283
  64 &  61 :  open  :    -0.011964
  63 &  61 :  open  :     0.006153
  62 &  62 : closed :     0.006994
  64 &  59 :  open  :     0.030660
  64 &  60 :  open  :     0.040181
  63 &  59 :  open  :     0.048777
  62 &  61 :  open  :     0.051429
  64 &  58 :  open  :     0.053256
  63 &  60 :  open  :     0.058298
  63 &  58 :  open  :     0.071373

  Root           Eigenvalue       Energy Change        Residual
-------------------------------------------------------------------
Iteration:    0   Subspace Size:   15
Root: 1:        -0.02993445        -0.02993445         0.02341943  
Root: 2:        -0.02712446        -0.02712446         0.03799432  
Root: 3:         0.04217603         0.04217603         0.04047000  
Root: 4:         0.06688362         0.06688362         0.03019460  

Iteration:    1   Subspace Size:   19
Root: 1:        -0.03123032        -0.00129587         0.00317633  
Root: 2:        -0.03026066        -0.00313620         0.00623838  
Root: 3:         0.03725619        -0.00491984         0.01477137  
Root: 4:         0.06435786        -0.00252575         0.01404728  

Iteration:    2   Subspace Size:   23
Root: 1:        -0.03125154        -0.00002122         0.00066834  
Root: 2:        -0.03035370        -0.00009305         0.00141955  
Root: 3:         0.03655874        -0.00069745         0.00382338  
Root: 4:         0.06407986        -0.00027800         0.00962865  

Iteration:    3   Subspace Size:   27
Root: 1:        -0.03125247        -0.00000094         0.00012453  
Root: 2:        -0.03035785        -0.00000415         0.00024632  
Root: 3:         0.03652247        -0.00003627         0.00085383  
Root: 4:         0.06382726        -0.00025260         0.00270419  

Iteration:    4   Subspace Size:   31
Root: 1:        -0.03125250        -0.00000003         0.00002497  
Root: 2:        -0.03035797        -0.00000013         0.00004311  
Root: 3:         0.03652063        -0.00000184         0.00025266  
Root: 4:         0.06380886        -0.00001840         0.00072495  

Iteration:    5   Subspace Size:   35
Root: 1:        -0.03125250        -0.00000000         0.00000413  
Root: 2:        -0.03035798        -0.00000000         0.00000695  
Root: 3:         0.03652046        -0.00000017         0.00005247  
Root: 4:         0.06380779        -0.00000107         0.00017632  

Iteration:    6   Subspace Size:   39
Root: 1:        -0.03125250        -0.00000000         0.00000071  Converged
Root: 2:        -0.03035798        -0.00000000         0.00000118  
Root: 3:         0.03652046        -0.00000001         0.00001097  
Root: 4:         0.06380772        -0.00000007         0.00005191  

Iteration:    7   Subspace Size:   42
Root: 1:        -0.03125250        -0.00000000         0.00000066  Converged
Root: 2:        -0.03035798        -0.00000000         0.00000020  Converged
Root: 3:         0.03652046        -0.00000000         0.00000214  
Root: 4:         0.06380772        -0.00000001         0.00001491  

Iteration:    8   Subspace Size:   44
Root: 1:        -0.03125250        -0.00000000         0.00000066  Converged
Root: 2:        -0.03035798        -0.00000000         0.00000018  Converged
Root: 3:         0.03652046        -0.00000000         0.00000052  Converged
Root: 4:         0.06380772        -0.00000000         0.00000446  

Iteration:    9   Subspace Size:   45
Root: 1:        -0.03125250        -0.00000000         0.00000064  Converged
Root: 2:        -0.03035798        -0.00000000         0.00000018  Converged
Root: 3:         0.03652046        -0.00000000         0.00000049  Converged
Root: 4:         0.06380772        -0.00000000         0.00000180  

Iteration:   10   Subspace Size:   46
Root: 1:        -0.03125250        -0.00000000         0.00000065  Converged
Root: 2:        -0.03035798        -0.00000000         0.00000018  Converged
Root: 3:         0.03652046        -0.00000000         0.00000044  Converged
Root: 4:         0.06380772        -0.00000000         0.00000080  Converged

Davidson converged in 10 iterations
46 sigma vectors were formed

      Davidson Diagonalization Parameters
-----------------------------------------------
Number of roots to find:                    4
Number of guess vectors:                   15
Maximum subspace size:                    300
Number of vectors to save:                  4
Collapse vectors per root:                  2
Number of CSFs:                          2016
Maximum Davidson iterations:              500
Residual convergence:                 1.0e-06
Orthogonality tolerance:              1.0e-12
Use incremental sigma vectors:             No

Davidson memory usage:  12.58 MB

Guess Vectors:
  64 &  63 :  open  :    -0.101677
  64 &  62 :  open  :    -0.056400
  63 &  62 :  open  :    -0.038283
  64 &  61 :  open  :    -0.011964
  63 &  61 :  open  :     0.006153
  64 &  59 :  open  :     0.030660
  64 &  60 :  open  :     0.040181
  63 &  59 :  open  :     0.048777
  62 &  61 :  open  :     0.051429
  64 &  58 :  open  :     0.053256
  63 &  60 :  open  :     0.058298
  63 &  58 :  open  :     0.071373
  64 &  57 :  open  :     0.074061
  63 &  57 :  open  :     0.092178
  62 &  59 :  open  :     0.094054

  Root           Eigenvalue       Energy Change        Residual
-------------------------------------------------------------------
Iteration:    0   Subspace Size:   15
Root: 1:        -0.03094824        -0.03094824         0.02177219  
Root: 2:         0.00727104         0.00727104         0.02171044  
Root: 3:         0.05096950         0.05096950         0.02526229  
Root: 4:         0.06390020         0.06390020         0.02601439  

Iteration:    1   Subspace Size:   19
Root: 1:        -0.03200586        -0.00105762         0.00273480  
Root: 2:         0.00571717        -0.00155387         0.00378165  
Root: 3:         0.04852367        -0.00244584         0.00756266  
Root: 4:         0.06217169        -0.00172851         0.00637730  

Iteration:    2   Subspace Size:   23
Root: 1:        -0.03202312        -0.00001726         0.00045369  
Root: 2:         0.00567609        -0.00004108         0.00082737  
Root: 3:         0.04834716        -0.00017651         0.00209762  
Root: 4:         0.06206685        -0.00010484         0.00153891  

Iteration:    3   Subspace Size:   27
Root: 1:        -0.03202356        -0.00000044         0.00006807  
Root: 2:         0.00567417        -0.00000191         0.00013157  
Root: 3:         0.04833491        -0.00001224         0.00045034  
Root: 4:         0.06206019        -0.00000666         0.00048250  

Iteration:    4   Subspace Size:   31
Root: 1:        -0.03202357        -0.00000001         0.00000899  
Root: 2:         0.00567413        -0.00000004         0.00002035  
Root: 3:         0.04833432        -0.00000059         0.00009441  
Root: 4:         0.06205968        -0.00000051         0.00010927  

Iteration:    5   Subspace Size:   35
Root: 1:        -0.03202357        -0.00000000         0.00000133  
Root: 2:         0.00567413        -0.00000000         0.00000355  
Root: 3:         0.04833430        -0.00000003         0.00001691  
Root: 4:         0.06205966        -0.00000003         0.00002516  

Iteration:    6   Subspace Size:   39
Root: 1:        -0.03202357        -0.00000000         0.00000016  Converged
Root: 2:         0.00567413        -0.00000000         0.00000049  Converged
Root: 3:         0.04833430        -0.00000000         0.00000270  
Root: 4:         0.06205965        -0.00000000         0.00000414  

Iteration:    7   Subspace Size:   41
Root: 1:        -0.03202357        -0.00000000         0.00000016  Converged
Root: 2:         0.00567413        -0.00000000         0.00000048  Converged
Root: 3:         0.04833430        -0.00000000         0.00000041  Converged
Root: 4:         0.06205965        -0.00000000         0.00000082  Converged

Davidson converged in 7 iterations
41 sigma vectors were formed

  Root   Mult.   Total Energy (a.u.)   Ex. Energy (a.u.)     Ex. Energy (eV)     Ex. Energy (nm)        Osc. (a.u.)  
-------------------------------------------------------------------------------------------------------------------
     1  triplet       -779.42754315
     2  singlet       -779.42677208          0.00077107          0.02098188      59091.09021043          0.00000000
     3  singlet       -779.42587756          0.00166559          0.04532310      27355.63453045          0.00000000
     4  triplet       -779.38984545          0.03769770          1.02580646       1208.65119831          0.00616320
     5  singlet       -779.35899913          0.06854403          1.86517758        664.73145414          0.00000000
     6  triplet       -779.34718529          0.08035787          2.18664849        567.00572227          0.00337615
     7  triplet       -779.33345993          0.09408323          2.56013442        484.28793229          0.22637645
     8  singlet       -779.33171186          0.09583129          2.60770162        475.45401535          0.00000000

Triplet  1: Largest CI coefficients:
  63  &  64 :  open  :   0.655846
  64  &  63 :  open  :  -0.655846
  62  &  63 :  open  :   0.248210
  63  &  62 :  open  :  -0.248210

Singlet  2: Largest CI coefficients:
  63  &  64 :  open  :   0.646209
  64  &  63 :  open  :   0.646209
  62  &  63 :  open  :  -0.254103
  63  &  62 :  open  :  -0.254103
  64  &  64 : closed :   0.113812

Singlet  3: Largest CI coefficients:
  64  &  64 : closed :   0.965263
  62  &  62 : closed :  -0.182381

Triplet  4: Largest CI coefficients:
  62  &  64 :  open  :   0.694642
  64  &  62 :  open  :  -0.694642

Singlet  5: Largest CI coefficients:
  62  &  64 :  open  :   0.505756
  64  &  62 :  open  :   0.505756
  61  &  64 :  open  :  -0.412378
  64  &  61 :  open  :  -0.412378
  62  &  62 : closed :  -0.296801
  64  &  64 : closed :  -0.138467

Triplet  6: Largest CI coefficients:
  61  &  64 :  open  :   0.695949
  64  &  61 :  open  :  -0.695949

Triplet  7: Largest CI coefficients:
  61  &  63 :  open  :  -0.476962
  63  &  61 :  open  :   0.476962
  62  &  63 :  open  :  -0.420433
  63  &  62 :  open  :   0.420433
  59  &  63 :  open  :  -0.192845
  63  &  59 :  open  :   0.192845
  63  &  64 :  open  :   0.176542
  64  &  63 :  open  :  -0.176542
  58  &  63 :  open  :   0.129229
  63  &  58 :  open  :  -0.129229

Singlet  8: Largest CI coefficients:
  61  &  63 :  open  :   0.485397
  63  &  61 :  open  :   0.485397
  62  &  63 :  open  :   0.396672
  63  &  62 :  open  :   0.396672
  59  &  63 :  open  :   0.207013
  63  &  59 :  open  :   0.207013
  63  &  64 :  open  :   0.175834
  64  &  63 :  open  :   0.175834
  58  &  63 :  open  :  -0.133031
  63  &  58 :  open  :  -0.133031

Singlet state dipole moments:

  Root       Dx         Dy         Dz         |D|  (Debye)
------------------------------------------------------------
     1    -9.9060     1.7909    -1.7370    10.2154
     2   -19.2460    -0.4039    -0.3572    19.2536
     3    -7.0961    -2.3358     0.7689     7.5101
     4    -0.1006     0.0377    -1.5687     1.5724

Triplet state dipole moments:

  Root       Dx         Dy         Dz         |D|  (Debye)
------------------------------------------------------------
     1    -9.6396     1.7937    -1.7614     9.9621
     2   -12.0851     0.0100    -0.9217    12.1202
     3    -6.2527    -3.6117     1.1747     7.3157
     4    -0.0332     0.0829    -1.6038     1.6063

Transition dipole moments between singlet states:

    Transition       Tx         Ty         Tz         |T| (a.u.)
------------------------------------------------------------------
     1 ->    2    -0.4863    -0.0650     0.0671     0.4952
     1 ->    3    -0.0473     0.1921    -0.1545     0.2510
     1 ->    4     1.8744    -0.2939     0.0966     1.8998
     2 ->    3     2.0699     0.3576    -0.2820     2.1194
     2 ->    4    -0.1210     0.0641    -0.0327     0.1408
     3 ->    4    -0.2321    -0.0088     0.0152     0.2328

 in gcp call
 n=          32
 coors(1) =   -9.62739853705209        2.13252166172063     
 -7.088415232245414E-002
 coors(2) =   -7.40582987138248        3.34437821606618     
  0.397538023794364     
 elements:            7           6
 gcp_e =   0.000000000000000E+000
 echo:  F
 pbc:  F
 method =pbeh3c              
 in gcp call
 n=          32
 coors(1) =   -9.62739853705209        2.13252166172063     
 -7.088415232245414E-002
 coors(2) =   -7.40582987138248        3.34437821606618     
  0.397538023794364     
 elements:            7           6
 gcp_e =   0.000000000000000E+000
 echo:  F
 pbc:  F
 method =pbeh3c              
Transition dipole moments between triplet states:

    Transition       Tx         Ty         Tz         |T| (a.u.)
------------------------------------------------------------------
     1 ->    2    -0.1000     0.1033    -0.0471     0.1513
     1 ->    3     0.3677    -0.1106     0.1184     0.4018
     1 ->    4     1.9299    -0.2976     0.0943     1.9550
     2 ->    3    -2.8978     0.1202    -0.1339     2.9034
     2 ->    4    -0.0740     0.0134    -0.0068     0.0755
     3 ->    4     0.1540    -0.0230     0.0050     0.1558

Magnetic transition dipole moments and rotational strengths:

 Transition      Lx         Ly         Lz       R(len)     R(vel) (a.u.)
------------------------------------------------------------------------
 1 ->    2     0.2051     0.4703    -0.2391     0.1464     0.0470
 1 ->    3     0.0909     0.1675    -0.0888    -0.0416    -0.0450
 1 ->    4    -0.3358    -0.0070    -0.4096     0.6670     0.9256

Electric transition quadrupole moments (Cartesian):

 Transition      Qxy        Qxz        Qyz        Qxx        Qyy        Qzz       norm (a.u.)
----------------------------------------------------------------------------------------------
 1 ->    2    -0.5125     0.0532     0.2236     0.5556     0.0993    -0.0961     0.8020
 1 ->    3     1.2269    -0.9818    -0.1183    -3.9870    -0.0384    -0.0288     4.2874
 1 ->    4     1.1365    -0.3961     0.0533    -5.3132    -0.4224    -0.0066     5.4644


Building Xtilde...

Building Z-vector RHS...

 Generating 2nd functional diffs
Solving CPSCF equations
Using DIIS solver

 Iter         Residual      
------  --------------------
    1      4.492042528300
    2      8.343350477425
    3      0.743992930145
    4      0.148285656281
    5      0.026468947330
    6      0.014204384098
    7      0.005868255881
    8      0.001251875828
    9      0.000299024178
   10      0.000121463492
   11      0.000044938627
   12      0.000023416098
   13      0.000008483009
   14      0.000003338191
   15      0.000001472841
   16      0.000000793743

CPSCF converged

Building X...

Computing grad Generating 2nd functional diffs
 Generating 2nd functional diffs
Building Xtilde...

Building Z-vector RHS...

 Generating 2nd functional diffs
Solving CPSCF equations
Using DIIS solver

 Iter         Residual      
------  --------------------
    1      2.557511498298
    2      5.181672216202
    3      0.678606787045
    4      0.130232169057
    5      0.020322361723
    6      0.006276742134
    7      0.001770386613
    8      0.000904509997
    9      0.000308873145
   10      0.000134396639
   11      0.000054397195
   12      0.000024834218
   13      0.000007649915
   14      0.000003857905
   15      0.000001571030
   16      0.000001039484
   17      0.000000130329

CPSCF converged

Building X...

Computing grad Generating 2nd functional diffs
 Generating 2nd functional diffs
Building Xtilde...

Building Z-vector RHS...

 Generating 2nd functional diffs
Solving CPSCF equations
Using DIIS solver

 Iter         Residual      
------  --------------------
    1      0.337141437252
    2      0.582970932844
    3      0.028197493196
    4      0.006578735673
    5      0.003428117406
    6      0.001301834672
    7      0.000837648975
    8      0.000265983982
    9      0.000109886548
   10      0.000032296956
   11      0.000013001611
   12      0.000004130600
   13      0.000002491526
   14      0.000000616689

CPSCF converged

Building X...

 Generating 2nd functional diffs
 Generating 2nd functional diffs
Lower state energy:      -779.4267720836
Upper state energy:      -779.4258775600
Energy difference:          0.0008945236
 Energy calculation finished, energy:  0.000000000E+00

Converting Cartesians to HDLC

Converting Cartesians to HDLC

Converting Cartesians to HDLC
 in dlf_makehessian...
Updating Hessian with the BFGS update, No     4
Testing convergence  in cycle    5
    Energy  0.0000E+00 Target: 1.0000E-05 converged?  yes
  Max step  6.2483E+00 Target: 4.0000E-04 converged?   no
  RMS step  6.5318E-01 Target: 2.6667E-04 converged?   no
  Max grad  4.5119E-01 Target: 1.0000E-04 converged?   no
  RMS grad  1.3626E-01 Target: 6.6667E-05 converged?   no

Converting HDLC to Cartesians
 in gcp call
 n=          32
 coors(1) =   -9.67020386490571        2.09121615738131     
 -0.111179912004602     
 coors(2) =   -7.52571283056600        3.40874447587393     
  0.422150277938602     
 elements:            7           6
 gcp_e =    1.00000000000000     
 echo:  F
 pbc:  F
 method =pbeh3c              
DFTD Energy:    -0.0204539 hartree
gCP Energy:     0.0568729 hartree
| Total AOs: 316    Total MOs: 298
Setting up the DFT grid...
| time to set the grid = 0.07 s
DFT grid points: 367986 (11499 points/atom)

                      *** Start SCF Iterations ***

 Iter     DIIS Error       Energy change      Electrons        XC Energy           Energy        Time(s)
----------------------------------------------------------------------------------------------------------
Initial temperature is 0.250000
| Skip purify step
|    1     0.0313735943    -779.1763369343   126.0187782965   -64.4864643405    -779.1763369343     1.91  
|    2     0.0698306623      +7.3886804813   125.9999712742   -63.8054080302    -771.7876564530     1.87  
|    3     0.0217878486      -0.2417910169   125.9999708764   -63.8238638112    -772.0294474699     1.84  
|    4     0.0157111366      -0.0217006629   125.9999707166   -63.8817593582    -772.0511481328     1.79  
|    5     0.0032716831      -0.0134393088   125.9999710103   -63.9004424226    -772.0645874416     1.75  
|    6     0.0010992527      -0.0007177351   125.9999709410   -63.9000676743    -772.0653051767     1.70  
|    7     0.0008359647      -0.0000522599   125.9999708875   -63.9033307351    -772.0653574366     1.64  
|    8     0.0002436500      -0.0000142885   125.9999708819   -63.9036890831    -772.0653717251     1.62  
|    9     0.0000737058      -0.0000028389   125.9999708693   -63.9033546470    -772.0653745640     1.94  
|   10     0.0000249777      -0.0000003294   125.9999708638   -63.9032854633    -772.0653748934     1.56  
----------------------------------------------------------------------------------------------------------
FINAL ENERGY: -772.0653748934 a.u.
Fractional Occupation Entropy: 0.0000000000
Mermin Free Energy:            -772.0653748934
DISPERSION CONTRIBUTION TO ENERGY: -0.0204539128 a.u.
GCP BSSE CORRECTION: 0.0568728631 a.u.
HOMO-LUMO GAP: 1.026 eV
CENTER OF MASS: {0.007671, -0.063229, -0.025561} ANGS
DIPOLE MOMENT: {-11.873315, -1.772879, 1.040624} (|D| = 12.049963) DEBYE
Writing out molden info

Running Mulliken population analysis...


  Restricted hh-TDA Parameters
--------------------------------------------
Number of occupied orbitals:            64
Number of virtual orbitals:            234
Number of molecular orbitals:          298
Number of basis functions:             316
Multiplicity of target state:      singlet

 Generating 2nd functional diffs
Reference energy:             -779.3991895496
Number of electrons:           127.9999704008
XC energy:                     -65.2184448439

      Davidson Diagonalization Parameters
-----------------------------------------------
Number of roots to find:                    4
Number of guess vectors:                   15
Maximum subspace size:                    300
Number of vectors to save:                  4
Collapse vectors per root:                  2
Number of CSFs:                          2080
Maximum Davidson iterations:              500
Residual convergence:                 1.0e-06
Orthogonality tolerance:              1.0e-12
Use incremental sigma vectors:             No

Davidson memory usage:  12.89 MB

Guess Vectors:
  64 &  64 : closed :    -0.127303
  64 &  63 :  open  :    -0.108420
  63 &  63 : closed :    -0.089537
  64 &  62 :  open  :    -0.059207
  63 &  62 :  open  :    -0.040324
  64 &  61 :  open  :    -0.008721
  62 &  62 : closed :     0.008889
  63 &  61 :  open  :     0.010162
  64 &  59 :  open  :     0.030255
  64 &  60 :  open  :     0.037117
  63 &  59 :  open  :     0.049138
  63 &  60 :  open  :     0.056000
  64 &  58 :  open  :     0.058837
  62 &  61 :  open  :     0.059375
  64 &  57 :  open  :     0.068718

  Root           Eigenvalue       Energy Change        Residual
-------------------------------------------------------------------
Iteration:    0   Subspace Size:   15
Root: 1:        -0.03605225        -0.03605225         0.02477301  
Root: 2:        -0.03338183        -0.03338183         0.03792497  
Root: 3:         0.04209763         0.04209763         0.03951027  
Root: 4:         0.07207046         0.07207046         0.04512543  

Iteration:    1   Subspace Size:   19
Root: 1:        -0.03750868        -0.00145643         0.00346173  
Root: 2:        -0.03631152        -0.00292970         0.00605481  
Root: 3:         0.03747671        -0.00462092         0.01368928  
Root: 4:         0.06727372        -0.00479675         0.03139780  

Iteration:    2   Subspace Size:   23
Root: 1:        -0.03753449        -0.00002581         0.00065414  
Root: 2:        -0.03639871        -0.00008719         0.00130555  
Root: 3:         0.03691319        -0.00056352         0.00353034  
Root: 4:         0.06472880        -0.00254492         0.01497417  

Iteration:    3   Subspace Size:   27
Root: 1:        -0.03753528        -0.00000079         0.00011936  
Root: 2:        -0.03640207        -0.00000336         0.00023751  
Root: 3:         0.03688193        -0.00003126         0.00066866  
Root: 4:         0.06413984        -0.00058896         0.00352175  

Iteration:    4   Subspace Size:   31
Root: 1:        -0.03753531        -0.00000002         0.00002202  
Root: 2:        -0.03640218        -0.00000011         0.00003958  
Root: 3:         0.03688083        -0.00000111         0.00016703  
Root: 4:         0.06410884        -0.00003100         0.00111562  

Iteration:    5   Subspace Size:   35
Root: 1:        -0.03753531        -0.00000000         0.00000346  
Root: 2:        -0.03640219        -0.00000000         0.00000701  
Root: 3:         0.03688075        -0.00000007         0.00004429  
Root: 4:         0.06410561        -0.00000323         0.00051476  

Iteration:    6   Subspace Size:   39
Root: 1:        -0.03753531        -0.00000000         0.00000066  Converged
Root: 2:        -0.03640219        -0.00000000         0.00000117  
Root: 3:         0.03688075        -0.00000000         0.00000960  
Root: 4:         0.06410458        -0.00000103         0.00034868  

Iteration:    7   Subspace Size:   42
Root: 1:        -0.03753531        -0.00000000         0.00000065  Converged
Root: 2:        -0.03640219        -0.00000000         0.00000018  Converged
Root: 3:         0.03688075        -0.00000000         0.00000198  
Root: 4:         0.06410412        -0.00000046         0.00014898  

Iteration:    8   Subspace Size:   44
Root: 1:        -0.03753531        -0.00000000         0.00000065  Converged
Root: 2:        -0.03640219        -0.00000000         0.00000017  Converged
Root: 3:         0.03688075        -0.00000000         0.00000040  Converged
Root: 4:         0.06410408        -0.00000005         0.00003940  

Iteration:    9   Subspace Size:   45
Root: 1:        -0.03753531        -0.00000000         0.00000064  Converged
Root: 2:        -0.03640219        -0.00000000         0.00000017  Converged
Root: 3:         0.03688075        -0.00000000         0.00000039  Converged
Root: 4:         0.06410407        -0.00000000         0.00000931  

Iteration:   10   Subspace Size:   46
Root: 1:        -0.03753531        -0.00000000         0.00000064  Converged
Root: 2:        -0.03640219        -0.00000000         0.00000017  Converged
Root: 3:         0.03688075        -0.00000000         0.00000039  Converged
Root: 4:         0.06410407        -0.00000000         0.00000218  

Iteration:   11   Subspace Size:   47
Root: 1:        -0.03753531        -0.00000000         0.00000062  Converged
Root: 2:        -0.03640219        -0.00000000         0.00000016  Converged
Root: 3:         0.03688075        -0.00000000         0.00000039  Converged
Root: 4:         0.06410407        -0.00000000         0.00000051  Converged

Davidson converged in 11 iterations
47 sigma vectors were formed

      Davidson Diagonalization Parameters
-----------------------------------------------
Number of roots to find:                    4
Number of guess vectors:                   15
Maximum subspace size:                    300
Number of vectors to save:                  4
Collapse vectors per root:                  2
Number of CSFs:                          2016
Maximum Davidson iterations:              500
Residual convergence:                 1.0e-06
Orthogonality tolerance:              1.0e-12
Use incremental sigma vectors:             No

Davidson memory usage:  12.58 MB

Guess Vectors:
  64 &  63 :  open  :    -0.108420
  64 &  62 :  open  :    -0.059207
  63 &  62 :  open  :    -0.040324
  64 &  61 :  open  :    -0.008721
  63 &  61 :  open  :     0.010162
  64 &  59 :  open  :     0.030255
  64 &  60 :  open  :     0.037117
  63 &  59 :  open  :     0.049138
  63 &  60 :  open  :     0.056000
  64 &  58 :  open  :     0.058837
  62 &  61 :  open  :     0.059375
  64 &  57 :  open  :     0.068718
  63 &  58 :  open  :     0.077720
  63 &  57 :  open  :     0.087601
  62 &  59 :  open  :     0.098352

  Root           Eigenvalue       Energy Change        Residual
-------------------------------------------------------------------
Iteration:    0   Subspace Size:   15
Root: 1:        -0.03735430        -0.03735430         0.02186747  
Root: 2:         0.00694506         0.00694506         0.02211595  
Root: 3:         0.05075474         0.05075474         0.02476459  
Root: 4:         0.06448853         0.06448853         0.02774711  

Iteration:    1   Subspace Size:   19
Root: 1:        -0.03839250        -0.00103820         0.00243919  
Root: 2:         0.00534274        -0.00160232         0.00364765  
Root: 3:         0.04829289        -0.00246184         0.00678317  
Root: 4:         0.06245394        -0.00203459         0.00682494  

Iteration:    2   Subspace Size:   23
Root: 1:        -0.03840569        -0.00001319         0.00038930  
Root: 2:         0.00530510        -0.00003764         0.00077771  
Root: 3:         0.04815328        -0.00013961         0.00169309  
Root: 4:         0.06233110        -0.00012283         0.00139256  

Iteration:    3   Subspace Size:   27
Root: 1:        -0.03840600        -0.00000031         0.00006126  
Root: 2:         0.00530345        -0.00000165         0.00013362  
Root: 3:         0.04814516        -0.00000812         0.00037182  
Root: 4:         0.06232615        -0.00000495         0.00047502  

Iteration:    4   Subspace Size:   31
Root: 1:        -0.03840601        -0.00000001         0.00000811  
Root: 2:         0.00530341        -0.00000005         0.00002120  
Root: 3:         0.04814473        -0.00000043         0.00008317  
Root: 4:         0.06232565        -0.00000050         0.00010507  

Iteration:    5   Subspace Size:   35
Root: 1:        -0.03840601        -0.00000000         0.00000121  
Root: 2:         0.00530341        -0.00000000         0.00000383  
Root: 3:         0.04814471        -0.00000002         0.00001543  
Root: 4:         0.06232563        -0.00000002         0.00002333  

Iteration:    6   Subspace Size:   39
Root: 1:        -0.03840601        -0.00000000         0.00000016  Converged
Root: 2:         0.00530341        -0.00000000         0.00000058  Converged
Root: 3:         0.04814471        -0.00000000         0.00000243  
Root: 4:         0.06232563        -0.00000000         0.00000364  

Iteration:    7   Subspace Size:   41
Root: 1:        -0.03840601        -0.00000000         0.00000016  Converged
Root: 2:         0.00530341        -0.00000000         0.00000057  Converged
Root: 3:         0.04814471        -0.00000000         0.00000036  Converged
Root: 4:         0.06232563        -0.00000000         0.00000071  Converged

Davidson converged in 7 iterations
41 sigma vectors were formed

  Root   Mult.   Total Energy (a.u.)   Ex. Energy (a.u.)     Ex. Energy (eV)     Ex. Energy (nm)        Osc. (a.u.)  
-------------------------------------------------------------------------------------------------------------------
     1  triplet       -779.43759556
     2  singlet       -779.43672486          0.00087070          0.02369301      52329.44977092          0.00000000
     3  singlet       -779.43559174          0.00200382          0.05452677      22738.22941369          0.00000000
     4  triplet       -779.39388614          0.04370942          1.18939355       1042.41544351          0.00555165
     5  singlet       -779.36230880          0.07528676          2.04865655        605.19768789          0.00000000
     6  triplet       -779.35104484          0.08655072          2.35516454        526.43549439          0.00300269
     7  triplet       -779.33686392          0.10073164          2.74104682        452.32434562          0.26504345
     8  singlet       -779.33508548          0.10251008          2.78944084        444.47696776          0.00000000

Triplet  1: Largest CI coefficients:
  63  &  64 :  open  :   0.664837
  64  &  63 :  open  :  -0.664837
  62  &  63 :  open  :   0.226862
  63  &  62 :  open  :  -0.226862

Singlet  2: Largest CI coefficients:
  63  &  64 :  open  :  -0.657478
  64  &  63 :  open  :  -0.657478
  62  &  63 :  open  :   0.233527
  63  &  62 :  open  :   0.233527

Singlet  3: Largest CI coefficients:
  64  &  64 : closed :  -0.971760
  62  &  62 : closed :   0.164829

Triplet  4: Largest CI coefficients:
  62  &  64 :  open  :   0.694256
  64  &  62 :  open  :  -0.694256

Singlet  5: Largest CI coefficients:
  62  &  64 :  open  :   0.505159
  64  &  62 :  open  :   0.505159
  61  &  64 :  open  :  -0.428069
  64  &  61 :  open  :  -0.428069
  62  &  62 : closed :  -0.255462
  64  &  64 : closed :  -0.129780

Triplet  6: Largest CI coefficients:
  61  &  64 :  open  :  -0.694448
  64  &  61 :  open  :   0.694448

Triplet  7: Largest CI coefficients:
  62  &  63 :  open  :  -0.489492
  63  &  62 :  open  :   0.489492
  61  &  63 :  open  :  -0.413449
  63  &  61 :  open  :   0.413449
  59  &  63 :  open  :  -0.186949
  63  &  59 :  open  :   0.186949
  63  &  64 :  open  :   0.171530
  64  &  63 :  open  :  -0.171530
  58  &  63 :  open  :   0.110639
  63  &  58 :  open  :  -0.110639

Singlet  8: Largest CI coefficients:
  62  &  63 :  open  :  -0.460929
  63  &  62 :  open  :  -0.460929
  61  &  63 :  open  :  -0.419546
  63  &  61 :  open  :  -0.419546
  59  &  63 :  open  :  -0.206711
  63  &  59 :  open  :  -0.206711
  63  &  64 :  open  :  -0.171127
  64  &  63 :  open  :  -0.171127
  63  &  63 : closed :   0.151120
  58  &  63 :  open  :   0.110753
  63  &  58 :  open  :   0.110753

Singlet state dipole moments:

  Root       Dx         Dy         Dz         |D|  (Debye)
------------------------------------------------------------
     1    -9.6734     1.6794    -1.5296     9.9365
     2   -19.8746    -0.2973    -0.1641    19.8775
     3    -7.0804    -2.1480     0.5378     7.4185
     4    -0.1919    -0.0606    -1.2773     1.2931

Triplet state dipole moments:

  Root       Dx         Dy         Dz         |D|  (Debye)
------------------------------------------------------------
     1    -9.4472     1.6635    -1.5407     9.7155
     2   -12.7815    -0.0193    -0.7520    12.8036
     3    -5.0519    -3.6673     1.1189     6.3422
     4     0.0290    -0.0381    -1.3082     1.3091

Transition dipole moments between singlet states:

    Transition       Tx         Ty         Tz         |T| (a.u.)
------------------------------------------------------------------
     1 ->    2    -0.4335    -0.0235     0.0450     0.4365
     1 ->    3     0.0981    -0.1668     0.1208     0.2281
     1 ->    4     1.9545    -0.3378     0.1116     1.9866
     2 ->    3    -2.1930    -0.2573     0.2464     2.2217
     2 ->    4     0.0173     0.0494    -0.0359     0.0635
     3 ->    4     0.3705    -0.0182    -0.0066     0.3710

 in gcp call
 n=          32
 coors(1) =   -9.67020386490571        2.09121615738131     
 -0.111179912004602     
 coors(2) =   -7.52571283056600        3.40874447587393     
  0.422150277938602     
 elements:            7           6
 gcp_e =   0.000000000000000E+000
 echo:  F
 pbc:  F
 method =pbeh3c              
 in gcp call
 n=          32
 coors(1) =   -9.67020386490571        2.09121615738131     
 -0.111179912004602     
 coors(2) =   -7.52571283056600        3.40874447587393     
  0.422150277938602     
 elements:            7           6
 gcp_e =   0.000000000000000E+000
 echo:  F
 pbc:  F
 method =pbeh3c              
Transition dipole moments between triplet states:

    Transition       Tx         Ty         Tz         |T| (a.u.)
------------------------------------------------------------------
     1 ->    2    -0.0672     0.1014    -0.0351     0.1266
     1 ->    3    -0.3959     0.1127    -0.1065     0.4252
     1 ->    4     2.0076    -0.3409     0.1084     2.0392
     2 ->    3     2.8272    -0.1199     0.0583     2.8304
     2 ->    4    -0.0943     0.0106    -0.0017     0.0950
     3 ->    4    -0.1431     0.0478    -0.0187     0.1521

Magnetic transition dipole moments and rotational strengths:

 Transition      Lx         Ly         Lz       R(len)     R(vel) (a.u.)
------------------------------------------------------------------------
 1 ->    2     0.1852     0.4289    -0.2468     0.1015     0.0440
 1 ->    3    -0.0990    -0.1586     0.0776    -0.0261    -0.0221
 1 ->    4    -0.3162    -0.0000    -0.4036     0.6631     0.9802

Electric transition quadrupole moments (Cartesian):

 Transition      Qxy        Qxz        Qyz        Qxx        Qyy        Qzz       norm (a.u.)
----------------------------------------------------------------------------------------------
 1 ->    2    -0.3721    -0.0299     0.1615     0.7239     0.0901    -0.0503     0.8367
 1 ->    3    -1.1310     0.7886     0.0661     4.0849     0.0710     0.0603     4.3128
 1 ->    4     1.3118    -0.3730     0.0484    -6.7496    -0.4531     0.0220     6.9011


Building Xtilde...

Building Z-vector RHS...

 Generating 2nd functional diffs
Solving CPSCF equations
Using DIIS solver

 Iter         Residual      
------  --------------------
    1      4.379446830459
    2      8.154860462742
    3      0.861464117249
    4      0.140822040343
    5      0.025320893804
    6      0.013786638694
    7      0.005622404798
    8      0.001250027904
    9      0.000245725847
   10      0.000108001437
   11      0.000038031845
   12      0.000018747016
   13      0.000006470347
   14      0.000003827776
   15      0.000001800886
   16      0.000000830141

CPSCF converged

Building X...

Computing grad Generating 2nd functional diffs
 Generating 2nd functional diffs
Building Xtilde...

Building Z-vector RHS...

 Generating 2nd functional diffs
Solving CPSCF equations
Using DIIS solver

 Iter         Residual      
------  --------------------
    1      2.491233243258
    2      5.162097148549
    3      0.665432953682
    4      0.109037007697
    5      0.022363084904
    6      0.006276676252
    7      0.001767169967
    8      0.000876577162
    9      0.000290103785
   10      0.000114942091
   11      0.000048703586
   12      0.000019975517
   13      0.000004792595
   14      0.000002505904
   15      0.000000994327

CPSCF converged

Building X...

Computing grad Generating 2nd functional diffs
 Generating 2nd functional diffs
Building Xtilde...

Building Z-vector RHS...

 Generating 2nd functional diffs
Solving CPSCF equations
Using DIIS solver

 Iter         Residual      
------  --------------------
    1      0.257394250695
    2      0.434795741533
    3      0.032849112636
    4      0.012709331473
    5      0.005340986720
    6      0.002080309874
    7      0.000662052075
    8      0.000222266457
    9      0.000090631288
   10      0.000024007267
   11      0.000012295524
   12      0.000003400627
   13      0.000002382959
   14      0.000000665823

CPSCF converged

Building X...

 Generating 2nd functional diffs
 Generating 2nd functional diffs
Lower state energy:      -779.4367248571
Upper state energy:      -779.4355917371
Energy difference:          0.0011331200
 Energy calculation finished, energy:  0.000000000E+00

Converting Cartesians to HDLC

Converting Cartesians to HDLC

Converting Cartesians to HDLC
 in dlf_makehessian...
Updating Hessian with the BFGS update, No     5
Testing convergence  in cycle    6
    Energy  0.0000E+00 Target: 1.0000E-05 converged?  yes
  Max step  4.6919E+00 Target: 4.0000E-04 converged?   no
  RMS step  5.2024E-01 Target: 2.6667E-04 converged?   no
  Max grad  5.6516E-02 Target: 1.0000E-04 converged?   no
  RMS grad  9.5984E-03 Target: 6.6667E-05 converged?   no

Converting HDLC to Cartesians
 in gcp call
 n=          32
 coors(1) =   -9.72384484755251        2.02786975713220     
 -0.145607422303805     
 coors(2) =   -7.65630089705971        3.43713215463187     
  0.448734036657716     
 elements:            7           6
 gcp_e =    1.00000000000000     
 echo:  F
 pbc:  F
 method =pbeh3c              
DFTD Energy:    -0.0204778 hartree
gCP Energy:     0.0564328 hartree
| Total AOs: 316    Total MOs: 298
Setting up the DFT grid...
| time to set the grid = 0.07 s
DFT grid points: 368002 (11500 points/atom)

                      *** Start SCF Iterations ***

 Iter     DIIS Error       Energy change      Electrons        XC Energy           Energy        Time(s)
----------------------------------------------------------------------------------------------------------
Initial temperature is 0.250000
| Skip purify step
|    1     0.0312173677    -779.1465734084   125.9973710946   -64.4848890775    -779.1465734084     1.89  
|    2     0.0829220156      +7.3718587650   125.9999883616   -63.7933103993    -771.7747146434     1.84  
|    3     0.0230921600      -0.2578938209   125.9999865547   -63.8212407941    -772.0326084642     1.81  
|    4     0.0175839597      -0.0233040310   125.9999869810   -63.8789155225    -772.0559124953     1.78  
|    5     0.0035310942      -0.0150030023   125.9999869275   -63.8939110936    -772.0709154976     1.73  
|    6     0.0025290834      -0.0007303704   125.9999868541   -63.9003063025    -772.0716458680     1.67  
|    7     0.0004845209      -0.0001837909   125.9999867907   -63.8981725714    -772.0718296589     1.62  
|    8     0.0002703563      -0.0000152385   125.9999867782   -63.9003515071    -772.0718448975     1.57  
|    9     0.0000737288      -0.0000033484   125.9999867595   -63.8997368433    -772.0718482458     1.91  
|   10     0.0000416136      -0.0000003701   125.9999867539   -63.8996617333    -772.0718486159     1.53  
----------------------------------------------------------------------------------------------------------
FINAL ENERGY: -772.0718486159 a.u.
Fractional Occupation Entropy: 0.0000000000
Mermin Free Energy:            -772.0718486159
DISPERSION CONTRIBUTION TO ENERGY: -0.0204777521 a.u.
GCP BSSE CORRECTION: 0.0564328002 a.u.
HOMO-LUMO GAP: 1.083 eV
CENTER OF MASS: {0.014857, -0.045508, -0.011939} ANGS
DIPOLE MOMENT: {-11.470682, -2.038813, 0.638111} (|D| = 11.667926) DEBYE
Writing out molden info

Running Mulliken population analysis...


  Restricted hh-TDA Parameters
--------------------------------------------
Number of occupied orbitals:            64
Number of virtual orbitals:            234
Number of molecular orbitals:          298
Number of basis functions:             316
Multiplicity of target state:      singlet

 Generating 2nd functional diffs
Reference energy:             -779.4061333694
Number of electrons:           127.9999865437
XC energy:                     -65.2147448000

      Davidson Diagonalization Parameters
-----------------------------------------------
Number of roots to find:                    4
Number of guess vectors:                   15
Maximum subspace size:                    300
Number of vectors to save:                  4
Collapse vectors per root:                  2
Number of CSFs:                          2080
Maximum Davidson iterations:              500
Residual convergence:                 1.0e-06
Orthogonality tolerance:              1.0e-12
Use incremental sigma vectors:             No

Davidson memory usage:  12.89 MB

Guess Vectors:
  64 &  64 : closed :    -0.130294
  64 &  63 :  open  :    -0.110399
  63 &  63 : closed :    -0.090503
  64 &  62 :  open  :    -0.060823
  63 &  62 :  open  :    -0.040927
  64 &  61 :  open  :    -0.002179
  62 &  62 : closed :     0.008649
  63 &  61 :  open  :     0.017717
  64 &  59 :  open  :     0.031811
  64 &  60 :  open  :     0.038295
  63 &  59 :  open  :     0.051707
  63 &  60 :  open  :     0.058191
  64 &  58 :  open  :     0.065668
  62 &  61 :  open  :     0.067292
  64 &  57 :  open  :     0.069057

  Root           Eigenvalue       Energy Change        Residual
-------------------------------------------------------------------
Iteration:    0   Subspace Size:   15
Root: 1:        -0.03812856        -0.03812856         0.02483540  
Root: 2:        -0.03552903        -0.03552903         0.03727031  
Root: 3:         0.04543894         0.04543894         0.03875830  
Root: 4:         0.07146769         0.07146769         0.04544250  

Iteration:    1   Subspace Size:   19
Root: 1:        -0.03949487        -0.00136631         0.00572521  
Root: 2:        -0.03826281        -0.00273378         0.00567446  
Root: 3:         0.04104125        -0.00439770         0.01250542  
Root: 4:         0.06647712        -0.00499056         0.01768241  

Iteration:    2   Subspace Size:   23
Root: 1:        -0.03957173        -0.00007686         0.00146988  
Root: 2:        -0.03833932        -0.00007651         0.00118060  
Root: 3:         0.04060144        -0.00043981         0.00362076  
Root: 4:         0.06564589        -0.00083124         0.00784642  

Iteration:    3   Subspace Size:   27
Root: 1:        -0.03957626        -0.00000453         0.00029602  
Root: 2:        -0.03834205        -0.00000273         0.00022584  
Root: 3:         0.04056849        -0.00003296         0.00079741  
Root: 4:         0.06546263        -0.00018326         0.00515670  

Iteration:    4   Subspace Size:   31
Root: 1:        -0.03957642        -0.00000017         0.00005528  
Root: 2:        -0.03834215        -0.00000010         0.00003695  
Root: 3:         0.04056698        -0.00000150         0.00018251  
Root: 4:         0.06519713        -0.00026550         0.00696629  

Iteration:    5   Subspace Size:   35
Root: 1:        -0.03957643        -0.00000000         0.00000972  
Root: 2:        -0.03834215        -0.00000000         0.00000629  
Root: 3:         0.04056690        -0.00000008         0.00004752  
Root: 4:         0.06504961        -0.00014752         0.00305481  

Iteration:    6   Subspace Size:   39
Root: 1:        -0.03957643        -0.00000000         0.00000154  
Root: 2:        -0.03834215        -0.00000000         0.00000093  Converged
Root: 3:         0.04056690        -0.00000001         0.00000890  
Root: 4:         0.06502879        -0.00002083         0.00072184  

Iteration:    7   Subspace Size:   42
Root: 1:        -0.03957643        -0.00000000         0.00000022  Converged
Root: 2:        -0.03834215        -0.00000000         0.00000067  Converged
Root: 3:         0.04056690        -0.00000000         0.00000188  
Root: 4:         0.06502761        -0.00000118         0.00018644  

Iteration:    8   Subspace Size:   44
Root: 1:        -0.03957643        -0.00000000         0.00000021  Converged
Root: 2:        -0.03834215        -0.00000000         0.00000065  Converged
Root: 3:         0.04056690        -0.00000000         0.00000035  Converged
Root: 4:         0.06502753        -0.00000007         0.00004869  

Iteration:    9   Subspace Size:   45
Root: 1:        -0.03957643        -0.00000000         0.00000021  Converged
Root: 2:        -0.03834215        -0.00000000         0.00000065  Converged
Root: 3:         0.04056690        -0.00000000         0.00000034  Converged
Root: 4:         0.06502753        -0.00000001         0.00001052  

Iteration:   10   Subspace Size:   46
Root: 1:        -0.03957643        -0.00000000         0.00000021  Converged
Root: 2:        -0.03834215        -0.00000000         0.00000065  Converged
Root: 3:         0.04056690        -0.00000000         0.00000034  Converged
Root: 4:         0.06502753        -0.00000000         0.00000257  

Iteration:   11   Subspace Size:   47
Root: 1:        -0.03957643         0.00000000         0.00000021  Converged
Root: 2:        -0.03834215        -0.00000000         0.00000064  Converged
Root: 3:         0.04056690        -0.00000000         0.00000032  Converged
Root: 4:         0.06502753        -0.00000000         0.00000064  Converged

Davidson converged in 11 iterations
47 sigma vectors were formed

      Davidson Diagonalization Parameters
-----------------------------------------------
Number of roots to find:                    4
Number of guess vectors:                   15
Maximum subspace size:                    300
Number of vectors to save:                  4
Collapse vectors per root:                  2
Number of CSFs:                          2016
Maximum Davidson iterations:              500
Residual convergence:                 1.0e-06
Orthogonality tolerance:              1.0e-12
Use incremental sigma vectors:             No

Davidson memory usage:  12.58 MB

Guess Vectors:
  64 &  63 :  open  :    -0.110399
  64 &  62 :  open  :    -0.060823
  63 &  62 :  open  :    -0.040927
  64 &  61 :  open  :    -0.002179
  63 &  61 :  open  :     0.017717
  64 &  59 :  open  :     0.031811
  64 &  60 :  open  :     0.038295
  63 &  59 :  open  :     0.051707
  63 &  60 :  open  :     0.058191
  64 &  58 :  open  :     0.065668
  62 &  61 :  open  :     0.067292
  64 &  57 :  open  :     0.069057
  63 &  58 :  open  :     0.085564
  63 &  57 :  open  :     0.088953
  64 &  56 :  open  :     0.095717

  Root           Eigenvalue       Energy Change        Residual
-------------------------------------------------------------------
Iteration:    0   Subspace Size:   15
Root: 1:        -0.03936417        -0.03936417         0.02241214  
Root: 2:         0.00808230         0.00808230         0.02265419  
Root: 3:         0.05335295         0.05335295         0.02487367  
Root: 4:         0.06602465         0.06602465         0.02997201  

Iteration:    1   Subspace Size:   19
Root: 1:        -0.04046763        -0.00110346         0.00312249  
Root: 2:         0.00639621        -0.00168609         0.00405945  
Root: 3:         0.05077141        -0.00258153         0.00846329  
Root: 4:         0.06360649        -0.00241816         0.00969851  

Iteration:    2   Subspace Size:   23
Root: 1:        -0.04049170        -0.00002407         0.00053886  
Root: 2:         0.00634890        -0.00004732         0.00069527  
Root: 3:         0.05054325        -0.00022816         0.00238636  
Root: 4:         0.06335101        -0.00025547         0.00280129  

Iteration:    3   Subspace Size:   27
Root: 1:        -0.04049230        -0.00000059         0.00007527  
Root: 2:         0.00634758        -0.00000131         0.00011734  
Root: 3:         0.05052655        -0.00001670         0.00043372  
Root: 4:         0.06332844        -0.00002258         0.00060420  

Iteration:    4   Subspace Size:   31
Root: 1:        -0.04049231        -0.00000001         0.00001043  
Root: 2:         0.00634755        -0.00000003         0.00001735  
Root: 3:         0.05052597        -0.00000059         0.00009156  
Root: 4:         0.06332765        -0.00000079         0.00010596  

Iteration:    5   Subspace Size:   35
Root: 1:        -0.04049231        -0.00000000         0.00000170  
Root: 2:         0.00634755        -0.00000000         0.00000278  
Root: 3:         0.05052594        -0.00000002         0.00001730  
Root: 4:         0.06332763        -0.00000002         0.00002245  

Iteration:    6   Subspace Size:   39
Root: 1:        -0.04049231        -0.00000000         0.00000026  Converged
Root: 2:         0.00634755        -0.00000000         0.00000044  Converged
Root: 3:         0.05052594        -0.00000000         0.00000310  
Root: 4:         0.06332763        -0.00000000         0.00000373  

Iteration:    7   Subspace Size:   41
Root: 1:        -0.04049231        -0.00000000         0.00000024  Converged
Root: 2:         0.00634755        -0.00000000         0.00000042  Converged
Root: 3:         0.05052594        -0.00000000         0.00000058  Converged
Root: 4:         0.06332763        -0.00000000         0.00000071  Converged

Davidson converged in 7 iterations
41 sigma vectors were formed

  Root   Mult.   Total Energy (a.u.)   Ex. Energy (a.u.)     Ex. Energy (eV)     Ex. Energy (nm)        Osc. (a.u.)  
-------------------------------------------------------------------------------------------------------------------
     1  triplet       -779.44662568
     2  singlet       -779.44570980          0.00091588          0.02492237      49748.16654640          0.00000000
     3  singlet       -779.44447552          0.00215015          0.05850868      21190.74105541          0.00000000
     4  triplet       -779.39978582          0.04683986          1.27457712        972.74789240          0.00909225
     5  singlet       -779.36556647          0.08105920          2.20573277        562.09991785          0.00000000
     6  triplet       -779.35560743          0.09101825          2.47673217        500.59599662          0.00203713
     7  triplet       -779.34280574          0.10381993          2.82508362        438.86920606          0.32151781
     8  singlet       -779.34110584          0.10551983          2.87134026        431.79912359          0.00000000

Triplet  1: Largest CI coefficients:
  63  &  64 :  open  :  -0.668861
  64  &  63 :  open  :   0.668861
  62  &  63 :  open  :  -0.217685
  63  &  62 :  open  :   0.217685

Singlet  2: Largest CI coefficients:
  63  &  64 :  open  :  -0.660639
  64  &  63 :  open  :  -0.660639
  62  &  63 :  open  :   0.223271
  63  &  62 :  open  :   0.223271
  64  &  64 : closed :  -0.102207

Singlet  3: Largest CI coefficients:
  64  &  64 : closed :  -0.971747
  62  &  62 : closed :   0.159448

Triplet  4: Largest CI coefficients:
  62  &  64 :  open  :   0.694131
  64  &  62 :  open  :  -0.694131

Singlet  5: Largest CI coefficients:
  62  &  64 :  open  :   0.496227
  64  &  62 :  open  :   0.496227
  61  &  64 :  open  :  -0.444050
  64  &  61 :  open  :  -0.444050
  62  &  62 : closed :  -0.231070
  64  &  64 : closed :  -0.124084

Triplet  6: Largest CI coefficients:
  61  &  64 :  open  :   0.691879
  64  &  61 :  open  :  -0.691879

Triplet  7: Largest CI coefficients:
  62  &  63 :  open  :   0.554291
  63  &  62 :  open  :  -0.554291
  61  &  63 :  open  :   0.329228
  63  &  61 :  open  :  -0.329228
  63  &  64 :  open  :  -0.174766
  64  &  63 :  open  :   0.174766
  59  &  63 :  open  :   0.170895
  63  &  59 :  open  :  -0.170895
  58  &  63 :  open  :  -0.122253
  63  &  58 :  open  :   0.122253

Singlet  8: Largest CI coefficients:
  62  &  63 :  open  :   0.500847
  63  &  62 :  open  :   0.500847
  61  &  63 :  open  :   0.324048
  63  &  61 :  open  :   0.324048
  63  &  63 : closed :  -0.203451
  59  &  63 :  open  :   0.188209
  63  &  59 :  open  :   0.188209
  63  &  64 :  open  :   0.162637
  64  &  63 :  open  :   0.162637
  62  &  64 :  open  :   0.144980
  64  &  62 :  open  :   0.144980
  58  &  63 :  open  :  -0.124415
  63  &  58 :  open  :  -0.124415
  61  &  64 :  open  :   0.122687
  64  &  61 :  open  :   0.122687

Singlet state dipole moments:

  Root       Dx         Dy         Dz         |D|  (Debye)
------------------------------------------------------------
     1    -9.4499     1.5869    -1.3592     9.6781
     2   -19.9969    -0.2738    -0.0028    19.9988
     3    -7.8040    -1.9779     0.3055     8.0566
     4    -1.1520    -0.2241    -0.9299     1.4973

Triplet state dipole moments:

  Root       Dx         Dy         Dz         |D|  (Debye)
------------------------------------------------------------
     1    -9.1662     1.5639    -1.3696     9.3989
     2   -13.8031    -0.0639    -0.5516    13.8143
     3    -3.2150    -3.9063     0.9944     5.1560
     4     0.4460    -0.1616    -1.0564     1.1580

Transition dipole moments between singlet states:

    Transition       Tx         Ty         Tz         |T| (a.u.)
------------------------------------------------------------------
     1 ->    2    -0.5368    -0.0239     0.0490     0.5396
     1 ->    3     0.0275    -0.1547     0.0943     0.1832
     1 ->    4    -2.1157     0.3864    -0.1410     2.1553
     2 - in gcp call
 n=          32
 coors(1) =   -9.72384484755251        2.02786975713220     
 -0.145607422303805     
 coors(2) =   -7.65630089705971        3.43713215463187     
  0.448734036657716     
 elements:            7           6
 gcp_e =   0.000000000000000E+000
 echo:  F
 pbc:  F
 method =pbeh3c              
 in gcp call
 n=          32
 coors(1) =   -9.72384484755251        2.02786975713220     
 -0.145607422303805     
 coors(2) =   -7.65630089705971        3.43713215463187     
  0.448734036657716     
 elements:            7           6
 gcp_e =   0.000000000000000E+000
 echo:  F
 pbc:  F
 method =pbeh3c              
>    3    -2.3375    -0.1720     0.2081     2.3530
     2 ->    4    -0.7319     0.0584     0.0286     0.7348
     3 ->    4    -1.3485     0.2054    -0.0436     1.3648

Transition dipole moments between triplet states:

    Transition       Tx         Ty         Tz         |T| (a.u.)
------------------------------------------------------------------
     1 ->    2     0.0154    -0.0930     0.0192     0.0962
     1 ->    3    -0.4109     0.1226    -0.0920     0.4385
     1 ->    4     2.0813    -0.3712     0.1219     2.1176
     2 ->    3    -2.5506     0.0595     0.0389     2.5516
     2 ->    4     0.0852    -0.0026    -0.0068     0.0855
     3 ->    4    -0.1447     0.0649    -0.0228     0.1602

Magnetic transition dipole moments and rotational strengths:

 Transition      Lx         Ly         Lz       R(len)     R(vel) (a.u.)
------------------------------------------------------------------------
 1 ->    2     0.1630     0.3900    -0.2588     0.1095     0.0439
 1 ->    3    -0.0997    -0.1671     0.0626    -0.0290    -0.0238
 1 ->    4     0.2716    -0.0386     0.3384     0.6373     0.9383

Electric transition quadrupole moments (Cartesian):

 Transition      Qxy        Qxz        Qyz        Qxx        Qyy        Qzz       norm (a.u.)
----------------------------------------------------------------------------------------------
 1 ->    2    -0.4141    -0.0047     0.1687     0.8099     0.0673     0.0143     0.9277
 1 ->    3    -1.1563     0.6315     0.0579     4.1851     0.0699     0.0709     4.3891
 1 ->    4    -1.2959     0.2375    -0.0218     7.3962     0.4368    -0.0565     7.5256


Building Xtilde...

Building Z-vector RHS...

 Generating 2nd functional diffs
Solving CPSCF equations
Using DIIS solver

 Iter         Residual      
------  --------------------
    1      4.218601988368
    2      7.828228644993
    3      0.936358080317
    4      0.135371214210
    5      0.024152958955
    6      0.013142240186
    7      0.005309229717
    8      0.001286940014
    9      0.000252804814
   10      0.000119925332
   11      0.000042387775
   12      0.000024991348
   13      0.000009179110
   14      0.000003373171
   15      0.000001650506
   16      0.000000854088

CPSCF converged

Building X...

Computing grad Generating 2nd functional diffs
 Generating 2nd functional diffs
Building Xtilde...

Building Z-vector RHS...

 Generating 2nd functional diffs
Solving CPSCF equations
Using DIIS solver

 Iter         Residual      
------  --------------------
    1      2.486877662687
    2      5.224574922639
    3      0.654905256143
    4      0.087824937133
    5      0.023899410655
    6      0.006317007787
    7      0.001887190113
    8      0.000904060016
    9      0.000293462864
   10      0.000110199558
   11      0.000047695138
   12      0.000019610625
   13      0.000004808006
   14      0.000003263156
   15      0.000001437667
   16      0.000000721182

CPSCF converged

Building X...

Computing grad Generating 2nd functional diffs
 Generating 2nd functional diffs
Building Xtilde...

Building Z-vector RHS...

 Generating 2nd functional diffs
Solving CPSCF equations
Using DIIS solver

 Iter         Residual      
------  --------------------
    1      0.301661848814
    2      0.498117069249
    3      0.043466059431
    4      0.015360337725
    5      0.005248233192
    6      0.002107124751
    7      0.000723135437
    8      0.000246869703
    9      0.000090307937
   10      0.000023668509
   11      0.000011732639
   12      0.000002992158
   13      0.000001862323
   14      0.000000718795

CPSCF converged

Building X...

 Generating 2nd functional diffs
 Generating 2nd functional diffs
Lower state energy:      -779.4457097959
Upper state energy:      -779.4444755216
Energy difference:          0.0012342743
 Energy calculation finished, energy:  0.000000000E+00

Converting Cartesians to HDLC

Converting Cartesians to HDLC

Converting Cartesians to HDLC
 in dlf_makehessian...
Updating Hessian with the BFGS update, No     6
Testing convergence  in cycle    7
    Energy  0.0000E+00 Target: 1.0000E-05 converged?  yes
  Max step  1.4776E-01 Target: 4.0000E-04 converged?   no
  RMS step  2.6918E-02 Target: 2.6667E-04 converged?   no
  Max grad  5.0746E-02 Target: 1.0000E-04 converged?   no
  RMS grad  8.4195E-03 Target: 6.6667E-05 converged?   no

Converting HDLC to Cartesians
 in gcp call
 n=          32
 coors(1) =   -9.76261347666034        1.97595295229265     
 -0.165677635214602     
 coors(2) =   -7.74345628911786        3.43105908985413     
  0.477607622147226     
 elements:            7           6
 gcp_e =    1.00000000000000     
 echo:  F
 pbc:  F
 method =pbeh3c              
DFTD Energy:    -0.0205117 hartree
gCP Energy:     0.0558630 hartree
| Total AOs: 316    Total MOs: 298
Setting up the DFT grid...
| time to set the grid = 0.07 s
DFT grid points: 368066 (11502 points/atom)

                      *** Start SCF Iterations ***

 Iter     DIIS Error       Energy change      Electrons        XC Energy           Energy        Time(s)
----------------------------------------------------------------------------------------------------------
Initial temperature is 0.250000
| Skip purify step
|    1     0.0293415081    -779.1363916062   125.9870081413   -64.4717319806    -779.1363916062     1.87  
|    2     0.0804473700      +7.3764429563   126.0000150355   -63.7704668302    -771.7599486499     1.82  
|    3     0.0234585676      -0.2871324526   126.0000140943   -63.7984796261    -772.0470811025     1.80  
|    4     0.0190025301      -0.0158837200   126.0000143853   -63.8517718414    -772.0629648226     1.75  
|    5     0.0046518748      -0.0150235066   126.0000139871   -63.8701135223    -772.0779883292     1.71  
|    6     0.0031479824      -0.0013394422   126.0000139682   -63.8824763691    -772.0793277714     1.67  
|    7     0.0004269118      -0.0002919028   126.0000138984   -63.8801535024    -772.0796196743     1.62  
|    8     0.0003151558      -0.0000166302   126.0000139093   -63.8825670512    -772.0796363045     1.57  
|    9     0.0000962139      -0.0000031644   126.0000138991   -63.8820396043    -772.0796394689     1.89  
|   10     0.0000483546      -0.0000004077   126.0000138988   -63.8819565115    -772.0796398765     1.52  
----------------------------------------------------------------------------------------------------------
FINAL ENERGY: -772.0796398765 a.u.
Fractional Occupation Entropy: 0.0000000000
Mermin Free Energy:            -772.0796398765
DISPERSION CONTRIBUTION TO ENERGY: -0.0205117003 a.u.
GCP BSSE CORRECTION: 0.0558629560 a.u.
HOMO-LUMO GAP: 1.115 eV
CENTER OF MASS: {0.018087, -0.031456, -0.003590} ANGS
DIPOLE MOMENT: {-11.190318, -2.333470, 0.354168} (|D| = 11.436509) DEBYE
Writing out molden info

Running Mulliken population analysis...


  Restricted hh-TDA Parameters
--------------------------------------------
Number of occupied orbitals:            64
Number of virtual orbitals:            234
Number of molecular orbitals:          298
Number of basis functions:             316
Multiplicity of target state:      singlet

 Generating 2nd functional diffs
Reference energy:             -779.4146426333
Number of electrons:           128.0000141191
XC energy:                     -65.1966679976

      Davidson Diagonalization Parameters
-----------------------------------------------
Number of roots to find:                    4
Number of guess vectors:                   15
Maximum subspace size:                    300
Number of vectors to save:                  4
Collapse vectors per root:                  2
Number of CSFs:                          2080
Maximum Davidson iterations:              500
Residual convergence:                 1.0e-06
Orthogonality tolerance:              1.0e-12
Use incremental sigma vectors:             No

Davidson memory usage:  12.89 MB

Guess Vectors:
  64 &  64 : closed :    -0.129430
  64 &  63 :  open  :    -0.108091
  63 &  63 : closed :    -0.086752
  64 &  62 :  open  :    -0.061438
  63 &  62 :  open  :    -0.040099
  64 &  61 :  open  :     0.003896
  62 &  62 : closed :     0.006554
  63 &  61 :  open  :     0.025235
  64 &  59 :  open  :     0.034016
  64 &  60 :  open  :     0.041547
  63 &  59 :  open  :     0.055355
  63 &  60 :  open  :     0.062886
  64 &  58 :  open  :     0.064780
  62 &  61 :  open  :     0.071889
  64 &  56 :  open  :     0.077568

  Root           Eigenvalue       Energy Change        Residual
-------------------------------------------------------------------
Iteration:    0   Subspace Size:   15
Root: 1:        -0.03612575        -0.03612575         0.02473046  
Root: 2:        -0.03426389        -0.03426389         0.03660209  
Root: 3:         0.04973414         0.04973414         0.03882562  
Root: 4:         0.07168317         0.07168317         0.04463251  

Iteration:    1   Subspace Size:   19
Root: 1:        -0.03746819        -0.00134243         0.00543894  
Root: 2:        -0.03687975        -0.00261586         0.00558736  
Root: 3:         0.04540468        -0.00432946         0.01206212  
Root: 4:         0.06697312        -0.00471005         0.01727691  

Iteration:    2   Subspace Size:   23
Root: 1:        -0.03753760        -0.00006941         0.00145594  
Root: 2:        -0.03695365        -0.00007390         0.00111722  
Root: 3:         0.04502474        -0.00037994         0.00371985  
Root: 4:         0.06618790        -0.00078522         0.00600952  

Iteration:    3   Subspace Size:   27
Root: 1:        -0.03754216        -0.00000456         0.00030976  
Root: 2:        -0.03695616        -0.00000251         0.00021400  
Root: 3:         0.04499081        -0.00003394         0.00079065  
Root: 4:         0.06609838        -0.00008952         0.00305495  

Iteration:    4   Subspace Size:   31
Root: 1:        -0.03754234        -0.00000018         0.00005603  
Root: 2:        -0.03695625        -0.00000009         0.00003300  
Root: 3:         0.04498935        -0.00000145         0.00016525  
Root: 4:         0.06605970        -0.00003868         0.00269216  

Iteration:    5   Subspace Size:   35
Root: 1:        -0.03754235        -0.00000000         0.00000867  
Root: 2:        -0.03695625        -0.00000000         0.00000540  
Root: 3:         0.04498929        -0.00000006         0.00004329  
Root: 4:         0.06600261        -0.00005709         0.00285692  

Iteration:    6   Subspace Size:   39
Root: 1:        -0.03754235        -0.00000000         0.00000132  
Root: 2:        -0.03695625        -0.00000000         0.00000080  Converged
Root: 3:         0.04498929        -0.00000000         0.00000824  
Root: 4:         0.06598007        -0.00002254         0.00086877  

Iteration:    7   Subspace Size:   42
Root: 1:        -0.03754235        -0.00000000         0.00000020  Converged
Root: 2:        -0.03695625        -0.00000000         0.00000073  Converged
Root: 3:         0.04498928        -0.00000000         0.00000174  
Root: 4:         0.06597827        -0.00000180         0.00020192  

Iteration:    8   Subspace Size:   44
Root: 1:        -0.03754235        -0.00000000         0.00000019  Converged
Root: 2:        -0.03695625        -0.00000000         0.00000071  Converged
Root: 3:         0.04498928        -0.00000000         0.00000032  Converged
Root: 4:         0.06597819        -0.00000008         0.00004460  

Iteration:    9   Subspace Size:   45
Root: 1:        -0.03754235        -0.00000000         0.00000019  Converged
Root: 2:        -0.03695625        -0.00000000         0.00000072  Converged
Root: 3:         0.04498928        -0.00000000         0.00000032  Converged
Root: 4:         0.06597819        -0.00000000         0.00000877  

Iteration:   10   Subspace Size:   46
Root: 1:        -0.03754235        -0.00000000         0.00000019  Converged
Root: 2:        -0.03695625        -0.00000000         0.00000069  Converged
Root: 3:         0.04498928        -0.00000000         0.00000032  Converged
Root: 4:         0.06597818        -0.00000000         0.00000193  

Iteration:   11   Subspace Size:   47
Root: 1:        -0.03754235        -0.00000000         0.00000019  Converged
Root: 2:        -0.03695625        -0.00000000         0.00000068  Converged
Root: 3:         0.04498928        -0.00000000         0.00000031  Converged
Root: 4:         0.06597818        -0.00000000         0.00000041  Converged

Davidson converged in 11 iterations
47 sigma vectors were formed

      Davidson Diagonalization Parameters
-----------------------------------------------
Number of roots to find:                    4
Number of guess vectors:                   15
Maximum subspace size:                    300
Number of vectors to save:                  4
Collapse vectors per root:                  2
Number of CSFs:                          2016
Maximum Davidson iterations:              500
Residual convergence:                 1.0e-06
Orthogonality tolerance:              1.0e-12
Use incremental sigma vectors:             No

Davidson memory usage:  12.58 MB

Guess Vectors:
  64 &  63 :  open  :    -0.108091
  64 &  62 :  open  :    -0.061438
  63 &  62 :  open  :    -0.040099
  64 &  61 :  open  :     0.003896
  63 &  61 :  open  :     0.025235
  64 &  59 :  open  :     0.034016
  64 &  60 :  open  :     0.041547
  63 &  59 :  open  :     0.055355
  63 &  60 :  open  :     0.062886
  64 &  58 :  open  :     0.064780
  62 &  61 :  open  :     0.071889
  64 &  56 :  open  :     0.077568
  63 &  58 :  open  :     0.086119
  64 &  57 :  open  :     0.095678
  63 &  56 :  open  :     0.098907

  Root           Eigenvalue       Energy Change        Residual
-------------------------------------------------------------------
Iteration:    0   Subspace Size:   15
Root: 1:        -0.03732161        -0.03732161         0.02248149  
Root: 2:         0.00925603         0.00925603         0.02276529  
Root: 3:         0.05675784         0.05675784         0.02420158  
Root: 4:         0.06754947         0.06754947         0.03154042  

Iteration:    1   Subspace Size:   19
Root: 1:        -0.03844307        -0.00112146         0.00329278  
Root: 2:         0.00755182        -0.00170421         0.00437517  
Root: 3:         0.05425062        -0.00250722         0.00849115  
Root: 4:         0.06478367        -0.00276580         0.01077964  

Iteration:    2   Subspace Size:   23
Root: 1:        -0.03847048        -0.00002741         0.00058445  
Root: 2:         0.00749636        -0.00005546         0.00074703  
Root: 3:         0.05401424        -0.00023638         0.00240117  
Root: 4:         0.06446715        -0.00031651         0.00302405  

Iteration:    3   Subspace Size:   27
Root: 1:        -0.03847119        -0.00000071         0.00007836  
Root: 2:         0.00749484        -0.00000152         0.00012064  
Root: 3:         0.05399698        -0.00001727         0.00042693  
Root: 4:         0.06443977        -0.00002739         0.00062446  

Iteration:    4   Subspace Size:   31
Root: 1:        -0.03847120        -0.00000001         0.00000997  
Root: 2:         0.00749480        -0.00000004         0.00001627  
Root: 3:         0.05399644        -0.00000054         0.00008321  
Root: 4:         0.06443890        -0.00000087         0.00009496  

Iteration:    5   Subspace Size:   35
Root: 1:        -0.03847120        -0.00000000         0.00000159  
Root: 2:         0.00749480        -0.00000000         0.00000250  
Root: 3:         0.05399642        -0.00000002         0.00001631  
Root: 4:         0.06443888        -0.00000002         0.00001839  

Iteration:    6   Subspace Size:   39
Root: 1:        -0.03847120        -0.00000000         0.00000026  Converged
Root: 2:         0.00749480        -0.00000000         0.00000037  Converged
Root: 3:         0.05399642        -0.00000000         0.00000325  
Root: 4:         0.06443888        -0.00000000         0.00000357  

Iteration:    7   Subspace Size:   41
Root: 1:        -0.03847120        -0.00000000         0.00000025  Converged
Root: 2:         0.00749480        -0.00000000         0.00000036  Converged
Root: 3:         0.05399642        -0.00000000         0.00000064  Converged
Root: 4:         0.06443888        -0.00000000         0.00000080  Converged

Davidson converged in 7 iterations
41 sigma vectors were formed

  Root   Mult.   Total Energy (a.u.)   Ex. Energy (a.u.)     Ex. Energy (eV)     Ex. Energy (nm)        Osc. (a.u.)  
-------------------------------------------------------------------------------------------------------------------
     1  triplet       -779.45311383
     2  singlet       -779.45218498          0.00092885          0.02527532      49053.46447394          0.00000000
     3  singlet       -779.45159889          0.00151494          0.04122374      30075.92799402          0.00000000
     4  triplet       -779.40714783          0.04596600          1.25079823        991.24077894          0.00920585
     5  singlet       -779.36965335          0.08346048          2.27107491        545.92748246          0.00000000
     6  triplet       -779.36064622          0.09246761          2.51617141        492.74950158          0.00155245
     7  triplet       -779.35020375          0.10291008          2.80032531        442.74934934          0.26693248
     8  singlet       -779.34866445          0.10444938          2.84221184        436.22441804          0.00000000

Triplet  1: Largest CI coefficients:
  63  &  64 :  open  :   0.668711
  64  &  63 :  open  :  -0.668711
  62  &  63 :  open  :   0.219364
  63  &  62 :  open  :  -0.219364

Singlet  2: Largest CI coefficients:
  63  &  64 :  open  :   0.660644
  64  &  63 :  open  :   0.660644
  62  &  63 :  open  :  -0.224152
  63  &  62 :  open  :  -0.224152

Singlet  3: Largest CI coefficients:
  64  &  64 : closed :  -0.972170
  62  &  62 : closed :   0.164265

Triplet  4: Largest CI coefficients:
  62  &  64 :  open  :  -0.694797
  64  &  62 :  open  :   0.694797

Singlet  5: Largest CI coefficients:
  62  &  64 :  open  :   0.499551
  64  &  62 :  open  :   0.499551
  61  &  64 :  open  :  -0.438932
  64  &  61 :  open  :  -0.438932
  62  &  62 : closed :  -0.229296
  64  &  64 : closed :  -0.120803

Triplet  6: Largest CI coefficients:
  61  &  64 :  open  :   0.690231
  64  &  61 :  open  :  -0.690231

Triplet  7: Largest CI coefficients:
  62  &  63 :  open  :  -0.588264
  63  &  62 :  open  :   0.588264
  61  &  63 :  open  :  -0.268116
  63  &  61 :  open  :   0.268116
  63  &  64 :  open  :   0.182977
  64  &  63 :  open  :  -0.182977
  59  &  63 :  open  :  -0.158793
  63  &  59 :  open  :   0.158793
  58  &  63 :  open  :   0.113667
  63  &  58 :  open  :  -0.113667

Singlet  8: Largest CI coefficients:
  62  &  63 :  open  :  -0.387567
  63  &  62 :  open  :  -0.387567
  61  &  64 :  open  :  -0.357433
  64  &  61 :  open  :  -0.357433
  62  &  64 :  open  :  -0.341084
  64  &  62 :  open  :  -0.341084
  61  &  63 :  open  :  -0.199534
  63  &  61 :  open  :  -0.199534
  63  &  63 : closed :   0.167537
  59  &  63 :  open  :  -0.129630
  63  &  59 :  open  :  -0.129630
  63  &  64 :  open  :  -0.111243
  64  &  63 :  open  :  -0.111243

Singlet state dipole moments:

  Root       Dx         Dy         Dz         |D|  (Debye)
------------------------------------------------------------
     1    -9.2137     1.5371    -1.2901     9.4297
     2   -19.8413    -0.3724     0.1075    19.8451
     3    -9.2818    -1.7769     0.1480     9.4515
     4    -6.8576    -1.2358    -0.1220     6.9691

Triplet state dipole moments:

  Root       Dx         Dy         Dz         |D|  (Debye)
------------------------------------------------------------
     1    -8.9264     1.5096    -1.2980     9.1458
     2   -14.5546    -0.1587    -0.3742    14.5603
     3    -1.7535    -4.1716     0.8484     4.6040
     4     0.9863    -0.2478    -0.9203     1.3715

Transition dipole moments between singlet states:

    Transition       Tx         Ty         Tz         |T| (a.u.)
------------------------------------------------------------------
     1 ->    2     0.5456     0.0206    -0.0476     0.5481
     1 ->    3     0.0203     0.1406    -0.0708     0.1587
     1 ->    4    -1.9301     0.3759    -0.1556     1.9725
     2 ->    3    -2.4872    -0.1299     0.1835     2.4973
     2 ->    4     2.0323    -0.2983     0.0250     in gcp call
 n=          32
 coors(1) =   -9.76261347666034        1.97595295229265     
 -0.165677635214602     
 coors(2) =   -7.74345628911786        3.43105908985413     
  0.477607622147226     
 elements:            7           6
 gcp_e =   0.000000000000000E+000
 echo:  F
 pbc:  F
 method =pbeh3c              
 in gcp call
 n=          32
 coors(1) =   -9.76261347666034        1.97595295229265     
 -0.165677635214602     
 coors(2) =   -7.74345628911786        3.43105908985413     
  0.477607622147226     
 elements:            7           6
 gcp_e =   0.000000000000000E+000
 echo:  F
 pbc:  F
 method =pbeh3c              
 2.0542
     3 ->    4     3.2989    -0.5737     0.0958     3.3498

Transition dipole moments between triplet states:

    Transition       Tx         Ty         Tz         |T| (a.u.)
------------------------------------------------------------------
     1 ->    2    -0.0335    -0.0854     0.0092     0.0922
     1 ->    3     0.4126    -0.1309     0.0796     0.4402
     1 ->    4     2.1057    -0.3783     0.1289     2.1433
     2 ->    3     2.1904     0.0295    -0.1075     2.1932
     2 ->    4     0.0518     0.0064    -0.0130     0.0538
     3 ->    4     0.1525    -0.0701     0.0205     0.1691

Magnetic transition dipole moments and rotational strengths:

 Transition      Lx         Ly         Lz       R(len)     R(vel) (a.u.)
------------------------------------------------------------------------
 1 ->    2    -0.1455    -0.3662     0.2699     0.0998     0.0475
 1 ->    3     0.1005     0.1869    -0.0451    -0.0315    -0.0222
 1 ->    4     0.1614    -0.1281     0.1710     0.3862     0.5361

Electric transition quadrupole moments (Cartesian):

 Transition      Qxy        Qxz        Qyz        Qxx        Qyy        Qzz       norm (a.u.)
----------------------------------------------------------------------------------------------
 1 ->    2     0.3887     0.0048    -0.1590    -0.7938    -0.0392    -0.0543     0.9005
 1 ->    3     1.1210    -0.5007    -0.0523    -4.0100    -0.0624    -0.0735     4.1951
 1 ->    4    -0.6594    -0.0534     0.0099     4.9230     0.2758    -0.0722     4.9754


Building Xtilde...

Building Z-vector RHS...

 Generating 2nd functional diffs
Solving CPSCF equations
Using DIIS solver

 Iter         Residual      
------  --------------------
    1      4.110154794230
    2      7.584194837993
    3      0.974627668096
    4      0.132843870962
    5      0.023349067053
    6      0.012643916213
    7      0.005068385117
    8      0.001291710596
    9      0.000251813418
   10      0.000117972751
   11      0.000041606445
   12      0.000023810465
   13      0.000008804568
   14      0.000003159361
   15      0.000001613671
   16      0.000000772541

CPSCF converged

Building X...

Computing grad Generating 2nd functional diffs
 Generating 2nd functional diffs
Building Xtilde...

Building Z-vector RHS...

 Generating 2nd functional diffs
Solving CPSCF equations
Using DIIS solver

 Iter         Residual      
------  --------------------
    1      2.521560260128
    2      5.334601765032
    3      0.653659925312
    4      0.074615855756
    5      0.024323932752
    6      0.006351096610
    7      0.002100690937
    8      0.000950884304
    9      0.000307353184
   10      0.000110439943
   11      0.000046860955
   12      0.000019282578
   13      0.000004455613
   14      0.000003340993
   15      0.000001288235
   16      0.000000647968

CPSCF converged

Building X...

Computing grad Generating 2nd functional diffs
 Generating 2nd functional diffs
Building Xtilde...

Building Z-vector RHS...

 Generating 2nd functional diffs
Solving CPSCF equations
Using DIIS solver

 Iter         Residual      
------  --------------------
    1      0.292172577365
    2      0.473018622540
    3      0.046137648911
    4      0.015626471229
    5      0.005051584022
    6      0.002031733661
    7      0.000719735275
    8      0.000246129638
    9      0.000087203548
   10      0.000023838693
   11      0.000012352461
   12      0.000003730756
   13      0.000002536327
   14      0.000000741812

CPSCF converged

Building X...

 Generating 2nd functional diffs
 Generating 2nd functional diffs
Lower state energy:      -779.4521849797
Upper state energy:      -779.4515988861
Energy difference:          0.0005860936
 Energy calculation finished, energy:  0.000000000E+00

Converting Cartesians to HDLC

Converting Cartesians to HDLC

Converting Cartesians to HDLC
 in dlf_makehessian...
Updating Hessian with the BFGS update, No     7
Testing convergence  in cycle    8
    Energy  0.0000E+00 Target: 1.0000E-05 converged?  yes
  Max step  2.0677E-01 Target: 4.0000E-04 converged?   no
  RMS step  2.7481E-02 Target: 2.6667E-04 converged?   no
  Max grad  3.8758E-02 Target: 1.0000E-04 converged?   no
  RMS grad  5.8546E-03 Target: 6.6667E-05 converged?   no

Converting HDLC to Cartesians
 in gcp call
 n=          32
 coors(1) =   -9.77501897003089        1.94956540135299     
 -0.183679591531164     
 coors(2) =   -7.78118830373262        3.41523775857597     
  0.506928588835124     
 elements:            7           6
 gcp_e =    1.00000000000000     
 echo:  F
 pbc:  F
 method =pbeh3c              
DFTD Energy:    -0.0205446 hartree
gCP Energy:     0.0554431 hartree
| Total AOs: 316    Total MOs: 298
Setting up the DFT grid...
| time to set the grid = 0.07 s
DFT grid points: 368065 (11502 points/atom)

                      *** Start SCF Iterations ***

 Iter     DIIS Error       Energy change      Electrons        XC Energy           Energy        Time(s)
----------------------------------------------------------------------------------------------------------
Initial temperature is 0.250000
| Skip purify step
|    1     0.0307327268    -779.1438310182   125.9845308052   -64.4565512948    -779.1438310182     1.83  
|    2     0.0767210625      +7.3952560549   126.0000231804   -63.7534937924    -771.7485749632     1.78  
|    3     0.0244190570      -0.3067652180   126.0000228023   -63.7785459627    -772.0553401813     1.77  
|    4     0.0198361211      -0.0119134730   126.0000229993   -63.8272167136    -772.0672536542     1.71  
|    5     0.0062374592      -0.0149309420   126.0000225461   -63.8468302468    -772.0821845963     1.66  
|    6     0.0028362087      -0.0026640684   126.0000224952   -63.8636585385    -772.0848486646     1.64  
|    7     0.0005169909      -0.0003662958   126.0000223903   -63.8630111440    -772.0852149605     1.59  
|    8     0.0003302033      -0.0000255620   126.0000224052   -63.8660360521    -772.0852405224     1.54  
|    9     0.0001025677      -0.0000031233   126.0000223979   -63.8655668455    -772.0852436457     1.85  
|   10     0.0000508944      -0.0000004464   126.0000223989   -63.8655224619    -772.0852440921     1.48  
|   11     0.0000176285      -0.0000000678   126.0000224016   -63.8656005154    -772.0852441599     1.47  
----------------------------------------------------------------------------------------------------------
FINAL ENERGY: -772.0852441599 a.u.
Fractional Occupation Entropy: 0.0000000000
Mermin Free Energy:            -772.0852441599
DISPERSION CONTRIBUTION TO ENERGY: -0.0205446043 a.u.
GCP BSSE CORRECTION: 0.0554430729 a.u.
HOMO-LUMO GAP: 1.117 eV
CENTER OF MASS: {0.017622, -0.023600, 0.002686} ANGS
DIPOLE MOMENT: {-11.044045, -2.524511, 0.131749} (|D| = 11.329671) DEBYE
Writing out molden info

Running Mulliken population analysis...


  Restricted hh-TDA Parameters
--------------------------------------------
Number of occupied orbitals:            64
Number of virtual orbitals:            234
Number of molecular orbitals:          298
Number of basis functions:             316
Multiplicity of target state:      singlet

 Generating 2nd functional diffs
Reference energy:             -779.4205039612
Number of electrons:           128.0000227571
XC energy:                     -65.1799689362

      Davidson Diagonalization Parameters
-----------------------------------------------
Number of roots to find:                    4
Number of guess vectors:                   15
Maximum subspace size:                    300
Number of vectors to save:                  4
Collapse vectors per root:                  2
Number of CSFs:                          2080
Maximum Davidson iterations:              500
Residual convergence:                 1.0e-06
Orthogonality tolerance:              1.0e-12
Use incremental sigma vectors:             No

Davidson memory usage:  12.89 MB

Guess Vectors:
  64 &  64 : closed :    -0.127744
  64 &  63 :  open  :    -0.105614
  63 &  63 : closed :    -0.083485
  64 &  62 :  open  :    -0.062383
  63 &  62 :  open  :    -0.040253
  62 &  62 : closed :     0.002979
  64 &  61 :  open  :     0.007776
  63 &  61 :  open  :     0.029906
  64 &  59 :  open  :     0.035621
  64 &  60 :  open  :     0.044156
  63 &  59 :  open  :     0.057751
  64 &  58 :  open  :     0.064462
  63 &  60 :  open  :     0.066285
  62 &  61 :  open  :     0.073137
  64 &  56 :  open  :     0.081460

  Root           Eigenvalue       Energy Change        Residual
-------------------------------------------------------------------
Iteration:    0   Subspace Size:   15
Root: 1:        -0.03385619        -0.03385619         0.02462068  
Root: 2:        -0.03236875        -0.03236875         0.03608386  
Root: 3:         0.05244039         0.05244039         0.03966543  
Root: 4:         0.07175321         0.07175321         0.04349292  

Iteration:    1   Subspace Size:   19
Root: 1:        -0.03517902        -0.00132283         0.00532074  
Root: 2:        -0.03492436        -0.00255561         0.00563545  
Root: 3:         0.04807192        -0.00436847         0.01225462  
Root: 4:         0.06724827        -0.00450494         0.01743199  

Iteration:    2   Subspace Size:   23
Root: 1:        -0.03524631        -0.00006728         0.00142264  
Root: 2:        -0.03499897        -0.00007461         0.00112409  
Root: 3:         0.04769794        -0.00037398         0.00387622  
Root: 4:         0.06644210        -0.00080618         0.00598236  

Iteration:    3   Subspace Size:   27
Root: 1:        -0.03525057        -0.00000426         0.00030797  
Root: 2:        -0.03500155        -0.00000258         0.00021762  
Root: 3:         0.04766209        -0.00003585         0.00084340  
Root: 4:         0.06635109        -0.00009100         0.00332891  

Iteration:    4   Subspace Size:   31
Root: 1:        -0.03525075        -0.00000018         0.00005469  
Root: 2:        -0.03500163        -0.00000009         0.00003488  
Root: 3:         0.04766047        -0.00000162         0.00018307  
Root: 4:         0.06630201        -0.00004908         0.00289557  

Iteration:    5   Subspace Size:   35
Root: 1:        -0.03525075        -0.00000000         0.00000787  
Root: 2:        -0.03500164        -0.00000000         0.00000554  
Root: 3:         0.04766039        -0.00000008         0.00004533  
Root: 4:         0.06624590        -0.00005611         0.00223811  

Iteration:    6   Subspace Size:   39
Root: 1:        -0.03525075        -0.00000000         0.00000105  
Root: 2:        -0.03500164        -0.00000000         0.00000072  Converged
Root: 3:         0.04766039        -0.00000000         0.00000866  
Root: 4:         0.06623320        -0.00001270         0.00064465  

Iteration:    7   Subspace Size:   42
Root: 1:        -0.03525075        -0.00000000         0.00000016  Converged
Root: 2:        -0.03500164        -0.00000000         0.00000069  Converged
Root: 3:         0.04766039        -0.00000000         0.00000178  
Root: 4:         0.06623221        -0.00000099         0.00013783  

Iteration:    8   Subspace Size:   44
Root: 1:        -0.03525075        -0.00000000         0.00000016  Converged
Root: 2:        -0.03500164        -0.00000000         0.00000068  Converged
Root: 3:         0.04766039        -0.00000000         0.00000035  Converged
Root: 4:         0.06623217        -0.00000004         0.00003063  

Iteration:    9   Subspace Size:   45
Root: 1:        -0.03525075        -0.00000000         0.00000016  Converged
Root: 2:        -0.03500164        -0.00000000         0.00000067  Converged
Root: 3:         0.04766039        -0.00000000         0.00000034  Converged
Root: 4:         0.06623217        -0.00000000         0.00000647  

Iteration:   10   Subspace Size:   46
Root: 1:        -0.03525075        -0.00000000         0.00000016  Converged
Root: 2:        -0.03500164        -0.00000000         0.00000067  Converged
Root: 3:         0.04766039        -0.00000000         0.00000034  Converged
Root: 4:         0.06623217        -0.00000000         0.00000152  

Iteration:   11   Subspace Size:   47
Root: 1:        -0.03525075        -0.00000000         0.00000016  Converged
Root: 2:        -0.03500164        -0.00000000         0.00000067  Converged
Root: 3:         0.04766039         0.00000000         0.00000034  Converged
Root: 4:         0.06623217        -0.00000000         0.00000036  Converged

Davidson converged in 11 iterations
47 sigma vectors were formed

      Davidson Diagonalization Parameters
-----------------------------------------------
Number of roots to find:                    4
Number of guess vectors:                   15
Maximum subspace size:                    300
Number of vectors to save:                  4
Collapse vectors per root:                  2
Number of CSFs:                          2016
Maximum Davidson iterations:              500
Residual convergence:                 1.0e-06
Orthogonality tolerance:              1.0e-12
Use incremental sigma vectors:             No

Davidson memory usage:  12.58 MB

Guess Vectors:
  64 &  63 :  open  :    -0.105614
  64 &  62 :  open  :    -0.062383
  63 &  62 :  open  :    -0.040253
  64 &  61 :  open  :     0.007776
  63 &  61 :  open  :     0.029906
  64 &  59 :  open  :     0.035621
  64 &  60 :  open  :     0.044156
  63 &  59 :  open  :     0.057751
  64 &  58 :  open  :     0.064462
  63 &  60 :  open  :     0.066285
  62 &  61 :  open  :     0.073137
  64 &  56 :  open  :     0.081460
  63 &  58 :  open  :     0.086592
  64 &  57 :  open  :     0.096422
  62 &  59 :  open  :     0.100983

  Root           Eigenvalue       Energy Change        Residual
-------------------------------------------------------------------
Iteration:    0   Subspace Size:   15
Root: 1:        -0.03510683        -0.03510683         0.02183876  
Root: 2:         0.00914006         0.00914006         0.02208964  
Root: 3:         0.05926754         0.05926754         0.02330335  
Root: 4:         0.06849894         0.06849894         0.03406417  

Iteration:    1   Subspace Size:   19
Root: 1:        -0.03616108        -0.00105425         0.00221641  
Root: 2:         0.00756474        -0.00157532         0.00374576  
Root: 3:         0.05687343        -0.00239411         0.00710611  
Root: 4:         0.06571837        -0.00278057         0.01827232  

Iteration:    2   Subspace Size:   23
Root: 1:        -0.03617194        -0.00001086         0.00032485  
Root: 2:         0.00752597        -0.00003877         0.00058399  
Root: 3:         0.05669931        -0.00017412         0.00157906  
Root: 4:         0.06482171        -0.00089666         0.00590501  

Iteration:    3   Subspace Size:   27
Root: 1:        -0.03617214        -0.00000020         0.00005354  
Root: 2:         0.00752509        -0.00000088         0.00009558  
Root: 3:         0.05669159        -0.00000772         0.00023313  
Root: 4:         0.06471893        -0.00010279         0.00132453  

Iteration:    4   Subspace Size:   31
Root: 1:        -0.03617215        -0.00000000         0.00000661  
Root: 2:         0.00752507        -0.00000002         0.00001463  
Root: 3:         0.05669143        -0.00000016         0.00003939  
Root: 4:         0.06471451        -0.00000442         0.00030468  

Iteration:    5   Subspace Size:   35
Root: 1:        -0.03617215        -0.00000000         0.00000096  Converged
Root: 2:         0.00752507        -0.00000000         0.00000200  
Root: 3:         0.05669142        -0.00000000         0.00000639  
Root: 4:         0.06471432        -0.00000019         0.00005758  

Iteration:    6   Subspace Size:   38
Root: 1:        -0.03617215        -0.00000000         0.00000092  Converged
Root: 2:         0.00752507        -0.00000000         0.00000031  Converged
Root: 3:         0.05669142        -0.00000000         0.00000109  
Root: 4:         0.06471431        -0.00000001         0.00001056  

Iteration:    7   Subspace Size:   40
Root: 1:        -0.03617215        -0.00000000         0.00000092  Converged
Root: 2:         0.00752507        -0.00000000         0.00000031  Converged
Root: 3:         0.05669142        -0.00000000         0.00000018  Converged
Root: 4:         0.06471431        -0.00000000         0.00000196  

Iteration:    8   Subspace Size:   41
Root: 1:        -0.03617215        -0.00000000         0.00000092  Converged
Root: 2:         0.00752507         0.00000000         0.00000031  Converged
Root: 3:         0.05669142        -0.00000000         0.00000018  Converged
Root: 4:         0.06471431        -0.00000000         0.00000041  Converged

Davidson converged in 8 iterations
41 sigma vectors were formed

  Root   Mult.   Total Energy (a.u.)   Ex. Energy (a.u.)     Ex. Energy (eV)     Ex. Energy (nm)        Osc. (a.u.)  
-------------------------------------------------------------------------------------------------------------------
     1  triplet       -779.45667611
     2  singlet       -779.45575471          0.00092140          0.02507251      49450.26526904          0.00000000
     3  singlet       -779.45550560          0.00117051          0.03185124      38926.02812127          0.00000000
     4  triplet       -779.41297889          0.04369722          1.18906156       1042.70648853          0.01426788
     5  singlet       -779.37284357          0.08383254          2.28119897        543.50463155          0.00000000
     6  triplet       -779.36381254          0.09286357          2.52694590        490.64849627          0.00317441
     7  triplet       -779.35578965          0.10088646          2.74525975        451.63019860          0.28030581
     8  singlet       -779.35427179          0.10240432          2.78656276        444.93604194          0.00000000

Triplet  1: Largest CI coefficients:
  63  &  64 :  open  :  -0.666870
  64  &  63 :  open  :   0.666870
  62  &  63 :  open  :  -0.224965
  63  &  62 :  open  :   0.224965

Singlet  2: Largest CI coefficients:
  63  &  64 :  open  :   0.655752
  64  &  63 :  open  :   0.655752
  62  &  63 :  open  :  -0.226978
  63  &  62 :  open  :  -0.226978
  64  &  64 : closed :   0.133223

Singlet  3: Largest CI coefficients:
  64  &  64 : closed :   0.967047
  62  &  62 : closed :  -0.169839

Triplet  4: Largest CI coefficients:
  62  &  64 :  open  :   0.695450
  64  &  62 :  open  :  -0.695450

Singlet  5: Largest CI coefficients:
  62  &  64 :  open  :   0.517001
  64  &  62 :  open  :   0.517001
  61  &  64 :  open  :  -0.412945
  64  &  61 :  open  :  -0.412945
  62  &  62 : closed :  -0.241413
  64  &  64 : closed :  -0.122244
  61  &  62 :  open  :   0.103598
  62  &  61 :  open  :   0.103598

Triplet  6: Largest CI coefficients:
  61  &  64 :  open  :   0.689454
  64  &  61 :  open  :  -0.689454

Triplet  7: Largest CI coefficients:
  62  &  63 :  open  :  -0.601996
  63  &  62 :  open  :   0.601996
  61  &  63 :  open  :  -0.235295
  63  &  61 :  open  :   0.235295
  63  &  64 :  open  :   0.191628
  64  &  63 :  open  :  -0.191628
  59  &  63 :  open  :  -0.153684
  63  &  59 :  open  :   0.153684
  58  &  63 :  open  :   0.104467
  63  &  58 :  open  :  -0.104467

Singlet  8: Largest CI coefficients:
  62  &  63 :  open  :   0.398680
  63  &  62 :  open  :   0.398680
  61  &  64 :  open  :   0.369337
  64  &  61 :  open  :   0.369337
  62  &  64 :  open  :   0.325585
  64  &  62 :  open  :   0.325585
  61  &  63 :  open  :   0.179846
  63  &  61 :  open  :   0.179846
  63  &  63 : closed :  -0.175641
  59  &  63 :  open  :   0.125990
  63  &  59 :  open  :   0.125990
  63  &  64 :  open  :   0.117226
  64  &  63 :  open  :   0.117226

Singlet state dipole moments:

  Root       Dx         Dy         Dz         |D|  (Debye)
------------------------------------------------------------
     1    -9.2359     1.5044    -1.2600     9.4420
     2   -19.4719    -0.4938     0.1649    19.4788
     3   -11.2778    -1.5055     0.0483    11.3780
     4    -5.6892    -1.4795    -0.0776     5.8790

Triplet state dipole moments:

  Root       Dx         Dy         Dz         |D|  (Debye)
------------------------------------------------------------
     1    -8.8327     1.4797    -1.2764     9.0462
     2   -14.9032    -0.2610    -0.2497    14.9076
     3    -0.9351    -4.3434     0.7138     4.4999
     4     1.4271    -0.3107    -0.8377     1.6837

Transition dipole moments between singlet states:

    Transition       Tx         Ty         Tz         |T| (a.u.)
------------------------------------------------------------------
     1 ->    2    -0.6949    -0.0479     0.0675     0.6998
     1 ->    3     0.1779     0.1272    -0.0585     0.2264
     1 ->    4     1.9958    -0.3974     0.1622     2.0415
     2 - in gcp call
 n=          32
 coors(1) =   -9.77501897003089        1.94956540135299     
 -0.183679591531164     
 coors(2) =   -7.78118830373262        3.41523775857597     
  0.506928588835124     
 elements:            7           6
 gcp_e =   0.000000000000000E+000
 echo:  F
 pbc:  F
 method =pbeh3c              
 in gcp call
 n=          32
 coors(1) =   -9.77501897003089        1.94956540135299     
 -0.183679591531164     
 coors(2) =   -7.78118830373262        3.41523775857597     
  0.506928588835124     
 elements:            7           6
 gcp_e =   0.000000000000000E+000
 echo:  F
 pbc:  F
 method =pbeh3c              
>    3     2.6384     0.1024    -0.1640     2.6455
     2 ->    4     1.8017    -0.2896     0.0354     1.8252
     3 ->    4    -3.4848     0.5742    -0.0560     3.5322

Transition dipole moments between triplet states:

    Transition       Tx         Ty         Tz         |T| (a.u.)
------------------------------------------------------------------
     1 ->    2    -0.0671    -0.0818     0.0054     0.1059
     1 ->    3    -0.3941     0.1302    -0.0683     0.4206
     1 ->    4    -2.0914     0.3756    -0.1341     2.1291
     2 ->    3    -1.8954    -0.1057     0.1470     1.9040
     2 ->    4    -0.0390    -0.0146     0.0183     0.0455
     3 ->    4     0.1514    -0.0838     0.0228     0.1746

Magnetic transition dipole moments and rotational strengths:

 Transition      Lx         Ly         Lz       R(len)     R(vel) (a.u.)
------------------------------------------------------------------------
 1 ->    2     0.1311     0.3549    -0.2804     0.1270     0.0506
 1 ->    3     0.0959     0.2090    -0.0329    -0.0456    -0.0368
 1 ->    4    -0.1640     0.0974    -0.1562     0.3913     0.5228

Electric transition quadrupole moments (Cartesian):

 Transition      Qxy        Qxz        Qyz        Qxx        Qyy        Qzz       norm (a.u.)
----------------------------------------------------------------------------------------------
 1 ->    2    -0.5025     0.0634     0.1941     0.7050     0.0048     0.1134     0.8967
 1 ->    3     1.1819    -0.4377    -0.0723    -4.1286    -0.0377    -0.0685     4.3180
 1 ->    4     0.5955     0.0685    -0.0183    -4.8083    -0.2588     0.0951     4.8534


Building Xtilde...

Building Z-vector RHS...

 Generating 2nd functional diffs
Solving CPSCF equations
Using DIIS solver

 Iter         Residual      
------  --------------------
    1      4.032063697339
    2      7.422705675253
    3      0.996920403167
    4      0.132472971925
    5      0.022658404995
    6      0.012332559457
    7      0.004939799256
    8      0.001286499616
    9      0.000239569755
   10      0.000110530094
   11      0.000039711030
   12      0.000021959484
   13      0.000008660017
   14      0.000003099378
   15      0.000001487992
   16      0.000000720534

CPSCF converged

Building X...

Computing grad Generating 2nd functional diffs
 Generating 2nd functional diffs
Building Xtilde...

Building Z-vector RHS...

 Generating 2nd functional diffs
Solving CPSCF equations
Using DIIS solver

 Iter         Residual      
------  --------------------
    1      2.577527602136
    2      5.489545910101
    3      0.655769092289
    4      0.072120159230
    5      0.024296362923
    6      0.006391166499
    7      0.002253788137
    8      0.000996088862
    9      0.000324479242
   10      0.000113223880
   11      0.000046594246
   12      0.000019350791
   13      0.000004474191
   14      0.000003421143
   15      0.000001187431
   16      0.000000602835

CPSCF converged

Building X...

Computing grad Generating 2nd functional diffs
 Generating 2nd functional diffs
Building Xtilde...

Building Z-vector RHS...

 Generating 2nd functional diffs
Solving CPSCF equations
Using DIIS solver

 Iter         Residual      
------  --------------------
    1      0.384473493462
    2      0.609903159234
    3      0.046688634709
    4      0.017534937324
    5      0.006490723736
    6      0.002188266295
    7      0.000761860786
    8      0.000285733609
    9      0.000092124848
   10      0.000028696853
   11      0.000012810226
   12      0.000004089620
   13      0.000002709880
   14      0.000000767408

CPSCF converged

Building X...

 Generating 2nd functional diffs
 Generating 2nd functional diffs
Lower state energy:      -779.4557547120
Upper state energy:      -779.4555055982
Energy difference:          0.0002491138
 Energy calculation finished, energy:  0.000000000E+00

Converting Cartesians to HDLC

Converting Cartesians to HDLC

Converting Cartesians to HDLC
 in dlf_makehessian...
Updating Hessian with the BFGS update, No     8
Testing convergence  in cycle    9
    Energy  0.0000E+00 Target: 1.0000E-05 converged?  yes
  Max step  1.0003E-01 Target: 4.0000E-04 converged?   no
  RMS step  1.6337E-02 Target: 2.6667E-04 converged?   no
  Max grad  2.6047E-02 Target: 1.0000E-04 converged?   no
  RMS grad  4.3164E-03 Target: 6.6667E-05 converged?   no

Converting HDLC to Cartesians
 in gcp call
 n=          32
 coors(1) =   -9.76498699373238        1.94455860309426     
 -0.209064942230621     
 coors(2) =   -7.78448512064831        3.39839531157877     
  0.535552981879906     
 elements:            7           6
 gcp_e =    1.00000000000000     
 echo:  F
 pbc:  F
 method =pbeh3c              
DFTD Energy:    -0.0205749 hartree
gCP Energy:     0.0551894 hartree
| Total AOs: 316    Total MOs: 298
Setting up the DFT grid...
| time to set the grid = 0.07 s
DFT grid points: 368042 (11501 points/atom)

                      *** Start SCF Iterations ***

 Iter     DIIS Error       Energy change      Electrons        XC Energy           Energy        Time(s)
----------------------------------------------------------------------------------------------------------
Initial temperature is 0.250000
| Skip purify step
|    1     0.0341027456    -779.1533085731   125.9839300317   -64.4452410317    -779.1533085731     1.86  
|    2     0.0851186728      +7.4144912276   126.0000281315   -63.7440661587    -771.7388173455     1.82  
|    3     0.0282241138      -0.3206581055   126.0000279993   -63.7668744123    -772.0594754510     1.78  
|    4     0.0206440858      -0.0105965952   126.0000282913   -63.8146536923    -772.0700720462     1.72  
|    5     0.0072776964      -0.0149488721   126.0000278719   -63.8338167244    -772.0850209183     1.69  
|    6     0.0025834661      -0.0033128040   126.0000278002   -63.8517771537    -772.0883337223     1.67  
|    7     0.0006055399      -0.0003972789   126.0000276939   -63.8519217309    -772.0887310012     1.61  
|    8     0.0003091938      -0.0000322284   126.0000277085   -63.8552392832    -772.0887632296     1.57  
|    9     0.0000992937      -0.0000031592   126.0000277005   -63.8547964488    -772.0887663888     1.88  
|   10     0.0000514071      -0.0000004833   126.0000277042   -63.8547871396    -772.0887668721     1.52  
|   11     0.0000175112      -0.0000000718   126.0000277066   -63.8548700171    -772.0887669439     1.49  
----------------------------------------------------------------------------------------------------------
FINAL ENERGY: -772.0887669439 a.u.
Fractional Occupation Entropy: 0.0000000000
Mermin Free Energy:            -772.0887669439
DISPERSION CONTRIBUTION TO ENERGY: -0.0205749412 a.u.
GCP BSSE CORRECTION: 0.0551894377 a.u.
HOMO-LUMO GAP: 1.113 eV
CENTER OF MASS: {0.014234, -0.020841, 0.009615} ANGS
DIPOLE MOMENT: {-10.944301, -2.587779, -0.099277} (|D| = 11.246518) DEBYE
Writing out molden info

Running Mulliken population analysis...


  Restricted hh-TDA Parameters
--------------------------------------------
Number of occupied orbitals:            64
Number of virtual orbitals:            234
Number of molecular orbitals:          298
Number of basis functions:             316
Multiplicity of target state:      singlet

 Generating 2nd functional diffs
Reference energy:             -779.4238084587
Number of electrons:           128.0000281461
XC energy:                     -65.1690136063

      Davidson Diagonalization Parameters
-----------------------------------------------
Number of roots to find:                    4
Number of guess vectors:                   15
Maximum subspace size:                    300
Number of vectors to save:                  4
Collapse vectors per root:                  2
Number of CSFs:                          2080
Maximum Davidson iterations:              500
Residual convergence:                 1.0e-06
Orthogonality tolerance:              1.0e-12
Use incremental sigma vectors:             No

Davidson memory usage:  12.89 MB

Guess Vectors:
  64 &  64 : closed :    -0.127132
  64 &  63 :  open  :    -0.104613
  63 &  63 : closed :    -0.082094
  64 &  62 :  open  :    -0.064269
  63 &  62 :  open  :    -0.041750
  62 &  62 : closed :    -0.001406
  64 &  61 :  open  :     0.009716
  63 &  61 :  open  :     0.032235
  64 &  59 :  open  :     0.036415
  64 &  60 :  open  :     0.045260
  63 &  59 :  open  :     0.058934
  64 &  58 :  open  :     0.063593
  63 &  60 :  open  :     0.067778
  62 &  61 :  open  :     0.072579
  64 &  56 :  open  :     0.082538

  Root           Eigenvalue       Energy Change        Residual
-------------------------------------------------------------------
Iteration:    0   Subspace Size:   15
Root: 1:        -0.03282505        -0.03282505         0.02462417  
Root: 2:        -0.03147390        -0.03147390         0.03577681  
Root: 3:         0.05328738         0.05328738         0.04093442  
Root: 4:         0.07101644         0.07101644         0.04230265  

Iteration:    1   Subspace Size:   19
Root: 1:        -0.03414626        -0.00132121         0.00523233  
Root: 2:        -0.03399992        -0.00252601         0.00566048  
Root: 3:         0.04881808        -0.00446930         0.01273577  
Root: 4:         0.06659149        -0.00442494         0.01807076  

Iteration:    2   Subspace Size:   23
Root: 1:        -0.03421184        -0.00006558         0.00138250  
Root: 2:        -0.03407423        -0.00007431         0.00111940  
Root: 3:         0.04842209        -0.00039599         0.00396929  
Root: 4:         0.06570338        -0.00088812         0.00706901  

Iteration:    3   Subspace Size:   27
Root: 1:        -0.03421573        -0.00000389         0.00029963  
Root: 2:        -0.03407676        -0.00000253         0.00021853  
Root: 3:         0.04838534        -0.00003676         0.00089402  
Root: 4:         0.06555226        -0.00015112         0.00472903  

Iteration:    4   Subspace Size:   31
Root: 1:        -0.03421589        -0.00000016         0.00005132  
Root: 2:        -0.03407684        -0.00000009         0.00003594  
Root: 3:         0.04838355        -0.00000179         0.00020878  
Root: 4:         0.06543100        -0.00012126         0.00399794  

Iteration:    5   Subspace Size:   35
Root: 1:        -0.03421590        -0.00000000         0.00000721  
Root: 2:        -0.03407685        -0.00000000         0.00000563  
Root: 3:         0.04838344        -0.00000010         0.00004928  
Root: 4:         0.06536320        -0.00006780         0.00165577  

Iteration:    6   Subspace Size:   39
Root: 1:        -0.03421590        -0.00000000         0.00000102  
Root: 2:        -0.03407685        -0.00000000         0.00000069  Converged
Root: 3:         0.04838344        -0.00000001         0.00000947  
Root: 4:         0.06535651        -0.00000669         0.00044172  

Iteration:    7   Subspace Size:   42
Root: 1:        -0.03421590        -0.00000000         0.00000016  Converged
Root: 2:        -0.03407685        -0.00000000         0.00000064  Converged
Root: 3:         0.04838344        -0.00000000         0.00000206  
Root: 4:         0.06535605        -0.00000046         0.00008488  

Iteration:    8   Subspace Size:   44
Root: 1:        -0.03421590        -0.00000000         0.00000016  Converged
Root: 2:        -0.03407685        -0.00000000         0.00000063  Converged
Root: 3:         0.04838344        -0.00000000         0.00000043  Converged
Root: 4:         0.06535603        -0.00000001         0.00001952  

Iteration:    9   Subspace Size:   45
Root: 1:        -0.03421590        -0.00000000         0.00000015  Converged
Root: 2:        -0.03407685        -0.00000000         0.00000062  Converged
Root: 3:         0.04838344        -0.00000000         0.00000041  Converged
Root: 4:         0.06535603        -0.00000000         0.00000481  

Iteration:   10   Subspace Size:   46
Root: 1:        -0.03421590        -0.00000000         0.00000015  Converged
Root: 2:        -0.03407685        -0.00000000         0.00000062  Converged
Root: 3:         0.04838344        -0.00000000         0.00000040  Converged
Root: 4:         0.06535603        -0.00000000         0.00000106  

Iteration:   11   Subspace Size:   47
Root: 1:        -0.03421590         0.00000000         0.00000015  Converged
Root: 2:        -0.03407685        -0.00000000         0.00000062  Converged
Root: 3:         0.04838344        -0.00000000         0.00000040  Converged
Root: 4:         0.06535603        -0.00000000         0.00000021  Converged

Davidson converged in 11 iterations
47 sigma vectors were formed

      Davidson Diagonalization Parameters
-----------------------------------------------
Number of roots to find:                    4
Number of guess vectors:                   15
Maximum subspace size:                    300
Number of vectors to save:                  4
Collapse vectors per root:                  2
Number of CSFs:                          2016
Maximum Davidson iterations:              500
Residual convergence:                 1.0e-06
Orthogonality tolerance:              1.0e-12
Use incremental sigma vectors:             No

Davidson memory usage:  12.58 MB

Guess Vectors:
  64 &  63 :  open  :    -0.104613
  64 &  62 :  open  :    -0.064269
  63 &  62 :  open  :    -0.041750
  64 &  61 :  open  :     0.009716
  63 &  61 :  open  :     0.032235
  64 &  59 :  open  :     0.036415
  64 &  60 :  open  :     0.045260
  63 &  59 :  open  :     0.058934
  64 &  58 :  open  :     0.063593
  63 &  60 :  open  :     0.067778
  62 &  61 :  open  :     0.072579
  64 &  56 :  open  :     0.082538
  63 &  58 :  open  :     0.086112
  64 &  57 :  open  :     0.096483
  62 &  59 :  open  :     0.099278

  Root           Eigenvalue       Energy Change        Residual
-------------------------------------------------------------------
Iteration:    0   Subspace Size:   15
Root: 1:        -0.03405948        -0.03405948         0.02187216  
Root: 2:         0.00810299         0.00810299         0.02197170  
Root: 3:         0.06060036         0.06060036         0.02319722  
Root: 4:         0.06759972         0.06759972         0.03457349  

Iteration:    1   Subspace Size:   19
Root: 1:        -0.03513003        -0.00107055         0.00224847  
Root: 2:         0.00655524        -0.00154776         0.00375840  
Root: 3:         0.05822640        -0.00237396         0.00735009  
Root: 4:         0.06463417        -0.00296555         0.01777996  

Iteration:    2   Subspace Size:   23
Root: 1:        -0.03514096        -0.00001093         0.00032342  
Root: 2:         0.00651633        -0.00003891         0.00056033  
Root: 3:         0.05803377        -0.00019263         0.00168820  
Root: 4:         0.06380036        -0.00083380         0.00593027  

Iteration:    3   Subspace Size:   27
Root: 1:        -0.03514116        -0.00000020         0.00005393  
Root: 2:         0.00651554        -0.00000079         0.00009332  
Root: 3:         0.05802483        -0.00000893         0.00024921  
Root: 4:         0.06369748        -0.00010289         0.00139370  

Iteration:    4   Subspace Size:   31
Root: 1:        -0.03514117        -0.00000000         0.00000623  
Root: 2:         0.00651552        -0.00000002         0.00001400  
Root: 3:         0.05802465        -0.00000018         0.00004220  
Root: 4:         0.06369255        -0.00000493         0.00030849  

Iteration:    5   Subspace Size:   35
Root: 1:        -0.03514117        -0.00000000         0.00000085  Converged
Root: 2:         0.00651552        -0.00000000         0.00000178  
Root: 3:         0.05802465        -0.00000000         0.00000797  
Root: 4:         0.06369235        -0.00000020         0.00005654  

Iteration:    6   Subspace Size:   38
Root: 1:        -0.03514117        -0.00000000         0.00000082  Converged
Root: 2:         0.00651552        -0.00000000         0.00000024  Converged
Root: 3:         0.05802465        -0.00000000         0.00000152  
Root: 4:         0.06369234        -0.00000001         0.00001015  

Iteration:    7   Subspace Size:   40
Root: 1:        -0.03514117        -0.00000000         0.00000082  Converged
Root: 2:         0.00651552        -0.00000000         0.00000024  Converged
Root: 3:         0.05802465        -0.00000000         0.00000029  Converged
Root: 4:         0.06369234        -0.00000000         0.00000199  

Iteration:    8   Subspace Size:   41
Root: 1:        -0.03514117        -0.00000000         0.00000081  Converged
Root: 2:         0.00651552        -0.00000000         0.00000023  Converged
Root: 3:         0.05802465        -0.00000000         0.00000028  Converged
Root: 4:         0.06369234        -0.00000000         0.00000047  Converged

Davidson converged in 8 iterations
41 sigma vectors were formed

  Root   Mult.   Total Energy (a.u.)   Ex. Energy (a.u.)     Ex. Energy (eV)     Ex. Energy (nm)        Osc. (a.u.)  
-------------------------------------------------------------------------------------------------------------------
     1  triplet       -779.45894963
     2  singlet       -779.45802435          0.00092527          0.02517792      49243.23219428          0.00000000
     3  singlet       -779.45788530          0.00106432          0.02896167      42809.76679887          0.00000000
     4  triplet       -779.41729294          0.04165669          1.13353598       1093.78284710          0.01601798
     5  singlet       -779.37542502          0.08352461          2.27281980        545.50836346          0.00000000
     6  triplet       -779.36578381          0.09316582          2.53517041        489.05675216          0.00601641
     7  triplet       -779.36011612          0.09883351          2.68939618        461.01136594          0.31474921
     8  singlet       -779.35845242          0.10049720          2.73466755        453.37950007          0.00000000

Triplet  1: Largest CI coefficients:
  63  &  64 :  open  :   0.664953
  64  &  63 :  open  :  -0.664953
  62  &  63 :  open  :  -0.230089
  63  &  62 :  open  :   0.230089

Singlet  2: Largest CI coefficients:
  63  &  64 :  open  :  -0.652131
  64  &  63 :  open  :  -0.652131
  62  &  63 :  open  :  -0.229842
  63  &  62 :  open  :  -0.229842
  64  &  64 : closed :   0.147964

Singlet  3: Largest CI coefficients:
  64  &  64 : closed :  -0.963822
  62  &  62 : closed :   0.174902
  63  &  64 :  open  :  -0.102073
  64  &  63 :  open  :  -0.102073

Triplet  4: Largest CI coefficients:
  62  &  64 :  open  :   0.695731
  64  &  62 :  open  :  -0.695731

Singlet  5: Largest CI coefficients:
  62  &  64 :  open  :   0.539264
  64  &  62 :  open  :   0.539264
  61  &  64 :  open  :  -0.377357
  64  &  61 :  open  :  -0.377357
  62  &  62 : closed :   0.255892
  64  &  64 : closed :   0.124384
  61  &  62 :  open  :  -0.103043
  62  &  61 :  open  :  -0.103043

Triplet  6: Largest CI coefficients:
  61  &  64 :  open  :   0.688652
  64  &  61 :  open  :  -0.688652
  61  &  62 :  open  :   0.100258
  62  &  61 :  open  :  -0.100258

Triplet  7: Largest CI coefficients:
  62  &  63 :  open  :  -0.609298
  63  &  62 :  open  :   0.609298
  61  &  63 :  open  :  -0.214050
  63  &  61 :  open  :   0.214050
  63  &  64 :  open  :  -0.198846
  64  &  63 :  open  :   0.198846
  59  &  63 :  open  :  -0.149881
  63  &  59 :  open  :   0.149881

Singlet  8: Largest CI coefficients:
  62  &  63 :  open  :  -0.495176
  63  &  62 :  open  :  -0.495176
  61  &  64 :  open  :   0.263585
  64  &  61 :  open  :   0.263585
  62  &  64 :  open  :   0.226604
  64  &  62 :  open  :   0.226604
  63  &  63 : closed :   0.223884
  61  &  63 :  open  :  -0.200482
  63  &  61 :  open  :  -0.200482
  63  &  64 :  open  :   0.160048
  64  &  63 :  open  :   0.160048
  59  &  63 :  open  :  -0.151245
  63  &  59 :  open  :  -0.151245

Singlet state dipole moments:

  Root       Dx         Dy         Dz         |D|  (Debye)
------------------------------------------------------------
     1    -9.2734     1.4689    -1.2400     9.4705
     2   -19.1851    -0.6218     0.2232    19.1964
     3   -13.3384    -1.2184    -0.0109    13.3939
     4    -1.8559    -0.9730    -0.4156     2.1363

Triplet state dipole moments:

  Root       Dx         Dy         Dz         |D|  (Debye)
------------------------------------------------------------
     1    -8.8123     1.4440    -1.2592     9.0181
     2   -15.0659    -0.3809    -0.1379    15.0714
     3    -0.4510    -4.4041     0.5692     4.4635
     4     1.7233    -0.3895    -0.7517     1.9200

Transition dipole moments between singlet states:

    Transition       Tx         Ty         Tz         |T| (a.u.)
------------------------------------------------------------------
     1 ->    2     0.7534     0.0594    -0.0755     0.7595
     1 ->    3    -0.2901    -0.1043     0.0430     0.3112 in gcp call
 n=          32
 coors(1) =   -9.76498699373238        1.94455860309426     
 -0.209064942230621     
 coors(2) =   -7.78448512064831        3.39839531157877     
  0.535552981879906     
 elements:            7           6
 gcp_e =   0.000000000000000E+000
 echo:  F
 pbc:  F
 method =pbeh3c              
 in gcp call
 n=          32
 coors(1) =   -9.76498699373238        1.94455860309426     
 -0.209064942230621     
 coors(2) =   -7.78448512064831        3.39839531157877     
  0.535552981879906     
 elements:            7           6
 gcp_e =   0.000000000000000E+000
 echo:  F
 pbc:  F
 method =pbeh3c              

     1 ->    4    -2.1378     0.4211    -0.1711     2.1856
     2 ->    3     2.7653     0.0758    -0.1429     2.7700
     2 ->    4     1.0499    -0.1698     0.0119     1.0636
     3 ->    4    -2.6962     0.3912    -0.0105     2.7245

Transition dipole moments between triplet states:

    Transition       Tx         Ty         Tz         |T| (a.u.)
------------------------------------------------------------------
     1 ->    2     0.0913     0.0798    -0.0046     0.1213
     1 ->    3     0.3578    -0.1214     0.0567     0.3821
     1 ->    4    -2.0588     0.3718    -0.1411     2.0968
     2 ->    3    -1.6753    -0.1656     0.1734     1.6923
     2 ->    4     0.0447     0.0250    -0.0254     0.0572
     3 ->    4    -0.1408     0.1109    -0.0292     0.1816

Magnetic transition dipole moments and rotational strengths:

 Transition      Lx         Ly         Lz       R(len)     R(vel) (a.u.)
------------------------------------------------------------------------
 1 ->    2    -0.1159    -0.3471     0.2919     0.1300     0.0520
 1 ->    3    -0.0930    -0.2302     0.0171    -0.0517    -0.0407
 1 ->    4     0.2135    -0.0192     0.2168     0.5017     0.6774

Electric transition quadrupole moments (Cartesian):

 Transition      Qxy        Qxz        Qyz        Qxx        Qyy        Qzz       norm (a.u.)
----------------------------------------------------------------------------------------------
 1 ->    2     0.5240    -0.0848    -0.1962    -0.6171     0.0102    -0.1560     0.8517
 1 ->    3    -1.1337     0.3589     0.0795     4.0833     0.0240     0.0662     4.2543
 1 ->    4    -0.8316     0.0251     0.0254     5.9922     0.3028    -0.1296     6.0587


Building Xtilde...

Building Z-vector RHS...

 Generating 2nd functional diffs
Solving CPSCF equations
Using DIIS solver

 Iter         Residual      
------  --------------------
    1      3.998781472069
    2      7.380633690900
    3      1.027216838411
    4      0.132568333461
    5      0.022475606736
    6      0.012294664126
    7      0.004934563091
    8      0.001302194628
    9      0.000233353367
   10      0.000104991219
   11      0.000038600781
   12      0.000019100734
   13      0.000008049342
   14      0.000003367521
   15      0.000001496003
   16      0.000000702737

CPSCF converged

Building X...

Computing grad Generating 2nd functional diffs
 Generating 2nd functional diffs
Building Xtilde...

Building Z-vector RHS...

 Generating 2nd functional diffs
Solving CPSCF equations
Using DIIS solver

 Iter         Residual      
------  --------------------
    1      2.645650006340
    2      5.689186857180
    3      0.659466169354
    4      0.071560348189
    5      0.024457473821
    6      0.006457347206
    7      0.002395666810
    8      0.001040406990
    9      0.000340985492
   10      0.000117126427
   11      0.000047460110
   12      0.000020189152
   13      0.000004800072
   14      0.000003620760
   15      0.000001166442
   16      0.000000593230

CPSCF converged

Building X...

Computing grad Generating 2nd functional diffs
 Generating 2nd functional diffs
Building Xtilde...

Building Z-vector RHS...

 Generating 2nd functional diffs
Solving CPSCF equations
Using DIIS solver

 Iter         Residual      
------  --------------------
    1      0.417190792803
    2      0.653555440372
    3      0.047049433370
    4      0.016366740139
    5      0.007344776935
    6      0.002293212279
    7      0.000763651251
    8      0.000298272654
    9      0.000092731701
   10      0.000030255852
   11      0.000012369753
   12      0.000003870067
   13      0.000002669117
   14      0.000000828671

CPSCF converged

Building X...

 Generating 2nd functional diffs
 Generating 2nd functional diffs
Lower state energy:      -779.4580243550
Upper state energy:      -779.4578853049
Energy difference:          0.0001390501
 Energy calculation finished, energy:  0.000000000E+00

Converting Cartesians to HDLC

Converting Cartesians to HDLC

Converting Cartesians to HDLC
 in dlf_makehessian...
Updating Hessian with the BFGS update, No     9
Testing convergence  in cycle   10
    Energy  0.0000E+00 Target: 1.0000E-05 converged?  yes
  Max step  4.2790E-02 Target: 4.0000E-04 converged?   no
  RMS step  1.1871E-02 Target: 2.6667E-04 converged?   no
  Max grad  1.4576E-02 Target: 1.0000E-04 converged?   no
  RMS grad  3.5796E-03 Target: 6.6667E-05 converged?   no

Converting HDLC to Cartesians
 in gcp call
 n=          32
 coors(1) =   -9.73625879740911        1.95720011120991     
 -0.244159425905355     
 coors(2) =   -7.76103053522783        3.38032345974799     
  0.563963619367622     
 elements:            7           6
 gcp_e =    1.00000000000000     
 echo:  F
 pbc:  F
 method =pbeh3c              
DFTD Energy:    -0.0206056 hartree
gCP Energy:     0.0550564 hartree
| Total AOs: 316    Total MOs: 298
Setting up the DFT grid...
| time to set the grid = 0.07 s
DFT grid points: 368087 (11502 points/atom)

                      *** Start SCF Iterations ***

 Iter     DIIS Error       Energy change      Electrons        XC Energy           Energy        Time(s)
----------------------------------------------------------------------------------------------------------
Initial temperature is 0.250000
| Skip purify step
|    1     0.0360183381    -779.1572023643   125.9805221759   -64.4373166405    -779.1572023643     1.88  
|    2     0.0867314547      +7.4278096482   126.0000369044   -63.7406979717    -771.7293927161     1.83  
|    3     0.0296884154      -0.3331756317   126.0000368958   -63.7613561998    -772.0625683478     1.81  
|    4     0.0216011794      -0.0099877291   126.0000373685   -63.8106277478    -772.0725560769     1.75  
|    5     0.0069118876      -0.0154218717   126.0000370162   -63.8298951410    -772.0879779487     1.71  
|    6     0.0022496458      -0.0029045872   126.0000369341   -63.8466792649    -772.0908825359     1.69  
|    7     0.0006451449      -0.0003181437   126.0000368995   -63.8462810548    -772.0912006795     1.64  
|    8     0.0002900040      -0.0000257271   126.0000369112   -63.8493322934    -772.0912264066     1.58  
|    9     0.0001002702      -0.0000027747   126.0000369056   -63.8488575667    -772.0912291814     1.91  
|   10     0.0000545708      -0.0000004612   126.0000369113   -63.8488451977    -772.0912296426     1.54  
|   11     0.0000144414      -0.0000000659   126.0000369127   -63.8489255781    -772.0912297085     1.51  
----------------------------------------------------------------------------------------------------------
FINAL ENERGY: -772.0912297085 a.u.
Fractional Occupation Entropy: 0.0000000000
Mermin Free Energy:            -772.0912297085
DISPERSION CONTRIBUTION TO ENERGY: -0.0206056153 a.u.
GCP BSSE CORRECTION: 0.0550563576 a.u.
HOMO-LUMO GAP: 1.108 eV
CENTER OF MASS: {0.008210, -0.022575, 0.017711} ANGS
DIPOLE MOMENT: {-10.874741, -2.536053, -0.349157} (|D| = 11.171995) DEBYE
Writing out molden info

Running Mulliken population analysis...


  Restricted hh-TDA Parameters
--------------------------------------------
Number of occupied orbitals:            64
Number of virtual orbitals:            234
Number of molecular orbitals:          298
Number of basis functions:             316
Multiplicity of target state:      singlet

 Generating 2nd functional diffs
Reference energy:             -779.4256231920
Number of electrons:           128.0000374982
XC energy:                     -65.1629448591

      Davidson Diagonalization Parameters
-----------------------------------------------
Number of roots to find:                    4
Number of guess vectors:                   15
Maximum subspace size:                    300
Number of vectors to save:                  4
Collapse vectors per root:                  2
Number of CSFs:                          2080
Maximum Davidson iterations:              500
Residual convergence:                 1.0e-06
Orthogonality tolerance:              1.0e-12
Use incremental sigma vectors:             No

Davidson memory usage:  12.89 MB

Guess Vectors:
  64 &  64 : closed :    -0.127476
  64 &  63 :  open  :    -0.104804
  63 &  63 : closed :    -0.082132
  64 &  62 :  open  :    -0.067088
  63 &  62 :  open  :    -0.044416
  62 &  62 : closed :    -0.006701
  64 &  61 :  open  :     0.010124
  63 &  61 :  open  :     0.032796
  64 &  59 :  open  :     0.036441
  64 &  60 :  open  :     0.045100
  63 &  59 :  open  :     0.059112
  64 &  58 :  open  :     0.062165
  63 &  60 :  open  :     0.067772
  62 &  61 :  open  :     0.070512
  64 &  56 :  open  :     0.081494

  Root           Eigenvalue       Energy Change        Residual
-------------------------------------------------------------------
Iteration:    0   Subspace Size:   15
Root: 1:        -0.03273114        -0.03273114         0.02469432  
Root: 2:        -0.03143515        -0.03143515         0.03564316  
Root: 3:         0.05255131         0.05255131         0.04236983  
Root: 4:         0.06955660         0.06955660         0.04184537  

Iteration:    1   Subspace Size:   19
Root: 1:        -0.03405806        -0.00132692         0.00522885  
Root: 2:        -0.03394928        -0.00251413         0.00591286  
Root: 3:         0.04796227        -0.00458904         0.01341648  
Root: 4:         0.06494275        -0.00461385         0.02022164  

Iteration:    2   Subspace Size:   23
Root: 1:        -0.03412566        -0.00006759         0.00135869  
Root: 2:        -0.03402886        -0.00007958         0.00118404  
Root: 3:         0.04752828        -0.00043400         0.00415045  
Root: 4:         0.06382551        -0.00111724         0.00844407  

Iteration:    3   Subspace Size:   27
Root: 1:        -0.03412940        -0.00000375         0.00029274  
Root: 2:        -0.03403175        -0.00000289         0.00024055  
Root: 3:         0.04748804        -0.00004023         0.00097940  
Root: 4:         0.06360279        -0.00022271         0.00472780  

Iteration:    4   Subspace Size:   31
Root: 1:        -0.03412956        -0.00000015         0.00004885  
Root: 2:        -0.03403186        -0.00000011         0.00003836  
Root: 3:         0.04748584        -0.00000220         0.00026076  
Root: 4:         0.06351071        -0.00009208         0.00278918  

Iteration:    5   Subspace Size:   35
Root: 1:        -0.03412956        -0.00000000         0.00000734  
Root: 2:        -0.03403186        -0.00000000         0.00000686  
Root: 3:         0.04748567        -0.00000017         0.00006007  
Root: 4:         0.06348099        -0.00002972         0.00104999  

Iteration:    6   Subspace Size:   39
Root: 1:        -0.03412956        -0.00000000         0.00000116  
Root: 2:        -0.03403186        -0.00000000         0.00000099  Converged
Root: 3:         0.04748567        -0.00000001         0.00001347  
Root: 4:         0.06347825        -0.00000274         0.00029012  

Iteration:    7   Subspace Size:   42
Root: 1:        -0.03412956        -0.00000000         0.00000018  Converged
Root: 2:        -0.03403186        -0.00000000         0.00000081  Converged
Root: 3:         0.04748566        -0.00000000         0.00000315  
Root: 4:         0.06347806        -0.00000019         0.00005608  

Iteration:    8   Subspace Size:   44
Root: 1:        -0.03412956        -0.00000000         0.00000017  Converged
Root: 2:        -0.03403186        -0.00000000         0.00000080  Converged
Root: 3:         0.04748566        -0.00000000         0.00000069  Converged
Root: 4:         0.06347805        -0.00000001         0.00001185  

Iteration:    9   Subspace Size:   45
Root: 1:        -0.03412956        -0.00000000         0.00000017  Converged
Root: 2:        -0.03403186        -0.00000000         0.00000079  Converged
Root: 3:         0.04748566        -0.00000000         0.00000065  Converged
Root: 4:         0.06347805        -0.00000000         0.00000281  

Iteration:   10   Subspace Size:   46
Root: 1:        -0.03412956        -0.00000000         0.00000017  Converged
Root: 2:        -0.03403186        -0.00000000         0.00000078  Converged
Root: 3:         0.04748566        -0.00000000         0.00000063  Converged
Root: 4:         0.06347805        -0.00000000         0.00000067  Converged

Davidson converged in 10 iterations
46 sigma vectors were formed

      Davidson Diagonalization Parameters
-----------------------------------------------
Number of roots to find:                    4
Number of guess vectors:                   15
Maximum subspace size:                    300
Number of vectors to save:                  4
Collapse vectors per root:                  2
Number of CSFs:                          2016
Maximum Davidson iterations:              500
Residual convergence:                 1.0e-06
Orthogonality tolerance:              1.0e-12
Use incremental sigma vectors:             No

Davidson memory usage:  12.58 MB

Guess Vectors:
  64 &  63 :  open  :    -0.104804
  64 &  62 :  open  :    -0.067088
  63 &  62 :  open  :    -0.044416
  64 &  61 :  open  :     0.010124
  63 &  61 :  open  :     0.032796
  64 &  59 :  open  :     0.036441
  64 &  60 :  open  :     0.045100
  63 &  59 :  open  :     0.059112
  64 &  58 :  open  :     0.062165
  63 &  60 :  open  :     0.067772
  62 &  61 :  open  :     0.070512
  64 &  56 :  open  :     0.081494
  63 &  58 :  open  :     0.084836
  64 &  57 :  open  :     0.095922
  62 &  59 :  open  :     0.096828

  Root           Eigenvalue       Energy Change        Residual
-------------------------------------------------------------------
Iteration:    0   Subspace Size:   15
Root: 1:        -0.03397714        -0.03397714         0.02191246  
Root: 2:         0.00619002         0.00619002         0.02192634  
Root: 3:         0.06080416         0.06080416         0.02322917  
Root: 4:         0.06567666         0.06567666         0.03480786  

Iteration:    1   Subspace Size:   19
Root: 1:        -0.03506021        -0.00108307         0.00238268  
Root: 2:         0.00466715        -0.00152287         0.00407588  
Root: 3:         0.05844659        -0.00235756         0.00779460  
Root: 4:         0.06265425        -0.00302241         0.01773990  

Iteration:    2   Subspace Size:   23
Root: 1:        -0.03507271        -0.00001250         0.00035110  
Root: 2:         0.00462195        -0.00004519         0.00060296  
Root: 3:         0.05822933        -0.00021727         0.00191197  
Root: 4:         0.06183115        -0.00082310         0.00592265  

Iteration:    3   Subspace Size:   27
Root: 1:        -0.03507296        -0.00000025         0.00005945  
Root: 2:         0.00462100        -0.00000095         0.00010510  
Root: 3:         0.05821791        -0.00001141         0.00031046  
Root: 4:         0.06172926        -0.00010190         0.00141195  

Iteration:    4   Subspace Size:   31
Root: 1:        -0.03507296        -0.00000001         0.00000696  
Root: 2:         0.00462098        -0.00000002         0.00001579  
Root: 3:         0.05821763        -0.00000029         0.00005565  
Root: 4:         0.06172424        -0.00000501         0.00030594  

Iteration:    5   Subspace Size:   35
Root: 1:        -0.03507296        -0.00000000         0.00000098  Converged
Root: 2:         0.00462098        -0.00000000         0.00000213  
Root: 3:         0.05821762        -0.00000001         0.00001148  
Root: 4:         0.06172404        -0.00000021         0.00005554  

Iteration:    6   Subspace Size:   38
Root: 1:        -0.03507296        -0.00000000         0.00000093  Converged
Root: 2:         0.00462098        -0.00000000         0.00000028  Converged
Root: 3:         0.05821762        -0.00000000         0.00000211  
Root: 4:         0.06172403        -0.00000001         0.00000982  

Iteration:    7   Subspace Size:   40
Root: 1:        -0.03507296        -0.00000000         0.00000093  Converged
Root: 2:         0.00462098        -0.00000000         0.00000028  Converged
Root: 3:         0.05821762        -0.00000000         0.00000038  Converged
Root: 4:         0.06172403        -0.00000000         0.00000181  

Iteration:    8   Subspace Size:   41
Root: 1:        -0.03507296        -0.00000000         0.00000093  Converged
Root: 2:         0.00462098        -0.00000000         0.00000028  Converged
Root: 3:         0.05821762        -0.00000000         0.00000038  Converged
Root: 4:         0.06172403        -0.00000000         0.00000037  Converged

Davidson converged in 8 iterations
41 sigma vectors were formed

  Root   Mult.   Total Energy (a.u.)   Ex. Energy (a.u.)     Ex. Energy (eV)     Ex. Energy (nm)        Osc. (a.u.)  
-------------------------------------------------------------------------------------------------------------------
     1  triplet       -779.46069616
     2  singlet       -779.45975275          0.00094340          0.02567129      48296.83202599          0.00000000
     3  singlet       -779.45965505          0.00104110          0.02832984      43764.53084224          0.00000000
     4  triplet       -779.42100221          0.03969394          1.08012698       1147.86708026          0.01072170
     5  singlet       -779.37813753          0.08255863          2.24653421        551.89108759          0.00000000
     6  triplet       -779.36740557          0.09329058          2.53856548        488.40268857          0.00506852
     7  triplet       -779.36389916          0.09679699          2.63397977        470.71060358          0.29235823
     8  singlet       -779.36214514          0.09855102          2.68170919        462.33283246          0.00000000

Triplet  1: Largest CI coefficients:
  63  &  64 :  open  :   0.662853
  64  &  63 :  open  :  -0.662853
  62  &  63 :  open  :  -0.234980
  63  &  62 :  open  :   0.234980

Singlet  2: Largest CI coefficients:
  63  &  64 :  open  :   0.652444
  64  &  63 :  open  :   0.652444
  62  &  63 :  open  :   0.234463
  63  &  62 :  open  :   0.234463
  64  &  64 : closed :  -0.119516

Singlet  3: Largest CI coefficients:
  64  &  64 : closed :   0.966590
  62  &  62 : closed :  -0.182064

Triplet  4: Largest CI coefficients:
  62  &  64 :  open  :   0.695514
  64  &  62 :  open  :  -0.695514

Singlet  5: Largest CI coefficients:
  62  &  64 :  open  :  -0.560749
  64  &  62 :  open  :  -0.560749
  61  &  64 :  open  :   0.337774
  64  &  61 :  open  :   0.337774
  62  &  62 : closed :  -0.270474
  64  &  64 : closed :  -0.127148

Triplet  6: Largest CI coefficients:
  61  &  64 :  open  :  -0.686657
  64  &  61 :  open  :   0.686657
  61  &  62 :  open  :  -0.105515
  62  &  61 :  open  :   0.105515

Triplet  7: Largest CI coefficients:
  62  &  63 :  open  :  -0.612105
  63  &  62 :  open  :   0.612105
  63  &  64 :  open  :  -0.204724
  64  &  63 :  open  :   0.204724
  61  &  63 :  open  :  -0.199379
  63  &  61 :  open  :   0.199379
  59  &  63 :  open  :  -0.146632
  63  &  59 :  open  :   0.146632

Singlet  8: Largest CI coefficients:
  62  &  63 :  open  :  -0.538531
  63  &  62 :  open  :  -0.538531
  63  &  63 : closed :   0.256881
  61  &  63 :  open  :  -0.203557
  63  &  61 :  open  :  -0.203557
  63  &  64 :  open  :   0.185010
  64  &  63 :  open  :   0.185010
  61  &  64 :  open  :   0.177493
  64  &  61 :  open  :   0.177493
  59  &  63 :  open  :  -0.161112
  63  &  59 :  open  :  -0.161112
  62  &  64 :  open  :   0.154969
  64  &  62 :  open  :   0.154969

Singlet state dipole moments:

  Root       Dx         Dy         Dz         |D|  (Debye)
------------------------------------------------------------
     1    -9.2212     1.4480    -1.2352     9.4156
     2   -19.0690    -0.7570     0.3044    19.0865
     3   -15.2536    -0.9699    -0.0254    15.2844
     4     0.0337    -0.6984    -0.5270     0.8756

Triplet state dipole moments:

  Root       Dx         Dy         Dz         |D|  (Debye)
------------------------------------------------------------
     1    -8.8642     1.4109    -1.2406     9.0611
     2   -15.1209    -0.5033    -0.0295    15.1293
     3    -0.1932    -4.3457     0.4109     4.3693
     4     1.8873    -0.4887    -0.6493     2.0548

Transition dipole moments between singlet states:

    Transition       Tx         Ty         Tz         |T| (a.u.)
------------------------------------------------------------------
     1 ->    2     0.6332     0.0319    -0.0564     0.6365
     1 ->    3    -0.2748    -0.0742     0.0221     0.2855
     1 ->    4     2.0817    -0.4081     0.1742     2.1285
     2 ->    3     2.8678     0.0530    -0.1217     2.8709
     2 ->    4    in gcp call
 n=          32
 coors(1) =   -9.73625879740911        1.95720011120991     
 -0.244159425905355     
 coors(2) =   -7.76103053522783        3.38032345974799     
  0.563963619367622     
 elements:            7           6
 gcp_e =   0.000000000000000E+000
 echo:  F
 pbc:  F
 method =pbeh3c              
 in gcp call
 n=          32
 coors(1) =   -9.73625879740911        1.95720011120991     
 -0.244159425905355     
 coors(2) =   -7.76103053522783        3.38032345974799     
  0.563963619367622     
 elements:            7           6
 gcp_e =   0.000000000000000E+000
 echo:  F
 pbc:  F
 method =pbeh3c              
 -0.6102     0.0944     0.0036     0.6174
     3 ->    4     2.0182    -0.2509    -0.0088     2.0337

Transition dipole moments between triplet states:

    Transition       Tx         Ty         Tz         |T| (a.u.)
------------------------------------------------------------------
     1 ->    2     0.1105     0.0791    -0.0059     0.1360
     1 ->    3    -0.2795     0.1011    -0.0415     0.3001
     1 ->    4    -2.0144     0.3682    -0.1503     2.0533
     2 ->    3     1.5155     0.2116    -0.1935     1.5424
     2 ->    4     0.0861     0.0420    -0.0378     0.1030
     3 ->    4     0.1126    -0.1731     0.0428     0.2109

Magnetic transition dipole moments and rotational strengths:

 Transition      Lx         Ly         Lz       R(len)     R(vel) (a.u.)
------------------------------------------------------------------------
 1 ->    2    -0.1000    -0.3420     0.3055     0.0915     0.0522
 1 ->    3    -0.0973    -0.2555    -0.0086    -0.0455    -0.0274
 1 ->    4    -0.2354    -0.0360    -0.2564     0.5201     0.7236

Electric transition quadrupole moments (Cartesian):

 Transition      Qxy        Qxz        Qyz        Qxx        Qyy        Qzz       norm (a.u.)
----------------------------------------------------------------------------------------------
 1 ->    2     0.3683    -0.0161    -0.1444    -0.6014    -0.0142    -0.1523     0.7361
 1 ->    3    -0.8874     0.2428     0.0612     3.5465     0.0320     0.0679     3.6652
 1 ->    4     0.8945    -0.0773    -0.0367    -6.2806    -0.2951     0.1586     6.3534


Building Xtilde...

Building Z-vector RHS...

 Generating 2nd functional diffs
Solving CPSCF equations
Using DIIS solver

 Iter         Residual      
------  --------------------
    1      4.026436661418
    2      7.467191716977
    3      1.066391273965
    4      0.132249985784
    5      0.022956769376
    6      0.012495109755
    7      0.004996976096
    8      0.001329537179
    9      0.000236099046
   10      0.000102717304
   11      0.000039607901
   12      0.000016268070
   13      0.000004925863
   14      0.000002770039
   15      0.000001095725
   16      0.000000748666

CPSCF converged

Building X...

Computing grad Generating 2nd functional diffs
 Generating 2nd functional diffs
Building Xtilde...

Building Z-vector RHS...

 Generating 2nd functional diffs
Solving CPSCF equations
Using DIIS solver

 Iter         Residual      
------  --------------------
    1      2.726294535649
    2      5.930481254978
    3      0.662245173314
    4      0.070402521883
    5      0.024598269567
    6      0.006524411060
    7      0.002556915485
    8      0.001080686826
    9      0.000355597526
   10      0.000121216815
   11      0.000048942462
   12      0.000021786693
   13      0.000005168184
   14      0.000003841393
   15      0.000001186684
   16      0.000000598936

CPSCF converged

Building X...

Computing grad Generating 2nd functional diffs
 Generating 2nd functional diffs
Building Xtilde...

Building Z-vector RHS...

 Generating 2nd functional diffs
Solving CPSCF equations
Using DIIS solver

 Iter         Residual      
------  --------------------
    1      0.325858165163
    2      0.503012711141
    3      0.045887241420
    4      0.017235863726
    5      0.006189288269
    6      0.002115411312
    7      0.000746100778
    8      0.000267934252
    9      0.000082742079
   10      0.000025131240
   11      0.000011037859
   12      0.000003053211
   13      0.000001967502
   14      0.000000723484

CPSCF converged

Building X...

 Generating 2nd functional diffs
 Generating 2nd functional diffs
Lower state energy:      -779.4597527525
Upper state energy:      -779.4596550527
Energy difference:          0.0000976998
 Energy calculation finished, energy:  0.000000000E+00

Converting Cartesians to HDLC

Converting Cartesians to HDLC

Converting Cartesians to HDLC
 in dlf_makehessian...
Updating Hessian with the BFGS update, No    10
Testing convergence  in cycle   11
    Energy  0.0000E+00 Target: 1.0000E-05 converged?  yes
  Max step  2.8512E-01 Target: 4.0000E-04 converged?   no
  RMS step  3.2000E-02 Target: 2.6667E-04 converged?   no
  Max grad  1.2815E-02 Target: 1.0000E-04 converged?   no
  RMS grad  3.7189E-03 Target: 6.6667E-05 converged?   no

Converting HDLC to Cartesians
 in gcp call
 n=          32
 coors(1) =   -9.69206854100565        1.98205744319531     
 -0.288220992785657     
 coors(2) =   -7.71922291596567        3.36140895195264     
  0.592184108394524     
 elements:            7           6
 gcp_e =    1.00000000000000     
 echo:  F
 pbc:  F
 method =pbeh3c              
DFTD Energy:    -0.0206358 hartree
gCP Energy:     0.0550342 hartree
| Total AOs: 316    Total MOs: 298
Setting up the DFT grid...
| time to set the grid = 0.07 s
DFT grid points: 368096 (11503 points/atom)

                      *** Start SCF Iterations ***

 Iter     DIIS Error       Energy change      Electrons        XC Energy           Energy        Time(s)
----------------------------------------------------------------------------------------------------------
Initial temperature is 0.250000
| Skip purify step
|    1     0.0373530663    -779.1587150981   125.9767945704   -64.4329262829    -779.1587150981     1.88  
|    2     0.0879746521      +7.4380579839   126.0000473586   -63.7423670496    -771.7206571143     1.82  
|    3     0.0303060004      -0.3445457351   126.0000475250   -63.7605209216    -772.0652028494     1.80  
|    4     0.0220822636      -0.0095433893   126.0000480932   -63.8120038266    -772.0747462387     1.72  
|    5     0.0060629908      -0.0158878604   126.0000478927   -63.8312983486    -772.0906340991     1.70  
|    6     0.0019919551      -0.0022475383   126.0000478095   -63.8457080785    -772.0928816374     1.67  
|    7     0.0006513668      -0.0002375684   126.0000478953   -63.8448338925    -772.0931192058     1.62  
|    8     0.0002691720      -0.0000202745   126.0000478903   -63.8475549606    -772.0931394804     1.56  
|    9     0.0001006325      -0.0000024862   126.0000478929   -63.8470512464    -772.0931419666     1.89  
|   10     0.0000555783      -0.0000004516   126.0000478998   -63.8470293427    -772.0931424182     1.52  
|   11     0.0000168789      -0.0000000585   126.0000479003   -63.8471105718    -772.0931424768     1.48  
----------------------------------------------------------------------------------------------------------
FINAL ENERGY: -772.0931424768 a.u.
Fractional Occupation Entropy: 0.0000000000
Mermin Free Energy:            -772.0931424768
DISPERSION CONTRIBUTION TO ENERGY: -0.0206357883 a.u.
GCP BSSE CORRECTION: 0.0550342222 a.u.
HOMO-LUMO GAP: 1.102 eV
CENTER OF MASS: {0.000513, -0.027838, 0.026949} ANGS
DIPOLE MOMENT: {-10.832884, -2.394598, -0.614014} (|D| = 11.111367) DEBYE
Writing out molden info

Running Mulliken population analysis...


  Restricted hh-TDA Parameters
--------------------------------------------
Number of occupied orbitals:            64
Number of virtual orbitals:            234
Number of molecular orbitals:          298
Number of basis functions:             316
Multiplicity of target state:      singlet

 Generating 2nd functional diffs
Reference energy:             -779.4265721951
Number of electrons:           128.0000486609
XC energy:                     -65.1610921824

      Davidson Diagonalization Parameters
-----------------------------------------------
Number of roots to find:                    4
Number of guess vectors:                   15
Maximum subspace size:                    300
Number of vectors to save:                  4
Collapse vectors per root:                  2
Number of CSFs:                          2080
Maximum Davidson iterations:              500
Residual convergence:                 1.0e-06
Orthogonality tolerance:              1.0e-12
Use incremental sigma vectors:             No

Davidson memory usage:  12.89 MB

Guess Vectors:
  64 &  64 : closed :    -0.128401
  64 &  63 :  open  :    -0.105773
  63 &  63 : closed :    -0.083144
  64 &  62 :  open  :    -0.070537
  63 &  62 :  open  :    -0.047909
  62 &  62 : closed :    -0.012673
  64 &  61 :  open  :     0.009289
  63 &  61 :  open  :     0.031917
  64 &  59 :  open  :     0.035827
  64 &  60 :  open  :     0.044048
  63 &  59 :  open  :     0.058456
  64 &  58 :  open  :     0.060408
  63 &  60 :  open  :     0.066676
  62 &  61 :  open  :     0.067153
  64 &  56 :  open  :     0.078910

  Root           Eigenvalue       Energy Change        Residual
-------------------------------------------------------------------
Iteration:    0   Subspace Size:   15
Root: 1:        -0.03319331        -0.03319331         0.02480063  
Root: 2:        -0.03191338        -0.03191338         0.03564201  
Root: 3:         0.05063196         0.05063196         0.04367178  
Root: 4:         0.06743678         0.06743678         0.04331461  

Iteration:    1   Subspace Size:   19
Root: 1:        -0.03453224        -0.00133894         0.00525442  
Root: 2:        -0.03443704        -0.00252366         0.00609458  
Root: 3:         0.04592264        -0.00470931         0.01394257  
Root: 4:         0.06247812        -0.00495866         0.02203147  

Iteration:    2   Subspace Size:   23
Root: 1:        -0.03460379        -0.00007154         0.00135008  
Root: 2:        -0.03452022        -0.00008318         0.00120539  
Root: 3:         0.04545403        -0.00046862         0.00425363  
Root: 4:         0.06122671        -0.00125141         0.00841922  

Iteration:    3   Subspace Size:   27
Root: 1:        -0.03460742        -0.00000364         0.00028207  
Root: 2:        -0.03452320        -0.00000297         0.00025099  
Root: 3:         0.04541054        -0.00004349         0.00099466  
Root: 4:         0.06103597        -0.00019074         0.00327796  

Iteration:    4   Subspace Size:   31
Root: 1:        -0.03460756        -0.00000014         0.00004830  
Root: 2:        -0.03452332        -0.00000012         0.00003850  
Root: 3:         0.04540834        -0.00000220         0.00029045  
Root: 4:         0.06100232        -0.00003366         0.00153997  

Iteration:    5   Subspace Size:   35
Root: 1:        -0.03460757        -0.00000000         0.00000805  
Root: 2:        -0.03452332        -0.00000000         0.00000639  
Root: 3:         0.04540812        -0.00000022         0.00006165  
Root: 4:         0.06099277        -0.00000954         0.00064231  

Iteration:    6   Subspace Size:   39
Root: 1:        -0.03460757        -0.00000000         0.00000140  
Root: 2:        -0.03452332        -0.00000000         0.00000094  Converged
Root: 3:         0.04540811        -0.00000001         0.00001232  
Root: 4:         0.06099173        -0.00000105         0.00019057  

Iteration:    7   Subspace Size:   42
Root: 1:        -0.03460757        -0.00000000         0.00000026  Converged
Root: 2:        -0.03452332        -0.00000000         0.00000086  Converged
Root: 3:         0.04540811        -0.00000000         0.00000258  
Root: 4:         0.06099164        -0.00000008         0.00004141  

Iteration:    8   Subspace Size:   44
Root: 1:        -0.03460757        -0.00000000         0.00000024  Converged
Root: 2:        -0.03452332        -0.00000000         0.00000083  Converged
Root: 3:         0.04540811        -0.00000000         0.00000058  Converged
Root: 4:         0.06099164        -0.00000000         0.00000944  

Iteration:    9   Subspace Size:   45
Root: 1:        -0.03460757        -0.00000000         0.00000024  Converged
Root: 2:        -0.03452332        -0.00000000         0.00000083  Converged
Root: 3:         0.04540811        -0.00000000         0.00000053  Converged
Root: 4:         0.06099164        -0.00000000         0.00000220  

Iteration:   10   Subspace Size:   46
Root: 1:        -0.03460757        -0.00000000         0.00000024  Converged
Root: 2:        -0.03452332        -0.00000000         0.00000083  Converged
Root: 3:         0.04540811        -0.00000000         0.00000052  Converged
Root: 4:         0.06099164        -0.00000000         0.00000054  Converged

Davidson converged in 10 iterations
46 sigma vectors were formed

      Davidson Diagonalization Parameters
-----------------------------------------------
Number of roots to find:                    4
Number of guess vectors:                   15
Maximum subspace size:                    300
Number of vectors to save:                  4
Collapse vectors per root:                  2
Number of CSFs:                          2016
Maximum Davidson iterations:              500
Residual convergence:                 1.0e-06
Orthogonality tolerance:              1.0e-12
Use incremental sigma vectors:             No

Davidson memory usage:  12.58 MB

Guess Vectors:
  64 &  63 :  open  :    -0.105773
  64 &  62 :  open  :    -0.070537
  63 &  62 :  open  :    -0.047909
  64 &  61 :  open  :     0.009289
  63 &  61 :  open  :     0.031917
  64 &  59 :  open  :     0.035827
  64 &  60 :  open  :     0.044048
  63 &  59 :  open  :     0.058456
  64 &  58 :  open  :     0.060408
  63 &  60 :  open  :     0.066676
  62 &  61 :  open  :     0.067153
  64 &  56 :  open  :     0.078910
  63 &  58 :  open  :     0.083036
  62 &  59 :  open  :     0.093691
  64 &  57 :  open  :     0.095019

  Root           Eigenvalue       Energy Change        Residual
-------------------------------------------------------------------
Iteration:    0   Subspace Size:   15
Root: 1:        -0.03447345        -0.03447345         0.02194256  
Root: 2:         0.00369666         0.00369666         0.02197009  
Root: 3:         0.06009972         0.06009972         0.02342917  
Root: 4:         0.06312831         0.06312831         0.03474554  

Iteration:    1   Subspace Size:   19
Root: 1:        -0.03556570        -0.00109225         0.00250185  
Root: 2:         0.00218063        -0.00151603         0.00423767  
Root: 3:         0.05773386        -0.00236586         0.00834148  
Root: 4:         0.06015930        -0.00296901         0.01793888  

Iteration:    2   Subspace Size:   23
Root: 1:        -0.03557961        -0.00001391         0.00038491  
Root: 2:         0.00213226        -0.00004836         0.00061615  
Root: 3:         0.05748699        -0.00024687         0.00222702  
Root: 4:         0.05931799        -0.00084131         0.00577074  

Iteration:    3   Subspace Size:   27
Root: 1:        -0.03557991        -0.00000031         0.00006533  
Root: 2:         0.00213127        -0.00000100         0.00010944  
Root: 3:         0.05747152        -0.00001547         0.00042139  
Root: 4:         0.05922175        -0.00009624         0.00137120  

Iteration:    4   Subspace Size:   31
Root: 1:        -0.03557992        -0.00000001         0.00000783  
Root: 2:         0.00213124        -0.00000003         0.00001621  
Root: 3:         0.05747102        -0.00000050         0.00007840  
Root: 4:         0.05921708        -0.00000467         0.00029007  

Iteration:    5   Subspace Size:   35
Root: 1:        -0.03557992        -0.00000000         0.00000117  
Root: 2:         0.00213124        -0.00000000         0.00000215  
Root: 3:         0.05747100        -0.00000002         0.00001550  
Root: 4:         0.05921691        -0.00000018         0.00005214  

Iteration:    6   Subspace Size:   39
Root: 1:        -0.03557992        -0.00000000         0.00000017  Converged
Root: 2:         0.00213124        -0.00000000         0.00000029  Converged
Root: 3:         0.05747100        -0.00000000         0.00000266  
Root: 4:         0.05921690        -0.00000001         0.00000912  

Iteration:    7   Subspace Size:   41
Root: 1:        -0.03557992        -0.00000000         0.00000017  Converged
Root: 2:         0.00213124        -0.00000000         0.00000028  Converged
Root: 3:         0.05747100        -0.00000000         0.00000045  Converged
Root: 4:         0.05921690        -0.00000000         0.00000162  

Iteration:    8   Subspace Size:   42
Root: 1:        -0.03557992        -0.00000000         0.00000017  Converged
Root: 2:         0.00213124        -0.00000000         0.00000028  Converged
Root: 3:         0.05747100        -0.00000000         0.00000045  Converged
Root: 4:         0.05921690        -0.00000000         0.00000029  Converged

Davidson converged in 8 iterations
42 sigma vectors were formed

  Root   Mult.   Total Energy (a.u.)   Ex. Energy (a.u.)     Ex. Energy (eV)     Ex. Energy (nm)        Osc. (a.u.)  
-------------------------------------------------------------------------------------------------------------------
     1  triplet       -779.46215211
     2  singlet       -779.46117976          0.00097235          0.02645904      46858.93354009          0.00000000
     3  singlet       -779.46109552          0.00105660          0.02875144      43122.79193127          0.00000000
     4  triplet       -779.42444096          0.03771116          1.02617266       1208.21988052          0.00342930
     5  singlet       -779.38116408          0.08098803          2.20379611        562.59388241          0.00000000
     6  triplet       -779.36910120          0.09305092          2.53204389        489.66063069          0.00124878
     7  triplet       -779.36735529          0.09479682          2.57955234        480.64239273          0.25863505
     8  singlet       -779.36558055          0.09657156          2.62784543        471.80941210          0.00000000

Triplet  1: Largest CI coefficients:
  63  &  64 :  open  :  -0.660351
  64  &  63 :  open  :   0.660351
  62  &  63 :  open  :   0.239982
  63  &  62 :  open  :  -0.239982

Singlet  2: Largest CI coefficients:
  63  &  64 :  open  :   0.653586
  64  &  63 :  open  :   0.653586
  62  &  63 :  open  :   0.240154
  63  &  62 :  open  :   0.240154

Singlet  3: Largest CI coefficients:
  64  &  64 : closed :  -0.971046
  62  &  62 : closed :   0.191578

Triplet  4: Largest CI coefficients:
  62  &  64 :  open  :  -0.694639
  64  &  62 :  open  :   0.694639

Singlet  5: Largest CI coefficients:
  62  &  64 :  open  :   0.576588
  64  &  62 :  open  :   0.576588
  61  &  64 :  open  :  -0.301982
  64  &  61 :  open  :  -0.301982
  62  &  62 : closed :   0.283330
  64  &  64 : closed :   0.130913

Triplet  6: Largest CI coefficients:
  61  &  64 :  open  :   0.674895
  64  &  61 :  open  :  -0.674895
  62  &  63 :  open  :  -0.118081
  63  &  62 :  open  :   0.118081
  61  &  62 :  open  :   0.105954
  62  &  61 :  open  :  -0.105954

Triplet  7: Largest CI coefficients:
  62  &  63 :  open  :  -0.603619
  63  &  62 :  open  :   0.603619
  63  &  64 :  open  :  -0.207085
  64  &  63 :  open  :   0.207085
  61  &  63 :  open  :  -0.185646
  63  &  61 :  open  :   0.185646
  59  &  63 :  open  :  -0.141633
  63  &  59 :  open  :   0.141633
  61  &  64 :  open  :  -0.129943
  64  &  61 :  open  :   0.129943

Singlet  8: Largest CI coefficients:
  62  &  63 :  open  :   0.548703
  63  &  62 :  open  :   0.548703
  63  &  63 : closed :  -0.281661
  61  &  63 :  open  :   0.201352
  63  &  61 :  open  :   0.201352
  63  &  64 :  open  :  -0.196870
  64  &  63 :  open  :  -0.196870
  59  &  63 :  open  :   0.161511
  63  &  59 :  open  :   0.161511
  61  &  64 :  open  :  -0.135997
  64  &  61 :  open  :  -0.135997
  62  &  64 :  open  :  -0.122111
  64  &  62 :  open  :  -0.122111

Singlet state dipole moments:

  Root       Dx         Dy         Dz         |D|  (Debye)
------------------------------------------------------------
     1    -9.1628     1.4339    -1.2294     9.3555
     2   -19.0098    -0.8630     0.3972    19.0335
     3   -16.7541    -0.8026     0.0037    16.7733
     4     0.6287    -0.6354    -0.4853     1.0171

Triplet state dipole moments:

  Root       Dx         Dy         Dz         |D|  (Debye)
------------------------------------------------------------
     1    -8.9781     1.3919    -1.2194     9.1668
     2   -15.0997    -0.6071     0.0780    15.1121
     3    -0.1256    -4.0748     0.2257     4.0830
     4     1.9474    -0.7066    -0.5097     2.1335

Transition dipole moments between singlet states:

    Transition       Tx         Ty         Tz         |T| (a.u.)
------------------------------------------------------------------
     1 ->    2    -0.3677     0.0327     0.0112     0.3693
     1 ->    3     0.1345     0.0452    -0.0008     0.1419
     1 ->    4    -1.9768     0.3 in gcp call
 n=          32
 coors(1) =   -9.69206854100565        1.98205744319531     
 -0.288220992785657     
 coors(2) =   -7.71922291596567        3.36140895195264     
  0.592184108394524     
 elements:            7           6
 gcp_e =   0.000000000000000E+000
 echo:  F
 pbc:  F
 method =pbeh3c              
 in gcp call
 n=          32
 coors(1) =   -9.69206854100565        1.98205744319531     
 -0.288220992785657     
 coors(2) =   -7.71922291596567        3.36140895195264     
  0.592184108394524     
 elements:            7           6
 gcp_e =   0.000000000000000E+000
 echo:  F
 pbc:  F
 method =pbeh3c              
904    -0.1796     2.0230
     2 ->    3     2.9276     0.0353    -0.1022     2.9296
     2 ->    4    -0.5033     0.0776     0.0028     0.5092
     3 ->    4     1.6762    -0.1830    -0.0145     1.6862

Transition dipole moments between triplet states:

    Transition       Tx         Ty         Tz         |T| (a.u.)
------------------------------------------------------------------
     1 ->    2     0.1254     0.0799    -0.0091     0.1490
     1 ->    3    -0.0507     0.0509    -0.0126     0.0729
     1 ->    4     1.9651    -0.3668     0.1605     2.0055
     2 ->    3     1.3957     0.2389    -0.2071     1.4310
     2 ->    4    -0.2410    -0.0808     0.0691     0.2634
     3 ->    4    -0.0212     0.3426    -0.0729     0.3510

Magnetic transition dipole moments and rotational strengths:

 Transition      Lx         Ly         Lz       R(len)     R(vel) (a.u.)
------------------------------------------------------------------------
 1 ->    2     0.0845     0.3397    -0.3204     0.0236     0.0518
 1 ->    3     0.1093     0.2842     0.0444    -0.0275     0.0034
 1 ->    4     0.2440     0.0682     0.2818     0.5063     0.7306

Electric transition quadrupole moments (Cartesian):

 Transition      Qxy        Qxz        Qyz        Qxx        Qyy        Qzz       norm (a.u.)
----------------------------------------------------------------------------------------------
 1 ->    2    -0.0795    -0.1218     0.0637     0.6446     0.0577     0.0920     0.6727
 1 ->    3     0.5017    -0.1075    -0.0239    -2.5626    -0.0585    -0.0707     2.6152
 1 ->    4    -0.8293     0.0920     0.0485     6.0256     0.2635    -0.1877     6.0919


Building Xtilde...

Building Z-vector RHS...

 Generating 2nd functional diffs
Solving CPSCF equations
Using DIIS solver

 Iter         Residual      
------  --------------------
    1      4.077595896256
    2      7.601418819506
    3      1.104577816328
    4      0.132200688892
    5      0.023366469445
    6      0.012689313203
    7      0.005064663670
    8      0.001353491961
    9      0.000246942347
   10      0.000108938957
   11      0.000044930150
   12      0.000020610946
   13      0.000008451202
   14      0.000003886119
   15      0.000001644171
   16      0.000000776577

CPSCF converged

Building X...

Computing grad Generating 2nd functional diffs
 Generating 2nd functional diffs
Building Xtilde...

Building Z-vector RHS...

 Generating 2nd functional diffs
Solving CPSCF equations
Using DIIS solver

 Iter         Residual      
------  --------------------
    1      2.798668829183
    2      6.147876819554
    3      0.666827461155
    4      0.070961708396
    5      0.024860122257
    6      0.006609166453
    7      0.002643663615
    8      0.001110503354
    9      0.000365136325
   10      0.000124457776
   11      0.000049620856
   12      0.000023308106
   13      0.000005481745
   14      0.000003948694
   15      0.000001204374
   16      0.000000612674

CPSCF converged

Building X...

Computing grad Generating 2nd functional diffs
 Generating 2nd functional diffs
Building Xtilde...

Building Z-vector RHS...

 Generating 2nd functional diffs
Solving CPSCF equations
Using DIIS solver

 Iter         Residual      
------  --------------------
    1      0.154126374224
    2      0.245178589073
    3      0.050546780692
    4      0.009555092276
    5      0.003786315740
    6      0.001675687340
    7      0.000673864390
    8      0.000188111529
    9      0.000069179142
   10      0.000015195414
   11      0.000009442570
   12      0.000003281387
   13      0.000001894525
   14      0.000000512613

CPSCF converged

Building X...

 Generating 2nd functional diffs
 Generating 2nd functional diffs
Lower state energy:      -779.4611797628
Upper state energy:      -779.4610955186
Energy difference:          0.0000842442
 Energy calculation finished, energy:  0.000000000E+00

Converting Cartesians to HDLC

Converting Cartesians to HDLC

Converting Cartesians to HDLC
 in dlf_makehessian...
Updating Hessian with the BFGS update, No    11
Testing convergence  in cycle   12
    Energy  0.0000E+00 Target: 1.0000E-05 converged?  yes
  Max step  1.0820E-01 Target: 4.0000E-04 converged?   no
  RMS step  1.6306E-02 Target: 2.6667E-04 converged?   no
  Max grad  1.4472E-02 Target: 1.0000E-04 converged?   no
  RMS grad  3.8072E-03 Target: 6.6667E-05 converged?   no

Converting HDLC to Cartesians
 in gcp call
 n=          32
 coors(1) =   -9.63316491266607        2.01370203046350     
 -0.342466028820595     
 coors(2) =   -7.66719012277717        3.33980676220124     
  0.624937148763134     
 elements:            7           6
 gcp_e =    1.00000000000000     
 echo:  F
 pbc:  F
 method =pbeh3c              
DFTD Energy:    -0.0206661 hartree
gCP Energy:     0.0550990 hartree
| Total AOs: 316    Total MOs: 298
Setting up the DFT grid...
| time to set the grid = 0.07 s
DFT grid points: 368059 (11501 points/atom)

                      *** Start SCF Iterations ***

 Iter     DIIS Error       Energy change      Electrons        XC Energy           Energy        Time(s)
----------------------------------------------------------------------------------------------------------
Initial temperature is 0.250000
| Skip purify step
|    1     0.0379300843    -779.1561870871   125.9710610036   -64.4301372261    -779.1561870871     1.91  
|    2     0.0881682020      +7.4439692585   126.0000414369   -63.7473789590    -771.7122178285     1.85  
|    3     0.0300938773      -0.3558144660   126.0000422396   -63.7626288737    -772.0680322945     1.85  
|    4     0.0219759916      -0.0091737824   126.0000428813   -63.8167519824    -772.0772060769     1.77  
|    5     0.0050644188      -0.0162886490   126.0000429487   -63.8355267130    -772.0934947260     1.75  
|    6     0.0018259356      -0.0016093959   126.0000429526   -63.8467060727    -772.0951041218     1.69  
|    7     0.0006555971      -0.0001742858   126.0000431160   -63.8457433874    -772.0952784077     1.63  
|    8     0.0002414717      -0.0000177752   126.0000430997   -63.8481430419    -772.0952961829     1.61  
|    9     0.0000992713      -0.0000023318   126.0000431100   -63.8476256398    -772.0952985147     1.91  
|   10     0.0000524631      -0.0000004694   126.0000431157   -63.8475930321    -772.0952989841     1.55  
|   11     0.0000167259      -0.0000000551   126.0000431152   -63.8476803945    -772.0952990392     1.53  
----------------------------------------------------------------------------------------------------------
FINAL ENERGY: -772.0952990392 a.u.
Fractional Occupation Entropy: 0.0000000000
Mermin Free Energy:            -772.0952990392
DISPERSION CONTRIBUTION TO ENERGY: -0.0206661352 a.u.
GCP BSSE CORRECTION: 0.0550990050 a.u.
HOMO-LUMO GAP: 1.095 eV
CENTER OF MASS: {-0.008249, -0.035400, 0.037993} ANGS
DIPOLE MOMENT: {-10.812699, -2.196028, -0.916146} (|D| = 11.071419) DEBYE
Writing out molden info

Running Mulliken population analysis...


  Restricted hh-TDA Parameters
--------------------------------------------
Number of occupied orbitals:            64
Number of virtual orbitals:            234
Number of molecular orbitals:          298
Number of basis functions:             316
Multiplicity of target state:      singlet

 Generating 2nd functional diffs
Reference energy:             -779.4275661041
Number of electrons:           128.0000438006
XC energy:                     -65.1616742783

      Davidson Diagonalization Parameters
-----------------------------------------------
Number of roots to find:                    4
Number of guess vectors:                   15
Maximum subspace size:                    300
Number of vectors to save:                  4
Collapse vectors per root:                  2
Number of CSFs:                          2080
Maximum Davidson iterations:              500
Residual convergence:                 1.0e-06
Orthogonality tolerance:              1.0e-12
Use incremental sigma vectors:             No

Davidson memory usage:  12.89 MB

Guess Vectors:
  64 &  64 : closed :    -0.129235
  64 &  63 :  open  :    -0.106818
  63 &  63 : closed :    -0.084401
  64 &  62 :  open  :    -0.074450
  63 &  62 :  open  :    -0.052033
  62 &  62 : closed :    -0.019665
  64 &  61 :  open  :     0.007642
  63 &  61 :  open  :     0.030059
  64 &  59 :  open  :     0.034889
  64 &  60 :  open  :     0.042674
  63 &  59 :  open  :     0.057306
  64 &  58 :  open  :     0.058621
  62 &  61 :  open  :     0.062427
  63 &  60 :  open  :     0.065091
  64 &  56 :  open  :     0.075414

  Root           Eigenvalue       Energy Change        Residual
-------------------------------------------------------------------
Iteration:    0   Subspace Size:   15
Root: 1:        -0.03361181        -0.03361181         0.02488440  
Root: 2:        -0.03229512        -0.03229512         0.03568450  
Root: 3:         0.04800951         0.04800951         0.04481240  
Root: 4:         0.06489698         0.06489698         0.04457667  

Iteration:    1   Subspace Size:   19
Root: 1:        -0.03495806        -0.00134626         0.00558793  
Root: 2:        -0.03484400        -0.00254888         0.00617704  
Root: 3:         0.04319439        -0.00481512         0.01438459  
Root: 4:         0.05970377        -0.00519321         0.02265450  

Iteration:    2   Subspace Size:   23
Root: 1:        -0.03503994        -0.00008187         0.00143825  
Root: 2:        -0.03492955        -0.00008555         0.00124407  
Root: 3:         0.04269116        -0.00050322         0.00431222  
Root: 4:         0.05841631        -0.00128746         0.00844441  

Iteration:    3   Subspace Size:   27
Root: 1:        -0.03504403        -0.00000409         0.00029099  
Root: 2:        -0.03493274        -0.00000319         0.00025922  
Root: 3:         0.04264538        -0.00004579         0.00098690  
Root: 4:         0.05823137        -0.00018494         0.00281769  

Iteration:    4   Subspace Size:   31
Root: 1:        -0.03504418        -0.00000015         0.00004988  
Root: 2:        -0.03493288        -0.00000014         0.00004010  
Root: 3:         0.04264322        -0.00000215         0.00029176  
Root: 4:         0.05821054        -0.00002083         0.00106016  

Iteration:    5   Subspace Size:   35
Root: 1:        -0.03504418        -0.00000000         0.00000861  
Root: 2:        -0.03493288        -0.00000000         0.00000643  
Root: 3:         0.04264300        -0.00000022         0.00006522  
Root: 4:         0.05820657        -0.00000396         0.00041016  

Iteration:    6   Subspace Size:   39
Root: 1:        -0.03504418        -0.00000000         0.00000150  
Root: 2:        -0.03493288        -0.00000000         0.00000102  
Root: 3:         0.04264300        -0.00000001         0.00001292  
Root: 4:         0.05820611        -0.00000046         0.00012630  

Iteration:    7   Subspace Size:   43
Root: 1:        -0.03504418        -0.00000000         0.00000028  Converged
Root: 2:        -0.03493288        -0.00000000         0.00000017  Converged
Root: 3:         0.04264300        -0.00000000         0.00000248  
Root: 4:         0.05820607        -0.00000004         0.00002932  

Iteration:    8   Subspace Size:   45
Root: 1:        -0.03504418        -0.00000000         0.00000027  Converged
Root: 2:        -0.03493288        -0.00000000         0.00000017  Converged
Root: 3:         0.04264300        -0.00000000         0.00000054  Converged
Root: 4:         0.05820607        -0.00000000         0.00000731  

Iteration:    9   Subspace Size:   46
Root: 1:        -0.03504418        -0.00000000         0.00000027  Converged
Root: 2:        -0.03493288        -0.00000000         0.00000017  Converged
Root: 3:         0.04264300        -0.00000000         0.00000051  Converged
Root: 4:         0.05820607        -0.00000000         0.00000164  

Iteration:   10   Subspace Size:   47
Root: 1:        -0.03504418        -0.00000000         0.00000027  Converged
Root: 2:        -0.03493288        -0.00000000         0.00000017  Converged
Root: 3:         0.04264300        -0.00000000         0.00000051  Converged
Root: 4:         0.05820607        -0.00000000         0.00000045  Converged

Davidson converged in 10 iterations
47 sigma vectors were formed

      Davidson Diagonalization Parameters
-----------------------------------------------
Number of roots to find:                    4
Number of guess vectors:                   15
Maximum subspace size:                    300
Number of vectors to save:                  4
Collapse vectors per root:                  2
Number of CSFs:                          2016
Maximum Davidson iterations:              500
Residual convergence:                 1.0e-06
Orthogonality tolerance:              1.0e-12
Use incremental sigma vectors:             No

Davidson memory usage:  12.58 MB

Guess Vectors:
  64 &  63 :  open  :    -0.106818
  64 &  62 :  open  :    -0.074450
  63 &  62 :  open  :    -0.052033
  64 &  61 :  open  :     0.007642
  63 &  61 :  open  :     0.030059
  64 &  59 :  open  :     0.034889
  64 &  60 :  open  :     0.042674
  63 &  59 :  open  :     0.057306
  64 &  58 :  open  :     0.058621
  62 &  61 :  open  :     0.062427
  63 &  60 :  open  :     0.065091
  64 &  56 :  open  :     0.075414
  63 &  58 :  open  :     0.081038
  62 &  59 :  open  :     0.089674
  64 &  57 :  open  :     0.094233

  Root           Eigenvalue       Energy Change        Residual
-------------------------------------------------------------------
Iteration:    0   Subspace Size:   15
Root: 1:        -0.03493173        -0.03493173         0.02195222  
Root: 2:         0.00079396         0.00079396         0.02210471  
Root: 3:         0.05882256         0.05882256         0.02429968  
Root: 4:         0.06028437         0.06028437         0.03412095  

Iteration:    1   Subspace Size:   19
Root: 1:        -0.03603065        -0.00109891         0.00266352  
Root: 2:        -0.00073346        -0.00152742         0.00439714  
Root: 3:         0.05635160        -0.00247096         0.01073473  
Root: 4:         0.05751056        -0.00277381         0.01737502  

Iteration:    2   Subspace Size:   23
Root: 1:        -0.03604657        -0.00001592         0.00042015  
Root: 2:        -0.00078536        -0.00005190         0.00064218  
Root: 3:         0.05592915        -0.00042245         0.00411721  
Root: 4:         0.05677064        -0.00073992         0.00454082  

Iteration:    3   Subspace Size:   27
Root: 1:        -0.03604694        -0.00000037         0.00007178  
Root: 2:        -0.00078645        -0.00000108         0.00011885  
Root: 3:         0.05587707        -0.00005208         0.00101795  
Root: 4:         0.05671279        -0.00005785         0.00101377  

Iteration:    4   Subspace Size:   31
Root: 1:        -0.03604695        -0.00000001         0.00000891  
Root: 2:        -0.00078648        -0.00000003         0.00001763  
Root: 3:         0.05587445        -0.00000262         0.00020628  
Root: 4:         0.05671024        -0.00000255         0.00021580  

Iteration:    5   Subspace Size:   35
Root: 1:        -0.03604695        -0.00000000         0.00000140  
Root: 2:        -0.00078648        -0.00000000         0.00000237  
Root: 3:         0.05587436        -0.00000009         0.00003616  
Root: 4:         0.05671014        -0.00000010         0.00004041  

Iteration:    6   Subspace Size:   39
Root: 1:        -0.03604695        -0.00000000         0.00000022  Converged
Root: 2:        -0.00078648        -0.00000000         0.00000033  Converged
Root: 3:         0.05587436        -0.00000000         0.00000591  
Root: 4:         0.05671014        -0.00000000         0.00000759  

Iteration:    7   Subspace Size:   41
Root: 1:        -0.03604695        -0.00000000         0.00000022  Converged
Root: 2:        -0.00078648        -0.00000000         0.00000032  Converged
Root: 3:         0.05587436        -0.00000000         0.00000101  
Root: 4:         0.05671014        -0.00000000         0.00000142  

Iteration:    8   Subspace Size:   43
Root: 1:        -0.03604695        -0.00000000         0.00000021  Converged
Root: 2:        -0.00078648        -0.00000000         0.00000032  Converged
Root: 3:         0.05587436        -0.00000000         0.00000018  Converged
Root: 4:         0.05671014        -0.00000000         0.00000026  Converged

Davidson converged in 8 iterations
43 sigma vectors were formed

  Root   Mult.   Total Energy (a.u.)   Ex. Energy (a.u.)     Ex. Energy (eV)     Ex. Energy (nm)        Osc. (a.u.)  
-------------------------------------------------------------------------------------------------------------------
     1  triplet       -779.46361306
     2  singlet       -779.46261029          0.00100277          0.02728674      45437.52905000          0.00000000
     3  singlet       -779.46249898          0.00111407          0.03031544      40898.03877158          0.00000000
     4  triplet       -779.42835258          0.03526047          0.95948615       1292.19396445          0.00143321
     5  singlet       -779.38492311          0.07868995          2.14126206        579.02403964          0.00000000
     6  triplet       -779.37169175          0.09192131          2.50130566        495.67800803          0.00045540
     7  triplet       -779.37085597          0.09275709          2.52404844        491.21173331          0.22946594
     8  singlet       -779.36936003          0.09425302          2.56475487        483.41547949          0.00000000

Triplet  1: Largest CI coefficients:
  63  &  64 :  open  :   0.656483
  64  &  63 :  open  :  -0.656483
  62  &  63 :  open  :  -0.246615
  63  &  62 :  open  :   0.246615

Singlet  2: Largest CI coefficients:
  63  &  64 :  open  :  -0.649966
  64  &  63 :  open  :  -0.649966
  62  &  63 :  open  :  -0.243992
  63  &  62 :  open  :  -0.243992

Singlet  3: Largest CI coefficients:
  64  &  64 : closed :   0.970169
  62  &  62 : closed :  -0.200115

Triplet  4: Largest CI coefficients:
  62  &  64 :  open  :  -0.692635
  64  &  62 :  open  :   0.692635

Singlet  5: Largest CI coefficients:
  62  &  64 :  open  :   0.586196
  64  &  62 :  open  :   0.586196
  62  &  62 : closed :   0.295886
  61  &  64 :  open  :  -0.270625
  64  &  61 :  open  :  -0.270625
  64  &  64 : closed :   0.137393

Triplet  6: Largest CI coefficients:
  61  &  64 :  open  :   0.480747
  64  &  61 :  open  :  -0.480747
  62  &  63 :  open  :  -0.439435
  63  &  62 :  open  :   0.439435
  61  &  63 :  open  :  -0.159437
  63  &  61 :  open  :   0.159437
  63  &  64 :  open  :  -0.151612
  64  &  63 :  open  :   0.151612

Triplet  7: Largest CI coefficients:
  61  &  64 :  open  :   0.489342
  64  &  61 :  open  :  -0.489342
  62  &  63 :  open  :   0.429412
  63  &  62 :  open  :  -0.429412
  63  &  64 :  open  :   0.153395
  64  &  63 :  open  :  -0.153395
  61  &  63 :  open  :   0.110991
  63  &  61 :  open  :  -0.110991
  59  &  63 :  open  :   0.100519
  63  &  59 :  open  :  -0.100519

Singlet  8: Largest CI coefficients:
  62  &  63 :  open  :   0.544905
  63  &  62 :  open  :   0.544905
  63  &  63 : closed :  -0.309139
  63  &  64 :  open  :  -0.204860
  64  &  63 :  open  :  -0.204860
  61  &  63 :  open  :   0.200602
  63  &  61 :  open  :   0.200602
  59  &  63 :  open  :   0.157116
  63  &  59 :  open  :   0.157116
  61  &  64 :  open  :  -0.117387
  64  &  61 :  open  :  -0.117387
  62  &  64 :  open  :  -0.108172
  64  &  62 :  open  :  -0.108172

Singlet state dipole moments:

  Root       Dx         Dy         Dz         |D|  (Debye)
------------------------------------------------------------
     1    -9.2804     1.4366    -1.2104     9.4686
     2   -18.7658    -0.9320     0.4946    18.7954
     3   -17.9725    -0.6952     0.0729    17.9861
     4     0.8101    -0.6273    -0.3870     1.0952

Triplet state dipole moments:

  Root       Dx         Dy         Dz         |D|  (Debye)
------------------------------------------------------------
     1    -9.1497     1.3995    -1.1975     9.3333
     2   -15.0213    -0.6850     0.1962    15.0382
     3     0.4473    -2.1069    -0.1996     2.1631
     4     1.3228    -2.5461    -0.1237     2.8719

Transition dipole moments between singlet states:

    Transition       Tx         Ty         Tz         |T| (a.u.)
------------------------------------------------------------------
     1 ->    2    -0.2365     0.0695    -0.0152     0.2469
     1 ->    3    -0.082 in gcp call
 n=          32
 coors(1) =   -9.63316491266607        2.01370203046350     
 -0.342466028820595     
 coors(2) =   -7.66719012277717        3.33980676220124     
  0.624937148763134     
 elements:            7           6
 gcp_e =   0.000000000000000E+000
 echo:  F
 pbc:  F
 method =pbeh3c              
 in gcp call
 n=          32
 coors(1) =   -9.63316491266607        2.01370203046350     
 -0.342466028820595     
 coors(2) =   -7.66719012277717        3.33980676220124     
  0.624937148763134     
 elements:            7           6
 gcp_e =   0.000000000000000E+000
 echo:  F
 pbc:  F
 method =pbeh3c              
3    -0.0218    -0.0134     0.0862
     1 ->    4     1.8802    -0.3755     0.1858     1.9263
     2 ->    3    -2.9359    -0.0210     0.0855     2.9372
     2 ->    4     0.4340    -0.0682    -0.0019     0.4393
     3 ->    4     1.5018    -0.1486    -0.0169     1.5093

Transition dipole moments between triplet states:

    Transition       Tx         Ty         Tz         |T| (a.u.)
------------------------------------------------------------------
     1 ->    2    -0.1367    -0.0825     0.0141     0.1603
     1 ->    3    -1.0008     0.1596    -0.0925     1.0176
     1 ->    4     1.5948    -0.3181     0.1377     1.6320
     2 ->    3     0.9656     0.1689    -0.1459     0.9910
     2 ->    4     0.9336     0.2281    -0.1946     0.9806
     3 ->    4    -0.3686    -0.7021     0.1061     0.8000

Magnetic transition dipole moments and rotational strengths:

 Transition      Lx         Ly         Lz       R(len)     R(vel) (a.u.)
------------------------------------------------------------------------
 1 ->    2     0.0693     0.3410    -0.3362    -0.0124     0.0516
 1 ->    3    -0.1159    -0.3070    -0.0704    -0.0172     0.0237
 1 ->    4    -0.2515    -0.0947    -0.2968     0.4925     0.7339

Electric transition quadrupole moments (Cartesian):

 Transition      Qxy        Qxz        Qyz        Qxx        Qyy        Qzz       norm (a.u.)
----------------------------------------------------------------------------------------------
 1 ->    2     0.0711    -0.1974     0.0287     0.6249     0.0730     0.0577     0.6663
 1 ->    3    -0.2635     0.0117     0.0070     1.9911     0.0732     0.0714     2.0111
 1 ->    4     0.7171    -0.0972    -0.0623    -5.5479    -0.2233     0.2217     5.6041


Building Xtilde...

Building Z-vector RHS...

 Generating 2nd functional diffs
Solving CPSCF equations
Using DIIS solver

 Iter         Residual      
------  --------------------
    1      4.121213386978
    2      7.718337787955
    3      1.134506907211
    4      0.132948628144
    5      0.023426517158
    6      0.012788347628
    7      0.005117670730
    8      0.001365006158
    9      0.000269403276
   10      0.000121378823
   11      0.000050313012
   12      0.000024039861
   13      0.000009373959
   14      0.000003725818
   15      0.000001732574
   16      0.000000831697

CPSCF converged

Building X...

Computing grad Generating 2nd functional diffs
 Generating 2nd functional diffs
Building Xtilde...

Building Z-vector RHS...

 Generating 2nd functional diffs
Solving CPSCF equations
Using DIIS solver

 Iter         Residual      
------  --------------------
    1      2.876407521198
    2      6.372069277508
    3      0.671903286869
    4      0.075479805468
    5      0.025020077757
    6      0.006699428284
    7      0.002615973027
    8      0.001133697645
    9      0.000372311898
   10      0.000127083527
   11      0.000049627577
   12      0.000024051428
   13      0.000005531486
   14      0.000003973314
   15      0.000001223856
   16      0.000000650025

CPSCF converged

Building X...

Computing grad Generating 2nd functional diffs
 Generating 2nd functional diffs
Building Xtilde...

Building Z-vector RHS...

 Generating 2nd functional diffs
Solving CPSCF equations
Using DIIS solver

 Iter         Residual      
------  --------------------
    1      0.120482577543
    2      0.219140119569
    3      0.042722842773
    4      0.007287008266
    5      0.003292953662
    6      0.001568710679
    7      0.000543614210
    8      0.000174305024
    9      0.000062149003
   10      0.000014277442
   11      0.000010731688
   12      0.000003289470
   13      0.000001266014
   14      0.000000632020

CPSCF converged

Building X...

 Generating 2nd functional diffs
 Generating 2nd functional diffs
Lower state energy:      -779.4626102865
Upper state energy:      -779.4624989838
Energy difference:          0.0001113027
 Energy calculation finished, energy:  0.000000000E+00

Converting Cartesians to HDLC

Converting Cartesians to HDLC

Converting Cartesians to HDLC
 in dlf_makehessian...
Updating Hessian with the BFGS update, No    12
Testing convergence  in cycle   13
    Energy  0.0000E+00 Target: 1.0000E-05 converged?  yes
  Max step  8.5994E-02 Target: 4.0000E-04 converged?   no
  RMS step  1.5704E-02 Target: 2.6667E-04 converged?   no
  Max grad  1.4998E-02 Target: 1.0000E-04 converged?   no
  RMS grad  4.0077E-03 Target: 6.6667E-05 converged?   no

Converting HDLC to Cartesians
 in gcp call
 n=          32
 coors(1) =   -9.54841906722701        2.05141477092144     
 -0.415543338238867     
 coors(2) =   -7.60527310692438        3.30902322105940     
  0.674484831786381     
 elements:            7           6
 gcp_e =    1.00000000000000     
 echo:  F
 pbc:  F
 method =pbeh3c              
DFTD Energy:    -0.0207026 hartree
gCP Energy:     0.0552400 hartree
| Total AOs: 316    Total MOs: 298
Setting up the DFT grid...
| time to set the grid = 0.08 s
DFT grid points: 368077 (11502 points/atom)

                      *** Start SCF Iterations ***

 Iter     DIIS Error       Energy change      Electrons        XC Energy           Energy        Time(s)
----------------------------------------------------------------------------------------------------------
Initial temperature is 0.250000
| Skip purify step
|    1     0.0424144818    -779.1427287933   125.9535108890   -64.4240151676    -779.1427287933     1.91  
|    2     0.0840674225      +7.4391562453   126.0000141518   -63.7562628246    -771.7035725480     1.86  
|    3     0.0278850219      -0.3678093437   126.0000158273   -63.7675858151    -772.0713818917     1.85  
|    4     0.0231538052      -0.0098235619   126.0000161772   -63.8264285922    -772.0812054536     1.79  
|    5     0.0040640705      -0.0166799944   126.0000163824   -63.8425497164    -772.0978854480     1.74  
|    6     0.0015549805      -0.0008633114   126.0000164674   -63.8483785034    -772.0987487594     1.68  
|    7     0.0006364503      -0.0001201906   126.0000165539   -63.8476338025    -772.0988689500     1.63  
|    8     0.0001935429      -0.0000170481   126.0000165480   -63.8495787582    -772.0988859982     1.62  
|    9     0.0000908598      -0.0000024215   126.0000165524   -63.8490625301    -772.0988884197     1.93  
|   10     0.0000425452      -0.0000005183   126.0000165553   -63.8490133478    -772.0988889380     1.57  
----------------------------------------------------------------------------------------------------------
FINAL ENERGY: -772.0988889380 a.u.
Fractional Occupation Entropy: 0.0000000000
Mermin Free Energy:            -772.0988889380
DISPERSION CONTRIBUTION TO ENERGY: -0.0207025734 a.u.
GCP BSSE CORRECTION: 0.0552400431 a.u.
HOMO-LUMO GAP: 1.086 eV
CENTER OF MASS: {-0.018951, -0.045144, 0.053167} ANGS
DIPOLE MOMENT: {-10.794376, -1.941995, -1.327972} (|D| = 11.047778) DEBYE
Writing out molden info

Running Mulliken population analysis...


  Restricted hh-TDA Parameters
--------------------------------------------
Number of occupied orbitals:            64
Number of virtual orbitals:            234
Number of molecular orbitals:          298
Number of basis functions:             316
Multiplicity of target state:      singlet

 Generating 2nd functional diffs
Reference energy:             -779.4298028391
Number of electrons:           128.0000168184
XC energy:                     -65.1630353596

      Davidson Diagonalization Parameters
-----------------------------------------------
Number of roots to find:                    4
Number of guess vectors:                   15
Maximum subspace size:                    300
Number of vectors to save:                  4
Collapse vectors per root:                  2
Number of CSFs:                          2080
Maximum Davidson iterations:              500
Residual convergence:                 1.0e-06
Orthogonality tolerance:              1.0e-12
Use incremental sigma vectors:             No

Davidson memory usage:  12.89 MB

Guess Vectors:
  64 &  64 : closed :    -0.129202
  64 &  63 :  open  :    -0.107081
  63 &  63 : closed :    -0.084959
  64 &  62 :  open  :    -0.079300
  63 &  62 :  open  :    -0.057178
  62 &  62 : closed :    -0.029398
  64 &  61 :  open  :     0.005433
  63 &  61 :  open  :     0.027555
  64 &  59 :  open  :     0.033958
  64 &  60 :  open  :     0.041486
  62 &  61 :  open  :     0.055335
  63 &  59 :  open  :     0.056080
  64 &  58 :  open  :     0.056945
  63 &  60 :  open  :     0.063608
  64 &  56 :  open  :     0.071432

  Root           Eigenvalue       Energy Change        Residual
-------------------------------------------------------------------
Iteration:    0   Subspace Size:   15
Root: 1:        -0.03331031        -0.03331031         0.02483961  
Root: 2:        -0.03185478        -0.03185478         0.03564670  
Root: 3:         0.04471406         0.04471406         0.04605088  
Root: 4:         0.06210442         0.06210442         0.04554989  

Iteration:    1   Subspace Size:   19
Root: 1:        -0.03465454        -0.00134423         0.00607807  
Root: 2:        -0.03443967        -0.00258489         0.00616241  
Root: 3:         0.03979593        -0.00491813         0.01473235  
Root: 4:         0.05653668        -0.00556773         0.02316912  

Iteration:    2   Subspace Size:   23
Root: 1:        -0.03474938        -0.00009484         0.00156969  
Root: 2:        -0.03452677        -0.00008710         0.00129464  
Root: 3:         0.03925804        -0.00053789         0.00433991  
Root: 4:         0.05520942        -0.00132727         0.00872080  

Iteration:    3   Subspace Size:   27
Root: 1:        -0.03475423        -0.00000485         0.00030686  
Root: 2:        -0.03453026        -0.00000349         0.00026963  
Root: 3:         0.03921114        -0.00004690         0.00095877  
Root: 4:         0.05501173        -0.00019769         0.00277551  

Iteration:    4   Subspace Size:   31
Root: 1:        -0.03475440        -0.00000017         0.00005189  
Root: 2:        -0.03453041        -0.00000015         0.00004147  
Root: 3:         0.03920910        -0.00000203         0.00024424  
Root: 4:         0.05499193        -0.00001980         0.00092758  

Iteration:    5   Subspace Size:   35
Root: 1:        -0.03475440        -0.00000000         0.00000932  
Root: 2:        -0.03453041        -0.00000000         0.00000672  
Root: 3:         0.03920895        -0.00000015         0.00007033  
Root: 4:         0.05498924        -0.00000270         0.00033182  

Iteration:    6   Subspace Size:   39
Root: 1:        -0.03475440        -0.00000000         0.00000165  
Root: 2:        -0.03453041        -0.00000000         0.00000117  
Root: 3:         0.03920894        -0.00000001         0.00001614  
Root: 4:         0.05498895        -0.00000028         0.00009204  

Iteration:    7   Subspace Size:   43
Root: 1:        -0.03475440        -0.00000000         0.00000029  Converged
Root: 2:        -0.03453041        -0.00000000         0.00000020  Converged
Root: 3:         0.03920894        -0.00000000         0.00000327  
Root: 4:         0.05498893        -0.00000002         0.00002521  

Iteration:    8   Subspace Size:   45
Root: 1:        -0.03475440        -0.00000000         0.00000028  Converged
Root: 2:        -0.03453041        -0.00000000         0.00000020  Converged
Root: 3:         0.03920894        -0.00000000         0.00000071  Converged
Root: 4:         0.05498893        -0.00000000         0.00000646  

Iteration:    9   Subspace Size:   46
Root: 1:        -0.03475440        -0.00000000         0.00000028  Converged
Root: 2:        -0.03453041        -0.00000000         0.00000020  Converged
Root: 3:         0.03920894        -0.00000000         0.00000062  Converged
Root: 4:         0.05498893        -0.00000000         0.00000142  

Iteration:   10   Subspace Size:   47
Root: 1:        -0.03475440        -0.00000000         0.00000028  Converged
Root: 2:        -0.03453041        -0.00000000         0.00000020  Converged
Root: 3:         0.03920894        -0.00000000         0.00000062  Converged
Root: 4:         0.05498893        -0.00000000         0.00000040  Converged

Davidson converged in 10 iterations
47 sigma vectors were formed

      Davidson Diagonalization Parameters
-----------------------------------------------
Number of roots to find:                    4
Number of guess vectors:                   15
Maximum subspace size:                    300
Number of vectors to save:                  4
Collapse vectors per root:                  2
Number of CSFs:                          2016
Maximum Davidson iterations:              500
Residual convergence:                 1.0e-06
Orthogonality tolerance:              1.0e-12
Use incremental sigma vectors:             No

Davidson memory usage:  12.58 MB

Guess Vectors:
  64 &  63 :  open  :    -0.107081
  64 &  62 :  open  :    -0.079300
  63 &  62 :  open  :    -0.057178
  64 &  61 :  open  :     0.005433
  63 &  61 :  open  :     0.027555
  64 &  59 :  open  :     0.033958
  64 &  60 :  open  :     0.041486
  62 &  61 :  open  :     0.055335
  63 &  59 :  open  :     0.056080
  64 &  58 :  open  :     0.056945
  63 &  60 :  open  :     0.063608
  64 &  56 :  open  :     0.071432
  63 &  58 :  open  :     0.079067
  62 &  59 :  open  :     0.083861
  62 &  60 :  open  :     0.091389

  Root           Eigenvalue       Energy Change        Residual
-------------------------------------------------------------------
Iteration:    0   Subspace Size:   15
Root: 1:        -0.03465381        -0.03465381         0.02192957  
Root: 2:        -0.00279987        -0.00279987         0.02233111  
Root: 3:         0.05661204         0.05661204         0.03262482  
Root: 4:         0.05763314         0.05763314         0.02635913  

Iteration:    1   Subspace Size:   19
Root: 1:        -0.03576012        -0.00110631         0.00282588  
Root: 2:        -0.00435475        -0.00155488         0.00459164  
Root: 3:         0.05372228        -0.00288977         0.01758798  
Root: 4:         0.05532832        -0.00230482         0.01176187  

Iteration:    2   Subspace Size:   23
Root: 1:        -0.03577807        -0.00001795         0.00044301  
Root: 2:        -0.00441140        -0.00005664         0.00068010  
Root: 3:         0.05286969        -0.00085258         0.00533307  
Root: 4:         0.05493543        -0.00039289         0.00276509  

Iteration:    3   Subspace Size:   27
Root: 1:        -0.03577849        -0.00000042         0.00007650  
Root: 2:        -0.00441260        -0.00000121         0.00013503  
Root: 3:         0.05278632        -0.00008338         0.00133116  
Root: 4:         0.05491297        -0.00002245         0.00055385  

Iteration:    4   Subspace Size:   31
Root: 1:        -0.03577850        -0.00000001         0.00000975  
Root: 2:        -0.00441265        -0.00000004         0.00001927  
Root: 3:         0.05278194        -0.00000438         0.00027859  
Root: 4:         0.05491216        -0.00000082         0.00013268  

Iteration:    5   Subspace Size:   35
Root: 1:        -0.03577850        -0.00000000         0.00000159  
Root: 2:        -0.00441265        -0.00000000         0.00000265  
Root: 3:         0.05278177        -0.00000016         0.00005605  
Root: 4:         0.05491211        -0.00000005         0.00004304  

Iteration:    6   Subspace Size:   39
Root: 1:        -0.03577850        -0.00000000         0.00000026  Converged
Root: 2:        -0.00441265        -0.00000000         0.00000040  Converged
Root: 3:         0.05278176        -0.00000001         0.00001059  
Root: 4:         0.05491210        -0.00000000         0.00000822  

Iteration:    7   Subspace Size:   41
Root: 1:        -0.03577850        -0.00000000         0.00000025  Converged
Root: 2:        -0.00441265        -0.00000000         0.00000039  Converged
Root: 3:         0.05278176        -0.00000000         0.00000203  
Root: 4:         0.05491210        -0.00000000         0.00000157  

Iteration:    8   Subspace Size:   43
Root: 1:        -0.03577850        -0.00000000         0.00000025  Converged
Root: 2:        -0.00441265        -0.00000000         0.00000039  Converged
Root: 3:         0.05278176        -0.00000000         0.00000038  Converged
Root: 4:         0.05491210        -0.00000000         0.00000029  Converged

Davidson converged in 8 iterations
43 sigma vectors were formed

  Root   Mult.   Total Energy (a.u.)   Ex. Energy (a.u.)     Ex. Energy (eV)     Ex. Energy (nm)        Osc. (a.u.)  
-------------------------------------------------------------------------------------------------------------------
     1  triplet       -779.46558134
     2  singlet       -779.46455724          0.00102410          0.02786710      44491.24566293          0.00000000
     3  singlet       -779.46433325          0.00124809          0.03396230      36506.42645882          0.00000000
     4  triplet       -779.43421549          0.03136585          0.85350818       1452.64244997          0.00066061
     5  singlet       -779.39059390          0.07498744          2.04051182        607.61334223          0.00000000
     6  triplet       -779.37702108          0.08856026          2.40984702        514.49000541          0.00028525
     7  triplet       -779.37489074          0.09069060          2.46781643        502.40455161          0.19484337
     8  singlet       -779.37481391          0.09076743          2.46990715        501.97927731          0.00000000

Triplet  1: Largest CI coefficients:
  63  &  64 :  open  :   0.647477
  64  &  63 :  open  :  -0.647477
  62  &  63 :  open  :  -0.258404
  63  &  62 :  open  :   0.258404
  62  &  64 :  open  :   0.105051
  64  &  62 :  open  :  -0.105051

Singlet  2: Largest CI coefficients:
  63  &  64 :  open  :   0.639616
  64  &  63 :  open  :   0.639616
  62  &  63 :  open  :   0.245235
  63  &  62 :  open  :   0.245235
  62  &  64 :  open  :   0.123929
  64  &  62 :  open  :   0.123929
  63  &  63 : closed :  -0.112937
  62  &  62 : closed :   0.107997

Singlet  3: Largest CI coefficients:
  64  &  64 : closed :  -0.965983
  62  &  62 : closed :   0.212336

Triplet  4: Largest CI coefficients:
  62  &  64 :  open  :   0.686615
  64  &  62 :  open  :  -0.686615
  63  &  64 :  open  :  -0.122938
  64  &  63 :  open  :   0.122938

Singlet  5: Largest CI coefficients:
  62  &  64 :  open  :   0.588589
  64  &  62 :  open  :   0.588589
  62  &  62 : closed :   0.311429
  61  &  64 :  open  :  -0.236018
  64  &  61 :  open  :  -0.236018
  64  &  64 : closed :   0.150781
  63  &  64 :  open  :  -0.130178
  64  &  63 :  open  :  -0.130178

Triplet  6: Largest CI coefficients:
  62  &  63 :  open  :   0.591662
  63  &  62 :  open  :  -0.591662
  63  &  64 :  open  :   0.216488
  64  &  63 :  open  :  -0.216488
  61  &  63 :  open  :   0.194735
  63  &  61 :  open  :  -0.194735
  61  &  64 :  open  :  -0.173574
  64  &  61 :  open  :   0.173574
  59  &  63 :  open  :   0.123560
  63  &  59 :  open  :  -0.123560

Triplet  7: Largest CI coefficients:
  61  &  64 :  open  :  -0.661207
  64  &  61 :  open  :   0.661207
  62  &  63 :  open  :  -0.153756
  63  &  62 :  open  :   0.153756
  61  &  62 :  open  :  -0.126193
  62  &  61 :  open  :   0.126193

Singlet  8: Largest CI coefficients:
  62  &  63 :  open  :  -0.522522
  63  &  62 :  open  :  -0.522522
  63  &  63 : closed :   0.361161
  63  &  64 :  open  :   0.213707
  64  &  63 :  open  :   0.213707
  61  &  63 :  open  :  -0.201490
  63  &  61 :  open  :  -0.201490
  59  &  63 :  open  :  -0.146764
  63  &  59 :  open  :  -0.146764
  62  &  62 : closed :  -0.139036
  61  &  64 :  open  :   0.108993
  64  &  61 :  open  :   0.108993
  62  &  64 :  open  :   0.105331
  64  &  62 :  open  :   0.105331

Singlet state dipole moments:

  Root       Dx         Dy         Dz         |D|  (Debye)
------------------------------------------------------------
     1    -9.5079     1.4817    -1.1910     9.6960
     2   -18.3108    -0.9784     0.6284    18.3477
     3   -19.3620    -0.6087     0.2099    19.3727
     4     0.9221    -0.6222    -0.2434     1.1387

Triplet state dipole moments:

  Root       Dx         Dy         Dz         |D|  (Debye)
------------------------------------------------------------
     1    -9.4055     1.4505    -1.1775     9.5893
     2   -14.8818    -0.7467     0.3573    14.9048
     3     1.4408    -0.6657    -0.2836     1.6123
     4     0 in gcp call
 n=          32
 coors(1) =   -9.54841906722701        2.05141477092144     
 -0.415543338238867     
 coors(2) =   -7.60527310692438        3.30902322105940     
  0.674484831786381     
 elements:            7           6
 gcp_e =   0.000000000000000E+000
 echo:  F
 pbc:  F
 method =pbeh3c              
 in gcp call
 n=          32
 coors(1) =   -9.54841906722701        2.05141477092144     
 -0.415543338238867     
 coors(2) =   -7.60527310692438        3.30902322105940     
  0.674484831786381     
 elements:            7           6
 gcp_e =   0.000000000000000E+000
 echo:  F
 pbc:  F
 method =pbeh3c              
.1948    -3.7754    -0.0855     3.7814

Transition dipole moments between singlet states:

    Transition       Tx         Ty         Tz         |T| (a.u.)
------------------------------------------------------------------
     1 ->    2    -0.1436     0.0979    -0.0371     0.1777
     1 ->    3     0.0643    -0.0006     0.0263     0.0695
     1 ->    4     1.7498    -0.3538     0.1891     1.7952
     2 ->    3     2.9010     0.0105    -0.0712     2.9019
     2 ->    4     0.3680    -0.0632     0.0006     0.3734
     3 ->    4    -1.3796     0.1244     0.0195     1.3854

Transition dipole moments between triplet states:

    Transition       Tx         Ty         Tz         |T| (a.u.)
------------------------------------------------------------------
     1 ->    2     0.1465     0.0889    -0.0232     0.1730
     1 ->    3     1.5283    -0.2744     0.1558     1.5606
     1 ->    4    -0.8754     0.1893    -0.0625     0.8978
     2 ->    3     0.3522     0.0390    -0.0357     0.3561
     2 ->    4     1.2021     0.3205    -0.2768     1.2745
     3 ->    4    -0.3555    -0.2573     0.0087     0.4390

Magnetic transition dipole moments and rotational strengths:

 Transition      Lx         Ly         Lz       R(len)     R(vel) (a.u.)
------------------------------------------------------------------------
 1 ->    2     0.0514     0.3476    -0.3540    -0.0398     0.0525
 1 ->    3     0.1211     0.3284     0.0939    -0.0101     0.0419
 1 ->    4    -0.2610    -0.1213    -0.2982     0.4701     0.7188

Electric transition quadrupole moments (Cartesian):

 Transition      Qxy        Qxz        Qyz        Qxx        Qyy        Qzz       norm (a.u.)
----------------------------------------------------------------------------------------------
 1 ->    2     0.1761    -0.2580     0.0144     0.5663     0.0709     0.0274     0.6514
 1 ->    3     0.0780     0.0783     0.0020    -1.5594    -0.0839    -0.0710     1.5672
 1 ->    4     0.5489    -0.0926    -0.0790    -4.7575    -0.1743     0.2677     4.8012


Building Xtilde...

Building Z-vector RHS...

 Generating 2nd functional diffs
Solving CPSCF equations
Using DIIS solver

 Iter         Residual      
------  --------------------
    1      4.172706748947
    2      7.832032003262
    3      1.160735373091
    4      0.135215010512
    5      0.023479351427
    6      0.012972466857
    7      0.005216554014
    8      0.001395121569
    9      0.000318292836
   10      0.000128797462
   11      0.000052325808
   12      0.000025520660
   13      0.000009508673
   14      0.000003731729
   15      0.000001751529
   16      0.000000843340

CPSCF converged

Building X...

Computing grad Generating 2nd functional diffs
 Generating 2nd functional diffs
Building Xtilde...

Building Z-vector RHS...

 Generating 2nd functional diffs
Solving CPSCF equations
Using DIIS solver

 Iter         Residual      
------  --------------------
    1      2.975076644206
    2      6.632382182029
    3      0.685637173941
    4      0.084203377654
    5      0.024695140557
    6      0.006684838297
    7      0.002525117114
    8      0.001145257930
    9      0.000374213971
   10      0.000126089473
   11      0.000047395587
   12      0.000022566518
   13      0.000004737347
   14      0.000003438783
   15      0.000001262063
   16      0.000000665519

CPSCF converged

Building X...

Computing grad Generating 2nd functional diffs
 Generating 2nd functional diffs
Building Xtilde...

Building Z-vector RHS...

 Generating 2nd functional diffs
Solving CPSCF equations
Using DIIS solver

 Iter         Residual      
------  --------------------
    1      0.148433899288
    2      0.276326408334
    3      0.045371074592
    4      0.007039385023
    5      0.003063133866
    6      0.001592918724
    7      0.000511898411
    8      0.000140502422
    9      0.000067096715
   10      0.000020484369
   11      0.000011123237
   12      0.000002727442
   13      0.000001291962
   14      0.000000530258

CPSCF converged

Building X...

 Generating 2nd functional diffs
 Generating 2nd functional diffs
Lower state energy:      -779.4645572430
Upper state energy:      -779.4643332487
Energy difference:          0.0002239943
 Energy calculation finished, energy:  0.000000000E+00

Converting Cartesians to HDLC

Converting Cartesians to HDLC

Converting Cartesians to HDLC
 in dlf_makehessian...
Updating Hessian with the BFGS update, No    13
Testing convergence  in cycle   14
    Energy  0.0000E+00 Target: 1.0000E-05 converged?  yes
  Max step  8.5433E-02 Target: 4.0000E-04 converged?   no
  RMS step  1.9188E-02 Target: 2.6667E-04 converged?   no
  Max grad  1.4391E-02 Target: 1.0000E-04 converged?   no
  RMS grad  4.2185E-03 Target: 6.6667E-05 converged?   no

Converting HDLC to Cartesians
 in gcp call
 n=          32
 coors(1) =   -9.41323212961434        2.09493231266115     
 -0.517203417429021     
 coors(2) =   -7.53088437905495        3.25665528978706     
  0.759984698943100     
 elements:            7           6
 gcp_e =    1.00000000000000     
 echo:  F
 pbc:  F
 method =pbeh3c              
DFTD Energy:    -0.0207578 hartree
gCP Energy:     0.0554536 hartree
| Total AOs: 316    Total MOs: 298
Setting up the DFT grid...
| time to set the grid = 0.08 s
DFT grid points: 368061 (11501 points/atom)

                      *** Start SCF Iterations ***

 Iter     DIIS Error       Energy change      Electrons        XC Energy           Energy        Time(s)
----------------------------------------------------------------------------------------------------------
Initial temperature is 0.250000
| Skip purify step
|    1     0.0651552092    -779.1057831998   125.9076755722   -64.4073081150    -779.1057831998     1.90  
|    2     0.0839556354      +7.4131298365   126.0000124218   -63.7718112942    -771.6926533632     1.85  
|    3     0.0276580098      -0.3756768080   126.0000130701   -63.7757254390    -772.0683301712     1.84  
|    4     0.0264706479      -0.0185183667   126.0000122090   -63.8400490020    -772.0868485379     1.80  
|    5     0.0029956425      -0.0181522316   126.0000122780   -63.8494365578    -772.1050007694     1.74  
|    6     0.0011917724      -0.0004790582   126.0000123718   -63.8492252664    -772.1054798276     1.67  
|    7     0.0006155366      -0.0000863653   126.0000123493   -63.8493187491    -772.1055661930     1.63  
|    8     0.0002185564      -0.0000197059   126.0000123655   -63.8506321501    -772.1055858988     1.60  
|    9     0.0000820528      -0.0000031369   126.0000123628   -63.8501423241    -772.1055890358     1.91  
|   10     0.0000372305      -0.0000005986   126.0000123667   -63.8500914572    -772.1055896344     1.55  
----------------------------------------------------------------------------------------------------------
FINAL ENERGY: -772.1055896344 a.u.
Fractional Occupation Entropy: 0.0000000000
Mermin Free Energy:            -772.1055896344
DISPERSION CONTRIBUTION TO ENERGY: -0.0207577580 a.u.
GCP BSSE CORRECTION: 0.0554535891 a.u.
HOMO-LUMO GAP: 1.055 eV
CENTER OF MASS: {-0.033340, -0.057494, 0.075284} ANGS
DIPOLE MOMENT: {-10.728840, -1.620156, -1.944301} (|D| = 11.023304) DEBYE
Writing out molden info

Running Mulliken population analysis...


  Restricted hh-TDA Parameters
--------------------------------------------
Number of occupied orbitals:            64
Number of virtual orbitals:            234
Number of molecular orbitals:          298
Number of basis functions:             316
Multiplicity of target state:      singlet

 Generating 2nd functional diffs
Reference energy:             -779.4349358667
Number of electrons:           128.0000125629
XC energy:                     -65.1641359388

      Davidson Diagonalization Parameters
-----------------------------------------------
Number of roots to find:                    4
Number of guess vectors:                   15
Maximum subspace size:                    300
Number of vectors to save:                  4
Collapse vectors per root:                  2
Number of CSFs:                          2080
Maximum Davidson iterations:              500
Residual convergence:                 1.0e-06
Orthogonality tolerance:              1.0e-12
Use incremental sigma vectors:             No

Davidson memory usage:  12.89 MB

Guess Vectors:
  64 &  64 : closed :    -0.127031
  64 &  63 :  open  :    -0.104072
  64 &  62 :  open  :    -0.087066
  63 &  63 : closed :    -0.081113
  63 &  62 :  open  :    -0.064107
  62 &  62 : closed :    -0.047101
  64 &  61 :  open  :     0.002861
  63 &  61 :  open  :     0.025820
  64 &  59 :  open  :     0.033237
  64 &  60 :  open  :     0.041241
  62 &  61 :  open  :     0.042826
  64 &  58 :  open  :     0.055874
  63 &  59 :  open  :     0.056195
  63 &  60 :  open  :     0.064199
  64 &  57 :  open  :     0.067677

  Root           Eigenvalue       Energy Change        Residual
-------------------------------------------------------------------
Iteration:    0   Subspace Size:   15
Root: 1:        -0.03140650        -0.03140650         0.02434326  
Root: 2:        -0.02961068        -0.02961068         0.03488335  
Root: 3:         0.04022452         0.04022452         0.04750211  
Root: 4:         0.05939727         0.05939727         0.04761611  

Iteration:    1   Subspace Size:   19
Root: 1:        -0.03270741        -0.00130091         0.00629017  
Root: 2:        -0.03217321        -0.00256253         0.00575191  
Root: 3:         0.03522537        -0.00499916         0.01359541  
Root: 4:         0.05310057        -0.00629670         0.02613999  

Iteration:    2   Subspace Size:   23
Root: 1:        -0.03280525        -0.00009784         0.00168256  
Root: 2:        -0.03224759        -0.00007438         0.00125667  
Root: 3:         0.03474588        -0.00047948         0.00421535  
Root: 4:         0.05129985        -0.00180072         0.01082963  

Iteration:    3   Subspace Size:   27
Root: 1:        -0.03281083        -0.00000558         0.00031087  
Root: 2:        -0.03225085        -0.00000326         0.00025269  
Root: 3:         0.03470562        -0.00004026         0.00091724  
Root: 4:         0.05100341        -0.00029644         0.00359693  

Iteration:    4   Subspace Size:   31
Root: 1:        -0.03281101        -0.00000018         0.00005313  
Root: 2:        -0.03225098        -0.00000012         0.00003898  
Root: 3:         0.03470377        -0.00000185         0.00020911  
Root: 4:         0.05096612        -0.00003729         0.00120780  

Iteration:    5   Subspace Size:   35
Root: 1:        -0.03281102        -0.00000000         0.00000996  
Root: 2:        -0.03225098        -0.00000000         0.00000630  
Root: 3:         0.03470368        -0.00000009         0.00005978  
Root: 4:         0.05096228        -0.00000384         0.00034273  

Iteration:    6   Subspace Size:   39
Root: 1:        -0.03281102        -0.00000000         0.00000180  
Root: 2:        -0.03225098        -0.00000000         0.00000105  
Root: 3:         0.03470368        -0.00000001         0.00001767  
Root: 4:         0.05096199        -0.00000029         0.00008893  

Iteration:    7   Subspace Size:   43
Root: 1:        -0.03281102        -0.00000000         0.00000028  Converged
Root: 2:        -0.03225098        -0.00000000         0.00000017  Converged
Root: 3:         0.03470367        -0.00000000         0.00000393  
Root: 4:         0.05096197        -0.00000002         0.00002148  

Iteration:    8   Subspace Size:   45
Root: 1:        -0.03281102        -0.00000000         0.00000028  Converged
Root: 2:        -0.03225098        -0.00000000         0.00000017  Converged
Root: 3:         0.03470367        -0.00000000         0.00000088  Converged
Root: 4:         0.05096197        -0.00000000         0.00000503  

Iteration:    9   Subspace Size:   46
Root: 1:        -0.03281102        -0.00000000         0.00000028  Converged
Root: 2:        -0.03225098        -0.00000000         0.00000017  Converged
Root: 3:         0.03470367        -0.00000000         0.00000086  Converged
Root: 4:         0.05096197        -0.00000000         0.00000101  

Iteration:   10   Subspace Size:   47
Root: 1:        -0.03281102        -0.00000000         0.00000027  Converged
Root: 2:        -0.03225098        -0.00000000         0.00000017  Converged
Root: 3:         0.03470367        -0.00000000         0.00000085  Converged
Root: 4:         0.05096197        -0.00000000         0.00000023  Converged

Davidson converged in 10 iterations
47 sigma vectors were formed

      Davidson Diagonalization Parameters
-----------------------------------------------
Number of roots to find:                    4
Number of guess vectors:                   15
Maximum subspace size:                    300
Number of vectors to save:                  4
Collapse vectors per root:                  2
Number of CSFs:                          2016
Maximum Davidson iterations:              500
Residual convergence:                 1.0e-06
Orthogonality tolerance:              1.0e-12
Use incremental sigma vectors:             No

Davidson memory usage:  12.58 MB

Guess Vectors:
  64 &  63 :  open  :    -0.104072
  64 &  62 :  open  :    -0.087066
  63 &  62 :  open  :    -0.064107
  64 &  61 :  open  :     0.002861
  63 &  61 :  open  :     0.025820
  64 &  59 :  open  :     0.033237
  64 &  60 :  open  :     0.041241
  62 &  61 :  open  :     0.042826
  64 &  58 :  open  :     0.055874
  63 &  59 :  open  :     0.056195
  63 &  60 :  open  :     0.064199
  64 &  57 :  open  :     0.067677
  62 &  59 :  open  :     0.073202
  63 &  58 :  open  :     0.078832
  62 &  60 :  open  :     0.081206

  Root           Eigenvalue       Energy Change        Residual
-------------------------------------------------------------------
Iteration:    0   Subspace Size:   15
Root: 1:        -0.03267945        -0.03267945         0.02181570  
Root: 2:        -0.00772059        -0.00772059         0.02242354  
Root: 3:         0.05277212         0.05277212         0.03475196  
Root: 4:         0.05598893         0.05598893         0.02436344  

Iteration:    1   Subspace Size:   19
Root: 1:        -0.03380423        -0.00112478         0.00289158  
Root: 2:        -0.00927628        -0.00155569         0.00481051  
Root: 3:         0.04952728        -0.00324484         0.01833155  
Root: 4:         0.05371568        -0.00227325         0.01039840  

Iteration:    2   Subspace Size:   23
Root: 1:        -0.03382297        -0.00001874         0.00044183  
Root: 2:        -0.00933857        -0.00006229         0.00076343  
Root: 3:         0.04865561        -0.00087167         0.00507500  
Root: 4:         0.05336024        -0.00035544         0.00273258  

Iteration:    3   Subspace Size:   27
Root: 1:        -0.03382339        -0.00000043         0.00008207  
Root: 2:        -0.00934011        -0.00000154         0.00015636  
Root: 3:         0.04858085        -0.00007475         0.00135573  
Root: 4:         0.05333858        -0.00002167         0.00057451  

Iteration:    4   Subspace Size:   31
Root: 1:        -0.03382341        -0.00000001         0.00001010  
Root: 2:        -0.00934017        -0.00000006         0.00002066  
Root: 3:         0.04857631        -0.00000455         0.00026746  
Root: 4:         0.05333764        -0.00000094         0.00013241  

Iteration:    5   Subspace Size:   35
Root: 1:        -0.03382341        -0.00000000         0.00000164  
Root: 2:        -0.00934017        -0.00000000         0.00000295  
Root: 3:         0.04857615        -0.00000015         0.00004886  
Root: 4:         0.05333759        -0.00000005         0.00004219  

Iteration:    6   Subspace Size:   39
Root: 1:        -0.03382341        -0.00000000         0.00000028  Converged
Root: 2:        -0.00934017        -0.00000000         0.00000048  Converged
Root: 3:         0.04857615        -0.00000001         0.00000896  
Root: 4:         0.05333758        -0.00000000         0.00000880  

Iteration:    7   Subspace Size:   41
Root: 1:        -0.03382341        -0.00000000         0.00000027  Converged
Root: 2:        -0.00934017        -0.00000000         0.00000047  Converged
Root: 3:         0.04857615        -0.00000000         0.00000178  
Root: 4:         0.05333758        -0.00000000         0.00000220  

Iteration:    8   Subspace Size:   43
Root: 1:        -0.03382341        -0.00000000         0.00000026  Converged
Root: 2:        -0.00934017        -0.00000000         0.00000047  Converged
Root: 3:         0.04857615        -0.00000000         0.00000034  Converged
Root: 4:         0.05333758        -0.00000000         0.00000037  Converged

Davidson converged in 8 iterations
43 sigma vectors were formed

  Root   Mult.   Total Energy (a.u.)   Ex. Energy (a.u.)     Ex. Energy (eV)     Ex. Energy (nm)        Osc. (a.u.)  
-------------------------------------------------------------------------------------------------------------------
     1  triplet       -779.46875927
     2  singlet       -779.46774688          0.00101239          0.02754856      45005.70021661          0.00000000
     3  singlet       -779.46718685          0.00157243          0.04278789      28976.47226238          0.00000000
     4  triplet       -779.44427603          0.02448324          0.66622277       1861.00245887          0.00041032
     5  singlet       -779.40023219          0.06852708          1.86471645        664.89583741          0.00000000
     6  triplet       -779.38635972          0.08239955          2.24220560        552.95652023          0.00023599
     7  singlet       -779.38397390          0.08478537          2.30712705        537.39659007          0.00000000
     8  triplet       -779.38159829          0.08716099          2.37177074        522.74960000          0.14146689

Triplet  1: Largest CI coefficients:
  63  &  64 :  open  :   0.597242
  64  &  63 :  open  :  -0.597242
  62  &  63 :  open  :  -0.281404
  63  &  62 :  open  :   0.281404
  62  &  64 :  open  :   0.247274
  64  &  62 :  open  :  -0.247274

Singlet  2: Largest CI coefficients:
  63  &  64 :  open  :   0.582110
  64  &  63 :  open  :   0.582110
  62  &  64 :  open  :   0.268376
  64  &  62 :  open  :   0.268376
  63  &  63 : closed :  -0.235761
  62  &  62 : closed :   0.219676
  62  &  63 :  open  :   0.182576
  63  &  62 :  open  :   0.182576

Singlet  3: Largest CI coefficients:
  64  &  64 : closed :  -0.953640
  62  &  62 : closed :   0.214257

Triplet  4: Largest CI coefficients:
  62  &  64 :  open  :   0.637789
  64  &  62 :  open  :  -0.637789
  63  &  64 :  open  :  -0.279998
  64  &  63 :  open  :   0.279998

Singlet  5: Largest CI coefficients:
  62  &  64 :  open  :  -0.544850
  64  &  62 :  open  :  -0.544850
  62  &  62 : closed :  -0.300990
  63  &  64 :  open  :   0.268632
  64  &  63 :  open  :   0.268632
  61  &  64 :  open  :   0.186223
  64  &  61 :  open  :   0.186223
  64  &  64 : closed :  -0.185105
  62  &  63 :  open  :   0.117181
  63  &  62 :  open  :   0.117181

Triplet  6: Largest CI coefficients:
  62  &  63 :  open  :   0.597797
  63  &  62 :  open  :  -0.597797
  63  &  64 :  open  :   0.221410
  64  &  63 :  open  :  -0.221410
  61  &  63 :  open  :   0.188893
  63  &  61 :  open  :  -0.188893
  62  &  64 :  open  :   0.115938
  64  &  62 :  open  :  -0.115938
  59  &  63 :  open  :   0.105139
  63  &  59 :  open  :  -0.105139

Singlet  7: Largest CI coefficients:
  63  &  63 : closed :  -0.562218
  62  &  63 :  open  :   0.353110
  63  &  62 :  open  :   0.353110
  62  &  62 : closed :   0.345364
  63  &  64 :  open  :  -0.213980
  64  &  63 :  open  :  -0.213980
  61  &  63 :  open  :   0.196008
  63  &  61 :  open  :   0.196008
  62  &  64 :  open  :  -0.138958
  64  &  62 :  open  :  -0.138958
  59  &  63 :  open  :   0.123304
  63  &  59 :  open  :   0.123304
  61  &  64 :  open  :  -0.101842
  64  &  61 :  open  :  -0.101842

Triplet  8: Largest CI coefficients:
  61  &  64 :  open  :  -0.671686
  64  &  61 :  open  :   0.671686
  61  &  62 :  open  :  -0.134171
  62  &  61 :  open  :   0.134171

Singlet state dipole moments:

  Root       Dx         Dy         Dz         |D|  (Debye)
------------------------------------------------------------
     1    -9.8851     1.5874    -1.1793    10.0809
     2   -17.4398    -0.9937     0.8256    17.4876
     3   -21.5412    -0.5390     0.4930    21.5535
     4     1.1657    -0.5897    -0.0499     1.3073

Triplet state dipole moments:

  Root       Dx         Dy         Dz         |D|  (Debye)
------------------------------------------------------------
     1    -9.8090     1.5698    -1.1690    10.0023
     2   -14.6469    -0.8032     0.6029    14.6813
     3     1.7250    -0.5077    -0.1115     1.8016
     4    -0 in gcp call
 n=          32
 coors(1) =   -9.41323212961434        2.09493231266115     
 -0.517203417429021     
 coors(2) =   -7.53088437905495        3.25665528978706     
  0.759984698943100     
 elements:            7           6
 gcp_e =   0.000000000000000E+000
 echo:  F
 pbc:  F
 method =pbeh3c              
 in gcp call
 n=          32
 coors(1) =   -9.41323212961434        2.09493231266115     
 -0.517203417429021     
 coors(2) =   -7.53088437905495        3.25665528978706     
  0.759984698943100     
 elements:            7           6
 gcp_e =   0.000000000000000E+000
 echo:  F
 pbc:  F
 method =pbeh3c              
.2633    -3.6015    -0.3331     3.6264

Transition dipole moments between singlet states:

    Transition       Tx         Ty         Tz         |T| (a.u.)
------------------------------------------------------------------
     1 ->    2    -0.0155     0.1403    -0.0723     0.1586
     1 ->    3    -0.0439     0.0266    -0.0407     0.0655
     1 ->    4    -1.5184     0.3102    -0.1808     1.5603
     2 ->    3    -2.7680    -0.0020     0.0587     2.7686
     2 ->    4    -0.2751     0.0602    -0.0059     0.2816
     3 ->    4    -1.1971     0.0980     0.0173     1.2013

Transition dipole moments between triplet states:

    Transition       Tx         Ty         Tz         |T| (a.u.)
------------------------------------------------------------------
     1 ->    2     0.1602     0.1070    -0.0437     0.1975
     1 ->    3     1.3870    -0.2502     0.1587     1.4182
     1 ->    4    -0.6940     0.1499    -0.0235     0.7104
     2 ->    3     0.1798     0.0078    -0.0085     0.1802
     2 ->    4     1.0649     0.3858    -0.3330     1.1806
     3 ->    4    -0.3251    -0.0966    -0.0230     0.3399

Magnetic transition dipole moments and rotational strengths:

 Transition      Lx         Ly         Lz       R(len)     R(vel) (a.u.)
------------------------------------------------------------------------
 1 ->    2     0.0256     0.3654    -0.3733    -0.0778     0.0554
 1 ->    3    -0.1280    -0.3474    -0.1263    -0.0015     0.0660
 1 ->    4     0.2756     0.1464     0.2782     0.4234     0.6544

Electric transition quadrupole moments (Cartesian):

 Transition      Qxy        Qxz        Qyz        Qxx        Qyy        Qzz       norm (a.u.)
----------------------------------------------------------------------------------------------
 1 ->    2     0.2990    -0.3436     0.0190     0.5044     0.0432    -0.0425     0.6826
 1 ->    3     0.1254    -0.1799    -0.0095     0.9869     0.0971     0.0644     1.0177
 1 ->    4    -0.3148     0.0828     0.0975     3.4866     0.1215    -0.3319     3.5209


Building Xtilde...

Building Z-vector RHS...

 Generating 2nd functional diffs
Solving CPSCF equations
Using DIIS solver

 Iter         Residual      
------  --------------------
    1      4.219660769513
    2      7.899752288317
    3      1.182200799226
    4      0.138676194123
    5      0.023290043077
    6      0.013114145840
    7      0.005324481990
    8      0.001473069328
    9      0.000383509255
   10      0.000118011927
   11      0.000050565481
   12      0.000025884567
   13      0.000009239781
   14      0.000003701255
   15      0.000001678663
   16      0.000000766944

CPSCF converged

Building X...

Computing grad Generating 2nd functional diffs
 Generating 2nd functional diffs
Building Xtilde...

Building Z-vector RHS...

 Generating 2nd functional diffs
Solving CPSCF equations
Using DIIS solver

 Iter         Residual      
------  --------------------
    1      3.122978919366
    2      6.975826986319
    3      0.718894296499
    4      0.098756702785
    5      0.022232763199
    6      0.006316548383
    7      0.002374467884
    8      0.001139366963
    9      0.000378815667
   10      0.000138204870
   11      0.000054430006
   12      0.000026745582
   13      0.000006737168
   14      0.000003760723
   15      0.000001168545
   16      0.000000813518

CPSCF converged

Building X...

Computing grad Generating 2nd functional diffs
 Generating 2nd functional diffs
Building Xtilde...

Building Z-vector RHS...

 Generating 2nd functional diffs
Solving CPSCF equations
Using DIIS solver

 Iter         Residual      
------  --------------------
    1      0.230466925559
    2      0.418581989122
    3      0.058971967455
    4      0.005484511327
    5      0.003182239446
    6      0.001376801243
    7      0.000445586171
    8      0.000132238063
    9      0.000090605957
   10      0.000017192817
   11      0.000007975312
   12      0.000002798003
   13      0.000001277962
   14      0.000000526958

CPSCF converged

Building X...

 Generating 2nd functional diffs
 Generating 2nd functional diffs
Lower state energy:      -779.4677468822
Upper state energy:      -779.4671868469
Energy difference:          0.0005600353
 Energy calculation finished, energy:  0.000000000E+00

Converting Cartesians to HDLC

Converting Cartesians to HDLC

Converting Cartesians to HDLC
 in dlf_makehessian...
Updating Hessian with the BFGS update, No    14
Testing convergence  in cycle   15
    Energy  0.0000E+00 Target: 1.0000E-05 converged?  yes
  Max step  9.3044E-02 Target: 4.0000E-04 converged?   no
  RMS step  2.5794E-02 Target: 2.6667E-04 converged?   no
  Max grad  1.6806E-02 Target: 1.0000E-04 converged?   no
  RMS grad  4.9584E-03 Target: 6.6667E-05 converged?   no

Converting HDLC to Cartesians
 in gcp call
 n=          32
 coors(1) =   -9.19978344873944        2.13991162345046     
 -0.641427399752518     
 coors(2) =   -7.44573323524461        3.16680645790959     
  0.895734054484158     
 elements:            7           6
 gcp_e =    1.00000000000000     
 echo:  F
 pbc:  F
 method =pbeh3c              
DFTD Energy:    -0.0208527 hartree
gCP Energy:     0.0556811 hartree
| Total AOs: 316    Total MOs: 298
Setting up the DFT grid...
| time to set the grid = 0.08 s
DFT grid points: 367989 (11499 points/atom)

                      *** Start SCF Iterations ***

 Iter     DIIS Error       Energy change      Electrons        XC Energy           Energy        Time(s)
----------------------------------------------------------------------------------------------------------
Initial temperature is 0.250000
| Skip purify step
|    1     0.0858761164    -779.0370419666   125.8242044800   -64.3758344059    -779.0370419666     1.92  
|    2     0.0822096328      +7.3647338234   126.0000044946   -63.7958215194    -771.6723081433     1.87  
|    3     0.0442872871      -0.3665857072   126.0000053221   -63.7844208491    -772.0388938505     1.87  
|    4     0.0278170577      -0.0548426543   126.0000043941   -63.8483850190    -772.0937365048     1.81  
|    5     0.0030154615      -0.0223138388   126.0000047539   -63.8528922751    -772.1160503435     1.75  
|    6     0.0014693005      -0.0005537632   126.0000047686   -63.8479911326    -772.1166041067     1.70  
|    7     0.0006461618      -0.0000878283   126.0000047360   -63.8500411730    -772.1166919349     1.65  
|    8     0.0003058236      -0.0000282134   126.0000047759   -63.8503052654    -772.1167201484     1.62  
|    9     0.0001049099      -0.0000045072   126.0000047686   -63.8499520099    -772.1167246556     1.94  
|   10     0.0000487744      -0.0000007616   126.0000047702   -63.8499305130    -772.1167254172     1.57  
----------------------------------------------------------------------------------------------------------
FINAL ENERGY: -772.1167254172 a.u.
Fractional Occupation Entropy: 0.0000000000
Mermin Free Energy:            -772.1167254172
DISPERSION CONTRIBUTION TO ENERGY: -0.0208527230 a.u.
GCP BSSE CORRECTION: 0.0556810995 a.u.
HOMO-LUMO GAP: 0.803 eV
CENTER OF MASS: {-0.052975, -0.072433, 0.104037} ANGS
DIPOLE MOMENT: {-10.435856, -1.242240, -2.775556} (|D| = 10.869865) DEBYE
Writing out molden info

Running Mulliken population analysis...


  Restricted hh-TDA Parameters
--------------------------------------------
Number of occupied orbitals:            64
Number of virtual orbitals:            234
Number of molecular orbitals:          298
Number of basis functions:             316
Multiplicity of target state:      singlet

 Generating 2nd functional diffs
Reference energy:             -779.4444930599
Number of electrons:           128.0000048459
XC energy:                     -65.1639710260

      Davidson Diagonalization Parameters
-----------------------------------------------
Number of roots to find:                    4
Number of guess vectors:                   15
Maximum subspace size:                    300
Number of vectors to save:                  4
Collapse vectors per root:                  2
Number of CSFs:                          2080
Maximum Davidson iterations:              500
Residual convergence:                 1.0e-06
Orthogonality tolerance:              1.0e-12
Use incremental sigma vectors:             No

Davidson memory usage:  12.89 MB

Guess Vectors:
  64 &  64 : closed :    -0.121133
  64 &  62 :  open  :    -0.098247
  64 &  63 :  open  :    -0.095957
  62 &  62 : closed :    -0.075361
  63 &  62 :  open  :    -0.073071
  63 &  63 : closed :    -0.070781
  64 &  61 :  open  :     0.000930
  62 &  61 :  open  :     0.023816
  63 &  61 :  open  :     0.026106
  64 &  59 :  open  :     0.032700
  64 &  60 :  open  :     0.043393
  62 &  59 :  open  :     0.055586
  64 &  58 :  open  :     0.056420
  63 &  59 :  open  :     0.057876
  62 &  60 :  open  :     0.066279

  Root           Eigenvalue       Energy Change        Residual
-------------------------------------------------------------------
Iteration:    0   Subspace Size:   15
Root: 1:        -0.02733868        -0.02733868         0.02335949  
Root: 2:        -0.02529304        -0.02529304         0.03134319  
Root: 3:         0.03342423         0.03342423         0.05016901  
Root: 4:         0.05333626         0.05333626         0.04381066  

Iteration:    1   Subspace Size:   19
Root: 1:        -0.02861968        -0.00128101         0.00511870  
Root: 2:        -0.02746305        -0.00217001         0.00587892  
Root: 3:         0.02842625        -0.00499798         0.01127628  
Root: 4:         0.04776474        -0.00557152         0.02255529  

Iteration:    2   Subspace Size:   23
Root: 1:        -0.02868161        -0.00006193         0.00123739  
Root: 2:        -0.02754424        -0.00008119         0.00156249  
Root: 3:         0.02810841        -0.00031784         0.00455373  
Root: 4:         0.04672251        -0.00104222         0.01061534  

Iteration:    3   Subspace Size:   27
Root: 1:        -0.02868493        -0.00000332         0.00026418  
Root: 2:        -0.02754936        -0.00000512         0.00032237  
Root: 3:         0.02806079        -0.00004763         0.00105218  
Root: 4:         0.04642343        -0.00029908         0.00283230  

Iteration:    4   Subspace Size:   31
Root: 1:        -0.02868506        -0.00000012         0.00005379  
Root: 2:        -0.02754957        -0.00000021         0.00005353  
Root: 3:         0.02805813        -0.00000266         0.00034170  
Root: 4:         0.04640198        -0.00002146         0.00116587  

Iteration:    5   Subspace Size:   35
Root: 1:        -0.02868506        -0.00000000         0.00001335  
Root: 2:        -0.02754958        -0.00000000         0.00000896  
Root: 3:         0.02805790        -0.00000023         0.00006700  
Root: 4:         0.04639826        -0.00000372         0.00037039  

Iteration:    6   Subspace Size:   39
Root: 1:        -0.02868506        -0.00000000         0.00000192  
Root: 2:        -0.02754958        -0.00000000         0.00000142  
Root: 3:         0.02805789        -0.00000001         0.00001462  
Root: 4:         0.04639795        -0.00000030         0.00009603  

Iteration:    7   Subspace Size:   43
Root: 1:        -0.02868506        -0.00000000         0.00000036  Converged
Root: 2:        -0.02754958        -0.00000000         0.00000025  Converged
Root: 3:         0.02805789        -0.00000000         0.00000315  
Root: 4:         0.04639793        -0.00000002         0.00003019  

Iteration:    8   Subspace Size:   45
Root: 1:        -0.02868506        -0.00000000         0.00000035  Converged
Root: 2:        -0.02754958        -0.00000000         0.00000024  Converged
Root: 3:         0.02805789        -0.00000000         0.00000076  Converged
Root: 4:         0.04639793        -0.00000000         0.00000856  

Iteration:    9   Subspace Size:   46
Root: 1:        -0.02868506        -0.00000000         0.00000035  Converged
Root: 2:        -0.02754958        -0.00000000         0.00000024  Converged
Root: 3:         0.02805789        -0.00000000         0.00000072  Converged
Root: 4:         0.04639793        -0.00000000         0.00000200  

Iteration:   10   Subspace Size:   47
Root: 1:        -0.02868506        -0.00000000         0.00000035  Converged
Root: 2:        -0.02754958        -0.00000000         0.00000024  Converged
Root: 3:         0.02805789        -0.00000000         0.00000072  Converged
Root: 4:         0.04639793        -0.00000000         0.00000041  Converged

Davidson converged in 10 iterations
47 sigma vectors were formed

      Davidson Diagonalization Parameters
-----------------------------------------------
Number of roots to find:                    4
Number of guess vectors:                   15
Maximum subspace size:                    300
Number of vectors to save:                  4
Collapse vectors per root:                  2
Number of CSFs:                          2016
Maximum Davidson iterations:              500
Residual convergence:                 1.0e-06
Orthogonality tolerance:              1.0e-12
Use incremental sigma vectors:             No

Davidson memory usage:  12.58 MB

Guess Vectors:
  64 &  62 :  open  :    -0.098247
  64 &  63 :  open  :    -0.095957
  63 &  62 :  open  :    -0.073071
  64 &  61 :  open  :     0.000930
  62 &  61 :  open  :     0.023816
  63 &  61 :  open  :     0.026106
  64 &  59 :  open  :     0.032700
  64 &  60 :  open  :     0.043393
  62 &  59 :  open  :     0.055586
  64 &  58 :  open  :     0.056420
  63 &  59 :  open  :     0.057876
  62 &  60 :  open  :     0.066279
  64 &  57 :  open  :     0.066409
  63 &  60 :  open  :     0.068569
  62 &  58 :  open  :     0.079306

  Root           Eigenvalue       Energy Change        Residual
-------------------------------------------------------------------
Iteration:    0   Subspace Size:   15
Root: 1:        -0.02857732        -0.02857732         0.02073903  
Root: 2:        -0.01419332        -0.01419332         0.02289478  
Root: 3:         0.04755418         0.04755418         0.03306629  
Root: 4:         0.05533790         0.05533790         0.02556323  

Iteration:    1   Subspace Size:   19
Root: 1:        -0.02958863        -0.00101131         0.00315941  
Root: 2:        -0.01583917        -0.00164585         0.00526715  
Root: 3:         0.04476458        -0.00278960         0.01784007  
Root: 4:         0.05286778        -0.00247012         0.01136099  

Iteration:    2   Subspace Size:   23
Root: 1:        -0.02961274        -0.00002411         0.00059451  
Root: 2:        -0.01591490        -0.00007573         0.00083842  
Root: 3:         0.04395656        -0.00080802         0.00471971  
Root: 4:         0.05244155        -0.00042624         0.00331632  

Iteration:    3   Subspace Size:   27
Root: 1:        -0.02961357        -0.00000083         0.00009194  
Root: 2:        -0.01591674        -0.00000184         0.00016113  
Root: 3:         0.04389200        -0.00006456         0.00103292  
Root: 4:         0.05240776        -0.00003379         0.00090801  

Iteration:    4   Subspace Size:   31
Root: 1:        -0.02961358        -0.00000002         0.00001157  
Root: 2:        -0.01591680        -0.00000006         0.00002356  
Root: 3:         0.04388958        -0.00000242         0.00020242  
Root: 4:         0.05240532        -0.00000244         0.00030575  

Iteration:    5   Subspace Size:   35
Root: 1:        -0.02961358        -0.00000000         0.00000192  
Root: 2:        -0.01591681        -0.00000000         0.00000347  
Root: 3:         0.04388950        -0.00000008         0.00003543  
Root: 4:         0.05240502        -0.00000030         0.00006106  

Iteration:    6   Subspace Size:   39
Root: 1:        -0.02961358        -0.00000000         0.00000031  Converged
Root: 2:        -0.01591681        -0.00000000         0.00000050  Converged
Root: 3:         0.04388949        -0.00000000         0.00000907  
Root: 4:         0.05240501        -0.00000001         0.00001248  

Iteration:    7   Subspace Size:   41
Root: 1:        -0.02961358        -0.00000000         0.00000030  Converged
Root: 2:        -0.01591681        -0.00000000         0.00000048  Converged
Root: 3:         0.04388949        -0.00000000         0.00000162  
Root: 4:         0.05240501        -0.00000000         0.00000271  

Iteration:    8   Subspace Size:   43
Root: 1:        -0.02961358        -0.00000000         0.00000030  Converged
Root: 2:        -0.01591681        -0.00000000         0.00000046  Converged
Root: 3:         0.04388949        -0.00000000         0.00000031  Converged
Root: 4:         0.05240501        -0.00000000         0.00000044  Converged

Davidson converged in 8 iterations
43 sigma vectors were formed

  Root   Mult.   Total Energy (a.u.)   Ex. Energy (a.u.)     Ex. Energy (eV)     Ex. Energy (nm)        Osc. (a.u.)  
-------------------------------------------------------------------------------------------------------------------
     1  triplet       -779.47410664
     2  singlet       -779.47317812          0.00092852          0.02526631      49070.97134220          0.00000000
     3  singlet       -779.47204264          0.00206401          0.05616445      22075.21431987          0.00000000
     4  triplet       -779.46040987          0.01369678          0.37270823       3326.57591715          0.00130843
     5  singlet       -779.41643517          0.05767147          1.56932035        790.05042370          0.00000000
     6  triplet       -779.40060357          0.07350308          2.00012015        619.88386316          0.00036901
     7  singlet       -779.39809513          0.07601151          2.06837817        599.42723507          0.00000000
     8  triplet       -779.39208805          0.08201859          2.23183901        555.52492949          0.06706946

Triplet  1: Largest CI coefficients:
  62  &  64 :  open  :   0.577221
  64  &  62 :  open  :  -0.577221
  62  &  63 :  open  :   0.318766
  63  &  62 :  open  :  -0.318766
  63  &  64 :  open  :  -0.249519
  64  &  63 :  open  :   0.249519

Singlet  2: Largest CI coefficients:
  62  &  64 :  open  :   0.580295
  64  &  62 :  open  :   0.580295
  62  &  63 :  open  :   0.255911
  63  &  62 :  open  :   0.255911
  63  &  63 : closed :  -0.235824
  63  &  64 :  open  :  -0.207811
  64  &  63 :  open  :  -0.207811
  62  &  62 : closed :   0.175842
  64  &  64 : closed :   0.125359

Singlet  3: Largest CI coefficients:
  64  &  64 : closed :   0.907554
  63  &  63 : closed :  -0.292960
  62  &  63 :  open  :  -0.125227
  63  &  62 :  open  :  -0.125227
  62  &  64 :  open  :  -0.116628
  64  &  62 :  open  :  -0.116628

Triplet  4: Largest CI coefficients:
  63  &  64 :  open  :  -0.646691
  64  &  63 :  open  :   0.646691
  62  &  64 :  open  :  -0.253034
  64  &  62 :  open  :   0.253034

Singlet  5: Largest CI coefficients:
  63  &  64 :  open  :   0.565198
  64  &  63 :  open  :   0.565198
  63  &  63 : closed :   0.352025
  64  &  64 : closed :   0.287508
  62  &  64 :  open  :   0.183021
  64  &  62 :  open  :   0.183021
  62  &  63 :  open  :   0.123220
  63  &  62 :  open  :   0.123220
  61  &  64 :  open  :  -0.110902
  64  &  61 :  open  :  -0.110902

Triplet  6: Largest CI coefficients:
  62  &  63 :  open  :   0.584288
  63  &  62 :  open  :  -0.584288
  62  &  64 :  open  :  -0.278546
  64  &  62 :  open  :   0.278546
  61  &  62 :  open  :  -0.178147
  62  &  61 :  open  :   0.178147
  59  &  62 :  open  :  -0.111128
  62  &  59 :  open  :   0.111128

Singlet  7: Largest CI coefficients:
  63  &  63 : closed :   0.465881
  62  &  63 :  open  :  -0.441241
  63  &  62 :  open  :  -0.441241
  62  &  64 :  open  :   0.264495
  64  &  62 :  open  :   0.264495
  62  &  62 : closed :  -0.224834
  61  &  62 :  open  :  -0.184614
  62  &  61 :  open  :  -0.184614
  63  &  64 :  open  :  -0.118754
  64  &  63 :  open  :  -0.118754
  59  &  62 :  open  :  -0.114820
  62  &  59 :  open  :  -0.114820

Triplet  8: Largest CI coefficients:
  61  &  64 :  open  :   0.661915
  64  &  61 :  open  :  -0.661915
  61  &  63 :  open  :   0.178796
  63  &  61 :  open  :  -0.178796

Singlet state dipole moments:

  Root       Dx         Dy         Dz         |D|  (Debye)
------------------------------------------------------------
     1   -10.4819     1.6745    -1.1456    10.6765
     2   -15.8010    -0.8985     1.0286    15.8599
     3   -24.8253    -0.5668     0.9981    24.8518
     4     1.5363    -0.5534     0.2064     1.6459

Triplet state dipole moments:

  Root       Dx         Dy         Dz         |D|  (Debye)
------------------------------------------------------------
     1   -10.3871     1.7267    -1.1761    10.5951
     2   -14.1935    -0.8554     0.9312    14.2497
     3     2.0755    -0.3851  in gcp call
 n=          32
 coors(1) =   -9.19978344873944        2.13991162345046     
 -0.641427399752518     
 coors(2) =   -7.44573323524461        3.16680645790959     
  0.895734054484158     
 elements:            7           6
 gcp_e =   0.000000000000000E+000
 echo:  F
 pbc:  F
 method =pbeh3c              
 in gcp call
 n=          32
 coors(1) =   -9.19978344873944        2.13991162345046     
 -0.641427399752518     
 coors(2) =   -7.44573323524461        3.16680645790959     
  0.895734054484158     
 elements:            7           6
 gcp_e =   0.000000000000000E+000
 echo:  F
 pbc:  F
 method =pbeh3c              
    0.0360     2.1112
     4    -0.9369    -3.2632    -0.6185     3.4509

Transition dipole moments between singlet states:

    Transition       Tx         Ty         Tz         |T| (a.u.)
------------------------------------------------------------------
     1 ->    2    -0.2196    -0.2545     0.1740     0.3785
     1 ->    3    -0.0335    -0.0582     0.0550     0.0868
     1 ->    4     1.0749    -0.2228     0.1468     1.1075
     2 ->    3    -2.2888     0.0098     0.0469     2.2893
     2 ->    4    -0.1329     0.0510    -0.0112     0.1428
     3 ->    4    -0.8024     0.0694    -0.0074     0.8055

Transition dipole moments between triplet states:

    Transition       Tx         Ty         Tz         |T| (a.u.)
------------------------------------------------------------------
     1 ->    2    -0.2036    -0.1632     0.1019     0.2801
     1 ->    3    -0.9772     0.1759    -0.1342     1.0020
     1 ->    4     0.6379    -0.1141    -0.0227     0.6484
     2 ->    3     0.0985     0.0039    -0.0041     0.0986
     2 ->    4     0.7509     0.4895    -0.4027     0.9827
     3 ->    4    -0.3410    -0.0506    -0.0407     0.3472

Magnetic transition dipole moments and rotational strengths:

 Transition      Lx         Ly         Lz       R(len)     R(vel) (a.u.)
------------------------------------------------------------------------
 1 ->    2     0.0163    -0.4078     0.3850    -0.1672     0.0563
 1 ->    3     0.1485     0.3407     0.1874     0.0145     0.0983
 1 ->    4    -0.2997    -0.1494    -0.2393     0.3240     0.4897

Electric transition quadrupole moments (Cartesian):

 Transition      Qxy        Qxz        Qyz        Qxx        Qyy        Qzz       norm (a.u.)
----------------------------------------------------------------------------------------------
 1 ->    2    -0.5148     0.5245    -0.0897    -0.6458     0.0692     0.3176     1.0349
 1 ->    3    -0.4016     0.2698     0.0163     0.1329    -0.1235    -0.0241     0.5175
 1 ->    4     0.0808    -0.1032    -0.1128    -1.7654    -0.0973     0.4086     1.8229


Building Xtilde...

Building Z-vector RHS...

 Generating 2nd functional diffs
Solving CPSCF equations
Using DIIS solver

 Iter         Residual      
------  --------------------
    1      4.247238079113
    2      7.900197686476
    3      1.217328931097
    4      0.144294389530
    5      0.022813125993
    6      0.013376566512
    7      0.005480394531
    8      0.001611030638
    9      0.000407443947
   10      0.000104486399
   11      0.000045673206
   12      0.000024728498
   13      0.000008455773
   14      0.000003524958
   15      0.000001498762
   16      0.000000642538

CPSCF converged

Building X...

Computing grad Generating 2nd functional diffs
 Generating 2nd functional diffs
Building Xtilde...

Building Z-vector RHS...

 Generating 2nd functional diffs
Solving CPSCF equations
Using DIIS solver

 Iter         Residual      
------  --------------------
    1      3.362753207667
    2      7.444311976993
    3      0.817870104529
    4      0.122728433003
    5      0.016212378865
    6      0.005750821331
    7      0.002268275331
    8      0.001144652728
    9      0.000465565480
   10      0.000190342412
   11      0.000063664893
   12      0.000028676515
   13      0.000008141744
   14      0.000003715809
   15      0.000000935460

CPSCF converged

Building X...

Computing grad Generating 2nd functional diffs
 Generating 2nd functional diffs
Building Xtilde...

Building Z-vector RHS...

 Generating 2nd functional diffs
Solving CPSCF equations
Using DIIS solver

 Iter         Residual      
------  --------------------
    1      0.478036181167
    2      0.853434464302
    3      0.117177538443
    4      0.010896068218
    5      0.004104206186
    6      0.001932964409
    7      0.000597632488
    8      0.000201435776
    9      0.000091010285
   10      0.000025115066
   11      0.000009544127
   12      0.000002563259
   13      0.000001163406
   14      0.000000593368

CPSCF converged

Building X...

 Generating 2nd functional diffs
 Generating 2nd functional diffs
Lower state energy:      -779.4731781230
Upper state energy:      -779.4720426370
Energy difference:          0.0011354860
 Energy calculation finished, energy:  0.000000000E+00

Converting Cartesians to HDLC

Converting Cartesians to HDLC

Converting Cartesians to HDLC
 in dlf_makehessian...
Updating Hessian with the BFGS update, No    15
Testing convergence  in cycle   16
    Energy  0.0000E+00 Target: 1.0000E-05 converged?  yes
  Max step  1.3079E-01 Target: 4.0000E-04 converged?   no
  RMS step  3.7930E-02 Target: 2.6667E-04 converged?   no
  Max grad  2.5399E-02 Target: 1.0000E-04 converged?   no
  RMS grad  7.3733E-03 Target: 6.6667E-05 converged?   no

Converting HDLC to Cartesians
 in gcp call
 n=          32
 coors(1) =   -8.82815847697196        2.19474301947993     
 -0.787244951289870     
 coors(2) =   -7.31677539341976        3.01317547744793     
   1.08418498392191     
 elements:            7           6
 gcp_e =    1.00000000000000     
 echo:  F
 pbc:  F
 method =pbeh3c              
DFTD Energy:    -0.0210527 hartree
gCP Energy:     0.0558930 hartree
| Total AOs: 316    Total MOs: 298
Setting up the DFT grid...
| time to set the grid = 0.08 s
DFT grid points: 367729 (11491 points/atom)

                      *** Start SCF Iterations ***

 Iter     DIIS Error       Energy change      Electrons        XC Energy           Energy        Time(s)
----------------------------------------------------------------------------------------------------------
Initial temperature is 0.250000
| Skip purify step
|    1     0.1191194061    -778.8696592118   125.6261535377   -64.3024058240    -778.8696592118     1.94  
|    2     0.0843969831      +7.2416077872   126.0000510275   -63.8486529498    -771.6280514246     1.88  
|    3     0.0828365461      -0.2548527704   126.0000526389   -63.7961960577    -771.8829041951     1.88  
|    4     0.0300968247      -0.2142563472   126.0000516970   -63.8460707550    -772.0971605422     1.84  
|    5     0.0046895469      -0.0323867169   126.0000512909   -63.8577892193    -772.1295472592     1.77  
|    6     0.0022173464      -0.0013725085   126.0000515393   -63.8461422068    -772.1309197677     1.72  
|    7     0.0007645549      -0.0002270141   126.0000514893   -63.8511223025    -772.1311467818     1.68  
|    8     0.0003035176      -0.0000464995   126.0000515410   -63.8499947130    -772.1311932812     1.63  
|    9     0.0001253658      -0.0000066481   126.0000515311   -63.8501234573    -772.1311999294     1.94  
|   10     0.0000787515      -0.0000011940   126.0000515385   -63.8500841036    -772.1312011234     1.57  
|   11     0.0000400481      -0.0000001951   126.0000515375   -63.8501211347    -772.1312013184     1.55  
----------------------------------------------------------------------------------------------------------
FINAL ENERGY: -772.1312013184 a.u.
Fractional Occupation Entropy: 0.0000000000
Mermin Free Energy:            -772.1312013184
DISPERSION CONTRIBUTION TO ENERGY: -0.0210526732 a.u.
GCP BSSE CORRECTION: 0.0558929727 a.u.
HOMO-LUMO GAP: 0.246 eV
CENTER OF MASS: {-0.084152, -0.095127, 0.140266} ANGS
DIPOLE MOMENT: {-9.346802, -0.692408, -3.837344} (|D| = 10.127553) DEBYE
Writing out molden info

Running Mulliken population analysis...


  Restricted hh-TDA Parameters
--------------------------------------------
Number of occupied orbitals:            64
Number of virtual orbitals:            234
Number of molecular orbitals:          298
Number of basis functions:             316
Multiplicity of target state:      singlet

 Generating 2nd functional diffs
Reference energy:             -779.4568189651
Number of electrons:           128.0000523558
XC energy:                     -65.1641648940

      Davidson Diagonalization Parameters
-----------------------------------------------
Number of roots to find:                    4
Number of guess vectors:                   15
Maximum subspace size:                    300
Number of vectors to save:                  4
Collapse vectors per root:                  2
Number of CSFs:                          2080
Maximum Davidson iterations:              500
Residual convergence:                 1.0e-06
Orthogonality tolerance:              1.0e-12
Use incremental sigma vectors:             No

Davidson memory usage:  12.89 MB

Guess Vectors:
  64 &  64 : closed :    -0.111410
  64 &  63 :  open  :    -0.105649
  63 &  63 : closed :    -0.099887
  64 &  62 :  open  :    -0.091774
  63 &  62 :  open  :    -0.086012
  62 &  62 : closed :    -0.072137
  64 &  61 :  open  :     0.000744
  63 &  61 :  open  :     0.006506
  62 &  61 :  open  :     0.020381
  64 &  59 :  open  :     0.031029
  63 &  59 :  open  :     0.036791
  64 &  60 :  open  :     0.049303
  62 &  59 :  open  :     0.050666
  63 &  60 :  open  :     0.055065
  64 &  58 :  open  :     0.057391

  Root           Eigenvalue       Energy Change        Residual
-------------------------------------------------------------------
Iteration:    0   Subspace Size:   15
Root: 1:        -0.02464092        -0.02464092         0.02337847  
Root: 2:        -0.02293953        -0.02293953         0.02422350  
Root: 3:         0.02046334         0.02046334         0.05440300  
Root: 4:         0.04886181         0.04886181         0.04781856  

Iteration:    1   Subspace Size:   19
Root: 1:        -0.02615523        -0.00151431         0.00532156  
Root: 2:        -0.02430607        -0.00136654         0.00511305  
Root: 3:         0.01489093        -0.00557241         0.01036639  
Root: 4:         0.04262365        -0.00623816         0.02238037  

Iteration:    2   Subspace Size:   23
Root: 1:        -0.02622038        -0.00006514         0.00125944  
Root: 2:        -0.02436339        -0.00005731         0.00120306  
Root: 3:         0.01465794        -0.00023300         0.00319181  
Root: 4:         0.04106384        -0.00155981         0.01110805  

Iteration:    3   Subspace Size:   27
Root: 1:        -0.02622424        -0.00000387         0.00027958  
Root: 2:        -0.02436642        -0.00000304         0.00028122  
Root: 3:         0.01463248        -0.00002545         0.00088978  
Root: 4:         0.04046505        -0.00059880         0.00760177  

Iteration:    4   Subspace Size:   31
Root: 1:        -0.02622438        -0.00000014         0.00004582  
Root: 2:        -0.02436658        -0.00000015         0.00005316  
Root: 3:         0.01463113        -0.00000136         0.00016774  
Root: 4:         0.04030044        -0.00016460         0.00335380  

Iteration:    5   Subspace Size:   35
Root: 1:        -0.02622439        -0.00000000         0.00000954  
Root: 2:        -0.02436658        -0.00000001         0.00001177  
Root: 3:         0.01463108        -0.00000005         0.00005392  
Root: 4:         0.04027041        -0.00003004         0.00117839  

Iteration:    6   Subspace Size:   39
Root: 1:        -0.02622439        -0.00000000         0.00000172  
Root: 2:        -0.02436658        -0.00000000         0.00000237  
Root: 3:         0.01463107        -0.00000001         0.00001182  
Root: 4:         0.04026688        -0.00000353         0.00042629  

Iteration:    7   Subspace Size:   43
Root: 1:        -0.02622439        -0.00000000         0.00000024  Converged
Root: 2:        -0.02436658        -0.00000000         0.00000037  Converged
Root: 3:         0.01463107        -0.00000000         0.00000219  
Root: 4:         0.04026648        -0.00000040         0.00008787  

Iteration:    8   Subspace Size:   45
Root: 1:        -0.02622439        -0.00000000         0.00000020  Converged
Root: 2:        -0.02436658        -0.00000000         0.00000036  Converged
Root: 3:         0.01463107        -0.00000000         0.00000041  Converged
Root: 4:         0.04026646        -0.00000002         0.00002062  

Iteration:    9   Subspace Size:   46
Root: 1:        -0.02622439        -0.00000000         0.00000020  Converged
Root: 2:        -0.02436658        -0.00000000         0.00000035  Converged
Root: 3:         0.01463107        -0.00000000         0.00000039  Converged
Root: 4:         0.04026646        -0.00000000         0.00000421  

Iteration:   10   Subspace Size:   47
Root: 1:        -0.02622439        -0.00000000         0.00000020  Converged
Root: 2:        -0.02436658        -0.00000000         0.00000035  Converged
Root: 3:         0.01463107        -0.00000000         0.00000039  Converged
Root: 4:         0.04026646        -0.00000000         0.00000081  Converged

Davidson converged in 10 iterations
47 sigma vectors were formed

      Davidson Diagonalization Parameters
-----------------------------------------------
Number of roots to find:                    4
Number of guess vectors:                   15
Maximum subspace size:                    300
Number of vectors to save:                  4
Collapse vectors per root:                  2
Number of CSFs:                          2016
Maximum Davidson iterations:              500
Residual convergence:                 1.0e-06
Orthogonality tolerance:              1.0e-12
Use incremental sigma vectors:             No

Davidson memory usage:  12.58 MB

Guess Vectors:
  64 &  63 :  open  :    -0.105649
  64 &  62 :  open  :    -0.091774
  63 &  62 :  open  :    -0.086012
  64 &  61 :  open  :     0.000744
  63 &  61 :  open  :     0.006506
  62 &  61 :  open  :     0.020381
  64 &  59 :  open  :     0.031029
  63 &  59 :  open  :     0.036791
  64 &  60 :  open  :     0.049303
  62 &  59 :  open  :     0.050666
  63 &  60 :  open  :     0.055065
  64 &  58 :  open  :     0.057391
  63 &  58 :  open  :     0.063153
  62 &  60 :  open  :     0.068940
  62 &  58 :  open  :     0.077028

  Root           Eigenvalue       Energy Change        Residual
-------------------------------------------------------------------
Iteration:    0   Subspace Size:   15
Root: 1:        -0.02571474        -0.02571474         0.02096168  
Root: 2:        -0.02347012        -0.02347012         0.02023334  
Root: 3:         0.04352539         0.04352539         0.03047208  
Root: 4:         0.05405628         0.05405628         0.02662689  

Iteration:    1   Subspace Size:   19
Root: 1:        -0.02698211        -0.00126736         0.00373617  
Root: 2:        -0.02455207        -0.00108195         0.00344606  
Root: 3:         0.04088657        -0.00263882         0.01384502  
Root: 4:         0.05130074        -0.00275554         0.01086046  

Iteration:    2   Subspace Size:   23
Root: 1:        -0.02701768        -0.00003557         0.00058191  
Root: 2:        -0.02458068        -0.00002861         0.00059561  
Root: 3:         0.04042666        -0.00045991         0.00357888  
Root: 4:         0.05094406        -0.00035668         0.00301339  

Iteration:    3   Subspace Size:   27
Root: 1:        -0.02701851        -0.00000083         0.00012206  
Root: 2:        -0.02458157        -0.00000088         0.00010907  
Root: 3:         0.04038952        -0.00003714         0.00091921  
Root: 4:         0.05091911        -0.00002495         0.00086940  

Iteration:    4   Subspace Size:   31
Root: 1:        -0.02701854        -0.00000003         0.00001535  
Root: 2:        -0.02458159        -0.00000003         0.00001672  
Root: 3:         0.04038743        -0.00000209         0.00018355  
Root: 4:         0.05091712        -0.00000199         0.00023525  

Iteration:    5   Subspace Size:   35
Root: 1:        -0.02701854        -0.00000000         0.00000210  
Root: 2:        -0.02458159        -0.00000000         0.00000256  
Root: 3:         0.04038736        -0.00000007         0.00003457  
Root: 4:         0.05091697        -0.00000015         0.00006947  

Iteration:    6   Subspace Size:   39
Root: 1:        -0.02701854        -0.00000000         0.00000031  Converged
Root: 2:        -0.02458159        -0.00000000         0.00000037  Converged
Root: 3:         0.04038736        -0.00000000         0.00000708  
Root: 4:         0.05091695        -0.00000001         0.00001412  

Iteration:    7   Subspace Size:   41
Root: 1:        -0.02701854        -0.00000000         0.00000028  Converged
Root: 2:        -0.02458159        -0.00000000         0.00000033  Converged
Root: 3:         0.04038736        -0.00000000         0.00000121  
Root: 4:         0.05091695        -0.00000000         0.00000375  

Iteration:    8   Subspace Size:   43
Root: 1:        -0.02701854        -0.00000000         0.00000028  Converged
Root: 2:        -0.02458159        -0.00000000         0.00000032  Converged
Root: 3:         0.04038736        -0.00000000         0.00000022  Converged
Root: 4:         0.05091695        -0.00000000         0.00000101  

Iteration:    9   Subspace Size:   44
Root: 1:        -0.02701854        -0.00000000         0.00000028  Converged
Root: 2:        -0.02458159        -0.00000000         0.00000032  Converged
Root: 3:         0.04038736        -0.00000000         0.00000021  Converged
Root: 4:         0.05091695        -0.00000000         0.00000021  Converged

Davidson converged in 9 iterations
44 sigma vectors were formed

  Root   Mult.   Total Energy (a.u.)   Ex. Energy (a.u.)     Ex. Energy (eV)     Ex. Energy (nm)        Osc. (a.u.)  
-------------------------------------------------------------------------------------------------------------------
     1  triplet       -779.48383751
     2  singlet       -779.48304335          0.00079415          0.02160994      57373.70092447          0.00000000
     3  triplet       -779.48140056          0.00243695          0.06631274      18696.89350146          0.00109211
     4  singlet       -779.48118555          0.00265196          0.07216342      17181.03411880          0.00000000
     5  singlet       -779.44218789          0.04164961          1.13334338       1093.96872418          0.00000000
     6  singlet       -779.41655250          0.06728500          1.83091773        677.16980900          0.00000000
     7  triplet       -779.41643160          0.06740590          1.83420760        675.95522423          0.00055243
     8  triplet       -779.40590201          0.07793549          2.12073234        584.62927311          0.00216113

Triplet  1: Largest CI coefficients:
  63  &  64 :  open  :   0.575729
  64  &  63 :  open  :  -0.575729
  62  &  64 :  open  :  -0.371679
  64  &  62 :  open  :   0.371679
  62  &  63 :  open  :  -0.138362
  63  &  62 :  open  :   0.138362

Singlet  2: Largest CI coefficients:
  63  &  64 :  open  :  -0.480986
  64  &  63 :  open  :  -0.480986
  64  &  64 : closed :   0.388019
  63  &  63 : closed :  -0.341690
  62  &  64 :  open  :   0.334944
  64  &  62 :  open  :   0.334944

Triplet  3: Largest CI coefficients:
  62  &  64 :  open  :  -0.559690
  64  &  62 :  open  :   0.559690
  63  &  64 :  open  :  -0.388306
  64  &  63 :  open  :   0.388306
  62  &  63 :  open  :  -0.165181
  63  &  62 :  open  :   0.165181

Singlet  4: Largest CI coefficients:
  62  &  64 :  open  :  -0.569757
  64  &  62 :  open  :  -0.569757
  64  &  64 : closed :   0.375339
  63  &  64 :  open  :  -0.206196
  64  &  63 :  open  :  -0.206196
  62  &  63 :  open  :  -0.192502
  63  &  62 :  open  :  -0.192502
  63  &  63 : closed :  -0.168607

Singlet  5: Largest CI coefficients:
  64  &  64 : closed :  -0.816841
  63  &  64 :  open  :  -0.369220
  64  &  63 :  open  :  -0.369220
  63  &  63 : closed :  -0.118958
  62  &  64 :  open  :  -0.108346
  64  &  62 :  open  :  -0.108346

Singlet  6: Largest CI coefficients:
  63  &  63 : closed :   0.769052
  62  &  63 :  open  :  -0.307549
  63  &  62 :  open  :  -0.307549
  63  &  64 :  open  :  -0.218525
  64  &  63 :  open  :  -0.218525
  61  &  62 :  open  :   0.117631
  62  &  61 :  open  :   0.117631
  62  &  64 :  open  :   0.100724
  64  &  62 :  open  :   0.100724

Triplet  7: Largest CI coefficients:
  62  &  63 :  open  :  -0.615022
  63  &  62 :  open  :   0.615022
  61  &  62 :  open  :  -0.198505
  62  &  61 :  open  :   0.198505
  62  &  64 :  open  :   0.186709
  64  &  62 :  open  :  -0.186709
  61  &  64 :  open  :   0.129684
  64  &  61 :  open  :  -0.129684
  59  &  62 :  open  :   0.108221
  62  &  59 :  open  :  -0.108221

Triplet  8: Largest CI coefficients:
  61  &  64 :  open  :   0.659437
  64  &  61 :  open  :  -0.659437
  61  &  63 :  open  :   0.149877
  63  &  61 :  open  :  -0.149877
  62  &  63 :  open  :   0.117977
  63  &  62 :  open  :  -0.117977

Singlet state dipole moments:

  Root       Dx         Dy         Dz         |D|  (Debye)
------------------------------------------------------------
     1   -12.5472    -0.2717     0.6163    12.5653
     2   -11.5773     1.1853    -0.5494    11.6508
     3   -26.8677    -0.8264     1.6334    26.9300
     4    -0.0390    -1.9478     2.0874     2.8553

Triplet state dipole moments:

  Root       Dx         Dy         Dz         |D|  (Debye)
------------------------------------------------------------
     1   -12.3680    -0.0350     0.4262    12.3754
     2   -11.5498     0.8743    -0.3004    11.5867
     3     2.2882    -0.3241     0.0606     2.3118
     4    -2.0132    -2.7997    -0.8607     3. in gcp call
 n=          32
 coors(1) =   -8.82815847697196        2.19474301947993     
 -0.787244951289870     
 coors(2) =   -7.31677539341976        3.01317547744793     
   1.08418498392191     
 elements:            7           6
 gcp_e =   0.000000000000000E+000
 echo:  F
 pbc:  F
 method =pbeh3c              
 in gcp call
 n=          32
 coors(1) =   -8.82815847697196        2.19474301947993     
 -0.787244951289870     
 coors(2) =   -7.31677539341976        3.01317547744793     
   1.08418498392191     
 elements:            7           6
 gcp_e =   0.000000000000000E+000
 echo:  F
 pbc:  F
 method =pbeh3c              
5541

Transition dipole moments between singlet states:

    Transition       Tx         Ty         Tz         |T| (a.u.)
------------------------------------------------------------------
     1 ->    2    -0.4404    -0.5095     0.4676     0.8199
     1 ->    3     0.1080     0.0153    -0.0200     0.1109
     1 ->    4     0.1698    -0.0734     0.0858     0.2039
     2 ->    3     0.7597    -0.0842     0.0141     0.7645
     2 ->    4    -0.0347     0.0102    -0.0068     0.0368
     3 ->    4     0.2416    -0.0314     0.0370     0.2464

Transition dipole moments between triplet states:

    Transition       Tx         Ty         Tz         |T| (a.u.)
------------------------------------------------------------------
     1 ->    2     0.4776     0.5519    -0.5004     0.8849
     1 ->    3    -0.1006     0.0803    -0.1076     0.1678
     1 ->    4     0.6014     0.3873    -0.3829     0.8113
     2 ->    3    -0.0180    -0.0161    -0.0203     0.0315
     2 ->    4     0.1004    -0.4910     0.3061     0.5872
     3 ->    4    -0.3884    -0.1234    -0.1022     0.4201

Magnetic transition dipole moments and rotational strengths:

 Transition      Lx         Ly         Lz       R(len)     R(vel) (a.u.)
------------------------------------------------------------------------
 1 ->    2     0.0955    -0.5030     0.3456    -0.3758     0.0100
 1 ->    3    -0.2827    -0.1020    -0.1994     0.0281     0.1125
 1 ->    4    -0.3907    -0.0523    -0.2122     0.0807     0.0905

Electric transition quadrupole moments (Cartesian):

 Transition      Qxy        Qxz        Qyz        Qxx        Qyy        Qzz       norm (a.u.)
----------------------------------------------------------------------------------------------
 1 ->    2    -0.8169     0.7166    -0.4027    -1.6682     0.5093     1.4259     2.5335
 1 ->    3     0.2271     0.0342     0.0506    -1.1978     0.1871    -0.1629     1.2457
 1 ->    4     0.0341    -0.2506    -0.1908    -0.0219    -0.1121     0.5439     0.6397


Building Xtilde...

Building Z-vector RHS...

 Generating 2nd functional diffs
Solving CPSCF equations
Using DIIS solver

 Iter         Residual      
------  --------------------
    1      3.718191856862
    2      7.751169117445
    3      1.111162484992
    4      0.148199104056
    5      0.015407945431
    6      0.009322550947
    7      0.004274512667
    8      0.001483713730
    9      0.000383612954
   10      0.000100542176
   11      0.000037539817
   12      0.000018634620
   13      0.000008914970
   14      0.000003352640
   15      0.000000948909

CPSCF converged

Building X...

Computing grad Generating 2nd functional diffs
 Generating 2nd functional diffs
Building Xtilde...

Building Z-vector RHS...

 Generating 2nd functional diffs
Solving CPSCF equations
Using DIIS solver

 Iter         Residual      
------  --------------------
    1      4.045704916828
    2      7.709829459536
    3      1.268320067081
    4      0.154138049557
    5      0.019419351439
    6      0.012425157969
    7      0.005300987474
    8      0.001616724170
    9      0.000427990732
   10      0.000109310380
   11      0.000043441290
   12      0.000023765619
   13      0.000010151865
   14      0.000003752413
   15      0.000000994374

CPSCF converged

Building X...

Computing grad Generating 2nd functional diffs
 Generating 2nd functional diffs
Building Xtilde...

Building Z-vector RHS...

 Generating 2nd functional diffs
Solving CPSCF equations
Using DIIS solver

 Iter         Residual      
------  --------------------
    1      1.011962795987
    2      1.856586910553
    3      0.291435294894
    4      0.027038408583
    5      0.006836510200
    6      0.003484304733
    7      0.001048324822
    8      0.000317794277
    9      0.000102724283
   10      0.000053428178
   11      0.000016910353
   12      0.000007678772
   13      0.000002663791
   14      0.000001031769
   15      0.000000806085

CPSCF converged

Building X...

 Generating 2nd functional diffs
 Generating 2nd functional diffs
Lower state energy:      -779.4830433543
Upper state energy:      -779.4811855476
Energy difference:          0.0018578066
 Energy calculation finished, energy:  0.000000000E+00

Converting Cartesians to HDLC

Converting Cartesians to HDLC

Converting Cartesians to HDLC
 in dlf_makehessian...
Updating Hessian with the BFGS update, No    16
Testing convergence  in cycle   17
    Energy  0.0000E+00 Target: 1.0000E-05 converged?  yes
  Max step  5.9416E-01 Target: 4.0000E-04 converged?   no
  RMS step  8.4094E-02 Target: 2.6667E-04 converged?   no
  Max grad  8.2051E-02 Target: 1.0000E-04 converged?   no
  RMS grad  2.4624E-02 Target: 6.6667E-05 converged?   no

Converting HDLC to Cartesians
 in gcp call
 n=          32
 coors(1) =   -8.89856413171571        2.17059321907496     
 -0.783279470240493     
 coors(2) =   -7.36504521133613        3.07171031496242     
   1.03511267032973     
 elements:            7           6
 gcp_e =    1.00000000000000     
 echo:  F
 pbc:  F
 method =pbeh3c              
DFTD Energy:    -0.0210191 hartree
gCP Energy:     0.0559241 hartree
| Total AOs: 316    Total MOs: 298
Setting up the DFT grid...
| time to set the grid = 0.08 s
DFT grid points: 367798 (11493 points/atom)

                      *** Start SCF Iterations ***

 Iter     DIIS Error       Energy change      Electrons        XC Energy           Energy        Time(s)
----------------------------------------------------------------------------------------------------------
Initial temperature is 0.250000
| Skip purify step
|    1     0.0434149528    -779.1153200853   125.9896998975   -64.4286781503    -779.1153200853     1.91  
|    2     0.1042880719      +7.6012889435   126.0000253917   -63.7880418214    -771.5140311418     1.86  
|    3     0.0279598459      -0.5781404709   126.0000257391   -63.7677773091    -772.0921716127     1.83  
|    4     0.0281355495      -0.0074943231   126.0000246839   -63.8294943836    -772.0996659358     1.77  
|    5     0.0045274368      -0.0281450244   126.0000245853   -63.8448073875    -772.1278109602     1.74  
|    6     0.0024433950      -0.0019432636   126.0000246199   -63.8474854264    -772.1297542237     1.70  
|    7     0.0006219226      -0.0001862819   126.0000246032   -63.8512584335    -772.1299405057     1.64  
|    8     0.0002592112      -0.0000188964   126.0000246147   -63.8524615484    -772.1299594021     1.59  
|    9     0.0000633237      -0.0000029011   126.0000246128   -63.8520488855    -772.1299623032     1.92  
|   10     0.0000635771      -0.0000004518   126.0000246176   -63.8520624627    -772.1299627550     1.54  
|   11     0.0000142919      -0.0000001129   126.0000246177   -63.8520825576    -772.1299628679     1.52  
----------------------------------------------------------------------------------------------------------
FINAL ENERGY: -772.1299628679 a.u.
Fractional Occupation Entropy: 0.0000000000
Mermin Free Energy:            -772.1299628679
DISPERSION CONTRIBUTION TO ENERGY: -0.0210191398 a.u.
GCP BSSE CORRECTION: 0.0559240572 a.u.
HOMO-LUMO GAP: 0.415 eV
CENTER OF MASS: {-0.073725, -0.085357, 0.142169} ANGS
DIPOLE MOMENT: {-9.398637, -1.023432, -3.825150} (|D| = 10.198704) DEBYE
Writing out molden info

Running Mulliken population analysis...


  Restricted hh-TDA Parameters
--------------------------------------------
Number of occupied orbitals:            64
Number of virtual orbitals:            234
Number of molecular orbitals:          298
Number of basis functions:             316
[truncated: 1,714,170 more chars]
