# Supplementary material for: Photovermellogens: Minimalistic Pyridinium-Based Acylhydrazones with Photoswitchable Basicity for Operation in Aqueous Media
Source: J Org Chem. 2026 May 4;91(19):6559–65. doi: 10.1021/acs.joc.5c02962 (PMC13185115; doi:10.1021/acs.joc.5c02962)
Supplement: Supplementary file 3 [file jo5c02962_si_003.zip › meci/pah/s0s1/2.xyz]

32
-7.7214500721753961e+02 frame 80   xyz file generated by TeraChem
     N    -4.5066634508    1.2028511687   -0.4072817375
     C    -3.4207705520    1.6550284037    0.2548405058
     C    -2.4223462641    0.8304868076    0.6564885805
     C    -2.5229203710   -0.5475990351    0.3607108052
     C    -3.6688840257   -1.0073276707   -0.3198266375
     C    -4.6200281126   -0.1080422235   -0.6867727178
     H    -3.3822223216    2.7194868473    0.4412654975
     H    -1.5562116284    1.2237643662    1.1644753992
     N    -1.5521330757   -1.3789781976    0.7276300814
     H    -3.8095156887   -2.0514925027   -0.5634714144
     H    -5.5103718261   -0.4156073300   -1.2165448568
     C    -5.5305740241    2.1581667969   -0.8514637372
     H    -5.7853692619    2.8280648680   -0.0349428187
     H    -5.1605245542    2.7314394879   -1.6978746514
     H    -6.4264557302    1.6212451259   -1.1477482999
     H    -1.5956421527   -2.3522940268    0.4314183316
     N    -0.5827576471   -0.9648326009    1.4747346141
     C     0.7185214830   -1.1686321160    1.3017177580
     C     1.3659694174   -0.3718693522    0.3182957083
     H     1.2605207182   -1.8346859936    1.9642504649
     O     0.6848263145    0.3982334662   -0.3631626947
     C     2.8287614653   -0.5219535988    0.1164259728
     C     3.5589631980    0.5811735728   -0.3059614599
     C     4.9301745105    0.4779752043   -0.4823264389
     C     5.5711544673   -0.7313046771   -0.2492374260
     C     4.8435834110   -1.8385550473    0.1557184334
     C     3.4722206140   -1.7307650650    0.3450830569
     H     3.0578373916    1.5213030497   -0.4912052256
     H     5.4992087950    1.3406036010   -0.8015751746
     H     6.6417086628   -0.8099522260   -0.3862810165
     H     5.3397587826   -2.7847471097    0.3239078311
     H     2.9181929621   -2.6097939835    0.6477370979
