# Supplementary material for: Photovermellogens: Minimalistic Pyridinium-Based Acylhydrazones with Photoswitchable Basicity for Operation in Aqueous Media
Source: J Org Chem. 2026 May 4;91(19):6559–65. doi: 10.1021/acs.joc.5c02962 (PMC13185115; doi:10.1021/acs.joc.5c02962)
Supplement: Supplementary file 3 [file jo5c02962_si_003.zip › meci/pah/s0s1/0.out]

| Startfile from command line: tc.inp


|       ***********************************************************
|       *                 TeraChem v1.9-2023.07-dev               *
|       *                   Development Version                   *
|       *           Chemistry at the Speed of Graphics!           *
|       ***********************************************************
|       * This program may only be used in connection with        *
|       * a valid license from PetaChem, LLC. Use of this program *
|       * or results thereof indicates acceptance of all terms    *
|       * and conditions stated in the license and that a valid   *
|       * license agreement between the user and PetaChem, LLC    *
|       * exists. PetaChem, LLC does not warrant the correctness  *
|       * of results or their suitability for any purpose.        *
|       * Please email bugs, suggestions, and comments to         *
|       *                  help@petachem.com                      *
|       *                                                         *
|       ***********************************************************


|       ***********************************************************
|       *  Compiled by pisteinbach  Thu 27 Mar 2025 01:00:35 PM CET  *
|       *  Supported architecture SMs: 89 86 75                   *
|       *  Build cuda_11.8.r11.8/compiler.31833905_0              *
|       *  Git Version: d77d3eebd7eb45d4c3711b706ca3c5694cd0c5a9  *
|       ***********************************************************


| Job started   Tue Sep  9 16:58:51 2025
| On hpz101 (available memory: 19444 MB)

| ######################################### RUNTIME INFO ##########################################
| terachem  tc.inp 

|  NVRM version: NVIDIA UNIX x86_64 Kernel Module  530.30.02  Wed Feb 22 04:11:39 UTC 2023
|  GCC version:  gcc version 9.4.0 (Ubuntu 9.4.0-1ubuntu1~20.04.1) 

|  	linux-vdso.so.1 (0x00007fff1affa000)
|  	libdftd4.so.3 => /mnt/group-bin/dftd4/3.5.0/lib/x86_64-linux-gnu/libdftd4.so.3 (0x0000149358820000)
|  	libm.so.6 => /lib/x86_64-linux-gnu/libm.so.6 (0x00001493586be000)
|  	libthcbox.so.1 => /mnt/group-bin/terachem/dev-03-2025/lib/libthcbox.so.1 (0x00001493571f0000)
|  	libnvToolsExt.so.1 => /mnt/group-lib/nvidia-hpc-sdk/Linux_x86_64/24.7/cuda/11.8/lib64/libnvToolsExt.so.1 (0x0000149356fe6000)
|  	libgpubox.so.1 => /mnt/group-bin/terachem/dev-03-2025/lib/libgpubox.so.1 (0x0000149356fcd000)
|  	libcpubox.so.1 => /mnt/group-bin/terachem/dev-03-2025/lib/libcpubox.so.1 (0x0000149356fc7000)
|  	libtensorbox.so.1 => /mnt/group-bin/terachem/dev-03-2025/lib/libtensorbox.so.1 (0x0000149356fa8000)
|  	libiobox.so.1 => /mnt/group-bin/terachem/dev-03-2025/lib/libiobox.so.1 (0x0000149356f90000)
|  	libintbox.so.1 => /mnt/group-bin/terachem/dev-03-2025/lib/libintbox.so.1 (0x000014931ba29000)
|  	libatmx2cbox.so.1 => /mnt/group-bin/terachem/dev-03-2025/lib/libatmx2cbox.so.1 (0x000014931b952000)
|  	libperiodicbox.so.1 => /mnt/group-bin/terachem/dev-03-2025/lib/libperiodicbox.so.1 (0x0000149309d00000)
|  	libsqmbox.so.1 => /mnt/group-bin/terachem/dev-03-2025/lib/libsqmbox.so.1 (0x000014930999c000)
|  	libgridbox.so.1 => /mnt/group-bin/terachem/dev-03-2025/lib/libgridbox.so.1 (0x0000149308196000)
|  	libdftbox.so.1 => /mnt/group-bin/terachem/dev-03-2025/lib/libdftbox.so.1 (0x00001493080a6000)
|  	libcibox.so.1 => /mnt/group-bin/terachem/dev-03-2025/lib/libcibox.so.1 (0x0000149307c59000)
|  	libccbox.so.1 => /mnt/group-bin/terachem/dev-03-2025/lib/libccbox.so.1 (0x0000149307918000)
|  	libsimbox.so.1 => /mnt/group-bin/terachem/dev-03-2025/lib/libsimbox.so.1 (0x00001493078f2000)
|  	liboptbox.so.1 => /mnt/group-bin/terachem/dev-03-2025/lib/liboptbox.so.1 (0x00001493078b8000)
|  	libssl.so.1.1 => /lib/x86_64-linux-gnu/libssl.so.1.1 (0x0000149307825000)
|  	libcrypto.so.1.1 => /lib/x86_64-linux-gnu/libcrypto.so.1.1 (0x000014930754d000)
|  	libifcore.so.5 => /mnt/group-lib/intel_oneAPI/compiler/2024.0/lib/libifcore.so.5 (0x000014930740d000)
|  	libcuda.so.1 => /lib/x86_64-linux-gnu/libcuda.so.1 (0x0000149305724000)
|  	libcudart.so.11.0 => /mnt/group-bin/terachem/dev-03-2025/lib/libcudart.so.11.0 (0x000014930547d000)
|  	libcublas.so.11 => /mnt/group-bin/terachem/dev-03-2025/lib/libcublas.so.11 (0x00001492ff81f000)
|  	libcufft.so.10 => /mnt/group-bin/terachem/dev-03-2025/lib/libcufft.so.10 (0x00001492ee944000)
|  	libcusparse.so.11 => /mnt/group-bin/terachem/dev-03-2025/lib/libcusparse.so.11 (0x00001492ddc4a000)
|  	libcusolver.so.11 => /mnt/group-bin/terachem/dev-03-2025/lib/libcusolver.so.11 (0x00001492cb992000)
|  	libiomp5.so => /mnt/group-lib/intel_oneAPI/compiler/2024.0/lib/libiomp5.so (0x00001492cb54b000)
|  	libdl.so.2 => /lib/x86_64-linux-gnu/libdl.so.2 (0x00001492cb545000)
|  	libpthread.so.0 => /lib/x86_64-linux-gnu/libpthread.so.0 (0x00001492cb522000)
|  	libstdc++.so.6 => /lib/x86_64-linux-gnu/libstdc++.so.6 (0x00001492cb340000)
|  	libcilkrts.so.5 => /mnt/group-bin/terachem/dev-03-2025/lib/libcilkrts.so.5 (0x00001492cb101000)
|  	libgcc_s.so.1 => /lib/x86_64-linux-gnu/libgcc_s.so.1 (0x00001492cb0e6000)
|  	libc.so.6 => /lib/x86_64-linux-gnu/libc.so.6 (0x00001492caef4000)
|  	/lib64/ld-linux-x86-64.so.2 (0x00001493588fa000)
|  	libmkl_intel_ilp64.so.2 => /mnt/group-lib/intel_oneAPI/mkl/2023.2.0/lib/intel64/libmkl_intel_ilp64.so.2 (0x00001492c9d67000)
|  	libmkl_intel_thread.so.2 => /mnt/group-lib/intel_oneAPI/mkl/2023.2.0/lib/intel64/libmkl_intel_thread.so.2 (0x00001492c673b000)
|  	libmkl_core.so.2 => /mnt/group-lib/intel_oneAPI/mkl/2023.2.0/lib/intel64/libmkl_core.so.2 (0x00001492c23c3000)
|  	libimf.so => /mnt/group-lib/intel_oneAPI/compiler/2024.0/lib/libimf.so (0x00001492c1fa3000)
|  	libsvml.so => /mnt/group-lib/intel_oneAPI/compiler/2024.0/lib/libsvml.so (0x00001492c096f000)
|  	libirng.so => /mnt/group-lib/intel_oneAPI/compiler/2024.0/lib/libirng.so (0x00001492c0875000)
|  	libintlc.so.5 => /mnt/group-lib/intel_oneAPI/compiler/2024.0/lib/libintlc.so.5 (0x00001492c0814000)
|  	librt.so.1 => /lib/x86_64-linux-gnu/librt.so.1 (0x00001492c080a000)
|  	libcublasLt.so.11 => /mnt/group-lib/nvidia-hpc-sdk/Linux_x86_64/24.7/math_libs/11.8/lib64/libcublasLt.so.11 (0x000014929c282000)
| #################################################################################################

-----------------------------------
Processed Input file:
              coordinates coord.xyz
                 spinmult 1
                   charge +1
                   method 3c-pbeh
                    basis def2-msvp
                      fon yes
               fon_method constant
                   closed 0
                    hhtda yes
            hhtdasinglets 4
            hhtdatriplets 4
                cistarget 0
                  cismult 1
             cisnumstates 8
             cisguessvecs 15
                   cismax 300
               cismaxiter 500
               cisconvtol 1.0e-6
                  cphftol 1.0e-6
                 cphfiter 1000
           max_l_in_basis 2
           sphericalbasis yes
                    guess sad
                   purify no
                  dftgrid 3
                     xtol 1e-6
                 convthre 5e-5
                  threall 1e-14
                precision mixed
                     gpus 1
            min_tolerance 1e-4
          min_tolerance_e 1e-5
                    nstep 100
                nacstate1 0
                nacstate2 1
                      run conical
-----------------------------------
Jobname: coord
Scratch data will be generated
Scratch directory: ./scr.coord
| Random number seed: 780680718

XYZ coordinates coord.xyz
Molden File Output: ./scr.coord/coord.molden
Using basis set: def2-msvp
dmrgstart not found
Spin multiplicity: 1
DIIS will use up to 10 vectors.
Condition number limit for the DIIS overlap matrix is            0
WF convergence threshold: 5.00e-05
Using DIIS algorithm to converge WF
Maximum number of SCF iterations: 100
Incremental fock with rebuild every 8 iterations
Will switch to conventional Fock if diffuse functions are detected
X-matrix tolerance: 1.00e-06
PRECISION: MIXED
Single/Double precision threshold: 1.00e-05
TeraChem will select linear algebra engine
Using fractional orbital occupations
0 occupied orbitals will have integer occupation
0 occupied orbitals will have fractional occupation
kT is set to  0.250 a.u.
Density matrix guess purification turned off
DFT Functional requested: 3c-pbeh
Method: PBEh-3c composite method 
  PBEh exchange functional:              0.58 
  Hartree-Fock exact exchange:          0.42 
  PBEh correlation functional:           1.0  
Please find the citation for the method under https://doi.org/10.1063/1.4927476Please also cite the implementation paper: https://doi.org/10.1039/D3CP06086A Wavefunction: RESTRICTED

 DFT-D code reimplemented following the
 code by S.Grimme, University Bonn 
 based on DFTD3 V3.2 Rev 0         
 
Please cite DFT-D3 work done with this code as:
S. Grimme, J. Antony, S. Ehrlich and H. Krieg,
J. Chem. Phys. 132 (2010), 154104
If used with BJ-damping cite also
S. Grimme, S. Ehrlich and L. Goerigk,
J. Comput. Chem. 32 (2011), 1456-1465
For DFT-D2 the reference is
S. Grimme, J. Comput. Chem., 27 (2006), 1787-1799
BSSE Correction calculated using:
 ___________________________________________
                                            
|              **  g C P  **                |
|  a geometrical counterpoise correction    |
|             H.Kruse S.Grimme              |
|        Version 2.31                       |
|                                           |
 ___________________________________________ 

Please cite work done with this code as:
H. Kruse, S. Grimme J. Chem. Phys, 2012,136,154101
DOI: 10.1063/1.3700154 

DFT grid type: 3
Using a single DFT grid.
Ignoring all functions in basis set file with angular momentum > 2 
Initial guess generated from superposition of atomic densities generated with HF,
using spherically symmetric atomic densities and averaged alpha and beta spin densities.

********************************************
******* RUNNING GEOMETRY OPTMIZATION *******
********************************************

Geometry optimization parameters:
Max number of optimization cycles: 100
Convergence threshold (Max grad component): 1.00e-04
Convergence threshold (energy change): 1.00e-05
Maximum of RMSD change allowed between steps is 0.500000
using BFGS method
Optimization checkpoint file will be dumped every 10 cycles
Hessian updated: BFGS method
Initial Hessian is diagonal with a single one point finite difference
Atomic displacement in finite-difference Hessian (Bohr) 0.003000
Each step will be scaled by 1.00
Maximum step size in internal coordinates 0.50
Minimization SCF guess will be regenerated every 10 steps
Job started from scratch
SCF:   Initial guess is taken from previous step
CIS:   Initial guess is taken from previous step
Z-vec: Initial guess is taken from previous step
Starting TensorBox...
| TeraChem will select linear algebra engine
| Using cuSolver for matrix diagonalization

| using 1 out of 1 CUDA devices
|   Device 0: NVIDIA GeForce RTX 3070,  7973MB, CC 8.6 -- CPU THREAD 0
| -------------------------------------------------------------------
| CPU Memory Available: 3985.12 MegaWords 
| GPU Memory Available: 740.71 MegaWords 
| Maximum recommended basis set size: 10200 basis functions
|  (limited by GPU memory)
| -------------------------------------------------------------------
| Initialize GPUBox with 128 MW of memory


Basis set:       def2-msvp
Total atoms:     32
Total charge:    1
Total electrons: 126 (63-alpha, 63-beta)
Number electrons modeled by ECPs: 0
Total orbitals: 316 (Cartesian), 298 (spherical) 
Total AO shells: 154 (100 S-shells; 36 P-shells; 18 D-shells; 0 F-shells; 0 G-shells)
Spin multiplicity: 1
Nuclear repulsion energy (QM atoms): 1142.841179564125 a.u.


No optimization coordinates found in the configuration file
Determining the type of coordinates based on the number of individual fragments...
Analyzing structure...
Found 32 atoms, 33 bonds
Building HDLC residues...
Found 1 HDLC residues
done.
Optimization will be performed in DLC coordinates

Using neutral atomic charges and default spins and spin directions.
Number of unique atoms is: 4 
Atom #1 is unique. Calculating atomic density. 
Atom #2 is unique. Calculating atomic density. 
Atom #7 is unique. Calculating atomic density. 
Atom #21 is unique. Calculating atomic density. 
-------------------------------------------------------
0 additional frames found in coord.xyz
-------------------------------------------------------
***********************************************************************
**                                                                   **
**                              DL-FIND                              **
**                       Geometry Optimisation                       **
**               written by Johannes Kaestner, in 2006               **
**               Copyright:  STFC Daresbury Laboratory               **
**                           Revision:  406 $                        **
**                                                                   **
***********************************************************************
Residue member list:
    0 :     1    1    1    1    1    1    1    1    1    1
   10 :     1    1    1    1    1    1    1    1    1    1
   20 :     1    1    1    1    1    1    1    1    1    1
   30 :     1    1

Generating new HDLC for    1 residues

Located a new residue for HDLC
   Residue number is    1
   Number of atoms it contains    32
   Atoms:      1     2     3     4     5     6     7     8     9    10
   Atoms:     11    12    13    14    15    16    17    18    19    20
   Atoms:     21    22    23    24    25    26    27    28    29    30
   Atoms:     31    32
   Generating HDLC for residue    1
       Dot-product about     1 is   0.99984631
       System near planar - making improper
       Dot-product about     2 is   0.99998806
       System near planar - making improper
       Dot-product about     3 is   0.99984958
       System near planar - making improper
       Dot-product about     4 is   0.99999651
       System near planar - making improper
       Dot-product about     5 is   0.99999535
       System near planar - making improper
       Dot-product about     6 is   0.99999345
       System near planar - making improper
       Dot-product about     9 is   0.98955109
       System near planar - making improper
       Dot-product about    12 is  -0.15799629
       Dot-product about    18 is   0.98223290
       System near planar - making improper
       Dot-product about    19 is   0.99999048
       System near planar - making improper
       Dot-product about    22 is   0.99998608
       System near planar - making improper
       Dot-product about    23 is   0.99983870
       System near planar - making improper
       Dot-product about    24 is   0.99999550
       System near planar - making improper
       Dot-product about    25 is   0.99994773
       System near planar - making improper
       Dot-product about    26 is   0.99991920
       System near planar - making improper
       Dot-product about    27 is   0.99973101
       System near planar - making improper

     The system has    90 degrees of freedom, and    90 non-zero eigenvalues

 call dlf_formstep_init...
 allocate hessian of size:           92
 allocate evals and evecs
 needhessian =  T

DL-FIND Report:
===============
Conical intersection algorithm: Lagrange-Newton
Lagrange-Newton threshold t1 ...................  1.000E-04
Lagrange-Newton threshold t2 ...................  1.000E+00
Lower electronic state .........................          0
Upper electronic state .........................          1
Optimisation algorithm: Lagrange-Newton
Initial Hessian by diagonal one-point finite difference
Hessian update mechanism: BFGS
Maximum Number of Hessian updates before recalc.         50
Finite difference for Hessian calculation ......  3.000E-03
No eigenmodes are considered soft
Minimum step size for Hessian update ...........  1.000E-05
 
Step length: simple scaled
Maximum step length ............................  5.000E-01
Scaling step by ................................  1.000E+00
 
Coordinate system: Delocalised internal coordinates (DLC)
 
Number of atoms ................................         32
Number of input geometries .....................          2
Variables to be optimised ......................         92
Restart information is written every ...........         10 steps
This run has not been restarted.
Maximum number of steps ........................        100
Maximum number of energy evaluations ...........     100000
 
 in gcp call
 n=          32
 coors(1) =   -9.59399554582673        2.03181007647499     
  1.123673951890396E-002
 coors(2) =   -7.40598345429037        3.32803726215378     
  0.233320963984910     
 elements:            7           6
 gcp_e =    1.00000000000000     
 echo:  F
 pbc:  F
 method =pbeh3c              
Using neutral atomic charges and default spins and spin directions.
Number of unique atoms is: 4 
Atom #1 is unique. Calculating atomic density. 
Atom #2 is unique. Calculating atomic density. 
Atom #7 is unique. Calculating atomic density. 
Atom #21 is unique. Calculating atomic density. 
DFTD Energy:    -0.0206912 hartree
gCP Energy:     0.0540317 hartree
| Total AOs: 316    Total MOs: 298
Setting up the DFT grid...
| time to set the grid = 0.09 s
DFT grid points: 367892 (11496 points/atom)

                      *** Start SCF Iterations ***

 Iter     DIIS Error       Energy change      Electrons        XC Energy           Energy        Time(s)
----------------------------------------------------------------------------------------------------------
Initial temperature is 0.250000
| Skip purify step
|    1     0.0000000000   +1142.8745200702     0.0000000000     0.0000000000    1142.8745200702     0.89  
|    2     1.5237330489   -1700.1117081583   126.0000107065   -81.5226837627    -557.2371880881     2.00  
|    3     1.5237330489      +0.0000000000   126.0000107065   -81.5226837627    -557.2371880881     1.39  
Factorization (dgetrf) failed -- Calling SolveSingular, dgetrf error code: 3
|    4     1.5237330489      +0.0000000000   126.0000107065   -81.5226837627    -557.2371880881     1.45  
Factorization (dgetrf) failed -- Calling SolveSingular, dgetrf error code: 4
|    5     1.5237330489      +0.0000000000   126.0000107065   -81.5226837627    -557.2371880881     1.43  
Factorization (dgetrf) failed -- Calling SolveSingular, dgetrf error code: 5
|    6     1.5237330489      -0.0000000000   126.0000107065   -81.5226837627    -557.2371880881     1.42  
Factorization (dgetrf) failed -- Calling SolveSingular, dgetrf error code: 6
|    7     1.5237330489      -0.0000000000   126.0000107065   -81.5226837627    -557.2371880881     1.42  
Factorization (dgetrf) failed -- Calling SolveSingular, dgetrf error code: 7
|    8     1.5237330489      -0.0000000000   126.0000107065   -81.5226837627    -557.2371880881     1.43  
Factorization (dgetrf) failed -- Calling SolveSingular, dgetrf error code: 8
|    9     1.5237330489      +0.0000000000   126.0000107065   -81.5226837627    -557.2371880881     2.00  
Factorization (dgetrf) failed -- Calling SolveSingular, dgetrf error code: 9
|   10     1.5237330489      -0.0000000000   126.0000107065   -81.5226837627    -557.2371880881     1.44  
Factorization (dgetrf) failed -- Calling SolveSingular, dgetrf error code: 10
|   11     1.5237330489      +0.0000000000   126.0000107065   -81.5226837627    -557.2371880881     1.44  
Factorization (dgetrf) failed -- Calling SolveSingular, dgetrf error code: 11
|   12     2.0160575152    +486.4825836126   125.9998448085   -70.9758780109     -70.7546044756     2.02  
|   13     2.3622195655    -164.0265802470   125.9999865636   -67.1792202668    -234.7811847225     2.02  
|   14     1.1646820554    -162.8377624100   125.9998741410   -69.7304788504    -397.6189471325     2.04  
|   15     1.1702222476     -99.9240760123   125.9999471471   -66.7740901509    -497.5430231448     2.04  
|   16     1.8684523259    +172.4254063826   125.9998034574   -68.5730844359    -325.1176167622     1.95  
|   17     0.9737070338    -357.9140848139   126.0000085294   -65.2091106830    -683.0317015761     1.94  
|   18     1.7646498311    +195.5530114830   125.9997834146   -66.5498130661    -487.4786900931     1.97  
|   19     1.1460703037    -131.9709407298   125.9998547331   -65.5568160349    -619.4496308229     1.92  
|   20     0.9030237612    -109.2000988547   125.9999585029   -64.1694471450    -728.6497296776     1.96  
|   21     0.0805207964     -43.1982618352   125.9999874333   -63.8263496198    -771.8479915128     1.93  
|   22     0.1117943536      +0.0855255394   125.9999920872   -63.8495995081    -771.7624659734     1.87  
|   23     0.0317346167      -0.3735591897   125.9999924663   -63.8484682679    -772.1360251632     1.83  
|   24     0.0148832012      -0.0186954140   125.9999922038   -63.8436913835    -772.1547205772     1.75  
|   25     0.0060308877      -0.0055786021   125.9999925555   -63.8423964937    -772.1602991793     1.90  
|   26     0.0030764039      -0.0005456275   125.9999926434   -63.8453940267    -772.1608448068     1.68  
|   27     0.0009390875      -0.0003360143   125.9999926621   -63.8436257751    -772.1611808211     1.64  
|   28     0.0005399586      -0.0000579673   125.9999927022   -63.8442387932    -772.1612387884     1.62  
|   29     0.0002836610      -0.0000233452   125.9999927207   -63.8443891604    -772.1612621336     1.58  
|   30     0.0001885676      -0.0000094380   125.9999927314   -63.8441167193    -772.1612715716     1.57  
|   31     0.0000708250      -0.0000033407   125.9999927416   -63.8441852024    -772.1612749123     1.56  
|   32     0.0000240992      -0.0000003768   125.9999927437   -63.8442361101    -772.1612752891     1.53  
----------------------------------------------------------------------------------------------------------
FINAL ENERGY: -772.1612752891 a.u.
Fractional Occupation Entropy: 0.0000000000
Mermin Free Energy:            -772.1612752891
DISPERSION CONTRIBUTION TO ENERGY: -0.0206911544 a.u.
GCP BSSE CORRECTION: 0.0540316605 a.u.
HOMO-LUMO GAP: 3.326 eV
CENTER OF MASS: {-0.009482, -0.038294, -0.060902} ANGS
DIPOLE MOMENT: {-8.162842, -2.909566, 2.093515} (|D| = 8.915177) DEBYE
Writing out molden info

Running Mulliken population analysis...


  Restricted hh-TDA Parameters
--------------------------------------------
Number of occupied orbitals:            64
Number of virtual orbitals:            234
Number of molecular orbitals:          298
Number of basis functions:             316
Multiplicity of target state:      singlet

 Generating 2nd functional diffs
Reference energy:             -779.5030897436
Number of electrons:           127.9999926288
XC energy:                     -65.1581603573

      Davidson Diagonalization Parameters
-----------------------------------------------
Number of roots to find:                    4
Number of guess vectors:                   15
Maximum subspace size:                    300
Number of vectors to save:                  4
Collapse vectors per root:                  2
Number of CSFs:                          2080
Maximum Davidson iterations:              500
Residual convergence:                 1.0e-06
Orthogonality tolerance:              1.0e-12
Use incremental sigma vectors:             No

Davidson memory usage:  12.89 MB

Guess Vectors:
  64 &  64 : closed :    -0.187446
  64 &  63 :  open  :    -0.075871
  64 &  62 :  open  :    -0.068427
  64 &  59 :  open  :    -0.009684
  64 &  61 :  open  :    -0.005073
  64 &  60 :  open  :     0.026298
  63 &  63 : closed :     0.035705
  64 &  57 :  open  :     0.040464
  63 &  62 :  open  :     0.043148
  64 &  58 :  open  :     0.046289
  62 &  62 : closed :     0.050592
  64 &  56 :  open  :     0.098444
  63 &  59 :  open  :     0.101891
  64 &  55 :  open  :     0.101980
  63 &  61 :  open  :     0.106502

  Root           Eigenvalue       Energy Change        Residual
-------------------------------------------------------------------
Iteration:    0   Subspace Size:   15
Root: 1:        -0.10012473        -0.10012473         0.03696894  
Root: 2:         0.01465907         0.01465907         0.03829828  
Root: 3:         0.02982151         0.02982151         0.03947629  
Root: 4:         0.06085894         0.06085894         0.04049572  

Iteration:    1   Subspace Size:   19
Root: 1:        -0.10224124        -0.00211651         0.00435284  
Root: 2:         0.01058311        -0.00407595         0.01008499  
Root: 3:         0.02662976        -0.00319175         0.00736932  
Root: 4:         0.05605631        -0.00480263         0.00955504  

Iteration:    2   Subspace Size:   23
Root: 1:        -0.10227546        -0.00003422         0.00064508  
Root: 2:         0.01032169        -0.00026142         0.00196803  
Root: 3:         0.02651719        -0.00011257         0.00154314  
Root: 4:         0.05582461        -0.00023170         0.00238320  

Iteration:    3   Subspace Size:   27
Root: 1:        -0.10227619        -0.00000073         0.00008189  
Root: 2:         0.01031197        -0.00000973         0.00046862  
Root: 3:         0.02651229        -0.00000490         0.00030414  
Root: 4:         0.05581041        -0.00001419         0.00040955  

Iteration:    4   Subspace Size:   31
Root: 1:        -0.10227620        -0.00000001         0.00001114  
Root: 2:         0.01031150        -0.00000047         0.00008949  
Root: 3:         0.02651208        -0.00000021         0.00006939  
Root: 4:         0.05580997        -0.00000045         0.00009428  

Iteration:    5   Subspace Size:   35
Root: 1:        -0.10227620        -0.00000000         0.00000136  
Root: 2:         0.01031148        -0.00000002         0.00001714  
Root: 3:         0.02651207        -0.00000001         0.00001152  
Root: 4:         0.05580994        -0.00000002         0.00001870  

Iteration:    6   Subspace Size:   39
Root: 1:        -0.10227620        -0.00000000         0.00000018  Converged
Root: 2:         0.01031148        -0.00000000         0.00000299  
Root: 3:         0.02651207        -0.00000000         0.00000182  
Root: 4:         0.05580994        -0.00000000         0.00000445  

Iteration:    7   Subspace Size:   42
Root: 1:        -0.10227620        -0.00000000         0.00000016  Converged
Root: 2:         0.01031148        -0.00000000         0.00000050  Converged
Root: 3:         0.02651207        -0.00000000         0.00000032  Converged
Root: 4:         0.05580994        -0.00000000         0.00000098  Converged

Davidson converged in 7 iterations
42 sigma vectors were formed

      Davidson Diagonalization Parameters
-----------------------------------------------
Number of roots to find:                    4
Number of guess vectors:                   15
Maximum subspace size:                    300
Number of vectors to save:                  4
Collapse vectors per root:                  2
Number of CSFs:                          2016
Maximum Davidson iterations:              500
Residual convergence:                 1.0e-06
Orthogonality tolerance:              1.0e-12
Use incremental sigma vectors:             No

Davidson memory usage:  12.58 MB

Guess Vectors:
  64 &  63 :  open  :    -0.075871
  64 &  62 :  open  :    -0.068427
  64 &  59 :  open  :    -0.009684
  64 &  61 :  open  :    -0.005073
  64 &  60 :  open  :     0.026298
  64 &  57 :  open  :     0.040464
  63 &  62 :  open  :     0.043148
  64 &  58 :  open  :     0.046289
  64 &  56 :  open  :     0.098444
  63 &  59 :  open  :     0.101891
  64 &  55 :  open  :     0.101980
  63 &  61 :  open  :     0.106502
  62 &  59 :  open  :     0.109335
  62 &  61 :  open  :     0.113946
  64 &  54 :  open  :     0.124342

  Root           Eigenvalue       Energy Change        Residual
-------------------------------------------------------------------
Iteration:    0   Subspace Size:   15
Root: 1:         0.00132946         0.00132946         0.02511688  
Root: 2:         0.01147111         0.01147111         0.02800984  
Root: 3:         0.04692372         0.04692372         0.02162684  
Root: 4:         0.07233621         0.07233621         0.02286767  

Iteration:    1   Subspace Size:   19
Root: 1:        -0.00034874        -0.00167820         0.00403601  
Root: 2:         0.00918464        -0.00228647         0.00558685  
Root: 3:         0.04530236        -0.00162135         0.00399839  
Root: 4:         0.07049188        -0.00184433         0.00617558  

Iteration:    2   Subspace Size:   23
Root: 1:        -0.00038991        -0.00004117         0.00050948  
Root: 2:         0.00910259        -0.00008205         0.00076853  
Root: 3:         0.04525397        -0.00004840         0.00057283  
Root: 4:         0.07037467        -0.00011720         0.00087940  

Iteration:    3   Subspace Size:   27
Root: 1:        -0.00039053        -0.00000061         0.00008180  
Root: 2:         0.00910107        -0.00000152         0.00010958  
Root: 3:         0.04525298        -0.00000098         0.00012147  
Root: 4:         0.07037205        -0.00000262         0.00020962  

Iteration:    4   Subspace Size:   31
Root: 1:        -0.00039054        -0.00000001         0.00001197  
Root: 2:         0.00910104        -0.00000002         0.00001884  
Root: 3:         0.04525294        -0.00000004         0.00002311  
Root: 4:         0.07037191        -0.00000014         0.00003786  

Iteration:    5   Subspace Size:   35
Root: 1:        -0.00039054        -0.00000000         0.00000159  
Root: 2:         0.00910104        -0.00000000         0.00000365  
Root: 3:         0.04525294        -0.00000000         0.00000394  
Root: 4:         0.07037190        -0.00000000         0.00001018  

Iteration:    6   Subspace Size:   39
Root: 1:        -0.00039054        -0.00000000         0.00000021  Converged
Root: 2:         0.00910104        -0.00000000         0.00000053  Converged
Root: 3:         0.04525294        -0.00000000         0.00000066  Converged
Root: 4:         0.07037190        -0.00000000         0.00000261  

Iteration:    7   Subspace Size:   40
Root: 1:        -0.00039054        -0.00000000         0.00000021  Converged
Root: 2:         0.00910104        -0.00000000         0.00000053  Converged
Root: 3:         0.04525294        -0.00000000         0.00000065  Converged
Root: 4:         0.07037190        -0.00000000         0.00000070  Converged

Davidson converged in 7 iterations
40 sigma vectors were formed

  Root   Mult.   Total Energy (a.u.)   Ex. Energy (a.u.)     Ex. Energy (eV)     Ex. Energy (nm)        Osc. (a.u.)  
-------------------------------------------------------------------------------------------------------------------
     1  singlet       -779.60536595
     2  triplet       -779.50348028          0.10188566          2.77244949        447.20100745          0.00000000
     3  triplet       -779.49398870          0.11137725          3.03072857        409.09048018          0.00000000
     4  singlet       -779.49277826          0.11258768          3.06366623        404.69232355          0.01905379
     5  singlet       -779.47657767          0.12878827          3.50450666        353.78509053          0.84769864
     6  triplet       -779.45783680          0.14752914          4.01447161        308.84318751          0.00000000
     7  singlet       -779.44727980          0.15808615          4.30174220        288.21862167          0.13664824
     8  triplet       -779.43271784          0.17264811          4.69799323        263.90889627          0.00000000

Singlet  1: Largest CI coefficients:
  64  &  64 : closed :  -0.995981

Triplet  2: Largest CI coefficients:
  63  &  64 :  open  :  -0.699375
  64  &  63 :  open  :   0.699375

Triplet  3: Largest CI coefficients:
  62  &  64 :  open  :  -0.688997
  64  &  62 :  open  :   0.688997
  62  &  63 :  open  :  -0.120247
  63  &  62 :  open  :   0.120247

Singlet  4: Largest CI coefficients:
  62  &  64 :  open  :  -0.621605
  64  &  62 :  open  :  -0.621605
  63  &  64 :  open  :  -0.295444
  64  &  63 :  open  :  -0.295444
  62  &  63 :  open  :  -0.106975
  63  &  62 :  open  :  -0.106975

Singlet  5: Largest CI coefficients:
  63  &  64 :  open  :  -0.627924
  64  &  63 :  open  :  -0.627924
  62  &  64 :  open  :   0.286840
  64  &  62 :  open  :   0.286840
  59  &  64 :  open  :   0.111176
  64  &  59 :  open  :   0.111176

Triplet  6: Largest CI coefficients:
  61  &  64 :  open  :   0.690819
  64  &  61 :  open  :  -0.690819

Singlet  7: Largest CI coefficients:
  61  &  64 :  open  :   0.688604
  64  &  61 :  open  :   0.688604

Triplet  8: Largest CI coefficients:
  60  &  64 :  open  :   0.686511
  64  &  60 :  open  :  -0.686511
  59  &  64 :  open  :   0.125254
  64  &  59 :  open  :  -0.125254

Singlet state dipole moments:

  Root       Dx         Dy         Dz         |D|  (Debye)
------------------------------------------------------------
     1   -16.2937    -1.5573     0.4635    16.3745
     2    -5.1033     1.8151    -1.2984     5.5699
     3   -15.8051    -2.6325    -0.1104    16.0232
     4     4.5437    -3.6687     1.6063     6.0568

Triplet state dipole moments:

  Root       Dx         Dy         Dz         |D|  (Debye)
------------------------------------------------------------
     1   -15.7028    -2.3396    -0.1219    15.8766
     2    -5.1450     1.9717    -1.4009     5.6851
     3     3.6690    -3.1402     1.2606     4.9911
     4     8.0971    -5.8019     2.7427    10.3319

Transition dipole moments between singlet states:

    Transition       Tx         Ty         Tz         |T| (a.u.)
------------------------------------------------------------------
     1 ->    2    -0.4979     0.0664    -0.0390     0.5038
     1 ->    3    -3.1158     0.4004     0.0705     3.1422
     1 ->    4    -0.8738     0.6556    -0.3213     1.1387
     2 ->    3    -0.6952    -0.4587     0.1588     0.8479
     2 ->    4     0.3382    -0.1957     0.1313     0.4122
     3 ->    4     0.2954    -0.1870     0.0776     0.3582

Transition dipole moments between triplet states:

    Transition       Tx         Ty         Tz         |T| (a.u.)
------------------------------------------------------------------
     1 ->    2     0.8903     0.2251    -0.0328     0.9189
     1 ->    3    -0.6435    -0.4696     0.1729     0.8152
     1 ->    4     0.5378    -0.1962     0.0744     0.5773
     2 ->    3     0.4788    -0.1527     0.1167     0.5159
     2 ->    4    -0.3172    -0.0018    -0.0057     0.317 in gcp call
 n=          32
 coors(1) =   -9.59399554582673        2.03181007647499     
  1.123673951890396E-002
 coors(2) =   -7.40598345429037        3.32803726215378     
  0.233320963984910     
 elements:            7           6
 gcp_e =   0.000000000000000E+000
 echo:  F
 pbc:  F
 method =pbeh3c              
 in gcp call
 n=          32
 coors(1) =   -9.59399554582673        2.03181007647499     
  1.123673951890396E-002
 coors(2) =   -7.40598345429037        3.32803726215378     
  0.233320963984910     
 elements:            7           6
 gcp_e =   0.000000000000000E+000
 echo:  F
 pbc:  F
 method =pbeh3c              
3
     3 ->    4    -0.5687    -0.0241     0.0317     0.5701

Magnetic transition dipole moments and rotational strengths:

 Transition      Lx         Ly         Lz       R(len)     R(vel) (a.u.)
------------------------------------------------------------------------
 1 ->    2     0.0861     0.3726    -0.0826     0.0149     0.1040
 1 ->    3     0.3137    -0.2023     0.7217     1.0076     3.8551
 1 ->    4    -0.0039    -0.1009    -0.1371     0.0187     0.0540

Electric transition quadrupole moments (Cartesian):

 Transition      Qxy        Qxz        Qyz        Qxx        Qyy        Qzz       norm (a.u.)
----------------------------------------------------------------------------------------------
 1 ->    2    -0.1168     0.1609     0.0071     0.6696     0.0132     0.0963     0.7053
 1 ->    3    -3.0908     0.4388     0.2437    14.5896     0.1031     0.0208    14.9222
 1 ->    4     3.7465    -1.7466    -0.5292   -14.9245     0.6343     0.1498    15.5092


Building Xtilde...

Building Z-vector RHS...

 Generating 2nd functional diffs
Solving CPSCF equations
Using DIIS solver

 Iter         Residual      
------  --------------------
    1      1.680257802364
    2      2.817120160667
    3      0.935499621494
    4      0.098767553505
    5      0.018666546691
    6      0.009053226292
    7      0.002515193242
    8      0.001512975050
    9      0.000667166801
   10      0.000306081043
   11      0.000089078651
   12      0.000043982876
   13      0.000018531425
   14      0.000008848336
   15      0.000003676471
   16      0.000001980202
   17      0.000000729938

CPSCF converged

Building X...

Computing grad Generating 2nd functional diffs
 Generating 2nd functional diffs
Building Xtilde...

Building Z-vector RHS...

 Generating 2nd functional diffs
Solving CPSCF equations
Using DIIS solver

 Iter         Residual      
------  --------------------
    1      5.003252562586
    2     11.870997613360
    3      1.421611306839
    4      0.186111130340
    5      0.028409775981
    6      0.015727323202
    7      0.008418317968
    8      0.003699695667
    9      0.000776219401
   10      0.000196405465
   11      0.000089607562
   12      0.000059966252
   13      0.000019729080
   14      0.000013513220
   15      0.000006015354
   16      0.000002246853
   17      0.000000678349

CPSCF converged

Building X...

Computing grad Generating 2nd functional diffs
 Generating 2nd functional diffs
Building Xtilde...

Building Z-vector RHS...

 Generating 2nd functional diffs
Solving CPSCF equations
Using DIIS solver

 Iter         Residual      
------  --------------------
    1      0.224988753998
    2      0.563261883418
    3      0.044275839013
    4      0.006864148319
    5      0.004644069210
    6      0.001813133109
    7      0.000594522764
    8      0.000174736611
    9      0.000086154920
   10      0.000026496764
   11      0.000008286064
   12      0.000003969407
   13      0.000002166243
   14      0.000001852195
   15      0.000000828488

CPSCF converged

Building X...

 Generating 2nd functional diffs
 Generating 2nd functional diffs
Lower state energy:      -779.6053659467
Upper state energy:      -779.4927782634
Energy difference:          0.1125876833
 Energy calculation finished, energy:  0.000000000E+00

Converting Cartesians to HDLC

Converting Cartesians to HDLC

Converting Cartesians to HDLC
 in dlf_makehessian...
Testing convergence  in cycle    1
  Max grad  1.1259E-01 Target: 1.0000E-04 converged?   no
  RMS grad  1.5213E-02 Target: 6.6667E-05 converged?   no
Finite-difference calculation for a diagonal Hessian
Delta :   3.00E-03

Converting HDLC to Cartesians
 in gcp call
 n=          32
 coors(1) =   -9.58081690630747        2.03280844734008     
  5.539779447724559E-003
 coors(2) =   -7.38917092200431        3.32590179770006     
  0.230703348576855     
 elements:            7           6
 gcp_e =    1.00000000000000     
 echo:  F
 pbc:  F
 method =pbeh3c              
DFTD Energy:    -0.0206999 hartree
gCP Energy:     0.0540810 hartree
| Total AOs: 316    Total MOs: 298
Setting up the DFT grid...
| time to set the grid = 0.08 s
DFT grid points: 367871 (11495 points/atom)

                      *** Start SCF Iterations ***

 Iter     DIIS Error       Energy change      Electrons        XC Energy           Energy        Time(s)
----------------------------------------------------------------------------------------------------------
Initial temperature is 0.250000
| Skip purify step
|    1     0.0362709481    -779.3796359519   126.0118212947   -64.4648838414    -779.3796359519     1.91  
|    2     0.0694142865      +7.3509229931   125.9999901109   -63.7026967177    -772.0287129587     1.84  
|    3     0.0253023793      -0.1123789159   125.9999906464   -63.7675353848    -772.1410918746     1.83  
|    4     0.0174770735      -0.0109237118   125.9999909226   -63.7949371192    -772.1520155864     1.75  
|    5     0.0123083861      -0.0061313093   125.9999908849   -63.8113077158    -772.1581468957     1.72  
|    6     0.0078551077      -0.0027425107   125.9999910153   -63.8270563635    -772.1608894063     1.71  
|    7     0.0021948498      -0.0014594045   125.9999910865   -63.8419644660    -772.1623488108     1.70  
|    8     0.0006832712      -0.0001212255   125.9999911368   -63.8487689435    -772.1624700363     1.64  
|    9     0.0001918258      -0.0000101197   125.9999911516   -63.8496074595    -772.1624801560     1.94  
|   10     0.0001331618      -0.0000011979   125.9999911541   -63.8495410634    -772.1624813539     1.54  
|   11     0.0000417407      -0.0000003764   125.9999911581   -63.8496523328    -772.1624817303     1.55  
----------------------------------------------------------------------------------------------------------
FINAL ENERGY: -772.1624817303 a.u.
Fractional Occupation Entropy: 0.0000000000
Mermin Free Energy:            -772.1624817303
DISPERSION CONTRIBUTION TO ENERGY: -0.0206999193 a.u.
GCP BSSE CORRECTION: 0.0540810074 a.u.
HOMO-LUMO GAP: 3.362 eV
CENTER OF MASS: {-0.009709, -0.039266, -0.059450} ANGS
DIPOLE MOMENT: {-8.070867, -2.870612, 2.049019} (|D| = 8.807826) DEBYE
Writing out molden info

Running Mulliken population analysis...


  Restricted hh-TDA Parameters
--------------------------------------------
Number of occupied orbitals:            64
Number of virtual orbitals:            234
Number of molecular orbitals:          298
Number of basis functions:             316
Multiplicity of target state:      singlet

 Generating 2nd functional diffs
Reference energy:             -779.5039843304
Number of electrons:           127.9999910179
XC energy:                     -65.1636903470

      Davidson Diagonalization Parameters
-----------------------------------------------
Number of roots to find:                    4
Number of guess vectors:                   15
Maximum subspace size:                    300
Number of vectors to save:                  4
Collapse vectors per root:                  2
Number of CSFs:                          2080
Maximum Davidson iterations:              500
Residual convergence:                 1.0e-06
Orthogonality tolerance:              1.0e-12
Use incremental sigma vectors:             No

Davidson memory usage:  12.89 MB

Guess Vectors:
  64 &  64 : closed :    -0.189035
  64 &  63 :  open  :    -0.076075
  64 &  62 :  open  :    -0.069179
  64 &  59 :  open  :    -0.010542
  64 &  61 :  open  :    -0.005000
  64 &  60 :  open  :     0.025433
  63 &  63 : closed :     0.036885
  64 &  57 :  open  :     0.038912
  63 &  62 :  open  :     0.043781
  64 &  58 :  open  :     0.045433
  62 &  62 : closed :     0.050677
  64 &  55 :  open  :     0.095556
  63 &  59 :  open  :     0.102418
  64 &  56 :  open  :     0.105588
  63 &  61 :  open  :     0.107960

  Root           Eigenvalue       Energy Change        Residual
-------------------------------------------------------------------
Iteration:    0   Subspace Size:   15
Root: 1:        -0.10153512        -0.10153512         0.03692085  
Root: 2:         0.01403182         0.01403182         0.03834487  
Root: 3:         0.02963176         0.02963176         0.03948321  
Root: 4:         0.06023673         0.06023673         0.04020495  

Iteration:    1   Subspace Size:   19
Root: 1:        -0.10363932        -0.00210420         0.00430315  
Root: 2:         0.00997429        -0.00405753         0.00999898  
Root: 3:         0.02645557        -0.00317619         0.00738588  
Root: 4:         0.05552975        -0.00470698         0.00945291  

Iteration:    2   Subspace Size:   23
Root: 1:        -0.10367255        -0.00003323         0.00064566  
Root: 2:         0.00971705        -0.00025724         0.00190011  
Root: 3:         0.02634345        -0.00011212         0.00153425  
Root: 4:         0.05530333        -0.00022642         0.00234654  

Iteration:    3   Subspace Size:   27
Root: 1:        -0.10367328        -0.00000073         0.00008126  
Root: 2:         0.00970783        -0.00000922         0.00044447  
Root: 3:         0.02633867        -0.00000478         0.00029248  
Root: 4:         0.05528988        -0.00001345         0.00041508  

Iteration:    4   Subspace Size:   31
Root: 1:        -0.10367329        -0.00000001         0.00001103  
Root: 2:         0.00970740        -0.00000042         0.00008736  
Root: 3:         0.02633848        -0.00000019         0.00006630  
Root: 4:         0.05528944        -0.00000045         0.00009386  

Iteration:    5   Subspace Size:   35
Root: 1:        -0.10367329        -0.00000000         0.00000133  
Root: 2:         0.00970739        -0.00000002         0.00001690  
Root: 3:         0.02633847        -0.00000001         0.00001116  
Root: 4:         0.05528941        -0.00000002         0.00001685  

Iteration:    6   Subspace Size:   39
Root: 1:        -0.10367329        -0.00000000         0.00000017  Converged
Root: 2:         0.00970739        -0.00000000         0.00000305  
Root: 3:         0.02633847        -0.00000000         0.00000186  
Root: 4:         0.05528941        -0.00000000         0.00000391  

Iteration:    7   Subspace Size:   42
Root: 1:        -0.10367329        -0.00000000         0.00000017  Converged
Root: 2:         0.00970739        -0.00000000         0.00000051  Converged
Root: 3:         0.02633847        -0.00000000         0.00000033  Converged
Root: 4:         0.05528941        -0.00000000         0.00000086  Converged

Davidson converged in 7 iterations
42 sigma vectors were formed

      Davidson Diagonalization Parameters
-----------------------------------------------
Number of roots to find:                    4
Number of guess vectors:                   15
Maximum subspace size:                    300
Number of vectors to save:                  4
Collapse vectors per root:                  2
Number of CSFs:                          2016
Maximum Davidson iterations:              500
Residual convergence:                 1.0e-06
Orthogonality tolerance:              1.0e-12
Use incremental sigma vectors:             No

Davidson memory usage:  12.58 MB

Guess Vectors:
  64 &  63 :  open  :    -0.076075
  64 &  62 :  open  :    -0.069179
  64 &  59 :  open  :    -0.010542
  64 &  61 :  open  :    -0.005000
  64 &  60 :  open  :     0.025433
  64 &  57 :  open  :     0.038912
  63 &  62 :  open  :     0.043781
  64 &  58 :  open  :     0.045433
  64 &  55 :  open  :     0.095556
  63 &  59 :  open  :     0.102418
  64 &  56 :  open  :     0.105588
  63 &  61 :  open  :     0.107960
  62 &  59 :  open  :     0.109314
  62 &  61 :  open  :     0.114856
  64 &  54 :  open  :     0.124058

  Root           Eigenvalue       Energy Change        Residual
-------------------------------------------------------------------
Iteration:    0   Subspace Size:   15
Root: 1:         0.00109309         0.00109309         0.02505337  
Root: 2:         0.01077621         0.01077621         0.02831302  
Root: 3:         0.04666303         0.04666303         0.02156487  
Root: 4:         0.07139488         0.07139488         0.02273398  

Iteration:    1   Subspace Size:   19
Root: 1:        -0.00057818        -0.00167127         0.00403725  
Root: 2:         0.00845211        -0.00232410         0.00566571  
Root: 3:         0.04505301        -0.00161002         0.00399705  
Root: 4:         0.06956650        -0.00182838         0.00609480  

Iteration:    2   Subspace Size:   23
Root: 1:        -0.00061936        -0.00004118         0.00051351  
Root: 2:         0.00836818        -0.00008393         0.00080822  
Root: 3:         0.04500460        -0.00004841         0.00056926  
Root: 4:         0.06945239        -0.00011411         0.00086600  

Iteration:    3   Subspace Size:   27
Root: 1:        -0.00061998        -0.00000062         0.00008240  
Root: 2:         0.00836648        -0.00000169         0.00012811  
Root: 3:         0.04500362        -0.00000098         0.00011634  
Root: 4:         0.06944983        -0.00000256         0.00019662  

Iteration:    4   Subspace Size:   31
Root: 1:        -0.00062000        -0.00000001         0.00001279  
Root: 2:         0.00836645        -0.00000003         0.00002687  
Root: 3:         0.04500358        -0.00000004         0.00002146  
Root: 4:         0.06944970        -0.00000013         0.00003454  

Iteration:    5   Subspace Size:   35
Root: 1:        -0.00062000        -0.00000000         0.00000176  
Root: 2:         0.00836645        -0.00000000         0.00000476  
Root: 3:         0.04500358        -0.00000000         0.00000330  
Root: 4:         0.06944970        -0.00000000         0.00000891  

Iteration:    6   Subspace Size:   39
Root: 1:        -0.00062000        -0.00000000         0.00000022  Converged
Root: 2:         0.00836645        -0.00000000         0.00000072  Converged
Root: 3:         0.04500358        -0.00000000         0.00000056  Converged
Root: 4:         0.06944970        -0.00000000         0.00000186  

Iteration:    7   Subspace Size:   40
Root: 1:        -0.00062000        -0.00000000         0.00000021  Converged
Root: 2:         0.00836645        -0.00000000         0.00000072  Converged
Root: 3:         0.04500358        -0.00000000         0.00000055  Converged
Root: 4:         0.06944970        -0.00000000         0.00000047  Converged

Davidson converged in 7 iterations
40 sigma vectors were formed

  Root   Mult.   Total Energy (a.u.)   Ex. Energy (a.u.)     Ex. Energy (eV)     Ex. Energy (nm)        Osc. (a.u.)  
-------------------------------------------------------------------------------------------------------------------
     1  singlet       -779.60765762
     2  triplet       -779.50460433          0.10305329          2.80422222        442.13407920          0.00000000
     3  triplet       -779.49561788          0.11203973          3.04875580        406.67153680          0.00000000
     4  singlet       -779.49427694          0.11338068          3.08524465        401.86187745          0.01563185
     5  singlet       -779.47764586          0.13001175          3.53779927        350.45578149          0.86243311
     6  triplet       -779.45898075          0.14867687          4.04570281        306.45904170          0.00000000
     7  singlet       -779.44869492          0.15896270          4.32559442        286.62932434          0.13574971
     8  triplet       -779.43453463          0.17312299          4.71091540        263.18498693          0.00000000

Singlet  1: Largest CI coefficients:
  64  &  64 : closed :  -0.996008

Triplet  2: Largest CI coefficients:
  63  &  64 :  open  :  -0.699849
  64  &  63 :  open  :   0.699849

Triplet  3: Largest CI coefficients:
  62  &  64 :  open  :  -0.689790
  64  &  62 :  open  :   0.689790
  62  &  63 :  open  :  -0.118515
  63  &  62 :  open  :   0.118515

Singlet  4: Largest CI coefficients:
  62  &  64 :  open  :  -0.631690
  64  &  62 :  open  :  -0.631690
  63  &  64 :  open  :  -0.273953
  64  &  63 :  open  :  -0.273953
  62  &  63 :  open  :  -0.108451
  63  &  62 :  open  :  -0.108451

Singlet  5: Largest CI coefficients:
  63  &  64 :  open  :  -0.637745
  64  &  63 :  open  :  -0.637745
  62  &  64 :  open  :   0.265421
  64  &  62 :  open  :   0.265421
  59  &  64 :  open  :   0.111563
  64  &  59 :  open  :   0.111563

Triplet  6: Largest CI coefficients:
  61  &  64 :  open  :   0.690416
  64  &  61 :  open  :  -0.690416

Singlet  7: Largest CI coefficients:
  61  &  64 :  open  :   0.689317
  64  &  61 :  open  :   0.689317

Triplet  8: Largest CI coefficients:
  60  &  64 :  open  :   0.690700
  64  &  60 :  open  :  -0.690700
  59  &  64 :  open  :   0.100483
  64  &  59 :  open  :  -0.100483

Singlet state dipole moments:

  Root       Dx         Dy         Dz         |D|  (Debye)
------------------------------------------------------------
     1   -16.3094    -1.5710     0.4395    16.3908
     2    -4.9984     1.8057    -1.2852     5.4677
     3   -15.9046    -2.6745    -0.1150    16.1283
     4     4.7012    -3.7064     1.6040     6.1977

Triplet state dipole moments:

  Root       Dx         Dy         Dz         |D|  (Debye)
------------------------------------------------------------
     1   -15.7706    -2.3683    -0.1307    15.9480
     2    -5.0533     1.9322    -1.3752     5.5821
     3     3.8617    -3.2081     1.2807     5.1812
     4     8.5016    -5.8460     2.7453    10.6765

Transition dipole moments between singlet states:

    Transition       Tx         Ty         Tz         |T| (a.u.)
------------------------------------------------------------------
     1 ->    2    -0.4488     0.0609    -0.0405     0.4548
     1 ->    3    -3.1269     0.4107     0.0641     3.1544
     1 ->    4    -0.8799     0.6409    -0.3098     1.1318
     2 ->    3    -0.6304    -0.4240     0.1469     0.7737
     2 ->    4     0.3414    -0.1943     0.1310     0.4141
     3 ->    4     0.2918    -0.1896     0.0790     0.3568

Transition dipole moments between triplet states:

    Transition       Tx         Ty         Tz         |T| (a.u.)
------------------------------------------------------------------
     1 ->    2     0.8545     0.2101    -0.0265     0.8804
     1 ->    3    -0.6462    -0.4560     0.1651     0.8079
     1 ->    4     0.5318    -0.1853     0.0743     0.5680
     2 ->    3     0.4797    -0.1566     0.1184     0.5183
     2 ->    4    -0.2974     0.0036    -0.0076     0.297 in gcp call
 n=          32
 coors(1) =   -9.58081690630747        2.03280844734008     
  5.539779447724559E-003
 coors(2) =   -7.38917092200431        3.32590179770006     
  0.230703348576855     
 elements:            7           6
 gcp_e =   0.000000000000000E+000
 echo:  F
 pbc:  F
 method =pbeh3c              
 in gcp call
 n=          32
 coors(1) =   -9.58081690630747        2.03280844734008     
  5.539779447724559E-003
 coors(2) =   -7.38917092200431        3.32590179770006     
  0.230703348576855     
 elements:            7           6
 gcp_e =   0.000000000000000E+000
 echo:  F
 pbc:  F
 method =pbeh3c              
5
     3 ->    4    -0.4787    -0.0546     0.0511     0.4845

Magnetic transition dipole moments and rotational strengths:

 Transition      Lx         Ly         Lz       R(len)     R(vel) (a.u.)
------------------------------------------------------------------------
 1 ->    2     0.0821     0.3737    -0.0889     0.0105     0.0714
 1 ->    3     0.3112    -0.1944     0.7330     1.0058     3.9144
 1 ->    4    -0.0038    -0.0965    -0.1267     0.0193     0.0555

Electric transition quadrupole moments (Cartesian):

 Transition      Qxy        Qxz        Qyz        Qxx        Qyy        Qzz       norm (a.u.)
----------------------------------------------------------------------------------------------
 1 ->    2    -0.0730     0.1562     0.0025     0.4379     0.0120     0.0946     0.4802
 1 ->    3    -3.0998     0.4476     0.2334    14.7157     0.1121     0.0250    15.0476
 1 ->    4     3.6515    -1.6911    -0.5013   -14.8002     0.6093     0.1333    15.3584


Building Xtilde...

Building Z-vector RHS...

 Generating 2nd functional diffs
Solving CPSCF equations
Using DIIS solver

 Iter         Residual      
------  --------------------
    1      1.683391334170
    2      2.794208965497
    3      0.929854361853
    4      0.100109221653
    5      0.018358180472
    6      0.008856259691
    7      0.002470145318
    8      0.001513900628
    9      0.000661693218
   10      0.000304468713
   11      0.000088215779
   12      0.000042443376
   13      0.000019042701
   14      0.000008903985
   15      0.000003652094
   16      0.000001932154
   17      0.000000717677

CPSCF converged

Building X...

Computing grad Generating 2nd functional diffs
 Generating 2nd functional diffs
Building Xtilde...

Building Z-vector RHS...

 Generating 2nd functional diffs
Solving CPSCF equations
Using DIIS solver

 Iter         Residual      
------  --------------------
    1      4.991658203362
    2     11.805928825466
    3      1.423550436113
    4      0.184578148856
    5      0.028411517023
    6      0.015748691821
    7      0.008370527089
    8      0.003672252217
    9      0.000766822750
   10      0.000194244514
   11      0.000087476830
   12      0.000058554160
   13      0.000019051402
   14      0.000013233795
   15      0.000006016618
   16      0.000002214127
   17      0.000000652224

CPSCF converged

Building X...

Computing grad Generating 2nd functional diffs
 Generating 2nd functional diffs
Building Xtilde...

Building Z-vector RHS...

 Generating 2nd functional diffs
Solving CPSCF equations
Using DIIS solver

 Iter         Residual      
------  --------------------
    1      0.195417104075
    2      0.481903398382
    3      0.042793176309
    4      0.006705801827
    5      0.004355606305
    6      0.001683654755
    7      0.000529686194
    8      0.000173626623
    9      0.000082899759
   10      0.000027094953
   11      0.000008218540
   12      0.000003920311
   13      0.000002222719
   14      0.000001835739
   15      0.000000735256

CPSCF converged

Building X...

 Generating 2nd functional diffs
 Generating 2nd functional diffs
Lower state energy:      -779.6076576171
Upper state energy:      -779.4942769415
Energy difference:          0.1133806756
 Energy calculation finished, energy:  0.000000000E+00

Converting Cartesians to HDLC

Converting Cartesians to HDLC

Converting Cartesians to HDLC
 in dlf_makehessian...
Finite-difference diagonal Hessian: 2nd point
Energy difference to 1st point:          0.00E+00 H
Abs. Gradient difference to 1st point:   1.36E-02
Testing convergence  in cycle    1
  Max grad  1.1338E-01 Target: 1.0000E-04 converged?   no
  RMS grad  1.4724E-02 Target: 6.6667E-05 converged?   no

Converting HDLC to Cartesians
 in gcp call
 n=          32
 coors(1) =   -9.69678469375861        2.11914732177891     
 -6.698354616966941E-002
 coors(2) =   -7.48978138629500        3.39319348391973     
  0.238000003554371     
 elements:            7           6
 gcp_e =    1.00000000000000     
 echo:  F
 pbc:  F
 method =pbeh3c              
DFTD Energy:    -0.0206418 hartree
gCP Energy:     0.0565208 hartree
| Total AOs: 316    Total MOs: 298
Setting up the DFT grid...
| time to set the grid = 0.07 s
DFT grid points: 367812 (11494 points/atom)

                      *** Start SCF Iterations ***

 Iter     DIIS Error       Energy change      Electrons        XC Energy           Energy        Time(s)
----------------------------------------------------------------------------------------------------------
Initial temperature is 0.250000
| Skip purify step
|    1     0.2660147643    -778.7062314521   125.2604263872   -64.2277717840    -778.7062314521     1.87  
|    2     0.1242616780      +7.3249947460   125.9999886371   -63.9871073038    -771.3812367061     1.85  
|    3     0.4551063951      +3.5953312972   125.9999862967   -63.6188466135    -767.7859054089     1.88  
|    4     0.1329596176      -3.9231618531   125.9999863061   -63.9659440410    -771.7090672620     1.86  
|    5     0.0344920922      -0.2011071324   125.9999869935   -63.9190699984    -771.9101743944     1.82  
|    6     0.0250599557      -0.0215009276   125.9999868382   -63.9111896141    -771.9316753220     1.78  
|    7     0.0042667766      -0.0181480421   125.9999869590   -63.9045261532    -771.9498233641     1.73  
|    8     0.0037546004      -0.0002303065   125.9999869188   -63.9006480831    -771.9500536706     1.68  
|    9     0.0010699448      -0.0002698887   125.9999869399   -63.9021007775    -771.9503235594     1.90  
|   10     0.0005372916      -0.0000403917   125.9999869552   -63.9032276878    -771.9503639510     1.60  
|   11     0.0001386878      -0.0000076035   125.9999869537   -63.9032810069    -771.9503715545     1.56  
|   12     0.0000717364      -0.0000007329   125.9999869553   -63.9031886584    -771.9503722875     1.54  
|   13     0.0000248905      -0.0000000767   125.9999869537   -63.9032762678    -771.9503723642     1.51  
----------------------------------------------------------------------------------------------------------
FINAL ENERGY: -771.9503723642 a.u.
Fractional Occupation Entropy: 0.0000000000
Mermin Free Energy:            -771.9503723642
DISPERSION CONTRIBUTION TO ENERGY: -0.0206417604 a.u.
GCP BSSE CORRECTION: 0.0565208220 a.u.
HOMO-LUMO GAP: 0.452 eV
CENTER OF MASS: {-0.006135, -0.058023, -0.035666} ANGS
DIPOLE MOMENT: {-10.673364, -3.599689, 1.685598} (|D| = 11.389455) DEBYE
Writing out molden info

Running Mulliken population analysis...


  Restricted hh-TDA Parameters
--------------------------------------------
Number of occupied orbitals:            64
Number of virtual orbitals:            234
Number of molecular orbitals:          298
Number of basis functions:             316
Multiplicity of target state:      singlet

 Generating 2nd functional diffs
Reference energy:             -779.2901824114
Number of electrons:           127.9999867469
XC energy:                     -65.2184377128

      Davidson Diagonalization Parameters
-----------------------------------------------
Number of roots to find:                    4
Number of guess vectors:                   15
Maximum subspace size:                    300
Number of vectors to save:                  4
Collapse vectors per root:                  2
Number of CSFs:                          2080
Maximum Davidson iterations:              500
Residual convergence:                 1.0e-06
Orthogonality tolerance:              1.0e-12
Use incremental sigma vectors:             No

Davidson memory usage:  12.89 MB

Guess Vectors:
  64 &  64 : closed :    -0.095347
  64 &  63 :  open  :    -0.085957
  63 &  63 : closed :    -0.076567
  64 &  62 :  open  :    -0.063020
  63 &  62 :  open  :    -0.053630
  62 &  62 : closed :    -0.030693
  64 &  61 :  open  :     0.007263
  63 &  61 :  open  :     0.016653
  64 &  60 :  open  :     0.021117
  63 &  60 :  open  :     0.030508
  62 &  61 :  open  :     0.039589
  64 &  58 :  open  :     0.045898
  62 &  60 :  open  :     0.053444
  63 &  58 :  open  :     0.055288
  64 &  59 :  open  :     0.064318

  Root           Eigenvalue       Energy Change        Residual
-------------------------------------------------------------------
Iteration:    0   Subspace Size:   15
Root: 1:        -0.02073025        -0.02073025         0.01983797  
Root: 2:        -0.01690044        -0.01690044         0.02178934  
Root: 3:         0.04478961         0.04478961         0.04335605  
Root: 4:         0.08157980         0.08157980         0.03403992  

Iteration:    1   Subspace Size:   19
Root: 1:        -0.02167720        -0.00094696         0.00288685  
Root: 2:        -0.01798176        -0.00108132         0.00334201  
Root: 3:         0.04046651        -0.00432311         0.01313854  
Root: 4:         0.08004119        -0.00153861         0.03669437  

Iteration:    2   Subspace Size:   23
Root: 1:        -0.02169667        -0.00001947         0.00056112  
Root: 2:        -0.01800756        -0.00002580         0.00082876  
Root: 3:         0.04000361        -0.00046290         0.00311862  
Root: 4:         0.07705987        -0.00298132         0.02033385  

Iteration:    3   Subspace Size:   27
Root: 1:        -0.02169736        -0.00000069         0.00010901  
Root: 2:        -0.01800906        -0.00000150         0.00014516  
Root: 3:         0.03998155        -0.00002206         0.00079203  
Root: 4:         0.07700087        -0.00005899         0.01916858  

Iteration:    4   Subspace Size:   31
Root: 1:        -0.02169738        -0.00000002         0.00002580  
Root: 2:        -0.01800910        -0.00000004         0.00002730  
Root: 3:         0.03997985        -0.00000170         0.00024269  
Root: 4:         0.07604218        -0.00095870         0.00997507  

Iteration:    5   Subspace Size:   35
Root: 1:        -0.02169738        -0.00000000         0.00000432  
Root: 2:        -0.01800910        -0.00000000         0.00000451  
Root: 3:         0.03997972        -0.00000013         0.00004975  
Root: 4:         0.07575310        -0.00028908         0.00364611  

Iteration:    6   Subspace Size:   39
Root: 1:        -0.02169738        -0.00000000         0.00000077  Converged
Root: 2:        -0.01800910        -0.00000000         0.00000078  Converged
Root: 3:         0.03997971        -0.00000001         0.00000888  
Root: 4:         0.07572199        -0.00003111         0.00121278  

Iteration:    7   Subspace Size:   41
Root: 1:        -0.02169738        -0.00000000         0.00000075  Converged
Root: 2:        -0.01800910        -0.00000000         0.00000074  Converged
Root: 3:         0.03997971        -0.00000000         0.00000171  
Root: 4:         0.07571857        -0.00000342         0.00025023  

Iteration:    8   Subspace Size:   43
Root: 1:        -0.02169738        -0.00000000         0.00000075  Converged
Root: 2:        -0.01800910        -0.00000000         0.00000072  Converged
Root: 3:         0.03997971        -0.00000000         0.00000033  Converged
Root: 4:         0.07571843        -0.00000013         0.00005883  

Iteration:    9   Subspace Size:   44
Root: 1:        -0.02169738        -0.00000000         0.00000074  Converged
Root: 2:        -0.01800910        -0.00000000         0.00000072  Converged
Root: 3:         0.03997971        -0.00000000         0.00000032  Converged
Root: 4:         0.07571843        -0.00000001         0.00001773  

Iteration:   10   Subspace Size:   45
Root: 1:        -0.02169738        -0.00000000         0.00000074  Converged
Root: 2:        -0.01800910        -0.00000000         0.00000072  Converged
Root: 3:         0.03997971        -0.00000000         0.00000032  Converged
Root: 4:         0.07571843        -0.00000000         0.00000448  

Iteration:   11   Subspace Size:   46
Root: 1:        -0.02169738        -0.00000000         0.00000073  Converged
Root: 2:        -0.01800910        -0.00000000         0.00000072  Converged
Root: 3:         0.03997971        -0.00000000         0.00000031  Converged
Root: 4:         0.07571843        -0.00000000         0.00000093  Converged

Davidson converged in 11 iterations
46 sigma vectors were formed

      Davidson Diagonalization Parameters
-----------------------------------------------
Number of roots to find:                    4
Number of guess vectors:                   15
Maximum subspace size:                    300
Number of vectors to save:                  4
Collapse vectors per root:                  2
Number of CSFs:                          2016
Maximum Davidson iterations:              500
Residual convergence:                 1.0e-06
Orthogonality tolerance:              1.0e-12
Use incremental sigma vectors:             No

Davidson memory usage:  12.58 MB

Guess Vectors:
  64 &  63 :  open  :    -0.085957
  64 &  62 :  open  :    -0.063020
  63 &  62 :  open  :    -0.053630
  64 &  61 :  open  :     0.007263
  63 &  61 :  open  :     0.016653
  64 &  60 :  open  :     0.021117
  63 &  60 :  open  :     0.030508
  62 &  61 :  open  :     0.039589
  64 &  58 :  open  :     0.045898
  62 &  60 :  open  :     0.053444
  63 &  58 :  open  :     0.055288
  64 &  59 :  open  :     0.064318
  63 &  59 :  open  :     0.073708
  62 &  58 :  open  :     0.078225
  64 &  57 :  open  :     0.090551

  Root           Eigenvalue       Energy Change        Residual
-------------------------------------------------------------------
Iteration:    0   Subspace Size:   15
Root: 1:        -0.02017119        -0.02017119         0.01799554  
Root: 2:        -0.00825228        -0.00825228         0.01682759  
Root: 3:         0.06770229         0.06770229         0.02326220  
Root: 4:         0.08054660         0.08054660         0.01956182  

Iteration:    1   Subspace Size:   19
Root: 1:        -0.02103258        -0.00086139         0.00241059  
Root: 2:        -0.00909436        -0.00084209         0.00229774  
Root: 3:         0.06556279        -0.00213950         0.00585569  
Root: 4:         0.07955247        -0.00099413         0.00864010  

Iteration:    2   Subspace Size:   23
Root: 1:        -0.02104732        -0.00001474         0.00030332  
Root: 2:        -0.00911103        -0.00001667         0.00037933  
Root: 3:         0.06545689        -0.00010590         0.00122303  
Root: 4:         0.07934274        -0.00020973         0.00283558  

Iteration:    3   Subspace Size:   27
Root: 1:        -0.02104753        -0.00000021         0.00005800  
Root: 2:        -0.00911148        -0.00000045         0.00005325  
Root: 3:         0.06545244        -0.00000444         0.00032189  
Root: 4:         0.07931972        -0.00002302         0.00105189  

Iteration:    4   Subspace Size:   31
Root: 1:        -0.02104754        -0.00000001         0.00000794  
Root: 2:        -0.00911149        -0.00000001         0.00000783  
Root: 3:         0.06545211        -0.00000033         0.00006653  
Root: 4:         0.07931650        -0.00000321         0.00029088  

Iteration:    5   Subspace Size:   35
Root: 1:        -0.02104754        -0.00000000         0.00000129  
Root: 2:        -0.00911149        -0.00000000         0.00000105  
Root: 3:         0.06545210        -0.00000001         0.00001325  
Root: 4:         0.07931630        -0.00000020         0.00006797  

Iteration:    6   Subspace Size:   39
Root: 1:        -0.02104754        -0.00000000         0.00000018  Converged
Root: 2:        -0.00911149        -0.00000000         0.00000015  Converged
Root: 3:         0.06545210        -0.00000000         0.00000262  
Root: 4:         0.07931629        -0.00000001         0.00001616  

Iteration:    7   Subspace Size:   41
Root: 1:        -0.02104754        -0.00000000         0.00000016  Converged
Root: 2:        -0.00911149        -0.00000000         0.00000014  Converged
Root: 3:         0.06545210        -0.00000000         0.00000043  Converged
Root: 4:         0.07931629        -0.00000000         0.00000297  

Iteration:    8   Subspace Size:   42
Root: 1:        -0.02104754        -0.00000000         0.00000016  Converged
Root: 2:        -0.00911149        -0.00000000         0.00000014  Converged
Root: 3:         0.06545210        -0.00000000         0.00000041  Converged
Root: 4:         0.07931629        -0.00000000         0.00000057  Converged

Davidson converged in 8 iterations
42 sigma vectors were formed

  Root   Mult.   Total Energy (a.u.)   Ex. Energy (a.u.)     Ex. Energy (eV)     Ex. Energy (nm)        Osc. (a.u.)  
-------------------------------------------------------------------------------------------------------------------
     1  singlet       -779.31187980
     2  triplet       -779.31122995          0.00064985          0.01768330      70113.73370651          0.00000000
     3  singlet       -779.30819152          0.00368828          0.10036321      12353.55301087          0.00140756
     4  triplet       -779.29929390          0.01258590          0.34247965       3620.19231689          0.00000000
     5  singlet       -779.25020270          0.06167710          1.67831896        738.74051195          0.05970141
     6  triplet       -779.22473031          0.08714949          2.37145776        522.81859233          0.00000000
     7  singlet       -779.21446399          0.09741581          2.65081863        467.72049758          0.20902634
     8  triplet       -779.21086612          0.10101367          2.74872143        451.06142523          0.00000000

Singlet  1: Largest CI coefficients:
  64  &  64 : closed :   0.510326
  63  &  64 :  open  :   0.475372
  64  &  63 :  open  :   0.475372
  62  &  63 :  open  :  -0.317547
  63  &  62 :  open  :  -0.317547
  62  &  62 : closed :  -0.275669

Triplet  2: Largest CI coefficients:
  63  &  64 :  open  :  -0.575046
  64  &  63 :  open  :   0.575046
  62  &  63 :  open  :  -0.389809
  63  &  62 :  open  :   0.389809
  62  &  64 :  open  :  -0.112009
  64  &  62 :  open  :   0.112009

Singlet  3: Largest CI coefficients:
  64  &  64 : closed :   0.737815
  62  &  62 : closed :  -0.334211
  63  &  64 :  open  :  -0.329884
  64  &  63 :  open  :  -0.329884
  62  &  63 :  open  :   0.240727
  63  &  62 :  open  :   0.240727

Triplet  4: Largest CI coefficients:
  62  &  64 :  open  :   0.694061
  64  &  62 :  open  :  -0.694061
  63  &  64 :  open  :  -0.104265
  64  &  63 :  open  :   0.104265

Singlet  5: Largest CI coefficients:
  62  &  62 : closed :   0.543216
  62  &  64 :  open  :  -0.490111
  64  &  62 :  open  :  -0.490111
  64  &  64 : closed :   0.272915
  61  &  64 :  open  :   0.235324
  64  &  61 :  open  :   0.235324

Triplet  6: Largest CI coefficients:
  61  &  64 :  open  :  -0.681837
  64  &  61 :  open  :   0.681837
  61  &  62 :  open  :   0.135103
  62  &  61 :  open  :  -0.135103

Singlet  7: Largest CI coefficients:
  61  &  64 :  open  :   0.603022
  64  &  61 :  open  :   0.603022
  62  &  64 :  open  :   0.238524
  64  &  62 :  open  :   0.238524
  61  &  63 :  open  :   0.143439
  63  &  61 :  open  :   0.143439
  60  &  64 :  open  :   0.137521
  64  &  60 :  open  :   0.137521
  58  &  62 :  open  :  -0.129457
  62  &  58 :  open  :  -0.129457

Triplet  8: Largest CI coefficients:
  61  &  63 :  open  :  -0.561037
  63  &  61 :  open  :   0.561037
  58  &  63 :  open  :   0.243250
  63  &  58 :  open  :  -0.243250
  60  &  63 :  open  :  -0.214103
  63  &  60 :  open  :   0.214103
  62  &  63 :  open  :  -0.181332
  63  &  62 :  open  :   0.181332
  63  &  64 :  open  :   0.146127
  64  &  63 :  open  :  -0.146127
  60  &  64 :  open  :  -0.109786
  64  &  60 :  open  :   0.109786

Singlet state dipole moments:

  Root       Dx         Dy         Dz         |D|  (Debye)
------------------------------------------------------------
     1   -11.8023     2.1771    -1.6419    12.1132
     2   -13.6924     1.2248    -1.3030    13.8087
     3   -19.6294    -2.6097     0.5773    19.8106
     4    -8.6701    -2.2771    -0.0764     8.9645

Triplet state dipole moments:

  Root       Dx         Dy         Dz         |D|  (Debye)
------------------------------------------------------------
     1   -10.6578     2.4312    -1.7597    11.0723
     2   -11.8209     1.4309    -1.4301    11.9928
     3    -4.5490    -4.4674     0.9746     6.4499
     4     2.5037     0.1182    -1.4031     2.8725

Transition dipole moments between singlet states:

    Transition       Tx         Ty         Tz in gcp call
 n=          32
 coors(1) =   -9.69678469375861        2.11914732177891     
 -6.698354616966941E-002
 coors(2) =   -7.48978138629500        3.39319348391973     
  0.238000003554371     
 elements:            7           6
 gcp_e =   0.000000000000000E+000
 echo:  F
 pbc:  F
 method =pbeh3c              
 in gcp call
 n=          32
 coors(1) =   -9.69678469375861        2.11914732177891     
 -6.698354616966941E-002
 coors(2) =   -7.48978138629500        3.39319348391973     
  0.238000003554371     
 elements:            7           6
 gcp_e =   0.000000000000000E+000
 echo:  F
 pbc:  F
 method =pbeh3c              
         |T| (a.u.)
------------------------------------------------------------------
     1 ->    2    -0.7223    -0.2085     0.0849     0.7566
     1 ->    3    -1.0928    -0.4540     0.2274     1.2050
     1 ->    4     1.7693    -0.2867     0.0762     1.7940
     2 ->    3    -2.1096    -0.3769     0.1744     2.1501
     2 ->    4     1.2439    -0.1134    -0.0600     1.2505
     3 ->    4     3.7657    -0.4727     0.1548     3.7985

Transition dipole moments between triplet states:

    Transition       Tx         Ty         Tz         |T| (a.u.)
------------------------------------------------------------------
     1 ->    2     0.0644    -0.0874     0.0346     0.1139
     1 ->    3     0.2122    -0.1680     0.1060     0.2907
     1 ->    4    -1.6102     0.3351    -0.1155     1.6488
     2 ->    3     1.7835    -0.1014     0.1025     1.7893
     2 ->    4    -0.3846     0.0656    -0.0164     0.3905
     3 ->    4    -0.0643     0.2654    -0.1392     0.3065

Magnetic transition dipole moments and rotational strengths:

 Transition      Lx         Ly         Lz       R(len)     R(vel) (a.u.)
------------------------------------------------------------------------
 1 ->    2     0.1443     0.7309    -0.2226     0.2755    -0.0455
 1 ->    3    -0.0325    -0.1961     0.1451    -0.1576    -0.1966
 1 ->    4    -0.1337     0.1274     0.0505     0.2692     0.2590

Electric transition quadrupole moments (Cartesian):

 Transition      Qxy        Qxz        Qyz        Qxx        Qyy        Qzz       norm (a.u.)
----------------------------------------------------------------------------------------------
 1 ->    2    -1.0815     0.1350     0.4152    -0.0679    -0.0969     0.1232     1.1788
 1 ->    3    -3.1896     1.4645     0.4753     5.5513    -0.2761    -0.0295     6.5908
 1 ->    4     0.8639    -0.1622     0.0010    -1.8314    -0.3015    -0.0132     2.0537


Building Xtilde...

Building Z-vector RHS...

 Generating 2nd functional diffs
Solving CPSCF equations
Using DIIS solver

 Iter         Residual      
------  --------------------
    1      4.295957160214
    2      7.707437612882
    3      0.375767422554
    4      0.061168143070
    5      0.022460747209
    6      0.010202652672
    7      0.005489574909
    8      0.001258405811
    9      0.000381263464
   10      0.000190510584
   11      0.000078199881
   12      0.000036960583
   13      0.000010942335
   14      0.000004964014
   15      0.000001469780
   16      0.000000503095

CPSCF converged

Building X...

Computing grad Generating 2nd functional diffs
 Generating 2nd functional diffs
Building Xtilde...

Building Z-vector RHS...

 Generating 2nd functional diffs
Solving CPSCF equations
Using DIIS solver

 Iter         Residual      
------  --------------------
    1      3.645582521593
    2      6.469229133781
    3      0.416647367386
    4      0.082369967107
    5      0.024198500492
    6      0.007138640866
    7      0.003858597342
    8      0.001134198438
    9      0.000266322046
   10      0.000112934412
   11      0.000045205528
   12      0.000019046886
   13      0.000008768891
   14      0.000003217887
   15      0.000001038023
   16      0.000000482924

CPSCF converged

Building X...

Computing grad Generating 2nd functional diffs
 Generating 2nd functional diffs
Building Xtilde...

Building Z-vector RHS...

 Generating 2nd functional diffs
Solving CPSCF equations
Using DIIS solver

 Iter         Residual      
------  --------------------
    1      0.574492101739
    2      1.040564586822
    3      0.061571784720
    4      0.020839996848
    5      0.005947694245
    6      0.002998116024
    7      0.000754566338
    8      0.000239606217
    9      0.000096208695
   10      0.000042842443
   11      0.000014003033
   12      0.000004787920
   13      0.000002139624
   14      0.000000887723

CPSCF converged

Building X...

 Generating 2nd functional diffs
 Generating 2nd functional diffs
Lower state energy:      -779.3118797963
Upper state energy:      -779.3081915156
Energy difference:          0.0036882807
 Energy calculation finished, energy:  0.000000000E+00

Converting Cartesians to HDLC

Converting Cartesians to HDLC

Converting Cartesians to HDLC
 in dlf_makehessian...
Updating Hessian with the BFGS update, No     1
Testing convergence  in cycle    2
    Energy  0.0000E+00 Target: 1.0000E-05 converged?  yes
  Max step  1.0024E+01 Target: 4.0000E-04 converged?   no
  RMS step  1.0508E+00 Target: 2.6667E-04 converged?   no
  Max grad  6.5197E-01 Target: 1.0000E-04 converged?   no
  RMS grad  1.5048E-01 Target: 6.6667E-05 converged?   no

Converting HDLC to Cartesians
 in gcp call
 n=          32
 coors(1) =   -9.82907307574740        2.14090672561663     
 -4.209139704558350E-002
 coors(2) =   -7.56377874029367        3.39074094908761     
  0.180688670573229     
 elements:            7           6
 gcp_e =    1.00000000000000     
 echo:  F
 pbc:  F
 method =pbeh3c              
DFTD Energy:    -0.0202985 hartree
gCP Energy:     0.0552882 hartree
| Total AOs: 316    Total MOs: 298
Setting up the DFT grid...
| time to set the grid = 0.07 s
DFT grid points: 368212 (11506 points/atom)

                      *** Start SCF Iterations ***

 Iter     DIIS Error       Energy change      Electrons        XC Energy           Energy        Time(s)
----------------------------------------------------------------------------------------------------------
Initial temperature is 0.250000
| Skip purify step
|    1     0.1077321699    -778.9419860320   125.8782807146   -64.3430138539    -778.9419860320     1.89  
|    2     0.0974673211      +7.2640964577   125.9999784992   -63.8088152608    -771.6778895743     1.84  
|    3     0.0494081093      -0.2677838375   125.9999801084   -63.7049909202    -771.9456734118     1.83  
|    4     0.0286171966      -0.0610227884   125.9999797945   -63.8235760789    -772.0066962002     1.80  
|    5     0.0097719920      -0.0197083328   125.9999806036   -63.8143024289    -772.0264045330     1.74  
|    6     0.0045226698      -0.0026738788   125.9999802529   -63.8014867823    -772.0290784117     1.70  
|    7     0.0004242303      -0.0006417715   125.9999803880   -63.8049565263    -772.0297201832     1.66  
|    8     0.0003716181      -0.0000162807   125.9999804024   -63.8061488085    -772.0297364640     1.59  
|    9     0.0001187592      -0.0000057313   125.9999804100   -63.8060378690    -772.0297421953     1.90  
|   10     0.0000485453      -0.0000006796   125.9999804132   -63.8057830401    -772.0297428749     1.54  
----------------------------------------------------------------------------------------------------------
FINAL ENERGY: -772.0297428749 a.u.
Fractional Occupation Entropy: 0.0000000000
Mermin Free Energy:            -772.0297428749
DISPERSION CONTRIBUTION TO ENERGY: -0.0202985430 a.u.
GCP BSSE CORRECTION: 0.0552882412 a.u.
HOMO-LUMO GAP: 0.707 eV
CENTER OF MASS: {0.000146, -0.062599, -0.043746} ANGS
DIPOLE MOMENT: {-11.727667, -2.681853, 1.580635} (|D| = 12.133792) DEBYE
Writing out molden info

Running Mulliken population analysis...


  Restricted hh-TDA Parameters
--------------------------------------------
Number of occupied orbitals:            64
Number of virtual orbitals:            234
Number of molecular orbitals:          298
Number of basis functions:             316
Multiplicity of target state:      singlet

 Generating 2nd functional diffs
Reference energy:             -779.3692657036
Number of electrons:           127.9999801022
XC energy:                     -65.1188937302

      Davidson Diagonalization Parameters
-----------------------------------------------
Number of roots to find:                    4
Number of guess vectors:                   15
Maximum subspace size:                    300
Number of vectors to save:                  4
Collapse vectors per root:                  2
Number of CSFs:                          2080
Maximum Davidson iterations:              500
Residual convergence:                 1.0e-06
Orthogonality tolerance:              1.0e-12
Use incremental sigma vectors:             No

Davidson memory usage:  12.89 MB

Guess Vectors:
  64 &  64 : closed :    -0.095933
  64 &  63 :  open  :    -0.080888
  63 &  63 : closed :    -0.065843
  64 &  62 :  open  :    -0.040311
  63 &  62 :  open  :    -0.025266
  64 &  61 :  open  :     0.007905
  62 &  62 : closed :     0.015312
  63 &  61 :  open  :     0.022950
  64 &  59 :  open  :     0.037559
  63 &  59 :  open  :     0.052603
  64 &  60 :  open  :     0.057600
  64 &  58 :  open  :     0.059572
  62 &  61 :  open  :     0.063528
  63 &  60 :  open  :     0.072645
  63 &  58 :  open  :     0.074617

  Root           Eigenvalue       Energy Change        Residual
-------------------------------------------------------------------
Iteration:    0   Subspace Size:   15
Root: 1:        -0.01464634        -0.01464634         0.02207846  
Root: 2:        -0.00874980        -0.00874980         0.03358037  
Root: 3:         0.05212747         0.05212747         0.03956559  
Root: 4:         0.08898745         0.08898745         0.02776543  

Iteration:    1   Subspace Size:   19
Root: 1:        -0.01588244        -0.00123610         0.00354538  
Root: 2:        -0.01129494        -0.00254514         0.00576666  
Root: 3:         0.04761021        -0.00451727         0.01295880  
Root: 4:         0.08855044        -0.00043701         0.02662927  

Iteration:    2   Subspace Size:   23
Root: 1:        -0.01591194        -0.00002950         0.00064340  
Root: 2:        -0.01137490        -0.00007996         0.00141951  
Root: 3:         0.04709211        -0.00051810         0.00339212  
Root: 4:         0.08661111        -0.00193933         0.01530974  

Iteration:    3   Subspace Size:   27
Root: 1:        -0.01591287        -0.00000093         0.00013198  
Root: 2:        -0.01137945        -0.00000456         0.00029258  
Root: 3:         0.04706400        -0.00002811         0.00083090  
Root: 4:         0.08597959        -0.00063153         0.00473576  

Iteration:    4   Subspace Size:   31
Root: 1:        -0.01591290        -0.00000003         0.00002588  
Root: 2:        -0.01137965        -0.00000020         0.00005106  
Root: 3:         0.04706217        -0.00000183         0.00019480  
Root: 4:         0.08592441        -0.00005517         0.00186610  

Iteration:    5   Subspace Size:   35
Root: 1:        -0.01591290        -0.00000000         0.00000529  
Root: 2:        -0.01137966        -0.00000001         0.00000863  
Root: 3:         0.04706207        -0.00000010         0.00003974  
Root: 4:         0.08591531        -0.00000910         0.00081383  

Iteration:    6   Subspace Size:   39
Root: 1:        -0.01591290        -0.00000000         0.00000100  Converged
Root: 2:        -0.01137966        -0.00000000         0.00000141  
Root: 3:         0.04706207        -0.00000000         0.00001027  
Root: 4:         0.08591338        -0.00000193         0.00031152  

Iteration:    7   Subspace Size:   42
Root: 1:        -0.01591290        -0.00000000         0.00000099  Converged
Root: 2:        -0.01137966        -0.00000000         0.00000023  Converged
Root: 3:         0.04706207        -0.00000000         0.00000219  
Root: 4:         0.08591306        -0.00000032         0.00012141  

Iteration:    8   Subspace Size:   44
Root: 1:        -0.01591290        -0.00000000         0.00000096  Converged
Root: 2:        -0.01137966        -0.00000000         0.00000016  Converged
Root: 3:         0.04706207        -0.00000000         0.00000049  Converged
Root: 4:         0.08591301        -0.00000004         0.00003792  

Iteration:    9   Subspace Size:   45
Root: 1:        -0.01591290        -0.00000000         0.00000094  Converged
Root: 2:        -0.01137966        -0.00000000         0.00000016  Converged
Root: 3:         0.04706207        -0.00000000         0.00000048  Converged
Root: 4:         0.08591301        -0.00000000         0.00001132  

Iteration:   10   Subspace Size:   46
Root: 1:        -0.01591290        -0.00000000         0.00000093  Converged
Root: 2:        -0.01137966        -0.00000000         0.00000016  Converged
Root: 3:         0.04706207        -0.00000000         0.00000048  Converged
Root: 4:         0.08591301        -0.00000000         0.00000320  

Iteration:   11   Subspace Size:   47
Root: 1:        -0.01591290        -0.00000000         0.00000093  Converged
Root: 2:        -0.01137966        -0.00000000         0.00000016  Converged
Root: 3:         0.04706207        -0.00000000         0.00000048  Converged
Root: 4:         0.08591301        -0.00000000         0.00000075  Converged

Davidson converged in 11 iterations
47 sigma vectors were formed

      Davidson Diagonalization Parameters
-----------------------------------------------
Number of roots to find:                    4
Number of guess vectors:                   15
Maximum subspace size:                    300
Number of vectors to save:                  4
Collapse vectors per root:                  2
Number of CSFs:                          2016
Maximum Davidson iterations:              500
Residual convergence:                 1.0e-06
Orthogonality tolerance:              1.0e-12
Use incremental sigma vectors:             No

Davidson memory usage:  12.58 MB

Guess Vectors:
  64 &  63 :  open  :    -0.080888
  64 &  62 :  open  :    -0.040311
  63 &  62 :  open  :    -0.025266
  64 &  61 :  open  :     0.007905
  63 &  61 :  open  :     0.022950
  64 &  59 :  open  :     0.037559
  63 &  59 :  open  :     0.052603
  64 &  60 :  open  :     0.057600
  64 &  58 :  open  :     0.059572
  62 &  61 :  open  :     0.063528
  63 &  60 :  open  :     0.072645
  63 &  58 :  open  :     0.074617
  64 &  57 :  open  :     0.089872
  62 &  59 :  open  :     0.093181
  63 &  57 :  open  :     0.104917

  Root           Eigenvalue       Energy Change        Residual
-------------------------------------------------------------------
Iteration:    0   Subspace Size:   15
Root: 1:        -0.01553618        -0.01553618         0.02080552  
Root: 2:         0.01622536         0.01622536         0.01985184  
Root: 3:         0.06991889         0.06991889         0.02418598  
Root: 4:         0.08651347         0.08651347         0.02463418  

Iteration:    1   Subspace Size:   19
Root: 1:        -0.01657938        -0.00104320         0.00296610  
Root: 2:         0.01490374        -0.00132162         0.00316405  
Root: 3:         0.06775589        -0.00216300         0.00942288  
Root: 4:         0.08491491        -0.00159855         0.00969463  

Iteration:    2   Subspace Size:   23
Root: 1:        -0.01660202        -0.00002264         0.00044208  
Root: 2:         0.01487464        -0.00002910         0.00052850  
Root: 3:         0.06744951        -0.00030638         0.00268246  
Root: 4:         0.08463581        -0.00027910         0.00291564  

Iteration:    3   Subspace Size:   27
Root: 1:        -0.01660246        -0.00000044         0.00006524  
Root: 2:         0.01487377        -0.00000087         0.00008349  
Root: 3:         0.06742646        -0.00002305         0.00067094  
Root: 4:         0.08461011        -0.00002570         0.00078632  

Iteration:    4   Subspace Size:   31
Root: 1:        -0.01660247        -0.00000001         0.00000912  
Root: 2:         0.01487376        -0.00000002         0.00001190  
Root: 3:         0.06742501        -0.00000145         0.00012529  
Root: 4:         0.08460851        -0.00000159         0.00020406  

Iteration:    5   Subspace Size:   35
Root: 1:        -0.01660247        -0.00000000         0.00000145  
Root: 2:         0.01487376        -0.00000000         0.00000179  
Root: 3:         0.06742496        -0.00000005         0.00002182  
Root: 4:         0.08460842        -0.00000010         0.00004247  

Iteration:    6   Subspace Size:   39
Root: 1:        -0.01660247        -0.00000000         0.00000022  Converged
Root: 2:         0.01487376        -0.00000000         0.00000026  Converged
Root: 3:         0.06742496        -0.00000000         0.00000412  
Root: 4:         0.08460841        -0.00000000         0.00001031  

Iteration:    7   Subspace Size:   41
Root: 1:        -0.01660247        -0.00000000         0.00000020  Converged
Root: 2:         0.01487376        -0.00000000         0.00000026  Converged
Root: 3:         0.06742496        -0.00000000         0.00000061  Converged
Root: 4:         0.08460841        -0.00000000         0.00000186  

Iteration:    8   Subspace Size:   42
Root: 1:        -0.01660247        -0.00000000         0.00000019  Converged
Root: 2:         0.01487376        -0.00000000         0.00000025  Converged
Root: 3:         0.06742496        -0.00000000         0.00000054  Converged
Root: 4:         0.08460841        -0.00000000         0.00000040  Converged

Davidson converged in 8 iterations
42 sigma vectors were formed

  Root   Mult.   Total Energy (a.u.)   Ex. Energy (a.u.)     Ex. Energy (eV)     Ex. Energy (nm)        Osc. (a.u.)  
-------------------------------------------------------------------------------------------------------------------
     1  triplet       -779.38586818
     2  singlet       -779.38517860          0.00068957          0.01876424      66074.74883197          0.00000000
     3  singlet       -779.38064536          0.00522281          0.14211995       8723.91401599          0.00000000
     4  triplet       -779.35439195          0.03147623          0.85651160       1447.54864996          0.00043207
     5  singlet       -779.32220363          0.06366454          1.73240004        715.67892849          0.00000000
     6  triplet       -779.30184074          0.08402743          2.28650245        542.24398902          0.02986627
     7  triplet       -779.28465729          0.10121088          2.75408784        450.18252026          0.27609401
     8  singlet       -779.28335269          0.10251548          2.78958772        444.45356514          0.00000000

Triplet  1: Largest CI coefficients:
  63  &  64 :  open  :   0.644520
  64  &  63 :  open  :  -0.644520
  62  &  63 :  open  :   0.267503
  63  &  62 :  open  :  -0.267503

Singlet  2: Largest CI coefficients:
  63  &  64 :  open  :  -0.635925
  64  &  63 :  open  :  -0.635925
  62  &  63 :  open  :   0.266852
  63  &  62 :  open  :   0.266852

Singlet  3: Largest CI coefficients:
  64  &  64 : closed :   0.956405
  62  &  62 : closed :  -0.236500

Triplet  4: Largest CI coefficients:
  62  &  64 :  open  :   0.694973
  64  &  62 :  open  :  -0.694973

Singlet  5: Largest CI coefficients:
  62  &  64 :  open  :   0.544358
  64  &  62 :  open  :   0.544358
  62  &  62 : closed :  -0.373745
  61  &  64 :  open  :   0.310424
  64  &  61 :  open  :   0.310424
  64  &  64 : closed :  -0.182602

Triplet  6: Largest CI coefficients:
  61  &  64 :  open  :  -0.694098
  64  &  61 :  open  :   0.694098

Triplet  7: Largest CI coefficients:
  61  &  63 :  open  :  -0.548148
  63  &  61 :  open  :   0.548148
  62  &  63 :  open  :   0.257259
  63  &  62 :  open  :  -0.257259
  59  &  63 :  open  :   0.230376
  63  &  59 :  open  :  -0.230376
  58  &  63 :  open  :  -0.178941
  63  &  58 :  open  :   0.178941
  63  &  64 :  open  :  -0.150793
  64  &  63 :  open  :   0.150793
  60  &  63 :  open  :   0.103775
  63  &  60 :  open  :  -0.103775

Singlet  8: Largest CI coefficients:
  61  &  63 :  open  :  -0.523089
  63  &  61 :  open  :  -0.523089
  62  &  63 :  open  :   0.251036
  63  &  62 :  open  :   0.251036
  59  &  63 :  open  :   0.244837
  63  &  59 :  open  :   0.244837
  58  &  63 :  open  :  -0.180612
  63  &  58 :  open  :  -0.180612
  63  &  64 :  open  :   0.150100
  64  &  63 :  open  :   0.150100
  60  &  63 :  open  :   0.107752
  63  &  60 :  open  :   0.107752
  61  &  64 :  open  :  -0.104739
  64  &  61 :  open  :  -0.104739

Singlet state dipole moments:

  Root       Dx         Dy         Dz         |D|  (Debye)
------------------------------------------------------------
     1    -9.6228     1.8121    -1.3704     9.8874
     2   -18.8771    -0.0934    -0.7020    18.8904
     3    -9.9716    -2.4815     0.5317    10.2895
     4     0.0579    -0.1915    -1.2174     1.2338

Triplet state dipole moments:

  Root       Dx         Dy         Dz         |D|  (Debye)
------------------------------------------------------------
     1    -9.4970     1.8020    -1.3681     9.7628
     2   -10.9030     0.5957    -1.0182    10.9667
     3    -7.1481    -3.9673     0.7648     8.2109
     4     0.7146    -0.1102    -1.2877     1.4768

Transition dipole moments between singlet states:

    Transition       Tx         Ty         Tz         |T| (a.u.)
------------------------------------------------------------------
     1 ->    2    -0.1185    -0.0802     0.0110     0.1435
     1 ->    3     0.6356    -0.3191     0.1653     0.7302
     1 ->    4    -1.9885     0.3575    -0.0988     2.0228
     2 - in gcp call
 n=          32
 coors(1) =   -9.82907307574740        2.14090672561663     
 -4.209139704558350E-002
 coors(2) =   -7.56377874029367        3.39074094908761     
  0.180688670573229     
 elements:            7           6
 gcp_e =   0.000000000000000E+000
 echo:  F
 pbc:  F
 method =pbeh3c              
 in gcp call
 n=          32
 coors(1) =   -9.82907307574740        2.14090672561663     
 -4.209139704558350E-002
 coors(2) =   -7.56377874029367        3.39074094908761     
  0.180688670573229     
 elements:            7           6
 gcp_e =   0.000000000000000E+000
 echo:  F
 pbc:  F
 method =pbeh3c              
>    3     2.4403     0.5610    -0.2365     2.5151
     2 ->    4     0.7984     0.0079    -0.0382     0.7994
     3 ->    4    -1.0705     0.0997    -0.0354     1.0757

Transition dipole moments between triplet states:

    Transition       Tx         Ty         Tz         |T| (a.u.)
------------------------------------------------------------------
     1 ->    2    -0.2566     0.2195    -0.0805     0.3472
     1 ->    3     0.8479    -0.2993     0.1838     0.9178
     1 ->    4    -1.9840     0.3304    -0.0653     2.0124
     2 ->    3    -2.8000     0.2585    -0.2148     2.8201
     2 ->    4    -0.0333    -0.0210    -0.0053     0.0397
     3 ->    4    -0.5033    -0.0911     0.0509     0.5140

Magnetic transition dipole moments and rotational strengths:

 Transition      Lx         Ly         Lz       R(len)     R(vel) (a.u.)
------------------------------------------------------------------------
 1 ->    2    -0.2519    -0.5664     0.1172    -0.0765     0.0735
 1 ->    3    -0.1203    -0.1462     0.1554     0.0041     0.0161
 1 ->    4     0.2915    -0.0929     0.3678     0.6493     0.7017

Electric transition quadrupole moments (Cartesian):

 Transition      Qxy        Qxz        Qyz        Qxx        Qyy        Qzz       norm (a.u.)
----------------------------------------------------------------------------------------------
 1 ->    2    -0.2567     0.3066    -0.0026    -0.4550    -0.0526     0.1842     0.6354
 1 ->    3    -2.0361     1.1806     0.0221     6.7690     0.0549     0.2021     7.1696
 1 ->    4    -1.3894     0.1309    -0.0809     5.4078     0.5543     0.0871     5.6137


Building Xtilde...

Building Z-vector RHS...

 Generating 2nd functional diffs
Solving CPSCF equations
Using DIIS solver

 Iter         Residual      
------  --------------------
    1      4.594331869398
    2      8.864684385784
    3      0.397755598948
    4      0.093170803501
    5      0.030455772104
    6      0.013542650437
    7      0.006337882424
    8      0.001504554608
    9      0.000339285837
   10      0.000134924461
   11      0.000043118682
   12      0.000022268935
   13      0.000008812320
   14      0.000003026586
   15      0.000001016558
   16      0.000000595884

CPSCF converged

Building X...

Computing grad Generating 2nd functional diffs
 Generating 2nd functional diffs
Building Xtilde...

Building Z-vector RHS...

 Generating 2nd functional diffs
Solving CPSCF equations
Using DIIS solver

 Iter         Residual      
------  --------------------
    1      2.557118374472
    2      4.757699537823
    3      0.568970236863
    4      0.125862603414
    5      0.021638853949
    6      0.006536609765
    7      0.002261855084
    8      0.001074010189
    9      0.000378728757
   10      0.000189104043
   11      0.000069451641
   12      0.000035099382
   13      0.000011568130
   14      0.000004987315
   15      0.000001647403
   16      0.000001038585
   17      0.000000474472

CPSCF converged

Building X...

Computing grad Generating 2nd functional diffs
 Generating 2nd functional diffs
Building Xtilde...

Building Z-vector RHS...

 Generating 2nd functional diffs
Solving CPSCF equations
Using DIIS solver

 Iter         Residual      
------  --------------------
    1      0.165788736981
    2      0.326303906875
    3      0.019852252212
    4      0.010175452974
    5      0.004377460754
    6      0.001559264744
    7      0.000599492569
    8      0.000200775006
    9      0.000088136872
   10      0.000028292914
   11      0.000010631122
   12      0.000004571707
   13      0.000001554448
   14      0.000000833082

CPSCF converged

Building X...

 Generating 2nd functional diffs
 Generating 2nd functional diffs
Lower state energy:      -779.3851786021
Upper state energy:      -779.3806453623
Energy difference:          0.0045332398
 Energy calculation finished, energy:  0.000000000E+00

Converting Cartesians to HDLC

Converting Cartesians to HDLC

Converting Cartesians to HDLC
 in dlf_makehessian...
Updating Hessian with the BFGS update, No     2
Testing convergence  in cycle    3
    Energy  0.0000E+00 Target: 1.0000E-05 converged?  yes
  Max step  3.6875E+01 Target: 4.0000E-04 converged?   no
  RMS step  3.8555E+00 Target: 2.6667E-04 converged?   no
  Max grad  9.2867E-01 Target: 1.0000E-04 converged?   no
  RMS grad  2.9410E-01 Target: 6.6667E-05 converged?   no

Converting HDLC to Cartesians
 in gcp call
 n=          32
 coors(1) =   -9.68490414487805        2.16039177491262     
 -5.188985580777167E-002
 coors(2) =   -7.42619987761190        3.39824341272975     
  0.190350034127095     
 elements:            7           6
 gcp_e =    1.00000000000000     
 echo:  F
 pbc:  F
 method =pbeh3c              
DFTD Energy:    -0.0203024 hartree
gCP Energy:     0.0562246 hartree
| Total AOs: 316    Total MOs: 298
Setting up the DFT grid...
| time to set the grid = 0.07 s
DFT grid points: 367996 (11499 points/atom)

                      *** Start SCF Iterations ***

 Iter     DIIS Error       Energy change      Electrons        XC Energy           Energy        Time(s)
----------------------------------------------------------------------------------------------------------
Initial temperature is 0.250000
| Skip purify step
|    1     0.0431225990    -779.2716263905   126.0780677329   -64.4455575543    -779.2716263905     1.93  
|    2     0.0690037286      +7.4073742778   125.9999948534   -63.7562918320    -771.8642521127     1.89  
|    3     0.0329306683      -0.1599647637   125.9999960908   -63.7780913667    -772.0242168764     1.86  
|    4     0.0232301176      -0.0189116562   125.9999950880   -63.8445247881    -772.0431285326     1.83  
|    5     0.0053472377      -0.0144106522   125.9999957766   -63.8575056444    -772.0575391848     1.78  
|    6     0.0044783807      -0.0004658786   125.9999954968   -63.8488786529    -772.0580050634     1.73  
|    7     0.0004732618      -0.0003209542   125.9999957008   -63.8539967818    -772.0583260176     1.69  
|    8     0.0004203230      -0.0000122677   125.9999956854   -63.8550169186    -772.0583382853     1.63  
|    9     0.0001123949      -0.0000040637   125.9999957018   -63.8550316795    -772.0583423489     1.96  
|   10     0.0000647050      -0.0000006679   125.9999957064   -63.8547426989    -772.0583430169     1.58  
|   11     0.0000101423      -0.0000001078   125.9999957089   -63.8547880092    -772.0583431247     1.56  
----------------------------------------------------------------------------------------------------------
FINAL ENERGY: -772.0583431247 a.u.
Fractional Occupation Entropy: 0.0000000000
Mermin Free Energy:            -772.0583431247
DISPERSION CONTRIBUTION TO ENERGY: -0.0203023616 a.u.
GCP BSSE CORRECTION: 0.0562246274 a.u.
HOMO-LUMO GAP: 1.008 eV
CENTER OF MASS: {0.001052, -0.071677, -0.039609} ANGS
DIPOLE MOMENT: {-11.674986, -1.969665, 1.350559} (|D| = 11.916749) DEBYE
Writing out molden info

Running Mulliken population analysis...


  Restricted hh-TDA Parameters
--------------------------------------------
Number of occupied orbitals:            64
Number of virtual orbitals:            234
Number of molecular orbitals:          298
Number of basis functions:             316
Multiplicity of target state:      singlet

 Generating 2nd functional diffs
Reference energy:             -779.3945226327
Number of electrons:           127.9999956415
XC energy:                     -65.1689282440

      Davidson Diagonalization Parameters
-----------------------------------------------
Number of roots to find:                    4
Number of guess vectors:                   15
Maximum subspace size:                    300
Number of vectors to save:                  4
Collapse vectors per root:                  2
Number of CSFs:                          2080
Maximum Davidson iterations:              500
Residual convergence:                 1.0e-06
Orthogonality tolerance:              1.0e-12
Use incremental sigma vectors:             No

Davidson memory usage:  12.89 MB

Guess Vectors:
  64 &  64 : closed :    -0.122171
  64 &  63 :  open  :    -0.100399
  63 &  63 : closed :    -0.078627
  64 &  62 :  open  :    -0.045239
  63 &  62 :  open  :    -0.023468
  64 &  61 :  open  :    -0.005848
  63 &  61 :  open  :     0.015924
  64 &  59 :  open  :     0.028833
  62 &  62 : closed :     0.031692
  64 &  60 :  open  :     0.040174
  63 &  59 :  open  :     0.050604
  64 &  58 :  open  :     0.059831
  63 &  60 :  open  :     0.061946
  62 &  61 :  open  :     0.071083
  64 &  57 :  open  :     0.074348

  Root           Eigenvalue       Energy Change        Residual
-------------------------------------------------------------------
Iteration:    0   Subspace Size:   15
Root: 1:        -0.02997571        -0.02997571         0.02955898  
Root: 2:        -0.02984415        -0.02984415         0.03479877  
Root: 3:         0.04455362         0.04455362         0.03957227  
Root: 4:         0.08359174         0.08359174         0.03488325  

Iteration:    1   Subspace Size:   19
Root: 1:        -0.03288728        -0.00291157         0.00546777  
Root: 2:        -0.03148393        -0.00163978         0.00416863  
Root: 3:         0.03969983        -0.00485379         0.01255952  
Root: 4:         0.08016512        -0.00342662         0.03232577  

Iteration:    2   Subspace Size:   23
Root: 1:        -0.03295601        -0.00006873         0.00110865  
Root: 2:        -0.03152423        -0.00004030         0.00076506  
Root: 3:         0.03921339        -0.00048643         0.00346073  
Root: 4:         0.07717629        -0.00298884         0.01691909  

Iteration:    3   Subspace Size:   27
Root: 1:        -0.03295856        -0.00000254         0.00021071  
Root: 2:        -0.03152546        -0.00000123         0.00013831  
Root: 3:         0.03918394        -0.00002945         0.00080961  
Root: 4:         0.07637467        -0.00080162         0.00499237  

Iteration:    4   Subspace Size:   31
Root: 1:        -0.03295865        -0.00000009         0.00003498  
Root: 2:        -0.03152549        -0.00000003         0.00002924  
Root: 3:         0.03918235        -0.00000159         0.00019946  
Root: 4:         0.07630439        -0.00007027         0.00183024  

Iteration:    5   Subspace Size:   35
Root: 1:        -0.03295865        -0.00000000         0.00000578  
Root: 2:        -0.03152549        -0.00000000         0.00000500  
Root: 3:         0.03918225        -0.00000010         0.00004025  
Root: 4:         0.07629532        -0.00000908         0.00085009  

Iteration:    6   Subspace Size:   39
Root: 1:        -0.03295865        -0.00000000         0.00000098  Converged
Root: 2:        -0.03152549        -0.00000000         0.00000083  Converged
Root: 3:         0.03918225        -0.00000000         0.00000855  
Root: 4:         0.07629263        -0.00000269         0.00044758  

Iteration:    7   Subspace Size:   41
Root: 1:        -0.03295865        -0.00000000         0.00000094  Converged
Root: 2:        -0.03152549        -0.00000000         0.00000078  Converged
Root: 3:         0.03918225        -0.00000000         0.00000179  
Root: 4:         0.07629191        -0.00000072         0.00019292  

Iteration:    8   Subspace Size:   43
Root: 1:        -0.03295865        -0.00000000         0.00000088  Converged
Root: 2:        -0.03152549        -0.00000000         0.00000077  Converged
Root: 3:         0.03918225        -0.00000000         0.00000039  Converged
Root: 4:         0.07629182        -0.00000009         0.00005148  

Iteration:    9   Subspace Size:   44
Root: 1:        -0.03295865        -0.00000000         0.00000085  Converged
Root: 2:        -0.03152549        -0.00000000         0.00000076  Converged
Root: 3:         0.03918225        -0.00000000         0.00000036  Converged
Root: 4:         0.07629182        -0.00000001         0.00001530  

Iteration:   10   Subspace Size:   45
Root: 1:        -0.03295865        -0.00000000         0.00000084  Converged
Root: 2:        -0.03152549        -0.00000000         0.00000076  Converged
Root: 3:         0.03918225        -0.00000000         0.00000036  Converged
Root: 4:         0.07629182        -0.00000000         0.00000419  

Iteration:   11   Subspace Size:   46
Root: 1:        -0.03295865        -0.00000000         0.00000084  Converged
Root: 2:        -0.03152549        -0.00000000         0.00000074  Converged
Root: 3:         0.03918225        -0.00000000         0.00000036  Converged
Root: 4:         0.07629182        -0.00000000         0.00000078  Converged

Davidson converged in 11 iterations
46 sigma vectors were formed

      Davidson Diagonalization Parameters
-----------------------------------------------
Number of roots to find:                    4
Number of guess vectors:                   15
Maximum subspace size:                    300
Number of vectors to save:                  4
Collapse vectors per root:                  2
Number of CSFs:                          2016
Maximum Davidson iterations:              500
Residual convergence:                 1.0e-06
Orthogonality tolerance:              1.0e-12
Use incremental sigma vectors:             No

Davidson memory usage:  12.58 MB

Guess Vectors:
  64 &  63 :  open  :    -0.100399
  64 &  62 :  open  :    -0.045239
  63 &  62 :  open  :    -0.023468
  64 &  61 :  open  :    -0.005848
  63 &  61 :  open  :     0.015924
  64 &  59 :  open  :     0.028833
  64 &  60 :  open  :     0.040174
  63 &  59 :  open  :     0.050604
  64 &  58 :  open  :     0.059831
  63 &  60 :  open  :     0.061946
  62 &  61 :  open  :     0.071083
  64 &  57 :  open  :     0.074348
  63 &  58 :  open  :     0.081603
  63 &  57 :  open  :     0.096119
  64 &  56 :  open  :     0.101341

  Root           Eigenvalue       Energy Change        Residual
-------------------------------------------------------------------
Iteration:    0   Subspace Size:   15
Root: 1:        -0.03132708        -0.03132708         0.02269826  
Root: 2:         0.01506658         0.01506658         0.02154018  
Root: 3:         0.05837545         0.05837545         0.02554868  
Root: 4:         0.07752300         0.07752300         0.02814804  

Iteration:    1   Subspace Size:   19
Root: 1:        -0.03253153        -0.00120445         0.00323554  
Root: 2:         0.01348563        -0.00158096         0.00328300  
Root: 3:         0.05585030        -0.00252515         0.00825341  
Root: 4:         0.07527304        -0.00224996         0.01127875  

Iteration:    2   Subspace Size:   23
Root: 1:        -0.03255708        -0.00002555         0.00055986  
Root: 2:         0.01345570        -0.00002993         0.00074903  
Root: 3:         0.05562356        -0.00022674         0.00218982  
Root: 4:         0.07490154        -0.00037151         0.00393973  

Iteration:    3   Subspace Size:   27
Root: 1:        -0.03255774        -0.00000066         0.00008310  
Root: 2:         0.01345412        -0.00000158         0.00013901  
Root: 3:         0.05560897        -0.00001459         0.00051669  
Root: 4:         0.07485599        -0.00004555         0.00093991  

Iteration:    4   Subspace Size:   31
Root: 1:        -0.03255775        -0.00000001         0.00001296  
Root: 2:         0.01345407        -0.00000005         0.00002269  
Root: 3:         0.05560808        -0.00000089         0.00010687  
Root: 4:         0.07485360        -0.00000239         0.00022734  

Iteration:    5   Subspace Size:   35
Root: 1:        -0.03255776        -0.00000000         0.00000197  
Root: 2:         0.01345407        -0.00000000         0.00000394  
Root: 3:         0.05560805        -0.00000003         0.00001816  
Root: 4:         0.07485348        -0.00000011         0.00004608  

Iteration:    6   Subspace Size:   39
Root: 1:        -0.03255776        -0.00000000         0.00000024  Converged
Root: 2:         0.01345407        -0.00000000         0.00000059  Converged
Root: 3:         0.05560805        -0.00000000         0.00000332  
Root: 4:         0.07485348        -0.00000000         0.00000874  

Iteration:    7   Subspace Size:   41
Root: 1:        -0.03255776        -0.00000000         0.00000023  Converged
Root: 2:         0.01345407        -0.00000000         0.00000054  Converged
Root: 3:         0.05560805        -0.00000000         0.00000056  Converged
Root: 4:         0.07485348        -0.00000000         0.00000144  

Iteration:    8   Subspace Size:   42
Root: 1:        -0.03255776        -0.00000000         0.00000023  Converged
Root: 2:         0.01345407        -0.00000000         0.00000053  Converged
Root: 3:         0.05560805        -0.00000000         0.00000042  Converged
Root: 4:         0.07485348        -0.00000000         0.00000027  Converged

Davidson converged in 8 iterations
42 sigma vectors were formed

  Root   Mult.   Total Energy (a.u.)   Ex. Energy (a.u.)     Ex. Energy (eV)     Ex. Energy (nm)        Osc. (a.u.)  
-------------------------------------------------------------------------------------------------------------------
     1  singlet       -779.42748128
     2  triplet       -779.42708039          0.00040090          0.01090896     113653.59012377          0.00000000
     3  singlet       -779.42604812          0.00143316          0.03899828      31792.22942652          0.00025444
     4  triplet       -779.38106857          0.04641272          1.26295410        981.70013140          0.00000000
     5  singlet       -779.35534039          0.07214090          1.96305339        631.58863164          0.18931278
     6  triplet       -779.33891458          0.08856670          2.41002214        514.45262203          0.00000000
     7  triplet       -779.31966915          0.10781213          2.93371685        422.61822437          0.00000000
     8  singlet       -779.31823082          0.10925047          2.97285603        417.05423799          0.00497084

Singlet  1: Largest CI coefficients:
  64  &  64 : closed :   0.974974
  62  &  62 : closed :  -0.131167

Triplet  2: Largest CI coefficients:
  63  &  64 :  open  :   0.668386
  64  &  63 :  open  :  -0.668386
  62  &  63 :  open  :   0.200503
  63  &  62 :  open  :  -0.200503

Singlet  3: Largest CI coefficients:
  63  &  64 :  open  :  -0.659199
  64  &  63 :  open  :  -0.659199
  62  &  63 :  open  :   0.201165
  63  &  62 :  open  :   0.201165
  64  &  64 : closed :  -0.100849

Triplet  4: Largest CI coefficients:
  62  &  64 :  open  :   0.694402
  64  &  62 :  open  :  -0.694402

Singlet  5: Largest CI coefficients:
  62  &  64 :  open  :  -0.569279
  64  &  62 :  open  :  -0.569279
  61  &  64 :  open  :   0.339818
  64  &  61 :  open  :   0.339818
  62  &  62 : closed :   0.263116
  64  &  64 : closed :   0.113020

Triplet  6: Largest CI coefficients:
  61  &  64 :  open  :  -0.696778
  64  &  61 :  open  :   0.696778

Triplet  7: Largest CI coefficients:
  61  &  63 :  open  :  -0.528176
  63  &  61 :  open  :   0.528176
  62  &  63 :  open  :  -0.348548
  63  &  62 :  open  :   0.348548
  59  &  63 :  open  :  -0.207992
  63  &  59 :  open  :   0.207992
  63  &  64 :  open  :   0.139415
  64  &  63 :  open  :  -0.139415
  58  &  63 :  open  :   0.121686
  63  &  58 :  open  :  -0.121686

Singlet  8: Largest CI coefficients:
  61  &  63 :  open  :  -0.515337
  63  &  61 :  open  :  -0.515337
  62  &  63 :  open  :  -0.338862
  63  &  62 :  open  :  -0.338862
  59  &  63 :  open  :  -0.225272
  63  &  59 :  open  :  -0.225272
  63  &  64 :  open  :  -0.142554
  64  &  63 :  open  :  -0.142554
  58  &  63 :  open  :   0.121984
  63  &  58 :  open  :   0.121984

Singlet state dipole moments:

  Root       Dx         Dy         Dz         |D|  (Debye)
------------------------------------------------------------
     1   -20.1889    -0.5724    -0.5419    20.2043
     2    -8.7695     1.4542    -1.1894     8.9685
     3    -5.4404    -2.2794     0.4811     5.9181
     4    -0.8881    -0.4009    -1.1447     1.5033

Triplet state dipole moments:

  Root       Dx         Dy         Dz         |D|  (Debye)
------------------------------------------------------------
     1    -8.4862     1.4434    -1.1996     8.6913
     2   -10.2519    -0.0370    -0.7909    10.2824
     3    -7.9831    -3.6479     0.6144     8.7985
     4    -0.6626    -0.3552    -1.1779     1.3974

Transition dipole moments between singlet states:

    Transition       Tx         Ty         Tz         |T| (a.u.)
------------------------------------------------------------------
     1 ->    2     0.5116     0.0582    -0.0347     0.5161
     1 ->    3    -1.9398    -0.3843     0.1607     1.9840
     1 ->    4    -0.2441    -0.0797     0.0479     0.2612
     2 ->    3    -0.4746     0.4042    -0.2146     0.6593
     2 ->    4     2.2393    -0.3870     0.0810     2.2739
     3 ->    4    -0.6729     0.0426    -0.0103     0.6743

 in gcp call
 n=          32
 coors(1) =   -9.68490414487805        2.16039177491262     
 -5.188985580777167E-002
 coors(2) =   -7.42619987761190        3.39824341272975     
  0.190350034127095     
 elements:            7           6
 gcp_e =   0.000000000000000E+000
 echo:  F
 pbc:  F
 method =pbeh3c              
 in gcp call
 n=          32
 coors(1) =   -9.68490414487805        2.16039177491262     
 -5.188985580777167E-002
 coors(2) =   -7.42619987761190        3.39824341272975     
  0.190350034127095     
 elements:            7           6
 gcp_e =   0.000000000000000E+000
 echo:  F
 pbc:  F
 method =pbeh3c              
Transition dipole moments between triplet states:

    Transition       Tx         Ty         Tz         |T| (a.u.)
------------------------------------------------------------------
     1 ->    2    -0.3528     0.2408    -0.0992     0.4385
     1 ->    3    -0.8642     0.2932    -0.1927     0.9327
     1 ->    4     2.1965    -0.3772     0.0626     2.2295
     2 ->    3     3.2244    -0.2376     0.2465     3.2425
     2 ->    4     0.0309     0.0163     0.0085     0.0360
     3 ->    4    -0.3825    -0.0869     0.0507     0.3955

Magnetic transition dipole moments and rotational strengths:

 Transition      Lx         Ly         Lz       R(len)     R(vel) (a.u.)
------------------------------------------------------------------------
 1 ->    2     0.2031     0.5054    -0.0834    -0.1362     0.0301
 1 ->    3     0.1057    -0.0326     0.0075     0.1913     0.2293
 1 ->    4    -0.0001     0.0826     0.0504     0.0041     0.0084

Electric transition quadrupole moments (Cartesian):

 Transition      Qxy        Qxz        Qyz        Qxx        Qyy        Qzz       norm (a.u.)
----------------------------------------------------------------------------------------------
 1 ->    2     0.5075     0.0455    -0.2272    -0.7957    -0.0211     0.0611     0.9739
 1 ->    3    -2.8485     0.9837     0.6271     4.4612    -0.4531    -0.1095     5.4401
 1 ->    4    -0.5628     0.2989     0.0413     0.5597    -0.0443     0.0091     0.8504


Building Xtilde...

Building Z-vector RHS...

 Generating 2nd functional diffs
Solving CPSCF equations
Using DIIS solver

 Iter         Residual      
------  --------------------
    1      2.304707613704
    2      4.561891463096
    3      0.655702823511
    4      0.110047305979
    5      0.023839489534
    6      0.006432676993
    7      0.001786818760
    8      0.001019382775
    9      0.000381258322
   10      0.000154675383
   11      0.000062997138
   12      0.000029011525
   13      0.000008106969
   14      0.000004701054
   15      0.000001536923
   16      0.000000929385

CPSCF converged

Building X...

Computing grad Generating 2nd functional diffs
 Generating 2nd functional diffs
Building Xtilde...

Building Z-vector RHS...

 Generating 2nd functional diffs
Solving CPSCF equations
Using DIIS solver

 Iter         Residual      
------  --------------------
    1      4.477252901935
    2      8.722348943061
    3      0.650732792763
    4      0.144976163630
    5      0.025974465611
    6      0.014052863500
    7      0.005917599303
    8      0.001423875724
    9      0.000324735462
   10      0.000147929560
   11      0.000053014122
   12      0.000032061784
   13      0.000010504517
   14      0.000004314799
   15      0.000001819480
   16      0.000000703288

CPSCF converged

Building X...

Computing grad Generating 2nd functional diffs
 Generating 2nd functional diffs
Building Xtilde...

Building Z-vector RHS...

 Generating 2nd functional diffs
Solving CPSCF equations
Using DIIS solver

 Iter         Residual      
------  --------------------
    1      0.352265520958
    2      0.645604766691
    3      0.034142444832
    4      0.012623589065
    5      0.007020808105
    6      0.002559684230
    7      0.000675531876
    8      0.000250592870
    9      0.000111503798
   10      0.000034086283
   11      0.000015872364
   12      0.000004137675
   13      0.000002677992
   14      0.000001017323
   15      0.000000546750

CPSCF converged

Building X...

 Generating 2nd functional diffs
 Generating 2nd functional diffs
Lower state energy:      -779.4274812848
Upper state energy:      -779.4260481242
Energy difference:          0.0014331606
 Energy calculation finished, energy:  0.000000000E+00

Converting Cartesians to HDLC

Converting Cartesians to HDLC

Converting Cartesians to HDLC
 in dlf_makehessian...
Updating Hessian with the BFGS update, No     3
Testing convergence  in cycle    4
    Energy  0.0000E+00 Target: 1.0000E-05 converged?  yes
  Max step  3.6879E+01 Target: 4.0000E-04 converged?   no
  RMS step  4.1503E+00 Target: 2.6667E-04 converged?   no
  Max grad  3.8654E-01 Target: 1.0000E-04 converged?   no
  RMS grad  1.1949E-01 Target: 6.6667E-05 converged?   no

Converting HDLC to Cartesians
 in gcp call
 n=          32
 coors(1) =   -9.60146221853495        2.15638828603070     
 -5.997684207126358E-002
 coors(2) =   -7.36038824892235        3.40417885961015     
  0.198499369337257     
 elements:            7           6
 gcp_e =    1.00000000000000     
 echo:  F
 pbc:  F
 method =pbeh3c              
DFTD Energy:    -0.0203191 hartree
gCP Energy:     0.0567859 hartree
| Total AOs: 316    Total MOs: 298
Setting up the DFT grid...
| time to set the grid = 0.08 s
DFT grid points: 367834 (11494 points/atom)

                      *** Start SCF Iterations ***

 Iter     DIIS Error       Energy change      Electrons        XC Energy           Energy        Time(s)
----------------------------------------------------------------------------------------------------------
Initial temperature is 0.250000
| Skip purify step
|    1     0.0329323722    -779.2471827873   126.0479992905   -64.4901987937    -779.2471827873     1.94  
|    2     0.0730808332      +7.4182907777   125.9999951795   -63.7835543563    -771.8288920096     1.87  
|    3     0.0249588158      -0.1933998126   125.9999962430   -63.8168806714    -772.0222918222     1.87  
|    4     0.0200127022      -0.0180306593   125.9999956632   -63.8663191594    -772.0403224815     1.81  
|    5     0.0052976271      -0.0113297305   125.9999958172   -63.8872138620    -772.0516522120     1.75  
|    6     0.0023238435      -0.0012700745   125.9999960255   -63.8963748499    -772.0529222865     1.72  
|    7     0.0008624406      -0.0001934678   125.9999959672   -63.8962888085    -772.0531157543     1.68  
|    8     0.0002821564      -0.0000196704   125.9999960079   -63.8989796575    -772.0531354247     1.64  
|    9     0.0000937620      -0.0000042022   125.9999960102   -63.8983316870    -772.0531396268     1.97  
|   10     0.0000462112      -0.0000004649   125.9999960206   -63.8982754144    -772.0531400917     1.57  
----------------------------------------------------------------------------------------------------------
FINAL ENERGY: -772.0531400917 a.u.
Fractional Occupation Entropy: 0.0000000000
Mermin Free Energy:            -772.0531400917
DISPERSION CONTRIBUTION TO ENERGY: -0.0203191349 a.u.
GCP BSSE CORRECTION: 0.0567859289 a.u.
HOMO-LUMO GAP: 1.045 eV
CENTER OF MASS: {0.003062, -0.075603, -0.035253} ANGS
DIPOLE MOMENT: {-11.558138, -1.591890, 1.173234} (|D| = 11.726088) DEBYE
Writing out molden info

Running Mulliken population analysis...


  Restricted hh-TDA Parameters
--------------------------------------------
Number of occupied orbitals:            64
Number of virtual orbitals:            234
Number of molecular orbitals:          298
Number of basis functions:             316
Multiplicity of target state:      singlet

 Generating 2nd functional diffs
Reference energy:             -779.3874346713
Number of electrons:           127.9999959577
XC energy:                     -65.2133294287

      Davidson Diagonalization Parameters
-----------------------------------------------
Number of roots to find:                    4
Number of guess vectors:                   15
Maximum subspace size:                    300
Number of vectors to save:                  4
Collapse vectors per root:                  2
Number of CSFs:                          2080
Maximum Davidson iterations:              500
Residual convergence:                 1.0e-06
Orthogonality tolerance:              1.0e-12
Use incremental sigma vectors:             No

Davidson memory usage:  12.89 MB

Guess Vectors:
  64 &  64 : closed :    -0.135930
  64 &  63 :  open  :    -0.115507
  63 &  63 : closed :    -0.095084
  64 &  62 :  open  :    -0.049328
  63 &  62 :  open  :    -0.028905
  64 &  61 :  open  :    -0.011032
  63 &  61 :  open  :     0.009391
  64 &  59 :  open  :     0.023173
  64 &  60 :  open  :     0.031431
  62 &  62 : closed :     0.037274
  63 &  59 :  open  :     0.043596
  63 &  60 :  open  :     0.051854
  64 &  58 :  open  :     0.059899
  64 &  57 :  open  :     0.066038
  62 &  61 :  open  :     0.075570

  Root           Eigenvalue       Energy Change        Residual
-------------------------------------------------------------------
Iteration:    0   Subspace Size:   15
Root: 1:        -0.04359297        -0.04359297         0.02644565  
Root: 2:        -0.04167187        -0.04167187         0.03927153  
Root: 3:         0.04027437         0.04027437         0.03917774  
Root: 4:         0.07511329         0.07511329         0.03165985  

Iteration:    1   Subspace Size:   19
Root: 1:        -0.04532232        -0.00172935         0.00432622  
Root: 2:        -0.04468075        -0.00300888         0.00525089  
Root: 3:         0.03545902        -0.00481535         0.01193042  
Root: 4:         0.07118651        -0.00392678         0.03096446  

Iteration:    2   Subspace Size:   23
Root: 1:        -0.04536556        -0.00004324         0.00076103  
Root: 2:        -0.04474289        -0.00006214         0.00101153  
Root: 3:         0.03502718        -0.00043184         0.00332186  
Root: 4:         0.06891618        -0.00227032         0.01888047  

Iteration:    3   Subspace Size:   27
Root: 1:        -0.04536666        -0.00000110         0.00012298  
Root: 2:        -0.04474495        -0.00000206         0.00018153  
Root: 3:         0.03499938        -0.00002780         0.00081336  
Root: 4:         0.06784239        -0.00107379         0.00658949  

Iteration:    4   Subspace Size:   31
Root: 1:        -0.04536668        -0.00000002         0.00002338  
Root: 2:        -0.04474501        -0.00000007         0.00003098  
Root: 3:         0.03499789        -0.00000149         0.00021446  
Root: 4:         0.06770515        -0.00013724         0.00237048  

Iteration:    5   Subspace Size:   35
Root: 1:        -0.04536668        -0.00000000         0.00000372  
Root: 2:        -0.04474502        -0.00000000         0.00000498  
Root: 3:         0.03499777        -0.00000012         0.00004625  
Root: 4:         0.06768896        -0.00001620         0.00093543  

Iteration:    6   Subspace Size:   39
Root: 1:        -0.04536668        -0.00000000         0.00000059  Converged
Root: 2:        -0.04474502        -0.00000000         0.00000078  Converged
Root: 3:         0.03499776        -0.00000001         0.00001013  
Root: 4:         0.06768615        -0.00000281         0.00031985  

Iteration:    7   Subspace Size:   41
Root: 1:        -0.04536668        -0.00000000         0.00000055  Converged
Root: 2:        -0.04474502        -0.00000000         0.00000067  Converged
Root: 3:         0.03499776        -0.00000000         0.00000217  
Root: 4:         0.06768590        -0.00000024         0.00008311  

Iteration:    8   Subspace Size:   43
Root: 1:        -0.04536668        -0.00000000         0.00000054  Converged
Root: 2:        -0.04474502        -0.00000000         0.00000065  Converged
Root: 3:         0.03499776        -0.00000000         0.00000040  Converged
Root: 4:         0.06768589        -0.00000002         0.00002741  

Iteration:    9   Subspace Size:   44
Root: 1:        -0.04536668        -0.00000000         0.00000054  Converged
Root: 2:        -0.04474502        -0.00000000         0.00000065  Converged
Root: 3:         0.03499776        -0.00000000         0.00000039  Converged
Root: 4:         0.06768589        -0.00000000         0.00000699  

Iteration:   10   Subspace Size:   45
Root: 1:        -0.04536668        -0.00000000         0.00000054  Converged
Root: 2:        -0.04474502        -0.00000000         0.00000065  Converged
Root: 3:         0.03499776        -0.00000000         0.00000039  Converged
Root: 4:         0.06768589        -0.00000000         0.00000130  

Iteration:   11   Subspace Size:   46
Root: 1:        -0.04536668        -0.00000000         0.00000054  Converged
Root: 2:        -0.04474502        -0.00000000         0.00000064  Converged
Root: 3:         0.03499776         0.00000000         0.00000039  Converged
Root: 4:         0.06768589        -0.00000000         0.00000027  Converged

Davidson converged in 11 iterations
46 sigma vectors were formed

      Davidson Diagonalization Parameters
-----------------------------------------------
Number of roots to find:                    4
Number of guess vectors:                   15
Maximum subspace size:                    300
Number of vectors to save:                  4
Collapse vectors per root:                  2
Number of CSFs:                          2016
Maximum Davidson iterations:              500
Residual convergence:                 1.0e-06
Orthogonality tolerance:              1.0e-12
Use incremental sigma vectors:             No

Davidson memory usage:  12.58 MB

Guess Vectors:
  64 &  63 :  open  :    -0.115507
  64 &  62 :  open  :    -0.049328
  63 &  62 :  open  :    -0.028905
  64 &  61 :  open  :    -0.011032
  63 &  61 :  open  :     0.009391
  64 &  59 :  open  :     0.023173
  64 &  60 :  open  :     0.031431
  63 &  59 :  open  :     0.043596
  63 &  60 :  open  :     0.051854
  64 &  58 :  open  :     0.059899
  64 &  57 :  open  :     0.066038
  62 &  61 :  open  :     0.075570
  63 &  58 :  open  :     0.080322
  63 &  57 :  open  :     0.086461
  64 &  56 :  open  :     0.091835

  Root           Eigenvalue       Energy Change        Residual
-------------------------------------------------------------------
Iteration:    0   Subspace Size:   15
Root: 1:        -0.04521889        -0.04521889         0.02357232  
Root: 2:         0.01299255         0.01299255         0.02259858  
Root: 3:         0.05228879         0.05228879         0.02562049  
Root: 4:         0.06932580         0.06932580         0.03031804  

Iteration:    1   Subspace Size:   19
Root: 1:        -0.04646753        -0.00124865         0.00328154  
Root: 2:         0.01120608        -0.00178648         0.00329266  
Root: 3:         0.04970537        -0.00258342         0.00750713  
Root: 4:         0.06653924        -0.00278657         0.00993462  

Iteration:    2   Subspace Size:   23
Root: 1:        -0.04649330        -0.00002577         0.00056627  
Root: 2:         0.01117565        -0.00003043         0.00059135  
Root: 3:         0.04952486        -0.00018052         0.00200079  
Root: 4:         0.06626357        -0.00027566         0.00268525  

Iteration:    3   Subspace Size:   27
Root: 1:        -0.04649396        -0.00000065         0.00008684  
Root: 2:         0.01117468        -0.00000097         0.00011923  
Root: 3:         0.04951279        -0.00001206         0.00043598  
Root: 4:         0.06624259        -0.00002098         0.00068944  

Iteration:    4   Subspace Size:   31
Root: 1:        -0.04649397        -0.00000001         0.00001364  
Root: 2:         0.01117464        -0.00000004         0.00001935  
Root: 3:         0.04951219        -0.00000060         0.00009262  
Root: 4:         0.06624148        -0.00000112         0.00015038  

Iteration:    5   Subspace Size:   35
Root: 1:        -0.04649397        -0.00000000         0.00000205  
Root: 2:         0.01117464        -0.00000000         0.00000325  
Root: 3:         0.04951217        -0.00000003         0.00001627  
Root: 4:         0.06624143        -0.00000005         0.00003007  

Iteration:    6   Subspace Size:   39
Root: 1:        -0.04649397        -0.00000000         0.00000025  Converged
Root: 2:         0.01117464        -0.00000000         0.00000054  Converged
Root: 3:         0.04951217        -0.00000000         0.00000278  
Root: 4:         0.06624143        -0.00000000         0.00000591  

Iteration:    7   Subspace Size:   41
Root: 1:        -0.04649397        -0.00000000         0.00000024  Converged
Root: 2:         0.01117464        -0.00000000         0.00000049  Converged
Root: 3:         0.04951217        -0.00000000         0.00000046  Converged
Root: 4:         0.06624143        -0.00000000         0.00000119  

Iteration:    8   Subspace Size:   42
Root: 1:        -0.04649397        -0.00000000         0.00000024  Converged
Root: 2:         0.01117464        -0.00000000         0.00000049  Converged
Root: 3:         0.04951217        -0.00000000         0.00000044  Converged
Root: 4:         0.06624143        -0.00000000         0.00000024  Converged

Davidson converged in 8 iterations
42 sigma vectors were formed

  Root   Mult.   Total Energy (a.u.)   Ex. Energy (a.u.)     Ex. Energy (eV)     Ex. Energy (nm)        Osc. (a.u.)  
-------------------------------------------------------------------------------------------------------------------
     1  triplet       -779.43392864
     2  singlet       -779.43280135          0.00112729          0.03067518      40418.41533513          0.00000000
     3  singlet       -779.43217969          0.00174896          0.04759152      26051.74668751          0.00000000
     4  triplet       -779.37626003          0.05766861          1.56924253        790.08960310          0.00020047
     5  singlet       -779.35243691          0.08149174          2.21750257        559.11646826          0.00000000
     6  triplet       -779.33792251          0.09600614          2.61245951        474.58810418          0.05092076
     7  triplet       -779.32119324          0.11273540          3.06768579        404.16205992          0.37982210
     8  singlet       -779.31974879          0.11417986          3.10699150        399.04911495          0.00000000

Triplet  1: Largest CI coefficients:
  63  &  64 :  open  :  -0.676327
  64  &  63 :  open  :   0.676327
  62  &  63 :  open  :  -0.175913
  63  &  62 :  open  :   0.175913

Singlet  2: Largest CI coefficients:
  63  &  64 :  open  :  -0.672185
  64  &  63 :  open  :  -0.672185
  62  &  63 :  open  :   0.181597
  63  &  62 :  open  :   0.181597

Singlet  3: Largest CI coefficients:
  64  &  64 : closed :  -0.983968
  62  &  62 : closed :   0.115249

Triplet  4: Largest CI coefficients:
  62  &  64 :  open  :   0.693979
  64  &  62 :  open  :  -0.693979

Singlet  5: Largest CI coefficients:
  62  &  64 :  open  :   0.562272
  64  &  62 :  open  :   0.562272
  61  &  64 :  open  :  -0.370557
  64  &  61 :  open  :  -0.370557
  62  &  62 : closed :  -0.213569

Triplet  6: Largest CI coefficients:
  61  &  64 :  open  :   0.695997
  64  &  61 :  open  :  -0.695997

Triplet  7: Largest CI coefficients:
  61  &  63 :  open  :   0.493932
  63  &  61 :  open  :  -0.493932
  62  &  63 :  open  :   0.409989
  63  &  62 :  open  :  -0.409989
  59  &  63 :  open  :   0.180961
  63  &  59 :  open  :  -0.180961
  58  &  63 :  open  :  -0.135967
  63  &  58 :  open  :   0.135967
  63  &  64 :  open  :  -0.131413
  64  &  63 :  open  :   0.131413

Singlet  8: Largest CI coefficients:
  61  &  63 :  open  :   0.480367
  63  &  61 :  open  :   0.480367
  62  &  63 :  open  :   0.398197
  63  &  62 :  open  :   0.398197
  59  &  63 :  open  :   0.203036
  63  &  59 :  open  :   0.203036
  58  &  63 :  open  :  -0.137786
  63  &  58 :  open  :  -0.137786
  63  &  64 :  open  :   0.136059
  64  &  63 :  open  :   0.136059
  63  &  63 : closed :  -0.134916

Singlet state dipole moments:

  Root       Dx         Dy         Dz         |D|  (Debye)
------------------------------------------------------------
     1    -8.2694     1.1860    -1.0907     8.4249
     2   -20.6752    -0.6463    -0.5528    20.6927
     3    -4.0815    -2.2882     0.4825     4.7040
     4    -1.4222    -0.5573    -1.0758     1.8684

Triplet state dipole moments:

  Root       Dx         Dy         Dz         |D|  (Debye)
------------------------------------------------------------
     1    -8.1339     1.1729    -1.0909     8.2901
     2   -10.3491    -0.3359    -0.7173    10.3793
     3    -7.6257    -3.5471     0.5698     8.4296
     4    -1.2835    -0.5407    -1.0800     1.7624

Transition dipole moments between singlet states:

    Transition       Tx         Ty         Tz         |T| (a.u.)
------------------------------------------------------------------
     1 ->    2     0.0553     0.0465    -0.0004     0.0722
     1 ->    3     0.7945    -0.3531     0.1991     0.8920
     1 ->    4    -2.2067     0.4225    -0.0758     2.2480
     2 ->    3    -1.7000    -0.3246     0.1432     1.7366
     2 ->    4    -0.3989    -0.0302     0.0310     0.4012
     3 ->    4    -0.5040     0.0158     0.0063     0.5043

Transition dipole moments between  in gcp call
 n=          32
 coors(1) =   -9.60146221853495        2.15638828603070     
 -5.997684207126358E-002
 coors(2) =   -7.36038824892235        3.40417885961015     
  0.198499369337257     
 elements:            7           6
 gcp_e =   0.000000000000000E+000
 echo:  F
 pbc:  F
 method =pbeh3c              
 in gcp call
 n=          32
 coors(1) =   -9.60146221853495        2.15638828603070     
 -5.997684207126358E-002
 coors(2) =   -7.36038824892235        3.40417885961015     
  0.198499369337257     
 elements:            7           6
 gcp_e =   0.000000000000000E+000
 echo:  F
 pbc:  F
 method =pbeh3c              
triplet states:

    Transition       Tx         Ty         Tz         |T| (a.u.)
------------------------------------------------------------------
     1 ->    2     0.3880    -0.2392     0.1022     0.4671
     1 ->    3    -0.8967     0.2942    -0.1982     0.9643
     1 ->    4     2.2483    -0.4122     0.0575     2.2865
     2 ->    3    -3.3557     0.2274    -0.2602     3.3734
     2 ->    4    -0.0500    -0.0064    -0.0146     0.0525
     3 ->    4    -0.3122    -0.0852     0.0519     0.3278

Magnetic transition dipole moments and rotational strengths:

 Transition      Lx         Ly         Lz       R(len)     R(vel) (a.u.)
------------------------------------------------------------------------
 1 ->    2     0.1765     0.4769    -0.0719    -0.0319     0.0198
 1 ->    3    -0.0978    -0.0597     0.1332     0.0301     0.0688
 1 ->    4     0.2516    -0.1200     0.5512     0.6476     1.0255

Electric transition quadrupole moments (Cartesian):

 Transition      Qxy        Qxz        Qyz        Qxx        Qyy        Qzz       norm (a.u.)
----------------------------------------------------------------------------------------------
 1 ->    2     0.0401    -0.2102     0.0348     0.9544     0.0229    -0.1228     0.9866
 1 ->    3    -2.1660     1.3721    -0.0269     8.0107     0.2058     0.2537     8.4175
 1 ->    4    -1.9809     0.3542    -0.0483     8.8716     0.6229     0.0874     9.1188


Building Xtilde...

Building Z-vector RHS...

 Generating 2nd functional diffs
Solving CPSCF equations
Using DIIS solver

 Iter         Residual      
------  --------------------
    1      4.368808696928
    2      8.580783069863
    3      0.810342422957
    4      0.132246690970
    5      0.024500737345
    6      0.013465380797
    7      0.005693765206
    8      0.001597745430
    9      0.000356382214
   10      0.000129432253
   11      0.000042238752
   12      0.000024977237
   13      0.000008983098
   14      0.000003633994
   15      0.000001396053
   16      0.000000850214

CPSCF converged

Building X...

Computing grad Generating 2nd functional diffs
 Generating 2nd functional diffs
Building Xtilde...

Building Z-vector RHS...

 Generating 2nd functional diffs
Solving CPSCF equations
Using DIIS solver

 Iter         Residual      
------  --------------------
    1      2.283503400506
    2      4.671296499688
    3      0.661452320914
    4      0.081774211939
    5      0.024969311842
    6      0.006643495116
    7      0.001847890870
    8      0.000984643613
    9      0.000388985701
   10      0.000163797243
   11      0.000065465605
   12      0.000031341175
   13      0.000008805250
   14      0.000005082175
   15      0.000001109554
   16      0.000000743029

CPSCF converged

Building X...

Computing grad Generating 2nd functional diffs
 Generating 2nd functional diffs
Building Xtilde...

Building Z-vector RHS...

 Generating 2nd functional diffs
Solving CPSCF equations
Using DIIS solver

 Iter         Residual      
------  --------------------
    1      0.079818747085
    2      0.157990611558
    3      0.019512686251
    4      0.009344624081
    5      0.003422474605
    6      0.001476497193
    7      0.000498561306
    8      0.000200790241
    9      0.000100257499
   10      0.000035631886
   11      0.000012853537
   12      0.000005474004
   13      0.000002544313
   14      0.000000935707

CPSCF converged

Building X...

 Generating 2nd functional diffs
 Generating 2nd functional diffs
Lower state energy:      -779.4328013511
Upper state energy:      -779.4321796870
Energy difference:          0.0006216641
 Energy calculation finished, energy:  0.000000000E+00

Converting Cartesians to HDLC

Converting Cartesians to HDLC

Converting Cartesians to HDLC
 in dlf_makehessian...
Updating Hessian with the BFGS update, No     4
Testing convergence  in cycle    5
    Energy  0.0000E+00 Target: 1.0000E-05 converged?  yes
  Max step  4.3730E+00 Target: 4.0000E-04 converged?   no
  RMS step  4.5879E-01 Target: 2.6667E-04 converged?   no
  Max grad  4.2156E-01 Target: 1.0000E-04 converged?   no
  RMS grad  1.2939E-01 Target: 6.6667E-05 converged?   no

Converting HDLC to Cartesians
 in gcp call
 n=          32
 coors(1) =   -9.59350488331565        2.12554006577361     
 -5.196775808501687E-002
 coors(2) =   -7.37679448896821        3.40674316687415     
  0.197952348746356     
 elements:            7           6
 gcp_e =    1.00000000000000     
 echo:  F
 pbc:  F
 method =pbeh3c              
DFTD Energy:    -0.0203723 hartree
gCP Energy:     0.0565417 hartree
| Total AOs: 316    Total MOs: 298
Setting up the DFT grid...
| time to set the grid = 0.08 s
DFT grid points: 367819 (11494 points/atom)

                      *** Start SCF Iterations ***

 Iter     DIIS Error       Energy change      Electrons        XC Energy           Energy        Time(s)
----------------------------------------------------------------------------------------------------------
Initial temperature is 0.250000
| Skip purify step
|    1     0.0336540909    -779.1837388334   126.0299159861   -64.5038456198    -779.1837388334     1.91  
|    2     0.0721328920      +7.3913104317   125.9999931100   -63.7828432930    -771.7924284017     1.85  
|    3     0.0242207161      -0.2307920427   125.9999937762   -63.8189516176    -772.0232204445     1.84  
|    4     0.0196131090      -0.0170704167   125.9999933608   -63.8665889307    -772.0402908611     1.78  
|    5     0.0066814263      -0.0127461020   125.9999933285   -63.8866534902    -772.0530369631     1.73  
|    6     0.0033783459      -0.0021133492   125.9999935910   -63.9032704034    -772.0551503124     1.70  
|    7     0.0008221376      -0.0004390331   125.9999934732   -63.9024974158    -772.0555893454     1.66  
|    8     0.0003828945      -0.0000248487   125.9999935030   -63.9055450279    -772.0556141941     1.61  
|    9     0.0000887370      -0.0000047146   125.9999935108   -63.9051117944    -772.0556189087     1.93  
|   10     0.0000454122      -0.0000004888   125.9999935153   -63.9049737946    -772.0556193975     1.55  
----------------------------------------------------------------------------------------------------------
FINAL ENERGY: -772.0556193975 a.u.
Fractional Occupation Entropy: 0.0000000000
Mermin Free Energy:            -772.0556193975
DISPERSION CONTRIBUTION TO ENERGY: -0.0203722615 a.u.
GCP BSSE CORRECTION: 0.0565416864 a.u.
HOMO-LUMO GAP: 1.071 eV
CENTER OF MASS: {0.005640, -0.070549, -0.035893} ANGS
DIPOLE MOMENT: {-11.307409, -1.608655, 1.187605} (|D| = 11.482843) DEBYE
Writing out molden info

Running Mulliken population analysis...


  Restricted hh-TDA Parameters
--------------------------------------------
Number of occupied orbitals:            64
Number of virtual orbitals:            234
Number of molecular orbitals:          298
Number of basis functions:             316
Multiplicity of target state:      singlet

 Generating 2nd functional diffs
Reference energy:             -779.3894385196
Number of electrons:           127.9999934124
XC energy:                     -65.2201688456

      Davidson Diagonalization Parameters
-----------------------------------------------
Number of roots to find:                    4
Number of guess vectors:                   15
Maximum subspace size:                    300
Number of vectors to save:                  4
Collapse vectors per root:                  2
Number of CSFs:                          2080
Maximum Davidson iterations:              500
Residual convergence:                 1.0e-06
Orthogonality tolerance:              1.0e-12
Use incremental sigma vectors:             No

Davidson memory usage:  12.89 MB

Guess Vectors:
  64 &  64 : closed :    -0.141354
  64 &  63 :  open  :    -0.120427
  63 &  63 : closed :    -0.099501
  64 &  62 :  open  :    -0.052082
  63 &  62 :  open  :    -0.031156
  64 &  61 :  open  :    -0.009124
  63 &  61 :  open  :     0.011803
  64 &  59 :  open  :     0.020452
  64 &  60 :  open  :     0.030537
  62 &  62 : closed :     0.037189
  63 &  59 :  open  :     0.041379
  63 &  60 :  open  :     0.051464
  64 &  58 :  open  :     0.060691
  64 &  57 :  open  :     0.069101
  62 &  61 :  open  :     0.080148

  Root           Eigenvalue       Energy Change        Residual
-------------------------------------------------------------------
Iteration:    0   Subspace Size:   15
Root: 1:        -0.04798362        -0.04798362         0.02643977  
Root: 2:        -0.04612689        -0.04612689         0.03862500  
Root: 3:         0.04166949         0.04166949         0.03842143  
Root: 4:         0.07332492         0.07332492         0.03195804  

Iteration:    1   Subspace Size:   19
Root: 1:        -0.04966671        -0.00168309         0.00417671  
Root: 2:        -0.04896960        -0.00284271         0.00521627  
Root: 3:         0.03700656        -0.00466293         0.01150150  
Root: 4:         0.06929864        -0.00402627         0.02605172  

Iteration:    2   Subspace Size:   23
Root: 1:        -0.04970682        -0.00004011         0.00074527  
Root: 2:        -0.04903087        -0.00006127         0.00098300  
Root: 3:         0.03661622        -0.00039034         0.00333527  
Root: 4:         0.06735718        -0.00194147         0.01896144  

Iteration:    3   Subspace Size:   27
Root: 1:        -0.04970788        -0.00000106         0.00012874  
Root: 2:        -0.04903274        -0.00000188         0.00018001  
Root: 3:         0.03658816        -0.00002806         0.00073826  
Root: 4:         0.06620965        -0.00114753         0.00984087  

Iteration:    4   Subspace Size:   31
Root: 1:        -0.04970791        -0.00000003         0.00002449  
Root: 2:        -0.04903281        -0.00000006         0.00003019  
Root: 3:         0.03658686        -0.00000129         0.00020312  
Root: 4:         0.06589658        -0.00031307         0.00451794  

Iteration:    5   Subspace Size:   35
Root: 1:        -0.04970791        -0.00000000         0.00000379  
Root: 2:        -0.04903281        -0.00000000         0.00000503  
Root: 3:         0.03658676        -0.00000011         0.00005321  
Root: 4:         0.06583984        -0.00005673         0.00172843  

Iteration:    6   Subspace Size:   39
Root: 1:        -0.04970791        -0.00000000         0.00000064  Converged
Root: 2:        -0.04903281        -0.00000000         0.00000078  Converged
Root: 3:         0.03658675        -0.00000001         0.00001262  
Root: 4:         0.06583179        -0.00000805         0.00047062  

Iteration:    7   Subspace Size:   41
Root: 1:        -0.04970791        -0.00000000         0.00000064  Converged
Root: 2:        -0.04903281        -0.00000000         0.00000056  Converged
Root: 3:         0.03658675        -0.00000000         0.00000276  
Root: 4:         0.06583127        -0.00000052         0.00010903  

Iteration:    8   Subspace Size:   43
Root: 1:        -0.04970791        -0.00000000         0.00000064  Converged
Root: 2:        -0.04903281        -0.00000000         0.00000054  Converged
Root: 3:         0.03658675        -0.00000000         0.00000058  Converged
Root: 4:         0.06583124        -0.00000003         0.00002650  

Iteration:    9   Subspace Size:   44
Root: 1:        -0.04970791        -0.00000000         0.00000064  Converged
Root: 2:        -0.04903281        -0.00000000         0.00000054  Converged
Root: 3:         0.03658675        -0.00000000         0.00000057  Converged
Root: 4:         0.06583123        -0.00000000         0.00000716  

Iteration:   10   Subspace Size:   45
Root: 1:        -0.04970791        -0.00000000         0.00000064  Converged
Root: 2:        -0.04903281        -0.00000000         0.00000053  Converged
Root: 3:         0.03658675         0.00000000         0.00000057  Converged
Root: 4:         0.06583123        -0.00000000         0.00000174  

Iteration:   11   Subspace Size:   46
Root: 1:        -0.04970791        -0.00000000         0.00000060  Converged
Root: 2:        -0.04903281        -0.00000000         0.00000053  Converged
Root: 3:         0.03658675        -0.00000000         0.00000057  Converged
Root: 4:         0.06583123        -0.00000000         0.00000045  Converged

Davidson converged in 11 iterations
46 sigma vectors were formed

      Davidson Diagonalization Parameters
-----------------------------------------------
Number of roots to find:                    4
Number of guess vectors:                   15
Maximum subspace size:                    300
Number of vectors to save:                  4
Collapse vectors per root:                  2
Number of CSFs:                          2016
Maximum Davidson iterations:              500
Residual convergence:                 1.0e-06
Orthogonality tolerance:              1.0e-12
Use incremental sigma vectors:             No

Davidson memory usage:  12.58 MB

Guess Vectors:
  64 &  63 :  open  :    -0.120427
  64 &  62 :  open  :    -0.052082
  63 &  62 :  open  :    -0.031156
  64 &  61 :  open  :    -0.009124
  63 &  61 :  open  :     0.011803
  64 &  59 :  open  :     0.020452
  64 &  60 :  open  :     0.030537
  63 &  59 :  open  :     0.041379
  63 &  60 :  open  :     0.051464
  64 &  58 :  open  :     0.060691
  64 &  57 :  open  :     0.069101
  62 &  61 :  open  :     0.080148
  63 &  58 :  open  :     0.081618
  64 &  56 :  open  :     0.085163
  63 &  57 :  open  :     0.090028

  Root           Eigenvalue       Energy Change        Residual
-------------------------------------------------------------------
Iteration:    0   Subspace Size:   15
Root: 1:        -0.04960620        -0.04960620         0.02344836  
Root: 2:         0.01293644         0.01293644         0.02292885  
Root: 3:         0.05086486         0.05086486         0.02500803  
Root: 4:         0.06781426         0.06781426         0.03117315  

Iteration:    1   Subspace Size:   19
Root: 1:        -0.05081662        -0.00121043         0.00332340  
Root: 2:         0.01110028        -0.00183616         0.00333673  
Root: 3:         0.04832614        -0.00253872         0.00744798  
Root: 4:         0.06488400        -0.00293026         0.01010236  

Iteration:    2   Subspace Size:   23
Root: 1:        -0.05084293        -0.00002631         0.00056452  
Root: 2:         0.01106831        -0.00003197         0.00058686  
Root: 3:         0.04814762        -0.00017851         0.00198324  
Root: 4:         0.06459224        -0.00029176         0.00242444  

Iteration:    3   Subspace Size:   27
Root: 1:        -0.05084357        -0.00000064         0.00008652  
Root: 2:         0.01106733        -0.00000098         0.00009521  
Root: 3:         0.04813587        -0.00001175         0.00038755  
Root: 4:         0.06457554        -0.00001670         0.00062178  

Iteration:    4   Subspace Size:   31
Root: 1:        -0.05084358        -0.00000001         0.00001347  
Root: 2:         0.01106731        -0.00000002         0.00001530  
Root: 3:         0.04813542        -0.00000046         0.00008599  
Root: 4:         0.06457462        -0.00000092         0.00014022  

Iteration:    5   Subspace Size:   35
Root: 1:        -0.05084358        -0.00000000         0.00000208  
Root: 2:         0.01106731        -0.00000000         0.00000274  
Root: 3:         0.04813539        -0.00000002         0.00001549  
Root: 4:         0.06457457        -0.00000004         0.00002961  

Iteration:    6   Subspace Size:   39
Root: 1:        -0.05084358        -0.00000000         0.00000027  Converged
Root: 2:         0.01106731        -0.00000000         0.00000046  Converged
Root: 3:         0.04813539        -0.00000000         0.00000260  
Root: 4:         0.06457457        -0.00000000         0.00000581  

Iteration:    7   Subspace Size:   41
Root: 1:        -0.05084358        -0.00000000         0.00000025  Converged
Root: 2:         0.01106731        -0.00000000         0.00000043  Converged
Root: 3:         0.04813539        -0.00000000         0.00000040  Converged
Root: 4:         0.06457457        -0.00000000         0.00000119  

Iteration:    8   Subspace Size:   42
Root: 1:        -0.05084358        -0.00000000         0.00000025  Converged
Root: 2:         0.01106731        -0.00000000         0.00000042  Converged
Root: 3:         0.04813539        -0.00000000         0.00000040  Converged
Root: 4:         0.06457457        -0.00000000         0.00000025  Converged

Davidson converged in 8 iterations
42 sigma vectors were formed

  Root   Mult.   Total Energy (a.u.)   Ex. Energy (a.u.)     Ex. Energy (eV)     Ex. Energy (nm)        Osc. (a.u.)  
-------------------------------------------------------------------------------------------------------------------
     1  triplet       -779.44028210
     2  singlet       -779.43914643          0.00113567          0.03090324      40120.13214685          0.00000000
     3  singlet       -779.43847133          0.00181077          0.04927363      25162.38908883          0.00000000
     4  triplet       -779.37837121          0.06191089          1.68468084        735.95079885          0.00764015
     5  singlet       -779.35285177          0.08743033          2.37910000        521.13917368          0.00000000
     6  triplet       -779.34130313          0.09897898          2.69335454        460.33382826          0.03968359
     7  triplet       -779.32486395          0.11541816          3.14068731        394.76779635          0.40715578
     8  singlet       -779.32360729          0.11667482          3.17488280        390.51589799          0.00000000

Triplet  1: Largest CI coefficients:
  63  &  64 :  open  :  -0.678410
  64  &  63 :  open  :   0.678410
  62  &  63 :  open  :  -0.175779
  63  &  62 :  open  :   0.175779

Singlet  2: Largest CI coefficients:
  63  &  64 :  open  :   0.672223
  64  &  63 :  open  :   0.672223
  62  &  63 :  open  :  -0.181205
  63  &  62 :  open  :  -0.181205

Singlet  3: Largest CI coefficients:
  64  &  64 : closed :  -0.981995
  62  &  62 : closed :   0.113685

Triplet  4: Largest CI coefficients:
  62  &  64 :  open  :  -0.694162
  64  &  62 :  open  :   0.694162

Singlet  5: Largest CI coefficients:
  62  &  64 :  open  :   0.524319
  64  &  62 :  open  :   0.524319
  61  &  64 :  open  :  -0.426422
  64  &  61 :  open  :  -0.426422
  62  &  62 : closed :  -0.198615

Triplet  6: Largest CI coefficients:
  61  &  64 :  open  :  -0.693643
  64  &  61 :  open  :   0.693643

Triplet  7: Largest CI coefficients:
  62  &  63 :  open  :  -0.478539
  63  &  62 :  open  :   0.478539
  61  &  63 :  open  :  -0.429316
  63  &  61 :  open  :   0.429316
  59  &  63 :  open  :  -0.171957
  63  &  59 :  open  :   0.171957
  58  &  63 :  open  :   0.151795
  63  &  58 :  open  :  -0.151795
  63  &  64 :  open  :   0.133010
  64  &  63 :  open  :  -0.133010

Singlet  8: Largest CI coefficients:
  62  &  63 :  open  :  -0.459147
  63  &  62 :  open  :  -0.459147
  61  &  63 :  open  :  -0.406742
  63  &  61 :  open  :  -0.406742
  63  &  63 : closed :   0.202170
  59  &  63 :  open  :  -0.199182
  63  &  59 :  open  :  -0.199182
  58  &  63 :  open  :   0.157568
  63  &  58 :  open  :   0.157568
  63  &  64 :  open  :  -0.136242
  64  &  63 :  open  :  -0.136242

Singlet state dipole moments:

  Root       Dx         Dy         Dz         |D|  (Debye)
------------------------------------------------------------
     1    -8.2500     1.0572    -1.0416     8.3824
     2   -20.5627    -0.7529    -0.5595    20.5840
     3    -3.7776    -2.3699     0.5308     4.4909
     4    -1.5862    -0.6016    -1.0531     1.9968

Triplet state dipole moments:

  Root       Dx         Dy         Dz         |D|  (Debye)
------------------------------------------------------------
     1    -8.0227     1.0377    -1.0490     8.1572
     2   -11.5559    -0.4434    -0.7624    11.5895
     3    -5.7384    -3.7229     0.7292     6.8790
     4    -1.3620    -0.6175    -1.0409     1.8220

Transition dipole moments between singlet states:

    Transition       Tx         Ty         Tz         |T| (a.u.)
------------------------------------------------------------------
     1 ->    2     0.4291     0.0225    -0.0213     0.4302
     1 ->    3    -0.6471     0.3744    -0.2062     0.7755
     1 ->    4    -2.2569     0.4397    -0.0660     2.3003
     2 ->    3    -1.7426    -0.2477     0.1166     1.7639
     2 ->    4     0.3582     0.0436    -0.0356     0.3626
     3 ->    4     0.6290    -0.0444     0.0048     0.6306

Transition dipole moments between  in gcp call
 n=          32
 coors(1) =   -9.59350488331565        2.12554006577361     
 -5.196775808501687E-002
 coors(2) =   -7.37679448896821        3.40674316687415     
  0.197952348746356     
 elements:            7           6
 gcp_e =   0.000000000000000E+000
 echo:  F
 pbc:  F
 method =pbeh3c              
 in gcp call
 n=          32
 coors(1) =   -9.59350488331565        2.12554006577361     
 -5.196775808501687E-002
 coors(2) =   -7.37679448896821        3.40674316687415     
  0.197952348746356     
 elements:            7           6
 gcp_e =   0.000000000000000E+000
 echo:  F
 pbc:  F
 method =pbeh3c              
triplet states:

    Transition       Tx         Ty         Tz         |T| (a.u.)
------------------------------------------------------------------
     1 ->    2    -0.3253     0.2141    -0.0823     0.3980
     1 ->    3     0.9475    -0.3110     0.2063     1.0184
     1 ->    4    -2.2832     0.4306    -0.0453     2.3238
     2 ->    3    -3.2499     0.1516    -0.2363     3.2620
     2 ->    4    -0.0657    -0.0089    -0.0140     0.0678
     3 ->    4    -0.2758    -0.0859     0.0565     0.2944

Magnetic transition dipole moments and rotational strengths:

 Transition      Lx         Ly         Lz       R(len)     R(vel) (a.u.)
------------------------------------------------------------------------
 1 ->    2    -0.1624    -0.4597     0.0778     0.0817     0.0158
 1 ->    3     0.0828     0.0499    -0.1289     0.0083     0.0304
 1 ->    4     0.2323    -0.1460     0.5503     0.6248     1.0384

Electric transition quadrupole moments (Cartesian):

 Transition      Qxy        Qxz        Qyz        Qxx        Qyy        Qzz       norm (a.u.)
----------------------------------------------------------------------------------------------
 1 ->    2     0.3645     0.0897    -0.1607    -0.9834    -0.0391     0.0439     1.0664
 1 ->    3     2.3397    -1.4113    -0.0042    -8.4508    -0.1814    -0.2490     8.8869
 1 ->    4    -2.0253     0.3506    -0.0383     9.7407     0.6076     0.0813     9.9741


Building Xtilde...

Building Z-vector RHS...

 Generating 2nd functional diffs
Solving CPSCF equations
Using DIIS solver

 Iter         Residual      
------  --------------------
    1      4.245937252032
    2      8.298939544205
    3      0.896627453977
    4      0.127282793538
    5      0.023911043676
    6      0.013186146911
    7      0.005505594248
    8      0.001562435957
    9      0.000347761967
   10      0.000138325805
   11      0.000047943624
   12      0.000028994341
   13      0.000009820864
   14      0.000003975249
   15      0.000001574934
   16      0.000000853958

CPSCF converged

Building X...

Computing grad Generating 2nd functional diffs
 Generating 2nd functional diffs
Building Xtilde...

Building Z-vector RHS...

 Generating 2nd functional diffs
Solving CPSCF equations
Using DIIS solver

 Iter         Residual      
------  --------------------
    1      2.345607612799
    2      4.897687429108
    3      0.660850277243
    4      0.074002474585
    5      0.025123903986
    6      0.006727854780
    7      0.001917971220
    8      0.000955809401
    9      0.000351021104
   10      0.000139690205
   11      0.000061519953
   12      0.000027665335
   13      0.000007548923
   14      0.000004616252
   15      0.000001412642
   16      0.000000749980

CPSCF converged

Building X...

Computing grad Generating 2nd functional diffs
 Generating 2nd functional diffs
Building Xtilde...

Building Z-vector RHS...

 Generating 2nd functional diffs
Solving CPSCF equations
Using DIIS solver

 Iter         Residual      
------  --------------------
    1      0.269425445523
    2      0.479133162031
    3      0.046291056873
    4      0.012646067701
    5      0.005252245393
    6      0.002072237894
    7      0.000632949542
    8      0.000224737819
    9      0.000106413190
   10      0.000036852232
   11      0.000018531672
   12      0.000005695257
   13      0.000003633841
   14      0.000001045822
   15      0.000000891530

CPSCF converged

Building X...

 Generating 2nd functional diffs
 Generating 2nd functional diffs
Lower state energy:      -779.4391464297
Upper state energy:      -779.4384713304
Energy difference:          0.0006750993
 Energy calculation finished, energy:  0.000000000E+00

Converting Cartesians to HDLC

Converting Cartesians to HDLC

Converting Cartesians to HDLC
 in dlf_makehessian...
Updating Hessian with the BFGS update, No     5
Testing convergence  in cycle    6
    Energy  0.0000E+00 Target: 1.0000E-05 converged?  yes
  Max step  3.9307E+00 Target: 4.0000E-04 converged?   no
  RMS step  4.7560E-01 Target: 2.6667E-04 converged?   no
  Max grad  3.9379E-02 Target: 1.0000E-04 converged?   no
  RMS grad  9.9365E-03 Target: 6.6667E-05 converged?   no

Converting HDLC to Cartesians
 in gcp call
 n=          32
 coors(1) =   -9.63422443325919        2.07671388569535     
 -3.641273757722371E-002
 coors(2) =   -7.44803437426627        3.40806748628775     
  0.192079718190946     
 elements:            7           6
 gcp_e =    1.00000000000000     
 echo:  F
 pbc:  F
 method =pbeh3c              
DFTD Energy:    -0.0204163 hartree
gCP Energy:     0.0559686 hartree
| Total AOs: 316    Total MOs: 298
Setting up the DFT grid...
| time to set the grid = 0.07 s
DFT grid points: 367871 (11495 points/atom)

                      *** Start SCF Iterations ***

 Iter     DIIS Error       Energy change      Electrons        XC Energy           Energy        Time(s)
----------------------------------------------------------------------------------------------------------
Initial temperature is 0.250000
| Skip purify step
|    1     0.0337968687    -779.1441218866   126.0004915889   -64.4861561647    -779.1441218866     1.91  
|    2     0.0790365019      +7.3735188587   125.9999855532   -63.7713914170    -771.7706030279     1.86  
|    3     0.0242553591      -0.2561418793   125.9999852904   -63.8069443842    -772.0267449073     1.83  
|    4     0.0213745273      -0.0178997262   125.9999850076   -63.8572556259    -772.0446446335     1.79  
|    5     0.0058896211      -0.0142799957   125.9999848860   -63.8755556979    -772.0589246292     1.74  
|    6     0.0036046630      -0.0016530443   125.9999850284   -63.8913415065    -772.0605776735     1.70  
|    7     0.0006957648      -0.0004431328   125.9999848998   -63.8892362103    -772.0610208063     1.65  
|    8     0.0003140776      -0.0000175869   125.9999849132   -63.8917227773    -772.0610383932     1.61  
|    9     0.0000743009      -0.0000040140   125.9999849177   -63.8913124680    -772.0610424072     1.92  
|   10     0.0000433061      -0.0000004256   125.9999849173   -63.8911568789    -772.0610428328     1.55  
----------------------------------------------------------------------------------------------------------
FINAL ENERGY: -772.0610428328 a.u.
Fractional Occupation Entropy: 0.0000000000
Mermin Free Energy:            -772.0610428328
DISPERSION CONTRIBUTION TO ENERGY: -0.0204162671 a.u.
GCP BSSE CORRECTION: 0.0559685583 a.u.
HOMO-LUMO GAP: 1.086 eV
CENTER OF MASS: {0.009844, -0.058894, -0.038852} ANGS
DIPOLE MOMENT: {-11.092801, -1.834888, 1.265442} (|D| = 11.314521) DEBYE
Writing out molden info

Running Mulliken population analysis...


  Restricted hh-TDA Parameters
--------------------------------------------
Number of occupied orbitals:            64
Number of virtual orbitals:            234
Number of molecular orbitals:          298
Number of basis functions:             316
Multiplicity of target state:      singlet

 Generating 2nd functional diffs
Reference energy:             -779.3955280299
Number of electrons:           127.9999846778
XC energy:                     -65.2060622068

      Davidson Diagonalization Parameters
-----------------------------------------------
Number of roots to find:                    4
Number of guess vectors:                   15
Maximum subspace size:                    300
Number of vectors to save:                  4
Collapse vectors per root:                  2
Number of CSFs:                          2080
Maximum Davidson iterations:              500
Residual convergence:                 1.0e-06
Orthogonality tolerance:              1.0e-12
Use incremental sigma vectors:             No

Davidson memory usage:  12.89 MB

Guess Vectors:
  64 &  64 : closed :    -0.141973
  64 &  63 :  open  :    -0.120188
  63 &  63 : closed :    -0.098404
  64 &  62 :  open  :    -0.052076
  63 &  62 :  open  :    -0.030291
  64 &  61 :  open  :    -0.003739
  63 &  61 :  open  :     0.018046
  64 &  59 :  open  :     0.022069
  64 &  60 :  open  :     0.032660
  62 &  62 : closed :     0.037821
  63 &  59 :  open  :     0.043853
  63 &  60 :  open  :     0.054444
  64 &  58 :  open  :     0.060054
  64 &  56 :  open  :     0.074055
  63 &  58 :  open  :     0.081838

  Root           Eigenvalue       Energy Change        Residual
-------------------------------------------------------------------
Iteration:    0   Subspace Size:   15
Root: 1:        -0.04852203        -0.04852203         0.02441631  
Root: 2:        -0.04611948        -0.04611948         0.03893489  
Root: 3:         0.04659628         0.04659628         0.03894165  
Root: 4:         0.07190972         0.07190972         0.03861257  

Iteration:    1   Subspace Size:   19
Root: 1:        -0.04976823        -0.00124620         0.00356175  
Root: 2:        -0.04903338        -0.00291390         0.00552062  
Root: 3:         0.04156898        -0.00502731         0.01156623  
Root: 4:         0.06845488        -0.00345484         0.02041848  

Iteration:    2   Subspace Size:   23
Root: 1:        -0.04979532        -0.00002709         0.00087646  
Root: 2:        -0.04909959        -0.00006620         0.00102826  
Root: 3:         0.04112460        -0.00044437         0.00399180  
Root: 4:         0.06727688        -0.00117800         0.00927384  

Iteration:    3   Subspace Size:   27
Root: 1:        -0.04979681        -0.00000149         0.00018915  
Root: 2:        -0.04910162        -0.00000204         0.00018341  
Root: 3:         0.04108279        -0.00004181         0.00113986  
Root: 4:         0.06706012        -0.00021676         0.00283661  

Iteration:    4   Subspace Size:   31
Root: 1:        -0.04979688        -0.00000006         0.00003394  
Root: 2:        -0.04910168        -0.00000006         0.00003017  
Root: 3:         0.04107978        -0.00000302         0.00028486  
Root: 4:         0.06704029        -0.00001983         0.00121483  

Iteration:    5   Subspace Size:   35
Root: 1:        -0.04979688        -0.00000000         0.00000535  
Root: 2:        -0.04910168        -0.00000000         0.00000536  
Root: 3:         0.04107959        -0.00000019         0.00007453  
Root: 4:         0.06703641        -0.00000388         0.00060500  

Iteration:    6   Subspace Size:   39
Root: 1:        -0.04979688        -0.00000000         0.00000073  Converged
Root: 2:        -0.04910169        -0.00000000         0.00000069  Converged
Root: 3:         0.04107958        -0.00000001         0.00001431  
Root: 4:         0.06703511        -0.00000131         0.00029122  

Iteration:    7   Subspace Size:   41
Root: 1:        -0.04979688        -0.00000000         0.00000068  Converged
Root: 2:        -0.04910169        -0.00000000         0.00000057  Converged
Root: 3:         0.04107958        -0.00000000         0.00000255  
Root: 4:         0.06703486        -0.00000025         0.00011610  

Iteration:    8   Subspace Size:   43
Root: 1:        -0.04979688        -0.00000000         0.00000068  Converged
Root: 2:        -0.04910169        -0.00000000         0.00000056  Converged
Root: 3:         0.04107958        -0.00000000         0.00000052  Converged
Root: 4:         0.06703483        -0.00000003         0.00003645  

Iteration:    9   Subspace Size:   44
Root: 1:        -0.04979688        -0.00000000         0.00000068  Converged
Root: 2:        -0.04910169        -0.00000000         0.00000056  Converged
Root: 3:         0.04107958        -0.00000000         0.00000046  Converged
Root: 4:         0.06703482        -0.00000000         0.00000873  

Iteration:   10   Subspace Size:   45
Root: 1:        -0.04979688        -0.00000000         0.00000067  Converged
Root: 2:        -0.04910169        -0.00000000         0.00000056  Converged
Root: 3:         0.04107958        -0.00000000         0.00000046  Converged
Root: 4:         0.06703482        -0.00000000         0.00000196  

Iteration:   11   Subspace Size:   46
Root: 1:        -0.04979688        -0.00000000         0.00000067  Converged
Root: 2:        -0.04910169        -0.00000000         0.00000056  Converged
Root: 3:         0.04107958        -0.00000000         0.00000046  Converged
Root: 4:         0.06703482        -0.00000000         0.00000044  Converged

Davidson converged in 11 iterations
46 sigma vectors were formed

      Davidson Diagonalization Parameters
-----------------------------------------------
Number of roots to find:                    4
Number of guess vectors:                   15
Maximum subspace size:                    300
Number of vectors to save:                  4
Collapse vectors per root:                  2
Number of CSFs:                          2016
Maximum Davidson iterations:              500
Residual convergence:                 1.0e-06
Orthogonality tolerance:              1.0e-12
Use incremental sigma vectors:             No

Davidson memory usage:  12.58 MB

Guess Vectors:
  64 &  63 :  open  :    -0.120188
  64 &  62 :  open  :    -0.052076
  63 &  62 :  open  :    -0.030291
  64 &  61 :  open  :    -0.003739
  63 &  61 :  open  :     0.018046
  64 &  59 :  open  :     0.022069
  64 &  60 :  open  :     0.032660
  63 &  59 :  open  :     0.043853
  63 &  60 :  open  :     0.054444
  64 &  58 :  open  :     0.060054
  64 &  56 :  open  :     0.074055
  63 &  58 :  open  :     0.081838
  62 &  61 :  open  :     0.086158
  64 &  57 :  open  :     0.087216
  63 &  56 :  open  :     0.095840

  Root           Eigenvalue       Energy Change        Residual
-------------------------------------------------------------------
Iteration:    0   Subspace Size:   15
Root: 1:        -0.04971832        -0.04971832         0.02317449  
Root: 2:         0.01503022         0.01503022         0.02298135  
Root: 3:         0.05257988         0.05257988         0.02429159  
Root: 4:         0.06953713         0.06953713         0.03237029  

Iteration:    1   Subspace Size:   19
Root: 1:        -0.05088514        -0.00116682         0.00328941  
Root: 2:         0.01320113        -0.00182909         0.00349980  
Root: 3:         0.05010922        -0.00247066         0.00746462  
Root: 4:         0.06624728        -0.00328986         0.01053820  

Iteration:    2   Subspace Size:   23
Root: 1:        -0.05091163        -0.00002649         0.00056104  
Root: 2:         0.01316462        -0.00003651         0.00064533  
Root: 3:         0.04992588        -0.00018334         0.00189308  
Root: 4:         0.06592518        -0.00032210         0.00247636  

Iteration:    3   Subspace Size:   27
Root: 1:        -0.05091226        -0.00000063         0.00008146  
Root: 2:         0.01316344        -0.00000118         0.00009656  
Root: 3:         0.04991497        -0.00001092         0.00033462  
Root: 4:         0.06590687        -0.00001831         0.00063798  

Iteration:    4   Subspace Size:   31
Root: 1:        -0.05091227        -0.00000001         0.00001278  
Root: 2:         0.01316342        -0.00000002         0.00001396  
Root: 3:         0.04991463        -0.00000033         0.00006940  
Root: 4:         0.06590591        -0.00000096         0.00011781  

Iteration:    5   Subspace Size:   35
Root: 1:        -0.05091227        -0.00000000         0.00000197  
Root: 2:         0.01316342        -0.00000000         0.00000211  
Root: 3:         0.04991462        -0.00000001         0.00001426  
Root: 4:         0.06590588        -0.00000003         0.00002165  

Iteration:    6   Subspace Size:   39
Root: 1:        -0.05091227        -0.00000000         0.00000025  Converged
Root: 2:         0.01316342        -0.00000000         0.00000034  Converged
Root: 3:         0.04991462        -0.00000000         0.00000239  
Root: 4:         0.06590588        -0.00000000         0.00000374  

Iteration:    7   Subspace Size:   41
Root: 1:        -0.05091227        -0.00000000         0.00000024  Converged
Root: 2:         0.01316342        -0.00000000         0.00000034  Converged
Root: 3:         0.04991462        -0.00000000         0.00000036  Converged
Root: 4:         0.06590588        -0.00000000         0.00000072  Converged

Davidson converged in 7 iterations
41 sigma vectors were formed

  Root   Mult.   Total Energy (a.u.)   Ex. Energy (a.u.)     Ex. Energy (eV)     Ex. Energy (nm)        Osc. (a.u.)  
-------------------------------------------------------------------------------------------------------------------
     1  triplet       -779.44644030
     2  singlet       -779.44532491          0.00111539          0.03035133      40849.67811063          0.00000000
     3  singlet       -779.44462971          0.00181058          0.04926846      25165.02726256          0.00000000
     4  triplet       -779.38236461          0.06407568          1.74358777        711.08677468          0.00395626
     5  singlet       -779.35444845          0.09199185          2.50322506        495.29793723          0.00000000
     6  triplet       -779.34561341          0.10082688          2.74363867        451.89704540          0.04469423
     7  triplet       -779.32962215          0.11681815          3.17878297        390.03675885          0.43150428
     8  singlet       -779.32849321          0.11794709          3.20950309        386.30347794          0.00000000

Triplet  1: Largest CI coefficients:
  63  &  64 :  open  :  -0.679421
  64  &  63 :  open  :   0.679421
  62  &  63 :  open  :  -0.177901
  63  &  62 :  open  :   0.177901

Singlet  2: Largest CI coefficients:
  63  &  64 :  open  :  -0.674767
  64  &  63 :  open  :  -0.674767
  62  &  63 :  open  :   0.184822
  63  &  62 :  open  :   0.184822

Singlet  3: Largest CI coefficients:
  64  &  64 : closed :   0.984252
  62  &  62 : closed :  -0.120771

Triplet  4: Largest CI coefficients:
  62  &  64 :  open  :  -0.694364
  64  &  62 :  open  :   0.694364

Singlet  5: Largest CI coefficients:
  62  &  64 :  open  :   0.480816
  64  &  62 :  open  :   0.480816
  61  &  64 :  open  :   0.476313
  64  &  61 :  open  :   0.476313
  62  &  62 : closed :  -0.186276

Triplet  6: Largest CI coefficients:
  61  &  64 :  open  :  -0.690264
  64  &  61 :  open  :   0.690264

Triplet  7: Largest CI coefficients:
  62  &  63 :  open  :  -0.534661
  63  &  62 :  open  :   0.534661
  61  &  63 :  open  :   0.357190
  63  &  61 :  open  :  -0.357190
  59  &  63 :  open  :  -0.162077
  63  &  59 :  open  :   0.162077
  58  &  63 :  open  :   0.152657
  63  &  58 :  open  :  -0.152657
  63  &  64 :  open  :   0.136974
  64  &  63 :  open  :  -0.136974

Singlet  8: Largest CI coefficients:
  62  &  63 :  open  :  -0.503871
  63  &  62 :  open  :  -0.503871
  61  &  63 :  open  :   0.328764
  63  &  61 :  open  :   0.328764
  63  &  63 : closed :   0.233908
  59  &  63 :  open  :  -0.190283
  63  &  59 :  open  :  -0.190283
  58  &  63 :  open  :   0.157015
  63  &  58 :  open  :   0.157015
  63  &  64 :  open  :  -0.137262
  64  &  63 :  open  :  -0.137262
  62  &  64 :  open  :  -0.125029
  64  &  62 :  open  :  -0.125029

Singlet state dipole moments:

  Root       Dx         Dy         Dz         |D|  (Debye)
------------------------------------------------------------
     1    -8.0743     0.9705    -1.0128     8.1952
     2   -20.6467    -0.8769    -0.5441    20.6725
     3    -3.7486    -2.5057     0.5880     4.5472
     4    -1.7491    -0.6437    -1.0226     2.1259

Triplet state dipole moments:

  Root       Dx         Dy         Dz         |D|  (Debye)
------------------------------------------------------------
     1    -7.8973     0.9503    -1.0201     8.0195
     2   -12.8961    -0.5492    -0.8151    12.9335
     3    -3.7830    -3.9842     0.9250     5.5714
     4    -1.1396    -0.6831    -1.0110     1.6696

Transition dipole moments between singlet states:

    Transition       Tx         Ty         Tz         |T| (a.u.)
------------------------------------------------------------------
     1 ->    2     0.3036     0.0081    -0.0200     0.3043
     1 ->    3     0.6989    -0.3706     0.1980     0.8154
     1 ->    4     2.3080    -0.4583     0.0603     2.3539
     2 ->    3     1.7355     0.2359    -0.1262     1.7560
     2 ->    4    -0.7319     0.0135     0.0347     0.7329
     3 ->    4     0.9035  in gcp call
 n=          32
 coors(1) =   -9.63422443325919        2.07671388569535     
 -3.641273757722371E-002
 coors(2) =   -7.44803437426627        3.40806748628775     
  0.192079718190946     
 elements:            7           6
 gcp_e =   0.000000000000000E+000
 echo:  F
 pbc:  F
 method =pbeh3c              
 in gcp call
 n=          32
 coors(1) =   -9.63422443325919        2.07671388569535     
 -3.641273757722371E-002
 coors(2) =   -7.44803437426627        3.40806748628775     
  0.192079718190946     
 elements:            7           6
 gcp_e =   0.000000000000000E+000
 echo:  F
 pbc:  F
 method =pbeh3c              
   -0.0996     0.0300     0.9095

Transition dipole moments between triplet states:

    Transition       Tx         Ty         Tz         |T| (a.u.)
------------------------------------------------------------------
     1 ->    2    -0.2441     0.1866    -0.0596     0.3129
     1 ->    3    -0.9980     0.3414    -0.2144     1.0764
     1 ->    4    -2.3293     0.4341    -0.0243     2.3696
     2 ->    3     2.9884    -0.0653     0.1956     2.9955
     2 ->    4    -0.0981    -0.0145    -0.0120     0.0999
     3 ->    4     0.2557     0.1025    -0.0708     0.2844

Magnetic transition dipole moments and rotational strengths:

 Transition      Lx         Ly         Lz       R(len)     R(vel) (a.u.)
------------------------------------------------------------------------
 1 ->    2    -0.1583    -0.4394     0.0837     0.0533     0.0147
 1 ->    3    -0.0810    -0.0363     0.1269     0.0180     0.0440
 1 ->    4    -0.2024     0.1874    -0.5133     0.5839     0.9634

Electric transition quadrupole moments (Cartesian):

 Transition      Qxy        Qxz        Qyz        Qxx        Qyy        Qzz       norm (a.u.)
----------------------------------------------------------------------------------------------
 1 ->    2     0.2960     0.0953    -0.1195    -1.0759    -0.0278     0.0530     1.1279
 1 ->    3    -2.2737     1.3542    -0.0156     8.0759     0.1775     0.2452     8.5038
 1 ->    4     1.9266    -0.2663     0.0285   -10.1551    -0.5804    -0.0633    10.3562


Building Xtilde...

Building Z-vector RHS...

 Generating 2nd functional diffs
Solving CPSCF equations
Using DIIS solver

 Iter         Residual      
------  --------------------
    1      4.152393578997
    2      8.050459968115
    3      0.948567222623
    4      0.123682778804
    5      0.023501335718
    6      0.012870068585
    7      0.005326048409
    8      0.001548306226
    9      0.000344127589
   10      0.000135810324
   11      0.000044688099
   12      0.000026465270
   13      0.000009628606
   14      0.000003702670
   15      0.000001402280
   16      0.000000765996

CPSCF converged

Building X...

Computing grad Generating 2nd functional diffs
 Generating 2nd functional diffs
Building Xtilde...

Building Z-vector RHS...

 Generating 2nd functional diffs
Solving CPSCF equations
Using DIIS solver

 Iter         Residual      
------  --------------------
    1      2.370153877019
    2      4.991553939751
    3      0.663620980989
    4      0.065660206306
    5      0.024627904567
    6      0.006716554071
    7      0.002148728410
    8      0.000969289568
    9      0.000332395941
   10      0.000125470264
   11      0.000056644097
   12      0.000025214106
   13      0.000007679762
   14      0.000004655464
   15      0.000001377988
   16      0.000000683971

CPSCF converged

Building X...

Computing grad Generating 2nd functional diffs
 Generating 2nd functional diffs
Building Xtilde...

Building Z-vector RHS...

 Generating 2nd functional diffs
Solving CPSCF equations
Using DIIS solver

 Iter         Residual      
------  --------------------
    1      0.191210155981
    2      0.344775779111
    3      0.042135250595
    4      0.009144551999
    5      0.004727362129
    6      0.001682849346
    7      0.000540303119
    8      0.000195851589
    9      0.000088912247
   10      0.000030200187
   11      0.000016832925
   12      0.000005273962
   13      0.000003106032
   14      0.000000881574

CPSCF converged

Building X...

 Generating 2nd functional diffs
 Generating 2nd functional diffs
Lower state energy:      -779.4453249068
Upper state energy:      -779.4446297150
Energy difference:          0.0006951918
 Energy calculation finished, energy:  0.000000000E+00

Converting Cartesians to HDLC

Converting Cartesians to HDLC

Converting Cartesians to HDLC
 in dlf_makehessian...
Updating Hessian with the BFGS update, No     6
Testing convergence  in cycle    7
    Energy  0.0000E+00 Target: 1.0000E-05 converged?  yes
  Max step  1.5988E+00 Target: 4.0000E-04 converged?   no
  RMS step  1.6861E-01 Target: 2.6667E-04 converged?   no
  Max grad  3.8010E-02 Target: 1.0000E-04 converged?   no
  RMS grad  6.9432E-03 Target: 6.6667E-05 converged?   no

Converting HDLC to Cartesians
 in gcp call
 n=          32
 coors(1) =   -9.68558497573813        2.02581975962762     
 -2.321545420324236E-002
 coors(2) =   -7.53377747380254        3.41311796845008     
  0.188018755725639     
 elements:            7           6
 gcp_e =    1.00000000000000     
 echo:  F
 pbc:  F
 method =pbeh3c              
DFTD Energy:    -0.0204600 hartree
gCP Energy:     0.0554556 hartree
| Total AOs: 316    Total MOs: 298
Setting up the DFT grid...
| time to set the grid = 0.07 s
DFT grid points: 367910 (11497 points/atom)

                      *** Start SCF Iterations ***

 Iter     DIIS Error       Energy change      Electrons        XC Energy           Energy        Time(s)
----------------------------------------------------------------------------------------------------------
Initial temperature is 0.250000
| Skip purify step
|    1     0.0327129026    -779.1381443490   125.9903272484   -64.4668589575    -779.1381443490     1.90  
|    2     0.0770710851      +7.3763803345   125.9999776744   -63.7527099296    -771.7617640145     1.84  
|    3     0.0239718649      -0.2695060009   125.9999771984   -63.7890261071    -772.0312700153     1.82  
|    4     0.0215105785      -0.0181228253   125.9999772169   -63.8393518556    -772.0493928407     1.78  
|    5     0.0057660016      -0.0145754305   125.9999771102   -63.8571818874    -772.0639682711     1.72  
|    6     0.0035564059      -0.0016588633   125.9999771884   -63.8734396890    -772.0656271345     1.69  
|    7     0.0006477847      -0.0004650841   125.9999770711   -63.8712676656    -772.0660922186     1.65  
|    8     0.0002971888      -0.0000164660   125.9999770791   -63.8736622191    -772.0661086846     1.60  
|    9     0.0000685162      -0.0000037169   125.9999770767   -63.8732620762    -772.0661124015     1.92  
|   10     0.0000352635      -0.0000003898   125.9999770732   -63.8731153786    -772.0661127913     1.54  
----------------------------------------------------------------------------------------------------------
FINAL ENERGY: -772.0661127913 a.u.
Fractional Occupation Entropy: 0.0000000000
Mermin Free Energy:            -772.0661127913
DISPERSION CONTRIBUTION TO ENERGY: -0.0204600166 a.u.
GCP BSSE CORRECTION: 0.0554556348 a.u.
HOMO-LUMO GAP: 1.100 eV
CENTER OF MASS: {0.014320, -0.044402, -0.041039} ANGS
DIPOLE MOMENT: {-10.960441, -2.142552, 1.318204} (|D| = 11.245420) DEBYE
Writing out molden info

Running Mulliken population analysis...


  Restricted hh-TDA Parameters
--------------------------------------------
Number of occupied orbitals:            64
Number of virtual orbitals:            234
Number of molecular orbitals:          298
Number of basis functions:             316
Multiplicity of target state:      singlet

 Generating 2nd functional diffs
Reference energy:             -779.4016424914
Number of electrons:           127.9999767089
XC energy:                     -65.1876422549

      Davidson Diagonalization Parameters
-----------------------------------------------
Number of roots to find:                    4
Number of guess vectors:                   15
Maximum subspace size:                    300
Number of vectors to save:                  4
Collapse vectors per root:                  2
Number of CSFs:                          2080
Maximum Davidson iterations:              500
Residual convergence:                 1.0e-06
Orthogonality tolerance:              1.0e-12
Use incremental sigma vectors:             No

Davidson memory usage:  12.89 MB

Guess Vectors:
  64 &  64 : closed :    -0.141083
  64 &  63 :  open  :    -0.118072
  63 &  63 : closed :    -0.095060
  64 &  62 :  open  :    -0.050693
  63 &  62 :  open  :    -0.027682
  64 &  61 :  open  :     0.001881
  63 &  61 :  open  :     0.024893
  64 &  59 :  open  :     0.026007
  64 &  60 :  open  :     0.034959
  62 &  62 : closed :     0.039697
  63 &  59 :  open  :     0.049018
  63 &  60 :  open  :     0.057970
  64 &  58 :  open  :     0.060681
  64 &  56 :  open  :     0.081528
  63 &  58 :  open  :     0.083692

  Root           Eigenvalue       Energy Change        Residual
-------------------------------------------------------------------
Iteration:    0   Subspace Size:   15
Root: 1:        -0.04704644        -0.04704644         0.02460914  
Root: 2:        -0.04520095        -0.04520095         0.03777731  
Root: 3:         0.05168329         0.05168329         0.03909605  
Root: 4:         0.07453157         0.07453157         0.04021768  

Iteration:    1   Subspace Size:   19
Root: 1:        -0.04833031        -0.00128387         0.00378001  
Root: 2:        -0.04787992        -0.00267897         0.00498368  
Root: 3:         0.04648089        -0.00520240         0.01220000  
Root: 4:         0.07022933        -0.00430225         0.01770241  

Iteration:    2   Subspace Size:   23
Root: 1:        -0.04836240        -0.00003209         0.00079296  
Root: 2:        -0.04793264        -0.00005272         0.00084272  
Root: 3:         0.04597421        -0.00050668         0.00431773  
Root: 4:         0.06940741        -0.00082192         0.00790919  

Iteration:    3   Subspace Size:   27
Root: 1:        -0.04836358        -0.00000118         0.00016897  
Root: 2:        -0.04793397        -0.00000133         0.00012911  
Root: 3:         0.04592629        -0.00004792         0.00116755  
Root: 4:         0.06925874        -0.00014867         0.00374601  

Iteration:    4   Subspace Size:   31
Root: 1:        -0.04836363        -0.00000005         0.00003355  
Root: 2:        -0.04793400        -0.00000003         0.00002479  
Root: 3:         0.04592321        -0.00000309         0.00039828  
Root: 4:         0.06922072        -0.00003802         0.00186854  

Iteration:    5   Subspace Size:   35
Root: 1:        -0.04836363        -0.00000000         0.00000551  
Root: 2:        -0.04793400        -0.00000000         0.00000487  
Root: 3:         0.04592280        -0.00000041         0.00011234  
Root: 4:         0.06921021        -0.00001051         0.00083712  

Iteration:    6   Subspace Size:   39
Root: 1:        -0.04836363        -0.00000000         0.00000075  Converged
Root: 2:        -0.04793400        -0.00000000         0.00000072  Converged
Root: 3:         0.04592277        -0.00000003         0.00002329  
Root: 4:         0.06920746        -0.00000275         0.00042073  

Iteration:    7   Subspace Size:   41
Root: 1:        -0.04836363        -0.00000000         0.00000065  Converged
Root: 2:        -0.04793400        -0.00000000         0.00000061  Converged
Root: 3:         0.04592277        -0.00000000         0.00000488  
Root: 4:         0.06920690        -0.00000056         0.00012042  

Iteration:    8   Subspace Size:   43
Root: 1:        -0.04836363        -0.00000000         0.00000063  Converged
Root: 2:        -0.04793400        -0.00000000         0.00000060  Converged
Root: 3:         0.04592277        -0.00000000         0.00000103  
Root: 4:         0.06920687        -0.00000003         0.00002768  

Iteration:    9   Subspace Size:   45
Root: 1:        -0.04836363        -0.00000000         0.00000062  Converged
Root: 2:        -0.04793400        -0.00000000         0.00000059  Converged
Root: 3:         0.04592277        -0.00000000         0.00000022  Converged
Root: 4:         0.06920687        -0.00000000         0.00000514  

Iteration:   10   Subspace Size:   46
Root: 1:        -0.04836363        -0.00000000         0.00000062  Converged
Root: 2:        -0.04793400         0.00000000         0.00000060  Converged
Root: 3:         0.04592277        -0.00000000         0.00000022  Converged
Root: 4:         0.06920687        -0.00000000         0.00000107  

Iteration:   11   Subspace Size:   47
Root: 1:        -0.04836363        -0.00000000         0.00000060  Converged
Root: 2:        -0.04793400        -0.00000000         0.00000059  Converged
Root: 3:         0.04592277        -0.00000000         0.00000022  Converged
Root: 4:         0.06920687        -0.00000000         0.00000022  Converged

Davidson converged in 11 iterations
47 sigma vectors were formed

      Davidson Diagonalization Parameters
-----------------------------------------------
Number of roots to find:                    4
Number of guess vectors:                   15
Maximum subspace size:                    300
Number of vectors to save:                  4
Collapse vectors per root:                  2
Number of CSFs:                          2016
Maximum Davidson iterations:              500
Residual convergence:                 1.0e-06
Orthogonality tolerance:              1.0e-12
Use incremental sigma vectors:             No

Davidson memory usage:  12.58 MB

Guess Vectors:
  64 &  63 :  open  :    -0.118072
  64 &  62 :  open  :    -0.050693
  63 &  62 :  open  :    -0.027682
  64 &  61 :  open  :     0.001881
  63 &  61 :  open  :     0.024893
  64 &  59 :  open  :     0.026007
  64 &  60 :  open  :     0.034959
  63 &  59 :  open  :     0.049018
  63 &  60 :  open  :     0.057970
  64 &  58 :  open  :     0.060681
  64 &  56 :  open  :     0.081528
  63 &  58 :  open  :     0.083692
  64 &  57 :  open  :     0.087058
  62 &  61 :  open  :     0.092271
  63 &  56 :  open  :     0.104540

  Root           Eigenvalue       Energy Change        Residual
-------------------------------------------------------------------
Iteration:    0   Subspace Size:   15
Root: 1:        -0.04825506        -0.04825506         0.02313606  
Root: 2:         0.01763760         0.01763760         0.02290711  
Root: 3:         0.05533350         0.05533350         0.02373432  
Root: 4:         0.07213404         0.07213404         0.03343178  

Iteration:    1   Subspace Size:   19
Root: 1:        -0.04942476        -0.00116970         0.00325059  
Root: 2:         0.01583920        -0.00179840         0.00359425  
Root: 3:         0.05291699        -0.00241651         0.00741537  
Root: 4:         0.06857740        -0.00355664         0.01121800  

Iteration:    2   Subspace Size:   23
Root: 1:        -0.04945059        -0.00002583         0.00054960  
Root: 2:         0.01579972        -0.00003948         0.00068575  
Root: 3:         0.05272941        -0.00018758         0.00175331  
Root: 4:         0.06820345        -0.00037396         0.00261502  

Iteration:    3   Subspace Size:   27
Root: 1:        -0.04945119        -0.00000060         0.00007840  
Root: 2:         0.01579839        -0.00000133         0.00010387  
Root: 3:         0.05271984        -0.00000957         0.00029761  
Root: 4:         0.06818263        -0.00002082         0.00066864  

Iteration:    4   Subspace Size:   31
Root: 1:        -0.04945120        -0.00000001         0.00001154  
Root: 2:         0.01579836        -0.00000003         0.00001435  
Root: 3:         0.05271958        -0.00000026         0.00005086  
Root: 4:         0.06818158        -0.00000105         0.00011679  

Iteration:    5   Subspace Size:   35
Root: 1:        -0.04945120        -0.00000000         0.00000174  
Root: 2:         0.01579836        -0.00000000         0.00000219  
Root: 3:         0.05271957        -0.00000001         0.00001131  
Root: 4:         0.06818155        -0.00000003         0.00002088  

Iteration:    6   Subspace Size:   39
Root: 1:        -0.04945120        -0.00000000         0.00000022  Converged
Root: 2:         0.01579836        -0.00000000         0.00000034  Converged
Root: 3:         0.05271957        -0.00000000         0.00000202  
Root: 4:         0.06818155        -0.00000000         0.00000398  

Iteration:    7   Subspace Size:   41
Root: 1:        -0.04945120        -0.00000000         0.00000022  Converged
Root: 2:         0.01579836        -0.00000000         0.00000031  Converged
Root: 3:         0.05271957        -0.00000000         0.00000032  Converged
Root: 4:         0.06818155        -0.00000000         0.00000078  Converged

Davidson converged in 7 iterations
41 sigma vectors were formed

  Root   Mult.   Total Energy (a.u.)   Ex. Energy (a.u.)     Ex. Energy (eV)     Ex. Energy (nm)        Osc. (a.u.)  
-------------------------------------------------------------------------------------------------------------------
     1  triplet       -779.45109369
     2  singlet       -779.45000612          0.00108757          0.02959420      41894.77177514          0.00000000
     3  singlet       -779.44957649          0.00151720          0.04128508      30031.23887860          0.00000000
     4  triplet       -779.38584413          0.06524956          1.77553058        698.29391713          0.00010815
     5  singlet       -779.35571972          0.09537397          2.59525727        477.73383439          0.00000000
     6  triplet       -779.34892292          0.10217077          2.78020758        445.95310574          0.05505721
     7  triplet       -779.33346095          0.11763274          3.20094931        387.33578271          0.42263347
     8  singlet       -779.33243563          0.11865806          3.22884968        383.98882826          0.00000000

Triplet  1: Largest CI coefficients:
  63  &  64 :  open  :  -0.680268
  64  &  63 :  open  :   0.680268
  62  &  63 :  open  :  -0.177994
  63  &  62 :  open  :   0.177994

Singlet  2: Largest CI coefficients:
  63  &  64 :  open  :  -0.676868
  64  &  63 :  open  :  -0.676868
  62  &  63 :  open  :   0.186175
  63  &  62 :  open  :   0.186175

Singlet  3: Largest CI coefficients:
  64  &  64 : closed :   0.986095
  62  &  62 : closed :  -0.125783

Triplet  4: Largest CI coefficients:
  62  &  64 :  open  :   0.695283
  64  &  62 :  open  :  -0.695283

Singlet  5: Largest CI coefficients:
  61  &  64 :  open  :   0.508749
  64  &  61 :  open  :   0.508749
  62  &  64 :  open  :   0.447373
  64  &  62 :  open  :   0.447373
  62  &  62 : closed :  -0.174727

Triplet  6: Largest CI coefficients:
  61  &  64 :  open  :  -0.687943
  64  &  61 :  open  :   0.687943

Triplet  7: Largest CI coefficients:
  62  &  63 :  open  :  -0.569968
  63  &  62 :  open  :   0.569968
  61  &  63 :  open  :   0.297768
  63  &  61 :  open  :  -0.297768
  58  &  63 :  open  :   0.152025
  63  &  58 :  open  :  -0.152025
  59  &  63 :  open  :  -0.150759
  63  &  59 :  open  :   0.150759
  63  &  64 :  open  :   0.139914
  64  &  63 :  open  :  -0.139914

Singlet  8: Largest CI coefficients:
  62  &  63 :  open  :  -0.508068
  63  &  62 :  open  :  -0.508068
  61  &  63 :  open  :   0.255305
  63  &  61 :  open  :   0.255305
  63  &  63 : closed :   0.231869
  62  &  64 :  open  :  -0.226160
  64  &  62 :  open  :  -0.226160
  59  &  63 :  open  :  -0.169086
  63  &  59 :  open  :  -0.169086
  58  &  63 :  open  :   0.146910
  63  &  58 :  open  :   0.146910
  61  &  64 :  open  :   0.131022
  64  &  61 :  open  :   0.131022
  63  &  64 :  open  :  -0.130685
  64  &  63 :  open  :  -0.130685

Singlet state dipole moments:

  Root       Dx         Dy         Dz         |D|  (Debye)
------------------------------------------------------------
     1    -7.8651     0.8996    -0.9869     7.9777
     2   -20.7907    -0.9749    -0.5382    20.8205
     3    -3.7588    -2.6821     0.6281     4.6601
     4    -3.2259    -0.8235    -0.8987     3.4485

Triplet state dipole moments:

  Root       Dx         Dy         Dz         |D|  (Debye)
------------------------------------------------------------
     1    -7.7361     0.8827    -0.9915     7.8492
     2   -13.9778    -0.6563    -0.8550    14.0193
     3    -2.2474    -4.2559     1.0721     4.9308
     4    -0.8476    -0.7573    -0.9774     1.4991

Transition dipole moments between singlet states:

    Transition       Tx         Ty         Tz         |T| (a.u.)
------------------------------------------------------------------
     1 ->    2     0.0419    -0.0233    -0.0137     0.0499
     1 ->    3     0.7974    -0.3703     0.1877     0.8991
     1 ->    4     2.2716    -0.4728     0.0737     2.3215
     2 ->    3     1.7075     0.2401    -0.1406     1.7300
     2 ->    4    in gcp call
 n=          32
 coors(1) =   -9.68558497573813        2.02581975962762     
 -2.321545420324236E-002
 coors(2) =   -7.53377747380254        3.41311796845008     
  0.188018755725639     
 elements:            7           6
 gcp_e =   0.000000000000000E+000
 echo:  F
 pbc:  F
 method =pbeh3c              
 in gcp call
 n=          32
 coors(1) =   -9.68558497573813        2.02581975962762     
 -2.321545420324236E-002
 coors(2) =   -7.53377747380254        3.41311796845008     
  0.188018755725639     
 elements:            7           6
 gcp_e =   0.000000000000000E+000
 echo:  F
 pbc:  F
 method =pbeh3c              
 -1.5722     0.1425     0.0356     1.5790
     3 ->    4     1.5476    -0.2394     0.1012     1.5692

Transition dipole moments between triplet states:

    Transition       Tx         Ty         Tz         |T| (a.u.)
------------------------------------------------------------------
     1 ->    2     0.1739    -0.1621     0.0403     0.2411
     1 ->    3    -1.0418     0.3774    -0.2210     1.1299
     1 ->    4    -2.3768     0.4278    -0.0014     2.4150
     2 ->    3    -2.6749    -0.0008    -0.1548     2.6794
     2 ->    4     0.1239     0.0216     0.0094     0.1261
     3 ->    4     0.2317     0.1299    -0.0894     0.2803

Magnetic transition dipole moments and rotational strengths:

 Transition      Lx         Ly         Lz       R(len)     R(vel) (a.u.)
------------------------------------------------------------------------
 1 ->    2    -0.1593    -0.4178     0.0864    -0.0019     0.0151
 1 ->    3    -0.0805    -0.0194     0.1248     0.0336     0.0641
 1 ->    4    -0.1492     0.2605    -0.4118     0.4924     0.7909

Electric transition quadrupole moments (Cartesian):

 Transition      Qxy        Qxz        Qyz        Qxx        Qyy        Qzz       norm (a.u.)
----------------------------------------------------------------------------------------------
 1 ->    2     0.1229     0.1298    -0.0388    -1.1742    -0.0343     0.0799     1.1915
 1 ->    3    -2.1903     1.2871    -0.0450     7.4690     0.1896     0.2450     7.8955
 1 ->    4     1.5174    -0.0390     0.0075    -9.4949    -0.5024    -0.0308     9.6286


Building Xtilde...

Building Z-vector RHS...

 Generating 2nd functional diffs
Solving CPSCF equations
Using DIIS solver

 Iter         Residual      
------  --------------------
    1      4.045067512298
    2      7.794367933274
    3      0.981935897374
    4      0.121523277427
    5      0.022983380937
    6      0.012484701880
    7      0.005149309843
    8      0.001551157745
    9      0.000346666651
   10      0.000134084431
   11      0.000043142228
   12      0.000023665920
   13      0.000009144834
   14      0.000003431450
   15      0.000001312824
   16      0.000000782922

CPSCF converged

Building X...

Computing grad Generating 2nd functional diffs
 Generating 2nd functional diffs
Building Xtilde...

Building Z-vector RHS...

 Generating 2nd functional diffs
Solving CPSCF equations
Using DIIS solver

 Iter         Residual      
------  --------------------
    1      2.375443033125
    2      5.009509046502
    3      0.674543872460
    4      0.060237914116
    5      0.022911735570
    6      0.006105608759
    7      0.002488334992
    8      0.000986289866
    9      0.000323622159
   10      0.000114787987
   11      0.000051274404
   12      0.000021328147
   13      0.000008004319
   14      0.000004836761
   15      0.000001183285
   16      0.000000613269

CPSCF converged

Building X...

Computing grad Generating 2nd functional diffs
 Generating 2nd functional diffs
Building Xtilde...

Building Z-vector RHS...

 Generating 2nd functional diffs
Solving CPSCF equations
Using DIIS solver

 Iter         Residual      
------  --------------------
    1      0.075975116228
    2      0.175137239423
    3      0.013349712802
    4      0.005964976938
    5      0.002998926833
    6      0.001258366242
    7      0.000318218453
    8      0.000179997779
    9      0.000049214180
   10      0.000024295328
   11      0.000007610566
   12      0.000003852497
   13      0.000001597054
   14      0.000000557276

CPSCF converged

Building X...

 Generating 2nd functional diffs
 Generating 2nd functional diffs
Lower state energy:      -779.4500061227
Upper state energy:      -779.4495764905
Energy difference:          0.0004296322
 Energy calculation finished, energy:  0.000000000E+00

Converting Cartesians to HDLC

Converting Cartesians to HDLC

Converting Cartesians to HDLC
 in dlf_makehessian...
Updating Hessian with the BFGS update, No     7
Testing convergence  in cycle    8
    Energy  0.0000E+00 Target: 1.0000E-05 converged?  yes
  Max step  3.9076E-01 Target: 4.0000E-04 converged?   no
  RMS step  4.4081E-02 Target: 2.6667E-04 converged?   no
  Max grad  2.8451E-02 Target: 1.0000E-04 converged?   no
  RMS grad  4.9924E-03 Target: 6.6667E-05 converged?   no

Converting HDLC to Cartesians
 in gcp call
 n=          32
 coors(1) =   -9.72166796123524        1.99153128582915     
 -1.812483345000393E-002
 coors(2) =   -7.59644923623187        3.42042112894004     
  0.188805438325987     
 elements:            7           6
 gcp_e =    1.00000000000000     
 echo:  F
 pbc:  F
 method =pbeh3c              
DFTD Energy:    -0.0204920 hartree
gCP Energy:     0.0551210 hartree
| Total AOs: 316    Total MOs: 298
Setting up the DFT grid...
| time to set the grid = 0.07 s
DFT grid points: 367993 (11499 points/atom)

                      *** Start SCF Iterations ***

 Iter     DIIS Error       Energy change      Electrons        XC Energy           Energy        Time(s)
----------------------------------------------------------------------------------------------------------
Initial temperature is 0.250000
| Skip purify step
|    1     0.0312941428    -779.1542558704   125.9961907945   -64.4558505493    -779.1542558704     1.89  
|    2     0.0776961004      +7.3949803834   125.9999792213   -63.7372756024    -771.7592754871     1.83  
|    3     0.0250650467      -0.2762530127   125.9999789766   -63.7729988021    -772.0355284998     1.82  
|    4     0.0205297043      -0.0164620475   125.9999791837   -63.8196821742    -772.0519905473     1.75  
|    5     0.0072330692      -0.0138385963   125.9999791351   -63.8387140440    -772.0658291436     1.72  
|    6     0.0031238329      -0.0025734189   125.9999791840   -63.8573997474    -772.0684025625     1.69  
|    7     0.0007627233      -0.0006034570   125.9999791053   -63.8575991778    -772.0690060196     1.65  
|    8     0.0003011280      -0.0000252492   125.9999791124   -63.8605817729    -772.0690312688     1.60  
|    9     0.0000688961      -0.0000039582   125.9999791055   -63.8602158150    -772.0690352269     1.92  
|   10     0.0000328436      -0.0000004132   125.9999791005   -63.8601026372    -772.0690356401     1.52  
----------------------------------------------------------------------------------------------------------
FINAL ENERGY: -772.0690356401 a.u.
Fractional Occupation Entropy: 0.0000000000
Mermin Free Energy:            -772.0690356401
DISPERSION CONTRIBUTION TO ENERGY: -0.0204919600 a.u.
GCP BSSE CORRECTION: 0.0551209748 a.u.
HOMO-LUMO GAP: 1.107 eV
CENTER OF MASS: {0.016895, -0.032496, -0.041075} ANGS
DIPOLE MOMENT: {-10.899950, -2.396346, 1.311620} (|D| = 11.237070) DEBYE
Writing out molden info

Running Mulliken population analysis...


  Restricted hh-TDA Parameters
--------------------------------------------
Number of occupied orbitals:            64
Number of virtual orbitals:            234
Number of molecular orbitals:          298
Number of basis functions:             316
Multiplicity of target state:      singlet

 Generating 2nd functional diffs
Reference energy:             -779.4053396425
Number of electrons:           127.9999787690
XC energy:                     -65.1743564712

      Davidson Diagonalization Parameters
-----------------------------------------------
Number of roots to find:                    4
Number of guess vectors:                   15
Maximum subspace size:                    300
Number of vectors to save:                  4
Collapse vectors per root:                  2
Number of CSFs:                          2080
Maximum Davidson iterations:              500
Residual convergence:                 1.0e-06
Orthogonality tolerance:              1.0e-12
Use incremental sigma vectors:             No

Davidson memory usage:  12.89 MB

Guess Vectors:
  64 &  64 : closed :    -0.140504
  64 &  63 :  open  :    -0.116483
  63 &  63 : closed :    -0.092462
  64 &  62 :  open  :    -0.049291
  63 &  62 :  open  :    -0.025270
  64 &  61 :  open  :     0.005781
  63 &  61 :  open  :     0.029802
  64 &  59 :  open  :     0.029831
  64 &  60 :  open  :     0.036176
  62 &  62 : closed :     0.041923
  63 &  59 :  open  :     0.053852
  63 &  60 :  open  :     0.060197
  64 &  58 :  open  :     0.061326
  63 &  58 :  open  :     0.085347
  64 &  56 :  open  :     0.086503

  Root           Eigenvalue       Energy Change        Residual
-------------------------------------------------------------------
Iteration:    0   Subspace Size:   15
Root: 1:        -0.04594896        -0.04594896         0.02482311  
Root: 2:        -0.04449714        -0.04449714         0.03722671  
Root: 3:         0.05510366         0.05510366         0.03876852  
Root: 4:         0.07607027         0.07607027         0.03846783  

Iteration:    1   Subspace Size:   19
Root: 1:        -0.04725382        -0.00130486         0.00410893  
Root: 2:        -0.04706847        -0.00257133         0.00475983  
Root: 3:         0.04983473        -0.00526894         0.01181241  
Root: 4:         0.07164004        -0.00443023         0.01566747  

Iteration:    2   Subspace Size:   23
Root: 1:        -0.04729359        -0.00003977         0.00080951  
Root: 2:        -0.04711474        -0.00004628         0.00079134  
Root: 3:         0.04937456        -0.00046017         0.00441047  
Root: 4:         0.07109356        -0.00054648         0.01004032  

Iteration:    3   Subspace Size:   27
Root: 1:        -0.04729486        -0.00000127         0.00015584  
Root: 2:        -0.04711587        -0.00000112         0.00011494  
Root: 3:         0.04932363        -0.00005093         0.00111698  
Root: 4:         0.07081461        -0.00027895         0.00475917  

Iteration:    4   Subspace Size:   31
Root: 1:        -0.04729490        -0.00000004         0.00002969  
Root: 2:        -0.04711589        -0.00000002         0.00001852  
Root: 3:         0.04932066        -0.00000296         0.00029101  
Root: 4:         0.07072379        -0.00009081         0.00323870  

Iteration:    5   Subspace Size:   35
Root: 1:        -0.04729490        -0.00000000         0.00000434  
Root: 2:        -0.04711589        -0.00000000         0.00000334  
Root: 3:         0.04932045        -0.00000021         0.00010159  
Root: 4:         0.07068079        -0.00004300         0.00206089  

Iteration:    6   Subspace Size:   39
Root: 1:        -0.04729490        -0.00000000         0.00000056  Converged
Root: 2:        -0.04711589        -0.00000000         0.00000054  Converged
Root: 3:         0.04932042        -0.00000003         0.00001839  
Root: 4:         0.07067080        -0.00001000         0.00055428  

Iteration:    7   Subspace Size:   41
Root: 1:        -0.04729490        -0.00000000         0.00000053  Converged
Root: 2:        -0.04711589        -0.00000000         0.00000051  Converged
Root: 3:         0.04932042        -0.00000000         0.00000383  
Root: 4:         0.07067010        -0.00000070         0.00014402  

Iteration:    8   Subspace Size:   43
Root: 1:        -0.04729490        -0.00000000         0.00000053  Converged
Root: 2:        -0.04711589        -0.00000000         0.00000050  Converged
Root: 3:         0.04932042        -0.00000000         0.00000079  Converged
Root: 4:         0.07067005        -0.00000005         0.00003747  

Iteration:    9   Subspace Size:   44
Root: 1:        -0.04729490         0.00000000         0.00000053  Converged
Root: 2:        -0.04711589        -0.00000000         0.00000049  Converged
Root: 3:         0.04932042        -0.00000000         0.00000070  Converged
Root: 4:         0.07067005        -0.00000000         0.00000835  

Iteration:   10   Subspace Size:   45
Root: 1:        -0.04729490        -0.00000000         0.00000053  Converged
Root: 2:        -0.04711589        -0.00000000         0.00000049  Converged
Root: 3:         0.04932042        -0.00000000         0.00000071  Converged
Root: 4:         0.07067005        -0.00000000         0.00000181  

Iteration:   11   Subspace Size:   46
Root: 1:        -0.04729490        -0.00000000         0.00000053  Converged
Root: 2:        -0.04711589        -0.00000000         0.00000049  Converged
Root: 3:         0.04932042        -0.00000000         0.00000070  Converged
Root: 4:         0.07067005        -0.00000000         0.00000036  Converged

Davidson converged in 11 iterations
46 sigma vectors were formed

      Davidson Diagonalization Parameters
-----------------------------------------------
Number of roots to find:                    4
Number of guess vectors:                   15
Maximum subspace size:                    300
Number of vectors to save:                  4
Collapse vectors per root:                  2
Number of CSFs:                          2016
Maximum Davidson iterations:              500
Residual convergence:                 1.0e-06
Orthogonality tolerance:              1.0e-12
Use incremental sigma vectors:             No

Davidson memory usage:  12.58 MB

Guess Vectors:
  64 &  63 :  open  :    -0.116483
  64 &  62 :  open  :    -0.049291
  63 &  62 :  open  :    -0.025270
  64 &  61 :  open  :     0.005781
  63 &  61 :  open  :     0.029802
  64 &  59 :  open  :     0.029831
  64 &  60 :  open  :     0.036176
  63 &  59 :  open  :     0.053852
  63 &  60 :  open  :     0.060197
  64 &  58 :  open  :     0.061326
  63 &  58 :  open  :     0.085347
  64 &  56 :  open  :     0.086503
  64 &  57 :  open  :     0.086775
  62 &  61 :  open  :     0.096995
  63 &  56 :  open  :     0.110524

  Root           Eigenvalue       Energy Change        Residual
-------------------------------------------------------------------
Iteration:    0   Subspace Size:   15
Root: 1:        -0.04715902        -0.04715902         0.02315593  
Root: 2:         0.01965866         0.01965866         0.02283780  
Root: 3:         0.05751893         0.05751893         0.02339599  
Root: 4:         0.07413993         0.07413993         0.03424901  

Iteration:    1   Subspace Size:   19
Root: 1:        -0.04833862        -0.00117959         0.00317476  
Root: 2:         0.01788581        -0.00177285         0.00361415  
Root: 3:         0.05514133        -0.00237760         0.00735703  
Root: 4:         0.07035543        -0.00378450         0.01175235  

Iteration:    2   Subspace Size:   23
Root: 1:        -0.04836301        -0.00002439         0.00052641  
Root: 2:         0.01784541        -0.00004041         0.00069562  
Root: 3:         0.05495131        -0.00019002         0.00166443  
Root: 4:         0.06993898        -0.00041645         0.00269753  

Iteration:    3   Subspace Size:   27
Root: 1:        -0.04836355        -0.00000055         0.00007509  
Root: 2:         0.01784406        -0.00000135         0.00010745  
Root: 3:         0.05494253        -0.00000878         0.00026950  
Root: 4:         0.06991675        -0.00002223         0.00068698  

Iteration:    4   Subspace Size:   31
Root: 1:        -0.04836356        -0.00000001         0.00001060  
Root: 2:         0.01784403        -0.00000003         0.00001467  
Root: 3:         0.05494231        -0.00000021         0.00004324  
Root: 4:         0.06991562        -0.00000113         0.00012302  

Iteration:    5   Subspace Size:   35
Root: 1:        -0.04836356        -0.00000000         0.00000152  
Root: 2:         0.01784403        -0.00000000         0.00000231  
Root: 3:         0.05494231        -0.00000000         0.00000898  
Root: 4:         0.06991559        -0.00000003         0.00002329  

Iteration:    6   Subspace Size:   39
Root: 1:        -0.04836356        -0.00000000         0.00000019  Converged
Root: 2:         0.01784403        -0.00000000         0.00000036  Converged
Root: 3:         0.05494231        -0.00000000         0.00000165  
Root: 4:         0.06991559        -0.00000000         0.00000451  

Iteration:    7   Subspace Size:   41
Root: 1:        -0.04836356        -0.00000000         0.00000018  Converged
Root: 2:         0.01784403        -0.00000000         0.00000031  Converged
Root: 3:         0.05494231        -0.00000000         0.00000028  Converged
Root: 4:         0.06991559        -0.00000000         0.00000086  Converged

Davidson converged in 7 iterations
41 sigma vectors were formed

  Root   Mult.   Total Energy (a.u.)   Ex. Energy (a.u.)     Ex. Energy (eV)     Ex. Energy (nm)        Osc. (a.u.)  
-------------------------------------------------------------------------------------------------------------------
     1  triplet       -779.45370321
     2  singlet       -779.45263454          0.00106866          0.02907978      42635.89303180          0.00000000
     3  singlet       -779.45245553          0.00124768          0.03395099      36518.59119666          0.00000000
     4  triplet       -779.38749562          0.06620759          1.80159987        688.18955054          0.00002974
     5  singlet       -779.35601922          0.09768398          2.65811599        466.43645711          0.00000000
     6  triplet       -779.35039733          0.10330587          2.81109535        441.05306041          0.06019975
     7  triplet       -779.33542405          0.11827915          3.21853896        385.21895283          0.34385228
     8  singlet       -779.33466960          0.11903361          3.23906878        382.77736306          0.00000000

Triplet  1: Largest CI coefficients:
  63  &  64 :  open  :   0.681049
  64  &  63 :  open  :  -0.681049
  62  &  63 :  open  :   0.176437
  63  &  62 :  open  :  -0.176437

Singlet  2: Largest CI coefficients:
  63  &  64 :  open  :   0.677824
  64  &  63 :  open  :   0.677824
  62  &  63 :  open  :  -0.184892
  63  &  62 :  open  :  -0.184892

Singlet  3: Largest CI coefficients:
  64  &  64 : closed :  -0.986523
  62  &  62 : closed :   0.126510

Triplet  4: Largest CI coefficients:
  62  &  64 :  open  :   0.696442
  64  &  62 :  open  :  -0.696442

Singlet  5: Largest CI coefficients:
  61  &  64 :  open  :  -0.525453
  64  &  61 :  open  :  -0.525453
  62  &  64 :  open  :  -0.428483
  64  &  62 :  open  :  -0.428483
  62  &  62 : closed :   0.165988

Triplet  6: Largest CI coefficients:
  61  &  64 :  open  :   0.686714
  64  &  61 :  open  :  -0.686714

Triplet  7: Largest CI coefficients:
  62  &  63 :  open  :   0.587057
  63  &  62 :  open  :  -0.587057
  61  &  63 :  open  :  -0.261007
  63  &  61 :  open  :   0.261007
  58  &  63 :  open  :  -0.150484
  63  &  58 :  open  :   0.150484
  59  &  63 :  open  :   0.142453
  63  &  59 :  open  :  -0.142453
  63  &  64 :  open  :  -0.140539
  64  &  63 :  open  :   0.140539

Singlet  8: Largest CI coefficients:
  62  &  63 :  open  :   0.441735
  63  &  62 :  open  :   0.441735
  62  &  64 :  open  :   0.354228
  64  &  62 :  open  :   0.354228
  61  &  64 :  open  :  -0.236180
  64  &  61 :  open  :  -0.236180
  63  &  63 : closed :  -0.201775
  61  &  63 :  open  :  -0.183827
  63  &  61 :  open  :  -0.183827
  59  &  63 :  open  :   0.134122
  63  &  59 :  open  :   0.134122
  58  &  63 :  open  :  -0.120280
  63  &  58 :  open  :  -0.120280
  63  &  64 :  open  :   0.108468
  64  &  63 :  open  :   0.108468
  60  &  64 :  open  :  -0.100968
  64  &  60 :  open  :  -0.100968

Singlet state dipole moments:

  Root       Dx         Dy         Dz         |D|  (Debye)
------------------------------------------------------------
     1    -7.7176     0.8296    -0.9561     7.8207
     2   -20.9065    -1.0299    -0.5613    20.9393
     3    -3.6585    -2.8580     0.6422     4.6867
     4    -6.6536    -1.3700    -0.5759     6.8175

Triplet state dipole moments:

  Root       Dx         Dy         Dz         |D|  (Debye)
------------------------------------------------------------
     1    -7.5907     0.8143    -0.9611     7.6945
     2   -14.6346    -0.7306    -0.8859    14.6796
     3    -1.3268    -4.4626     1.1286     4.7905
     4    -0.7045    -0.8370    -0.9409     1.4430

Transition dipole moments between singlet states:

    Transition       Tx         Ty         Tz         |T| (a.u.)
------------------------------------------------------------------
     1 ->    2     0.0023    -0.0216    -0.0142     0.0260
     1 ->    3     0.8325    -0.3831     0.1849     0.9349
     1 ->    4     2.0338    -0.4621     0.1040     2.0882
     2 - in gcp call
 n=          32
 coors(1) =   -9.72166796123524        1.99153128582915     
 -1.812483345000393E-002
 coors(2) =   -7.59644923623187        3.42042112894004     
  0.188805438325987     
 elements:            7           6
 gcp_e =   0.000000000000000E+000
 echo:  F
 pbc:  F
 method =pbeh3c              
 in gcp call
 n=          32
 coors(1) =   -9.72166796123524        1.99153128582915     
 -1.812483345000393E-002
 coors(2) =   -7.59644923623187        3.42042112894004     
  0.188805438325987     
 elements:            7           6
 gcp_e =   0.000000000000000E+000
 echo:  F
 pbc:  F
 method =pbeh3c              
>    3     1.6996     0.2303    -0.1407     1.7209
     2 ->    4    -2.4842     0.2801     0.0397     2.5003
     3 ->    4     2.3488    -0.4361     0.2031     2.3975

Transition dipole moments between triplet states:

    Transition       Tx         Ty         Tz         |T| (a.u.)
------------------------------------------------------------------
     1 ->    2    -0.1348     0.1445    -0.0277     0.1995
     1 ->    3    -1.0856     0.4082    -0.2249     1.1814
     1 ->    4    -2.4065     0.4190     0.0171     2.4427
     2 ->    3     2.4537     0.0298     0.1311     2.4574
     2 ->    4    -0.1409    -0.0272    -0.0084     0.1438
     3 ->    4     0.2071     0.1595    -0.1060     0.2821

Magnetic transition dipole moments and rotational strengths:

 Transition      Lx         Ly         Lz       R(len)     R(vel) (a.u.)
------------------------------------------------------------------------
 1 ->    2    -0.1619    -0.4012     0.0861    -0.0071     0.0151
 1 ->    3    -0.0754    -0.0039     0.1269     0.0378     0.0668
 1 ->    4    -0.0792     0.3388    -0.2603     0.3447     0.5385

Electric transition quadrupole moments (Cartesian):

 Transition      Qxy        Qxz        Qyz        Qxx        Qyy        Qzz       norm (a.u.)
----------------------------------------------------------------------------------------------
 1 ->    2     0.1142     0.1270    -0.0301    -1.2168    -0.0403     0.0786     1.2323
 1 ->    3    -2.2412     1.2702    -0.0531     7.3200     0.1887     0.2477     7.7665
 1 ->    4     0.8021     0.2845    -0.0254    -7.4528    -0.3494     0.0076     7.5094


Building Xtilde...

Building Z-vector RHS...

 Generating 2nd functional diffs
Solving CPSCF equations
Using DIIS solver

 Iter         Residual      
------  --------------------
    1      3.957518615226
    2      7.609824425690
    3      1.000290072996
    4      0.119010148945
    5      0.022555594034
    6      0.012169953240
    7      0.005014133371
    8      0.001553223146
    9      0.000347436400
   10      0.000133907141
   11      0.000042412093
   12      0.000022537679
   13      0.000008881368
   14      0.000003321337
   15      0.000001310424
   16      0.000000820229

CPSCF converged

Building X...

Computing grad Generating 2nd functional diffs
 Generating 2nd functional diffs
Building Xtilde...

Building Z-vector RHS...

 Generating 2nd functional diffs
Solving CPSCF equations
Using DIIS solver

 Iter         Residual      
------  --------------------
    1      2.383241680206
    2      5.037086621099
    3      0.680375657284
    4      0.058367567787
    5      0.021600350187
    6      0.005122230260
    7      0.002604539493
    8      0.000971742107
    9      0.000325861058
   10      0.000109719670
   11      0.000049126788
   12      0.000018937791
   13      0.000006975120
   14      0.000003816070
   15      0.000001307028
   16      0.000000584783

CPSCF converged

Building X...

Computing grad Generating 2nd functional diffs
 Generating 2nd functional diffs
Building Xtilde...

Building Z-vector RHS...

 Generating 2nd functional diffs
Solving CPSCF equations
Using DIIS solver

 Iter         Residual      
------  --------------------
    1      0.074794326077
    2      0.174445343712
    3      0.013248875476
    4      0.006809965590
    5      0.003398875203
    6      0.001205406010
    7      0.000315853508
    8      0.000162165371
    9      0.000049909711
   10      0.000021688940
   11      0.000008202011
   12      0.000004090268
   13      0.000002109213
   14      0.000000778708

CPSCF converged

Building X...

 Generating 2nd functional diffs
 Generating 2nd functional diffs
Lower state energy:      -779.4526345437
Upper state energy:      -779.4524555300
Energy difference:          0.0001790137
 Energy calculation finished, energy:  0.000000000E+00

Converting Cartesians to HDLC

Converting Cartesians to HDLC

Converting Cartesians to HDLC
 in dlf_makehessian...
Updating Hessian with the BFGS update, No     8
Testing convergence  in cycle    9
    Energy  0.0000E+00 Target: 1.0000E-05 converged?  yes
  Max step  6.5201E-01 Target: 4.0000E-04 converged?   no
  RMS step  6.9421E-02 Target: 2.6667E-04 converged?   no
  Max grad  2.0587E-02 Target: 1.0000E-04 converged?   no
  RMS grad  3.8951E-03 Target: 6.6667E-05 converged?   no

Converting HDLC to Cartesians
 in gcp call
 n=          32
 coors(1) =   -9.74213200841651        1.97453248587482     
 -1.974013845990233E-002
 coors(2) =   -7.63143258763423        3.42539246885914     
  0.195276565075651     
 elements:            7           6
 gcp_e =    1.00000000000000     
 echo:  F
 pbc:  F
 method =pbeh3c              
DFTD Energy:    -0.0205112 hartree
gCP Energy:     0.0549183 hartree
| Total AOs: 316    Total MOs: 298
Setting up the DFT grid...
| time to set the grid = 0.08 s
DFT grid points: 368007 (11500 points/atom)

                      *** Start SCF Iterations ***

 Iter     DIIS Error       Energy change      Electrons        XC Energy           Energy        Time(s)
----------------------------------------------------------------------------------------------------------
Initial temperature is 0.250000
| Skip purify step
|    1     0.0265876099    -779.1674245746   126.0004136209   -64.4489284832    -779.1674245746     1.87  
|    2     0.0787828952      +7.4089380257   125.9999834288   -63.7280951572    -771.7584865489     1.83  
|    3     0.0208057330      -0.2787471449   125.9999833699   -63.7632507130    -772.0372336938     1.81  
|    4     0.0197283889      -0.0156572792   125.9999836510   -63.8070764637    -772.0528909730     1.74  
|    5     0.0086366513      -0.0129256128   125.9999836468   -63.8256403134    -772.0658165858     1.70  
|    6     0.0033264068      -0.0035370261   125.9999836970   -63.8451498025    -772.0693536119     1.67  
|    7     0.0009774660      -0.0009151380   125.9999836604   -63.8485973003    -772.0702687498     1.65  
|    8     0.0003100144      -0.0000513980   125.9999836679   -63.8525058319    -772.0703201479     1.59  
|    9     0.0000892197      -0.0000051112   125.9999836594   -63.8522517427    -772.0703252590     1.89  
|   10     0.0000330654      -0.0000005415   125.9999836551   -63.8521948694    -772.0703258005     1.52  
----------------------------------------------------------------------------------------------------------
FINAL ENERGY: -772.0703258005 a.u.
Fractional Occupation Entropy: 0.0000000000
Mermin Free Energy:            -772.0703258005
DISPERSION CONTRIBUTION TO ENERGY: -0.0205112162 a.u.
GCP BSSE CORRECTION: 0.0549182513 a.u.
HOMO-LUMO GAP: 1.105 eV
CENTER OF MASS: {0.017515, -0.024275, -0.039345} ANGS
DIPOLE MOMENT: {-10.864885, -2.574358, 1.255599} (|D| = 11.236084) DEBYE
Writing out molden info

Running Mulliken population analysis...


  Restricted hh-TDA Parameters
--------------------------------------------
Number of occupied orbitals:            64
Number of virtual orbitals:            234
Number of molecular orbitals:          298
Number of basis functions:             316
Multiplicity of target state:      singlet

 Generating 2nd functional diffs
Reference energy:             -779.4070648106
Number of electrons:           127.9999833956
XC energy:                     -65.1662827212

      Davidson Diagonalization Parameters
-----------------------------------------------
Number of roots to find:                    4
Number of guess vectors:                   15
Maximum subspace size:                    300
Number of vectors to save:                  4
Collapse vectors per root:                  2
Number of CSFs:                          2080
Maximum Davidson iterations:              500
Residual convergence:                 1.0e-06
Orthogonality tolerance:              1.0e-12
Use incremental sigma vectors:             No

Davidson memory usage:  12.89 MB

Guess Vectors:
  64 &  64 : closed :    -0.140694
  64 &  63 :  open  :    -0.116018
  63 &  63 : closed :    -0.091342
  64 &  62 :  open  :    -0.048152
  63 &  62 :  open  :    -0.023476
  64 &  61 :  open  :     0.008089
  64 &  59 :  open  :     0.032717
  63 &  61 :  open  :     0.032765
  64 &  60 :  open  :     0.036429
  62 &  62 : closed :     0.044390
  63 &  59 :  open  :     0.057393
  63 &  60 :  open  :     0.061104
  64 &  58 :  open  :     0.061446
  63 &  58 :  open  :     0.086122
  64 &  57 :  open  :     0.086148

  Root           Eigenvalue       Energy Change        Residual
-------------------------------------------------------------------
Iteration:    0   Subspace Size:   15
Root: 1:        -0.04575141        -0.04575141         0.02502498  
Root: 2:        -0.04447081        -0.04447081         0.03705382  
Root: 3:         0.05700074         0.05700074         0.03813298  
Root: 4:         0.07658754         0.07658754         0.03584986  

Iteration:    1   Subspace Size:   19
Root: 1:        -0.04708423        -0.00133283         0.00384166  
Root: 2:        -0.04699827        -0.00252747         0.00488929  
Root: 3:         0.05177604        -0.00522470         0.01109459  
Root: 4:         0.07234016        -0.00424737         0.01430382  

Iteration:    2   Subspace Size:   23
Root: 1:        -0.04711970        -0.00003546         0.00078495  
Root: 2:        -0.04704578        -0.00004751         0.00081279  
Root: 3:         0.05138123        -0.00039481         0.00419939  
Root: 4:         0.07173738        -0.00060279         0.00665149  

Iteration:    3   Subspace Size:   27
Root: 1:        -0.04712094        -0.00000124         0.00015109  
Root: 2:        -0.04704696        -0.00000118         0.00011673  
Root: 3:         0.05133404        -0.00004718         0.00105611  
Root: 4:         0.07158179        -0.00015559         0.00483263  

Iteration:    4   Subspace Size:   31
Root: 1:        -0.04712097        -0.00000004         0.00002759  
Root: 2:        -0.04704698        -0.00000002         0.00001848  
Root: 3:         0.05133129        -0.00000275         0.00028592  
Root: 4:         0.07148149        -0.00010030         0.00354476  

Iteration:    5   Subspace Size:   35
Root: 1:        -0.04712098        -0.00000000         0.00000382  
Root: 2:        -0.04704698        -0.00000000         0.00000319  
Root: 3:         0.05133109        -0.00000020         0.00010503  
Root: 4:         0.07143287        -0.00004861         0.00154876  

Iteration:    6   Subspace Size:   39
Root: 1:        -0.04712098        -0.00000000         0.00000058  Converged
Root: 2:        -0.04704698        -0.00000000         0.00000047  Converged
Root: 3:         0.05133106        -0.00000003         0.00002199  
Root: 4:         0.07142730        -0.00000557         0.00036344  

Iteration:    7   Subspace Size:   41
Root: 1:        -0.04712098        -0.00000000         0.00000058  Converged
Root: 2:        -0.04704698        -0.00000000         0.00000044  Converged
Root: 3:         0.05133106        -0.00000000         0.00000511  
Root: 4:         0.07142696        -0.00000034         0.00009341  

Iteration:    8   Subspace Size:   43
Root: 1:        -0.04712098        -0.00000000         0.00000056  Converged
Root: 2:        -0.04704698        -0.00000000         0.00000044  Converged
Root: 3:         0.05133106        -0.00000000         0.00000112  
Root: 4:         0.07142694        -0.00000002         0.00002204  

Iteration:    9   Subspace Size:   45
Root: 1:        -0.04712098        -0.00000000         0.00000055  Converged
Root: 2:        -0.04704698        -0.00000000         0.00000043  Converged
Root: 3:         0.05133106        -0.00000000         0.00000022  Converged
Root: 4:         0.07142694        -0.00000000         0.00000470  

Iteration:   10   Subspace Size:   46
Root: 1:        -0.04712098        -0.00000000         0.00000054  Converged
Root: 2:        -0.04704698        -0.00000000         0.00000043  Converged
Root: 3:         0.05133106        -0.00000000         0.00000020  Converged
Root: 4:         0.07142694        -0.00000000         0.00000102  

Iteration:   11   Subspace Size:   47
Root: 1:        -0.04712098        -0.00000000         0.00000052  Converged
Root: 2:        -0.04704698        -0.00000000         0.00000041  Converged
Root: 3:         0.05133106        -0.00000000         0.00000020  Converged
Root: 4:         0.07142694        -0.00000000         0.00000021  Converged

Davidson converged in 11 iterations
47 sigma vectors were formed

      Davidson Diagonalization Parameters
-----------------------------------------------
Number of roots to find:                    4
Number of guess vectors:                   15
Maximum subspace size:                    300
Number of vectors to save:                  4
Collapse vectors per root:                  2
Number of CSFs:                          2016
Maximum Davidson iterations:              500
Residual convergence:                 1.0e-06
Orthogonality tolerance:              1.0e-12
Use incremental sigma vectors:             No

Davidson memory usage:  12.58 MB

Guess Vectors:
  64 &  63 :  open  :    -0.116018
  64 &  62 :  open  :    -0.048152
  63 &  62 :  open  :    -0.023476
  64 &  61 :  open  :     0.008089
  64 &  59 :  open  :     0.032717
  63 &  61 :  open  :     0.032765
  64 &  60 :  open  :     0.036429
  63 &  59 :  open  :     0.057393
  63 &  60 :  open  :     0.061104
  64 &  58 :  open  :     0.061446
  63 &  58 :  open  :     0.086122
  64 &  57 :  open  :     0.086148
  64 &  56 :  open  :     0.089334
  62 &  61 :  open  :     0.100631
  63 &  57 :  open  :     0.110824

  Root           Eigenvalue       Energy Change        Residual
-------------------------------------------------------------------
Iteration:    0   Subspace Size:   15
Root: 1:        -0.04707837        -0.04707837         0.02262351  
Root: 2:         0.02115843         0.02115843         0.02281787  
Root: 3:         0.05885529         0.05885529         0.02310146  
Root: 4:         0.07467674         0.07467674         0.03382133  

Iteration:    1   Subspace Size:   19
Root: 1:        -0.04816052        -0.00108215         0.00311897  
Root: 2:         0.01940130        -0.00175713         0.00368541  
Root: 3:         0.05654379        -0.00231150         0.00737304  
Root: 4:         0.07131623        -0.00336051         0.01165892  

Iteration:    2   Subspace Size:   23
Root: 1:        -0.04818376        -0.00002324         0.00053002  
Root: 2:         0.01935952        -0.00004178         0.00070220  
Root: 3:         0.05634791        -0.00019588         0.00168914  
Root: 4:         0.07093555        -0.00038068         0.00456945  

Iteration:    3   Subspace Size:   27
Root: 1:        -0.04818431        -0.00000055         0.00007906  
Root: 2:         0.01935813        -0.00000139         0.00011822  
Root: 3:         0.05633893        -0.00000898         0.00028595  
Root: 4:         0.07086820        -0.00006735         0.00128451  

Iteration:    4   Subspace Size:   31
Root: 1:        -0.04818432        -0.00000001         0.00001172  
Root: 2:         0.01935810        -0.00000004         0.00001659  
Root: 3:         0.05633869        -0.00000024         0.00005333  
Root: 4:         0.07086353        -0.00000467         0.00035378  

Iteration:    5   Subspace Size:   35
Root: 1:        -0.04818432        -0.00000000         0.00000152  
Root: 2:         0.01935810        -0.00000000         0.00000275  
Root: 3:         0.05633869        -0.00000001         0.00001020  
Root: 4:         0.07086324        -0.00000028         0.00006842  

Iteration:    6   Subspace Size:   39
Root: 1:        -0.04818432        -0.00000000         0.00000019  Converged
Root: 2:         0.01935810        -0.00000000         0.00000043  Converged
Root: 3:         0.05633869        -0.00000000         0.00000183  
Root: 4:         0.07086323        -0.00000001         0.00001261  

Iteration:    7   Subspace Size:   41
Root: 1:        -0.04818432        -0.00000000         0.00000018  Converged
Root: 2:         0.01935810        -0.00000000         0.00000038  Converged
Root: 3:         0.05633869        -0.00000000         0.00000034  Converged
Root: 4:         0.07086323        -0.00000000         0.00000251  

Iteration:    8   Subspace Size:   42
Root: 1:        -0.04818432        -0.00000000         0.00000018  Converged
Root: 2:         0.01935810        -0.00000000         0.00000038  Converged
Root: 3:         0.05633869        -0.00000000         0.00000031  Converged
Root: 4:         0.07086323        -0.00000000         0.00000049  Converged

Davidson converged in 8 iterations
42 sigma vectors were formed

  Root   Mult.   Total Energy (a.u.)   Ex. Energy (a.u.)     Ex. Energy (eV)     Ex. Energy (nm)        Osc. (a.u.)  
-------------------------------------------------------------------------------------------------------------------
     1  triplet       -779.45524913
     2  singlet       -779.45418579          0.00106334          0.02893507      42849.12456904          0.00000000
     3  singlet       -779.45411179          0.00113734          0.03094849      40061.47643892          0.00000000
     4  triplet       -779.38770671          0.06754242          1.83792235        674.58900195          0.00443593
     5  singlet       -779.35573375          0.09951538          2.70795077        457.85256582          0.00000000
     6  triplet       -779.35072612          0.10452301          2.84421527        435.91714766          0.05601068
     7  triplet       -779.33620158          0.11904755          3.23944821        382.73252921          0.35729152
     8  singlet       -779.33563787          0.11961126          3.25478747        380.92877617          0.00000000

Triplet  1: Largest CI coefficients:
  63  &  64 :  open  :  -0.681852
  64  &  63 :  open  :   0.681852
  62  &  63 :  open  :  -0.173853
  63  &  62 :  open  :   0.173853

Singlet  2: Largest CI coefficients:
  63  &  64 :  open  :   0.677704
  64  &  63 :  open  :   0.677704
  62  &  63 :  open  :  -0.181612
  63  &  62 :  open  :  -0.181612

Singlet  3: Largest CI coefficients:
  64  &  64 : closed :   0.985535
  62  &  62 : closed :  -0.123658

Triplet  4: Largest CI coefficients:
  62  &  64 :  open  :  -0.697378
  64  &  62 :  open  :   0.697378

Singlet  5: Largest CI coefficients:
  61  &  64 :  open  :   0.534215
  64  &  61 :  open  :   0.534215
  62  &  64 :  open  :   0.418573
  64  &  62 :  open  :   0.418573
  62  &  62 : closed :  -0.158697

Triplet  6: Largest CI coefficients:
  61  &  64 :  open  :   0.685550
  64  &  61 :  open  :  -0.685550

Triplet  7: Largest CI coefficients:
  62  &  63 :  open  :   0.594378
  63  &  62 :  open  :  -0.594378
  61  &  63 :  open  :  -0.240312
  63  &  61 :  open  :   0.240312
  58  &  63 :  open  :  -0.149650
  63  &  58 :  open  :   0.149650
  63  &  64 :  open  :  -0.138997
  64  &  63 :  open  :   0.138997
  59  &  63 :  open  :   0.136771
  63  &  59 :  open  :  -0.136771
  61  &  64 :  open  :  -0.104766
  64  &  61 :  open  :   0.104766

Singlet  8: Largest CI coefficients:
  62  &  63 :  open  :  -0.407704
  63  &  62 :  open  :  -0.407704
  62  &  64 :  open  :  -0.396703
  64  &  62 :  open  :  -0.396703
  61  &  64 :  open  :   0.262485
  64  &  61 :  open  :   0.262485
  63  &  63 : closed :   0.185728
  61  &  63 :  open  :   0.150672
  63  &  61 :  open  :   0.150672
  60  &  64 :  open  :   0.130744
  64  &  60 :  open  :   0.130744
  59  &  63 :  open  :  -0.116395
  63  &  59 :  open  :  -0.116395
  58  &  63 :  open  :   0.107441
  63  &  58 :  open  :   0.107441

Singlet state dipole moments:

  Root       Dx         Dy         Dz         |D|  (Debye)
------------------------------------------------------------
     1    -7.6246     0.7488    -0.9185     7.7162
     2   -20.9671    -1.0587    -0.6087    21.0027
     3    -3.4058    -3.0198     0.6318     4.5954
     4    -8.0172    -1.6516    -0.4440     8.1976

Triplet state dipole moments:

  Root       Dx         Dy         Dz         |D|  (Debye)
------------------------------------------------------------
     1    -7.4514     0.7362    -0.9295     7.5452
     2   -15.0012    -0.7769    -0.9160    15.0492
     3    -0.8170    -4.5909     1.1076     4.7927
     4    -0.7312    -0.9148    -0.9027     1.4787

Transition dipole moments between singlet states:

    Transition       Tx         Ty         Tz         |T| (a.u.)
------------------------------------------------------------------
     1 ->    2    -0.3119    -0.0274     0.0218     0.3139
     1 ->    3    -0.7734     0.4111    -0.1914     0.8966
     1 ->    4    -2.0654     0.4727    -0.1111     2.1218
     2 - in gcp call
 n=          32
 coors(1) =   -9.74213200841651        1.97453248587482     
 -1.974013845990233E-002
 coors(2) =   -7.63143258763423        3.42539246885914     
  0.195276565075651     
 elements:            7           6
 gcp_e =   0.000000000000000E+000
 echo:  F
 pbc:  F
 method =pbeh3c              
 in gcp call
 n=          32
 coors(1) =   -9.74213200841651        1.97453248587482     
 -1.974013845990233E-002
 coors(2) =   -7.63143258763423        3.42539246885914     
  0.195276565075651     
 elements:            7           6
 gcp_e =   0.000000000000000E+000
 echo:  F
 pbc:  F
 method =pbeh3c              
>    3     1.7329     0.1952    -0.1229     1.7482
     2 ->    4    -2.6348     0.2878     0.0518     2.6510
     3 ->    4     2.5880    -0.5035     0.2334     2.6468

Transition dipole moments between triplet states:

    Transition       Tx         Ty         Tz         |T| (a.u.)
------------------------------------------------------------------
     1 ->    2    -0.1223     0.1332    -0.0204     0.1819
     1 ->    3     1.1427    -0.4354     0.2266     1.2437
     1 ->    4     2.4167    -0.4095    -0.0320     2.4514
     2 ->    3    -2.3496    -0.0312    -0.1233     2.3531
     2 ->    4     0.1656     0.0306     0.0100     0.1687
     3 ->    4     0.1849     0.1907    -0.1202     0.2916

Magnetic transition dipole moments and rotational strengths:

 Transition      Lx         Ly         Lz       R(len)     R(vel) (a.u.)
------------------------------------------------------------------------
 1 ->    2     0.1648     0.3904    -0.0836     0.0639     0.0146
 1 ->    3     0.0645    -0.0084    -0.1366     0.0272     0.0501
 1 ->    4     0.0508    -0.3663     0.2215     0.3028     0.4624

Electric transition quadrupole moments (Cartesian):

 Transition      Qxy        Qxz        Qyz        Qxx        Qyy        Qzz       norm (a.u.)
----------------------------------------------------------------------------------------------
 1 ->    2    -0.3605    -0.0704     0.1336     1.1133    -0.0003    -0.0310     1.1803
 1 ->    3     2.4930    -1.3178     0.0337    -7.8915    -0.1545    -0.2529     8.3855
 1 ->    4    -0.6592    -0.3767     0.0459     7.1238     0.2964    -0.0302     7.1705


Building Xtilde...

Building Z-vector RHS...

 Generating 2nd functional diffs
Solving CPSCF equations
Using DIIS solver

 Iter         Residual      
------  --------------------
    1      3.891647434824
    2      7.496226292706
    3      1.006255070631
    4      0.116781955611
    5      0.022492114756
    6      0.012067006286
    7      0.004962224646
    8      0.001557405310
    9      0.000345141324
   10      0.000134289643
   11      0.000040831926
   12      0.000022668367
   13      0.000009102165
   14      0.000003410964
   15      0.000001333454
   16      0.000000730526

CPSCF converged

Building X...

Computing grad Generating 2nd functional diffs
 Generating 2nd functional diffs
Building Xtilde...

Building Z-vector RHS...

 Generating 2nd functional diffs
Solving CPSCF equations
Using DIIS solver

 Iter         Residual      
------  --------------------
    1      2.401854152434
    2      5.096090679073
    3      0.682716318427
    4      0.058788276321
    5      0.021504418016
    6      0.004730796971
    7      0.002456900111
    8      0.000894357411
    9      0.000335697226
   10      0.000108853843
   11      0.000050658468
   12      0.000018872298
   13      0.000005950705
   14      0.000002656235
   15      0.000001442668
   16      0.000000587882

CPSCF converged

Building X...

Computing grad Generating 2nd functional diffs
 Generating 2nd functional diffs
Building Xtilde...

Building Z-vector RHS...

 Generating 2nd functional diffs
Solving CPSCF equations
Using DIIS solver

 Iter         Residual      
------  --------------------
    1      0.199308084656
    2      0.348428052924
    3      0.046926767704
    4      0.009097435251
    5      0.004483229978
    6      0.001686105201
    7      0.000550508036
    8      0.000196426035
    9      0.000094863608
   10      0.000032650904
   11      0.000014462325
   12      0.000004421906
   13      0.000002899660
   14      0.000000745265

CPSCF converged

Building X...

 Generating 2nd functional diffs
 Generating 2nd functional diffs
Lower state energy:      -779.4541857863
Upper state energy:      -779.4541117943
Energy difference:          0.0000739920
 Energy calculation finished, energy:  0.000000000E+00

Converting Cartesians to HDLC

Converting Cartesians to HDLC

Converting Cartesians to HDLC
 in dlf_makehessian...
Updating Hessian with the BFGS update, No     9
Testing convergence  in cycle   10
    Energy  0.0000E+00 Target: 1.0000E-05 converged?  yes
  Max step  3.4605E-02 Target: 4.0000E-04 converged?   no
  RMS step  1.1189E-02 Target: 2.6667E-04 converged?   no
  Max grad  1.2995E-02 Target: 1.0000E-04 converged?   no
  RMS grad  4.1059E-03 Target: 6.6667E-05 converged?   no

Converting HDLC to Cartesians
 in gcp call
 n=          32
 coors(1) =   -9.74826721125897        1.97207196524861     
 -2.679198464401235E-002
 coors(2) =   -7.64028033646348        3.42512872243595     
  0.208873662089757     
 elements:            7           6
 gcp_e =    1.00000000000000     
 echo:  F
 pbc:  F
 method =pbeh3c              
DFTD Energy:    -0.0205240 hartree
gCP Energy:     0.0548372 hartree
| Total AOs: 316    Total MOs: 298
Setting up the DFT grid...
| time to set the grid = 0.07 s
DFT grid points: 368025 (11500 points/atom)

                      *** Start SCF Iterations ***

 Iter     DIIS Error       Energy change      Electrons        XC Energy           Energy        Time(s)
----------------------------------------------------------------------------------------------------------
Initial temperature is 0.250000
| Skip purify step
|    1     0.0262883143    -779.1770698089   126.0024589305   -64.4457836542    -779.1770698089     1.89  
|    2     0.0802715764      +7.4182907057   125.9999850806   -63.7247155796    -771.7587791032     1.83  
|    3     0.0217457240      -0.2786398778   125.9999852625   -63.7596946814    -772.0374189810     1.80  
|    4     0.0189740647      -0.0156221764   125.9999855100   -63.8021666667    -772.0530411574     1.76  
|    5     0.0090312128      -0.0123124288   125.9999855444   -63.8201995183    -772.0653535863     1.72  
|    6     0.0039515617      -0.0039165179   125.9999856157   -63.8392890434    -772.0692701041     1.68  
|    7     0.0011612540      -0.0011843628   125.9999856025   -63.8446785266    -772.0704544669     1.67  
|    8     0.0003038162      -0.0000821779   125.9999856129   -63.8492790150    -772.0705366448     1.62  
|    9     0.0001093069      -0.0000066680   125.9999856059   -63.8491409194    -772.0705433128     1.90  
|   10     0.0000341077      -0.0000007212   125.9999856012   -63.8491368677    -772.0705440340     1.53  
----------------------------------------------------------------------------------------------------------
FINAL ENERGY: -772.0705440340 a.u.
Fractional Occupation Entropy: 0.0000000000
Mermin Free Energy:            -772.0705440340
DISPERSION CONTRIBUTION TO ENERGY: -0.0205239658 a.u.
GCP BSSE CORRECTION: 0.0548371910 a.u.
HOMO-LUMO GAP: 1.098 eV
CENTER OF MASS: {0.016631, -0.019736, -0.036061} ANGS
DIPOLE MOMENT: {-10.829172, -2.681157, 1.156004} (|D| = 11.215877) DEBYE
Writing out molden info

Running Mulliken population analysis...


  Restricted hh-TDA Parameters
--------------------------------------------
Number of occupied orbitals:            64
Number of virtual orbitals:            234
Number of molecular orbitals:          298
Number of basis functions:             316
Multiplicity of target state:      singlet

 Generating 2nd functional diffs
Reference energy:             -779.4073939464
Number of electrons:           127.9999853728
XC energy:                     -65.1631605068

      Davidson Diagonalization Parameters
-----------------------------------------------
Number of roots to find:                    4
Number of guess vectors:                   15
Maximum subspace size:                    300
Number of vectors to save:                  4
Collapse vectors per root:                  2
Number of CSFs:                          2080
Maximum Davidson iterations:              500
Residual convergence:                 1.0e-06
Orthogonality tolerance:              1.0e-12
Use incremental sigma vectors:             No

Davidson memory usage:  12.89 MB

Guess Vectors:
  64 &  64 : closed :    -0.141780
  64 &  63 :  open  :    -0.116678
  63 &  63 : closed :    -0.091576
  64 &  62 :  open  :    -0.047452
  63 &  62 :  open  :    -0.022350
  64 &  61 :  open  :     0.009116
  63 &  61 :  open  :     0.034218
  64 &  59 :  open  :     0.034337
  64 &  60 :  open  :     0.035918
  62 &  62 : closed :     0.046876
  63 &  59 :  open  :     0.059439
  64 &  58 :  open  :     0.060864
  63 &  60 :  open  :     0.061020
  64 &  57 :  open  :     0.085010
  63 &  58 :  open  :     0.085966

  Root           Eigenvalue       Energy Change        Residual
-------------------------------------------------------------------
Iteration:    0   Subspace Size:   15
Root: 1:        -0.04648729        -0.04648729         0.02522414  
Root: 2:        -0.04529209        -0.04529209         0.03708850  
Root: 3:         0.05767626         0.05767626         0.03743309  
Root: 4:         0.07666657         0.07666657         0.03301826  

Iteration:    1   Subspace Size:   19
Root: 1:        -0.04785307        -0.00136578         0.00359932  
Root: 2:        -0.04780156        -0.00250947         0.00500745  
Root: 3:         0.05258797        -0.00508829         0.01060802  
Root: 4:         0.07270928        -0.00395729         0.01414655  

Iteration:    2   Subspace Size:   23
Root: 1:        -0.04788283        -0.00002976         0.00073523  
Root: 2:        -0.04785275        -0.00005119         0.00085467  
Root: 3:         0.05223463        -0.00035334         0.00399909  
Root: 4:         0.07205925        -0.00065003         0.00716410  

Iteration:    3   Subspace Size:   27
Root: 1:        -0.04788395        -0.00000111         0.00014331  
Root: 2:        -0.04785407        -0.00000132         0.00012875  
Root: 3:         0.05219103        -0.00004360         0.00098928  
Root: 4:         0.07185257        -0.00020668         0.00558701  

Iteration:    4   Subspace Size:   31
Root: 1:        -0.04788398        -0.00000003         0.00002686  
Root: 2:        -0.04785409        -0.00000003         0.00002057  
Root: 3:         0.05218859        -0.00000244         0.00025775  
Root: 4:         0.07172816        -0.00012441         0.00376515  

Iteration:    5   Subspace Size:   35
Root: 1:        -0.04788398        -0.00000000         0.00000394  
Root: 2:        -0.04785409        -0.00000000         0.00000340  
Root: 3:         0.05218843        -0.00000017         0.00009001  
Root: 4:         0.07167625        -0.00005191         0.00147984  

Iteration:    6   Subspace Size:   39
Root: 1:        -0.04788398        -0.00000000         0.00000065  Converged
Root: 2:        -0.04785409        -0.00000000         0.00000051  Converged
Root: 3:         0.05218841        -0.00000002         0.00002060  
Root: 4:         0.07167026        -0.00000598         0.00038719  

Iteration:    7   Subspace Size:   41
Root: 1:        -0.04788398        -0.00000000         0.00000061  Converged
Root: 2:        -0.04785409        -0.00000000         0.00000048  Converged
Root: 3:         0.05218841        -0.00000000         0.00000463  
Root: 4:         0.07166983        -0.00000043         0.00009573  

Iteration:    8   Subspace Size:   43
Root: 1:        -0.04788398        -0.00000000         0.00000061  Converged
Root: 2:        -0.04785409        -0.00000000         0.00000047  Converged
Root: 3:         0.05218841        -0.00000000         0.00000103  
Root: 4:         0.07166981        -0.00000002         0.00002136  

Iteration:    9   Subspace Size:   45
Root: 1:        -0.04788398        -0.00000000         0.00000060  Converged
Root: 2:        -0.04785409        -0.00000000         0.00000046  Converged
Root: 3:         0.05218841        -0.00000000         0.00000021  Converged
Root: 4:         0.07166981        -0.00000000         0.00000418  

Iteration:   10   Subspace Size:   46
Root: 1:        -0.04788398        -0.00000000         0.00000060  Converged
Root: 2:        -0.04785409        -0.00000000         0.00000046  Converged
Root: 3:         0.05218841        -0.00000000         0.00000020  Converged
Root: 4:         0.07166981        -0.00000000         0.00000084  Converged

Davidson converged in 10 iterations
46 sigma vectors were formed

      Davidson Diagonalization Parameters
-----------------------------------------------
Number of roots to find:                    4
Number of guess vectors:                   15
Maximum subspace size:                    300
Number of vectors to save:                  4
Collapse vectors per root:                  2
Number of CSFs:                          2016
Maximum Davidson iterations:              500
Residual convergence:                 1.0e-06
Orthogonality tolerance:              1.0e-12
Use incremental sigma vectors:             No

Davidson memory usage:  12.58 MB

Guess Vectors:
  64 &  63 :  open  :    -0.116678
  64 &  62 :  open  :    -0.047452
  63 &  62 :  open  :    -0.022350
  64 &  61 :  open  :     0.009116
  63 &  61 :  open  :     0.034218
  64 &  59 :  open  :     0.034337
  64 &  60 :  open  :     0.035918
  63 &  59 :  open  :     0.059439
  64 &  58 :  open  :     0.060864
  63 &  60 :  open  :     0.061020
  64 &  57 :  open  :     0.085010
  63 &  58 :  open  :     0.085966
  64 &  56 :  open  :     0.090214
  62 &  61 :  open  :     0.103444
  63 &  57 :  open  :     0.110112

  Root           Eigenvalue       Energy Change        Residual
-------------------------------------------------------------------
Iteration:    0   Subspace Size:   15
Root: 1:        -0.04785143        -0.04785143         0.02259907  
Root: 2:         0.02210143         0.02210143         0.02283998  
Root: 3:         0.05944318         0.05944318         0.02299740  
Root: 4:         0.07496713         0.07496713         0.03384663  

Iteration:    1   Subspace Size:   19
Root: 1:        -0.04892941        -0.00107798         0.00304790  
Root: 2:         0.02035112        -0.00175031         0.00369757  
Root: 3:         0.05715647        -0.00228671         0.00733019  
Root: 4:         0.07155425        -0.00341288         0.01137633  

Iteration:    2   Subspace Size:   23
Root: 1:        -0.04895142        -0.00002201         0.00050751  
Root: 2:         0.02030895        -0.00004217         0.00070660  
Root: 3:         0.05696166        -0.00019481         0.00169845  
Root: 4:         0.07118508        -0.00036918         0.00435829  

Iteration:    3   Subspace Size:   27
Root: 1:        -0.04895193        -0.00000050         0.00007500  
Root: 2:         0.02030754        -0.00000141         0.00011984  
Root: 3:         0.05695254        -0.00000912         0.00027851  
Root: 4:         0.07112390        -0.00006118         0.00125048  

Iteration:    4   Subspace Size:   31
Root: 1:        -0.04895194        -0.00000001         0.00001127  
Root: 2:         0.02030750        -0.00000004         0.00001661  
Root: 3:         0.05695232        -0.00000023         0.00005243  
Root: 4:         0.07111934        -0.00000456         0.00036249  

Iteration:    5   Subspace Size:   35
Root: 1:        -0.04895194        -0.00000000         0.00000154  
Root: 2:         0.02030750        -0.00000000         0.00000280  
Root: 3:         0.05695231        -0.00000001         0.00000894  
Root: 4:         0.07111902        -0.00000032         0.00007090  

Iteration:    6   Subspace Size:   39
Root: 1:        -0.04895194        -0.00000000         0.00000019  Converged
Root: 2:         0.02030750        -0.00000000         0.00000045  Converged
Root: 3:         0.05695231        -0.00000000         0.00000155  
Root: 4:         0.07111901        -0.00000001         0.00001321  

Iteration:    7   Subspace Size:   41
Root: 1:        -0.04895194        -0.00000000         0.00000019  Converged
Root: 2:         0.02030750        -0.00000000         0.00000044  Converged
Root: 3:         0.05695231        -0.00000000         0.00000028  Converged
Root: 4:         0.07111901        -0.00000000         0.00000280  

Iteration:    8   Subspace Size:   42
Root: 1:        -0.04895194        -0.00000000         0.00000019  Converged
Root: 2:         0.02030750        -0.00000000         0.00000044  Converged
Root: 3:         0.05695231        -0.00000000         0.00000027  Converged
Root: 4:         0.07111901        -0.00000000         0.00000058  Converged

Davidson converged in 8 iterations
42 sigma vectors were formed

  Root   Mult.   Total Energy (a.u.)   Ex. Energy (a.u.)     Ex. Energy (eV)     Ex. Energy (nm)        Osc. (a.u.)  
-------------------------------------------------------------------------------------------------------------------
     1  triplet       -779.45634588
     2  singlet       -779.45527793          0.00106795          0.02906052      42664.14727231          0.00000000
     3  singlet       -779.45524804          0.00109784          0.02987382      41502.63060821          0.00000000
     4  triplet       -779.38708645          0.06925944          1.88464482        657.86518258          0.04958980
     5  singlet       -779.35520554          0.10114034          2.75216827        450.49651205          0.00000000
     6  triplet       -779.35044164          0.10590424          2.88180064        430.23177514          0.04156835
     7  triplet       -779.33627494          0.12007094          3.26729609        379.47041645          0.50094472
     8  singlet       -779.33572414          0.12062174          3.28228412        377.73762446          0.00000000

Triplet  1: Largest CI coefficients:
  63  &  64 :  open  :  -0.682698
  64  &  63 :  open  :   0.682698
  62  &  63 :  open  :  -0.170532
  63  &  62 :  open  :   0.170532

Singlet  2: Largest CI coefficients:
  63  &  64 :  open  :   0.666806
  64  &  63 :  open  :   0.666806
  64  &  64 : closed :   0.191250
  62  &  63 :  open  :  -0.174198
  63  &  62 :  open  :  -0.174198

Singlet  3: Largest CI coefficients:
  64  &  64 : closed :  -0.968954
  63  &  64 :  open  :   0.132160
  64  &  63 :  open  :   0.132160
  62  &  62 : closed :   0.116260

Triplet  4: Largest CI coefficients:
  62  &  64 :  open  :  -0.698038
  64  &  62 :  open  :   0.698038

Singlet  5: Largest CI coefficients:
  61  &  64 :  open  :  -0.537807
  64  &  61 :  open  :  -0.537807
  62  &  64 :  open  :  -0.415210
  64  &  62 :  open  :  -0.415210
  62  &  62 : closed :   0.152419

Triplet  6: Largest CI coefficients:
  61  &  64 :  open  :   0.684066
  64  &  61 :  open  :  -0.684066
  62  &  63 :  open  :   0.102348
  63  &  62 :  open  :  -0.102348

Triplet  7: Largest CI coefficients:
  62  &  63 :  open  :   0.596222
  63  &  62 :  open  :  -0.596222
  61  &  63 :  open  :  -0.230156
  63  &  61 :  open  :   0.230156
  58  &  63 :  open  :  -0.151193
  63  &  58 :  open  :   0.151193
  63  &  64 :  open  :  -0.135732
  64  &  63 :  open  :   0.135732
  59  &  63 :  open  :   0.131141
  63  &  59 :  open  :  -0.131141
  61  &  64 :  open  :  -0.116221
  64  &  61 :  open  :   0.116221

Singlet  8: Largest CI coefficients:
  62  &  63 :  open  :  -0.423541
  63  &  62 :  open  :  -0.423541
  62  &  64 :  open  :  -0.390411
  64  &  62 :  open  :  -0.390411
  61  &  64 :  open  :   0.243384
  64  &  61 :  open  :   0.243384
  63  &  63 : closed :   0.190957
  61  &  63 :  open  :   0.147460
  63  &  61 :  open  :   0.147460
  60  &  64 :  open  :   0.129791
  64  &  60 :  open  :   0.129791
  59  &  63 :  open  :  -0.115159
  63  &  59 :  open  :  -0.115159
  58  &  63 :  open  :   0.112218
  63  &  58 :  open  :   0.112218
  63  &  64 :  open  :  -0.100406
  64  &  63 :  open  :  -0.100406

Singlet state dipole moments:

  Root       Dx         Dy         Dz         |D|  (Debye)
------------------------------------------------------------
     1    -7.9554     0.6038    -0.8710     8.0257
     2   -20.5767    -1.0243    -0.6800    20.6134
     3    -3.0872    -3.1493     0.5914     4.4496
     4    -7.7314    -1.5974    -0.5106     7.9112

Triplet state dipole moments:

  Root       Dx         Dy         Dz         |D|  (Debye)
------------------------------------------------------------
     1    -7.3095     0.6494    -0.8991     7.3932
     2   -15.1758    -0.8075    -0.9492    15.2268
     3    -0.5555    -4.6468     1.0255     4.7909
     4    -0.8788    -0.9900    -0.8647     1.5812

Transition dipole moments between singlet states:

    Transition       Tx         Ty         Tz         |T| (a.u.)
-------------- in gcp call
 n=          32
 coors(1) =   -9.74826721125897        1.97207196524861     
 -2.679198464401235E-002
 coors(2) =   -7.64028033646348        3.42512872243595     
  0.208873662089757     
 elements:            7           6
 gcp_e =   0.000000000000000E+000
 echo:  F
 pbc:  F
 method =pbeh3c              
 in gcp call
 n=          32
 coors(1) =   -9.74826721125897        1.97207196524861     
 -2.679198464401235E-002
 coors(2) =   -7.64028033646348        3.42512872243595     
  0.208873662089757     
 elements:            7           6
 gcp_e =   0.000000000000000E+000
 echo:  F
 pbc:  F
 method =pbeh3c              
----------------------------------------------------
     1 ->    2     1.0284     0.1242    -0.0302     1.0363
     1 ->    3     0.5885    -0.4486     0.2029     0.7673
     1 ->    4    -2.4456     0.5174    -0.0977     2.5016
     2 ->    3     1.8169     0.1234    -0.0858     1.8231
     2 ->    4     2.2426    -0.1970    -0.0704     2.2524
     3 ->    4    -2.5105     0.4809    -0.2161     2.5653

Transition dipole moments between triplet states:

    Transition       Tx         Ty         Tz         |T| (a.u.)
------------------------------------------------------------------
     1 ->    2    -0.1290     0.1268    -0.0165     0.1816
     1 ->    3     1.2154    -0.4618     0.2264     1.3197
     1 ->    4     2.4095    -0.3998    -0.0441     2.4429
     2 ->    3    -2.3348    -0.0165    -0.1254     2.3382
     2 ->    4     0.2037     0.0317     0.0141     0.2067
     3 ->    4     0.1655     0.2217    -0.1314     0.3063

Magnetic transition dipole moments and rotational strengths:

 Transition      Lx         Ly         Lz       R(len)     R(vel) (a.u.)
------------------------------------------------------------------------
 1 ->    2    -0.1673    -0.3848     0.0797     0.2223     0.0137
 1 ->    3    -0.0466     0.0147     0.1549     0.0026     0.0151
 1 ->    4     0.0570    -0.3667     0.2860     0.3572     0.5400

Electric transition quadrupole moments (Cartesian):

 Transition      Qxy        Qxz        Qyz        Qxx        Qyy        Qzz       norm (a.u.)
----------------------------------------------------------------------------------------------
 1 ->    2     0.8646    -0.0332    -0.3518    -0.7251     0.1142    -0.0801     1.1906
 1 ->    3    -2.9411     1.4055     0.0118     9.1260     0.0772     0.2591     9.6944
 1 ->    4    -1.0888    -0.2730     0.0621     8.6751     0.3400    -0.0443     8.7544


Building Xtilde...

Building Z-vector RHS...

 Generating 2nd functional diffs
Solving CPSCF equations
Using DIIS solver

 Iter         Residual      
------  --------------------
    1      3.772301756121
    2      7.322026824279
    3      0.990212279952
    4      0.115752349740
    5      0.021689593995
    6      0.011666568880
    7      0.004795657884
    8      0.001492136952
    9      0.000325355557
   10      0.000147528770
   11      0.000048515031
   12      0.000026919248
   13      0.000009600711
   14      0.000003718482
   15      0.000002152216
   16      0.000000905935

CPSCF converged

Building X...

Computing grad Generating 2nd functional diffs
 Generating 2nd functional diffs
Building Xtilde...

Building Z-vector RHS...

 Generating 2nd functional diffs
Solving CPSCF equations
Using DIIS solver

 Iter         Residual      
------  --------------------
    1      2.429722585051
    2      5.192539359044
    3      0.674272897877
    4      0.062966007410
    5      0.023334542334
    6      0.005945880272
    7      0.002799175226
    8      0.001019170533
    9      0.000347920954
   10      0.000115855771
   11      0.000055382652
   12      0.000021681651
   13      0.000005859552
   14      0.000004135235
   15      0.000001617142
   16      0.000000747063

CPSCF converged

Building X...

Computing grad Generating 2nd functional diffs
 Generating 2nd functional diffs
Building Xtilde...

Building Z-vector RHS...

 Generating 2nd functional diffs
Solving CPSCF equations
Using DIIS solver

 Iter         Residual      
------  --------------------
    1      0.597340973631
    2      0.973027379456
    3      0.074210188761
    4      0.028050374497
    5      0.008821205893
    6      0.002791655421
    7      0.000881250934
    8      0.000402040531
    9      0.000152455567
   10      0.000065146218
   11      0.000015974568
   12      0.000006346920
   13      0.000003605341
   14      0.000001035184
   15      0.000000609475

CPSCF converged

Building X...

 Generating 2nd functional diffs
 Generating 2nd functional diffs
Lower state energy:      -779.4552779283
Upper state energy:      -779.4552480399
Energy difference:          0.0000298884
 Energy calculation finished, energy:  0.000000000E+00

Converting Cartesians to HDLC

Converting Cartesians to HDLC

Converting Cartesians to HDLC
 in dlf_makehessian...
Updating Hessian with the BFGS update, No    10
Testing convergence  in cycle   11
    Energy  0.0000E+00 Target: 1.0000E-05 converged?  yes
  Max step  1.1954E+00 Target: 4.0000E-04 converged?   no
  RMS step  1.2502E-01 Target: 2.6667E-04 converged?   no
  Max grad  8.8129E-03 Target: 1.0000E-04 converged?   no
  RMS grad  2.8729E-03 Target: 6.6667E-05 converged?   no

Converting HDLC to Cartesians
 in gcp call
 n=          32
 coors(1) =   -9.74234382237498        1.98139330779837     
 -3.819291773812061E-002
 coors(2) =   -7.62719692367339        3.41826994997068     
  0.231122539656546     
 elements:            7           6
 gcp_e =    1.00000000000000     
 echo:  F
 pbc:  F
 method =pbeh3c              
DFTD Energy:    -0.0205323 hartree
gCP Energy:     0.0548526 hartree
| Total AOs: 316    Total MOs: 298
Setting up the DFT grid...
| time to set the grid = 0.08 s
DFT grid points: 368022 (11500 points/atom)

                      *** Start SCF Iterations ***

 Iter     DIIS Error       Energy change      Electrons        XC Energy           Energy        Time(s)
----------------------------------------------------------------------------------------------------------
Initial temperature is 0.250000
| Skip purify step
|    1     0.0280619578    -779.1829070664   126.0018384202   -64.4456002586    -779.1829070664     1.86  
|    2     0.0822713409      +7.4229554171   125.9999835849   -63.7261809236    -771.7599516493     1.84  
|    3     0.0226946332      -0.2767702918   125.9999841106   -63.7611051087    -772.0367219411     1.80  
|    4     0.0193732003      -0.0161226999   125.9999841931   -63.8033479065    -772.0528446411     1.74  
|    5     0.0073841233      -0.0122552968   125.9999842699   -63.8216843196    -772.0650999379     1.69  
|    6     0.0039226540      -0.0037990246   125.9999843685   -63.8407482387    -772.0688989625     1.67  
|    7     0.0011566434      -0.0011161478   125.9999843489   -63.8457568837    -772.0700151104     1.66  
|    8     0.0002843633      -0.0000750658   125.9999843605   -63.8502098418    -772.0700901762     1.61  
|    9     0.0001130211      -0.0000064359   125.9999843533   -63.8500398539    -772.0700966121     1.90  
|   10     0.0000427749      -0.0000006989   125.9999843481   -63.8500264749    -772.0700973110     1.52  
----------------------------------------------------------------------------------------------------------
FINAL ENERGY: -772.0700973110 a.u.
Fractional Occupation Entropy: 0.0000000000
Mermin Free Energy:            -772.0700973110
DISPERSION CONTRIBUTION TO ENERGY: -0.0205322565 a.u.
GCP BSSE CORRECTION: 0.0548525737 a.u.
HOMO-LUMO GAP: 1.088 eV
CENTER OF MASS: {0.014669, -0.018621, -0.031343} ANGS
DIPOLE MOMENT: {-10.780580, -2.725326, 1.016559} (|D| = 11.166096) DEBYE
Writing out molden info

Running Mulliken population analysis...


  Restricted hh-TDA Parameters
--------------------------------------------
Number of occupied orbitals:            64
Number of virtual orbitals:            234
Number of molecular orbitals:          298
Number of basis functions:             316
Multiplicity of target state:      singlet

 Generating 2nd functional diffs
Reference energy:             -779.4067900393
Number of electrons:           127.9999841006
XC energy:                     -65.1640687323

      Davidson Diagonalization Parameters
-----------------------------------------------
Number of roots to find:                    4
Number of guess vectors:                   15
Maximum subspace size:                    300
Number of vectors to save:                  4
Collapse vectors per root:                  2
Number of CSFs:                          2080
Maximum Davidson iterations:              500
Residual convergence:                 1.0e-06
Orthogonality tolerance:              1.0e-12
Use incremental sigma vectors:             No

Davidson memory usage:  12.89 MB

Guess Vectors:
  64 &  64 : closed :    -0.143565
  64 &  63 :  open  :    -0.118182
  63 &  63 : closed :    -0.092800
  64 &  62 :  open  :    -0.047201
  63 &  62 :  open  :    -0.021818
  64 &  61 :  open  :     0.009262
  64 &  59 :  open  :     0.034550
  63 &  61 :  open  :     0.034645
  64 &  60 :  open  :     0.034864
  62 &  62 : closed :     0.049164
  64 &  58 :  open  :     0.059739
  63 &  59 :  open  :     0.059933
  63 &  60 :  open  :     0.060247
  64 &  57 :  open  :     0.083444
  63 &  58 :  open  :     0.085122

  Root           Eigenvalue       Energy Change        Residual
-------------------------------------------------------------------
Iteration:    0   Subspace Size:   15
Root: 1:        -0.04796096        -0.04796096         0.02543714  
Root: 2:        -0.04680456        -0.04680456         0.03724318  
Root: 3:         0.05750847         0.05750847         0.03682777  
Root: 4:         0.07628295         0.07628295         0.02909871  

Iteration:    1   Subspace Size:   19
Root: 1:        -0.04936208        -0.00140112         0.00354825  
Root: 2:        -0.04931707        -0.00251251         0.00499277  
Root: 3:         0.05257554        -0.00493293         0.01026300  
Root: 4:         0.07280950        -0.00347345         0.01396625  

Iteration:    2   Subspace Size:   23
Root: 1:        -0.04938901        -0.00002692         0.00068145  
Root: 2:        -0.04936964        -0.00005257         0.00089288  
Root: 3:         0.05224863        -0.00032691         0.00381931  
Root: 4:         0.07203490        -0.00077460         0.00853696  

Iteration:    3   Subspace Size:   27
Root: 1:        -0.04938996        -0.00000095         0.00013268  
Root: 2:        -0.04937110        -0.00000146         0.00014206  
Root: 3:         0.05220802        -0.00004061         0.00092467  
Root: 4:         0.07171761        -0.00031729         0.00692865  

Iteration:    4   Subspace Size:   31
Root: 1:        -0.04938998        -0.00000003         0.00002517  
Root: 2:        -0.04937113        -0.00000003         0.00002331  
Root: 3:         0.05220591        -0.00000212         0.00023750  
Root: 4:         0.07154172        -0.00017589         0.00415577  

Iteration:    5   Subspace Size:   35
Root: 1:        -0.04938998        -0.00000000         0.00000380  
Root: 2:        -0.04937113        -0.00000000         0.00000373  
Root: 3:         0.05220576        -0.00000014         0.00008284  
Root: 4:         0.07147965        -0.00006206         0.00157206  

Iteration:    6   Subspace Size:   39
Root: 1:        -0.04938998        -0.00000000         0.00000064  Converged
Root: 2:        -0.04937113        -0.00000000         0.00000054  Converged
Root: 3:         0.05220575        -0.00000002         0.00001981  
Root: 4:         0.07147191        -0.00000775         0.00045483  

Iteration:    7   Subspace Size:   41
Root: 1:        -0.04938998        -0.00000000         0.00000057  Converged
Root: 2:        -0.04937113        -0.00000000         0.00000051  Converged
Root: 3:         0.05220575        -0.00000000         0.00000440  
Root: 4:         0.07147133        -0.00000058         0.00010954  

Iteration:    8   Subspace Size:   43
Root: 1:        -0.04938998        -0.00000000         0.00000056  Converged
Root: 2:        -0.04937113        -0.00000000         0.00000051  Converged
Root: 3:         0.05220575        -0.00000000         0.00000099  Converged
Root: 4:         0.07147130        -0.00000003         0.00002432  

Iteration:    9   Subspace Size:   44
Root: 1:        -0.04938998         0.00000000         0.00000056  Converged
Root: 2:        -0.04937113        -0.00000000         0.00000050  Converged
Root: 3:         0.05220575        -0.00000000         0.00000098  Converged
Root: 4:         0.07147130        -0.00000000         0.00000556  

Iteration:   10   Subspace Size:   45
Root: 1:        -0.04938998        -0.00000000         0.00000056  Converged
Root: 2:        -0.04937113        -0.00000000         0.00000050  Converged
Root: 3:         0.05220575        -0.00000000         0.00000096  Converged
Root: 4:         0.07147130        -0.00000000         0.00000150  

Iteration:   11   Subspace Size:   46
Root: 1:        -0.04938998        -0.00000000         0.00000056  Converged
Root: 2:        -0.04937113        -0.00000000         0.00000050  Converged
Root: 3:         0.05220575        -0.00000000         0.00000093  Converged
Root: 4:         0.07147130        -0.00000000         0.00000035  Converged

Davidson converged in 11 iterations
46 sigma vectors were formed

      Davidson Diagonalization Parameters
-----------------------------------------------
Number of roots to find:                    4
Number of guess vectors:                   15
Maximum subspace size:                    300
Number of vectors to save:                  4
Collapse vectors per root:                  2
Number of CSFs:                          2016
Maximum Davidson iterations:              500
Residual convergence:                 1.0e-06
Orthogonality tolerance:              1.0e-12
Use incremental sigma vectors:             No

Davidson memory usage:  12.58 MB

Guess Vectors:
  64 &  63 :  open  :    -0.118182
  64 &  62 :  open  :    -0.047201
  63 &  62 :  open  :    -0.021818
  64 &  61 :  open  :     0.009262
  64 &  59 :  open  :     0.034550
  63 &  61 :  open  :     0.034645
  64 &  60 :  open  :     0.034864
  64 &  58 :  open  :     0.059739
  63 &  59 :  open  :     0.059933
  63 &  60 :  open  :     0.060247
  64 &  57 :  open  :     0.083444
  63 &  58 :  open  :     0.085122
  64 &  56 :  open  :     0.089476
  62 &  61 :  open  :     0.105627
  63 &  57 :  open  :     0.108826

  Root           Eigenvalue       Energy Change        Residual
-------------------------------------------------------------------
Iteration:    0   Subspace Size:   15
Root: 1:        -0.04937490        -0.04937490         0.02257073  
Root: 2:         0.02250229         0.02250229         0.02289416  
Root: 3:         0.05947381         0.05947381         0.02296341  
Root: 4:         0.07473664         0.07473664         0.03364920  

Iteration:    1   Subspace Size:   19
Root: 1:        -0.05044720        -0.00107230         0.00299239  
Root: 2:         0.02074947        -0.00175281         0.00360461  
Root: 3:         0.05720074        -0.00227307         0.00724376  
Root: 4:         0.07130127        -0.00343537         0.01100262  

Iteration:    2   Subspace Size:   23
Root: 1:        -0.05046823        -0.00002103         0.00049797  
Root: 2:         0.02070922        -0.00004025         0.00068968  
Root: 3:         0.05701014        -0.00019060         0.00171086  
Root: 4:         0.07095011        -0.00035116         0.00427490  

Iteration:    3   Subspace Size:   27
Root: 1:        -0.05046871        -0.00000048         0.00007321  
Root: 2:         0.02070788        -0.00000135         0.00011867  
Root: 3:         0.05700082        -0.00000932         0.00028292  
Root: 4:         0.07089039        -0.00005971         0.00124191  

Iteration:    4   Subspace Size:   31
Root: 1:        -0.05046872        -0.00000001         0.00001106  
Root: 2:         0.02070784        -0.00000004         0.00001658  
Root: 3:         0.05700058        -0.00000024         0.00005550  
Root: 4:         0.07088572        -0.00000467         0.00038182  

Iteration:    5   Subspace Size:   35
Root: 1:        -0.05046872        -0.00000000         0.00000153  
Root: 2:         0.02070784        -0.00000000         0.00000277  
Root: 3:         0.05700057        -0.00000001         0.00000944  
Root: 4:         0.07088532        -0.00000040         0.00008105  

Iteration:    6   Subspace Size:   39
Root: 1:        -0.05046872        -0.00000000         0.00000019  Converged
Root: 2:         0.02070784        -0.00000000         0.00000045  Converged
Root: 3:         0.05700057        -0.00000000         0.00000159  
Root: 4:         0.07088530        -0.00000002         0.00001708  

Iteration:    7   Subspace Size:   41
Root: 1:        -0.05046872        -0.00000000         0.00000019  Converged
Root: 2:         0.02070784        -0.00000000         0.00000045  Converged
Root: 3:         0.05700057        -0.00000000         0.00000028  Converged
Root: 4:         0.07088530        -0.00000000         0.00000380  

Iteration:    8   Subspace Size:   42
Root: 1:        -0.05046872        -0.00000000         0.00000019  Converged
Root: 2:         0.02070784        -0.00000000         0.00000045  Converged
Root: 3:         0.05700057        -0.00000000         0.00000026  Converged
Root: 4:         0.07088530        -0.00000000         0.00000078  Converged

Davidson converged in 8 iterations
42 sigma vectors were formed

  Root   Mult.   Total Energy (a.u.)   Ex. Energy (a.u.)     Ex. Energy (eV)     Ex. Energy (nm)        Osc. (a.u.)  
-------------------------------------------------------------------------------------------------------------------
     1  triplet       -779.45725876
     2  singlet       -779.45618002          0.00107874          0.02935389      42237.75005116          0.00000000
     3  singlet       -779.45616117          0.00109759          0.02986687      41512.29151659          0.00000000
     4  triplet       -779.38608220          0.07117656          1.93681245        640.14572300          0.15246560
     5  singlet       -779.35458429          0.10267447          2.79391391        443.76535807          0.00000000
     6  triplet       -779.34978947          0.10746929          2.92438780        423.96641397          0.02861161
     7  triplet       -779.33590474          0.12135402          3.30221030        375.45828241          0.66099422
     8  singlet       -779.33531874          0.12194002          3.31815615        373.65396673          0.00000000

Triplet  1: Largest CI coefficients:
  63  &  64 :  open  :  -0.683538
  64  &  63 :  open  :   0.683538
  62  &  63 :  open  :  -0.166820
  63  &  62 :  open  :   0.166820

Singlet  2: Largest CI coefficients:
  63  &  64 :  open  :  -0.637775
  64  &  63 :  open  :  -0.637775
  64  &  64 : closed :  -0.344810
  62  &  63 :  open  :   0.161958
  63  &  62 :  open  :   0.161958

Singlet  3: Largest CI coefficients:
  64  &  64 : closed :  -0.926111
  63  &  64 :  open  :   0.238023
  64  &  63 :  open  :   0.238023
  62  &  62 : closed :   0.105144

Triplet  4: Largest CI coefficients:
  62  &  64 :  open  :  -0.698459
  64  &  62 :  open  :   0.698459

Singlet  5: Largest CI coefficients:
  61  &  64 :  open  :   0.536566
  64  &  61 :  open  :   0.536566
  62  &  64 :  open  :   0.417637
  64  &  62 :  open  :   0.417637
  62  &  62 : closed :  -0.147493

Triplet  6: Largest CI coefficients:
  61  &  64 :  open  :   0.681791
  64  &  61 :  open  :  -0.681791
  62  &  63 :  open  :   0.115311
  63  &  62 :  open  :  -0.115311

Triplet  7: Largest CI coefficients:
  62  &  63 :  open  :   0.594568
  63  &  62 :  open  :  -0.594568
  61  &  63 :  open  :  -0.226573
  63  &  61 :  open  :   0.226573
  58  &  63 :  open  :  -0.158023
  63  &  58 :  open  :   0.158023
  63  &  64 :  open  :  -0.131273
  64  &  63 :  open  :   0.131273
  61  &  64 :  open  :  -0.128251
  64  &  61 :  open  :   0.128251
  59  &  63 :  open  :   0.120415
  63  &  59 :  open  :  -0.120415

Singlet  8: Largest CI coefficients:
  62  &  63 :  open  :  -0.453605
  63  &  62 :  open  :  -0.453605
  62  &  64 :  open  :  -0.367469
  64  &  62 :  open  :  -0.367469
  61  &  64 :  open  :   0.211870
  64  &  61 :  open  :   0.211870
  63  &  63 : closed :   0.203857
  61  &  63 :  open  :   0.154206
  63  &  61 :  open  :   0.154206
  58  &  63 :  open  :   0.126832
  63  &  58 :  open  :   0.126832
  59  &  63 :  open  :  -0.114149
  63  &  59 :  open  :  -0.114149
  60  &  64 :  open  :   0.112733
  64  &  60 :  open  :   0.112733
  63  &  64 :  open  :  -0.106256
  64  &  63 :  open  :  -0.106256

Singlet state dipole moments:

  Root       Dx         Dy         Dz         |D|  (Debye)
------------------------------------------------------------
     1    -8.9711     0.3671    -0.8283     9.0167
     2   -19.4730    -0.9062    -0.7582    19.5088
     3    -2.8188    -3.2277     0.5164     4.3163
     4    -6.9628    -1.4346    -0.6323     7.1371

Triplet state dipole moments:

  Root       Dx         Dy         Dz         |D|  (Debye)
------------------------------------------------------------
     1    -7.1660     0.5562    -0.8717     7.2403
     2   -15.2108    -0.8333    -0.9858    15.2655
     3    -0.4560    -4.6395     0.8952     4.7470
     4    -1.0807    -1.0676    -0.8298     1.7309

Transition dipole moments between singlet states:

    Transition       Tx         Ty         Tz         |T| (a.u.)
-------------- in gcp call
 n=          32
 coors(1) =   -9.74234382237498        1.98139330779837     
 -3.819291773812061E-002
 coors(2) =   -7.62719692367339        3.41826994997068     
  0.231122539656546     
 elements:            7           6
 gcp_e =   0.000000000000000E+000
 echo:  F
 pbc:  F
 method =pbeh3c              
 in gcp call
 n=          32
 coors(1) =   -9.74234382237498        1.98139330779837     
 -3.819291773812061E-002
 coors(2) =   -7.62719692367339        3.41826994997068     
  0.231122539656546     
 elements:            7           6
 gcp_e =   0.000000000000000E+000
 echo:  F
 pbc:  F
 method =pbeh3c              
----------------------------------------------------
     1 ->    2    -1.7795    -0.2142     0.0276     1.7925
     1 ->    3     0.3594    -0.4767     0.2072     0.6319
     1 ->    4     2.8046    -0.5469     0.0751     2.8584
     2 ->    3    -1.9078    -0.0346     0.0425     1.9086
     2 ->    4     1.6152    -0.0701    -0.0846     1.6189
     3 ->    4     2.3421    -0.4235     0.1823     2.3871

Transition dipole moments between triplet states:

    Transition       Tx         Ty         Tz         |T| (a.u.)
------------------------------------------------------------------
     1 ->    2    -0.1505     0.1245    -0.0148     0.1959
     1 ->    3     1.3045    -0.4899     0.2244     1.4114
     1 ->    4     2.3846    -0.3893    -0.0542     2.4168
     2 ->    3    -2.3749     0.0048    -0.1322     2.3786
     2 ->    4     0.2568     0.0310     0.0206     0.2595
     3 ->    4     0.1512     0.2516    -0.1395     0.3250

Magnetic transition dipole moments and rotational strengths:

 Transition      Lx         Ly         Lz       R(len)     R(vel) (a.u.)
------------------------------------------------------------------------
 1 ->    2     0.1689     0.3836    -0.0747     0.3849     0.0123
 1 ->    3    -0.0272     0.0165     0.1756    -0.0188    -0.0161
 1 ->    4    -0.0694     0.3451    -0.3762     0.4117     0.6262

Electric transition quadrupole moments (Cartesian):

 Transition      Qxy        Qxz        Qyz        Qxx        Qyy        Qzz       norm (a.u.)
----------------------------------------------------------------------------------------------
 1 ->    2    -1.3163     0.1096     0.5518     0.1348    -0.2416     0.2088     1.4729
 1 ->    3    -3.3640     1.4498     0.0552    10.3726    -0.0106     0.2673    11.0038
 1 ->    4     1.6645     0.0991    -0.0736   -10.3870    -0.4078     0.0519    10.5283


Building Xtilde...

Building Z-vector RHS...

 Generating 2nd functional diffs
Solving CPSCF equations
Using DIIS solver

 Iter         Residual      
------  --------------------
    1      3.555159873983
    2      7.017409654276
    3      0.941897556316
    4      0.117505046166
    5      0.019379590483
    6      0.010481489375
    7      0.004304882930
    8      0.001331879006
    9      0.000327478694
   10      0.000188898449
   11      0.000069099161
   12      0.000031676574
   13      0.000009513236
   14      0.000003952513
   15      0.000002310324
   16      0.000000876518

CPSCF converged

Building X...

Computing grad Generating 2nd functional diffs
 Generating 2nd functional diffs
Building Xtilde...

Building Z-vector RHS...

 Generating 2nd functional diffs
Solving CPSCF equations
Using DIIS solver

 Iter         Residual      
------  --------------------
    1      2.471511764967
    2      5.322805789663
    3      0.660330000061
    4      0.081681190648
    5      0.026004014205
    6      0.007193514353
    7      0.002355861553
    8      0.001041678575
    9      0.000355486705
   10      0.000126149176
   11      0.000058049862
   12      0.000025074120
   13      0.000006204224
   14      0.000003863691
   15      0.000001521384
   16      0.000000882516

CPSCF converged

Building X...

Computing grad Generating 2nd functional diffs
 Generating 2nd functional diffs
Building Xtilde...

Building Z-vector RHS...

 Generating 2nd functional diffs
Solving CPSCF equations
Using DIIS solver

 Iter         Residual      
------  --------------------
    1      1.005461973902
    2      1.627219457098
    3      0.104724328742
    4      0.039670174286
    5      0.015153709241
    6      0.004547998872
    7      0.001006186393
    8      0.000485954965
    9      0.000201181408
   10      0.000091798869
   11      0.000025413791
   12      0.000010166303
   13      0.000005797202
   14      0.000001812295
   15      0.000000775468

CPSCF converged

Building X...

 Generating 2nd functional diffs
 Generating 2nd functional diffs
Lower state energy:      -779.4561800241
Upper state energy:      -779.4561611724
Energy difference:          0.0000188517
 Energy calculation finished, energy:  0.000000000E+00

Converting Cartesians to HDLC

Converting Cartesians to HDLC

Converting Cartesians to HDLC
 in dlf_makehessian...
Updating Hessian with the BFGS update, No    11
Testing convergence  in cycle   12
    Energy  0.0000E+00 Target: 1.0000E-05 converged?  yes
  Max step  3.7311E-02 Target: 4.0000E-04 converged?   no
  RMS step  1.0233E-02 Target: 2.6667E-04 converged?   no
  Max grad  4.7201E-02 Target: 1.0000E-04 converged?   no
  RMS grad  1.2381E-02 Target: 6.6667E-05 converged?   no

Converting HDLC to Cartesians
 in gcp call
 n=          32
 coors(1) =   -9.72746756065775        1.99929729662990     
 -5.306014525540264E-002
 coors(2) =   -7.59869074306246        3.40432451357502     
  0.264358555800218     
 elements:            7           6
 gcp_e =    1.00000000000000     
 echo:  F
 pbc:  F
 method =pbeh3c              
DFTD Energy:    -0.0205351 hartree
gCP Energy:     0.0549225 hartree
| Total AOs: 316    Total MOs: 298
Setting up the DFT grid...
| time to set the grid = 0.08 s
DFT grid points: 368027 (11500 points/atom)

                      *** Start SCF Iterations ***

 Iter     DIIS Error       Energy change      Electrons        XC Energy           Energy        Time(s)
----------------------------------------------------------------------------------------------------------
Initial temperature is 0.250000
| Skip purify step
|    1     0.0295475092    -779.1849529185   125.9983850353   -64.4471858336    -779.1849529185     1.91  
|    2     0.0847911980      +7.4230235625   125.9999814629   -63.7310812493    -771.7619293560     1.85  
|    3     0.0243995149      -0.2736094916   125.9999822963   -63.7658675477    -772.0355388476     1.83  
|    4     0.0201898013      -0.0170315313   125.9999820859   -63.8085952124    -772.0525703789     1.77  
|    5     0.0081746481      -0.0125669130   125.9999821983   -63.8277165281    -772.0651372919     1.72  
|    6     0.0034867119      -0.0033619016   125.9999823139   -63.8467807771    -772.0684991935     1.71  
|    7     0.0010425732      -0.0008757900   125.9999822600   -63.8500058283    -772.0693749834     1.66  
|    8     0.0002844000      -0.0000498600   125.9999822703   -63.8538445992    -772.0694248434     1.61  
|    9     0.0001060509      -0.0000053453   125.9999822622   -63.8535632093    -772.0694301887     1.92  
|   10     0.0000460501      -0.0000005783   125.9999822581   -63.8535060385    -772.0694307670     1.56  
----------------------------------------------------------------------------------------------------------
FINAL ENERGY: -772.0694307670 a.u.
Fractional Occupation Entropy: 0.0000000000
Mermin Free Energy:            -772.0694307670
DISPERSION CONTRIBUTION TO ENERGY: -0.0205351345 a.u.
GCP BSSE CORRECTION: 0.0549224657 a.u.
HOMO-LUMO GAP: 1.077 eV
CENTER OF MASS: {0.012073, -0.020405, -0.025138} ANGS
DIPOLE MOMENT: {-10.715449, -2.718758, 0.836289} (|D| = 11.086563) DEBYE
Writing out molden info

Running Mulliken population analysis...


  Restricted hh-TDA Parameters
--------------------------------------------
Number of occupied orbitals:            64
Number of virtual orbitals:            234
Number of molecular orbitals:          298
Number of basis functions:             316
Multiplicity of target state:      singlet

 Generating 2nd functional diffs
Reference energy:             -779.4057921208
Number of electrons:           127.9999819766
XC energy:                     -65.1676211978

      Davidson Diagonalization Parameters
-----------------------------------------------
Number of roots to find:                    4
Number of guess vectors:                   15
Maximum subspace size:                    300
Number of vectors to save:                  4
Collapse vectors per root:                  2
Number of CSFs:                          2080
Maximum Davidson iterations:              500
Residual convergence:                 1.0e-06
Orthogonality tolerance:              1.0e-12
Use incremental sigma vectors:             No

Davidson memory usage:  12.89 MB

Guess Vectors:
  64 &  64 : closed :    -0.145686
  64 &  63 :  open  :    -0.120065
  63 &  63 : closed :    -0.094444
  64 &  62 :  open  :    -0.047347
  63 &  62 :  open  :    -0.021726
  64 &  61 :  open  :     0.009030
  64 &  59 :  open  :     0.033458
  64 &  60 :  open  :     0.033507
  63 &  61 :  open  :     0.034651
  62 &  62 : closed :     0.050992
  64 &  58 :  open  :     0.058255
  63 &  59 :  open  :     0.059079
  63 &  60 :  open  :     0.059128
  64 &  57 :  open  :     0.081660
  63 &  58 :  open  :     0.083876

  Root           Eigenvalue       Energy Change        Residual
-------------------------------------------------------------------
Iteration:    0   Subspace Size:   15
Root: 1:        -0.04982077        -0.04982077         0.02568599  
Root: 2:        -0.04869659        -0.04869659         0.03742231  
Root: 3:         0.05694853         0.05694853         0.03645751  
Root: 4:         0.07552656         0.07552656         0.02490716  

Iteration:    1   Subspace Size:   19
Root: 1:        -0.05126261        -0.00144185         0.00355637  
Root: 2:        -0.05122099        -0.00252440         0.00495015  
Root: 3:         0.05213463        -0.00481390         0.01000639  
Root: 4:         0.07276198        -0.00276458         0.01276816  

Iteration:    2   Subspace Size:   23
Root: 1:        -0.05128890        -0.00002629         0.00066376  
Root: 2:        -0.05127332        -0.00005233         0.00090611  
Root: 3:         0.05182638        -0.00030824         0.00364877  
Root: 4:         0.07183984        -0.00092214         0.01074512  

Iteration:    3   Subspace Size:   27
Root: 1:        -0.05128978        -0.00000088         0.00012869  
Root: 2:        -0.05127483        -0.00000151         0.00015116  
Root: 3:         0.05178857        -0.00003781         0.00087475  
Root: 4:         0.07135699        -0.00048285         0.00880946  

Iteration:    4   Subspace Size:   31
Root: 1:        -0.05128981        -0.00000003         0.00002398  
Root: 2:        -0.05127487        -0.00000004         0.00002538  
Root: 3:         0.05178666        -0.00000191         0.00020842  
Root: 4:         0.07108037        -0.00027662         0.00479156  

Iteration:    5   Subspace Size:   35
Root: 1:        -0.05128981        -0.00000000         0.00000348  
Root: 2:        -0.05127487        -0.00000000         0.00000448  
Root: 3:         0.05178655        -0.00000011         0.00007223  
Root: 4:         0.07099948        -0.00008089         0.00181109  

Iteration:    6   Subspace Size:   39
Root: 1:        -0.05128981        -0.00000000         0.00000052  Converged
Root: 2:        -0.05127487        -0.00000000         0.00000070  Converged
Root: 3:         0.05178653        -0.00000001         0.00001963  
Root: 4:         0.07098816        -0.00001132         0.00058225  

Iteration:    7   Subspace Size:   41
Root: 1:        -0.05128981        -0.00000000         0.00000048  Converged
Root: 2:        -0.05127487        -0.00000000         0.00000062  Converged
Root: 3:         0.05178653        -0.00000000         0.00000432  
Root: 4:         0.07098727        -0.00000090         0.00015722  

Iteration:    8   Subspace Size:   43
Root: 1:        -0.05128981        -0.00000000         0.00000046  Converged
Root: 2:        -0.05127487        -0.00000000         0.00000060  Converged
Root: 3:         0.05178653        -0.00000000         0.00000089  Converged
Root: 4:         0.07098720        -0.00000006         0.00004059  

Iteration:    9   Subspace Size:   44
Root: 1:        -0.05128981        -0.00000000         0.00000045  Converged
Root: 2:        -0.05127487        -0.00000000         0.00000059  Converged
Root: 3:         0.05178653        -0.00000000         0.00000087  Converged
Root: 4:         0.07098720        -0.00000000         0.00001159  

Iteration:   10   Subspace Size:   45
Root: 1:        -0.05128981        -0.00000000         0.00000045  Converged
Root: 2:        -0.05127487        -0.00000000         0.00000059  Converged
Root: 3:         0.05178653        -0.00000000         0.00000086  Converged
Root: 4:         0.07098720        -0.00000000         0.00000326  

Iteration:   11   Subspace Size:   46
Root: 1:        -0.05128981        -0.00000000         0.00000045  Converged
Root: 2:        -0.05127487        -0.00000000         0.00000059  Converged
Root: 3:         0.05178653        -0.00000000         0.00000085  Converged
Root: 4:         0.07098720        -0.00000000         0.00000078  Converged

Davidson converged in 11 iterations
46 sigma vectors were formed

      Davidson Diagonalization Parameters
-----------------------------------------------
Number of roots to find:                    4
Number of guess vectors:                   15
Maximum subspace size:                    300
Number of vectors to save:                  4
Collapse vectors per root:                  2
Number of CSFs:                          2016
Maximum Davidson iterations:              500
Residual convergence:                 1.0e-06
Orthogonality tolerance:              1.0e-12
Use incremental sigma vectors:             No

Davidson memory usage:  12.58 MB

Guess Vectors:
  64 &  63 :  open  :    -0.120065
  64 &  62 :  open  :    -0.047347
  63 &  62 :  open  :    -0.021726
  64 &  61 :  open  :     0.009030
  64 &  59 :  open  :     0.033458
  64 &  60 :  open  :     0.033507
  63 &  61 :  open  :     0.034651
  64 &  58 :  open  :     0.058255
  63 &  59 :  open  :     0.059079
  63 &  60 :  open  :     0.059128
  64 &  57 :  open  :     0.081660
  63 &  58 :  open  :     0.083876
  64 &  56 :  open  :     0.087642
  63 &  57 :  open  :     0.107281
  62 &  61 :  open  :     0.107369

  Root           Eigenvalue       Energy Change        Residual
-------------------------------------------------------------------
Iteration:    0   Subspace Size:   15
Root: 1:        -0.05129589        -0.05129589         0.02253099  
Root: 2:         0.02241597         0.02241597         0.02296121  
Root: 3:         0.05928867         0.05928867         0.02297560  
Root: 4:         0.07428446         0.07428446         0.03310819  

Iteration:    1   Subspace Size:   19
Root: 1:        -0.05236183        -0.00106594         0.00294513  
Root: 2:         0.02065319        -0.00176278         0.00338461  
Root: 3:         0.05701725        -0.00227142         0.00708800  
Root: 4:         0.07084601        -0.00343845         0.01064391  

Iteration:    2   Subspace Size:   23
Root: 1:        -0.05238202        -0.00002019         0.00049836  
Root: 2:         0.02061758        -0.00003561         0.00063375  
Root: 3:         0.05683468        -0.00018257         0.00172478  
Root: 4:         0.07051206        -0.00033395         0.00435874  

Iteration:    3   Subspace Size:   27
Root: 1:        -0.05238251        -0.00000049         0.00007287  
Root: 2:         0.02061645        -0.00000113         0.00011247  
Root: 3:         0.05682511        -0.00000957         0.00029702  
Root: 4:         0.07044756        -0.00006450         0.00132022  

Iteration:    4   Subspace Size:   31
Root: 1:        -0.05238251        -0.00000001         0.00001108  
Root: 2:         0.02061641        -0.00000003         0.00001583  
Root: 3:         0.05682485        -0.00000026         0.00006151  
Root: 4:         0.07044170        -0.00000585         0.00045958  

Iteration:    5   Subspace Size:   35
Root: 1:        -0.05238251        -0.00000000         0.00000155  
Root: 2:         0.02061641        -0.00000000         0.00000255  
Root: 3:         0.05682484        -0.00000001         0.00001062  
Root: 4:         0.07044098        -0.00000072         0.00011331  

Iteration:    6   Subspace Size:   39
Root: 1:        -0.05238251        -0.00000000         0.00000019  Converged
Root: 2:         0.02061641        -0.00000000         0.00000042  Converged
Root: 3:         0.05682484        -0.00000000         0.00000180  
Root: 4:         0.07044094        -0.00000004         0.00002436  

Iteration:    7   Subspace Size:   41
Root: 1:        -0.05238251        -0.00000000         0.00000019  Converged
Root: 2:         0.02061641        -0.00000000         0.00000042  Converged
Root: 3:         0.05682484        -0.00000000         0.00000031  Converged
Root: 4:         0.07044094        -0.00000000         0.00000517  

Iteration:    8   Subspace Size:   42
Root: 1:        -0.05238251        -0.00000000         0.00000019  Converged
Root: 2:         0.02061641        -0.00000000         0.00000042  Converged
Root: 3:         0.05682484        -0.00000000         0.00000029  Converged
Root: 4:         0.07044094        -0.00000000         0.00000101  

Iteration:    9   Subspace Size:   43
Root: 1:        -0.05238251         0.00000000         0.00000019  Converged
Root: 2:         0.02061641        -0.00000000         0.00000042  Converged
Root: 3:         0.05682484        -0.00000000         0.00000029  Converged
Root: 4:         0.07044094        -0.00000000         0.00000021  Converged

Davidson converged in 9 iterations
43 sigma vectors were formed

  Root   Mult.   Total Energy (a.u.)   Ex. Energy (a.u.)     Ex. Energy (eV)     Ex. Energy (nm)        Osc. (a.u.)  
-------------------------------------------------------------------------------------------------------------------
     1  triplet       -779.45817463
     2  singlet       -779.45708193          0.00109270          0.02973393      41697.89903980          0.00000000
     3  singlet       -779.45706699          0.00110764          0.03014048      41135.45115341          0.00000000
     4  triplet       -779.38517571          0.07299893          1.98640154        624.16494519          0.20517963
     5  singlet       -779.35400559          0.10416905          2.83458353        437.39836750          0.00000000
     6  triplet       -779.34896728          0.10920735          2.97168281        417.21889107          0.02761480
     7  triplet       -779.33535118          0.12282345          3.34219570        370.96637054          0.71430217
     8  singlet       -779.33480493          0.12336971          3.35706005        369.32380949          0.00000000

Triplet  1: Largest CI coefficients:
  63  &  64 :  open  :   0.684291
  64  &  63 :  open  :  -0.684291
  62  &  63 :  open  :   0.163155
  63  &  62 :  open  :  -0.163155

Singlet  2: Largest CI coefficients:
  63  &  64 :  open  :  -0.622367
  64  &  63 :  open  :  -0.622367
  64  &  64 : closed :  -0.402340
  62  &  63 :  open  :   0.154400
  63  &  62 :  open  :   0.154400

Singlet  3: Largest CI coefficients:
  64  &  64 : closed :   0.903110
  63  &  64 :  open  :  -0.277930
  64  &  63 :  open  :  -0.277930

Triplet  4: Largest CI coefficients:
  62  &  64 :  open  :   0.698704
  64  &  62 :  open  :  -0.698704

Singlet  5: Largest CI coefficients:
  61  &  64 :  open  :  -0.530095
  64  &  61 :  open  :  -0.530095
  62  &  64 :  open  :  -0.425253
  64  &  62 :  open  :  -0.425253
  62  &  62 : closed :   0.144493

Triplet  6: Largest CI coefficients:
  61  &  64 :  open  :  -0.677860
  64  &  61 :  open  :   0.677860
  62  &  63 :  open  :  -0.131004
  63  &  62 :  open  :   0.131004

Triplet  7: Largest CI coefficients:
  62  &  63 :  open  :  -0.590392
  63  &  62 :  open  :   0.590392
  61  &  63 :  open  :   0.225546
  63  &  61 :  open  :  -0.225546
  58  &  63 :  open  :   0.172543
  63  &  58 :  open  :  -0.172543
  61  &  64 :  open  :   0.142003
  64  &  61 :  open  :  -0.142003
  63  &  64 :  open  :   0.126048
  64  &  63 :  open  :  -0.126048
  60  &  64 :  open  :   0.107055
  64  &  60 :  open  :  -0.107055

Singlet  8: Largest CI coefficients:
  62  &  63 :  open  :   0.473998
  63  &  62 :  open  :   0.473998
  62  &  64 :  open  :   0.349075
  64  &  62 :  open  :   0.349075
  63  &  63 : closed :  -0.217106
  61  &  64 :  open  :  -0.189733
  64  &  61 :  open  :  -0.189733
  61  &  63 :  open  :  -0.158753
  63  &  61 :  open  :  -0.158753
  58  &  63 :  open  :  -0.147525
  63  &  58 :  open  :  -0.147525
  63  &  64 :  open  :   0.109465
  64  &  63 :  open  :   0.109465

Singlet state dipole moments:

  Root       Dx         Dy         Dz         |D|  (Debye)
------------------------------------------------------------
     1    -9.4354     0.1992    -0.8160     9.4727
     2   -18.9023    -0.8636    -0.8174    18.9396
     3    -2.7243    -3.2376     0.4003     4.2502
     4    -6.4117    -1.3167    -0.7295     6.5860

Triplet state dipole moments:

  Root       Dx         Dy         Dz         |D|  (Debye)
------------------------------------------------------------
     1    -7.0237     0.4611    -0.8491     7.0899
     2   -15.1545    -0.8595    -1.0265    15.2135
     3    -0.4546    -4.5777     0.7229     4.6567
     4    -1.2587    -1.1588    -0.7992     1.8883

Transition dipole moments between singlet states:

    Transition       Tx         Ty         Tz         |T| (a.u.)
------------------------------------------------------------------
     1 ->    2     2.0395     0.2373    -0.0141     2.0533
     1 ->    3    -0.3078     0.4944    -0.2002     0.6159 in gcp call
 n=          32
 coors(1) =   -9.72746756065775        1.99929729662990     
 -5.306014525540264E-002
 coors(2) =   -7.59869074306246        3.40432451357502     
  0.264358555800218     
 elements:            7           6
 gcp_e =   0.000000000000000E+000
 echo:  F
 pbc:  F
 method =pbeh3c              
 in gcp call
 n=          32
 coors(1) =   -9.72746756065775        1.99929729662990     
 -5.306014525540264E-002
 coors(2) =   -7.59869074306246        3.40432451357502     
  0.264358555800218     
 elements:            7           6
 gcp_e =   0.000000000000000E+000
 echo:  F
 pbc:  F
 method =pbeh3c              

     1 ->    4    -2.9012     0.5502    -0.0618     2.9536
     2 ->    3    -1.9825     0.0115     0.0214     1.9826
     2 ->    4     1.2810    -0.0021    -0.0880     1.2840
     3 ->    4     2.2436    -0.3732     0.1521     2.2795

Transition dipole moments between triplet states:

    Transition       Tx         Ty         Tz         |T| (a.u.)
------------------------------------------------------------------
     1 ->    2    -0.1826     0.1256    -0.0140     0.2221
     1 ->    3     1.4159    -0.5233     0.2204     1.5256
     1 ->    4     2.3380    -0.3743    -0.0637     2.3686
     2 ->    3    -2.4304     0.0231    -0.1383     2.4344
     2 ->    4     0.3260     0.0298     0.0289     0.3286
     3 ->    4     0.1470     0.2821    -0.1454     0.3498

Magnetic transition dipole moments and rotational strengths:

 Transition      Lx         Ly         Lz       R(len)     R(vel) (a.u.)
------------------------------------------------------------------------
 1 ->    2    -0.1692    -0.3855     0.0689     0.4375     0.0107
 1 ->    3     0.0191    -0.0184    -0.1902    -0.0231    -0.0227
 1 ->    4     0.0692    -0.3227     0.4354     0.4053     0.6337

Electric transition quadrupole moments (Cartesian):

 Transition      Qxy        Qxz        Qyz        Qxx        Qyy        Qzz       norm (a.u.)
----------------------------------------------------------------------------------------------
 1 ->    2     1.3966    -0.0831    -0.5917     0.2103     0.2831    -0.2652     1.5819
 1 ->    3     3.5491    -1.4142    -0.0549   -11.0922     0.0423    -0.2908    11.7355
 1 ->    4    -1.9807     0.0051     0.0742    11.0334     0.4684    -0.0554    11.2200


Building Xtilde...

Building Z-vector RHS...

 Generating 2nd functional diffs
Solving CPSCF equations
Using DIIS solver

 Iter         Residual      
------  --------------------
    1      3.452008228668
    2      6.900894985323
    3      0.909282183143
    4      0.119095640146
    5      0.018147535162
    6      0.009798392821
    7      0.004019454338
    8      0.001273521078
    9      0.000350614594
   10      0.000208285852
   11      0.000076854323
   12      0.000032551580
   13      0.000009357322
   14      0.000004027614
   15      0.000002067635
   16      0.000000863540

CPSCF converged

Building X...

Computing grad Generating 2nd functional diffs
 Generating 2nd functional diffs
Building Xtilde...

Building Z-vector RHS...

 Generating 2nd functional diffs
Solving CPSCF equations
Using DIIS solver

 Iter         Residual      
------  --------------------
    1      2.490885872079
    2      5.371198672448
    3      0.659848360794
    4      0.094557307147
    5      0.025801140963
    6      0.007277135372
    7      0.002191532465
    8      0.001032329901
    9      0.000362194976
   10      0.000135493097
   11      0.000057767277
   12      0.000025111423
   13      0.000006276780
   14      0.000003695406
   15      0.000001442151
   16      0.000000905893

CPSCF converged

Building X...

Computing grad Generating 2nd functional diffs
 Generating 2nd functional diffs
Building Xtilde...

Building Z-vector RHS...

 Generating 2nd functional diffs
Solving CPSCF equations
Using DIIS solver

 Iter         Residual      
------  --------------------
    1      1.135305509322
    2      1.843335986887
    3      0.118180737082
    4      0.044201586652
    5      0.017263524617
    6      0.005310583723
    7      0.001153059560
    8      0.000505901450
    9      0.000207529099
   10      0.000097182357
   11      0.000028526804
   12      0.000011474305
   13      0.000006715160
   14      0.000002130144
   15      0.000000844256

CPSCF converged

Building X...

 Generating 2nd functional diffs
 Generating 2nd functional diffs
Lower state energy:      -779.4570819329
Upper state energy:      -779.4570669923
Energy difference:          0.0000149406
 Energy calculation finished, energy:  0.000000000E+00

Converting Cartesians to HDLC

Converting Cartesians to HDLC

Converting Cartesians to HDLC
 in dlf_makehessian...
Updating Hessian with the BFGS update, No    12
Testing convergence  in cycle   13
    Energy  0.0000E+00 Target: 1.0000E-05 converged?  yes
  Max step  1.6329E+00 Target: 4.0000E-04 converged?   no
  RMS step  1.7134E-01 Target: 2.6667E-04 converged?   no
  Max grad  1.1197E-01 Target: 1.0000E-04 converged?   no
  RMS grad  2.9777E-02 Target: 6.6667E-05 converged?   no

Converting HDLC to Cartesians
 in gcp call
 n=          32
 coors(1) =   -9.70704663468133        2.02172011526076     
 -7.080441871516685E-002
 coors(2) =   -7.56318435234505        3.38327547349293     
  0.312413571811406     
 elements:            7           6
 gcp_e =    1.00000000000000     
 echo:  F
 pbc:  F
 method =pbeh3c              
DFTD Energy:    -0.0205307 hartree
gCP Energy:     0.0549947 hartree
| Total AOs: 316    Total MOs: 298
Setting up the DFT grid...
| time to set the grid = 0.08 s
DFT grid points: 368008 (11500 points/atom)

                      *** Start SCF Iterations ***

 Iter     DIIS Error       Energy change      Electrons        XC Energy           Energy        Time(s)
----------------------------------------------------------------------------------------------------------
Initial temperature is 0.250000
| Skip purify step
|    1     0.0314584326    -779.1836026811   125.9920453897   -64.4492271548    -779.1836026811     1.93  
|    2     0.0879895889      +7.4190689652   125.9999802026   -63.7380811698    -771.7645337159     1.86  
|    3     0.0274097281      -0.2697786641   125.9999811453   -63.7724434793    -772.0343123800     1.85  
|    4     0.0214555202      -0.0182246077   125.9999806987   -63.8161725972    -772.0525369877     1.79  
|    5     0.0078536103      -0.0130629212   125.9999808533   -63.8359348358    -772.0655999089     1.75  
|    6     0.0031351771      -0.0027579862   125.9999809794   -63.8543120335    -772.0683578951     1.72  
|    7     0.0009325888      -0.0006764647   125.9999809023   -63.8554380776    -772.0690343599     1.68  
|    8     0.0003206707      -0.0000328583   125.9999809099   -63.8586803369    -772.0690672181     1.63  
|    9     0.0000976661      -0.0000046957   125.9999809030   -63.8583040379    -772.0690719139     1.95  
|   10     0.0000464025      -0.0000005106   125.9999809003   -63.8582103723    -772.0690724245     1.58  
----------------------------------------------------------------------------------------------------------
FINAL ENERGY: -772.0690724245 a.u.
Fractional Occupation Entropy: 0.0000000000
Mermin Free Energy:            -772.0690724245
DISPERSION CONTRIBUTION TO ENERGY: -0.0205306899 a.u.
GCP BSSE CORRECTION: 0.0549946921 a.u.
HOMO-LUMO GAP: 1.065 eV
CENTER OF MASS: {0.009370, -0.024361, -0.017096} ANGS
DIPOLE MOMENT: {-10.643297, -2.673783, 0.605635} (|D| = 10.990709) DEBYE
Writing out molden info

Running Mulliken population analysis...


  Restricted hh-TDA Parameters
--------------------------------------------
Number of occupied orbitals:            64
Number of virtual orbitals:            234
Number of molecular orbitals:          298
Number of basis functions:             316
Multiplicity of target state:      singlet

 Generating 2nd functional diffs
Reference energy:             -779.4050471269
Number of electrons:           127.9999805970
XC energy:                     -65.1724239603

      Davidson Diagonalization Parameters
-----------------------------------------------
Number of roots to find:                    4
Number of guess vectors:                   15
Maximum subspace size:                    300
Number of vectors to save:                  4
Collapse vectors per root:                  2
Number of CSFs:                          2080
Maximum Davidson iterations:              500
Residual convergence:                 1.0e-06
Orthogonality tolerance:              1.0e-12
Use incremental sigma vectors:             No

Davidson memory usage:  12.89 MB

Guess Vectors:
  64 &  64 : closed :    -0.147626
  64 &  63 :  open  :    -0.121695
  63 &  63 : closed :    -0.095764
  64 &  62 :  open  :    -0.047821
  63 &  62 :  open  :    -0.021890
  64 &  61 :  open  :     0.009020
  64 &  59 :  open  :     0.031867
  64 &  60 :  open  :     0.032092
  63 &  61 :  open  :     0.034951
  62 &  62 : closed :     0.051984
  64 &  58 :  open  :     0.056235
  63 &  59 :  open  :     0.057798
  63 &  60 :  open  :     0.058023
  64 &  57 :  open  :     0.079941
  63 &  58 :  open  :     0.082166

  Root           Eigenvalue       Energy Change        Residual
-------------------------------------------------------------------
Iteration:    0   Subspace Size:   15
Root: 1:        -0.05157552        -0.05157552         0.02598018  
Root: 2:        -0.05050015        -0.05050015         0.03751204  
Root: 3:         0.05653091         0.05653091         0.03646453  
Root: 4:         0.07460726         0.07460726         0.02168952  

Iteration:    1   Subspace Size:   19
Root: 1:        -0.05306550        -0.00148998         0.00363454  
Root: 2:        -0.05302969        -0.00252954         0.00491372  
Root: 3:         0.05174937        -0.00478154         0.00985887  
Root: 4:         0.07254751        -0.00205975         0.00887411  

Iteration:    2   Subspace Size:   23
Root: 1:        -0.05309420        -0.00002870         0.00071383  
Root: 2:        -0.05308000        -0.00005031         0.00087867  
Root: 3:         0.05145489        -0.00029447         0.00348335  
Root: 4:         0.07209147        -0.00045604         0.01002209  

Iteration:    3   Subspace Size:   27
Root: 1:        -0.05309523        -0.00000103         0.00013645  
Root: 2:        -0.05308140        -0.00000140         0.00015147  
Root: 3:         0.05142028        -0.00003461         0.00086291  
Root: 4:         0.07148544        -0.00060603         0.01388783  

Iteration:    4   Subspace Size:   31
Root: 1:        -0.05309526        -0.00000003         0.00002534  
Root: 2:        -0.05308144        -0.00000004         0.00002646  
Root: 3:         0.05141838        -0.00000190         0.00019999  
Root: 4:         0.07066316        -0.00082228         0.00691780  

Iteration:    5   Subspace Size:   35
Root: 1:        -0.05309526        -0.00000000         0.00000374  
Root: 2:        -0.05308144        -0.00000000         0.00000566  
Root: 3:         0.05141828        -0.00000010         0.00005923  
Root: 4:         0.07050600        -0.00015716         0.00283041  

Iteration:    6   Subspace Size:   39
Root: 1:        -0.05309526        -0.00000000         0.00000053  Converged
Root: 2:        -0.05308144        -0.00000000         0.00000096  Converged
Root: 3:         0.05141827        -0.00000001         0.00001717  
Root: 4:         0.07048100        -0.00002500         0.00122558  

Iteration:    7   Subspace Size:   41
Root: 1:        -0.05309526        -0.00000000         0.00000048  Converged
Root: 2:        -0.05308144        -0.00000000         0.00000084  Converged
Root: 3:         0.05141827        -0.00000000         0.00000412  
Root: 4:         0.07047611        -0.00000489         0.00040171  

Iteration:    8   Subspace Size:   43
Root: 1:        -0.05309526        -0.00000000         0.00000046  Converged
Root: 2:        -0.05308144        -0.00000000         0.00000071  Converged
Root: 3:         0.05141827        -0.00000000         0.00000087  Converged
Root: 4:         0.07047567        -0.00000044         0.00011008  

Iteration:    9   Subspace Size:   44
Root: 1:        -0.05309526        -0.00000000         0.00000046  Converged
Root: 2:        -0.05308144        -0.00000000         0.00000071  Converged
Root: 3:         0.05141827        -0.00000000         0.00000079  Converged
Root: 4:         0.07047564        -0.00000004         0.00003711  

Iteration:   10   Subspace Size:   45
Root: 1:        -0.05309526        -0.00000000         0.00000046  Converged
Root: 2:        -0.05308144        -0.00000000         0.00000071  Converged
Root: 3:         0.05141827        -0.00000000         0.00000079  Converged
Root: 4:         0.07047563        -0.00000000         0.00001110  

Iteration:   11   Subspace Size:   46
Root: 1:        -0.05309526        -0.00000000         0.00000046  Converged
Root: 2:        -0.05308144        -0.00000000         0.00000071  Converged
Root: 3:         0.05141827        -0.00000000         0.00000079  Converged
Root: 4:         0.07047563        -0.00000000         0.00000247  

Iteration:   12   Subspace Size:   47
Root: 1:        -0.05309526        -0.00000000         0.00000046  Converged
Root: 2:        -0.05308144        -0.00000000         0.00000071  Converged
Root: 3:         0.05141827        -0.00000000         0.00000070  Converged
Root: 4:         0.07047563        -0.00000000         0.00000052  Converged

Davidson converged in 12 iterations
47 sigma vectors were formed

      Davidson Diagonalization Parameters
-----------------------------------------------
Number of roots to find:                    4
Number of guess vectors:                   15
Maximum subspace size:                    300
Number of vectors to save:                  4
Collapse vectors per root:                  2
Number of CSFs:                          2016
Maximum Davidson iterations:              500
Residual convergence:                 1.0e-06
Orthogonality tolerance:              1.0e-12
Use incremental sigma vectors:             No

Davidson memory usage:  12.58 MB

Guess Vectors:
  64 &  63 :  open  :    -0.121695
  64 &  62 :  open  :    -0.047821
  63 &  62 :  open  :    -0.021890
  64 &  61 :  open  :     0.009020
  64 &  59 :  open  :     0.031867
  64 &  60 :  open  :     0.032092
  63 &  61 :  open  :     0.034951
  64 &  58 :  open  :     0.056235
  63 &  59 :  open  :     0.057798
  63 &  60 :  open  :     0.058023
  64 &  57 :  open  :     0.079941
  63 &  58 :  open  :     0.082166
  64 &  56 :  open  :     0.085363
  63 &  57 :  open  :     0.105872
  62 &  61 :  open  :     0.108825

  Root           Eigenvalue       Energy Change        Residual
-------------------------------------------------------------------
Iteration:    0   Subspace Size:   15
Root: 1:        -0.05312183        -0.05312183         0.02246235  
Root: 2:         0.02193853         0.02193853         0.02301677  
Root: 3:         0.05932106         0.05932106         0.02301426  
Root: 4:         0.07392409         0.07392409         0.02981335  

Iteration:    1   Subspace Size:   19
Root: 1:        -0.05418001        -0.00105818         0.00292938  
Root: 2:         0.02016454        -0.00177399         0.00318419  
Root: 3:         0.05704070        -0.00228036         0.00691411  
Root: 4:         0.07066177        -0.00326232         0.01094262  

Iteration:    2   Subspace Size:   23
Root: 1:        -0.05419987        -0.00001986         0.00050960  
Root: 2:         0.02013290        -0.00003165         0.00054173  
Root: 3:         0.05686832        -0.00017238         0.00174549  
Root: 4:         0.07028258        -0.00037919         0.00525355  

Iteration:    3   Subspace Size:   27
Root: 1:        -0.05420038        -0.00000051         0.00007485  
Root: 2:         0.02013210        -0.00000079         0.00009678  
Root: 3:         0.05685847        -0.00000985         0.00032992  
Root: 4:         0.07017013        -0.00011245         0.00220434  

Iteration:    4   Subspace Size:   31
Root: 1:        -0.05420039        -0.00000001         0.00001167  
Root: 2:         0.02013208        -0.00000002         0.00001449  
Root: 3:         0.05685813        -0.00000033         0.00007987  
Root: 4:         0.07014927        -0.00002086         0.00083706  

Iteration:    5   Subspace Size:   35
Root: 1:        -0.05420039        -0.00000000         0.00000170  
Root: 2:         0.02013208        -0.00000000         0.00000215  
Root: 3:         0.05685811        -0.00000002         0.00001396  
Root: 4:         0.07014667        -0.00000260         0.00018440  

Iteration:    6   Subspace Size:   39
Root: 1:        -0.05420039        -0.00000000         0.00000022  Converged
Root: 2:         0.02013208        -0.00000000         0.00000037  Converged
Root: 3:         0.05685811        -0.00000000         0.00000248  
Root: 4:         0.07014658        -0.00000009         0.00003244  

Iteration:    7   Subspace Size:   41
Root: 1:        -0.05420039        -0.00000000         0.00000022  Converged
Root: 2:         0.02013208        -0.00000000         0.00000037  Converged
Root: 3:         0.05685811        -0.00000000         0.00000046  Converged
Root: 4:         0.07014658        -0.00000000         0.00000701  

Iteration:    8   Subspace Size:   42
Root: 1:        -0.05420039        -0.00000000         0.00000022  Converged
Root: 2:         0.02013208        -0.00000000         0.00000037  Converged
Root: 3:         0.05685811        -0.00000000         0.00000037  Converged
Root: 4:         0.07014658        -0.00000000         0.00000141  

Iteration:    9   Subspace Size:   43
Root: 1:        -0.05420039        -0.00000000         0.00000022  Converged
Root: 2:         0.02013208        -0.00000000         0.00000037  Converged
Root: 3:         0.05685811        -0.00000000         0.00000036  Converged
Root: 4:         0.07014658        -0.00000000         0.00000025  Converged

Davidson converged in 9 iterations
43 sigma vectors were formed

  Root   Mult.   Total Energy (a.u.)   Ex. Energy (a.u.)     Ex. Energy (eV)     Ex. Energy (nm)        Osc. (a.u.)  
-------------------------------------------------------------------------------------------------------------------
     1  triplet       -779.45924752
     2  singlet       -779.45814239          0.00110513          0.03007207      41229.02961779          0.00000000
     3  singlet       -779.45812857          0.00111895          0.03044828      40719.61748787          0.00000000
     4  triplet       -779.38491505          0.07433247          2.02268910        612.96726564          0.07580631
     5  singlet       -779.35362886          0.10561866          2.87402955        431.39508003          0.00000000
     6  triplet       -779.34818901          0.11105851          3.02205524        410.26457457          0.06340165
     7  triplet       -779.33490055          0.12434697          3.38365262        366.42124499          0.59404809
     8  singlet       -779.33457149          0.12467603          3.39260673        365.45414967          0.00000000

Triplet  1: Largest CI coefficients:
  63  &  64 :  open  :   0.684852
  64  &  63 :  open  :  -0.684852
  62  &  63 :  open  :   0.160096
  63  &  62 :  open  :  -0.160096

Singlet  2: Largest CI coefficients:
  63  &  64 :  open  :  -0.663385
  64  &  63 :  open  :  -0.663385
  64  &  64 : closed :  -0.229912
  62  &  63 :  open  :   0.162833
  63  &  62 :  open  :   0.162833

Singlet  3: Largest CI coefficients:
  64  &  64 : closed :   0.961821
  63  &  64 :  open  :  -0.159348
  64  &  63 :  open  :  -0.159348
  62  &  62 : closed :  -0.106029

Triplet  4: Largest CI coefficients:
  62  &  64 :  open  :   0.698834
  64  &  62 :  open  :  -0.698834

Singlet  5: Largest CI coefficients:
  61  &  64 :  open  :   0.518117
  64  &  61 :  open  :   0.518117
  62  &  64 :  open  :   0.436774
  64  &  62 :  open  :   0.436774
  62  &  62 : closed :  -0.144129

Triplet  6: Largest CI coefficients:
  61  &  64 :  open  :  -0.670680
  64  &  61 :  open  :   0.670680
  62  &  63 :  open  :  -0.152150
  63  &  62 :  open  :   0.152150

Triplet  7: Largest CI coefficients:
  62  &  63 :  open  :  -0.583413
  63  &  62 :  open  :   0.583413
  61  &  63 :  open  :   0.221864
  63  &  61 :  open  :  -0.221864
  58  &  63 :  open  :   0.185816
  63  &  58 :  open  :  -0.185816
  61  &  64 :  open  :   0.158674
  64  &  61 :  open  :  -0.158674
  60  &  64 :  open  :   0.132144
  64  &  60 :  open  :  -0.132144
  63  &  64 :  open  :   0.120219
  64  &  63 :  open  :  -0.120219

Singlet  8: Largest CI coefficients:
  62  &  63 :  open  :  -0.477444
  63  &  62 :  open  :  -0.477444
  62  &  64 :  open  :  -0.346676
  64  &  62 :  open  :  -0.346676
  63  &  63 : closed :   0.233887
  61  &  64 :  open  :   0.189092
  64  &  61 :  open  :   0.189092
  58  &  63 :  open  :   0.163692
  63  &  58 :  open  :   0.163692
  61  &  63 :  open  :   0.153749
  63  &  61 :  open  :   0.153749
  63  &  64 :  open  :  -0.109188
  64  &  63 :  open  :  -0.109188

Singlet state dipole moments:

  Root       Dx         Dy         Dz         |D|  (Debye)
------------------------------------------------------------
     1    -7.7350     0.2855    -0.8211     7.7837
     2   -20.4956    -1.0717    -0.8754    20.5423
     3    -2.9480    -3.1600     0.2331     4.3278
     4    -6.2954    -1.2885    -0.7956     6.4749

Triplet state dipole moments:

  Root       Dx         Dy         Dz         |D|  (Debye)
------------------------------------------------------------
     1    -6.8879     0.3700    -0.8336     6.9480
     2   -15.0732    -0.8833    -1.0759    15.1373
     3    -0.4836    -4.4652     0.5062     4.5198
     4    -1.3107    -1.2956    -0.7679     1.9965

Transition dipole moments between singlet states:

    Transition       Tx         Ty         Tz         |T| (a.u.)
------------------------------------------------------------------
     1 ->    2     1.2283     0.1451    -0.0028     1.2368
     1 ->    3     0.747 in gcp call
 n=          32
 coors(1) =   -9.70704663468133        2.02172011526076     
 -7.080441871516685E-002
 coors(2) =   -7.56318435234505        3.38327547349293     
  0.312413571811406     
 elements:            7           6
 gcp_e =   0.000000000000000E+000
 echo:  F
 pbc:  F
 method =pbeh3c              
 in gcp call
 n=          32
 coors(1) =   -9.70704663468133        2.02172011526076     
 -7.080441871516685E-002
 coors(2) =   -7.56318435234505        3.38327547349293     
  0.312413571811406     
 elements:            7           6
 gcp_e =   0.000000000000000E+000
 echo:  F
 pbc:  F
 method =pbeh3c              
6    -0.5140     0.1824     0.9254
     1 ->    4     2.6207    -0.5412     0.0716     2.6769
     2 ->    3     1.9833     0.0668    -0.0505     1.9851
     2 ->    4    -1.7685     0.0867     0.0772     1.7723
     3 ->    4     2.3255    -0.3531     0.1324     2.3559

Transition dipole moments between triplet states:

    Transition       Tx         Ty         Tz         |T| (a.u.)
------------------------------------------------------------------
     1 ->    2    -0.2204     0.1290    -0.0128     0.2556
     1 ->    3     1.5630    -0.5680     0.2132     1.6766
     1 ->    4     2.2600    -0.3454    -0.0764     2.2875
     2 ->    3    -2.4538     0.0287    -0.1386     2.4579
     2 ->    4     0.4110     0.0306     0.0392     0.4140
     3 ->    4     0.1620     0.3171    -0.1516     0.3870

Magnetic transition dipole moments and rotational strengths:

 Transition      Lx         Ly         Lz       R(len)     R(vel) (a.u.)
------------------------------------------------------------------------
 1 ->    2    -0.1674    -0.3891     0.0629     0.2622     0.0091
 1 ->    3    -0.0397     0.0199     0.1741     0.0082     0.0251
 1 ->    4    -0.0468     0.3210    -0.4213     0.3264     0.5438

Electric transition quadrupole moments (Cartesian):

 Transition      Qxy        Qxz        Qyz        Qxx        Qyy        Qzz       norm (a.u.)
----------------------------------------------------------------------------------------------
 1 ->    2     0.8623     0.0708    -0.3650    -0.2234     0.1548    -0.1449     0.9882
 1 ->    3    -3.2987     1.2814    -0.0225    10.8980     0.0464     0.3422    11.4634
 1 ->    4     1.7191     0.0580    -0.0574    -9.8000    -0.5309     0.0639     9.9643


Building Xtilde...

Building Z-vector RHS...

 Generating 2nd functional diffs
Solving CPSCF equations
Using DIIS solver

 Iter         Residual      
------  --------------------
    1      3.716410452234
    2      7.373175018917
    3      0.951372250063
    4      0.112936080984
    5      0.020835513509
    6      0.011252113590
    7      0.004675202216
    8      0.001494318027
    9      0.000344712762
   10      0.000161877572
   11      0.000061098697
   12      0.000029060608
   13      0.000009645755
   14      0.000004056355
   15      0.000002467617
   16      0.000000923695

CPSCF converged

Building X...

Computing grad Generating 2nd functional diffs
 Generating 2nd functional diffs
Building Xtilde...

Building Z-vector RHS...

 Generating 2nd functional diffs
Solving CPSCF equations
Using DIIS solver

 Iter         Residual      
------  --------------------
    1      2.410351303573
    2      5.138275546069
    3      0.681421190190
    4      0.069203779053
    5      0.025473123255
    6      0.007174889740
    7      0.002642948510
    8      0.001057335369
    9      0.000359581701
   10      0.000123070721
   11      0.000060458742
   12      0.000025333173
   13      0.000007155401
   14      0.000004400000
   15      0.000001675493
   16      0.000000884797

CPSCF converged

Building X...

Computing grad Generating 2nd functional diffs
 Generating 2nd functional diffs
Building Xtilde...

Building Z-vector RHS...

 Generating 2nd functional diffs
Solving CPSCF equations
Using DIIS solver

 Iter         Residual      
------  --------------------
    1      0.695389301021
    2      1.144004072203
    3      0.082696208628
    4      0.032769348898
    5      0.010704984929
    6      0.003271828368
    7      0.000931614321
    8      0.000463588801
    9      0.000181032969
   10      0.000075358203
   11      0.000019131158
   12      0.000007185628
   13      0.000004220981
   14      0.000001239219
   15      0.000000639706

CPSCF converged

Building X...

 Generating 2nd functional diffs
 Generating 2nd functional diffs
Lower state energy:      -779.4581423919
Upper state energy:      -779.4581285664
Energy difference:          0.0000138254
 Energy calculation finished, energy:  0.000000000E+00

Converting Cartesians to HDLC

Converting Cartesians to HDLC

Converting Cartesians to HDLC
 in dlf_makehessian...
Updating Hessian with the BFGS update, No    13
Testing convergence  in cycle   14
    Energy  0.0000E+00 Target: 1.0000E-05 converged?  yes
  Max step  2.8182E+00 Target: 4.0000E-04 converged?   no
  RMS step  2.9437E-01 Target: 2.6667E-04 converged?   no
  Max grad  3.1008E-02 Target: 1.0000E-04 converged?   no
  RMS grad  4.4191E-03 Target: 6.6667E-05 converged?   no

Converting HDLC to Cartesians
 in gcp call
 n=          32
 coors(1) =   -9.68695262973360        2.04195973792207     
 -8.979454847306581E-002
 coors(2) =   -7.53395159825757        3.35730362506640     
  0.377138418381648     
 elements:            7           6
 gcp_e =    1.00000000000000     
 echo:  F
 pbc:  F
 method =pbeh3c              
DFTD Energy:    -0.0205175 hartree
gCP Energy:     0.0550008 hartree
| Total AOs: 316    Total MOs: 298
Setting up the DFT grid...
| time to set the grid = 0.08 s
DFT grid points: 368032 (11501 points/atom)

                      *** Start SCF Iterations ***

 Iter     DIIS Error       Energy change      Electrons        XC Energy           Energy        Time(s)
----------------------------------------------------------------------------------------------------------
Initial temperature is 0.250000
| Skip purify step
|    1     0.0311431473    -779.1795881357   125.9839189748   -64.4505512602    -779.1795881357     1.89  
|    2     0.0931198371      +7.4127675030   125.9999755047   -63.7452256030    -771.7668206327     1.84  
|    3     0.0270295585      -0.2670451729   125.9999765185   -63.7785740819    -772.0338658056     1.83  
|    4     0.0233886111      -0.0192630202   125.9999762227   -63.8234870371    -772.0531288258     1.77  
|    5     0.0073459541      -0.0136722691   125.9999765281   -63.8433021013    -772.0668010949     1.73  
|    6     0.0027302795      -0.0022682865   125.9999766824   -63.8605952983    -772.0690693813     1.71  
|    7     0.0008701274      -0.0005791166   125.9999766370   -63.8601233779    -772.0696484980     1.66  
|    8     0.0003126063      -0.0000261322   125.9999766471   -63.8629937710    -772.0696746302     1.60  
|    9     0.0000891066      -0.0000045145   125.9999766435   -63.8625578356    -772.0696791447     1.90  
|   10     0.0000427065      -0.0000005081   125.9999766415   -63.8624473745    -772.0696796528     1.54  
----------------------------------------------------------------------------------------------------------
FINAL ENERGY: -772.0696796528 a.u.
Fractional Occupation Entropy: 0.0000000000
Mermin Free Energy:            -772.0696796528
DISPERSION CONTRIBUTION TO ENERGY: -0.0205174859 a.u.
GCP BSSE CORRECTION: 0.0550008021 a.u.
HOMO-LUMO GAP: 1.051 eV
CENTER OF MASS: {0.007370, -0.029228, -0.007122} ANGS
DIPOLE MOMENT: {-10.596639, -2.606493, 0.321165} (|D| = 10.917221) DEBYE
Writing out molden info

Running Mulliken population analysis...


  Restricted hh-TDA Parameters
--------------------------------------------
Number of occupied orbitals:            64
Number of virtual orbitals:            234
Number of molecular orbitals:          298
Number of basis functions:             316
Multiplicity of target state:      singlet

 Generating 2nd functional diffs
Reference energy:             -779.4053901739
Number of electrons:           127.9999762707
XC energy:                     -65.1767492703

      Davidson Diagonalization Parameters
-----------------------------------------------
Number of roots to find:                    4
Number of guess vectors:                   15
Maximum subspace size:                    300
Number of vectors to save:                  4
Collapse vectors per root:                  2
Number of CSFs:                          2080
Maximum Davidson iterations:              500
Residual convergence:                 1.0e-06
Orthogonality tolerance:              1.0e-12
Use incremental sigma vectors:             No

Davidson memory usage:  12.89 MB

Guess Vectors:
  64 &  64 : closed :    -0.148586
  64 &  63 :  open  :    -0.122148
  63 &  63 : closed :    -0.095711
  64 &  62 :  open  :    -0.048420
  63 &  62 :  open  :    -0.021983
  64 &  61 :  open  :     0.009929
  64 &  59 :  open  :     0.029867
  64 &  60 :  open  :     0.030920
  63 &  61 :  open  :     0.036366
  62 &  62 : closed :     0.051745
  64 &  58 :  open  :     0.054945
  63 &  59 :  open  :     0.056304
  63 &  60 :  open  :     0.057357
  64 &  57 :  open  :     0.078803
  63 &  58 :  open  :     0.081383

  Root           Eigenvalue       Energy Change        Residual
-------------------------------------------------------------------
Iteration:    0   Subspace Size:   15
Root: 1:        -0.05245919        -0.05245919         0.02627817  
Root: 2:        -0.05145894        -0.05145894         0.03739231  
Root: 3:         0.05688328         0.05688328         0.03698915  
Root: 4:         0.07385041         0.07385041         0.02017938  

Iteration:    1   Subspace Size:   19
Root: 1:        -0.05399918        -0.00153999         0.00394637  
Root: 2:        -0.05396943        -0.00251050         0.00481525  
Root: 3:         0.05200947        -0.00487381         0.00988451  
Root: 4:         0.07212125        -0.00172916         0.00592841  

Iteration:    2   Subspace Size:   23
Root: 1:        -0.05403871        -0.00003953         0.00082386  
Root: 2:        -0.05401214        -0.00004270         0.00081307  
Root: 3:         0.05171835        -0.00029112         0.00339377  
Root: 4:         0.07203384        -0.00008741         0.00394762  

Iteration:    3   Subspace Size:   27
Root: 1:        -0.05404008        -0.00000137         0.00015696  
Root: 2:        -0.05401331        -0.00000117         0.00014268  
Root: 3:         0.05168624        -0.00003211         0.00088586  
Root: 4:         0.07197565        -0.00005819         0.00203580  

Iteration:    4   Subspace Size:   31
Root: 1:        -0.05404012        -0.00000004         0.00003054  
Root: 2:        -0.05401334        -0.00000003         0.00002486  
Root: 3:         0.05168421        -0.00000204         0.00021997  
Root: 4:         0.07192266        -0.00005298         0.00645510  

Iteration:    5   Subspace Size:   35
Root: 1:        -0.05404012        -0.00000000         0.00000514  
Root: 2:        -0.05401334        -0.00000000         0.00000471  
Root: 3:         0.05168409        -0.00000012         0.00006802  
Root: 4:         0.07065436        -0.00126830         0.01004157  

Iteration:    6   Subspace Size:   39
Root: 1:        -0.05404012        -0.00000000         0.00000087  Converged
Root: 2:        -0.05401334        -0.00000000         0.00000072  Converged
Root: 3:         0.05168408        -0.00000001         0.00001746  
Root: 4:         0.07033516        -0.00031921         0.00396194  

Iteration:    7   Subspace Size:   41
Root: 1:        -0.05404012        -0.00000000         0.00000079  Converged
Root: 2:        -0.05401334        -0.00000000         0.00000062  Converged
Root: 3:         0.05168407        -0.00000000         0.00000328  
Root: 4:         0.07029060        -0.00004456         0.00119755  

Iteration:    8   Subspace Size:   43
Root: 1:        -0.05404012        -0.00000000         0.00000078  Converged
Root: 2:        -0.05401334        -0.00000000         0.00000060  Converged
Root: 3:         0.05168407        -0.00000000         0.00000065  Converged
Root: 4:         0.07028620        -0.00000440         0.00037889  

Iteration:    9   Subspace Size:   44
Root: 1:        -0.05404012        -0.00000000         0.00000077  Converged
Root: 2:        -0.05401334        -0.00000000         0.00000060  Converged
Root: 3:         0.05168407        -0.00000000         0.00000061  Converged
Root: 4:         0.07028576        -0.00000044         0.00015469  

Iteration:   10   Subspace Size:   45
Root: 1:        -0.05404012        -0.00000000         0.00000076  Converged
Root: 2:        -0.05401334        -0.00000000         0.00000060  Converged
Root: 3:         0.05168407         0.00000000         0.00000061  Converged
Root: 4:         0.07028568        -0.00000008         0.00006806  

Iteration:   11   Subspace Size:   46
Root: 1:        -0.05404012        -0.00000000         0.00000073  Converged
Root: 2:        -0.05401334        -0.00000000         0.00000059  Converged
Root: 3:         0.05168407        -0.00000000         0.00000062  Converged
Root: 4:         0.07028567        -0.00000001         0.00002133  

Iteration:   12   Subspace Size:   47
Root: 1:        -0.05404012        -0.00000000         0.00000069  Converged
Root: 2:        -0.05401334        -0.00000000         0.00000057  Converged
Root: 3:         0.05168407        -0.00000000         0.00000055  Converged
Root: 4:         0.07028566        -0.00000000         0.00000574  

Iteration:   13   Subspace Size:   48
Root: 1:        -0.05404012        -0.00000000         0.00000068  Converged
Root: 2:        -0.05401334        -0.00000000         0.00000057  Converged
Root: 3:         0.05168407        -0.00000000         0.00000055  Converged
Root: 4:         0.07028566        -0.00000000         0.00000112  

Iteration:   14   Subspace Size:   49
Root: 1:        -0.05404012        -0.00000000         0.00000067  Converged
Root: 2:        -0.05401334        -0.00000000         0.00000057  Converged
Root: 3:         0.05168407        -0.00000000         0.00000054  Converged
Root: 4:         0.07028566        -0.00000000         0.00000025  Converged

Davidson converged in 14 iterations
49 sigma vectors were formed

      Davidson Diagonalization Parameters
-----------------------------------------------
Number of roots to find:                    4
Number of guess vectors:                   15
Maximum subspace size:                    300
Number of vectors to save:                  4
Collapse vectors per root:                  2
Number of CSFs:                          2016
Maximum Davidson iterations:              500
Residual convergence:                 1.0e-06
Orthogonality tolerance:              1.0e-12
Use incremental sigma vectors:             No

Davidson memory usage:  12.58 MB

Guess Vectors:
  64 &  63 :  open  :    -0.122148
  64 &  62 :  open  :    -0.048420
  63 &  62 :  open  :    -0.021983
  64 &  61 :  open  :     0.009929
  64 &  59 :  open  :     0.029867
  64 &  60 :  open  :     0.030920
  63 &  61 :  open  :     0.036366
  64 &  58 :  open  :     0.054945
  63 &  59 :  open  :     0.056304
  63 &  60 :  open  :     0.057357
  64 &  57 :  open  :     0.078803
  63 &  58 :  open  :     0.081383
  64 &  56 :  open  :     0.083629
  63 &  57 :  open  :     0.105240
  63 &  56 :  open  :     0.110066

  Root           Eigenvalue       Energy Change        Residual
-------------------------------------------------------------------
Iteration:    0   Subspace Size:   15
Root: 1:        -0.05387603        -0.05387603         0.02342573  
Root: 2:         0.02162848         0.02162848         0.02392177  
Root: 3:         0.06083112         0.06083112         0.02424504  
Root: 4:         0.07349397         0.07349397         0.02025814  

Iteration:    1   Subspace Size:   19
Root: 1:        -0.05511518        -0.00123915         0.00351534  
Root: 2:         0.01953855        -0.00208994         0.00358119  
Root: 3:         0.05782270        -0.00300842         0.00778791  
Root: 4:         0.07155700        -0.00193697         0.00959934  

Iteration:    2   Subspace Size:   23
Root: 1:        -0.05514415        -0.00002897         0.00052254  
Root: 2:         0.01949862        -0.00003993         0.00060200  
Root: 3:         0.05761476        -0.00020795         0.00171859  
Root: 4:         0.07098908        -0.00056792         0.00811544  

Iteration:    3   Subspace Size:   27
Root: 1:        -0.05514471        -0.00000056         0.00007321  
Root: 2:         0.01949766        -0.00000096         0.00009471  
Root: 3:         0.05760528        -0.00000947         0.00032388  
Root: 4:         0.07055610        -0.00043298         0.00414163  

Iteration:    4   Subspace Size:   31
Root: 1:        -0.05514472        -0.00000001         0.00001174  
Root: 2:         0.01949763        -0.00000002         0.00001519  
Root: 3:         0.05760498        -0.00000031         0.00006636  
Root: 4:         0.07048587        -0.00007023         0.00085338  

Iteration:    5   Subspace Size:   35
Root: 1:        -0.05514472        -0.00000000         0.00000171  
Root: 2:         0.01949763        -0.00000000         0.00000267  
Root: 3:         0.05760496        -0.00000001         0.00001536  
Root: 4:         0.07048373        -0.00000214         0.00020072  

Iteration:    6   Subspace Size:   39
Root: 1:        -0.05514472        -0.00000000         0.00000023  Converged
Root: 2:         0.01949763        -0.00000000         0.00000044  Converged
Root: 3:         0.05760496        -0.00000000         0.00000341  
Root: 4:         0.07048360        -0.00000012         0.00003452  

Iteration:    7   Subspace Size:   41
Root: 1:        -0.05514472        -0.00000000         0.00000023  Converged
Root: 2:         0.01949763        -0.00000000         0.00000039  Converged
Root: 3:         0.05760496        -0.00000000         0.00000065  Converged
Root: 4:         0.07048360        -0.00000000         0.00000762  

Iteration:    8   Subspace Size:   42
Root: 1:        -0.05514472        -0.00000000         0.00000023  Converged
Root: 2:         0.01949763        -0.00000000         0.00000038  Converged
Root: 3:         0.05760496        -0.00000000         0.00000056  Converged
Root: 4:         0.07048360        -0.00000000         0.00000131  

Iteration:    9   Subspace Size:   43
Root: 1:        -0.05514472        -0.00000000         0.00000023  Converged
Root: 2:         0.01949763        -0.00000000         0.00000038  Converged
Root: 3:         0.05760496        -0.00000000         0.00000055  Converged
Root: 4:         0.07048360        -0.00000000         0.00000026  Converged

Davidson converged in 9 iterations
43 sigma vectors were formed

  Root   Mult.   Total Energy (a.u.)   Ex. Energy (a.u.)     Ex. Energy (eV)     Ex. Energy (nm)        Osc. (a.u.)  
-------------------------------------------------------------------------------------------------------------------
     1  triplet       -779.46053490
     2  singlet       -779.45943029          0.00110461          0.03005783      41248.55510329          0.00000000
     3  singlet       -779.45940352          0.00113138          0.03078644      40272.35074577          0.00000000
     4  triplet       -779.38589254          0.07464236          2.03112152        610.42246613          0.01529564
     5  singlet       -779.35370610          0.10682880          2.90695902        426.50831984          0.00000000
     6  triplet       -779.34778521          0.11274969          3.06807458        404.11084349          0.18064135
     7  singlet       -779.33510451          0.12543039          3.41313397        363.25623878          0.00000000
     8  triplet       -779.33490657          0.12562832          3.41852006        362.68390604          0.31251600

Triplet  1: Largest CI coefficients:
  63  &  64 :  open  :   0.685097
  64  &  63 :  open  :  -0.685097
  62  &  63 :  open  :   0.158349
  63  &  62 :  open  :  -0.158349

Singlet  2: Largest CI coefficients:
  63  &  64 :  open  :   0.680032
  64  &  63 :  open  :   0.680032
  62  &  63 :  open  :  -0.166728
  63  &  62 :  open  :  -0.166728

Singlet  3: Largest CI coefficients:
  64  &  64 : closed :  -0.985016
  62  &  62 : closed :   0.113820

Triplet  4: Largest CI coefficients:
  62  &  64 :  open  :   0.698926
  64  &  62 :  open  :  -0.698926

Singlet  5: Largest CI coefficients:
  61  &  64 :  open  :  -0.500365
  64  &  61 :  open  :  -0.500365
  62  &  64 :  open  :   0.450347
  64  &  62 :  open  :   0.450347
  62  &  62 : closed :  -0.147281

Triplet  6: Largest CI coefficients:
  61  &  64 :  open  :   0.657568
  64  &  61 :  open  :  -0.657568
  62  &  63 :  open  :  -0.181365
  63  &  62 :  open  :   0.181365

Singlet  7: Largest CI coefficients:
  62  &  63 :  open  :  -0.459848
  63  &  62 :  open  :  -0.459848
  62  &  64 :  open  :  -0.358337
  64  &  62 :  open  :  -0.358337
  63  &  63 : closed :   0.265843
  61  &  64 :  open  :  -0.217096
  64  &  61 :  open  :  -0.217096
  58  &  63 :  open  :  -0.161315
  63  &  58 :  open  :  -0.161315
  61  &  63 :  open  :  -0.132560
  63  &  61 :  open  :  -0.132560
  63  &  64 :  open  :  -0.106059
  64  &  63 :  open  :  -0.106059

Triplet  8: Largest CI coefficients:
  62  &  63 :  open  :   0.564667
  63  &  62 :  open  :  -0.564667
  60  &  64 :  open  :  -0.213073
  64  &  60 :  open  :   0.213073
  61  &  63 :  open  :   0.207313
  63  &  61 :  open  :  -0.207313
  58  &  63 :  open  :   0.183613
  63  &  58 :  open  :  -0.183613
  61  &  64 :  open  :   0.168343
  64  &  61 :  open  :  -0.168343
  63  &  64 :  open  :  -0.112704
  64  &  63 :  open  :   0.112704

Singlet state dipole moments:

  Root       Dx         Dy         Dz         |D|  (Debye)
------------------------------------------------------------
     1    -7.0346     0.2974    -0.8280     7.0894
     2   -21.1201    -1.1769    -0.9561    21.1745
     3    -3.6530    -2.9796     0.0138     4.7141
     4    -6.3000    -1.3829    -0.8347     6.5038

Triplet state dipole moments:

  Root       Dx         Dy         Dz         |D|  (Debye)
------------------------------------------------------------
     1    -6.7731     0.2948    -0.8310     6.8302
     2   -15.0553    -0.8931    -1.1392    15.1248
     3    -0.4740    -4.3042     0.2468     4.3373
     4    -0.9798    -1.6342    -0.6815     2.0236

Transition dipole moments between singlet states:

    Transition       Tx         Ty         Tz         |T| (a.u.)
------------------------------------------------------------------
     1 ->    2    -0.5531    -0.0363    -0.0102     0.5544
     1 ->    3    -1.4592     0.5031    -0.1447     1.5502
     1 ->    4    -1.8728     0.4667    -0.0787     1.9317
     2 - in gcp call
 n=          32
 coors(1) =   -9.68695262973360        2.04195973792207     
 -8.979454847306581E-002
 coors(2) =   -7.53395159825757        3.35730362506640     
  0.377138418381648     
 elements:            7           6
 gcp_e =   0.000000000000000E+000
 echo:  F
 pbc:  F
 method =pbeh3c              
 in gcp call
 n=          32
 coors(1) =   -9.68695262973360        2.04195973792207     
 -8.979454847306581E-002
 coors(2) =   -7.53395159825757        3.35730362506640     
  0.377138418381648     
 elements:            7           6
 gcp_e =   0.000000000000000E+000
 echo:  F
 pbc:  F
 method =pbeh3c              
>    3    -1.7628    -0.2260     0.0979     1.7799
     2 ->    4     2.5908    -0.2462    -0.0577     2.6031
     3 ->    4     2.6276    -0.3630     0.1136     2.6550

Transition dipole moments between triplet states:

    Transition       Tx         Ty         Tz         |T| (a.u.)
------------------------------------------------------------------
     1 ->    2    -0.2543     0.1329    -0.0099     0.2871
     1 ->    3     1.7556    -0.6287     0.2016     1.8756
     1 ->    4    -2.1238     0.2723     0.1079     2.1439
     2 ->    3    -2.3972     0.0138    -0.1296     2.4007
     2 ->    4    -0.4958    -0.0361    -0.0542     0.5001
     3 ->    4    -0.2188    -0.3584     0.1653     0.4513

Magnetic transition dipole moments and rotational strengths:

 Transition      Lx         Ly         Lz       R(len)     R(vel) (a.u.)
------------------------------------------------------------------------
 1 ->    2    -0.1627    -0.3915     0.0582    -0.1036     0.0080
 1 ->    3     0.0762    -0.0023    -0.1039     0.0973     0.1614
 1 ->    4     0.0092    -0.2901     0.2990     0.1762     0.3223

Electric transition quadrupole moments (Cartesian):

 Transition      Qxy        Qxz        Qyz        Qxx        Qyy        Qzz       norm (a.u.)
----------------------------------------------------------------------------------------------
 1 ->    2    -0.1368     0.1762     0.0583    -1.1902    -0.0954     0.1210     1.2221
 1 ->    3     2.5445    -0.9883     0.1185    -9.3237    -0.1770    -0.3705     9.7245
 1 ->    4    -0.8276    -0.1467     0.0192     5.6036     0.5301    -0.0775     5.6916


Building Xtilde...

Building Z-vector RHS...

 Generating 2nd functional diffs
Solving CPSCF equations
Using DIIS solver

 Iter         Residual      
------  --------------------
    1      3.840743449393
    2      7.636712649075
    3      0.952156502616
    4      0.110505916538
    5      0.021818267103
    6      0.011635595573
    7      0.004892830921
    8      0.001654385642
    9      0.000404363828
   10      0.000123213724
   11      0.000039391820
   12      0.000019335553
   13      0.000008443820
   14      0.000003325707
   15      0.000001252431
   16      0.000000969004

CPSCF converged

Building X...

Computing grad Generating 2nd functional diffs
 Generating 2nd functional diffs
Building Xtilde...

Building Z-vector RHS...

 Generating 2nd functional diffs
Solving CPSCF equations
Using DIIS solver

 Iter         Residual      
------  --------------------
    1      2.361320526326
    2      4.969246052753
    3      0.700484826074
    4      0.063635853188
    5      0.023652995871
    6      0.006705900577
    7      0.002729621175
    8      0.001079507829
    9      0.000354272925
   10      0.000115757638
   11      0.000055032104
   12      0.000026358360
   13      0.000010926168
   14      0.000005481026
   15      0.000001300545
   16      0.000000750927

CPSCF converged

Building X...

Computing grad Generating 2nd functional diffs
 Generating 2nd functional diffs
Building Xtilde...

Building Z-vector RHS...

 Generating 2nd functional diffs
Solving CPSCF equations
Using DIIS solver

 Iter         Residual      
------  --------------------
    1      0.253783218621
    2      0.409787549118
    3      0.032847588133
    4      0.012991959869
    5      0.004835201615
    6      0.001883275955
    7      0.000724131417
    8      0.000247840357
    9      0.000116960095
   10      0.000033268119
   11      0.000015286003
   12      0.000004567548
   13      0.000002564968
   14      0.000000809002

CPSCF converged

Building X...

 Generating 2nd functional diffs
 Generating 2nd functional diffs
Lower state energy:      -779.4594302923
Upper state energy:      -779.4594035166
Energy difference:          0.0000267757
 Energy calculation finished, energy:  0.000000000E+00

Converting Cartesians to HDLC

Converting Cartesians to HDLC

Converting Cartesians to HDLC
 in dlf_makehessian...
Updating Hessian with the BFGS update, No    14
Testing convergence  in cycle   15
    Energy  0.0000E+00 Target: 1.0000E-05 converged?  yes
  Max step  9.1627E-01 Target: 4.0000E-04 converged?   no
  RMS step  9.9403E-02 Target: 2.6667E-04 converged?   no
  Max grad  3.3276E-02 Target: 1.0000E-04 converged?   no
  RMS grad  6.4196E-03 Target: 6.6667E-05 converged?   no

Converting HDLC to Cartesians
 in gcp call
 n=          32
 coors(1) =   -9.67614387235650        2.05153058577636     
 -0.106795759136053     
 coors(2) =   -7.52688916852701        3.33333032904840     
  0.450587522108050     
 elements:            7           6
 gcp_e =    1.00000000000000     
 echo:  F
 pbc:  F
 method =pbeh3c              
DFTD Energy:    -0.0204986 hartree
gCP Energy:     0.0548954 hartree
| Total AOs: 316    Total MOs: 298
Setting up the DFT grid...
| time to set the grid = 0.08 s
DFT grid points: 368081 (11502 points/atom)

                      *** Start SCF Iterations ***

 Iter     DIIS Error       Energy change      Electrons        XC Energy           Energy        Time(s)
----------------------------------------------------------------------------------------------------------
Initial temperature is 0.250000
| Skip purify step
|    1     0.0316711970    -779.1762255876   125.9793546341   -64.4512342764    -779.1762255876     1.91  
|    2     0.0995745212      +7.4074088895   125.9999656462   -63.7492857342    -771.7688166982     1.87  
|    3     0.0279313464      -0.2665135178   125.9999668095   -63.7811820097    -772.0353302160     1.83  
|    4     0.0253570378      -0.0193750040   125.9999669458   -63.8265688552    -772.0547052200     1.80  
|    5     0.0072563386      -0.0141382824   125.9999674603   -63.8462129622    -772.0688435024     1.74  
|    6     0.0029797416      -0.0021860044   125.9999676391   -63.8631811908    -772.0710295068     1.72  
|    7     0.0008742959      -0.0005706028   125.9999676548   -63.8621980131    -772.0716001096     1.69  
|    8     0.0003101861      -0.0000265833   125.9999676648   -63.8650250064    -772.0716266930     1.62  
|    9     0.0000804610      -0.0000046389   125.9999676629   -63.8645618920    -772.0716313319     1.93  
|   10     0.0000323221      -0.0000005482   125.9999676603   -63.8644549101    -772.0716318801     1.56  
----------------------------------------------------------------------------------------------------------
FINAL ENERGY: -772.0716318801 a.u.
Fractional Occupation Entropy: 0.0000000000
Mermin Free Energy:            -772.0716318801
DISPERSION CONTRIBUTION TO ENERGY: -0.0204985825 a.u.
GCP BSSE CORRECTION: 0.0548953883 a.u.
HOMO-LUMO GAP: 1.037 eV
CENTER OF MASS: {0.006932, -0.032874, 0.003716} ANGS
DIPOLE MOMENT: {-10.622874, -2.545899, 0.011038} (|D| = 10.923698) DEBYE
Writing out molden info

Running Mulliken population analysis...


  Restricted hh-TDA Parameters
--------------------------------------------
Number of occupied orbitals:            64
Number of virtual orbitals:            234
Number of molecular orbitals:          298
Number of basis functions:             316
Multiplicity of target state:      singlet

 Generating 2nd functional diffs
Reference energy:             -779.4073862514
Number of electrons:           127.9999671476
XC energy:                     -65.1787980141

      Davidson Diagonalization Parameters
-----------------------------------------------
Number of roots to find:                    4
Number of guess vectors:                   15
Maximum subspace size:                    300
Number of vectors to save:                  4
Collapse vectors per root:                  2
Number of CSFs:                          2080
Maximum Davidson iterations:              500
Residual convergence:                 1.0e-06
Orthogonality tolerance:              1.0e-12
Use incremental sigma vectors:             No

Davidson memory usage:  12.89 MB

Guess Vectors:
  64 &  64 : closed :    -0.147886
  64 &  63 :  open  :    -0.120723
  63 &  63 : closed :    -0.093560
  64 &  62 :  open  :    -0.048703
  63 &  62 :  open  :    -0.021540
  64 &  61 :  open  :     0.012316
  64 &  59 :  open  :     0.028199
  64 &  60 :  open  :     0.030035
  63 &  61 :  open  :     0.039480
  62 &  62 : closed :     0.050480
  63 &  59 :  open  :     0.055363
  64 &  58 :  open  :     0.055512
  63 &  60 :  open  :     0.057198
  64 &  57 :  open  :     0.078921
  63 &  58 :  open  :     0.082676

  Root           Eigenvalue       Energy Change        Residual
-------------------------------------------------------------------
Iteration:    0   Subspace Size:   15
Root: 1:        -0.05180086        -0.05180086         0.02650235  
Root: 2:        -0.05088844        -0.05088844         0.03705456  
Root: 3:         0.05832842         0.05832842         0.03796777  
Root: 4:         0.07360872         0.07360872         0.01997253  

Iteration:    1   Subspace Size:   19
Root: 1:        -0.05338587        -0.00158500         0.00443373  
Root: 2:        -0.05335056        -0.00246212         0.00455583  
Root: 3:         0.05324750        -0.00508092         0.00994377  
Root: 4:         0.07188940        -0.00171932         0.00731177  

Iteration:    2   Subspace Size:   23
Root: 1:        -0.05343463        -0.00004876         0.00086561  
Root: 2:        -0.05338800        -0.00003744         0.00081708  
Root: 3:         0.05295561        -0.00029189         0.00336727  
Root: 4:         0.07173555        -0.00015385         0.00649816  

Iteration:    3   Subspace Size:   27
Root: 1:        -0.05343616        -0.00000153         0.00016329  
Root: 2:        -0.05338919        -0.00000118         0.00014476  
Root: 3:         0.05292452        -0.00003110         0.00094048  
Root: 4:         0.07147091        -0.00026464         0.00760333  

Iteration:    4   Subspace Size:   31
Root: 1:        -0.05343620        -0.00000004         0.00002968  
Root: 2:        -0.05338922        -0.00000004         0.00002343  
Root: 3:         0.05292230        -0.00000222         0.00030313  
Root: 4:         0.07086956        -0.00060135         0.00813603  

Iteration:    5   Subspace Size:   35
Root: 1:        -0.05343620        -0.00000000         0.00000469  
Root: 2:        -0.05338922        -0.00000000         0.00000377  
Root: 3:         0.05292207        -0.00000023         0.00009246  
Root: 4:         0.07065626        -0.00021330         0.00287389  

Iteration:    6   Subspace Size:   39
Root: 1:        -0.05343620        -0.00000000         0.00000073  Converged
Root: 2:        -0.05338922        -0.00000000         0.00000055  Converged
Root: 3:         0.05292204        -0.00000002         0.00002223  
Root: 4:         0.07062823        -0.00002803         0.00135979  

Iteration:    7   Subspace Size:   41
Root: 1:        -0.05343620        -0.00000000         0.00000066  Converged
Root: 2:        -0.05338922        -0.00000000         0.00000049  Converged
Root: 3:         0.05292204        -0.00000000         0.00000426  
Root: 4:         0.07062046        -0.00000777         0.00076111  

Iteration:    8   Subspace Size:   43
Root: 1:        -0.05343620        -0.00000000         0.00000065  Converged
Root: 2:        -0.05338922        -0.00000000         0.00000049  Converged
Root: 3:         0.05292204        -0.00000000         0.00000092  Converged
Root: 4:         0.07061846        -0.00000200         0.00025799  

Iteration:    9   Subspace Size:   44
Root: 1:        -0.05343620        -0.00000000         0.00000064  Converged
Root: 2:        -0.05338922        -0.00000000         0.00000049  Converged
Root: 3:         0.05292204        -0.00000000         0.00000088  Converged
Root: 4:         0.07061828        -0.00000018         0.00007440  

Iteration:   10   Subspace Size:   45
Root: 1:        -0.05343620        -0.00000000         0.00000064  Converged
Root: 2:        -0.05338922        -0.00000000         0.00000049  Converged
Root: 3:         0.05292204        -0.00000000         0.00000088  Converged
Root: 4:         0.07061827        -0.00000002         0.00002202  

Iteration:   11   Subspace Size:   46
Root: 1:        -0.05343620        -0.00000000         0.00000063  Converged
Root: 2:        -0.05338922        -0.00000000         0.00000048  Converged
Root: 3:         0.05292204        -0.00000000         0.00000083  Converged
Root: 4:         0.07061826        -0.00000000         0.00000662  

Iteration:   12   Subspace Size:   47
Root: 1:        -0.05343620        -0.00000000         0.00000060  Converged
Root: 2:        -0.05338922        -0.00000000         0.00000048  Converged
Root: 3:         0.05292204        -0.00000000         0.00000078  Converged
Root: 4:         0.07061826        -0.00000000         0.00000191  

Iteration:   13   Subspace Size:   48
Root: 1:        -0.05343620        -0.00000000         0.00000060  Converged
Root: 2:        -0.05338922        -0.00000000         0.00000048  Converged
Root: 3:         0.05292204        -0.00000000         0.00000078  Converged
Root: 4:         0.07061826        -0.00000000         0.00000040  Converged

Davidson converged in 13 iterations
48 sigma vectors were formed

      Davidson Diagonalization Parameters
-----------------------------------------------
Number of roots to find:                    4
Number of guess vectors:                   15
Maximum subspace size:                    300
Number of vectors to save:                  4
Collapse vectors per root:                  2
Number of CSFs:                          2016
Maximum Davidson iterations:              500
Residual convergence:                 1.0e-06
Orthogonality tolerance:              1.0e-12
Use incremental sigma vectors:             No

Davidson memory usage:  12.58 MB

Guess Vectors:
  64 &  63 :  open  :    -0.120723
  64 &  62 :  open  :    -0.048703
  63 &  62 :  open  :    -0.021540
  64 &  61 :  open  :     0.012316
  64 &  59 :  open  :     0.028199
  64 &  60 :  open  :     0.030035
  63 &  61 :  open  :     0.039480
  63 &  59 :  open  :     0.055363
  64 &  58 :  open  :     0.055512
  63 &  60 :  open  :     0.057198
  64 &  57 :  open  :     0.078921
  63 &  58 :  open  :     0.082676
  64 &  56 :  open  :     0.083517
  63 &  57 :  open  :     0.106084
  63 &  56 :  open  :     0.110681

  Root           Eigenvalue       Energy Change        Residual
-------------------------------------------------------------------
Iteration:    0   Subspace Size:   15
Root: 1:        -0.05322308        -0.05322308         0.02349110  
Root: 2:         0.02125666         0.02125666         0.02382625  
Root: 3:         0.06255623         0.06255623         0.02431940  
Root: 4:         0.07339550         0.07339550         0.01921087  

Iteration:    1   Subspace Size:   19
Root: 1:        -0.05449009        -0.00126701         0.00365022  
Root: 2:         0.01918700        -0.00206967         0.00356299  
Root: 3:         0.05951205        -0.00304418         0.00787944  
Root: 4:         0.07176084        -0.00163466         0.00658317  

Iteration:    2   Subspace Size:   23
Root: 1:        -0.05452142        -0.00003133         0.00054188  
Root: 2:         0.01914773        -0.00003926         0.00059168  
Root: 3:         0.05930184        -0.00021021         0.00181190  
Root: 4:         0.07158386        -0.00017698         0.00314126  

Iteration:    3   Subspace Size:   27
Root: 1:        -0.05452204        -0.00000062         0.00007725  
Root: 2:         0.01914680        -0.00000094         0.00009916  
Root: 3:         0.05929126        -0.00001058         0.00036038  
Root: 4:         0.07151228        -0.00007158         0.00288448  

Iteration:    4   Subspace Size:   31
Root: 1:        -0.05452205        -0.00000001         0.00001241  
Root: 2:         0.01914677        -0.00000003         0.00001960  
Root: 3:         0.05929088        -0.00000038         0.00007943  
Root: 4:         0.07144388        -0.00006840         0.00145488  

Iteration:    5   Subspace Size:   35
Root: 1:        -0.05452205        -0.00000000         0.00000178  
Root: 2:         0.01914677        -0.00000000         0.00000333  
Root: 3:         0.05929086        -0.00000002         0.00001663  
Root: 4:         0.07143723        -0.00000665         0.00031727  

Iteration:    6   Subspace Size:   39
Root: 1:        -0.05452205        -0.00000000         0.00000025  Converged
Root: 2:         0.01914677        -0.00000000         0.00000052  Converged
Root: 3:         0.05929086        -0.00000000         0.00000366  
Root: 4:         0.07143693        -0.00000030         0.00005884  

Iteration:    7   Subspace Size:   41
Root: 1:        -0.05452205        -0.00000000         0.00000025  Converged
Root: 2:         0.01914677        -0.00000000         0.00000044  Converged
Root: 3:         0.05929086        -0.00000000         0.00000073  Converged
Root: 4:         0.07143692        -0.00000001         0.00001193  

Iteration:    8   Subspace Size:   42
Root: 1:        -0.05452205        -0.00000000         0.00000025  Converged
Root: 2:         0.01914677        -0.00000000         0.00000043  Converged
Root: 3:         0.05929086        -0.00000000         0.00000051  Converged
Root: 4:         0.07143692        -0.00000000         0.00000208  

Iteration:    9   Subspace Size:   43
Root: 1:        -0.05452205        -0.00000000         0.00000025  Converged
Root: 2:         0.01914677        -0.00000000         0.00000043  Converged
Root: 3:         0.05929086        -0.00000000         0.00000048  Converged
Root: 4:         0.07143692        -0.00000000         0.00000038  Converged

Davidson converged in 9 iterations
43 sigma vectors were formed

  Root   Mult.   Total Energy (a.u.)   Ex. Energy (a.u.)     Ex. Energy (eV)     Ex. Energy (nm)        Osc. (a.u.)  
-------------------------------------------------------------------------------------------------------------------
     1  triplet       -779.46190830
     2  singlet       -779.46082245          0.00108584          0.02954733      41961.22379395          0.00000000
     3  singlet       -779.46077547          0.00113283          0.03082576      40220.98419641          0.00000000
     4  triplet       -779.38823948          0.07366882          2.00463023        618.48922877          0.03769853
     5  singlet       -779.35446421          0.10744409          2.92370198        424.06586479          0.00000000
     6  triplet       -779.34809539          0.11381291          3.09700636        400.33569892          0.23579570
     7  singlet       -779.33676799          0.12514031          3.40524059        364.09827007          0.00000000
     8  triplet       -779.33594933          0.12595897          3.42751733        361.73185657          0.22908927

Triplet  1: Largest CI coefficients:
  63  &  64 :  open  :  -0.684986
  64  &  63 :  open  :   0.684986
  62  &  63 :  open  :  -0.158168
  63  &  62 :  open  :   0.158168

Singlet  2: Largest CI coefficients:
  63  &  64 :  open  :  -0.675908
  64  &  63 :  open  :  -0.675908
  62  &  63 :  open  :   0.165710
  63  &  62 :  open  :   0.165710
  64  &  64 : closed :   0.138620

Singlet  3: Largest CI coefficients:
  64  &  64 : closed :   0.978524
  62  &  62 : closed :  -0.116541

Triplet  4: Largest CI coefficients:
  62  &  64 :  open  :  -0.699089
  64  &  62 :  open  :   0.699089

Singlet  5: Largest CI coefficients:
  61  &  64 :  open  :   0.473981
  64  &  61 :  open  :   0.473981
  62  &  64 :  open  :  -0.464476
  64  &  62 :  open  :  -0.464476
  62  &  62 : closed :   0.153824
  60  &  64 :  open  :   0.111863
  64  &  60 :  open  :   0.111863
  62  &  63 :  open  :   0.106363
  63  &  62 :  open  :   0.106363

Triplet  6: Largest CI coefficients:
  61  &  64 :  open  :   0.632792
  64  &  61 :  open  :  -0.632792
  62  &  63 :  open  :  -0.217137
  63  &  62 :  open  :   0.217137
  60  &  64 :  open  :   0.149144
  64  &  60 :  open  :  -0.149144

Singlet  7: Largest CI coefficients:
  62  &  63 :  open  :   0.411405
  63  &  62 :  open  :   0.411405
  62  &  64 :  open  :   0.356675
  64  &  62 :  open  :   0.356675
  63  &  63 : closed :  -0.308137
  61  &  64 :  open  :   0.274943
  64  &  61 :  open  :   0.274943
  58  &  63 :  open  :   0.142273
  63  &  58 :  open  :   0.142273
  60  &  64 :  open  :  -0.138434
  64  &  60 :  open  :  -0.138434

Triplet  8: Largest CI coefficients:
  60  &  64 :  open  :   0.572365
  64  &  60 :  open  :  -0.572365
  62  &  63 :  open  :   0.356449
  63  &  62 :  open  :  -0.356449
  61  &  63 :  open  :   0.122897
  63  &  61 :  open  :  -0.122897
  58  &  63 :  open  :   0.114572
  63  &  58 :  open  :  -0.114572

Singlet state dipole moments:

  Root       Dx         Dy         Dz         |D|  (Debye)
------------------------------------------------------------
     1    -7.1647     0.2401    -0.8472     7.2186
     2   -20.9716    -1.1571    -1.0508    21.0298
     3    -4.8356    -2.7229    -0.2247     5.5541
     4    -5.0355    -1.8395    -0.7643     5.4151

Triplet state dipole moments:

  Root       Dx         Dy         Dz         |D|  (Debye)
------------------------------------------------------------
     1    -6.6956     0.2471    -0.8462     6.7534
     2   -15.1549    -0.8779    -1.2132    15.2287
     3    -0.4047    -4.1109    -0.0299     4.1309
     4     2.4596    -4.1506     0.1993     4.8287

Transition dipole moments between singlet states:

    Transition       Tx         Ty         Tz         |T| (a.u.)
------------------------------------------------------------------
     1 ->    2    -0.8741    -0.0572    -0.0167     0.8761
     1 ->    3    -1.6761     0.5320    -0.1241     1.7629
     1 ->    4    -1.6072     0.3 in gcp call
 n=          32
 coors(1) =   -9.67614387235650        2.05153058577636     
 -0.106795759136053     
 coors(2) =   -7.52688916852701        3.33333032904840     
  0.450587522108050     
 elements:            7           6
 gcp_e =   0.000000000000000E+000
 echo:  F
 pbc:  F
 method =pbeh3c              
 in gcp call
 n=          32
 coors(1) =   -9.67614387235650        2.05153058577636     
 -0.106795759136053     
 coors(2) =   -7.52688916852701        3.33333032904840     
  0.450587522108050     
 elements:            7           6
 gcp_e =   0.000000000000000E+000
 echo:  F
 pbc:  F
 method =pbeh3c              
797    -0.0287     1.6517
     2 ->    3    -1.8399    -0.2572     0.0996     1.8604
     2 ->    4     2.6817    -0.2464    -0.0663     2.6938
     3 ->    4     2.9214    -0.3603     0.0708     2.9444

Transition dipole moments between triplet states:

    Transition       Tx         Ty         Tz         |T| (a.u.)
------------------------------------------------------------------
     1 ->    2    -0.2742     0.1350    -0.0052     0.3056
     1 ->    3    -1.9754     0.7021    -0.1853     2.1046
     1 ->    4     1.4241     0.0284    -0.2387     1.4442
     2 ->    3     2.2574     0.0158     0.1146     2.2604
     2 ->    4     0.3929     0.0155     0.0888     0.4031
     3 ->    4    -0.3213    -0.3160     0.1973     0.4919

Magnetic transition dipole moments and rotational strengths:

 Transition      Lx         Ly         Lz       R(len)     R(vel) (a.u.)
------------------------------------------------------------------------
 1 ->    2    -0.1555    -0.3894     0.0564    -0.1573     0.0076
 1 ->    3     0.0870     0.0267    -0.0891     0.1206     0.1944
 1 ->    4    -0.0006    -0.1996     0.2658     0.0825     0.1687

Electric transition quadrupole moments (Cartesian):

 Transition      Qxy        Qxz        Qyz        Qxx        Qyy        Qzz       norm (a.u.)
----------------------------------------------------------------------------------------------
 1 ->    2    -0.2558     0.1592     0.1121    -1.4476    -0.1375     0.1572     1.4975
 1 ->    3     2.5402    -0.8543     0.1411    -9.3997    -0.1880    -0.3964     9.7852
 1 ->    4    -0.5554     0.1901    -0.0363     2.0984     0.5298    -0.0825     2.2443


Building Xtilde...

Building Z-vector RHS...

 Generating 2nd functional diffs
Solving CPSCF equations
Using DIIS solver

 Iter         Residual      
------  --------------------
    1      3.796772819095
    2      7.604569997805
    3      0.912946277163
    4      0.109758900164
    5      0.021458726723
    6      0.011404436915
    7      0.004815334744
    8      0.001607416031
    9      0.000396660019
   10      0.000117311053
   11      0.000037804364
   12      0.000017743955
   13      0.000007854896
   14      0.000003101162
   15      0.000001393779
   16      0.000000948110

CPSCF converged

Building X...

Computing grad Generating 2nd functional diffs
 Generating 2nd functional diffs
Building Xtilde...

Building Z-vector RHS...

 Generating 2nd functional diffs
Solving CPSCF equations
Using DIIS solver

 Iter         Residual      
------  --------------------
    1      2.356027587377
    2      4.951445729132
    3      0.695479094510
    4      0.068793533746
    5      0.026205296336
    6      0.007859698336
    7      0.002359736467
    8      0.001105355956
    9      0.000378873122
   10      0.000137154992
   11      0.000061208691
   12      0.000028759863
   13      0.000012015845
   14      0.000006049250
   15      0.000001224805
   16      0.000000770736

CPSCF converged

Building X...

Computing grad Generating 2nd functional diffs
 Generating 2nd functional diffs
Building Xtilde...

Building Z-vector RHS...

 Generating 2nd functional diffs
Solving CPSCF equations
Using DIIS solver

 Iter         Residual      
------  --------------------
    1      0.402646126056
    2      0.658121549167
    3      0.046145952386
    4      0.008170014559
    5      0.004503577069
    6      0.002151509032
    7      0.000959862670
    8      0.000398841042
    9      0.000117295996
   10      0.000046680000
   11      0.000016372475
   12      0.000006053382
   13      0.000003536219
   14      0.000001026938
   15      0.000000621619

CPSCF converged

Building X...

 Generating 2nd functional diffs
 Generating 2nd functional diffs
Lower state energy:      -779.4608224547
Upper state energy:      -779.4607754735
Energy difference:          0.0000469812
 Energy calculation finished, energy:  0.000000000E+00

Converting Cartesians to HDLC

Converting Cartesians to HDLC

Converting Cartesians to HDLC
 in dlf_makehessian...
Updating Hessian with the BFGS update, No    15
Testing convergence  in cycle   16
    Energy  0.0000E+00 Target: 1.0000E-05 converged?  yes
  Max step  1.8085E+00 Target: 4.0000E-04 converged?   no
  RMS step  1.8965E-01 Target: 2.6667E-04 converged?   no
  Max grad  3.4041E-02 Target: 1.0000E-04 converged?   no
  RMS grad  4.8098E-03 Target: 6.6667E-05 converged?   no

Converting HDLC to Cartesians
 in gcp call
 n=          32
 coors(1) =   -9.67682614173680        2.04926757635059     
 -0.121778863742469     
 coors(2) =   -7.54374884728291        3.31478741991933     
  0.526185893905557     
 elements:            7           6
 gcp_e =    1.00000000000000     
 echo:  F
 pbc:  F
 method =pbeh3c              
DFTD Energy:    -0.0204790 hartree
gCP Energy:     0.0547094 hartree
| Total AOs: 316    Total MOs: 298
Setting up the DFT grid...
| time to set the grid = 0.08 s
DFT grid points: 368082 (11502 points/atom)

                      *** Start SCF Iterations ***

 Iter     DIIS Error       Energy change      Electrons        XC Energy           Energy        Time(s)
----------------------------------------------------------------------------------------------------------
Initial temperature is 0.250000
| Skip purify step
|    1     0.0332360384    -779.1737050918   125.9772157612   -64.4502492416    -779.1737050918     1.90  
|    2     0.1042141646      +7.4014227563   125.9999571308   -63.7503505751    -771.7722823355     1.85  
|    3     0.0279683443      -0.2659085431   125.9999580104   -63.7808697661    -772.0381908785     1.83  
|    4     0.0266738718      -0.0193661564   125.9999585218   -63.8267368504    -772.0575570350     1.76  
|    5     0.0070306832      -0.0144428788   125.9999590512   -63.8462881073    -772.0719999137     1.72  
|    6     0.0028140242      -0.0021713493   125.9999592296   -63.8630948756    -772.0741712630     1.70  
|    7     0.0008915699      -0.0005675506   125.9999592580   -63.8617977710    -772.0747388136     1.67  
|    8     0.0003020283      -0.0000281938   125.9999592676   -63.8646573345    -772.0747670074     1.60  
|    9     0.0000838279      -0.0000048430   125.9999592661   -63.8641690909    -772.0747718504     1.93  
|   10     0.0000332703      -0.0000005933   125.9999592625   -63.8640715462    -772.0747724437     1.54  
----------------------------------------------------------------------------------------------------------
FINAL ENERGY: -772.0747724437 a.u.
Fractional Occupation Entropy: 0.0000000000
Mermin Free Energy:            -772.0747724437
DISPERSION CONTRIBUTION TO ENERGY: -0.0204789580 a.u.
GCP BSSE CORRECTION: 0.0547093893 a.u.
HOMO-LUMO GAP: 1.018 eV
CENTER OF MASS: {0.007885, -0.034268, 0.014963} ANGS
DIPOLE MOMENT: {-10.747562, -2.508596, -0.314073} (|D| = 11.040915) DEBYE
Writing out molden info

Running Mulliken population analysis...


  Restricted hh-TDA Parameters
--------------------------------------------
Number of occupied orbitals:            64
Number of virtual orbitals:            234
Number of molecular orbitals:          298
Number of basis functions:             316
Multiplicity of target state:      singlet

 Generating 2nd functional diffs
Reference energy:             -779.4108971032
Number of electrons:           127.9999586155
XC energy:                     -65.1784055354

      Davidson Diagonalization Parameters
-----------------------------------------------
Number of roots to find:                    4
Number of guess vectors:                   15
Maximum subspace size:                    300
Number of vectors to save:                  4
Collapse vectors per root:                  2
Number of CSFs:                          2080
Maximum Davidson iterations:              500
Residual convergence:                 1.0e-06
Orthogonality tolerance:              1.0e-12
Use incremental sigma vectors:             No

Davidson memory usage:  12.89 MB

Guess Vectors:
  64 &  64 : closed :    -0.145712
  64 &  63 :  open  :    -0.117707
  63 &  63 : closed :    -0.089702
  64 &  62 :  open  :    -0.048279
  63 &  62 :  open  :    -0.020274
  64 &  60 :  open  :     0.013822
  64 &  59 :  open  :     0.028129
  64 &  61 :  open  :     0.031400
  63 &  60 :  open  :     0.041828
  62 &  62 : closed :     0.049153
  63 &  59 :  open  :     0.056134
  64 &  58 :  open  :     0.057333
  63 &  61 :  open  :     0.059405
  64 &  57 :  open  :     0.080419
  64 &  56 :  open  :     0.085100

  Root           Eigenvalue       Energy Change        Residual
-------------------------------------------------------------------
Iteration:    0   Subspace Size:   15
Root: 1:        -0.04928125        -0.04928125         0.03130747  
Root: 2:        -0.04876621        -0.04876621         0.03508677  
Root: 3:         0.06086513         0.06086513         0.03982753  
Root: 4:         0.07398697         0.07398697         0.01961271  

Iteration:    1   Subspace Size:   19
Root: 1:        -0.05133219        -0.00205095         0.00520364  
Root: 2:        -0.05130334        -0.00253713         0.00535169  
Root: 3:         0.05543401        -0.00543112         0.01106814  
Root: 4:         0.07225426        -0.00173271         0.00846209  

Iteration:    2   Subspace Size:   23
Root: 1:        -0.05141393        -0.00008173         0.00113240  
Root: 2:        -0.05134628        -0.00004294         0.00084078  
Root: 3:         0.05502526        -0.00040875         0.00357717  
Root: 4:         0.07194759        -0.00030667         0.00563489  

Iteration:    3   Subspace Size:   27
Root: 1:        -0.05141653        -0.00000260         0.00022541  
Root: 2:        -0.05134752        -0.00000124         0.00015406  
Root: 3:         0.05499189        -0.00003337         0.00103997  
Root: 4:         0.07169465        -0.00025294         0.00667591  

Iteration:    4   Subspace Size:   31
Root: 1:        -0.05141662        -0.00000009         0.00003650  
Root: 2:        -0.05134756        -0.00000004         0.00002424  
Root: 3:         0.05498903        -0.00000286         0.00028270  
Root: 4:         0.07143176        -0.00026289         0.00377712  

Iteration:    5   Subspace Size:   35
Root: 1:        -0.05141662        -0.00000000         0.00000503  
Root: 2:        -0.05134757        -0.00000000         0.00000361  
Root: 3:         0.05498883        -0.00000020         0.00009253  
Root: 4:         0.07138416        -0.00004760         0.00216193  

Iteration:    6   Subspace Size:   39
Root: 1:        -0.05141662        -0.00000000         0.00000076  Converged
Root: 2:        -0.05134757        -0.00000000         0.00000049  Converged
Root: 3:         0.05498881        -0.00000002         0.00002300  
Root: 4:         0.07136792        -0.00001624         0.00137926  

Iteration:    7   Subspace Size:   41
Root: 1:        -0.05141662        -0.00000000         0.00000075  Converged
Root: 2:        -0.05134757        -0.00000000         0.00000048  Converged
Root: 3:         0.05498881        -0.00000000         0.00000533  
Root: 4:         0.07135789        -0.00001003         0.00077910  

Iteration:    8   Subspace Size:   43
Root: 1:        -0.05141662        -0.00000000         0.00000074  Converged
Root: 2:        -0.05134757        -0.00000000         0.00000048  Converged
Root: 3:         0.05498881        -0.00000000         0.00000109  
Root: 4:         0.07135620        -0.00000169         0.00021689  

Iteration:    9   Subspace Size:   45
Root: 1:        -0.05141662        -0.00000000         0.00000072  Converged
Root: 2:        -0.05134757        -0.00000000         0.00000048  Converged
Root: 3:         0.05498881        -0.00000000         0.00000025  Converged
Root: 4:         0.07135608        -0.00000012         0.00005331  

Iteration:   10   Subspace Size:   46
Root: 1:        -0.05141662        -0.00000000         0.00000072  Converged
Root: 2:        -0.05134757         0.00000000         0.00000048  Converged
Root: 3:         0.05498881        -0.00000000         0.00000025  Converged
Root: 4:         0.07135608        -0.00000001         0.00001276  

Iteration:   11   Subspace Size:   47
Root: 1:        -0.05141662        -0.00000000         0.00000071  Converged
Root: 2:        -0.05134757        -0.00000000         0.00000048  Converged
Root: 3:         0.05498881        -0.00000000         0.00000025  Converged
Root: 4:         0.07135608        -0.00000000         0.00000260  

Iteration:   12   Subspace Size:   48
Root: 1:        -0.05141662        -0.00000000         0.00000071  Converged
Root: 2:        -0.05134757        -0.00000000         0.00000048  Converged
Root: 3:         0.05498881        -0.00000000         0.00000025  Converged
Root: 4:         0.07135608        -0.00000000         0.00000062  Converged

Davidson converged in 12 iterations
48 sigma vectors were formed

      Davidson Diagonalization Parameters
-----------------------------------------------
Number of roots to find:                    4
Number of guess vectors:                   15
Maximum subspace size:                    300
Number of vectors to save:                  4
Collapse vectors per root:                  2
Number of CSFs:                          2016
Maximum Davidson iterations:              500
Residual convergence:                 1.0e-06
Orthogonality tolerance:              1.0e-12
Use incremental sigma vectors:             No

Davidson memory usage:  12.58 MB

Guess Vectors:
  64 &  63 :  open  :    -0.117707
  64 &  62 :  open  :    -0.048279
  63 &  62 :  open  :    -0.020274
  64 &  60 :  open  :     0.013822
  64 &  59 :  open  :     0.028129
  64 &  61 :  open  :     0.031400
  63 &  60 :  open  :     0.041828
  63 &  59 :  open  :     0.056134
  64 &  58 :  open  :     0.057333
  63 &  61 :  open  :     0.059405
  64 &  57 :  open  :     0.080419
  64 &  56 :  open  :     0.085100
  63 &  58 :  open  :     0.085338
  63 &  57 :  open  :     0.108424
  62 &  60 :  open  :     0.111255

  Root           Eigenvalue       Energy Change        Residual
-------------------------------------------------------------------
Iteration:    0   Subspace Size:   15
Root: 1:        -0.05140574        -0.05140574         0.02210922  
Root: 2:         0.02122242         0.02122242         0.02277963  
Root: 3:         0.06423606         0.06423606         0.02342955  
Root: 4:         0.07386032         0.07386032         0.01898802  

Iteration:    1   Subspace Size:   19
Root: 1:        -0.05244916        -0.00104341         0.00325578  
Root: 2:         0.01948101        -0.00174141         0.00321163  
Root: 3:         0.06186752        -0.00236854         0.00699727  
Root: 4:         0.07227021        -0.00159011         0.00573159  

Iteration:    2   Subspace Size:   23
Root: 1:        -0.05247437        -0.00002521         0.00052559  
Root: 2:         0.01944873        -0.00003227         0.00056572  
Root: 3:         0.06170408        -0.00016344         0.00225865  
Root: 4:         0.07214805        -0.00012215         0.00199282  

Iteration:    3   Subspace Size:   27
Root: 1:        -0.05247492        -0.00000055         0.00007431  
Root: 2:         0.01944788        -0.00000086         0.00010589  
Root: 3:         0.06168767        -0.00001641         0.00056010  
Root: 4:         0.07213288        -0.00001517         0.00098470  

Iteration:    4   Subspace Size:   31
Root: 1:        -0.05247493        -0.00000001         0.00001203  
Root: 2:         0.01944785        -0.00000003         0.00002032  
Root: 3:         0.06168673        -0.00000093         0.00013393  
Root: 4:         0.07212795        -0.00000493         0.00047040  

Iteration:    5   Subspace Size:   35
Root: 1:        -0.05247493        -0.00000000         0.00000194  
Root: 2:         0.01944785        -0.00000000         0.00000321  
Root: 3:         0.06168668        -0.00000005         0.00002461  
Root: 4:         0.07212698        -0.00000097         0.00014848  

Iteration:    6   Subspace Size:   39
Root: 1:        -0.05247493        -0.00000000         0.00000030  Converged
Root: 2:         0.01944785        -0.00000000         0.00000046  Converged
Root: 3:         0.06168668        -0.00000000         0.00000488  
Root: 4:         0.07212691        -0.00000007         0.00002878  

Iteration:    7   Subspace Size:   41
Root: 1:        -0.05247493        -0.00000000         0.00000025  Converged
Root: 2:         0.01944785        -0.00000000         0.00000040  Converged
Root: 3:         0.06168668        -0.00000000         0.00000087  Converged
Root: 4:         0.07212691        -0.00000000         0.00000654  

Iteration:    8   Subspace Size:   42
Root: 1:        -0.05247493        -0.00000000         0.00000025  Converged
Root: 2:         0.01944785        -0.00000000         0.00000040  Converged
Root: 3:         0.06168668        -0.00000000         0.00000082  Converged
Root: 4:         0.07212691        -0.00000000         0.00000118  

Iteration:    9   Subspace Size:   43
Root: 1:        -0.05247493         0.00000000         0.00000025  Converged
Root: 2:         0.01944785        -0.00000000         0.00000040  Converged
Root: 3:         0.06168668        -0.00000000         0.00000083  Converged
Root: 4:         0.07212691        -0.00000000         0.00000020  Converged

Davidson converged in 9 iterations
43 sigma vectors were formed

  Root   Mult.   Total Energy (a.u.)   Ex. Energy (a.u.)     Ex. Energy (eV)     Ex. Energy (nm)        Osc. (a.u.)  
-------------------------------------------------------------------------------------------------------------------
     1  triplet       -779.46337203
     2  singlet       -779.46231373          0.00105831          0.02879800      43053.06567858          0.00000000
     3  singlet       -779.46224467          0.00112737          0.03067720      40415.75436675          0.00000000
     4  triplet       -779.39144926          0.07192278          1.95711802        633.50405710          0.00055564
     5  singlet       -779.35590830          0.10746374          2.92423658        423.98833792          0.00000000
     6  triplet       -779.34921042          0.11416161          3.10649505        399.11288666          0.18142981
     7  singlet       -779.33954103          0.12383101          3.36961260        367.94799672          0.00000000
     8  triplet       -779.33877020          0.12460184          3.39058796        365.67174221          0.28715940

Triplet  1: Largest CI coefficients:
  63  &  64 :  open  :  -0.684670
  64  &  63 :  open  :   0.684670
  62  &  63 :  open  :  -0.158780
  63  &  62 :  open  :   0.158780

Singlet  2: Largest CI coefficients:
  63  &  64 :  open  :  -0.681717
  64  &  63 :  open  :  -0.681717
  62  &  63 :  open  :   0.167013
  63  &  62 :  open  :   0.167013

Singlet  3: Largest CI coefficients:
  64  &  64 : closed :   0.986932
  62  &  62 : closed :  -0.119003

Triplet  4: Largest CI coefficients:
  62  &  64 :  open  :  -0.699371
  64  &  62 :  open  :   0.699371

Singlet  5: Largest CI coefficients:
  62  &  64 :  open  :   0.478450
  64  &  62 :  open  :   0.478450
  60  &  64 :  open  :  -0.460909
  64  &  60 :  open  :  -0.460909
  62  &  62 : closed :  -0.161821
  62  &  63 :  open  :  -0.115035
  63  &  62 :  open  :  -0.115035

Triplet  6: Largest CI coefficients:
  60  &  64 :  open  :  -0.619507
  64  &  60 :  open  :   0.619507
  62  &  63 :  open  :   0.258904
  63  &  62 :  open  :  -0.258904
  61  &  64 :  open  :   0.118568
  64  &  61 :  open  :  -0.118568

Singlet  7: Largest CI coefficients:
  61  &  64 :  open  :   0.407103
  64  &  61 :  open  :   0.407103
  62  &  63 :  open  :  -0.338715
  63  &  62 :  open  :  -0.338715
  63  &  63 : closed :   0.326826
  62  &  64 :  open  :  -0.313935
  64  &  62 :  open  :  -0.313935
  60  &  64 :  open  :  -0.157411
  64  &  60 :  open  :  -0.157411
  58  &  63 :  open  :  -0.115040
  63  &  58 :  open  :  -0.115040

Triplet  8: Largest CI coefficients:
  61  &  64 :  open  :   0.658215
  64  &  61 :  open  :  -0.658215
  60  &  64 :  open  :   0.194203
  64  &  60 :  open  :  -0.194203
  62  &  63 :  open  :   0.133904
  63  &  62 :  open  :  -0.133904

Singlet state dipole moments:

  Root       Dx         Dy         Dz         |D|  (Debye)
------------------------------------------------------------
     1    -6.7568     0.2117    -0.8706     6.8159
     2   -21.3918    -1.1208    -1.1685    21.4529
     3    -6.2445    -2.4460    -0.4545     6.7219
     4    -1.7935    -2.7865    -0.5815     3.3645

Triplet state dipole moments:

  Root       Dx         Dy         Dz         |D|  (Debye)
------------------------------------------------------------
     1    -6.6347     0.2139    -0.8781     6.6960
     2   -15.3481    -0.8352    -1.2942    15.4252
     3    -0.3056    -3.8835    -0.3192     3.9085
     4     4.3185    -5.4999     0.4114     7.0048

Transition dipole moments between singlet states:

    Transition       Tx         Ty         Tz         |T| (a.u.)
------------------------------------------------------------------
     1 ->    2     0.0968     0.0472    -0.0008     0.1076
     1 ->    3     1.4112    -0.6144     0.1223     1.5440
     1 ->    4     1.8337    -0.2972    -0.0773     1.8593
     2 ->    3     2.2906     0.1572    -0.0731     2.2972
     2 ->    4    -2.1089     0.1546     0.0618     2.1155
     3 ->    4     2.7815  in gcp call
 n=          32
 coors(1) =   -9.67682614173680        2.04926757635059     
 -0.121778863742469     
 coors(2) =   -7.54374884728291        3.31478741991933     
  0.526185893905557     
 elements:            7           6
 gcp_e =   0.000000000000000E+000
 echo:  F
 pbc:  F
 method =pbeh3c              
 in gcp call
 n=          32
 coors(1) =   -9.67682614173680        2.04926757635059     
 -0.121778863742469     
 coors(2) =   -7.54374884728291        3.31478741991933     
  0.526185893905557     
 elements:            7           6
 gcp_e =   0.000000000000000E+000
 echo:  F
 pbc:  F
 method =pbeh3c              
   -0.2880     0.0008     2.7964

Transition dipole moments between triplet states:

    Transition       Tx         Ty         Tz         |T| (a.u.)
------------------------------------------------------------------
     1 ->    2    -0.2839     0.1354     0.0002     0.3146
     1 ->    3     2.2110    -0.7828     0.1629     2.3512
     1 ->    4     0.6906     0.2215    -0.3062     0.7873
     2 ->    3    -2.0817    -0.0438    -0.0996     2.0845
[truncated: 1,355,472 more chars]
