# Supplementary material for: Photovermellogens: Minimalistic Pyridinium-Based Acylhydrazones with Photoswitchable Basicity for Operation in Aqueous Media
Source: J Org Chem. 2026 May 4;91(19):6559–65. doi: 10.1021/acs.joc.5c02962 (PMC13185115; doi:10.1021/acs.joc.5c02962)
Supplement: Supplementary file 3 [file jo5c02962_si_003.zip › meci/pah/s0s1/3.xyz]

32
-7.7212973587810257e+02 frame 101   xyz file generated by TeraChem
     N    -4.2275011556    1.2911103875   -0.3974460805
     C    -3.5363375829    1.5557325236    0.7279679900
     C    -2.5984727162    0.6991289964    1.2098220948
     C    -2.3432099329   -0.4707508878    0.4910208106
     C    -3.0857972526   -0.7551745933   -0.6519142469
     C    -4.0092534361    0.1560667381   -1.0703853593
     H    -3.7635828888    2.4880768176    1.2253444366
     H    -2.0502073892    0.9357299306    2.1083509803
     N    -1.3663333753   -1.3511823569    0.9089350472
     H    -2.9352264850   -1.6580087147   -1.2270223605
     H    -4.6028683044   -0.0084047217   -1.9577548748
     C    -5.2111402463    2.2747155267   -0.8792816387
     H    -5.9129969004    2.5051645238   -0.0836655782
     H    -4.6944093903    3.1756406464   -1.1962669358
     H    -5.7577932131    1.8618543126   -1.7209798465
     H    -1.0531083709   -2.0819204631    0.2535850129
     N    -0.6131106817   -1.0121751553    1.8439308762
     C     0.7125772816   -1.3573708333    1.5997449156
     C     1.1001625037   -0.5377126111    0.5173575111
     H     1.1554620125   -2.3200446536    1.7825906845
     O     0.3184957055    0.1397070667   -0.1862408375
     C     2.5471789311   -0.5983010988    0.1650886595
     C     2.9196367576   -0.5105889519   -1.1719840764
     C     4.2596285927   -0.5992983045   -1.5160149104
     C     5.2246316022   -0.7584329471   -0.5290564746
     C     4.8502589757   -0.8249359593    0.8048920071
     C     3.5089766159   -0.7399442998    1.1550495992
     H     2.1697489076   -0.3833408970   -1.9396460293
     H     4.5522172057   -0.5402707085   -2.5555656726
     H     6.2698122354   -0.8225937900   -0.8012713084
     H     5.6011365894   -0.9304991438    1.5760174211
     H     3.2094369120   -0.7605863689    2.1938220149
