# Supplementary material for: Photovermellogens: Minimalistic Pyridinium-Based Acylhydrazones with Photoswitchable Basicity for Operation in Aqueous Media
Source: J Org Chem. 2026 May 4;91(19):6559–65. doi: 10.1021/acs.joc.5c02962 (PMC13185115; doi:10.1021/acs.joc.5c02962)
Supplement: Supplementary file 3 [file jo5c02962_si_003.zip › meci/pah/s1s2/0.xyz]

32
-7.7215518186595432e+02 frame 59   xyz file generated by TeraChem
     N    -5.0275247947    1.1018422983   -0.1201245241
     C    -3.8806767529    1.7910871084    0.0720875085
     C    -2.6706143097    1.1789609685    0.1102491762
     C    -2.6202552200   -0.2244187127   -0.0322670370
     C    -3.8169554275   -0.9310834730   -0.2303158885
     C    -4.9881194599   -0.2422145115   -0.2678388250
     H    -3.9765465130    2.8627235482    0.1786980582
     H    -1.7691811231    1.7632892239    0.2224490551
     N    -1.4297714901   -0.8560082331    0.0205092707
     H    -3.8360807941   -2.0053154653   -0.3543448573
     H    -5.9333975116   -0.7415610580   -0.4204371610
     C    -6.2975898635    1.8307485166   -0.1898258702
     H    -6.4604540965    2.3798454433    0.7340946782
     H    -6.2859969227    2.5188272261   -1.0313926425
     H    -7.1142816180    1.1284492304   -0.3250858918
     H    -1.3725589433   -1.8553272442   -0.1608764183
     N    -0.3581559696   -0.1823817056    0.2515141245
     C     0.8428300115   -0.6778545925    0.4588681496
     C     1.8938895887   -0.0421115862   -0.2797388725
     H     1.0128471481   -1.3915335251    1.2584781250
     O     1.6059552366    0.8604327797   -1.0564832459
     C     3.2928262277   -0.4807028000   -0.0534965681
     C     4.3208344014    0.4233699901   -0.2947667477
     C     5.6383358088    0.0439962691   -0.0922387606
     C     5.9320595731   -1.2440174672    0.3367079469
     C     4.9109681073   -2.1541864937    0.5625341902
     C     3.5913196612   -1.7697504106    0.3731832615
     H     4.0883520857    1.4228621499   -0.6357720719
     H     6.4366435154    0.7513757130   -0.2709271278
     H     6.9612254253   -1.5393634040    0.4933488291
     H     5.1407734330   -3.1609563605    0.8838802163
     H     2.8073120932   -2.4976334125    0.5383537515
