# Supplementary material for: Photovermellogens: Minimalistic Pyridinium-Based Acylhydrazones with Photoswitchable Basicity for Operation in Aqueous Media
Source: J Org Chem. 2026 May 4;91(19):6559–65. doi: 10.1021/acs.joc.5c02962 (PMC13185115; doi:10.1021/acs.joc.5c02962)
Supplement: Supplementary file 3 [file jo5c02962_si_003.zip › meci/pah/s1s2/1.xyz]

32
-7.7215797680954779e+02 frame 99   xyz file generated by TeraChem
     N    -4.6399647116    1.2536414748   -0.2865589228
     C    -3.8886238104    1.3700043947    0.8268911745
     C    -2.7995632743    0.5878191793    1.0429141291
     C    -2.4536376834   -0.3592350002    0.0661048094
     C    -3.2472664516   -0.4808036263   -1.0811641092
     C    -4.3226537324    0.3401201479   -1.2211463594
     H    -4.1927256711    2.1253889204    1.5374384057
     H    -2.2037431935    0.7140801049    1.9338001010
     N    -1.3386578381   -1.1166265160    0.2150519143
     H    -3.0238076897   -1.1951636243   -1.8615561296
     H    -4.9641834749    0.2902308517   -2.0890613201
     C    -5.8313461427    2.0985650855   -0.4535849929
     H    -5.6434990983    3.0787337395   -0.0260549366
     H    -6.0451698670    2.2222499241   -1.5106338915
     H    -6.6817070732    1.6372065183    0.0407188445
     H    -0.9766759641   -1.6507459801   -0.5840494485
     N    -0.6140990008   -1.0060917081    1.2471950980
     C     0.6972677258   -1.4820815623    1.0228655235
     C     1.4368301734   -0.5287174602    0.3999625264
     H     1.0484283748   -2.3654796643    1.5287247893
     O     0.8472924361    0.5063195656   -0.0695295365
     C     2.9027037404   -0.6252394366    0.2174089952
     C     3.4811896936   -0.0976367617   -0.9324969662
     C     4.8510848213   -0.1980410404   -1.1231561370
     C     5.6441417699   -0.8144872029   -0.1649833483
     C     5.0681636529   -1.3264508773    0.9897533633
     C     3.6988346202   -1.2274270689    1.1849171363
     H     2.8701080415    0.3823946083   -1.6836624035
     H     5.3001742042    0.2082199417   -2.0192190863
     H     6.7129303964   -0.8900029719   -0.3146370020
     H     5.6863541178   -1.7926734671    1.7447716457
     H     3.2598324153   -1.5966804783    2.1019999654
