# Supplementary material for: Photovermellogens: Minimalistic Pyridinium-Based Acylhydrazones with Photoswitchable Basicity for Operation in Aqueous Media
Source: J Org Chem. 2026 May 4;91(19):6559–65. doi: 10.1021/acs.joc.5c02962 (PMC13185115; doi:10.1021/acs.joc.5c02962)
Supplement: Supplementary file 3 [file jo5c02962_si_003.zip › meci/pah/s1s2/2.out]

| Startfile from command line: tc.inp


|       ***********************************************************
|       *                 TeraChem v1.9-2023.07-dev               *
|       *                   Development Version                   *
|       *           Chemistry at the Speed of Graphics!           *
|       ***********************************************************
|       * This program may only be used in connection with        *
|       * a valid license from PetaChem, LLC. Use of this program *
|       * or results thereof indicates acceptance of all terms    *
|       * and conditions stated in the license and that a valid   *
|       * license agreement between the user and PetaChem, LLC    *
|       * exists. PetaChem, LLC does not warrant the correctness  *
|       * of results or their suitability for any purpose.        *
|       * Please email bugs, suggestions, and comments to         *
|       *                  help@petachem.com                      *
|       *                                                         *
|       ***********************************************************


|       ***********************************************************
|       *  Compiled by pisteinbach  Thu 27 Mar 2025 01:00:35 PM CET  *
|       *  Supported architecture SMs: 89 86 75                   *
|       *  Build cuda_11.8.r11.8/compiler.31833905_0              *
|       *  Git Version: d77d3eebd7eb45d4c3711b706ca3c5694cd0c5a9  *
|       ***********************************************************


| Job started   Thu Sep  4 08:22:34 2025
| On dual-gpu-02 (available memory: 24834 MB)

| ######################################### RUNTIME INFO ##########################################
| terachem  tc.inp 

|  NVRM version: NVIDIA UNIX x86_64 Kernel Module  525.60.13  Wed Nov 30 06:39:21 UTC 2022
|  GCC version:  gcc version 9.4.0 (Ubuntu 9.4.0-1ubuntu1~20.04.1) 

|  	linux-vdso.so.1 (0x00007ffff3146000)
|  	libdftd4.so.3 => /mnt/group-bin/dftd4/3.5.0/lib/x86_64-linux-gnu/libdftd4.so.3 (0x0000149b3863c000)
|  	libm.so.6 => /lib/x86_64-linux-gnu/libm.so.6 (0x0000149b384da000)
|  	libthcbox.so.1 => /mnt/group-bin/terachem/dev-03-2025/lib/libthcbox.so.1 (0x0000149b3700c000)
|  	libnvToolsExt.so.1 => /mnt/group-lib/nvidia-hpc-sdk/Linux_x86_64/24.7/cuda/11.8/lib64/libnvToolsExt.so.1 (0x0000149b36e02000)
|  	libgpubox.so.1 => /mnt/group-bin/terachem/dev-03-2025/lib/libgpubox.so.1 (0x0000149b36de9000)
|  	libcpubox.so.1 => /mnt/group-bin/terachem/dev-03-2025/lib/libcpubox.so.1 (0x0000149b36de3000)
|  	libtensorbox.so.1 => /mnt/group-bin/terachem/dev-03-2025/lib/libtensorbox.so.1 (0x0000149b36dc4000)
|  	libiobox.so.1 => /mnt/group-bin/terachem/dev-03-2025/lib/libiobox.so.1 (0x0000149b36dac000)
|  	libintbox.so.1 => /mnt/group-bin/terachem/dev-03-2025/lib/libintbox.so.1 (0x0000149afb845000)
|  	libatmx2cbox.so.1 => /mnt/group-bin/terachem/dev-03-2025/lib/libatmx2cbox.so.1 (0x0000149afb76e000)
|  	libperiodicbox.so.1 => /mnt/group-bin/terachem/dev-03-2025/lib/libperiodicbox.so.1 (0x0000149ae9b1c000)
|  	libsqmbox.so.1 => /mnt/group-bin/terachem/dev-03-2025/lib/libsqmbox.so.1 (0x0000149ae97b8000)
|  	libgridbox.so.1 => /mnt/group-bin/terachem/dev-03-2025/lib/libgridbox.so.1 (0x0000149ae7fb2000)
|  	libdftbox.so.1 => /mnt/group-bin/terachem/dev-03-2025/lib/libdftbox.so.1 (0x0000149ae7ec2000)
|  	libcibox.so.1 => /mnt/group-bin/terachem/dev-03-2025/lib/libcibox.so.1 (0x0000149ae7a75000)
|  	libccbox.so.1 => /mnt/group-bin/terachem/dev-03-2025/lib/libccbox.so.1 (0x0000149ae7734000)
|  	libsimbox.so.1 => /mnt/group-bin/terachem/dev-03-2025/lib/libsimbox.so.1 (0x0000149ae770e000)
|  	liboptbox.so.1 => /mnt/group-bin/terachem/dev-03-2025/lib/liboptbox.so.1 (0x0000149ae76d4000)
|  	libssl.so.1.1 => /lib/x86_64-linux-gnu/libssl.so.1.1 (0x0000149ae7641000)
|  	libcrypto.so.1.1 => /lib/x86_64-linux-gnu/libcrypto.so.1.1 (0x0000149ae7369000)
|  	libifcore.so.5 => /mnt/group-lib/intel_oneAPI/compiler/2024.0/lib/libifcore.so.5 (0x0000149ae7229000)
|  	libcuda.so.1 => /lib/x86_64-linux-gnu/libcuda.so.1 (0x0000149ae556e000)
|  	libcudart.so.11.0 => /mnt/group-bin/terachem/dev-03-2025/lib/libcudart.so.11.0 (0x0000149ae52c7000)
|  	libcublas.so.11 => /mnt/group-bin/terachem/dev-03-2025/lib/libcublas.so.11 (0x0000149adf669000)
|  	libcufft.so.10 => /mnt/group-bin/terachem/dev-03-2025/lib/libcufft.so.10 (0x0000149ace78e000)
|  	libcusparse.so.11 => /mnt/group-bin/terachem/dev-03-2025/lib/libcusparse.so.11 (0x0000149abda94000)
|  	libcusolver.so.11 => /mnt/group-bin/terachem/dev-03-2025/lib/libcusolver.so.11 (0x0000149aab7dc000)
|  	libiomp5.so => /mnt/group-lib/intel_oneAPI/compiler/2024.0/lib/libiomp5.so (0x0000149aab395000)
|  	libdl.so.2 => /lib/x86_64-linux-gnu/libdl.so.2 (0x0000149aab38f000)
|  	libpthread.so.0 => /lib/x86_64-linux-gnu/libpthread.so.0 (0x0000149aab36c000)
|  	libstdc++.so.6 => /lib/x86_64-linux-gnu/libstdc++.so.6 (0x0000149aab18a000)
|  	libcilkrts.so.5 => /mnt/group-bin/terachem/dev-03-2025/lib/libcilkrts.so.5 (0x0000149aaaf4b000)
|  	libgcc_s.so.1 => /lib/x86_64-linux-gnu/libgcc_s.so.1 (0x0000149aaaf30000)
|  	libc.so.6 => /lib/x86_64-linux-gnu/libc.so.6 (0x0000149aaad3e000)
|  	/lib64/ld-linux-x86-64.so.2 (0x0000149b38716000)
|  	libmkl_intel_ilp64.so.2 => /mnt/group-lib/intel_oneAPI/mkl/2023.2.0/lib/intel64/libmkl_intel_ilp64.so.2 (0x0000149aa9bb1000)
|  	libmkl_intel_thread.so.2 => /mnt/group-lib/intel_oneAPI/mkl/2023.2.0/lib/intel64/libmkl_intel_thread.so.2 (0x0000149aa6585000)
|  	libmkl_core.so.2 => /mnt/group-lib/intel_oneAPI/mkl/2023.2.0/lib/intel64/libmkl_core.so.2 (0x0000149aa220d000)
|  	libimf.so => /mnt/group-lib/intel_oneAPI/compiler/2024.0/lib/libimf.so (0x0000149aa1ded000)
|  	libsvml.so => /mnt/group-lib/intel_oneAPI/compiler/2024.0/lib/libsvml.so (0x0000149aa07b9000)
|  	libirng.so => /mnt/group-lib/intel_oneAPI/compiler/2024.0/lib/libirng.so (0x0000149aa06bf000)
|  	libintlc.so.5 => /mnt/group-lib/intel_oneAPI/compiler/2024.0/lib/libintlc.so.5 (0x0000149aa065e000)
|  	librt.so.1 => /lib/x86_64-linux-gnu/librt.so.1 (0x0000149aa0654000)
|  	libcublasLt.so.11 => /mnt/group-lib/nvidia-hpc-sdk/Linux_x86_64/24.7/math_libs/11.8/lib64/libcublasLt.so.11 (0x0000149a7c0cc000)
| #################################################################################################

-----------------------------------
Processed Input file:
              coordinates coord.xyz
                 spinmult 1
                   charge +1
                   method 3c-pbeh
                    basis def2-msvp
                      fon yes
               fon_method constant
                   closed 0
                    hhtda yes
            hhtdasinglets 4
            hhtdatriplets 4
            castargetmult 1
                castarget 1
             cisnumstates 8
             cisguessvecs 15
                   cismax 300
               cismaxiter 500
               cisconvtol 1.0e-6
                  cphftol 1.0e-6
                 cphfiter 1000
           max_l_in_basis 2
           sphericalbasis yes
                    guess sad
                   purify no
                  dftgrid 3
                     xtol 1e-6
                 convthre 5e-5
                  threall 1e-14
                precision mixed
                     gpus 1
            min_tolerance 1e-4
          min_tolerance_e 1e-5
                    nstep 100
                nacstate1 1
                nacstate2 2
                      run conical
-----------------------------------
Jobname: coord
Scratch data will be generated
Scratch directory: ./scr.coord
| Random number seed: 1255137472

XYZ coordinates coord.xyz
Molden File Output: ./scr.coord/coord.molden
Using basis set: def2-msvp
dmrgstart not found
Spin multiplicity: 1
DIIS will use up to 10 vectors.
Condition number limit for the DIIS overlap matrix is            0
WF convergence threshold: 5.00e-05
Using DIIS algorithm to converge WF
Maximum number of SCF iterations: 100
Incremental fock with rebuild every 8 iterations
Will switch to conventional Fock if diffuse functions are detected
X-matrix tolerance: 1.00e-06
PRECISION: MIXED
Single/Double precision threshold: 1.00e-05
TeraChem will select linear algebra engine
Using fractional orbital occupations
0 occupied orbitals will have integer occupation
0 occupied orbitals will have fractional occupation
kT is set to  0.250 a.u.
Density matrix guess purification turned off
DFT Functional requested: 3c-pbeh
Method: PBEh-3c composite method 
  PBEh exchange functional:              0.58 
  Hartree-Fock exact exchange:          0.42 
  PBEh correlation functional:           1.0  
Please find the citation for the method under https://doi.org/10.1063/1.4927476Please also cite the implementation paper: https://doi.org/10.1039/D3CP06086A Wavefunction: RESTRICTED

 DFT-D code reimplemented following the
 code by S.Grimme, University Bonn 
 based on DFTD3 V3.2 Rev 0         
 
Please cite DFT-D3 work done with this code as:
S. Grimme, J. Antony, S. Ehrlich and H. Krieg,
J. Chem. Phys. 132 (2010), 154104
If used with BJ-damping cite also
S. Grimme, S. Ehrlich and L. Goerigk,
J. Comput. Chem. 32 (2011), 1456-1465
For DFT-D2 the reference is
S. Grimme, J. Comput. Chem., 27 (2006), 1787-1799
BSSE Correction calculated using:
 ___________________________________________
                                            
|              **  g C P  **                |
|  a geometrical counterpoise correction    |
|             H.Kruse S.Grimme              |
|        Version 2.31                       |
|                                           |
 ___________________________________________ 

Please cite work done with this code as:
H. Kruse, S. Grimme J. Chem. Phys, 2012,136,154101
DOI: 10.1063/1.3700154 

DFT grid type: 3
Using a single DFT grid.
Ignoring all functions in basis set file with angular momentum > 2 
Initial guess generated from superposition of atomic densities generated with HF,
using spherically symmetric atomic densities and averaged alpha and beta spin densities.

********************************************
******* RUNNING GEOMETRY OPTMIZATION *******
********************************************

Geometry optimization parameters:
Max number of optimization cycles: 100
Convergence threshold (Max grad component): 1.00e-04
Convergence threshold (energy change): 1.00e-05
Maximum of RMSD change allowed between steps is 0.500000
using BFGS method
Optimization checkpoint file will be dumped every 10 cycles
Hessian updated: BFGS method
Initial Hessian is diagonal with a single one point finite difference
Atomic displacement in finite-difference Hessian (Bohr) 0.003000
Each step will be scaled by 1.00
Maximum step size in internal coordinates 0.50
Minimization SCF guess will be regenerated every 10 steps
Job started from scratch
SCF:   Initial guess is taken from previous step
CIS:   Initial guess is taken from previous step
Z-vec: Initial guess is taken from previous step
*************WARNING***************
Unrecognized or unnecessary keywords:
These are being ignored.
   castargetmult 1
   castarget 1
***********************************
Starting TensorBox...
| TeraChem will select linear algebra engine
| Using cuSolver for matrix diagonalization

| using 1 out of 1 CUDA devices
|   Device 0: NVIDIA GeForce RTX 3080 Ti, 12045MB, CC 8.6 -- CPU THREAD 0
| -------------------------------------------------------------------
| CPU Memory Available: 7991.12 MegaWords 
| GPU Memory Available: 1249.65 MegaWords 
| Maximum recommended basis set size: 13300 basis functions
|  (limited by GPU memory)
| -------------------------------------------------------------------
| Initialize GPUBox with 128 MW of memory


Basis set:       def2-msvp
Total atoms:     32
Total charge:    1
Total electrons: 126 (63-alpha, 63-beta)
Number electrons modeled by ECPs: 0
Total orbitals: 316 (Cartesian), 298 (spherical) 
Total AO shells: 154 (100 S-shells; 36 P-shells; 18 D-shells; 0 F-shells; 0 G-shells)
Spin multiplicity: 1
Nuclear repulsion energy (QM atoms): 1165.080256469262 a.u.


No optimization coordinates found in the configuration file
Determining the type of coordinates based on the number of individual fragments...
Analyzing structure...
Found 32 atoms, 33 bonds
Building HDLC residues...
Found 1 HDLC residues
done.
Optimization will be performed in DLC coordinates

Using neutral atomic charges and default spins and spin directions.
Number of unique atoms is: 4 
Atom #1 is unique. Calculating atomic density. 
Atom #2 is unique. Calculating atomic density. 
Atom #7 is unique. Calculating atomic density. 
Atom #21 is unique. Calculating atomic density. 
-------------------------------------------------------
0 additional frames found in coord.xyz
-------------------------------------------------------
***********************************************************************
**                                                                   **
**                              DL-FIND                              **
**                       Geometry Optimisation                       **
**               written by Johannes Kaestner, in 2006               **
**               Copyright:  STFC Daresbury Laboratory               **
**                           Revision:  406 $                        **
**                                                                   **
***********************************************************************
Residue member list:
    0 :     1    1    1    1    1    1    1    1    1    1
   10 :     1    1    1    1    1    1    1    1    1    1
   20 :     1    1    1    1    1    1    1    1    1    1
   30 :     1    1

Generating new HDLC for    1 residues

Located a new residue for HDLC
   Residue number is    1
   Number of atoms it contains    32
   Atoms:      1     2     3     4     5     6     7     8     9    10
   Atoms:     11    12    13    14    15    16    17    18    19    20
   Atoms:     21    22    23    24    25    26    27    28    29    30
   Atoms:     31    32
   Generating HDLC for residue    1
       Dot-product about     1 is   0.99939234
       System near planar - making improper
       Dot-product about     2 is   0.99998927
       System near planar - making improper
       Dot-product about     3 is   0.99998963
       System near planar - making improper
       Dot-product about     4 is   0.99898949
       System near planar - making improper
       Dot-product about     5 is   0.99995518
       System near planar - making improper
       Dot-product about     6 is   0.99999850
       System near planar - making improper
       Dot-product about     9 is   0.96801568
       System near planar - making improper
       Dot-product about    12 is  -0.04205862
       Dot-product about    18 is   0.99834508
       System near planar - making improper
       Dot-product about    19 is   0.99371640
       System near planar - making improper
       Dot-product about    22 is   0.99934218
       System near planar - making improper
       Dot-product about    23 is   0.99998973
       System near planar - making improper
       Dot-product about    24 is   0.99999958
       System near planar - making improper
       Dot-product about    25 is   0.99999759
       System near planar - making improper
       Dot-product about    26 is   0.99999998
       System near planar - making improper
       Dot-product about    27 is   0.99962300
       System near planar - making improper

     The system has    90 degrees of freedom, and    90 non-zero eigenvalues

 call dlf_formstep_init...
 allocate hessian of size:           92
 allocate evals and evecs
 needhessian =  T

DL-FIND Report:
===============
Conical intersection algorithm: Lagrange-Newton
Lagrange-Newton threshold t1 ...................  1.000E-04
Lagrange-Newton threshold t2 ...................  1.000E+00
Lower electronic state .........................          1
Upper electronic state .........................          2
Optimisation algorithm: Lagrange-Newton
Initial Hessian by diagonal one-point finite difference
Hessian update mechanism: BFGS
Maximum Number of Hessian updates before recalc.         50
Finite difference for Hessian calculation ......  3.000E-03
No eigenmodes are considered soft
Minimum step size for Hessian update ...........  1.000E-05
 
Step length: simple scaled
Maximum step length ............................  5.000E-01
Scaling step by ................................  1.000E+00
 
Coordinate system: Delocalised internal coordinates (DLC)
 
Number of atoms ................................         32
Number of input geometries .....................          2
Variables to be optimised ......................         92
Restart information is written every ...........         10 steps
This run has not been restarted.
Maximum number of steps ........................        100
Maximum number of energy evaluations ...........     100000
 
 in gcp call
 n=          32
 coors(1) =   -9.40704794092811        2.12699325926847     
 -0.249001409007041     
 coors(2) =   -8.30976587225063        1.59545205951279     
   1.98795985669493     
 elements:            7           6
 gcp_e =    1.00000000000000     
 echo:  F
 pbc:  F
 method =pbeh3c              
Using neutral atomic charges and default spins and spin directions.
Number of unique atoms is: 4 
Atom #1 is unique. Calculating atomic density. 
Atom #2 is unique. Calculating atomic density. 
Atom #7 is unique. Calculating atomic density. 
Atom #21 is unique. Calculating atomic density. 
DFTD Energy:    -0.0212140 hartree
gCP Energy:     0.0598464 hartree
| Total AOs: 316    Total MOs: 298
Setting up the DFT grid...
| time to set the grid = 0.11 s
DFT grid points: 367259 (11476 points/atom)

                      *** Start SCF Iterations ***

 Iter     DIIS Error       Energy change      Electrons        XC Energy           Energy        Time(s)
----------------------------------------------------------------------------------------------------------
Initial temperature is 0.250000
| Skip purify step
|    1     0.0000000000   +1165.1188888708     0.0000000000     0.0000000000    1165.1188888708     0.76  
|    2     1.2196885140   -1675.5687898690   125.9999972496   -81.5780488740    -510.4499009982     1.59  
|    3     1.2196885140      +0.0000000000   125.9999972496   -81.5780488740    -510.4499009982     1.21  
Factorization (dgetrf) failed -- Calling SolveSingular, dgetrf error code: 3
|    4     1.2196885140      +0.0000000000   125.9999972496   -81.5780488740    -510.4499009982     1.26  
Factorization (dgetrf) failed -- Calling SolveSingular, dgetrf error code: 4
|    5     1.2196885140      +0.0000000000   125.9999972496   -81.5780488740    -510.4499009982     1.28  
|    6     1.2196885140      -0.0000000000   125.9999972496   -81.5780488740    -510.4499009982     1.21  
Factorization (dgetrf) failed -- Calling SolveSingular, dgetrf error code: 6
|    7     1.2196885140      +0.0000000000   125.9999972496   -81.5780488740    -510.4499009982     1.22  
|    8     1.2196885140      -0.0000000000   125.9999972496   -81.5780488740    -510.4499009982     1.21  
Factorization (dgetrf) failed -- Calling SolveSingular, dgetrf error code: 8
|    9     1.2196885140      -0.0000000000   125.9999972496   -81.5780488740    -510.4499009982     1.61  
Factorization (dgetrf) failed -- Calling SolveSingular, dgetrf error code: 9
|   10     1.2196885140      -0.0000000000   125.9999972496   -81.5780488740    -510.4499009982     1.22  
Factorization (dgetrf) failed -- Calling SolveSingular, dgetrf error code: 10
|   11     1.2196885140      +0.0000000000   125.9999972496   -81.5780488740    -510.4499009982     1.21  
Factorization (dgetrf) failed -- Calling SolveSingular, dgetrf error code: 10
|   12     2.5666999023    +644.7857317441   125.9998480120   -68.0299433249     134.3358307459     1.60  
Factorization (dgetrf) failed -- Calling SolveSingular, dgetrf error code: 11
|   13     3.0621369213    -320.0396717419   126.0000022264   -68.8285250729    -185.7038409960     1.66  
Factorization (dgetrf) failed -- Calling SolveSingular, dgetrf error code: 11
|   14     1.1247786889    -221.9479396604   125.9997029341   -69.9497525306    -407.6517806564     1.68  
Factorization (dgetrf) failed -- Calling SolveSingular, dgetrf error code: 11
|   15     1.2862361912    -146.2590076964   126.0002010984   -66.1358306951    -553.9107883528     1.69  
Factorization (dgetrf) failed -- Calling SolveSingular, dgetrf error code: 11
|   16     1.9508616198    +211.8458812166   125.9997404234   -68.8502580770    -342.0649071362     1.62  
|   17     1.0756910645    -313.0307790338   125.9999792344   -65.6567039602    -655.0956861700     1.61  
|   18     1.1691831647     +94.8504709476   125.9997439972   -66.1439803161    -560.2452152224     1.63  
|   19     0.4057672052    -182.3510512066   125.9999455201   -64.3584931306    -742.5962664290     1.60  
|   20     0.3970257848     -22.7729878750   125.9999676069   -63.8533535990    -765.3692543040     1.60  
|   21     0.2372778146      -4.5821790182   125.9999793149   -63.9588591803    -769.9514333222     1.58  
|   22     0.1064425632      -1.4453989386   125.9999763634   -63.9999470181    -771.3968322607     1.56  
|   23     0.0326669504      -0.7436201314   125.9999829318   -63.8212874001    -772.1404523922     1.55  
|   24     0.0107179170      -0.0438076903   125.9999810871   -63.8571786281    -772.1842600825     1.52  
|   25     0.0050962233      -0.0063589920   125.9999818399   -63.8751775109    -772.1906190745     1.62  
|   26     0.0022896053      -0.0013375864   125.9999814965   -63.8674736524    -772.1919566609     1.46  
|   27     0.0017321633      -0.0001273759   125.9999814919   -63.8662689189    -772.1920840368     1.42  
|   28     0.0006877706      -0.0001394467   125.9999814121   -63.8666724982    -772.1922234835     1.37  
|   29     0.0001838377      -0.0000424067   125.9999813034   -63.8669438383    -772.1922658903     1.37  
|   30     0.0001436536      -0.0000048471   125.9999812799   -63.8669080345    -772.1922707374     1.34  
|   31     0.0000529177      -0.0000015626   125.9999812786   -63.8668340823    -772.1922723000     1.33  
|   32     0.0000396539      -0.0000004597   125.9999812772   -63.8669207919    -772.1922727597     1.31  
----------------------------------------------------------------------------------------------------------
FINAL ENERGY: -772.1922727597 a.u.
Fractional Occupation Entropy: 0.0000000000
Mermin Free Energy:            -772.1922727597
DISPERSION CONTRIBUTION TO ENERGY: -0.0212139891 a.u.
GCP BSSE CORRECTION: 0.0598463906 a.u.
HOMO-LUMO GAP: 3.160 eV
CENTER OF MASS: {-0.067466, -0.148992, 0.004196} ANGS
DIPOLE MOMENT: {-7.001100, 2.334799, 0.215271} (|D| = 7.383294) DEBYE
Writing out molden info

Running Mulliken population analysis...


  Restricted hh-TDA Parameters
--------------------------------------------
Number of occupied orbitals:            64
Number of virtual orbitals:            234
Number of molecular orbitals:          298
Number of basis functions:             316
Multiplicity of target state:      singlet

 Generating 2nd functional diffs
Reference energy:             -779.5333590611
Number of electrons:           127.9999809796
XC energy:                     -65.1813273011

      Davidson Diagonalization Parameters
-----------------------------------------------
Number of roots to find:                    4
Number of guess vectors:                   15
Maximum subspace size:                    300
Number of vectors to save:                  4
Collapse vectors per root:                  2
Number of CSFs:                          2080
Maximum Davidson iterations:              500
Residual convergence:                 1.0e-06
Orthogonality tolerance:              1.0e-12
Use incremental sigma vectors:             No

Davidson memory usage:  12.89 MB

Guess Vectors:
  64 &  64 : closed :    -0.183053
  64 &  63 :  open  :    -0.081241
  64 &  62 :  open  :    -0.052051
  64 &  61 :  open  :    -0.000288
  64 &  59 :  open  :     0.006864
  63 &  63 : closed :     0.020570
  64 &  60 :  open  :     0.023520
  64 &  57 :  open  :     0.035315
  64 &  58 :  open  :     0.049514
  63 &  62 :  open  :     0.049761
  62 &  62 : closed :     0.078952
  64 &  55 :  open  :     0.099003
  63 &  61 :  open  :     0.101524
  64 &  56 :  open  :     0.108227
  63 &  59 :  open  :     0.108675

  Root           Eigenvalue       Energy Change        Residual
-------------------------------------------------------------------
Iteration:    0   Subspace Size:   15
Root: 1:        -0.09572502        -0.09572502         0.03723052  
Root: 2:         0.01280771         0.01280771         0.04432320  
Root: 3:         0.05055336         0.05055336         0.04004944  
Root: 4:         0.07045974         0.07045974         0.04567888  

Iteration:    1   Subspace Size:   19
Root: 1:        -0.09790714        -0.00218212         0.00401710  
Root: 2:         0.00830646        -0.00450125         0.00931532  
Root: 3:         0.04675988        -0.00379348         0.01112651  
Root: 4:         0.06448912        -0.00597062         0.01289353  

Iteration:    2   Subspace Size:   23
Root: 1:        -0.09793551        -0.00002837         0.00059220  
Root: 2:         0.00810287        -0.00020359         0.00178761  
Root: 3:         0.04645765        -0.00030224         0.00287728  
Root: 4:         0.06401594        -0.00047318         0.00325960  

Iteration:    3   Subspace Size:   27
Root: 1:        -0.09793609        -0.00000057         0.00007830  
Root: 2:         0.00809581        -0.00000706         0.00035145  
Root: 3:         0.04643945        -0.00001820         0.00065090  
Root: 4:         0.06399122        -0.00002471         0.00076469  

Iteration:    4   Subspace Size:   31
Root: 1:        -0.09793610        -0.00000001         0.00001044  
Root: 2:         0.00809555        -0.00000026         0.00005942  
Root: 3:         0.04643861        -0.00000084         0.00011709  
Root: 4:         0.06398964        -0.00000158         0.00019478  

Iteration:    5   Subspace Size:   35
Root: 1:        -0.09793610        -0.00000000         0.00000130  
Root: 2:         0.00809554        -0.00000001         0.00001068  
Root: 3:         0.04643858        -0.00000003         0.00002375  
Root: 4:         0.06398955        -0.00000009         0.00004689  

Iteration:    6   Subspace Size:   39
Root: 1:        -0.09793610        -0.00000000         0.00000018  Converged
Root: 2:         0.00809554        -0.00000000         0.00000172  
Root: 3:         0.04643858        -0.00000000         0.00000387  
Root: 4:         0.06398954        -0.00000001         0.00000924  

Iteration:    7   Subspace Size:   42
Root: 1:        -0.09793610        -0.00000000         0.00000018  Converged
Root: 2:         0.00809554        -0.00000000         0.00000034  Converged
Root: 3:         0.04643858        -0.00000000         0.00000068  Converged
Root: 4:         0.06398954        -0.00000000         0.00000206  

Iteration:    8   Subspace Size:   43
Root: 1:        -0.09793610        -0.00000000         0.00000017  Converged
Root: 2:         0.00809554        -0.00000000         0.00000034  Converged
Root: 3:         0.04643858        -0.00000000         0.00000068  Converged
Root: 4:         0.06398954        -0.00000000         0.00000044  Converged

Davidson converged in 8 iterations
43 sigma vectors were formed

      Davidson Diagonalization Parameters
-----------------------------------------------
Number of roots to find:                    4
Number of guess vectors:                   15
Maximum subspace size:                    300
Number of vectors to save:                  4
Collapse vectors per root:                  2
Number of CSFs:                          2016
Maximum Davidson iterations:              500
Residual convergence:                 1.0e-06
Orthogonality tolerance:              1.0e-12
Use incremental sigma vectors:             No

Davidson memory usage:  12.58 MB

Guess Vectors:
  64 &  63 :  open  :    -0.081241
  64 &  62 :  open  :    -0.052051
  64 &  61 :  open  :    -0.000288
  64 &  59 :  open  :     0.006864
  64 &  60 :  open  :     0.023520
  64 &  57 :  open  :     0.035315
  64 &  58 :  open  :     0.049514
  63 &  62 :  open  :     0.049761
  64 &  55 :  open  :     0.099003
  63 &  61 :  open  :     0.101524
  64 &  56 :  open  :     0.108227
  63 &  59 :  open  :     0.108675
  63 &  60 :  open  :     0.125332
  64 &  53 :  open  :     0.126016
  62 &  61 :  open  :     0.130714

  Root           Eigenvalue       Energy Change        Residual
-------------------------------------------------------------------
Iteration:    0   Subspace Size:   15
Root: 1:        -0.00112884        -0.00112884         0.03024610  
Root: 2:         0.02702310         0.02702310         0.02849914  
Root: 3:         0.05255633         0.05255633         0.02042431  
Root: 4:         0.07472008         0.07472008         0.02487759  

Iteration:    1   Subspace Size:   19
Root: 1:        -0.00347534        -0.00234650         0.00544688  
Root: 2:         0.02482213        -0.00220097         0.00552065  
Root: 3:         0.05118296        -0.00137337         0.00399644  
Root: 4:         0.07244180        -0.00227828         0.00666750  

Iteration:    2   Subspace Size:   23
Root: 1:        -0.00354835        -0.00007302         0.00081042  
Root: 2:         0.02474070        -0.00008144         0.00085103  
Root: 3:         0.05113028        -0.00005268         0.00079771  
Root: 4:         0.07230270        -0.00013910         0.00094719  

Iteration:    3   Subspace Size:   27
Root: 1:        -0.00355004        -0.00000169         0.00012878  
Root: 2:         0.02473876        -0.00000194         0.00012865  
Root: 3:         0.05112843        -0.00000185         0.00014116  
Root: 4:         0.07229994        -0.00000276         0.00019464  

Iteration:    4   Subspace Size:   31
Root: 1:        -0.00355008        -0.00000004         0.00001892  
Root: 2:         0.02473872        -0.00000004         0.00002284  
Root: 3:         0.05112838        -0.00000005         0.00002912  
Root: 4:         0.07229981        -0.00000013         0.00003945  

Iteration:    5   Subspace Size:   35
Root: 1:        -0.00355008        -0.00000000         0.00000268  
Root: 2:         0.02473872        -0.00000000         0.00000374  
Root: 3:         0.05112838        -0.00000000         0.00000536  
Root: 4:         0.07229981        -0.00000000         0.00000762  

Iteration:    6   Subspace Size:   39
Root: 1:        -0.00355008        -0.00000000         0.00000039  Converged
Root: 2:         0.02473872        -0.00000000         0.00000061  Converged
Root: 3:         0.05112838        -0.00000000         0.00000098  Converged
Root: 4:         0.07229981        -0.00000000         0.00000108  

Iteration:    7   Subspace Size:   40
Root: 1:        -0.00355008        -0.00000000         0.00000038  Converged
Root: 2:         0.02473872        -0.00000000         0.00000061  Converged
Root: 3:         0.05112838        -0.00000000         0.00000098  Converged
Root: 4:         0.07229981        -0.00000000         0.00000020  Converged

Davidson converged in 7 iterations
40 sigma vectors were formed

  Root   Mult.   Total Energy (a.u.)   Ex. Energy (a.u.)     Ex. Energy (eV)     Ex. Energy (nm)        Osc. (a.u.)  
-------------------------------------------------------------------------------------------------------------------
     1  singlet       -779.63129516
     2  triplet       -779.53690914          0.09438602          2.56837387        482.73431778          0.00000000
     3  singlet       -779.52526352          0.10603164          2.88526723        429.71486140          0.17381513
     4  triplet       -779.50862034          0.12267482          3.33815101        371.41585352          0.00000000
     5  singlet       -779.48692048          0.14437468          3.92863426        315.59115059          1.40570247
     6  triplet       -779.48223068          0.14906448          4.05625008        305.66217149          0.00000000
     7  singlet       -779.46936952          0.16192564          4.40622014        281.38453509          0.03902225
     8  triplet       -779.46105926          0.17023590          4.63235385        267.64842396          0.00000000

Singlet  1: Largest CI coefficients:
  64  &  64 : closed :   0.995348

Triplet  2: Largest CI coefficients:
  63  &  64 :  open  :  -0.698369
  64  &  63 :  open  :   0.698369

Singlet  3: Largest CI coefficients:
  63  &  64 :  open  :  -0.625411
  64  &  63 :  open  :  -0.625411
  62  &  64 :  open  :  -0.302055
  64  &  62 :  open  :  -0.302055

Triplet  4: Largest CI coefficients:
  62  &  64 :  open  :   0.684657
  64  &  62 :  open  :  -0.684657
  61  &  64 :  open  :   0.119552
  64  &  61 :  open  :  -0.119552

Singlet  5: Largest CI coefficients:
  62  &  64 :  open  :   0.616560
  64  &  62 :  open  :   0.616560
  63  &  64 :  open  :  -0.309973
  64  &  63 :  open  :  -0.309973

Triplet  6: Largest CI coefficients:
  61  &  64 :  open  :  -0.658463
  64  &  61 :  open  :   0.658463
  60  &  64 :  open  :  -0.173086
  64  &  60 :  open  :   0.173086
  62  &  64 :  open  :   0.128234
  64  &  62 :  open  :  -0.128234

Singlet  7: Largest CI coefficients:
  61  &  64 :  open  :   0.681371
  64  &  61 :  open  :   0.681371

Triplet  8: Largest CI coefficients:
  60  &  64 :  open  :   0.676577
  64  &  60 :  open  :  -0.676577
  61  &  64 :  open  :  -0.185566
  64  &  61 :  open  :   0.185566

Singlet state dipole moments:

  Root       Dx         Dy         Dz         |D|  (Debye)
------------------------------------------------------------
     1   -12.2114     2.5085     0.7263    12.4875
     2    -8.1691     1.3508    -0.3057     8.2857
     3   -10.9692     1.8025     0.7373    11.1408
     4     4.5534    -0.2222    -0.4962     4.5857

Triplet state dipole moments:

  Root       Dx         Dy         Dz         |D|  (Debye)
------------------------------------------------------------
     1   -10.6772     1.5207     0.6364    10.8037
     2   -10.2847     1.8905    -0.2594    10.4602
     3     6.4377    -0.4952    -0.7378     6.4987
     4    11.0220    -1.3406     0.6123    11.1201

Transition dipole moments between singlet states:

    Transition       Tx         Ty         Tz         |T| (a.u.)
------------------------------------------------------------------
     1 ->    2     1.5366    -0.3123     0.0203     1.5681
     1 ->    3     3.7207    -0.8721     0.0284     3.8216
     1 ->    4    -0.5539     0.0768    -0.2208     0.6012
     2 ->    3    -0.9560     0.0132     0.5617     1.1088
     2 ->    4    -0.5282     0.0909     0.0667     0.5401
     3 ->    4    -2.2152     0.3195     0.0051     2.2381

Transition dipole moments between triplet states:

    Transition       Tx         Ty         Tz         |T| (a.u.)
------------------------------------------------------------------
     1 ->    2    -1.4461     0.1522     0.4542     1.5234
     1 ->    3     0.1337    -0.0806     0.2603     0.3035
     1 ->    4    -0.3332     0.0233    -0.0260     0.3351
     2 ->    3     0.1837    -0.0446     0.2044     0.2784
     2 ->    4    -0.1258     0.0390    -0.1756     0.219 in gcp call
 n=          32
 coors(1) =   -9.40704794092811        2.12699325926847     
 -0.249001409007041     
 coors(2) =   -8.30976587225063        1.59545205951279     
   1.98795985669493     
 elements:            7           6
 gcp_e =   0.000000000000000E+000
 echo:  F
 pbc:  F
 method =pbeh3c              
 in gcp call
 n=          32
 coors(1) =   -9.40704794092811        2.12699325926847     
 -0.249001409007041     
 coors(2) =   -8.30976587225063        1.59545205951279     
   1.98795985669493     
 elements:            7           6
 gcp_e =   0.000000000000000E+000
 echo:  F
 pbc:  F
 method =pbeh3c              
5
     3 ->    4     0.2197    -0.0413    -0.2059     0.3040

Magnetic transition dipole moments and rotational strengths:

 Transition      Lx         Ly         Lz       R(len)     R(vel) (a.u.)
------------------------------------------------------------------------
 1 ->    2     0.0467    -0.0453    -0.3233    -0.0793    -0.7053
 1 ->    3     0.0914    -0.5503    -0.2207    -0.8136    -1.8873
 1 ->    4     0.0287     0.0485    -0.0139     0.0091     0.0178

Electric transition quadrupole moments (Cartesian):

 Transition      Qxy        Qxz        Qyz        Qxx        Qyy        Qzz       norm (a.u.)
----------------------------------------------------------------------------------------------
 1 ->    2     1.2649    -0.0715     0.0949    -5.7261    -0.3593     0.1038     5.8772
 1 ->    3     2.0887    -0.0750     0.0437    -8.3867    -0.4675    -0.1392     8.6571
 1 ->    4     3.5431     0.8010    -0.1835   -19.7135    -0.8134     0.4406    20.0675


Building Xtilde...

Building Z-vector RHS...

 Generating 2nd functional diffs
Solving CPSCF equations
Using DIIS solver

 Iter         Residual      
------  --------------------
    1      3.392080497463
    2      7.356094680165
    3      0.848832407827
    4      0.057375917296
    5      0.014449754076
    6      0.006759836663
    7      0.003177479037
    8      0.001164835477
    9      0.000296770222
   10      0.000102711134
   11      0.000052938462
   12      0.000032282637
   13      0.000012511571
   14      0.000005688690
   15      0.000002090373
   16      0.000001024188
   17      0.000000523218

CPSCF converged

Building X...

Computing grad Generating 2nd functional diffs
 Generating 2nd functional diffs
Building Xtilde...

Building Z-vector RHS...

 Generating 2nd functional diffs
Solving CPSCF equations
Using DIIS solver

 Iter         Residual      
------  --------------------
    1      2.040469939176
    2      3.972860942340
    3      0.684052640322
    4      0.079844494833
    5      0.016631069481
    6      0.005462664637
    7      0.002377494894
    8      0.000752158721
    9      0.000293349634
   10      0.000153591971
   11      0.000055920450
   12      0.000027721002
   13      0.000006981822
   14      0.000003039877
   15      0.000001607424
   16      0.000000408067

CPSCF converged

Building X...

Computing grad Generating 2nd functional diffs
 Generating 2nd functional diffs
Building Xtilde...

Building Z-vector RHS...

 Generating 2nd functional diffs
Solving CPSCF equations
Using DIIS solver

 Iter         Residual      
------  --------------------
    1      1.200700498460
    2      2.405296993213
    3      0.228540299077
    4      0.023880536602
    5      0.005920112476
    6      0.002622521387
    7      0.001031103016
    8      0.000439893023
    9      0.000128945292
   10      0.000056197051
   11      0.000021262392
   12      0.000009135265
   13      0.000002859976
   14      0.000001156449
   15      0.000000878399

CPSCF converged

Building X...

 Generating 2nd functional diffs
 Generating 2nd functional diffs
Lower state energy:      -779.5252635193
Upper state energy:      -779.4869204792
Energy difference:          0.0383430401
 Energy calculation finished, energy:  0.000000000E+00

Converting Cartesians to HDLC

Converting Cartesians to HDLC

Converting Cartesians to HDLC
 in dlf_makehessian...
Testing convergence  in cycle    1
  Max grad  3.8343E-02 Target: 1.0000E-04 converged?   no
  RMS grad  8.2502E-03 Target: 6.6667E-05 converged?   no
Finite-difference calculation for a diagonal Hessian
Delta :   3.00E-03

Converting HDLC to Cartesians
 in gcp call
 n=          32
 coors(1) =   -9.39274078909025        2.12647510018872     
 -0.251706226616678     
 coors(2) =   -8.30264827583875        1.58767915967937     
   1.99099034806265     
 elements:            7           6
 gcp_e =    1.00000000000000     
 echo:  F
 pbc:  F
 method =pbeh3c              
DFTD Energy:    -0.0212241 hartree
gCP Energy:     0.0598843 hartree
| Total AOs: 316    Total MOs: 298
Setting up the DFT grid...
| time to set the grid = 0.09 s
DFT grid points: 367225 (11475 points/atom)

                      *** Start SCF Iterations ***

 Iter     DIIS Error       Energy change      Electrons        XC Energy           Energy        Time(s)
----------------------------------------------------------------------------------------------------------
Initial temperature is 0.250000
| Skip purify step
|    1     0.0252526790    -779.3950498015   126.0020011748   -64.4788241680    -779.3950498015     1.53  
|    2     0.0465220905      +7.3406550863   125.9999748972   -63.7282680738    -772.0543947152     1.49  
|    3     0.0189354431      -0.1216611117   125.9999777326   -63.7833324648    -772.1760558269     1.46  
|    4     0.0140559643      -0.0087225151   125.9999772916   -63.8167955208    -772.1847783420     1.44  
|    5     0.0083586409      -0.0051595060   125.9999774726   -63.8323732507    -772.1899378480     1.42  
|    6     0.0047746827      -0.0026232279   125.9999778259   -63.8489700154    -772.1925610759     1.40  
|    7     0.0012212983      -0.0011700146   125.9999779547   -63.8627144916    -772.1937310905     1.39  
|    8     0.0005656352      -0.0000777166   125.9999780261   -63.8678213077    -772.1938088071     1.35  
|    9     0.0001959563      -0.0000106935   125.9999780477   -63.8685788241    -772.1938195006     1.56  
|   10     0.0001006889      -0.0000015584   125.9999780497   -63.8685600885    -772.1938210590     1.30  
|   11     0.0000393452      -0.0000003854   125.9999780549   -63.8687039048    -772.1938214444     1.30  
----------------------------------------------------------------------------------------------------------
FINAL ENERGY: -772.1938214444 a.u.
Fractional Occupation Entropy: 0.0000000000
Mermin Free Energy:            -772.1938214444
DISPERSION CONTRIBUTION TO ENERGY: -0.0212241229 a.u.
GCP BSSE CORRECTION: 0.0598843282 a.u.
HOMO-LUMO GAP: 3.168 eV
CENTER OF MASS: {-0.068187, -0.149876, 0.005686} ANGS
DIPOLE MOMENT: {-6.951324, 2.359128, 0.169210} (|D| = 7.342685) DEBYE
Writing out molden info

Running Mulliken population analysis...


  Restricted hh-TDA Parameters
--------------------------------------------
Number of occupied orbitals:            64
Number of virtual orbitals:            234
Number of molecular orbitals:          298
Number of basis functions:             316
Multiplicity of target state:      singlet

 Generating 2nd functional diffs
Reference energy:             -779.5346669330
Number of electrons:           127.9999777056
XC energy:                     -65.1831477856

      Davidson Diagonalization Parameters
-----------------------------------------------
Number of roots to find:                    4
Number of guess vectors:                   15
Maximum subspace size:                    300
Number of vectors to save:                  4
Collapse vectors per root:                  2
Number of CSFs:                          2080
Maximum Davidson iterations:              500
Residual convergence:                 1.0e-06
Orthogonality tolerance:              1.0e-12
Use incremental sigma vectors:             No

Davidson memory usage:  12.89 MB

Guess Vectors:
  64 &  64 : closed :    -0.183303
  64 &  63 :  open  :    -0.080804
  64 &  62 :  open  :    -0.053189
  64 &  61 :  open  :    -0.000188
  64 &  59 :  open  :     0.008558
  63 &  63 : closed :     0.021696
  64 &  60 :  open  :     0.023250
  64 &  57 :  open  :     0.034490
  64 &  58 :  open  :     0.048609
  63 &  62 :  open  :     0.049310
  62 &  62 : closed :     0.076925
  64 &  55 :  open  :     0.098415
  63 &  61 :  open  :     0.102311
  64 &  56 :  open  :     0.109103
  63 &  59 :  open  :     0.111058

  Root           Eigenvalue       Energy Change        Residual
-------------------------------------------------------------------
Iteration:    0   Subspace Size:   15
Root: 1:        -0.09578912        -0.09578912         0.03722161  
Root: 2:         0.01315521         0.01315521         0.04449649  
Root: 3:         0.05005900         0.05005900         0.04020583  
Root: 4:         0.07013344         0.07013344         0.04540122  

Iteration:    1   Subspace Size:   19
Root: 1:        -0.09797182        -0.00218270         0.00401764  
Root: 2:         0.00859196        -0.00456325         0.00928599  
Root: 3:         0.04624769        -0.00381131         0.01122923  
Root: 4:         0.06424777        -0.00588567         0.01290702  

Iteration:    2   Subspace Size:   23
Root: 1:        -0.09800024        -0.00002842         0.00058664  
Root: 2:         0.00838897        -0.00020299         0.00175993  
Root: 3:         0.04594117        -0.00030652         0.00289223  
Root: 4:         0.06377202        -0.00047575         0.00327281  

Iteration:    3   Subspace Size:   27
Root: 1:        -0.09800081        -0.00000056         0.00007761  
Root: 2:         0.00838211        -0.00000686         0.00035126  
Root: 3:         0.04592277        -0.00001840         0.00066253  
Root: 4:         0.06374711        -0.00002491         0.00076542  

Iteration:    4   Subspace Size:   31
Root: 1:        -0.09800082        -0.00000001         0.00001035  
Root: 2:         0.00838185        -0.00000026         0.00005946  
Root: 3:         0.04592193        -0.00000085         0.00011931  
Root: 4:         0.06374554        -0.00000157         0.00019477  

Iteration:    5   Subspace Size:   35
Root: 1:        -0.09800082        -0.00000000         0.00000129  
Root: 2:         0.00838184        -0.00000001         0.00001064  
Root: 3:         0.04592190        -0.00000003         0.00002452  
Root: 4:         0.06374545        -0.00000009         0.00004715  

Iteration:    6   Subspace Size:   39
Root: 1:        -0.09800082        -0.00000000         0.00000018  Converged
Root: 2:         0.00838184        -0.00000000         0.00000173  
Root: 3:         0.04592190        -0.00000000         0.00000405  
Root: 4:         0.06374545        -0.00000001         0.00000948  

Iteration:    7   Subspace Size:   42
Root: 1:        -0.09800082        -0.00000000         0.00000017  Converged
Root: 2:         0.00838184        -0.00000000         0.00000033  Converged
Root: 3:         0.04592190        -0.00000000         0.00000074  Converged
Root: 4:         0.06374545        -0.00000000         0.00000211  

Iteration:    8   Subspace Size:   43
Root: 1:        -0.09800082        -0.00000000         0.00000017  Converged
Root: 2:         0.00838184        -0.00000000         0.00000033  Converged
Root: 3:         0.04592190        -0.00000000         0.00000073  Converged
Root: 4:         0.06374545        -0.00000000         0.00000045  Converged

Davidson converged in 8 iterations
43 sigma vectors were formed

      Davidson Diagonalization Parameters
-----------------------------------------------
Number of roots to find:                    4
Number of guess vectors:                   15
Maximum subspace size:                    300
Number of vectors to save:                  4
Collapse vectors per root:                  2
Number of CSFs:                          2016
Maximum Davidson iterations:              500
Residual convergence:                 1.0e-06
Orthogonality tolerance:              1.0e-12
Use incremental sigma vectors:             No

Davidson memory usage:  12.58 MB

Guess Vectors:
  64 &  63 :  open  :    -0.080804
  64 &  62 :  open  :    -0.053189
  64 &  61 :  open  :    -0.000188
  64 &  59 :  open  :     0.008558
  64 &  60 :  open  :     0.023250
  64 &  57 :  open  :     0.034490
  64 &  58 :  open  :     0.048609
  63 &  62 :  open  :     0.049310
  64 &  55 :  open  :     0.098415
  63 &  61 :  open  :     0.102311
  64 &  56 :  open  :     0.109103
  63 &  59 :  open  :     0.111058
  63 &  60 :  open  :     0.125749
  64 &  53 :  open  :     0.125866
  62 &  61 :  open  :     0.129926

  Root           Eigenvalue       Energy Change        Residual
-------------------------------------------------------------------
Iteration:    0   Subspace Size:   15
Root: 1:        -0.00104684        -0.00104684         0.03009874  
Root: 2:         0.02632776         0.02632776         0.02852891  
Root: 3:         0.05245024         0.05245024         0.02044860  
Root: 4:         0.07453213         0.07453213         0.02483787  

Iteration:    1   Subspace Size:   19
Root: 1:        -0.00338088        -0.00233404         0.00541387  
Root: 2:         0.02413748        -0.00219028         0.00542435  
Root: 3:         0.05106905        -0.00138118         0.00400605  
Root: 4:         0.07225788        -0.00227425         0.00665381  

Iteration:    2   Subspace Size:   23
Root: 1:        -0.00345350        -0.00007262         0.00079889  
Root: 2:         0.02405932        -0.00007815         0.00082439  
Root: 3:         0.05101630        -0.00005276         0.00080687  
Root: 4:         0.07211894        -0.00013894         0.00096233  

Iteration:    3   Subspace Size:   27
Root: 1:        -0.00345515        -0.00000164         0.00012599  
Root: 2:         0.02405756        -0.00000177         0.00012470  
Root: 3:         0.05101440        -0.00000190         0.00014250  
Root: 4:         0.07211609        -0.00000285         0.00019320  

Iteration:    4   Subspace Size:   31
Root: 1:        -0.00345518        -0.00000004         0.00001896  
Root: 2:         0.02405752        -0.00000003         0.00002291  
Root: 3:         0.05101434        -0.00000006         0.00002961  
Root: 4:         0.07211596        -0.00000013         0.00004006  

Iteration:    5   Subspace Size:   35
Root: 1:        -0.00345518        -0.00000000         0.00000268  
Root: 2:         0.02405752        -0.00000000         0.00000362  
Root: 3:         0.05101434        -0.00000000         0.00000550  
Root: 4:         0.07211596        -0.00000000         0.00000787  

Iteration:    6   Subspace Size:   39
Root: 1:        -0.00345518        -0.00000000         0.00000038  Converged
Root: 2:         0.02405752        -0.00000000         0.00000058  Converged
Root: 3:         0.05101434        -0.00000000         0.00000101  
Root: 4:         0.07211596        -0.00000000         0.00000107  

Iteration:    7   Subspace Size:   41
Root: 1:        -0.00345518        -0.00000000         0.00000038  Converged
Root: 2:         0.02405752        -0.00000000         0.00000056  Converged
Root: 3:         0.05101434        -0.00000000         0.00000015  Converged
Root: 4:         0.07211596        -0.00000000         0.00000018  Converged

Davidson converged in 7 iterations
41 sigma vectors were formed

  Root   Mult.   Total Energy (a.u.)   Ex. Energy (a.u.)     Ex. Energy (eV)     Ex. Energy (nm)        Osc. (a.u.)  
-------------------------------------------------------------------------------------------------------------------
     1  singlet       -779.63266775
     2  triplet       -779.53812212          0.09454563          2.57271708        481.91937449          0.00000000
     3  singlet       -779.52628509          0.10638266          2.89481900        428.29697068          0.17067289
     4  triplet       -779.51060941          0.12205834          3.32137580        373.29175698          0.00000000
     5  singlet       -779.48874504          0.14392271          3.91633564        316.58221391          1.41321776
     6  triplet       -779.48365259          0.14901516          4.05490804        305.76333551          0.00000000
     7  singlet       -779.47092149          0.16174626          4.40133899        281.69659495          0.03608476
     8  triplet       -779.46255097          0.17011677          4.62911219        267.83585193          0.00000000

Singlet  1: Largest CI coefficients:
  64  &  64 : closed :   0.995287

Triplet  2: Largest CI coefficients:
  63  &  64 :  open  :   0.698077
  64  &  63 :  open  :  -0.698077

Singlet  3: Largest CI coefficients:
  63  &  64 :  open  :  -0.617806
  64  &  63 :  open  :  -0.617806
  62  &  64 :  open  :  -0.316473
  64  &  62 :  open  :  -0.316473

Triplet  4: Largest CI coefficients:
  62  &  64 :  open  :  -0.684768
  64  &  62 :  open  :   0.684768
  61  &  64 :  open  :  -0.116946
  64  &  61 :  open  :   0.116946

Singlet  5: Largest CI coefficients:
  62  &  64 :  open  :   0.609564
  64  &  62 :  open  :   0.609564
  63  &  64 :  open  :  -0.324213
  64  &  63 :  open  :  -0.324213

Triplet  6: Largest CI coefficients:
  61  &  64 :  open  :  -0.657037
  64  &  61 :  open  :   0.657037
  60  &  64 :  open  :  -0.179615
  64  &  60 :  open  :   0.179615
  62  &  64 :  open  :   0.125352
  64  &  62 :  open  :  -0.125352

Singlet  7: Largest CI coefficients:
  61  &  64 :  open  :   0.680644
  64  &  61 :  open  :   0.680644

Triplet  8: Largest CI coefficients:
  60  &  64 :  open  :  -0.674952
  64  &  60 :  open  :   0.674952
  61  &  64 :  open  :   0.191971
  64  &  61 :  open  :  -0.191971

Singlet state dipole moments:

  Root       Dx         Dy         Dz         |D|  (Debye)
------------------------------------------------------------
     1   -12.2053     2.5059     0.7336    12.4815
     2    -8.1228     1.3594    -0.3768     8.2444
     3   -10.9854     1.8104     0.7632    11.1597
     4     4.5721    -0.2143    -0.5105     4.6055

Triplet state dipole moments:

  Root       Dx         Dy         Dz         |D|  (Debye)
------------------------------------------------------------
     1   -10.7393     1.5409     0.6216    10.8670
     2   -10.1446     1.8694    -0.2780    10.3191
     3     6.4641    -0.4882    -0.7539     6.5262
     4    11.0476    -1.3165     0.5793    11.1409

Transition dipole moments between singlet states:

    Transition       Tx         Ty         Tz         |T| (a.u.)
------------------------------------------------------------------
     1 ->    2     1.5199    -0.3096     0.0231     1.5513
     1 ->    3     3.7359    -0.8778     0.0334     3.8378
     1 ->    4    -0.5353     0.0676    -0.2088     0.5785
     2 ->    3    -0.9500     0.0180     0.5511     1.0984
     2 ->    4    -0.5111     0.0906     0.0618     0.5228
     3 ->    4    -2.2300     0.3195     0.0130     2.2528

Transition dipole moments between triplet states:

    Transition       Tx         Ty         Tz         |T| (a.u.)
------------------------------------------------------------------
     1 ->    2    -1.4343     0.1529     0.4593     1.5138
     1 ->    3    -0.1357     0.0788    -0.2580     0.3020
     1 ->    4    -0.3423     0.0271    -0.0375     0.3454
     2 ->    3    -0.2166     0.0456    -0.1948     0.2948
     2 ->    4    -0.1246     0.0371    -0.1701     0.214 in gcp call
 n=          32
 coors(1) =   -9.39274078909025        2.12647510018872     
 -0.251706226616678     
 coors(2) =   -8.30264827583875        1.58767915967937     
   1.99099034806265     
 elements:            7           6
 gcp_e =   0.000000000000000E+000
 echo:  F
 pbc:  F
 method =pbeh3c              
 in gcp call
 n=          32
 coors(1) =   -9.39274078909025        2.12647510018872     
 -0.251706226616678     
 coors(2) =   -8.30264827583875        1.58767915967937     
   1.99099034806265     
 elements:            7           6
 gcp_e =   0.000000000000000E+000
 echo:  F
 pbc:  F
 method =pbeh3c              
1
     3 ->    4    -0.2227     0.0425     0.2060     0.3063

Magnetic transition dipole moments and rotational strengths:

 Transition      Lx         Ly         Lz       R(len)     R(vel) (a.u.)
------------------------------------------------------------------------
 1 ->    2     0.0427    -0.0445    -0.3250    -0.0712    -0.6058
 1 ->    3     0.0851    -0.5585    -0.2270    -0.8005    -1.8703
 1 ->    4     0.0264     0.0562    -0.0137     0.0074     0.0131

Electric transition quadrupole moments (Cartesian):

 Transition      Qxy        Qxz        Qyz        Qxx        Qyy        Qzz       norm (a.u.)
----------------------------------------------------------------------------------------------
 1 ->    2     1.2588    -0.0643     0.0944    -5.7068    -0.3555     0.0980     5.8567
 1 ->    3     2.1041    -0.1008     0.0497    -8.4353    -0.4679    -0.1421     8.7083
 1 ->    4     3.4993     0.8568    -0.1866   -19.5637    -0.8004     0.4152    19.9139


Building Xtilde...

Building Z-vector RHS...

 Generating 2nd functional diffs
Solving CPSCF equations
Using DIIS solver

 Iter         Residual      
------  --------------------
    1      3.403312076487
    2      7.326124278327
    3      0.838722451155
    4      0.057397957690
    5      0.014861636699
    6      0.006703118185
    7      0.003215653524
    8      0.001098744581
    9      0.000255691582
   10      0.000107143962
   11      0.000047662723
   12      0.000037025683
   13      0.000013637336
   14      0.000005627906
   15      0.000001933584
   16      0.000000958822

CPSCF converged

Building X...

Computing grad Generating 2nd functional diffs
 Generating 2nd functional diffs
Building Xtilde...

Building Z-vector RHS...

 Generating 2nd functional diffs
Solving CPSCF equations
Using DIIS solver

 Iter         Residual      
------  --------------------
    1      2.042863947239
    2      3.967706585181
    3      0.669876214662
    4      0.077978915989
    5      0.016492579259
    6      0.005388801938
    7      0.002337320763
    8      0.000748036971
    9      0.000291864616
   10      0.000151510303
   11      0.000053672751
   12      0.000026710672
   13      0.000006897014
   14      0.000003044717
   15      0.000001571221
   16      0.000000455141

CPSCF converged

Building X...

Computing grad Generating 2nd functional diffs
 Generating 2nd functional diffs
Building Xtilde...

Building Z-vector RHS...

 Generating 2nd functional diffs
Solving CPSCF equations
Using DIIS solver

 Iter         Residual      
------  --------------------
    1      1.180475855977
    2      2.347997116370
    3      0.217639526402
    4      0.023342772492
    5      0.005850898525
    6      0.002551910519
    7      0.001008935350
    8      0.000430343847
    9      0.000125876068
   10      0.000055111792
   11      0.000020557915
   12      0.000008788121
   13      0.000002663005
   14      0.000001062874
   15      0.000000739827

CPSCF converged

Building X...

 Generating 2nd functional diffs
 Generating 2nd functional diffs
Lower state energy:      -779.5262850882
Upper state energy:      -779.4887450354
Energy difference:          0.0375400528
 Energy calculation finished, energy:  0.000000000E+00

Converting Cartesians to HDLC

Converting Cartesians to HDLC

Converting Cartesians to HDLC
 in dlf_makehessian...
Finite-difference diagonal Hessian: 2nd point
Energy difference to 1st point:          0.00E+00 H
Abs. Gradient difference to 1st point:   1.23E-02
Testing convergence  in cycle    1
  Max grad  3.7540E-02 Target: 1.0000E-04 converged?   no
  RMS grad  7.4000E-03 Target: 6.6667E-05 converged?   no

Converting HDLC to Cartesians
 in gcp call
 n=          32
 coors(1) =   -9.73127992637978        2.09130422213239     
  2.824906213330829E-002
 coors(2) =   -8.53670312669452        1.52792106667635     
   2.28892032054837     
 elements:            7           6
 gcp_e =    1.00000000000000     
 echo:  F
 pbc:  F
 method =pbeh3c              
DFTD Energy:    -0.0206812 hartree
gCP Energy:     0.0550110 hartree
| Total AOs: 316    Total MOs: 298
Setting up the DFT grid...
| time to set the grid = 0.07 s
DFT grid points: 367962 (11498 points/atom)

                      *** Start SCF Iterations ***

 Iter     DIIS Error       Energy change      Electrons        XC Energy           Energy        Time(s)
----------------------------------------------------------------------------------------------------------
Initial temperature is 0.250000
| Skip purify step
|    1     0.1090558270    -778.7887364291   125.4535791245   -64.1776198093    -778.7887364291     1.45  
|    2     0.1026215077      +7.0158965910   126.0000039660   -63.6635968104    -771.7728398382     1.43  
|    3     0.1024978130      -0.0030532510   126.0000005554   -63.7090944136    -771.7758930891     1.43  
|    4     0.0382432031      -0.3315250799   126.0000010617   -63.7115475887    -772.1074181690     1.42  
|    5     0.0255630470      -0.0229428774   126.0000024939   -63.7054820253    -772.1303610464     1.41  
|    6     0.0075453847      -0.0118561326   126.0000022365   -63.7184861828    -772.1422171790     1.37  
|    7     0.0013927554      -0.0008784089   126.0000021501   -63.7124822234    -772.1430955878     1.32  
|    8     0.0009764932      -0.0000838623   126.0000021664   -63.7123832373    -772.1431794501     1.30  
|    9     0.0002877588      -0.0000247689   126.0000021502   -63.7129167325    -772.1432042190     1.48  
|   10     0.0001235655      -0.0000036935   126.0000021496   -63.7128490107    -772.1432079126     1.25  
|   11     0.0000415286      -0.0000005948   126.0000021488   -63.7129121455    -772.1432085074     1.26  
----------------------------------------------------------------------------------------------------------
FINAL ENERGY: -772.1432085074 a.u.
Fractional Occupation Entropy: 0.0000000000
Mermin Free Energy:            -772.1432085074
DISPERSION CONTRIBUTION TO ENERGY: -0.0206812244 a.u.
GCP BSSE CORRECTION: 0.0550110090 a.u.
HOMO-LUMO GAP: 2.866 eV
CENTER OF MASS: {-0.047970, -0.135196, -0.049612} ANGS
DIPOLE MOMENT: {-5.911894, 1.924749, 1.123070} (|D| = 6.317945) DEBYE
Writing out molden info

Running Mulliken population analysis...


  Restricted hh-TDA Parameters
--------------------------------------------
Number of occupied orbitals:            64
Number of virtual orbitals:            234
Number of molecular orbitals:          298
Number of basis functions:             316
Multiplicity of target state:      singlet

 Generating 2nd functional diffs
Reference energy:             -779.4908368928
Number of electrons:           128.0000021823
XC energy:                     -65.0240809275

      Davidson Diagonalization Parameters
-----------------------------------------------
Number of roots to find:                    4
Number of guess vectors:                   15
Maximum subspace size:                    300
Number of vectors to save:                  4
Collapse vectors per root:                  2
Number of CSFs:                          2080
Maximum Davidson iterations:              500
Residual convergence:                 1.0e-06
Orthogonality tolerance:              1.0e-12
Use incremental sigma vectors:             No

Davidson memory usage:  12.89 MB

Guess Vectors:
  64 &  64 : closed :    -0.161424
  64 &  63 :  open  :    -0.061881
  64 &  62 :  open  :    -0.036700
  64 &  61 :  open  :     0.020780
  63 &  63 : closed :     0.037662
  64 &  57 :  open  :     0.044477
  64 &  60 :  open  :     0.048666
  64 &  58 :  open  :     0.057325
  64 &  59 :  open  :     0.057707
  63 &  62 :  open  :     0.062843
  62 &  62 : closed :     0.088024
  63 &  61 :  open  :     0.120323
  64 &  55 :  open  :     0.128757
  64 &  56 :  open  :     0.130611
  64 &  53 :  open  :     0.139216

  Root           Eigenvalue       Energy Change        Residual
-------------------------------------------------------------------
Iteration:    0   Subspace Size:   15
Root: 1:        -0.07681166        -0.07681166         0.03397075  
Root: 2:         0.04151709         0.04151709         0.04167152  
Root: 3:         0.05297128         0.05297128         0.04107651  
Root: 4:         0.07946259         0.07946259         0.03521436  

Iteration:    1   Subspace Size:   19
Root: 1:        -0.07865092        -0.00183926         0.00388857  
Root: 2:         0.03755879        -0.00395830         0.00982598  
Root: 3:         0.04902953        -0.00394174         0.00833106  
Root: 4:         0.07617585        -0.00328674         0.00842636  

Iteration:    2   Subspace Size:   23
Root: 1:        -0.07867682        -0.00002590         0.00062579  
Root: 2:         0.03731841        -0.00024037         0.00209842  
Root: 3:         0.04887518        -0.00015435         0.00154725  
Root: 4:         0.07597119        -0.00020466         0.00208539  

Iteration:    3   Subspace Size:   27
Root: 1:        -0.07867746        -0.00000064         0.00008624  
Root: 2:         0.03730927        -0.00000915         0.00054566  
Root: 3:         0.04887010        -0.00000509         0.00033418  
Root: 4:         0.07595914        -0.00001205         0.00047761  

Iteration:    4   Subspace Size:   31
Root: 1:        -0.07867747        -0.00000001         0.00001214  
Root: 2:         0.03730868        -0.00000058         0.00008979  
Root: 3:         0.04886988        -0.00000022         0.00006743  
Root: 4:         0.07595850        -0.00000065         0.00010254  

Iteration:    5   Subspace Size:   35
Root: 1:        -0.07867747        -0.00000000         0.00000180  
Root: 2:         0.03730867        -0.00000001         0.00001524  
Root: 3:         0.04886987        -0.00000001         0.00000979  
Root: 4:         0.07595847        -0.00000002         0.00001751  

Iteration:    6   Subspace Size:   39
Root: 1:        -0.07867747        -0.00000000         0.00000022  Converged
Root: 2:         0.03730867        -0.00000000         0.00000283  
Root: 3:         0.04886987        -0.00000000         0.00000182  
Root: 4:         0.07595847        -0.00000000         0.00000335  

Iteration:    7   Subspace Size:   42
Root: 1:        -0.07867747        -0.00000000         0.00000019  Converged
Root: 2:         0.03730867        -0.00000000         0.00000057  Converged
Root: 3:         0.04886987        -0.00000000         0.00000032  Converged
Root: 4:         0.07595847        -0.00000000         0.00000078  Converged

Davidson converged in 7 iterations
42 sigma vectors were formed

      Davidson Diagonalization Parameters
-----------------------------------------------
Number of roots to find:                    4
Number of guess vectors:                   15
Maximum subspace size:                    300
Number of vectors to save:                  4
Collapse vectors per root:                  2
Number of CSFs:                          2016
Maximum Davidson iterations:              500
Residual convergence:                 1.0e-06
Orthogonality tolerance:              1.0e-12
Use incremental sigma vectors:             No

Davidson memory usage:  12.58 MB

Guess Vectors:
  64 &  63 :  open  :    -0.061881
  64 &  62 :  open  :    -0.036700
  64 &  61 :  open  :     0.020780
  64 &  57 :  open  :     0.044477
  64 &  60 :  open  :     0.048666
  64 &  58 :  open  :     0.057325
  64 &  59 :  open  :     0.057707
  63 &  62 :  open  :     0.062843
  63 &  61 :  open  :     0.120323
  64 &  55 :  open  :     0.128757
  64 &  56 :  open  :     0.130611
  64 &  53 :  open  :     0.139216
  63 &  57 :  open  :     0.144021
  62 &  61 :  open  :     0.145504
  63 &  60 :  open  :     0.148209

  Root           Eigenvalue       Energy Change        Residual
-------------------------------------------------------------------
Iteration:    0   Subspace Size:   15
Root: 1:         0.00559979         0.00559979         0.02173764  
Root: 2:         0.04138648         0.04138648         0.02785387  
Root: 3:         0.06845904         0.06845904         0.01978738  
Root: 4:         0.09256299         0.09256299         0.02120004  

Iteration:    1   Subspace Size:   19
Root: 1:         0.00424127        -0.00135851         0.00264795  
Root: 2:         0.03948513        -0.00190136         0.00492187  
Root: 3:         0.06710231        -0.00135673         0.00316348  
Root: 4:         0.09097568        -0.00158731         0.00531365  

Iteration:    2   Subspace Size:   23
Root: 1:         0.00422201        -0.00001926         0.00034427  
Root: 2:         0.03942413        -0.00006100         0.00075348  
Root: 3:         0.06706986        -0.00003245         0.00053106  
Root: 4:         0.09088086        -0.00009482         0.00061413  

Iteration:    3   Subspace Size:   27
Root: 1:         0.00422171        -0.00000030         0.00004411  
Root: 2:         0.03942273        -0.00000140         0.00011022  
Root: 3:         0.06706899        -0.00000087         0.00009566  
Root: 4:         0.09087961        -0.00000125         0.00011194  

Iteration:    4   Subspace Size:   31
Root: 1:         0.00422171        -0.00000000         0.00000661  
Root: 2:         0.03942270        -0.00000003         0.00001788  
Root: 3:         0.06706896        -0.00000003         0.00001683  
Root: 4:         0.09087956        -0.00000005         0.00002187  

Iteration:    5   Subspace Size:   35
Root: 1:         0.00422171        -0.00000000         0.00000085  Converged
Root: 2:         0.03942270        -0.00000000         0.00000318  
Root: 3:         0.06706896        -0.00000000         0.00000263  
Root: 4:         0.09087956        -0.00000000         0.00000453  

Iteration:    6   Subspace Size:   38
Root: 1:         0.00422171        -0.00000000         0.00000078  Converged
Root: 2:         0.03942270        -0.00000000         0.00000045  Converged
Root: 3:         0.06706896        -0.00000000         0.00000039  Converged
Root: 4:         0.09087956        -0.00000000         0.00000071  Converged

Davidson converged in 6 iterations
38 sigma vectors were formed

  Root   Mult.   Total Energy (a.u.)   Ex. Energy (a.u.)     Ex. Energy (eV)     Ex. Energy (nm)        Osc. (a.u.)  
-------------------------------------------------------------------------------------------------------------------
     1  singlet       -779.56951436
     2  triplet       -779.48661518          0.08289918          2.25580104        549.62391768          0.00000000
     3  singlet       -779.45352822          0.11598614          3.15614288        392.83462555          0.40133450
     4  triplet       -779.45141419          0.11810017          3.21366869        385.80274702          0.00000000
     5  singlet       -779.44196702          0.12754734          3.47073917        357.22713387          1.19765784
     6  triplet       -779.42376793          0.14574643          3.96596148        312.62083942          0.00000000
     7  singlet       -779.41487842          0.15463594          4.20785733        294.64929789          0.06836871
     8  triplet       -779.39995733          0.16955703          4.61388077        268.72003583          0.00000000

Singlet  1: Largest CI coefficients:
  64  &  64 : closed :  -0.993420

Triplet  2: Largest CI coefficients:
  63  &  64 :  open  :  -0.703115
  64  &  63 :  open  :   0.703115

Singlet  3: Largest CI coefficients:
  62  &  64 :  open  :   0.519970
  64  &  62 :  open  :   0.519970
  63  &  64 :  open  :  -0.448798
  64  &  63 :  open  :  -0.448798
  62  &  63 :  open  :  -0.116919
  63  &  62 :  open  :  -0.116919

Triplet  4: Largest CI coefficients:
  62  &  64 :  open  :   0.686741
  64  &  62 :  open  :  -0.686741
  62  &  63 :  open  :  -0.139626
  63  &  62 :  open  :   0.139626

Singlet  5: Largest CI coefficients:
  63  &  64 :  open  :  -0.531313
  64  &  63 :  open  :  -0.531313
  62  &  64 :  open  :  -0.443142
  64  &  62 :  open  :  -0.443142

Triplet  6: Largest CI coefficients:
  61  &  64 :  open  :  -0.692326
  64  &  61 :  open  :   0.692326

Singlet  7: Largest CI coefficients:
  61  &  64 :  open  :  -0.681722
  64  &  61 :  open  :  -0.681722
  61  &  63 :  open  :   0.129083
  63  &  61 :  open  :   0.129083

Triplet  8: Largest CI coefficients:
  60  &  64 :  open  :   0.699707
  64  &  60 :  open  :  -0.699707

Singlet state dipole moments:

  Root       Dx         Dy         Dz         |D|  (Debye)
------------------------------------------------------------
     1   -14.6983     3.1312     1.0455    15.0645
     2    -9.1278     1.8916    -1.1640     9.3942
     3   -12.1094     2.4517     0.6013    12.3697
     4     5.0323    -0.4530     0.6379     5.0928

Triplet state dipole moments:

  Root       Dx         Dy         Dz         |D|  (Debye)
------------------------------------------------------------
     1   -13.3681     2.1523     1.7133    13.6482
     2    -6.3792     1.8151    -2.4758     7.0795
     3     7.0827    -0.8285     0.5355     7.1510
     4    10.7691    -1.6130     1.5439    10.9981

Transition dipole moments between singlet states:

    Transition       Tx         Ty         Tz         |T| (a.u.)
------------------------------------------------------------------
     1 ->    2     2.2215    -0.4977    -0.0863     2.2782
     1 ->    3     3.6584    -0.8333    -0.0824     3.7530
     1 ->    4    -0.5953     0.1199    -0.5426     0.8144
     2 ->    3    -1.5992     0.1219     0.8571     1.8185
     2 ->    4    -0.8727     0.1799    -0.0214     0.8913
     3 ->    4    -1.9306     0.3299    -0.0870     1.9606

Transition dipole moments between triplet states:

    Transition       Tx         Ty         Tz         |T| (a.u.)
------------------------------------------------------------------
     1 ->    2     0.4402    -0.1160    -0.2483     0.5185
     1 ->    3    -0.6521     0.1737    -0.3641     0.7668
     1 ->    4     0.2870    -0.0306     0.1209     0.3130
     2 ->    3     0.3304    -0.0251     0.0334     0.3331
     2 ->    4     0.0654    -0.0018    -0.0484     0.0813
     3 ->    4    -0.1081     0.0058    -0.2885     0.3081

Magnet in gcp call
 n=          32
 coors(1) =   -9.73127992637978        2.09130422213239     
  2.824906213330829E-002
 coors(2) =   -8.53670312669452        1.52792106667635     
   2.28892032054837     
 elements:            7           6
 gcp_e =   0.000000000000000E+000
 echo:  F
 pbc:  F
 method =pbeh3c              
 in gcp call
 n=          32
 coors(1) =   -9.73127992637978        2.09130422213239     
  2.824906213330829E-002
 coors(2) =   -8.53670312669452        1.52792106667635     
   2.28892032054837     
 elements:            7           6
 gcp_e =   0.000000000000000E+000
 echo:  F
 pbc:  F
 method =pbeh3c              
ic transition dipole moments and rotational strengths:

 Transition      Lx         Ly         Lz       R(len)     R(vel) (a.u.)
------------------------------------------------------------------------
 1 ->    2     0.0682    -0.1049    -0.3239    -0.2317    -0.5033
 1 ->    3    -0.0214    -0.3084    -0.0740    -0.1848    -0.3338
 1 ->    4    -0.0657    -0.2971    -0.0522    -0.0318    -0.0355

Electric transition quadrupole moments (Cartesian):

 Transition      Qxy        Qxz        Qyz        Qxx        Qyy        Qzz       norm (a.u.)
----------------------------------------------------------------------------------------------
 1 ->    2     1.7538     0.0901     0.0718    -8.2180    -0.3266     0.0536     8.4104
 1 ->    3     2.3485     0.3115     0.0115   -10.8149    -0.4167    -0.1981    11.0810
 1 ->    4     4.0130    -2.0175     0.2815   -20.0205    -0.9069     0.8776    20.5589


Building Xtilde...

Building Z-vector RHS...

 Generating 2nd functional diffs
Solving CPSCF equations
Using DIIS solver

 Iter         Residual      
------  --------------------
    1      2.886956666197
    2      6.105595356533
    3      0.932023182780
    4      0.086837500316
    5      0.022905865003
    6      0.004803919302
    7      0.002353309707
    8      0.000888286598
    9      0.000289000628
   10      0.000114665513
   11      0.000043041406
   12      0.000031558848
   13      0.000013409381
   14      0.000006710012
   15      0.000003396781
   16      0.000001800721
   17      0.000000513970

CPSCF converged

Building X...

Computing grad Generating 2nd functional diffs
 Generating 2nd functional diffs
Building Xtilde...

Building Z-vector RHS...

 Generating 2nd functional diffs
Solving CPSCF equations
Using DIIS solver

 Iter         Residual      
------  --------------------
    1      2.187449443340
    2      4.422587872477
    3      0.824527032764
    4      0.086509810252
    5      0.021772459895
    6      0.009072909684
    7      0.002567263767
    8      0.001365858495
    9      0.000509927033
   10      0.000198428752
   11      0.000065242889
   12      0.000035859003
   13      0.000012057276
   14      0.000006200186
   15      0.000002815003
   16      0.000001919904
   17      0.000000930660

CPSCF converged

Building X...

Computing grad Generating 2nd functional diffs
 Generating 2nd functional diffs
Building Xtilde...

Building Z-vector RHS...

 Generating 2nd functional diffs
Solving CPSCF equations
Using DIIS solver

 Iter         Residual      
------  --------------------
    1      1.751335305623
    2      3.365588590087
    3      0.243088801840
    4      0.037451530137
    5      0.018497493163
    6      0.006603303488
    7      0.002020371640
    8      0.000762276223
    9      0.000184067511
   10      0.000112113140
   11      0.000044970436
   12      0.000023961140
   13      0.000009194058
   14      0.000005560398
   15      0.000002214514
   16      0.000000993210

CPSCF converged

Building X...

 Generating 2nd functional diffs
 Generating 2nd functional diffs
Lower state energy:      -779.4535282237
Upper state energy:      -779.4419670206
Energy difference:          0.0115612031
 Energy calculation finished, energy:  0.000000000E+00

Converting Cartesians to HDLC

Converting Cartesians to HDLC

Converting Cartesians to HDLC
 in dlf_makehessian...
Updating Hessian with the BFGS update, No     1
Testing convergence  in cycle    2
    Energy  0.0000E+00 Target: 1.0000E-05 converged?  yes
  Max step  1.1386E+01 Target: 4.0000E-04 converged?   no
  RMS step  1.4836E+00 Target: 2.6667E-04 converged?   no
  Max grad  2.9324E-01 Target: 1.0000E-04 converged?   no
  RMS grad  7.0717E-02 Target: 6.6667E-05 converged?   no

Converting HDLC to Cartesians
 in gcp call
 n=          32
 coors(1) =   -9.60202490068330        2.04223337478964     
 -0.200824857406567     
 coors(2) =   -8.64372052795488        1.33918900034842     
   2.13080386415703     
 elements:            7           6
 gcp_e =    1.00000000000000     
 echo:  F
 pbc:  F
 method =pbeh3c              
DFTD Energy:    -0.0208563 hartree
gCP Energy:     0.0578243 hartree
| Total AOs: 316    Total MOs: 298
Setting up the DFT grid...
| time to set the grid = 0.08 s
DFT grid points: 367699 (11490 points/atom)

                      *** Start SCF Iterations ***

 Iter     DIIS Error       Energy change      Electrons        XC Energy           Energy        Time(s)
----------------------------------------------------------------------------------------------------------
Initial temperature is 0.250000
| Skip purify step
|    1     0.0959455293    -779.2026856537   125.8387077707   -64.2813187721    -779.2026856537     1.48  
|    2     0.0563037383      +7.1638621670   126.0000125388   -63.6129739019    -772.0388234866     1.44  
|    3     0.0348296600      -0.0628519133   126.0000118254   -63.7304596408    -772.1016753999     1.46  
|    4     0.0194037236      -0.0380825113   126.0000125056   -63.7399571893    -772.1397579113     1.43  
|    5     0.0110704682      -0.0111299244   126.0000120837   -63.7348926112    -772.1508878356     1.40  
|    6     0.0037279173      -0.0021391826   126.0000123282   -63.7359643802    -772.1530270182     1.37  
|    7     0.0008092373      -0.0004148071   126.0000123129   -63.7340333958    -772.1534418253     1.35  
|    8     0.0005008546      -0.0000159670   126.0000123172   -63.7355156538    -772.1534577924     1.30  
|    9     0.0001349332      -0.0000073745   126.0000123289   -63.7355513531    -772.1534651669     1.52  
|   10     0.0000757302      -0.0000007702   126.0000123339   -63.7352074551    -772.1534659370     1.31  
|   11     0.0000186233      -0.0000001441   126.0000123359   -63.7352473785    -772.1534660812     1.27  
----------------------------------------------------------------------------------------------------------
FINAL ENERGY: -772.1534660812 a.u.
Fractional Occupation Entropy: 0.0000000000
Mermin Free Energy:            -772.1534660812
DISPERSION CONTRIBUTION TO ENERGY: -0.0208563054 a.u.
GCP BSSE CORRECTION: 0.0578242970 a.u.
HOMO-LUMO GAP: 2.866 eV
CENTER OF MASS: {-0.059283, -0.142759, -0.007141} ANGS
DIPOLE MOMENT: {-5.968555, 2.383775, 0.348987} (|D| = 6.436445) DEBYE
Writing out molden info

Running Mulliken population analysis...


  Restricted hh-TDA Parameters
--------------------------------------------
Number of occupied orbitals:            64
Number of virtual orbitals:            234
Number of molecular orbitals:          298
Number of basis functions:             316
Multiplicity of target state:      singlet

 Generating 2nd functional diffs
Reference energy:             -779.5010893945
Number of electrons:           128.0000125319
XC energy:                     -65.0468854609

      Davidson Diagonalization Parameters
-----------------------------------------------
Number of roots to find:                    4
Number of guess vectors:                   15
Maximum subspace size:                    300
Number of vectors to save:                  4
Collapse vectors per root:                  2
Number of CSFs:                          2080
Maximum Davidson iterations:              500
Residual convergence:                 1.0e-06
Orthogonality tolerance:              1.0e-12
Use incremental sigma vectors:             No

Davidson memory usage:  12.89 MB

Guess Vectors:
  64 &  64 : closed :    -0.159517
  64 &  63 :  open  :    -0.058827
  64 &  62 :  open  :    -0.031443
  64 &  61 :  open  :     0.015178
  63 &  63 : closed :     0.041863
  64 &  60 :  open  :     0.045692
  64 &  58 :  open  :     0.056253
  64 &  57 :  open  :     0.057400
  64 &  59 :  open  :     0.064796
  63 &  62 :  open  :     0.069247
  62 &  62 : closed :     0.096630
  63 &  61 :  open  :     0.115868
  64 &  55 :  open  :     0.126768
  64 &  56 :  open  :     0.128129
  64 &  53 :  open  :     0.134006

  Root           Eigenvalue       Energy Change        Residual
-------------------------------------------------------------------
Iteration:    0   Subspace Size:   15
Root: 1:        -0.07367559        -0.07367559         0.03435076  
Root: 2:         0.04944512         0.04944512         0.04044947  
Root: 3:         0.05176513         0.05176513         0.04333951  
Root: 4:         0.07678547         0.07678547         0.03529687  

Iteration:    1   Subspace Size:   19
Root: 1:        -0.07554729        -0.00187170         0.00387362  
Root: 2:         0.04549135        -0.00395378         0.00945887  
Root: 3:         0.04749345        -0.00427168         0.00834347  
Root: 4:         0.07359593        -0.00318954         0.00887674  

Iteration:    2   Subspace Size:   23
Root: 1:        -0.07557347        -0.00002618         0.00066822  
Root: 2:         0.04525800        -0.00023335         0.00166920  
Root: 3:         0.04735022        -0.00014323         0.00181760  
Root: 4:         0.07337433        -0.00022159         0.00259271  

Iteration:    3   Subspace Size:   27
Root: 1:        -0.07557418        -0.00000071         0.00010272  
Root: 2:         0.04525129        -0.00000671         0.00032506  
Root: 3:         0.04734427        -0.00000595         0.00040298  
Root: 4:         0.07335609        -0.00001824         0.00062883  

Iteration:    4   Subspace Size:   31
Root: 1:        -0.07557420        -0.00000002         0.00001497  
Root: 2:         0.04525105        -0.00000024         0.00005817  
Root: 3:         0.04734398        -0.00000029         0.00007680  
Root: 4:         0.07335501        -0.00000108         0.00013783  

Iteration:    5   Subspace Size:   35
Root: 1:        -0.07557420        -0.00000000         0.00000223  
Root: 2:         0.04525104        -0.00000001         0.00001071  
Root: 3:         0.04734397        -0.00000001         0.00001159  
Root: 4:         0.07335497        -0.00000004         0.00002359  

Iteration:    6   Subspace Size:   39
Root: 1:        -0.07557420        -0.00000000         0.00000025  Converged
Root: 2:         0.04525104        -0.00000000         0.00000202  
Root: 3:         0.04734397        -0.00000000         0.00000174  
Root: 4:         0.07335497        -0.00000000         0.00000436  

Iteration:    7   Subspace Size:   42
Root: 1:        -0.07557420        -0.00000000         0.00000024  Converged
Root: 2:         0.04525104        -0.00000000         0.00000033  Converged
Root: 3:         0.04734397        -0.00000000         0.00000030  Converged
Root: 4:         0.07335497        -0.00000000         0.00000093  Converged

Davidson converged in 7 iterations
42 sigma vectors were formed

      Davidson Diagonalization Parameters
-----------------------------------------------
Number of roots to find:                    4
Number of guess vectors:                   15
Maximum subspace size:                    300
Number of vectors to save:                  4
Collapse vectors per root:                  2
Number of CSFs:                          2016
Maximum Davidson iterations:              500
Residual convergence:                 1.0e-06
Orthogonality tolerance:              1.0e-12
Use incremental sigma vectors:             No

Davidson memory usage:  12.58 MB

Guess Vectors:
  64 &  63 :  open  :    -0.058827
  64 &  62 :  open  :    -0.031443
  64 &  61 :  open  :     0.015178
  64 &  60 :  open  :     0.045692
  64 &  58 :  open  :     0.056253
  64 &  57 :  open  :     0.057400
  64 &  59 :  open  :     0.064796
  63 &  62 :  open  :     0.069247
  63 &  61 :  open  :     0.115868
  64 &  55 :  open  :     0.126768
  64 &  56 :  open  :     0.128129
  64 &  53 :  open  :     0.134006
  62 &  61 :  open  :     0.143252
  63 &  60 :  open  :     0.146382
  64 &  54 :  open  :     0.154195

  Root           Eigenvalue       Energy Change        Residual
-------------------------------------------------------------------
Iteration:    0   Subspace Size:   15
Root: 1:         0.00886961         0.00886961         0.02207690  
Root: 2:         0.04606004         0.04606004         0.03274190  
Root: 3:         0.06617121         0.06617121         0.01988080  
Root: 4:         0.08997505         0.08997505         0.02079700  

Iteration:    1   Subspace Size:   19
Root: 1:         0.00742160        -0.00144800         0.00283633  
Root: 2:         0.04331703        -0.00274301         0.00759396  
Root: 3:         0.06487247        -0.00129874         0.00363285  
Root: 4:         0.08846231        -0.00151274         0.00581727  

Iteration:    2   Subspace Size:   23
Root: 1:         0.00739906        -0.00002255         0.00036816  
Root: 2:         0.04315984        -0.00015718         0.00126014  
Root: 3:         0.06483133        -0.00004114         0.00069816  
Root: 4:         0.08834687        -0.00011545         0.00083526  

Iteration:    3   Subspace Size:   27
Root: 1:         0.00739870        -0.00000036         0.00004482  
Root: 2:         0.04315564        -0.00000420         0.00022877  
Root: 3:         0.06482988        -0.00000145         0.00013633  
Root: 4:         0.08834446        -0.00000241         0.00014398  

Iteration:    4   Subspace Size:   31
Root: 1:         0.00739870        -0.00000000         0.00000545  
Root: 2:         0.04315552        -0.00000013         0.00003449  
Root: 3:         0.06482983        -0.00000005         0.00002379  
Root: 4:         0.08834439        -0.00000007         0.00002485  

Iteration:    5   Subspace Size:   35
Root: 1:         0.00739870        -0.00000000         0.00000081  Converged
Root: 2:         0.04315551        -0.00000000         0.00000508  
Root: 3:         0.06482982        -0.00000000         0.00000371  
Root: 4:         0.08834439        -0.00000000         0.00000475  

Iteration:    6   Subspace Size:   38
Root: 1:         0.00739870        -0.00000000         0.00000059  Converged
Root: 2:         0.04315551        -0.00000000         0.00000084  Converged
Root: 3:         0.06482982        -0.00000000         0.00000065  Converged
Root: 4:         0.08834439        -0.00000000         0.00000078  Converged

Davidson converged in 6 iterations
38 sigma vectors were formed

  Root   Mult.   Total Energy (a.u.)   Ex. Energy (a.u.)     Ex. Energy (eV)     Ex. Energy (nm)        Osc. (a.u.)  
-------------------------------------------------------------------------------------------------------------------
     1  singlet       -779.57666359
     2  triplet       -779.49369070          0.08297289          2.25780693        549.13562021          0.00000000
     3  triplet       -779.45793388          0.11872971          3.23079925        383.75711740          0.00000000
     4  singlet       -779.45583835          0.12082524          3.28782151        377.10143411          0.01197929
     5  singlet       -779.45374542          0.12291817          3.34477294        370.68053058          1.54153288
     6  triplet       -779.43625957          0.14040402          3.82058712        324.51614564          0.00000000
     7  singlet       -779.42773442          0.14892917          4.05256812        305.93988093          0.03908655
     8  triplet       -779.41274500          0.16391859          4.46045097        277.96342026          0.00000000

Singlet  1: Largest CI coefficients:
  64  &  64 : closed :  -0.993180

Triplet  2: Largest CI coefficients:
  63  &  64 :  open  :   0.702635
  64  &  63 :  open  :  -0.702635

Triplet  3: Largest CI coefficients:
  62  &  64 :  open  :   0.680312
  64  &  62 :  open  :  -0.680312
  62  &  63 :  open  :   0.130231
  63  &  62 :  open  :  -0.130231

Singlet  4: Largest CI coefficients:
  62  &  64 :  open  :   0.673480
  64  &  62 :  open  :   0.673480
  62  &  63 :  open  :   0.141526
  63  &  62 :  open  :   0.141526
  61  &  64 :  open  :   0.113222
  64  &  61 :  open  :   0.113222

Singlet  5: Largest CI coefficients:
  63  &  64 :  open  :   0.693340
  64  &  63 :  open  :   0.693340

Triplet  6: Largest CI coefficients:
  61  &  64 :  open  :   0.684367
  64  &  61 :  open  :  -0.684367
  62  &  64 :  open  :  -0.101928
  64  &  62 :  open  :   0.101928

Singlet  7: Largest CI coefficients:
  61  &  64 :  open  :  -0.669631
  64  &  61 :  open  :  -0.669631
  61  &  63 :  open  :  -0.123362
  63  &  61 :  open  :  -0.123362
  62  &  64 :  open  :   0.117996
  64  &  62 :  open  :   0.117996

Triplet  8: Largest CI coefficients:
  60  &  64 :  open  :  -0.699376
  64  &  60 :  open  :   0.699376

Singlet state dipole moments:

  Root       Dx         Dy         Dz         |D|  (Debye)
------------------------------------------------------------
     1   -14.6947     3.4522     1.2150    15.1435
     2    -6.5409     1.8853    -2.3018     7.1859
     3   -14.6041     3.0285     2.3671    15.1015
     4     4.2330    -0.0080     0.0869     4.2339

Triplet state dipole moments:

  Root       Dx         Dy         Dz         |D|  (Debye)
------------------------------------------------------------
     1   -13.4000     2.6478     2.2464    13.8425
     2    -6.3609     1.8304    -2.2514     6.9915
     3     6.3001    -0.4171    -0.0735     6.3143
     4    10.3645    -1.1273     0.6496    10.4458

Transition dipole moments between singlet states:

    Transition       Tx         Ty         Tz         |T| (a.u.)
------------------------------------------------------------------
     1 ->    2     0.3696    -0.1038     0.0363     0.3856
     1 ->    3     4.2146    -1.0239     0.0122     4.3372
     1 ->    4     0.5110    -0.0374     0.3622     0.6274
     2 ->    3     0.0092     0.0540     0.1288     0.1400
     2 ->    4     0.6715    -0.0830     0.0141     0.6768
     3 ->    4     2.1891    -0.3916    -0.0389     2.2242

Transition dipole moments between triplet states:

    Transition       Tx         Ty         Tz         |T| (a.u.)
------------------------------------------------------------------
     1 ->    2     0.0342     0.0637     0.0867     0.1128
     1 ->    3    -0.7207     0.1543    -0.2907     0.7923
     1 ->    4    -0.3585     0.0373    -0.1273     0.3823
     2 ->    3    -0.7773     0.0924    -0.0377     0.7837
     2 ->    4     0.2649    -0.0422    -0.0458     0.272 in gcp call
 n=          32
 coors(1) =   -9.60202490068330        2.04223337478964     
 -0.200824857406567     
 coors(2) =   -8.64372052795488        1.33918900034842     
   2.13080386415703     
 elements:            7           6
 gcp_e =   0.000000000000000E+000
 echo:  F
 pbc:  F
 method =pbeh3c              
 in gcp call
 n=          32
 coors(1) =   -9.60202490068330        2.04223337478964     
 -0.200824857406567     
 coors(2) =   -8.64372052795488        1.33918900034842     
   2.13080386415703     
 elements:            7           6
 gcp_e =   0.000000000000000E+000
 echo:  F
 pbc:  F
 method =pbeh3c              
2
     3 ->    4     0.1224     0.0126     0.2747     0.3010

Magnetic transition dipole moments and rotational strengths:

 Transition      Lx         Ly         Lz       R(len)     R(vel) (a.u.)
------------------------------------------------------------------------
 1 ->    2    -0.0578    -0.0839     0.2668     0.0030     0.0061
 1 ->    3    -0.1091    -0.5409    -0.2440    -0.0910    -0.1536
 1 ->    4     0.0673     0.1656     0.0075    -0.0309    -0.0499

Electric transition quadrupole moments (Cartesian):

 Transition      Qxy        Qxz        Qyz        Qxx        Qyy        Qzz       norm (a.u.)
----------------------------------------------------------------------------------------------
 1 ->    2    -0.2417    -0.0952    -0.0315     1.2483     0.0627    -0.1316     1.2837
 1 ->    3     2.7840     0.1805     0.0885   -12.6938    -0.4767    -0.2131    13.0076
 1 ->    4    -3.7366     0.7798    -0.1353    19.3501     0.8318    -0.6346    19.7512


Building Xtilde...

Building Z-vector RHS...

 Generating 2nd functional diffs
Solving CPSCF equations
Using DIIS solver

 Iter         Residual      
------  --------------------
    1      3.622150072414
    2      7.492921366948
    3      1.006031440311
    4      0.176997007457
    5      0.024037821578
    6      0.008820969983
    7      0.004697580341
    8      0.002040396874
    9      0.000526018718
   10      0.000165857190
   11      0.000064139470
   12      0.000046809115
   13      0.000017533401
   14      0.000007757592
   15      0.000002840211
   16      0.000001952335
   17      0.000000761505

CPSCF converged

Building X...

Computing grad Generating 2nd functional diffs
 Generating 2nd functional diffs
Building Xtilde...

Building Z-vector RHS...

 Generating 2nd functional diffs
Solving CPSCF equations
Using DIIS solver

 Iter         Residual      
------  --------------------
    1      2.423693106190
    2      4.746390282225
    3      0.839290452545
    4      0.151901682374
    5      0.025570276742
    6      0.011677139410
    7      0.003932044024
    8      0.001598576446
    9      0.000518451773
   10      0.000186751945
   11      0.000060530926
   12      0.000033945127
   13      0.000009650736
   14      0.000005863994
   15      0.000002665607
   16      0.000002186458
   17      0.000000655370

CPSCF converged

Building X...

Computing grad Generating 2nd functional diffs
 Generating 2nd functional diffs
Building Xtilde...

Building Z-vector RHS...

 Generating 2nd functional diffs
Solving CPSCF equations
Using DIIS solver

 Iter         Residual      
------  --------------------
    1      0.262396609327
    2      0.488734542441
    3      0.049807284903
    4      0.011862454333
    5      0.002776569600
    6      0.001019360857
    7      0.000466170669
    8      0.000155429974
    9      0.000062129889
   10      0.000021440295
   11      0.000008508528
   12      0.000004707752
   13      0.000002030996
   14      0.000001113367
   15      0.000000563442

CPSCF converged

Building X...

 Generating 2nd functional diffs
 Generating 2nd functional diffs
Lower state energy:      -779.4558383503
Upper state energy:      -779.4537454235
Energy difference:          0.0020929268
 Energy calculation finished, energy:  0.000000000E+00

Converting Cartesians to HDLC

Converting Cartesians to HDLC

Converting Cartesians to HDLC
 in dlf_makehessian...
Updating Hessian with the BFGS update, No     2
Testing convergence  in cycle    3
    Energy  0.0000E+00 Target: 1.0000E-05 converged?  yes
  Max step  1.0317E+01 Target: 4.0000E-04 converged?   no
  RMS step  1.1745E+00 Target: 2.6667E-04 converged?   no
  Max grad  2.5513E-01 Target: 1.0000E-04 converged?   no
  RMS grad  7.0693E-02 Target: 6.6667E-05 converged?   no

Converting HDLC to Cartesians
 in gcp call
 n=          32
 coors(1) =   -9.17769275140764        1.99082348266370     
 -0.444555274480479     
 coors(2) =   -8.40448680563327        1.28445037000859     
   1.91162490759657     
 elements:            7           6
 gcp_e =    1.00000000000000     
 echo:  F
 pbc:  F
 method =pbeh3c              
DFTD Energy:    -0.0213195 hartree
gCP Energy:     0.0589144 hartree
| Total AOs: 316    Total MOs: 298
Setting up the DFT grid...
| time to set the grid = 0.09 s
DFT grid points: 366955 (11467 points/atom)

                      *** Start SCF Iterations ***

 Iter     DIIS Error       Energy change      Electrons        XC Energy           Energy        Time(s)
----------------------------------------------------------------------------------------------------------
Initial temperature is 0.250000
| Skip purify step
|    1     0.0818994124    -779.4803437697   125.9436214880   -64.4196346705    -779.4803437697     1.60  
|    2     0.0460906736      +7.4381544277   125.9999754076   -63.7958918826    -772.0421893421     1.54  
|    3     0.0515279139      +0.0037884768   125.9999742030   -63.8716383465    -772.0384008653     1.52  
|    4     0.0241123309      -0.1024060393   125.9999764710   -63.9050001158    -772.1408069046     1.50  
|    5     0.0072941199      -0.0199363586   125.9999755389   -63.8905006850    -772.1607432632     1.46  
|    6     0.0017828062      -0.0015702053   125.9999756975   -63.8858067197    -772.1623134685     1.41  
|    7     0.0005598432      -0.0001156327   125.9999756639   -63.8874572829    -772.1624291012     1.36  
|    8     0.0002451465      -0.0000185972   125.9999756609   -63.8888911433    -772.1624476984     1.34  
|    9     0.0000768702      -0.0000040087   125.9999756499   -63.8882231212    -772.1624517071     1.54  
|   10     0.0000532318      -0.0000003363   125.9999756453   -63.8881102387    -772.1624520435     1.30  
|   11     0.0000115829      -0.0000000916   125.9999756431   -63.8881656594    -772.1624521351     1.29  
----------------------------------------------------------------------------------------------------------
FINAL ENERGY: -772.1624521351 a.u.
Fractional Occupation Entropy: 0.0000000000
Mermin Free Energy:            -772.1624521351
DISPERSION CONTRIBUTION TO ENERGY: -0.0213195211 a.u.
GCP BSSE CORRECTION: 0.0589143712 a.u.
HOMO-LUMO GAP: 3.123 eV
CENTER OF MASS: {-0.088353, -0.148464, 0.045586} ANGS
DIPOLE MOMENT: {-5.827555, 2.576474, -0.815330} (|D| = 6.423658) DEBYE
Writing out molden info

Running Mulliken population analysis...


  Restricted hh-TDA Parameters
--------------------------------------------
Number of occupied orbitals:            64
Number of virtual orbitals:            234
Number of molecular orbitals:          298
Number of basis functions:             316
Multiplicity of target state:      singlet

 Generating 2nd functional diffs
Reference energy:             -779.5047968712
Number of electrons:           127.9999752568
XC energy:                     -65.2030162920

      Davidson Diagonalization Parameters
-----------------------------------------------
Number of roots to find:                    4
Number of guess vectors:                   15
Maximum subspace size:                    300
Number of vectors to save:                  4
Collapse vectors per root:                  2
Number of CSFs:                          2080
Maximum Davidson iterations:              500
Residual convergence:                 1.0e-06
Orthogonality tolerance:              1.0e-12
Use incremental sigma vectors:             No

Davidson memory usage:  12.89 MB

Guess Vectors:
  64 &  64 : closed :    -0.177814
  64 &  62 :  open  :    -0.075191
  64 &  63 :  open  :    -0.066344
  64 &  60 :  open  :     0.015279
  64 &  61 :  open  :     0.026063
  62 &  62 : closed :     0.027433
  63 &  62 :  open  :     0.036280
  64 &  58 :  open  :     0.039649
  63 &  63 : closed :     0.045127
  64 &  59 :  open  :     0.050532
  64 &  57 :  open  :     0.063362
  64 &  56 :  open  :     0.115949
  62 &  60 :  open  :     0.117903
  64 &  55 :  open  :     0.120545
  64 &  53 :  open  :     0.125034

  Root           Eigenvalue       Energy Change        Residual
-------------------------------------------------------------------
Iteration:    0   Subspace Size:   15
Root: 1:        -0.09135140        -0.09135140         0.03683693  
Root: 2:         0.01918194         0.01918194         0.04434069  
Root: 3:         0.03670336         0.03670336         0.04375709  
Root: 4:         0.08238910         0.08238910         0.04416923  

Iteration:    1   Subspace Size:   19
Root: 1:        -0.09351588        -0.00216449         0.00391189  
Root: 2:         0.01504653        -0.00413541         0.00833810  
Root: 3:         0.03211089        -0.00459246         0.00912778  
Root: 4:         0.07534402        -0.00704508         0.01439222  

Iteration:    2   Subspace Size:   23
Root: 1:        -0.09354202        -0.00002614         0.00063832  
Root: 2:         0.01489833        -0.00014820         0.00208888  
Root: 3:         0.03192970        -0.00018120         0.00205029  
Root: 4:         0.07470676        -0.00063726         0.00363785  

Iteration:    3   Subspace Size:   27
Root: 1:        -0.09354265        -0.00000063         0.00008703  
Root: 2:         0.01489001        -0.00000832         0.00048666  
Root: 3:         0.03192140        -0.00000830         0.00039967  
Root: 4:         0.07466577        -0.00004099         0.00099910  

Iteration:    4   Subspace Size:   31
Root: 1:        -0.09354266        -0.00000001         0.00001155  
Root: 2:         0.01488960        -0.00000041         0.00009655  
Root: 3:         0.03192108        -0.00000032         0.00007952  
Root: 4:         0.07466255        -0.00000322         0.00028237  

Iteration:    5   Subspace Size:   35
Root: 1:        -0.09354266        -0.00000000         0.00000153  
Root: 2:         0.01488958        -0.00000002         0.00001865  
Root: 3:         0.03192106        -0.00000001         0.00001497  
Root: 4:         0.07466229        -0.00000025         0.00007847  

Iteration:    6   Subspace Size:   39
Root: 1:        -0.09354266        -0.00000000         0.00000022  Converged
Root: 2:         0.01488958        -0.00000000         0.00000319  
Root: 3:         0.03192106        -0.00000000         0.00000256  
Root: 4:         0.07466228        -0.00000002         0.00001830  

Iteration:    7   Subspace Size:   42
Root: 1:        -0.09354266        -0.00000000         0.00000019  Converged
Root: 2:         0.01488958        -0.00000000         0.00000057  Converged
Root: 3:         0.03192106        -0.00000000         0.00000048  Converged
Root: 4:         0.07466228        -0.00000000         0.00000450  

Iteration:    8   Subspace Size:   43
Root: 1:        -0.09354266        -0.00000000         0.00000019  Converged
Root: 2:         0.01488958        -0.00000000         0.00000056  Converged
Root: 3:         0.03192106        -0.00000000         0.00000046  Converged
Root: 4:         0.07466228        -0.00000000         0.00000098  Converged

Davidson converged in 8 iterations
43 sigma vectors were formed

      Davidson Diagonalization Parameters
-----------------------------------------------
Number of roots to find:                    4
Number of guess vectors:                   15
Maximum subspace size:                    300
Number of vectors to save:                  4
Collapse vectors per root:                  2
Number of CSFs:                          2016
Maximum Davidson iterations:              500
Residual convergence:                 1.0e-06
Orthogonality tolerance:              1.0e-12
Use incremental sigma vectors:             No

Davidson memory usage:  12.58 MB

Guess Vectors:
  64 &  62 :  open  :    -0.075191
  64 &  63 :  open  :    -0.066344
  64 &  60 :  open  :     0.015279
  64 &  61 :  open  :     0.026063
  63 &  62 :  open  :     0.036280
  64 &  58 :  open  :     0.039649
  64 &  59 :  open  :     0.050532
  64 &  57 :  open  :     0.063362
  64 &  56 :  open  :     0.115949
  62 &  60 :  open  :     0.117903
  64 &  55 :  open  :     0.120545
  64 &  53 :  open  :     0.125034
  63 &  60 :  open  :     0.126750
  62 &  61 :  open  :     0.128687
  64 &  54 :  open  :     0.131468

  Root           Eigenvalue       Energy Change        Residual
-------------------------------------------------------------------
Iteration:    0   Subspace Size:   15
Root: 1:         0.00145145         0.00145145         0.02305309  
Root: 2:         0.01556828         0.01556828         0.03721202  
Root: 3:         0.06455749         0.06455749         0.02101894  
Root: 4:         0.07865709         0.07865709         0.02686123  

Iteration:    1   Subspace Size:   19
Root: 1:        -0.00015864        -0.00161009         0.00318819  
Root: 2:         0.01245917        -0.00310911         0.00654758  
Root: 3:         0.06302168        -0.00153580         0.00501044  
Root: 4:         0.07582677        -0.00283032         0.00764287  

Iteration:    2   Subspace Size:   23
Root: 1:        -0.00018579        -0.00002715         0.00040860  
Root: 2:         0.01236118        -0.00009799         0.00092035  
Root: 3:         0.06294004        -0.00008164         0.00110799  
Root: 4:         0.07563355        -0.00019323         0.00109817  

Iteration:    3   Subspace Size:   27
Root: 1:        -0.00018620        -0.00000041         0.00006209  
Root: 2:         0.01235932        -0.00000186         0.00017228  
Root: 3:         0.06293641        -0.00000364         0.00019851  
Root: 4:         0.07562962        -0.00000393         0.00015629  

Iteration:    4   Subspace Size:   31
Root: 1:        -0.00018621        -0.00000001         0.00000906  
Root: 2:         0.01235926        -0.00000006         0.00002897  
Root: 3:         0.06293630        -0.00000011         0.00004255  
Root: 4:         0.07562954        -0.00000007         0.00003540  

Iteration:    5   Subspace Size:   35
Root: 1:        -0.00018621        -0.00000000         0.00000139  
Root: 2:         0.01235926        -0.00000000         0.00000440  
Root: 3:         0.06293630        -0.00000000         0.00000820  
Root: 4:         0.07562954        -0.00000000         0.00000800  

Iteration:    6   Subspace Size:   39
Root: 1:        -0.00018621        -0.00000000         0.00000022  Converged
Root: 2:         0.01235926        -0.00000000         0.00000068  Converged
Root: 3:         0.06293630        -0.00000000         0.00000172  
Root: 4:         0.07562954        -0.00000000         0.00000115  

Iteration:    7   Subspace Size:   41
Root: 1:        -0.00018621        -0.00000000         0.00000017  Converged
Root: 2:         0.01235926        -0.00000000         0.00000062  Converged
Root: 3:         0.06293630        -0.00000000         0.00000032  Converged
Root: 4:         0.07562954        -0.00000000         0.00000025  Converged

Davidson converged in 7 iterations
41 sigma vectors were formed

  Root   Mult.   Total Energy (a.u.)   Ex. Energy (a.u.)     Ex. Energy (eV)     Ex. Energy (nm)        Osc. (a.u.)  
-------------------------------------------------------------------------------------------------------------------
     1  singlet       -779.59833953
     2  triplet       -779.50498308          0.09335645          2.54035794        488.05807561          0.00000000
     3  triplet       -779.49243761          0.10590192          2.88173747        430.24120616          0.00000000
     4  singlet       -779.48990729          0.10843224          2.95059099        420.20131222          0.01190902
     5  singlet       -779.47287581          0.12546373          3.41404113        363.15971613          1.54012640
     6  triplet       -779.44186057          0.15647896          4.25800847        291.17889617          0.00000000
     7  singlet       -779.43013459          0.16820494          4.57708851        270.88010319          0.04226939
     8  triplet       -779.42916733          0.16917220          4.60340903        269.33131461          0.00000000

Singlet  1: Largest CI coefficients:
  64  &  64 : closed :   0.994361

Triplet  2: Largest CI coefficients:
  63  &  64 :  open  :  -0.699257
  64  &  63 :  open  :   0.699257

Triplet  3: Largest CI coefficients:
  62  &  64 :  open  :   0.697302
  64  &  62 :  open  :  -0.697302

Singlet  4: Largest CI coefficients:
  62  &  64 :  open  :   0.688584
  64  &  62 :  open  :   0.688584
  63  &  64 :  open  :   0.104181
  64  &  63 :  open  :   0.104181

Singlet  5: Largest CI coefficients:
  63  &  64 :  open  :  -0.692506
  64  &  63 :  open  :  -0.692506
  62  &  64 :  open  :   0.103655
  64  &  62 :  open  :   0.103655

Triplet  6: Largest CI coefficients:
  60  &  64 :  open  :   0.601343
  64  &  60 :  open  :  -0.601343
  61  &  64 :  open  :   0.335711
  64  &  61 :  open  :  -0.335711

Singlet  7: Largest CI coefficients:
  60  &  64 :  open  :   0.505494
  64  &  60 :  open  :   0.505494
  61  &  64 :  open  :   0.464720
  64  &  61 :  open  :   0.464720

Triplet  8: Largest CI coefficients:
  61  &  64 :  open  :  -0.613532
  64  &  61 :  open  :   0.613532
  60  &  64 :  open  :   0.339640
  64  &  60 :  open  :  -0.339640

Singlet state dipole moments:

  Root       Dx         Dy         Dz         |D|  (Debye)
------------------------------------------------------------
     1   -11.4487     2.8699     0.5467    11.8156
     2    -8.0213     1.7063     0.1503     8.2022
     3   -10.6717     2.2645     1.7333    11.0462
     4     5.4448    -0.0672    -1.0414     5.5439

Triplet state dipole moments:

  Root       Dx         Dy         Dz         |D|  (Debye)
------------------------------------------------------------
     1   -11.2287     2.2811     1.8554    11.6073
     2    -7.9776     1.6462     0.2255     8.1488
     3     6.9946    -0.3542    -1.3182     7.1265
     4    11.0429    -0.9425    -0.7320    11.1072

Transition dipole moments between singlet states:

    Transition       Tx         Ty         Tz         |T| (a.u.)
------------------------------------------------------------------
     1 ->    2    -0.3612     0.1786    -0.0489     0.4059
     1 ->    3     4.1703    -1.0045     0.1119     4.2911
     1 ->    4    -0.6050     0.0129     0.1038     0.6140
     2 ->    3     0.1731    -0.0504    -0.0781     0.1964
     2 ->    4     0.2795     0.0034    -0.1774     0.3310
     3 ->    4    -2.1121     0.3276     0.2339     2.1501

Transition dipole moments between triplet states:

    Transition       Tx         Ty         Tz         |T| (a.u.)
------------------------------------------------------------------
     1 ->    2    -0.0362    -0.0168     0.0335     0.0521
     1 ->    3    -1.5589     0.2369     0.0187     1.5769
     1 ->    4    -0.5284     0.0617    -0.2158     0.5741
     2 ->    3    -0.0664     0.0540    -0.1505     0.1731
     2 ->    4    -0.1831     0.0253    -0.0035     0.1849
     3 ->    4    -0.1342     0.0399     0.1855     0.2325

Magnet in gcp call
 n=          32
 coors(1) =   -9.17769275140764        1.99082348266370     
 -0.444555274480479     
 coors(2) =   -8.40448680563327        1.28445037000859     
   1.91162490759657     
 elements:            7           6
 gcp_e =   0.000000000000000E+000
 echo:  F
 pbc:  F
 method =pbeh3c              
 in gcp call
 n=          32
 coors(1) =   -9.17769275140764        1.99082348266370     
 -0.444555274480479     
 coors(2) =   -8.40448680563327        1.28445037000859     
   1.91162490759657     
 elements:            7           6
 gcp_e =   0.000000000000000E+000
 echo:  F
 pbc:  F
 method =pbeh3c              
ic transition dipole moments and rotational strengths:

 Transition      Lx         Ly         Lz       R(len)     R(vel) (a.u.)
------------------------------------------------------------------------
 1 ->    2     0.0786     0.1263    -0.1099     0.0005     0.0019
 1 ->    3    -0.1562    -0.6795    -0.2971     0.0023     0.0510
 1 ->    4    -0.0235     0.1825    -0.0461    -0.0118    -0.0460

Electric transition quadrupole moments (Cartesian):

 Transition      Qxy        Qxz        Qyz        Qxx        Qyy        Qzz       norm (a.u.)
----------------------------------------------------------------------------------------------
 1 ->    2    -0.3574     0.1971     0.1854     1.0820     0.0076     0.0263     1.1715
 1 ->    3     1.8417    -0.1608     0.1696    -7.4976    -0.3401    -0.3152     7.7379
 1 ->    4     3.6977     2.1061    -0.3881   -19.5197    -0.7885    -0.1422    19.9980


Building Xtilde...

Building Z-vector RHS...

 Generating 2nd functional diffs
Solving CPSCF equations
Using DIIS solver

 Iter         Residual      
------  --------------------
    1      3.338097369954
    2      6.876131307817
    3      0.794170426652
    4      0.042976614836
    5      0.012172715531
    6      0.005803138581
    7      0.002453513546
    8      0.000816367086
    9      0.000250955730
   10      0.000117510183
   11      0.000039746421
   12      0.000026266522
   13      0.000008696113
   14      0.000004456032
   15      0.000001663532
   16      0.000000902291

CPSCF converged

Building X...

Computing grad Generating 2nd functional diffs
 Generating 2nd functional diffs
Building Xtilde...

Building Z-vector RHS...

 Generating 2nd functional diffs
Solving CPSCF equations
Using DIIS solver

 Iter         Residual      
------  --------------------
    1      2.118598270906
    2      4.012481714366
    3      0.608297223770
    4      0.080334386409
    5      0.015469927499
    6      0.005372999776
    7      0.002836803277
    8      0.000953083588
    9      0.000401422877
   10      0.000167938489
   11      0.000052497923
   12      0.000025096828
   13      0.000005209362
   14      0.000002592577
   15      0.000000757554

CPSCF converged

Building X...

Computing grad Generating 2nd functional diffs
 Generating 2nd functional diffs
Building Xtilde...

Building Z-vector RHS...

 Generating 2nd functional diffs
Solving CPSCF equations
Using DIIS solver

 Iter         Residual      
------  --------------------
    1      0.254549548466
    2      0.475322838409
    3      0.050914055296
    4      0.007754236402
    5      0.002828909936
    6      0.000746591401
    7      0.000365055564
    8      0.000105029439
    9      0.000043508189
   10      0.000014109249
   11      0.000005616842
   12      0.000002292411
   13      0.000000976422

CPSCF converged

Building X...

 Generating 2nd functional diffs
 Generating 2nd functional diffs
Lower state energy:      -779.4899072899
Upper state energy:      -779.4728758076
Energy difference:          0.0170314822
 Energy calculation finished, energy:  0.000000000E+00

Converting Cartesians to HDLC

Converting Cartesians to HDLC

Converting Cartesians to HDLC
 in dlf_makehessian...
Updating Hessian with the BFGS update, No     3
Testing convergence  in cycle    4
    Energy  0.0000E+00 Target: 1.0000E-05 converged?  yes
  Max step  5.2876E+00 Target: 4.0000E-04 converged?   no
  RMS step  6.4285E-01 Target: 2.6667E-04 converged?   no
  Max grad  3.4164E-01 Target: 1.0000E-04 converged?   no
  RMS grad  5.8805E-02 Target: 6.6667E-05 converged?   no

Converting HDLC to Cartesians
 in gcp call
 n=          32
 coors(1) =   -9.51542659883188        2.02704001588284     
 -0.192591169068941     
 coors(2) =   -8.41866646056864        1.31014804008467     
   2.01915828649897     
 elements:            7           6
 gcp_e =    1.00000000000000     
 echo:  F
 pbc:  F
 method =pbeh3c              
DFTD Energy:    -0.0210963 hartree
gCP Energy:     0.0589576 hartree
| Total AOs: 316    Total MOs: 298
Setting up the DFT grid...
| time to set the grid = 0.07 s
DFT grid points: 367390 (11480 points/atom)

                      *** Start SCF Iterations ***

 Iter     DIIS Error       Energy change      Electrons        XC Energy           Energy        Time(s)
----------------------------------------------------------------------------------------------------------
Initial temperature is 0.250000
| Skip purify step
|    1     0.1041390838    -779.1479361378   125.7976675144   -64.3861944855    -779.1479361378     1.44  
|    2     0.0494707320      +7.0524963191   126.0000100260   -63.6927384352    -772.0954398187     1.41  
|    3     0.0381452656      -0.0233528560   126.0000092046   -63.8355638941    -772.1187926747     1.40  
|    4     0.0238972680      -0.0603405480   126.0000096268   -63.8377214264    -772.1791332227     1.39  
|    5     0.0117822195      -0.0126670280   126.0000097632   -63.8230729490    -772.1918002507     1.34  
|    6     0.0019632445      -0.0024925003   126.0000095948   -63.8221171425    -772.1942927511     1.33  
|    7     0.0006529783      -0.0001962885   126.0000096733   -63.8217925961    -772.1944890395     1.30  
|    8     0.0003018176      -0.0000135356   126.0000096637   -63.8234887890    -772.1945025752     1.27  
|    9     0.0000912191      -0.0000038292   126.0000096660   -63.8233157901    -772.1945064044     1.48  
|   10     0.0000551684      -0.0000003422   126.0000096658   -63.8230820109    -772.1945067466     1.23  
|   11     0.0000188632      -0.0000000907   126.0000096666   -63.8231158141    -772.1945068374     1.20  
----------------------------------------------------------------------------------------------------------
FINAL ENERGY: -772.1945068374 a.u.
Fractional Occupation Entropy: 0.0000000000
Mermin Free Energy:            -772.1945068374
DISPERSION CONTRIBUTION TO ENERGY: -0.0210963386 a.u.
GCP BSSE CORRECTION: 0.0589576295 a.u.
HOMO-LUMO GAP: 3.370 eV
CENTER OF MASS: {-0.055101, -0.144207, -0.016576} ANGS
DIPOLE MOMENT: {-6.848994, 2.590809, 0.652071} (|D| = 7.351612) DEBYE
Writing out molden info

Running Mulliken population analysis...


  Restricted hh-TDA Parameters
--------------------------------------------
Number of occupied orbitals:            64
Number of virtual orbitals:            234
Number of molecular orbitals:          298
Number of basis functions:             316
Multiplicity of target state:      singlet

 Generating 2nd functional diffs
Reference energy:             -779.5381619960
Number of electrons:           128.0000098196
XC energy:                     -65.1365995778

      Davidson Diagonalization Parameters
-----------------------------------------------
Number of roots to find:                    4
Number of guess vectors:                   15
Maximum subspace size:                    300
Number of vectors to save:                  4
Collapse vectors per root:                  2
Number of CSFs:                          2080
Maximum Davidson iterations:              500
Residual convergence:                 1.0e-06
Orthogonality tolerance:              1.0e-12
Use incremental sigma vectors:             No

Davidson memory usage:  12.89 MB

Guess Vectors:
  64 &  64 : closed :    -0.176130
  64 &  62 :  open  :    -0.059277
  64 &  63 :  open  :    -0.057430
  64 &  61 :  open  :     0.005325
  64 &  57 :  open  :     0.030009
  64 &  60 :  open  :     0.030482
  64 &  58 :  open  :     0.046595
  64 &  59 :  open  :     0.056410
  62 &  62 : closed :     0.057576
  63 &  62 :  open  :     0.059423
  63 &  63 : closed :     0.061271
  64 &  55 :  open  :     0.102029
  64 &  56 :  open  :     0.117738
  62 &  61 :  open  :     0.122178
  63 &  61 :  open  :     0.124025

  Root           Eigenvalue       Energy Change        Residual
-------------------------------------------------------------------
Iteration:    0   Subspace Size:   15
Root: 1:        -0.08889418        -0.08889418         0.03593422  
Root: 2:         0.03017086         0.03017086         0.04144786  
Root: 3:         0.05033225         0.05033225         0.04221810  
Root: 4:         0.06984336         0.06984336         0.03893934  

Iteration:    1   Subspace Size:   19
Root: 1:        -0.09089634        -0.00200216         0.00397323  
Root: 2:         0.02597156        -0.00419930         0.00890311  
Root: 3:         0.04609550        -0.00423675         0.00835595  
Root: 4:         0.06575725        -0.00408611         0.00906774  

Iteration:    2   Subspace Size:   23
Root: 1:        -0.09092301        -0.00002667         0.00075462  
Root: 2:         0.02577256        -0.00019900         0.00146825  
Root: 3:         0.04594766        -0.00014784         0.00227829  
Root: 4:         0.06552796        -0.00022930         0.00270274  

Iteration:    3   Subspace Size:   27
Root: 1:        -0.09092397        -0.00000096         0.00010163  
Root: 2:         0.02576684        -0.00000572         0.00028676  
Root: 3:         0.04593812        -0.00000954         0.00064161  
Root: 4:         0.06551065        -0.00001731         0.00073151  

Iteration:    4   Subspace Size:   31
Root: 1:        -0.09092399        -0.00000001         0.00001345  
Root: 2:         0.02576664        -0.00000020         0.00005522  
Root: 3:         0.04593742        -0.00000070         0.00010265  
Root: 4:         0.06550945        -0.00000120         0.00014797  

Iteration:    5   Subspace Size:   35
Root: 1:        -0.09092399        -0.00000000         0.00000189  
Root: 2:         0.02576663        -0.00000001         0.00001044  
Root: 3:         0.04593740        -0.00000002         0.00001827  
Root: 4:         0.06550941        -0.00000005         0.00003227  

Iteration:    6   Subspace Size:   39
Root: 1:        -0.09092399        -0.00000000         0.00000024  Converged
Root: 2:         0.02576663        -0.00000000         0.00000201  
Root: 3:         0.04593740        -0.00000000         0.00000283  
Root: 4:         0.06550940        -0.00000000         0.00000654  

Iteration:    7   Subspace Size:   42
Root: 1:        -0.09092399        -0.00000000         0.00000022  Converged
Root: 2:         0.02576663        -0.00000000         0.00000032  Converged
Root: 3:         0.04593740        -0.00000000         0.00000054  Converged
Root: 4:         0.06550940        -0.00000000         0.00000129  

Iteration:    8   Subspace Size:   43
Root: 1:        -0.09092399        -0.00000000         0.00000021  Converged
Root: 2:         0.02576663        -0.00000000         0.00000031  Converged
Root: 3:         0.04593740        -0.00000000         0.00000049  Converged
Root: 4:         0.06550940        -0.00000000         0.00000025  Converged

Davidson converged in 8 iterations
43 sigma vectors were formed

      Davidson Diagonalization Parameters
-----------------------------------------------
Number of roots to find:                    4
Number of guess vectors:                   15
Maximum subspace size:                    300
Number of vectors to save:                  4
Collapse vectors per root:                  2
Number of CSFs:                          2016
Maximum Davidson iterations:              500
Residual convergence:                 1.0e-06
Orthogonality tolerance:              1.0e-12
Use incremental sigma vectors:             No

Davidson memory usage:  12.58 MB

Guess Vectors:
  64 &  62 :  open  :    -0.059277
  64 &  63 :  open  :    -0.057430
  64 &  61 :  open  :     0.005325
  64 &  57 :  open  :     0.030009
  64 &  60 :  open  :     0.030482
  64 &  58 :  open  :     0.046595
  64 &  59 :  open  :     0.056410
  63 &  62 :  open  :     0.059423
  64 &  55 :  open  :     0.102029
  64 &  56 :  open  :     0.117738
  62 &  61 :  open  :     0.122178
  63 &  61 :  open  :     0.124025
  64 &  53 :  open  :     0.129681
  64 &  54 :  open  :     0.138655
  62 &  57 :  open  :     0.146863

  Root           Eigenvalue       Energy Change        Residual
-------------------------------------------------------------------
Iteration:    0   Subspace Size:   15
Root: 1:         0.01233033         0.01233033         0.02269094  
Root: 2:         0.02665911         0.02665911         0.03507616  
Root: 3:         0.05658293         0.05658293         0.02026756  
Root: 4:         0.07839107         0.07839107         0.02412043  

Iteration:    1   Subspace Size:   19
Root: 1:         0.01080295        -0.00152738         0.00295982  
Root: 2:         0.02351694        -0.00314217         0.00756607  
Root: 3:         0.05519078        -0.00139215         0.00394754  
Root: 4:         0.07611125        -0.00227983         0.00658055  

Iteration:    2   Subspace Size:   23
Root: 1:         0.01077841        -0.00002454         0.00040907  
Root: 2:         0.02336627        -0.00015068         0.00113307  
Root: 3:         0.05514018        -0.00005060         0.00079245  
Root: 4:         0.07597521        -0.00013604         0.00100024  

Iteration:    3   Subspace Size:   27
Root: 1:         0.01077796        -0.00000045         0.00005425  
Root: 2:         0.02336281        -0.00000346         0.00018690  
Root: 3:         0.05513825        -0.00000193         0.00014325  
Root: 4:         0.07597181        -0.00000340         0.00021779  

Iteration:    4   Subspace Size:   31
Root: 1:         0.01077795        -0.00000001         0.00000805  
Root: 2:         0.02336273        -0.00000008         0.00003466  
Root: 3:         0.05513819        -0.00000006         0.00002621  
Root: 4:         0.07597164        -0.00000017         0.00003041  

Iteration:    5   Subspace Size:   35
Root: 1:         0.01077795        -0.00000000         0.00000126  
Root: 2:         0.02336273        -0.00000000         0.00000530  
Root: 3:         0.05513818        -0.00000000         0.00000477  
Root: 4:         0.07597163        -0.00000000         0.00000533  

Iteration:    6   Subspace Size:   39
Root: 1:         0.01077795        -0.00000000         0.00000019  Converged
Root: 2:         0.02336273        -0.00000000         0.00000086  Converged
Root: 3:         0.05513818        -0.00000000         0.00000095  Converged
Root: 4:         0.07597163        -0.00000000         0.00000069  Converged

Davidson converged in 6 iterations
39 sigma vectors were formed

  Root   Mult.   Total Energy (a.u.)   Ex. Energy (a.u.)     Ex. Energy (eV)     Ex. Energy (nm)        Osc. (a.u.)  
-------------------------------------------------------------------------------------------------------------------
     1  singlet       -779.62908599
     2  triplet       -779.52738404          0.10170194          2.76745014        448.00886893          0.00000000
     3  triplet       -779.51479927          0.11428672          3.10989928        398.67600037          0.00000000
     4  singlet       -779.51239536          0.11669062          3.17531288        390.46300425          0.00332465
     5  singlet       -779.49222459          0.13686139          3.72418735        332.91617445          1.63641681
     6  triplet       -779.48302381          0.14606217          3.97455328        311.94504604          0.00000000
     7  singlet       -779.47265259          0.15643339          4.25676850        291.26371511          0.03709737
     8  triplet       -779.46219036          0.16689562          4.54146020        273.00519040          0.00000000

Singlet  1: Largest CI coefficients:
  64  &  64 : closed :  -0.995094

Triplet  2: Largest CI coefficients:
  63  &  64 :  open  :   0.700227
  64  &  63 :  open  :  -0.700227

Triplet  3: Largest CI coefficients:
  62  &  64 :  open  :   0.692605
  64  &  62 :  open  :  -0.692605
  62  &  63 :  open  :   0.102482
  63  &  62 :  open  :  -0.102482

Singlet  4: Largest CI coefficients:
  62  &  64 :  open  :  -0.689159
  64  &  62 :  open  :  -0.689159
  62  &  63 :  open  :  -0.111496
  63  &  62 :  open  :  -0.111496

Singlet  5: Largest CI coefficients:
  63  &  64 :  open  :   0.693361
  64  &  63 :  open  :   0.693361

Triplet  6: Largest CI coefficients:
  61  &  64 :  open  :   0.683960
  64  &  61 :  open  :  -0.683960
  60  &  64 :  open  :   0.109669
  64  &  60 :  open  :  -0.109669

Singlet  7: Largest CI coefficients:
  61  &  64 :  open  :   0.682715
  64  &  61 :  open  :   0.682715
  61  &  63 :  open  :   0.100931
  63  &  61 :  open  :   0.100931

Triplet  8: Largest CI coefficients:
  60  &  64 :  open  :   0.693326
  64  &  60 :  open  :  -0.693326
  61  &  64 :  open  :  -0.113992
  64  &  61 :  open  :   0.113992

Singlet state dipole moments:

  Root       Dx         Dy         Dz         |D|  (Debye)
------------------------------------------------------------
     1   -13.9192     3.3549     0.9860    14.3517
     2    -6.5154     1.7516    -2.0136     7.0409
     3   -13.5810     2.9645     1.8936    14.0292
     4     4.3584    -0.0893     0.0011     4.3594

Triplet state dipole moments:

  Root       Dx         Dy         Dz         |D|  (Debye)
------------------------------------------------------------
     1   -14.1839     2.9691     1.7229    14.5934
     2    -6.4408     1.7207    -1.9394     6.9430
     3     6.1430    -0.4430    -0.1904     6.1619
     4    10.3876    -1.1336     1.0830    10.5053

Transition dipole moments between singlet states:

    Transition       Tx         Ty         Tz         |T| (a.u.)
------------------------------------------------------------------
     1 ->    2    -0.1833     0.0897    -0.0329     0.2067
     1 ->    3     4.1138    -1.0058    -0.0168     4.2350
     1 ->    4    -0.5003     0.0437    -0.3218     0.5964
     2 ->    3    -0.0119    -0.0482    -0.0698     0.0857
     2 ->    4     0.4659    -0.0465    -0.0679     0.4731
     3 ->    4    -2.1596     0.3905    -0.0088     2.1946

Transition dipole moments between triplet states:

    Transition       Tx         Ty         Tz         |T| (a.u.)
------------------------------------------------------------------
     1 ->    2    -0.0779     0.0705     0.0911     0.1390
     1 ->    3    -0.3523     0.0811    -0.3497     0.5030
     1 ->    4    -0.4922     0.0699    -0.1510     0.5196
     2 ->    3    -0.5388     0.0513     0.0409     0.5428
     2 ->    4     0.1766    -0.0300    -0.0490     0.1857
     3 ->    4    -0.1144     0.0563     0.2128     0.2481

Magnet in gcp call
 n=          32
 coors(1) =   -9.51542659883188        2.02704001588284     
 -0.192591169068941     
 coors(2) =   -8.41866646056864        1.31014804008467     
   2.01915828649897     
 elements:            7           6
 gcp_e =   0.000000000000000E+000
 echo:  F
 pbc:  F
 method =pbeh3c              
 in gcp call
 n=          32
 coors(1) =   -9.51542659883188        2.02704001588284     
 -0.192591169068941     
 coors(2) =   -8.41866646056864        1.31014804008467     
   2.01915828649897     
 elements:            7           6
 gcp_e =   0.000000000000000E+000
 echo:  F
 pbc:  F
 method =pbeh3c              
ic transition dipole moments and rotational strengths:

 Transition      Lx         Ly         Lz       R(len)     R(vel) (a.u.)
------------------------------------------------------------------------
 1 ->    2     0.0376     0.0714    -0.3012    -0.0094    -0.0315
 1 ->    3    -0.0986    -0.4495    -0.2322    -0.0503    -0.0856
 1 ->    4    -0.0521    -0.0149    -0.0384    -0.0378    -0.0840

Electric transition quadrupole moments (Cartesian):

 Transition      Qxy        Qxz        Qyz        Qxx        Qyy        Qzz       norm (a.u.)
----------------------------------------------------------------------------------------------
 1 ->    2     0.1790     0.1165     0.0618    -0.8161    -0.0687     0.1197     0.8570
 1 ->    3     2.6143     0.1844     0.0810   -11.5598    -0.4973    -0.1152    11.8645
 1 ->    4     3.7878    -0.0234     0.0052   -18.7880    -0.8962     0.7515    19.2016


Building Xtilde...

Building Z-vector RHS...

 Generating 2nd functional diffs
Solving CPSCF equations
Using DIIS solver

 Iter         Residual      
------  --------------------
    1      3.988635612457
    2      8.739941785841
    3      0.972827194623
    4      0.140818317531
    5      0.023558622506
    6      0.009463752434
    7      0.005083744243
    8      0.002324821706
    9      0.000630603866
   10      0.000163482164
   11      0.000063902252
   12      0.000036698269
   13      0.000014705530
   14      0.000006474741
   15      0.000002153019
   16      0.000001516324
   17      0.000000567689

CPSCF converged

Building X...

Computing grad Generating 2nd functional diffs
 Generating 2nd functional diffs
Building Xtilde...

Building Z-vector RHS...

 Generating 2nd functional diffs
Solving CPSCF equations
Using DIIS solver

 Iter         Residual      
------  --------------------
    1      2.150396425721
    2      4.046227474970
    3      0.750072894536
    4      0.129551323901
    5      0.016055534302
    6      0.006164455793
    7      0.002598374621
    8      0.001166229187
    9      0.000441397606
   10      0.000191346105
   11      0.000065260299
   12      0.000031817061
   13      0.000008027357
   14      0.000003276080
   15      0.000001227702
   16      0.000000488262

CPSCF converged

Building X...

Computing grad Generating 2nd functional diffs
 Generating 2nd functional diffs
Building Xtilde...

Building Z-vector RHS...

 Generating 2nd functional diffs
Solving CPSCF equations
Using DIIS solver

 Iter         Residual      
------  --------------------
    1      0.164867434887
    2      0.324481014028
    3      0.041032633024
    4      0.008055974798
    5      0.002168623520
    6      0.000831350176
    7      0.000332843670
    8      0.000095092676
    9      0.000047130252
   10      0.000014693061
   11      0.000006111347
   12      0.000003164068
   13      0.000001274065
   14      0.000000609428

CPSCF converged

Building X...

 Generating 2nd functional diffs
 Generating 2nd functional diffs
Lower state energy:      -779.5123953622
Upper state energy:      -779.4922245927
Energy difference:          0.0201707695
 Energy calculation finished, energy:  0.000000000E+00

Converting Cartesians to HDLC

Converting Cartesians to HDLC

Converting Cartesians to HDLC
 in dlf_makehessian...
Updating Hessian with the BFGS update, No     4
Testing convergence  in cycle    5
    Energy  0.0000E+00 Target: 1.0000E-05 converged?  yes
  Max step  2.8929E+00 Target: 4.0000E-04 converged?   no
  RMS step  3.3169E-01 Target: 2.6667E-04 converged?   no
  Max grad  4.6057E-02 Target: 1.0000E-04 converged?   no
  RMS grad  1.1031E-02 Target: 6.6667E-05 converged?   no

Converting HDLC to Cartesians
 in gcp call
 n=          32
 coors(1) =   -9.44816063257148        2.01316481853281     
 -0.197357141150249     
 coors(2) =   -8.44236176066600        1.31253256011239     
   2.08498951665877     
 elements:            7           6
 gcp_e =    1.00000000000000     
 echo:  F
 pbc:  F
 method =pbeh3c              
DFTD Energy:    -0.0211593 hartree
gCP Energy:     0.0590582 hartree
| Total AOs: 316    Total MOs: 298
Setting up the DFT grid...
| time to set the grid = 0.08 s
DFT grid points: 367311 (11478 points/atom)

                      *** Start SCF Iterations ***

 Iter     DIIS Error       Energy change      Electrons        XC Energy           Energy        Time(s)
----------------------------------------------------------------------------------------------------------
Initial temperature is 0.250000
| Skip purify step
|    1     0.0505018957    -779.2744911962   125.8937791866   -64.3788861490    -779.2744911962     1.43  
|    2     0.0683643130      +7.2957057708   126.0000108943   -63.6783629972    -771.9787854254     1.41  
|    3     0.0390752104      -0.1493143999   126.0000090788   -63.7510905377    -772.1280998253     1.40  
|    4     0.0319284614      -0.0174156537   126.0000095009   -63.7945347905    -772.1455154789     1.37  
|    5     0.0082434738      -0.0211368789   126.0000096160   -63.7969423761    -772.1666523579     1.35  
|    6     0.0042535147      -0.0020242165   126.0000093043   -63.8024971067    -772.1686765743     1.32  
|    7     0.0009267557      -0.0005086516   126.0000094227   -63.8003187475    -772.1691852260     1.28  
|    8     0.0004030154      -0.0000173267   126.0000094089   -63.8015523668    -772.1692025527     1.25  
|    9     0.0001658692      -0.0000079877   126.0000094106   -63.8018375546    -772.1692105404     1.46  
|   10     0.0000926763      -0.0000009188   126.0000094116   -63.8014767668    -772.1692114592     1.22  
|   11     0.0000280048      -0.0000001947   126.0000094119   -63.8014711950    -772.1692116539     1.21  
----------------------------------------------------------------------------------------------------------
FINAL ENERGY: -772.1692116539 a.u.
Fractional Occupation Entropy: 0.0000000000
Mermin Free Energy:            -772.1692116539
DISPERSION CONTRIBUTION TO ENERGY: -0.0211593375 a.u.
GCP BSSE CORRECTION: 0.0590581505 a.u.
HOMO-LUMO GAP: 3.085 eV
CENTER OF MASS: {-0.068645, -0.141851, -0.010779} ANGS
DIPOLE MOMENT: {-5.960091, 2.413166, 0.375231} (|D| = 6.441028) DEBYE
Writing out molden info

Running Mulliken population analysis...


  Restricted hh-TDA Parameters
--------------------------------------------
Number of occupied orbitals:            64
Number of virtual orbitals:            234
Number of molecular orbitals:          298
Number of basis functions:             316
Multiplicity of target state:      singlet

 Generating 2nd functional diffs
Reference energy:             -779.5149248190
Number of electrons:           128.0000095614
XC energy:                     -65.1145017679

      Davidson Diagonalization Parameters
-----------------------------------------------
Number of roots to find:                    4
Number of guess vectors:                   15
Maximum subspace size:                    300
Number of vectors to save:                  4
Collapse vectors per root:                  2
Number of CSFs:                          2080
Maximum Davidson iterations:              500
Residual convergence:                 1.0e-06
Orthogonality tolerance:              1.0e-12
Use incremental sigma vectors:             No

Davidson memory usage:  12.89 MB

Guess Vectors:
  64 &  64 : closed :    -0.173892
  64 &  63 :  open  :    -0.066949
  64 &  62 :  open  :    -0.052028
  64 &  61 :  open  :     0.015631
  64 &  60 :  open  :     0.035900
  63 &  63 : closed :     0.039995
  64 &  58 :  open  :     0.046529
  64 &  57 :  open  :     0.052510
  63 &  62 :  open  :     0.054916
  64 &  59 :  open  :     0.054977
  62 &  62 : closed :     0.069836
  64 &  55 :  open  :     0.120560
  64 &  53 :  open  :     0.121762
  63 &  61 :  open  :     0.122574
  64 &  56 :  open  :     0.124332

  Root           Eigenvalue       Energy Change        Residual
-------------------------------------------------------------------
Iteration:    0   Subspace Size:   15
Root: 1:        -0.08902461        -0.08902461         0.03482437  
Root: 2:         0.03765089         0.03765089         0.04373729  
Root: 3:         0.03931544         0.03931544         0.04228936  
Root: 4:         0.07872789         0.07872789         0.03586522  

Iteration:    1   Subspace Size:   19
Root: 1:        -0.09088756        -0.00186295         0.00379331  
Root: 2:         0.03330213        -0.00434875         0.00936380  
Root: 3:         0.03533286        -0.00398259         0.00812012  
Root: 4:         0.07538082        -0.00334708         0.00846240  

Iteration:    2   Subspace Size:   23
Root: 1:        -0.09091172        -0.00002415         0.00062407  
Root: 2:         0.03308191        -0.00022023         0.00161570  
Root: 3:         0.03519844        -0.00013442         0.00184866  
Root: 4:         0.07518381        -0.00019701         0.00228123  

Iteration:    3   Subspace Size:   27
Root: 1:        -0.09091233        -0.00000061         0.00008515  
Root: 2:         0.03307612        -0.00000579         0.00037836  
Root: 3:         0.03519224        -0.00000620         0.00048013  
Root: 4:         0.07517159        -0.00001221         0.00061740  

Iteration:    4   Subspace Size:   31
Root: 1:        -0.09091234        -0.00000001         0.00001112  
Root: 2:         0.03307583        -0.00000029         0.00007216  
Root: 3:         0.03519184        -0.00000040         0.00008475  
Root: 4:         0.07517066        -0.00000093         0.00012997  

Iteration:    5   Subspace Size:   35
Root: 1:        -0.09091234        -0.00000000         0.00000165  
Root: 2:         0.03307582        -0.00000001         0.00001255  
Root: 3:         0.03519183        -0.00000001         0.00001340  
Root: 4:         0.07517062        -0.00000003         0.00002748  

Iteration:    6   Subspace Size:   39
Root: 1:        -0.09091234        -0.00000000         0.00000019  Converged
Root: 2:         0.03307582        -0.00000000         0.00000215  
Root: 3:         0.03519182        -0.00000000         0.00000188  
Root: 4:         0.07517062        -0.00000000         0.00000503  

Iteration:    7   Subspace Size:   42
Root: 1:        -0.09091234        -0.00000000         0.00000017  Converged
Root: 2:         0.03307582        -0.00000000         0.00000035  Converged
Root: 3:         0.03519182        -0.00000000         0.00000033  Converged
Root: 4:         0.07517062        -0.00000000         0.00000102  

Iteration:    8   Subspace Size:   43
Root: 1:        -0.09091234        -0.00000000         0.00000017  Converged
Root: 2:         0.03307582        -0.00000000         0.00000035  Converged
Root: 3:         0.03519182        -0.00000000         0.00000030  Converged
Root: 4:         0.07517062        -0.00000000         0.00000022  Converged

Davidson converged in 8 iterations
43 sigma vectors were formed

      Davidson Diagonalization Parameters
-----------------------------------------------
Number of roots to find:                    4
Number of guess vectors:                   15
Maximum subspace size:                    300
Number of vectors to save:                  4
Collapse vectors per root:                  2
Number of CSFs:                          2016
Maximum Davidson iterations:              500
Residual convergence:                 1.0e-06
Orthogonality tolerance:              1.0e-12
Use incremental sigma vectors:             No

Davidson memory usage:  12.58 MB

Guess Vectors:
  64 &  63 :  open  :    -0.066949
  64 &  62 :  open  :    -0.052028
  64 &  61 :  open  :     0.015631
  64 &  60 :  open  :     0.035900
  64 &  58 :  open  :     0.046529
  64 &  57 :  open  :     0.052510
  63 &  62 :  open  :     0.054916
  64 &  59 :  open  :     0.054977
  64 &  55 :  open  :     0.120560
  64 &  53 :  open  :     0.121762
  63 &  61 :  open  :     0.122574
  64 &  56 :  open  :     0.124332
  62 &  61 :  open  :     0.137495
  63 &  60 :  open  :     0.142843
  64 &  54 :  open  :     0.152548

  Root           Eigenvalue       Energy Change        Residual
-------------------------------------------------------------------
Iteration:    0   Subspace Size:   15
Root: 1:         0.00103849         0.00103849         0.02176794  
Root: 2:         0.03378084         0.03378084         0.03555805  
Root: 3:         0.06579028         0.06579028         0.01974098  
Root: 4:         0.08224665         0.08224665         0.02225064  

Iteration:    1   Subspace Size:   19
Root: 1:        -0.00034859        -0.00138709         0.00284422  
Root: 2:         0.03074265        -0.00303819         0.00753713  
Root: 3:         0.06451757        -0.00127270         0.00347075  
Root: 4:         0.08046378        -0.00178287         0.00516834  

Iteration:    2   Subspace Size:   23
Root: 1:        -0.00037055        -0.00002196         0.00036880  
Root: 2:         0.03059651        -0.00014615         0.00108415  
Root: 3:         0.06447894        -0.00003863         0.00081783  
Root: 4:         0.08038075        -0.00008303         0.00062772  

Iteration:    3   Subspace Size:   27
Root: 1:        -0.00037090        -0.00000035         0.00004777  
Root: 2:         0.03059355        -0.00000296         0.00018571  
Root: 3:         0.06447694        -0.00000200         0.00014122  
Root: 4:         0.08037958        -0.00000117         0.00008892  

Iteration:    4   Subspace Size:   31
Root: 1:        -0.00037091        -0.00000001         0.00000662  
Root: 2:         0.03059347        -0.00000007         0.00002931  
Root: 3:         0.06447689        -0.00000006         0.00002564  
Root: 4:         0.08037956        -0.00000002         0.00002058  

Iteration:    5   Subspace Size:   35
Root: 1:        -0.00037091        -0.00000000         0.00000100  
Root: 2:         0.03059347        -0.00000000         0.00000418  
Root: 3:         0.06447689        -0.00000000         0.00000454  
Root: 4:         0.08037956        -0.00000000         0.00000265  

Iteration:    6   Subspace Size:   39
Root: 1:        -0.00037091        -0.00000000         0.00000013  Converged
Root: 2:         0.03059347        -0.00000000         0.00000062  Converged
Root: 3:         0.06447689        -0.00000000         0.00000080  Converged
Root: 4:         0.08037956        -0.00000000         0.00000054  Converged

Davidson converged in 6 iterations
39 sigma vectors were formed

  Root   Mult.   Total Energy (a.u.)   Ex. Energy (a.u.)     Ex. Energy (eV)     Ex. Energy (nm)        Osc. (a.u.)  
-------------------------------------------------------------------------------------------------------------------
     1  singlet       -779.60583716
     2  triplet       -779.51529573          0.09054143          2.46375729        503.23228306          0.00000000
     3  triplet       -779.48433135          0.12150581          3.30634081        374.98923382          0.00000000
     4  singlet       -779.48184900          0.12398816          3.37388898        367.48162563          0.02228962
     5  singlet       -779.47973299          0.12610416          3.43146835        361.31535535          1.52202510
     6  triplet       -779.45044793          0.15538923          4.22835526        293.22091713          0.00000000
     7  singlet       -779.43975420          0.16608296          4.51934661        274.34103087          0.08588720
     8  triplet       -779.43454526          0.17129190          4.66108893        265.99840198          0.00000000

Singlet  1: Largest CI coefficients:
  64  &  64 : closed :  -0.994312

Triplet  2: Largest CI coefficients:
  63  &  64 :  open  :  -0.702321
  64  &  63 :  open  :   0.702321

Triplet  3: Largest CI coefficients:
  62  &  64 :  open  :  -0.694481
  64  &  62 :  open  :   0.694481

Singlet  4: Largest CI coefficients:
  62  &  64 :  open  :  -0.687227
  64  &  62 :  open  :  -0.687227
  62  &  63 :  open  :  -0.103519
  63  &  62 :  open  :  -0.103519

Singlet  5: Largest CI coefficients:
  63  &  64 :  open  :   0.695082
  64  &  63 :  open  :   0.695082

Triplet  6: Largest CI coefficients:
  61  &  64 :  open  :   0.692813
  64  &  61 :  open  :  -0.692813

Singlet  7: Largest CI coefficients:
  61  &  64 :  open  :  -0.684614
  64  &  61 :  open  :  -0.684614
  61  &  63 :  open  :  -0.119820
  63  &  61 :  open  :  -0.119820

Triplet  8: Largest CI coefficients:
  60  &  64 :  open  :   0.701626
  64  &  60 :  open  :  -0.701626

Singlet state dipole moments:

  Root       Dx         Dy         Dz         |D|  (Debye)
------------------------------------------------------------
     1   -12.8289     3.1879     0.8049    13.2435
     2    -6.9760     1.7967    -1.3171     7.3231
     3   -12.8162     2.7376     1.9817    13.2543
     4     5.2763    -0.1693    -0.0821     5.2797

Triplet state dipole moments:

  Root       Dx         Dy         Dz         |D|  (Debye)
------------------------------------------------------------
     1   -12.3805     2.5612     1.9858    12.7977
     2    -6.8268     1.7133    -1.2958     7.1567
     3     7.2056    -0.5423    -0.3030     7.2323
     4    10.9543    -1.1886     0.5740    11.0335

Transition dipole moments between singlet states:

    Transition       Tx         Ty         Tz         |T| (a.u.)
------------------------------------------------------------------
     1 ->    2    -0.4895     0.1714    -0.0256     0.5193
     1 ->    3     4.1351    -1.0024    -0.0223     4.2549
     1 ->    4    -0.8070     0.0834    -0.3427     0.8807
     2 ->    3     0.3071    -0.1071    -0.1808     0.3721
     2 ->    4     0.3201    -0.0206    -0.1212     0.3429
     3 ->    4    -2.0280     0.3556     0.0295     2.0592

Transition dipole moments between triplet states:

    Transition       Tx         Ty         Tz         |T| (a.u.)
------------------------------------------------------------------
     1 ->    2    -0.0653     0.0813     0.0428     0.1127
     1 ->    3    -1.0909     0.1954    -0.2256     1.1310
     1 ->    4     0.3619    -0.0382     0.1739     0.4033
     2 ->    3    -0.0988    -0.0233     0.1109     0.1503
     2 ->    4    -0.1007     0.0118     0.0184     0.1030
     3 ->    4    -0.0260    -0.0219    -0.2313     0.2338

Magnetic transition dipole moments and rotational strengths:

 Transition      Lx         Ly         Lz       R(len)     R(vel) (a.u.)
------------------------------------------------------------------------
 1 in gcp call
 n=          32
 coors(1) =   -9.44816063257148        2.01316481853281     
 -0.197357141150249     
 coors(2) =   -8.44236176066600        1.31253256011239     
   2.08498951665877     
 elements:            7           6
 gcp_e =   0.000000000000000E+000
 echo:  F
 pbc:  F
 method =pbeh3c              
 in gcp call
 n=          32
 coors(1) =   -9.44816063257148        2.01316481853281     
 -0.197357141150249     
 coors(2) =   -8.44236176066600        1.31253256011239     
   2.08498951665877     
 elements:            7           6
 gcp_e =   0.000000000000000E+000
 echo:  F
 pbc:  F
 method =pbeh3c              
 ->    2     0.0300     0.0966    -0.1829    -0.0065    -0.0204
 1 ->    3    -0.1100    -0.4717    -0.2475    -0.0234    -0.0241
 1 ->    4    -0.0674    -0.1801    -0.0218    -0.0468    -0.0805

Electric transition quadrupole moments (Cartesian):

 Transition      Qxy        Qxz        Qyz        Qxx        Qyy        Qzz       norm (a.u.)
----------------------------------------------------------------------------------------------
 1 ->    2    -0.3428     0.0803     0.0641     1.3435     0.0483     0.1113     1.3956
 1 ->    3     2.3991     0.3141     0.0916   -10.6749    -0.4309    -0.2575    10.9575
 1 ->    4     4.0475    -0.4908     0.1044   -21.0145    -0.8801     0.5164    21.4309


Building Xtilde...

Building Z-vector RHS...

 Generating 2nd functional diffs
Solving CPSCF equations
Using DIIS solver

 Iter         Residual      
------  --------------------
    1      3.411302525849
    2      7.327525182072
    3      0.935471162882
    4      0.093728724340
    5      0.023571391066
    6      0.006366642911
    7      0.003436716818
    8      0.001445238301
    9      0.000364656150
   10      0.000113233343
   11      0.000050943460
   12      0.000033934933
   13      0.000013077946
   14      0.000005565050
   15      0.000001850795
   16      0.000000827952

CPSCF converged

Building X...

Computing grad Generating 2nd functional diffs
 Generating 2nd functional diffs
Building Xtilde...

Building Z-vector RHS...

 Generating 2nd functional diffs
Solving CPSCF equations
Using DIIS solver

 Iter         Residual      
------  --------------------
    1      2.302368923372
    2      4.355178957568
    3      0.749526505454
    4      0.124107479996
    5      0.018608737393
    6      0.008042557940
    7      0.003331112479
    8      0.001461174709
    9      0.000529339211
   10      0.000219972142
   11      0.000072337625
   12      0.000038932641
   13      0.000008564921
   14      0.000003172808
   15      0.000001295005
   16      0.000000648765

CPSCF converged

Building X...

Computing grad Generating 2nd functional diffs
 Generating 2nd functional diffs
Building Xtilde...

Building Z-vector RHS...

 Generating 2nd functional diffs
Solving CPSCF equations
Using DIIS solver

 Iter         Residual      
------  --------------------
    1      0.414923345327
    2      0.823498530035
    3      0.079395505723
    4      0.011854076457
    5      0.003495917866
    6      0.001142873056
    7      0.000530329415
    8      0.000196210506
    9      0.000064631793
   10      0.000028169115
   11      0.000011357730
   12      0.000005460858
   13      0.000002178243
   14      0.000001049130
   15      0.000000971229

CPSCF converged

Building X...

 Generating 2nd functional diffs
 Generating 2nd functional diffs
Lower state energy:      -779.4818489976
Upper state energy:      -779.4797329942
Energy difference:          0.0021160034
 Energy calculation finished, energy:  0.000000000E+00

Converting Cartesians to HDLC

Converting Cartesians to HDLC

Converting Cartesians to HDLC
 in dlf_makehessian...
Updating Hessian with the BFGS update, No     5
Testing convergence  in cycle    6
    Energy  0.0000E+00 Target: 1.0000E-05 converged?  yes
  Max step  2.1055E+00 Target: 4.0000E-04 converged?   no
  RMS step  2.2131E-01 Target: 2.6667E-04 converged?   no
  Max grad  6.1646E-02 Target: 1.0000E-04 converged?   no
  RMS grad  1.1169E-02 Target: 6.6667E-05 converged?   no

Converting HDLC to Cartesians
 in gcp call
 n=          32
 coors(1) =   -9.37691475432762        2.00989057287039     
 -0.278027796931257     
 coors(2) =   -8.46691985029228        1.33318817479240     
   2.04608898262927     
 elements:            7           6
 gcp_e =    1.00000000000000     
 echo:  F
 pbc:  F
 method =pbeh3c              
DFTD Energy:    -0.0212181 hartree
gCP Energy:     0.0592978 hartree
| Total AOs: 316    Total MOs: 298
Setting up the DFT grid...
| time to set the grid = 0.08 s
DFT grid points: 367210 (11475 points/atom)

                      *** Start SCF Iterations ***

 Iter     DIIS Error       Energy change      Electrons        XC Energy           Energy        Time(s)
----------------------------------------------------------------------------------------------------------
Initial temperature is 0.250000
| Skip purify step
|    1     0.0375063006    -779.3584118358   125.9742832592   -64.4111075489    -779.3584118358     1.46  
|    2     0.0475633582      +7.2954341964   126.0000198132   -63.6668190840    -772.0629776394     1.42  
|    3     0.0169959538      -0.0960118681   126.0000180803   -63.7516464066    -772.1589895075     1.39  
|    4     0.0202851369      +0.0002631660   126.0000186358   -63.7921484393    -772.1587263416     1.35  
|    5     0.0060356791      -0.0101633053   126.0000182394   -63.8019927817    -772.1688896469     1.36  
|    6     0.0036735141      -0.0012743516   126.0000182853   -63.8104029081    -772.1701639985     1.33  
|    7     0.0008280857      -0.0003587407   126.0000182947   -63.8102604111    -772.1705227392     1.29  
|    8     0.0003575382      -0.0000130473   126.0000182814   -63.8118716090    -772.1705357865     1.26  
|    9     0.0001370464      -0.0000059305   126.0000182882   -63.8120061493    -772.1705417170     1.48  
|   10     0.0000850698      -0.0000006504   126.0000182900   -63.8116287857    -772.1705423674     1.23  
|   11     0.0000229522      -0.0000001529   126.0000182903   -63.8116735363    -772.1705425203     1.22  
----------------------------------------------------------------------------------------------------------
FINAL ENERGY: -772.1705425203 a.u.
Fractional Occupation Entropy: 0.0000000000
Mermin Free Energy:            -772.1705425203
DISPERSION CONTRIBUTION TO ENERGY: -0.0212181104 a.u.
GCP BSSE CORRECTION: 0.0592978033 a.u.
HOMO-LUMO GAP: 3.077 eV
CENTER OF MASS: {-0.074293, -0.142866, 0.010381} ANGS
DIPOLE MOMENT: {-5.972921, 2.415138, -0.032088} (|D| = 6.442803) DEBYE
Writing out molden info

Running Mulliken population analysis...


  Restricted hh-TDA Parameters
--------------------------------------------
Number of occupied orbitals:            64
Number of virtual orbitals:            234
Number of molecular orbitals:          298
Number of basis functions:             316
Multiplicity of target state:      singlet

 Generating 2nd functional diffs
Reference energy:             -779.5156639148
Number of electrons:           128.0000185802
XC energy:                     -65.1249190497

      Davidson Diagonalization Parameters
-----------------------------------------------
Number of roots to find:                    4
Number of guess vectors:                   15
Maximum subspace size:                    300
Number of vectors to save:                  4
Collapse vectors per root:                  2
Number of CSFs:                          2080
Maximum Davidson iterations:              500
Residual convergence:                 1.0e-06
Orthogonality tolerance:              1.0e-12
Use incremental sigma vectors:             No

Davidson memory usage:  12.89 MB

Guess Vectors:
  64 &  64 : closed :    -0.175228
  64 &  63 :  open  :    -0.068106
  64 &  62 :  open  :    -0.052980
  64 &  61 :  open  :     0.014121
  64 &  60 :  open  :     0.033458
  63 &  63 : closed :     0.039017
  64 &  58 :  open  :     0.045835
  64 &  59 :  open  :     0.053993
  63 &  62 :  open  :     0.054143
  64 &  57 :  open  :     0.057934
  62 &  62 : closed :     0.069268
  64 &  55 :  open  :     0.118975
  64 &  53 :  open  :     0.120371
  63 &  61 :  open  :     0.121244
  64 &  56 :  open  :     0.122274

  Root           Eigenvalue       Energy Change        Residual
-------------------------------------------------------------------
Iteration:    0   Subspace Size:   15
Root: 1:        -0.08991986        -0.08991986         0.03515760  
Root: 2:         0.03762710         0.03762710         0.04208175  
Root: 3:         0.03796044         0.03796044         0.04478781  
Root: 4:         0.07716635         0.07716635         0.03600000  

Iteration:    1   Subspace Size:   19
Root: 1:        -0.09181470        -0.00189483         0.00379706  
Root: 2:         0.03345754        -0.00416955         0.00920064  
Root: 3:         0.03363321        -0.00432723         0.00800664  
Root: 4:         0.07378993        -0.00337642         0.00855093  

Iteration:    2   Subspace Size:   23
Root: 1:        -0.09183892        -0.00002422         0.00062055  
Root: 2:         0.03325037        -0.00020718         0.00200812  
Root: 3:         0.03349595        -0.00013725         0.00156633  
Root: 4:         0.07358750        -0.00020243         0.00231506  

Iteration:    3   Subspace Size:   27
Root: 1:        -0.09183953        -0.00000061         0.00008291  
Root: 2:         0.03324193        -0.00000843         0.00052418  
Root: 3:         0.03349154        -0.00000441         0.00031815  
Root: 4:         0.07357499        -0.00001250         0.00060092  

Iteration:    4   Subspace Size:   31
Root: 1:        -0.09183954        -0.00000001         0.00001109  
Root: 2:         0.03324139        -0.00000054         0.00009568  
Root: 3:         0.03349136        -0.00000018         0.00005824  
Root: 4:         0.07357407        -0.00000092         0.00013775  

Iteration:    5   Subspace Size:   35
Root: 1:        -0.09183954        -0.00000000         0.00000169  
Root: 2:         0.03324138        -0.00000002         0.00001644  
Root: 3:         0.03349136        -0.00000001         0.00001001  
Root: 4:         0.07357403        -0.00000004         0.00002900  

Iteration:    6   Subspace Size:   39
Root: 1:        -0.09183954        -0.00000000         0.00000019  Converged
Root: 2:         0.03324138        -0.00000000         0.00000249  
Root: 3:         0.03349136        -0.00000000         0.00000147  
Root: 4:         0.07357403        -0.00000000         0.00000514  

Iteration:    7   Subspace Size:   42
Root: 1:        -0.09183954        -0.00000000         0.00000017  Converged
Root: 2:         0.03324138        -0.00000000         0.00000043  Converged
Root: 3:         0.03349136        -0.00000000         0.00000028  Converged
Root: 4:         0.07357403        -0.00000000         0.00000109  

Iteration:    8   Subspace Size:   43
Root: 1:        -0.09183954        -0.00000000         0.00000017  Converged
Root: 2:         0.03324138        -0.00000000         0.00000042  Converged
Root: 3:         0.03349136        -0.00000000         0.00000027  Converged
Root: 4:         0.07357403        -0.00000000         0.00000023  Converged

Davidson converged in 8 iterations
43 sigma vectors were formed

      Davidson Diagonalization Parameters
-----------------------------------------------
Number of roots to find:                    4
Number of guess vectors:                   15
Maximum subspace size:                    300
Number of vectors to save:                  4
Collapse vectors per root:                  2
Number of CSFs:                          2016
Maximum Davidson iterations:              500
Residual convergence:                 1.0e-06
Orthogonality tolerance:              1.0e-12
Use incremental sigma vectors:             No

Davidson memory usage:  12.58 MB

Guess Vectors:
  64 &  63 :  open  :    -0.068106
  64 &  62 :  open  :    -0.052980
  64 &  61 :  open  :     0.014121
  64 &  60 :  open  :     0.033458
  64 &  58 :  open  :     0.045835
  64 &  59 :  open  :     0.053993
  63 &  62 :  open  :     0.054143
  64 &  57 :  open  :     0.057934
  64 &  55 :  open  :     0.118975
  64 &  53 :  open  :     0.120371
  63 &  61 :  open  :     0.121244
  64 &  56 :  open  :     0.122274
  62 &  61 :  open  :     0.136369
  63 &  60 :  open  :     0.140580
  64 &  54 :  open  :     0.148327

  Root           Eigenvalue       Energy Change        Residual
-------------------------------------------------------------------
Iteration:    0   Subspace Size:   15
Root: 1:         0.00017140         0.00017140         0.02207788  
Root: 2:         0.03397672         0.03397672         0.03627293  
Root: 3:         0.06415809         0.06415809         0.01970429  
Root: 4:         0.08038115         0.08038115         0.02225958  

Iteration:    1   Subspace Size:   19
Root: 1:        -0.00126915        -0.00144055         0.00287829  
Root: 2:         0.03083446        -0.00314226         0.00734014  
Root: 3:         0.06290676        -0.00125133         0.00354320  
Root: 4:         0.07859522        -0.00178593         0.00519086  

Iteration:    2   Subspace Size:   23
Root: 1:        -0.00129165        -0.00002249         0.00036850  
Root: 2:         0.03069797        -0.00013650         0.00104116  
Root: 3:         0.06286633        -0.00004043         0.00084330  
Root: 4:         0.07851196        -0.00008326         0.00066068  

Iteration:    3   Subspace Size:   27
Root: 1:        -0.00129200        -0.00000035         0.00004775  
Root: 2:         0.03069533        -0.00000264         0.00017546  
Root: 3:         0.06286422        -0.00000211         0.00014164  
Root: 4:         0.07851065        -0.00000131         0.00009705  

Iteration:    4   Subspace Size:   31
Root: 1:        -0.00129201        -0.00000001         0.00000576  
Root: 2:         0.03069527        -0.00000006         0.00002763  
Root: 3:         0.06286417        -0.00000005         0.00002578  
Root: 4:         0.07851062        -0.00000003         0.00002194  

Iteration:    5   Subspace Size:   35
Root: 1:        -0.00129201        -0.00000000         0.00000082  Converged
Root: 2:         0.03069526        -0.00000000         0.00000397  
Root: 3:         0.06286417        -0.00000000         0.00000481  
Root: 4:         0.07851062        -0.00000000         0.00000281  

Iteration:    6   Subspace Size:   38
Root: 1:        -0.00129201        -0.00000000         0.00000062  Converged
Root: 2:         0.03069526        -0.00000000         0.00000061  Converged
Root: 3:         0.06286417        -0.00000000         0.00000104  
Root: 4:         0.07851062        -0.00000000         0.00000051  Converged

Iteration:    7   Subspace Size:   39
Root: 1:        -0.00129201        -0.00000000         0.00000062  Converged
Root: 2:         0.03069526        -0.00000000         0.00000056  Converged
Root: 3:         0.06286417        -0.00000000         0.00000017  Converged
Root: 4:         0.07851062        -0.00000000         0.00000051  Converged

Davidson converged in 7 iterations
39 sigma vectors were formed

  Root   Mult.   Total Energy (a.u.)   Ex. Energy (a.u.)     Ex. Energy (eV)     Ex. Energy (nm)        Osc. (a.u.)  
-------------------------------------------------------------------------------------------------------------------
     1  singlet       -779.60750345
     2  triplet       -779.51695592          0.09054753          2.46392331        503.19837515          0.00000000
     3  triplet       -779.48496865          0.12253480          3.33434106        371.84024850          0.00000000
     4  singlet       -779.48242254          0.12508091          3.40362429        364.27117181          0.08195020
     5  singlet       -779.48217256          0.12533090          3.41042661        363.54460821          1.43265080
     6  triplet       -779.45279975          0.15470370          4.20970126        294.52023564          0.00000000
     7  singlet       -779.44208989          0.16541357          4.50113141        275.45123530          0.07039930
     8  triplet       -779.43715330          0.17035016          4.63546286        267.46891198          0.00000000

Singlet  1: Largest CI coefficients:
  64  &  64 : closed :  -0.994322

Triplet  2: Largest CI coefficients:
  63  &  64 :  open  :   0.702034
  64  &  63 :  open  :  -0.702034

Triplet  3: Largest CI coefficients:
  62  &  64 :  open  :   0.695120
  64  &  62 :  open  :  -0.695120

Singlet  4: Largest CI coefficients:
  62  &  64 :  open  :  -0.670384
  64  &  62 :  open  :  -0.670384
  63  &  64 :  open  :   0.174544
  64  &  63 :  open  :   0.174544

Singlet  5: Largest CI coefficients:
  63  &  64 :  open  :   0.677596
  64  &  63 :  open  :   0.677596
  62  &  64 :  open  :   0.173674
  64  &  62 :  open  :   0.173674

Triplet  6: Largest CI coefficients:
  61  &  64 :  open  :  -0.686502
  64  &  61 :  open  :   0.686502

Singlet  7: Largest CI coefficients:
  61  &  64 :  open  :  -0.685483
  64  &  61 :  open  :  -0.685483
  61  &  63 :  open  :  -0.118072
  63  &  61 :  open  :  -0.118072

Triplet  8: Largest CI coefficients:
  60  &  64 :  open  :   0.695533
  64  &  60 :  open  :  -0.695533

Singlet state dipole moments:

  Root       Dx         Dy         Dz         |D|  (Debye)
------------------------------------------------------------
     1   -12.7767     3.1011     0.7646    13.1699
     2    -7.5500     1.7442    -0.8903     7.7999
     3   -12.3851     2.6236     1.9104    12.8033
     4     5.1716    -0.1473    -0.4313     5.1917

Triplet state dipole moments:

  Root       Dx         Dy         Dz         |D|  (Debye)
------------------------------------------------------------
     1   -12.2764     2.4150     2.0525    12.6789
     2    -7.2009     1.7227    -0.9541     7.4653
     3     7.0167    -0.4931    -0.6710     7.0659
     4    10.8453    -1.1349     0.0969    10.9049

Transition dipole moments between singlet states:

    Transition       Tx         Ty         Tz         |T| (a.u.)
------------------------------------------------------------------
     1 ->    2     0.9750    -0.1787    -0.0115     0.9913
     1 ->    3     4.0201    -0.9917     0.0416     4.1408
     1 ->    4    -0.7647     0.0752    -0.2191     0.7990
     2 ->    3    -0.5073     0.0392     0.2695     0.5758
     2 ->    4    -0.3129     0.0914    -0.0841     0.3366
     3 ->    4    -2.0229     0.3288     0.1266     2.0533

Transition dipole moments between triplet states:

    Transition       Tx         Ty         Tz         |T| (a.u.)
------------------------------------------------------------------
     1 ->    2    -0.0565     0.0669     0.0509     0.1013
     1 ->    3    -1.1141     0.1975    -0.1708     1.1443
     1 ->    4    -0.3984     0.0451    -0.1792     0.4392
     2 ->    3    -0.2333    -0.0045     0.1083     0.2573
     2 ->    4     0.1528    -0.0213    -0.0267     0.1566
     3 ->    4    -0.0159     0.0249     0.2171     0.2191

Magnetic transition dipole moments and rotational strengths:

 Transition      Lx         Ly         Lz       R(len)     R(vel) (a.u.)
------- in gcp call
 n=          32
 coors(1) =   -9.37691475432762        2.00989057287039     
 -0.278027796931257     
 coors(2) =   -8.46691985029228        1.33318817479240     
   2.04608898262927     
 elements:            7           6
 gcp_e =   0.000000000000000E+000
 echo:  F
 pbc:  F
 method =pbeh3c              
 in gcp call
 n=          32
 coors(1) =   -9.37691475432762        2.00989057287039     
 -0.278027796931257     
 coors(2) =   -8.46691985029228        1.33318817479240     
   2.04608898262927     
 elements:            7           6
 gcp_e =   0.000000000000000E+000
 echo:  F
 pbc:  F
 method =pbeh3c              
-----------------------------------------------------------------
 1 ->    2     0.0018    -0.0789    -0.2590    -0.0188    -0.0369
 1 ->    3    -0.1292    -0.5738    -0.1898    -0.0416    -0.0924
 1 ->    4    -0.0482    -0.0695    -0.0231    -0.0367    -0.0711

Electric transition quadrupole moments (Cartesian):

 Transition      Qxy        Qxz        Qyz        Qxx        Qyy        Qzz       norm (a.u.)
----------------------------------------------------------------------------------------------
 1 ->    2     0.5672     0.1843     0.1140    -2.7758    -0.1330    -0.0065     2.8445
 1 ->    3     2.2416     0.1109     0.0595    -9.8592    -0.3871    -0.2926    10.1233
 1 ->    4     3.9010     0.2894    -0.0627   -20.4642    -0.8455     0.3457    20.8549


Building Xtilde...

Building Z-vector RHS...

 Generating 2nd functional diffs
Solving CPSCF equations
Using DIIS solver

 Iter         Residual      
------  --------------------
    1      3.318719925528
    2      7.169525952300
    3      0.902729908458
    4      0.085618443212
    5      0.023108230306
    6      0.005934665066
    7      0.003152607196
    8      0.001262483933
    9      0.000316458930
   10      0.000108337385
   11      0.000050093937
   12      0.000034651000
   13      0.000012762435
   14      0.000005818770
   15      0.000001852019
   16      0.000000734157

CPSCF converged

Building X...

Computing grad Generating 2nd functional diffs
 Generating 2nd functional diffs
Building Xtilde...

Building Z-vector RHS...

 Generating 2nd functional diffs
Solving CPSCF equations
Using DIIS solver

 Iter         Residual      
------  --------------------
    1      2.308893874122
    2      4.484100997641
    3      0.757723889138
    4      0.119253075701
    5      0.017960502729
    6      0.007069539463
    7      0.003213475511
    8      0.001312669756
    9      0.000511862130
   10      0.000211096258
   11      0.000063340475
   12      0.000033689568
   13      0.000007067446
   14      0.000003201359
   15      0.000000911244

CPSCF converged

Building X...

Computing grad Generating 2nd functional diffs
 Generating 2nd functional diffs
Building Xtilde...

Building Z-vector RHS...

 Generating 2nd functional diffs
Solving CPSCF equations
Using DIIS solver

 Iter         Residual      
------  --------------------
    1      0.646685449023
    2      1.315233352234
    3      0.125592884285
    4      0.016877782376
    5      0.005522180854
    6      0.002177968001
    7      0.000842835861
    8      0.000315989288
    9      0.000082225427
   10      0.000040305351
   11      0.000014120538
   12      0.000006176735
   13      0.000002596243
   14      0.000001301965
   15      0.000000561091

CPSCF converged

Building X...

 Generating 2nd functional diffs
 Generating 2nd functional diffs
Lower state energy:      -779.4824225381
Upper state energy:      -779.4821725571
Energy difference:          0.0002499810
 Energy calculation finished, energy:  0.000000000E+00

Converting Cartesians to HDLC

Converting Cartesians to HDLC

Converting Cartesians to HDLC
 in dlf_makehessian...
Updating Hessian with the BFGS update, No     6
Testing convergence  in cycle    7
    Energy  0.0000E+00 Target: 1.0000E-05 converged?  yes
  Max step  3.1051E-01 Target: 4.0000E-04 converged?   no
  RMS step  4.4826E-02 Target: 2.6667E-04 converged?   no
  Max grad  3.5800E-02 Target: 1.0000E-04 converged?   no
  RMS grad  8.9209E-03 Target: 6.6667E-05 converged?   no

Converting HDLC to Cartesians
 in gcp call
 n=          32
 coors(1) =   -9.30127201190721        2.00076324004306     
 -0.328448704702491     
 coors(2) =   -8.43248617819315        1.34463095685277     
   2.00795539493915     
 elements:            7           6
 gcp_e =    1.00000000000000     
 echo:  F
 pbc:  F
 method =pbeh3c              
DFTD Energy:    -0.0212958 hartree
gCP Energy:     0.0593990 hartree
| Total AOs: 316    Total MOs: 298
Setting up the DFT grid...
| time to set the grid = 0.08 s
DFT grid points: 367094 (11471 points/atom)

                      *** Start SCF Iterations ***

 Iter     DIIS Error       Energy change      Electrons        XC Energy           Energy        Time(s)
----------------------------------------------------------------------------------------------------------
Initial temperature is 0.250000
| Skip purify step
|    1     0.0284026136    -779.3851356786   125.9965284324   -64.4327155998    -779.3851356786     1.54  
|    2     0.0554771796      +7.3275583125   125.9999886167   -63.6828699217    -772.0575773661     1.51  
|    3     0.0185273350      -0.0999543415   125.9999873417   -63.7569115636    -772.1575317076     1.49  
|    4     0.0178528601      -0.0042220189   125.9999880626   -63.7954697173    -772.1617537265     1.44  
|    5     0.0063449349      -0.0084473809   125.9999875857   -63.8110486398    -772.1702011074     1.43  
|    6     0.0040874691      -0.0013079656   125.9999878091   -63.8244529006    -772.1715090730     1.42  
|    7     0.0007965931      -0.0004222513   125.9999876759   -63.8261891190    -772.1719313243     1.40  
|    8     0.0003829200      -0.0000155134   125.9999876817   -63.8281076953    -772.1719468377     1.36  
|    9     0.0001531745      -0.0000065200   125.9999876817   -63.8282844471    -772.1719533577     1.57  
|   10     0.0000892132      -0.0000007426   125.9999876749   -63.8279138267    -772.1719541003     1.31  
|   11     0.0000275126      -0.0000001796   125.9999876747   -63.8279634085    -772.1719542799     1.30  
----------------------------------------------------------------------------------------------------------
FINAL ENERGY: -772.1719542799 a.u.
Fractional Occupation Entropy: 0.0000000000
Mermin Free Energy:            -772.1719542799
DISPERSION CONTRIBUTION TO ENERGY: -0.0212958241 a.u.
GCP BSSE CORRECTION: 0.0593989682 a.u.
HOMO-LUMO GAP: 3.088 eV
CENTER OF MASS: {-0.078139, -0.143145, 0.022921} ANGS
DIPOLE MOMENT: {-6.281600, 2.473641, -0.286993} (|D| = 6.757201) DEBYE
Writing out molden info

Running Mulliken population analysis...


  Restricted hh-TDA Parameters
--------------------------------------------
Number of occupied orbitals:            64
Number of virtual orbitals:            234
Number of molecular orbitals:          298
Number of basis functions:             316
Multiplicity of target state:      singlet

 Generating 2nd functional diffs
Reference energy:             -779.5156171138
Number of electrons:           127.9999874786
XC energy:                     -65.1415516225

      Davidson Diagonalization Parameters
-----------------------------------------------
Number of roots to find:                    4
Number of guess vectors:                   15
Maximum subspace size:                    300
Number of vectors to save:                  4
Collapse vectors per root:                  2
Number of CSFs:                          2080
Maximum Davidson iterations:              500
Residual convergence:                 1.0e-06
Orthogonality tolerance:              1.0e-12
Use incremental sigma vectors:             No

Davidson memory usage:  12.89 MB

Guess Vectors:
  64 &  64 : closed :    -0.177919
  64 &  63 :  open  :    -0.069966
  64 &  62 :  open  :    -0.057107
  64 &  61 :  open  :     0.014759
  64 &  60 :  open  :     0.025542
  63 &  63 : closed :     0.037987
  64 &  58 :  open  :     0.044372
  63 &  62 :  open  :     0.050846
  64 &  59 :  open  :     0.052793
  64 &  57 :  open  :     0.062555
  62 &  62 : closed :     0.063705
  64 &  55 :  open  :     0.113742
  64 &  56 :  open  :     0.117553
  64 &  53 :  open  :     0.118036
  63 &  61 :  open  :     0.122713

  Root           Eigenvalue       Energy Change        Residual
-------------------------------------------------------------------
Iteration:    0   Subspace Size:   15
Root: 1:        -0.09202239        -0.09202239         0.03584329  
Root: 2:         0.03515696         0.03515696         0.04227638  
Root: 3:         0.03576264         0.03576264         0.04567013  
Root: 4:         0.07591674         0.07591674         0.03712305  

Iteration:    1   Subspace Size:   19
Root: 1:        -0.09400392        -0.00198154         0.00379771  
Root: 2:         0.03102255        -0.00413441         0.00823011  
Root: 3:         0.03115106        -0.00461157         0.00868807  
Root: 4:         0.07196925        -0.00394749         0.00935736  

Iteration:    2   Subspace Size:   23
Root: 1:        -0.09402810        -0.00002417         0.00062427  
Root: 2:         0.03087170        -0.00015085         0.00204718  
Root: 3:         0.03096986        -0.00018120         0.00157840  
Root: 4:         0.07171493        -0.00025432         0.00263725  

Iteration:    3   Subspace Size:   27
Root: 1:        -0.09402872        -0.00000062         0.00008358  
Root: 2:         0.03086344        -0.00000827         0.00050546  
Root: 3:         0.03096500        -0.00000486         0.00033356  
Root: 4:         0.07169669        -0.00001823         0.00066628  

Iteration:    4   Subspace Size:   31
Root: 1:        -0.09402873        -0.00000001         0.00001138  
Root: 2:         0.03086296        -0.00000048         0.00009286  
Root: 3:         0.03096479        -0.00000021         0.00006138  
Root: 4:         0.07169540        -0.00000130         0.00016793  

Iteration:    5   Subspace Size:   35
Root: 1:        -0.09402873        -0.00000000         0.00000169  
Root: 2:         0.03086294        -0.00000002         0.00001698  
Root: 3:         0.03096478        -0.00000001         0.00001057  
Root: 4:         0.07169532        -0.00000007         0.00003658  

Iteration:    6   Subspace Size:   39
Root: 1:        -0.09402873        -0.00000000         0.00000021  Converged
Root: 2:         0.03086294        -0.00000000         0.00000277  
Root: 3:         0.03096478        -0.00000000         0.00000176  
Root: 4:         0.07169532        -0.00000000         0.00000642  

Iteration:    7   Subspace Size:   42
Root: 1:        -0.09402873        -0.00000000         0.00000019  Converged
Root: 2:         0.03086294        -0.00000000         0.00000051  Converged
Root: 3:         0.03096478        -0.00000000         0.00000033  Converged
Root: 4:         0.07169532        -0.00000000         0.00000140  

Iteration:    8   Subspace Size:   43
Root: 1:        -0.09402873        -0.00000000         0.00000019  Converged
Root: 2:         0.03086294        -0.00000000         0.00000051  Converged
Root: 3:         0.03096478        -0.00000000         0.00000033  Converged
Root: 4:         0.07169532        -0.00000000         0.00000027  Converged

Davidson converged in 8 iterations
43 sigma vectors were formed

      Davidson Diagonalization Parameters
-----------------------------------------------
Number of roots to find:                    4
Number of guess vectors:                   15
Maximum subspace size:                    300
Number of vectors to save:                  4
Collapse vectors per root:                  2
Number of CSFs:                          2016
Maximum Davidson iterations:              500
Residual convergence:                 1.0e-06
Orthogonality tolerance:              1.0e-12
Use incremental sigma vectors:             No

Davidson memory usage:  12.58 MB

Guess Vectors:
  64 &  63 :  open  :    -0.069966
  64 &  62 :  open  :    -0.057107
  64 &  61 :  open  :     0.014759
  64 &  60 :  open  :     0.025542
  64 &  58 :  open  :     0.044372
  63 &  62 :  open  :     0.050846
  64 &  59 :  open  :     0.052793
  64 &  57 :  open  :     0.062555
  64 &  55 :  open  :     0.113742
  64 &  56 :  open  :     0.117553
  64 &  53 :  open  :     0.118036
  63 &  61 :  open  :     0.122713
  63 &  60 :  open  :     0.133495
  62 &  61 :  open  :     0.135572
  64 &  54 :  open  :     0.140685

  Root           Eigenvalue       Energy Change        Residual
-------------------------------------------------------------------
Iteration:    0   Subspace Size:   15
Root: 1:        -0.00129738        -0.00129738         0.02225981  
Root: 2:         0.03167900         0.03167900         0.03728881  
Root: 3:         0.06184546         0.06184546         0.01972522  
Root: 4:         0.07750726         0.07750726         0.02239962  

Iteration:    1   Subspace Size:   19
Root: 1:        -0.00277779        -0.00148040         0.00295909  
Root: 2:         0.02840015        -0.00327885         0.00711697  
Root: 3:         0.06060085        -0.00124461         0.00380545  
Root: 4:         0.07568019        -0.00182707         0.00517174  

Iteration:    2   Subspace Size:   23
Root: 1:        -0.00280147        -0.00002369         0.00038356  
Root: 2:         0.02827349        -0.00012666         0.00097637  
Root: 3:         0.06055311        -0.00004774         0.00090026  
Root: 4:         0.07559792        -0.00008227         0.00078947  

Iteration:    3   Subspace Size:   27
Root: 1:        -0.00280185        -0.00000037         0.00005356  
Root: 2:         0.02827131        -0.00000218         0.00015840  
Root: 3:         0.06055072        -0.00000239         0.00014822  
Root: 4:         0.07559585        -0.00000206         0.00014470  

Iteration:    4   Subspace Size:   31
Root: 1:        -0.00280186        -0.00000001         0.00000714  
Root: 2:         0.02827126        -0.00000005         0.00002589  
Root: 3:         0.06055066        -0.00000006         0.00003054  
Root: 4:         0.07559577        -0.00000008         0.00002634  

Iteration:    5   Subspace Size:   35
Root: 1:        -0.00280186        -0.00000000         0.00000100  Converged
Root: 2:         0.02827126        -0.00000000         0.00000384  
Root: 3:         0.06055066        -0.00000000         0.00000573  
Root: 4:         0.07559577        -0.00000000         0.00000372  

Iteration:    6   Subspace Size:   38
Root: 1:        -0.00280186        -0.00000000         0.00000074  Converged
Root: 2:         0.02827126        -0.00000000         0.00000060  Converged
Root: 3:         0.06055066        -0.00000000         0.00000108  
Root: 4:         0.07559577        -0.00000000         0.00000055  Converged

Iteration:    7   Subspace Size:   39
Root: 1:        -0.00280186        -0.00000000         0.00000073  Converged
Root: 2:         0.02827126        -0.00000000         0.00000058  Converged
Root: 3:         0.06055066        -0.00000000         0.00000018  Converged
Root: 4:         0.07559577        -0.00000000         0.00000055  Converged

Davidson converged in 7 iterations
39 sigma vectors were formed

  Root   Mult.   Total Energy (a.u.)   Ex. Energy (a.u.)     Ex. Energy (eV)     Ex. Energy (nm)        Osc. (a.u.)  
-------------------------------------------------------------------------------------------------------------------
     1  singlet       -779.60964584
     2  triplet       -779.51841897          0.09122687          2.48240910        499.45120177          0.00000000
     3  triplet       -779.48734585          0.12229999          3.32795142        372.55417886          0.00000000
     4  singlet       -779.48475417          0.12489167          3.39847467        364.82314198          1.10087877
     5  singlet       -779.48465233          0.12499351          3.40124582        364.52590341          0.39312276
     6  triplet       -779.45506646          0.15457939          4.20631840        294.75709866          0.00000000
     7  singlet       -779.44392179          0.16572405          4.50958009        274.93517823          0.06021555
     8  triplet       -779.44002134          0.16962450          4.61571674        268.61314889          0.00000000

Singlet  1: Largest CI coefficients:
  64  &  64 : closed :   0.994535

Triplet  2: Largest CI coefficients:
  63  &  64 :  open  :   0.701616
  64  &  63 :  open  :  -0.701616

Triplet  3: Largest CI coefficients:
  62  &  64 :  open  :   0.696021
  64  &  62 :  open  :  -0.696021

Singlet  4: Largest CI coefficients:
  63  &  64 :  open  :  -0.607870
  64  &  63 :  open  :  -0.607870
  62  &  64 :  open  :   0.342600
  64  &  62 :  open  :   0.342600

Singlet  5: Largest CI coefficients:
  62  &  64 :  open  :  -0.603018
  64  &  62 :  open  :  -0.603018
  63  &  64 :  open  :  -0.346855
  64  &  63 :  open  :  -0.346855

Triplet  6: Largest CI coefficients:
  61  &  64 :  open  :  -0.613602
  64  &  61 :  open  :   0.613602
  60  &  64 :  open  :   0.319525
  64  &  60 :  open  :  -0.319525

Singlet  7: Largest CI coefficients:
  61  &  64 :  open  :   0.646700
  64  &  61 :  open  :   0.646700
  60  &  64 :  open  :  -0.230902
  64  &  60 :  open  :  -0.230902
  61  &  63 :  open  :   0.107124
  63  &  61 :  open  :   0.107124

Triplet  8: Largest CI coefficients:
  60  &  64 :  open  :   0.621413
  64  &  60 :  open  :  -0.621413
  61  &  64 :  open  :   0.325404
  64  &  61 :  open  :  -0.325404

Singlet state dipole moments:

  Root       Dx         Dy         Dz         |D|  (Debye)
------------------------------------------------------------
     1   -12.3653     2.9519     0.7026    12.7321
     2   -11.1305     2.2156     1.2589    11.4185
     3    -8.6409     1.9779    -0.0318     8.8645
     4     5.1584    -0.1671    -0.6751     5.2051

Triplet state dipole moments:

  Root       Dx         Dy         Dz         |D|  (Debye)
------------------------------------------------------------
     1   -12.1932     2.3403     2.0175    12.5786
     2    -7.4935     1.7095    -0.6645     7.7147
     3     6.8065    -0.4715    -0.9453     6.8879
     4    10.7169    -1.1152    -0.1714    10.7762

Transition dipole moments between singlet states:

    Transition       Tx         Ty         Tz         |T| (a.u.)
------------------------------------------------------------------
     1 ->    2     3.5419    -0.8214     0.0493     3.6362
     1 ->    3     2.0966    -0.5658     0.0456     2.1720
     1 ->    4    -0.7269     0.0718    -0.1074     0.7383
     2 ->    3    -0.7977     0.1383     0.4780     0.9402
     2 ->    4    -1.5767     0.2812     0.0669     1.6029
     3 ->    4    -1.2353     0.1637     0.1735     1.2581

Transition dipole moments between triplet states:

    Transition       Tx         Ty         Tz         |T| (a.u.)
------------------------------------------------------------------
     1 ->    2    -0.0297     0.0462     0.0494     0.0739
     1 ->    3    -1.1606     0.2041    -0.1258     1.1851
     1 ->    4    -0.4650     0.0582    -0.1896     0.5055
     2 ->    3    -0.3492     0.0118     0.1161     0.3682
     2 ->    4     0.1739    -0.0265    -0.0340     0.179 in gcp call
 n=          32
 coors(1) =   -9.30127201190721        2.00076324004306     
 -0.328448704702491     
 coors(2) =   -8.43248617819315        1.34463095685277     
   2.00795539493915     
 elements:            7           6
 gcp_e =   0.000000000000000E+000
 echo:  F
 pbc:  F
 method =pbeh3c              
 in gcp call
 n=          32
 coors(1) =   -9.30127201190721        2.00076324004306     
 -0.328448704702491     
 coors(2) =   -8.43248617819315        1.34463095685277     
   2.00795539493915     
 elements:            7           6
 gcp_e =   0.000000000000000E+000
 echo:  F
 pbc:  F
 method =pbeh3c              
1
     3 ->    4    -0.0896     0.0333     0.1961     0.2182

Magnetic transition dipole moments and rotational strengths:

 Transition      Lx         Ly         Lz       R(len)     R(vel) (a.u.)
------------------------------------------------------------------------
 1 ->    2    -0.0878    -0.4952    -0.3227    -0.0797    -0.1778
 1 ->    3    -0.1075    -0.3752     0.0460     0.0111     0.0134
 1 ->    4    -0.0286     0.0545    -0.0250    -0.0274    -0.0640

Electric transition quadrupole moments (Cartesian):

 Transition      Qxy        Qxz        Qyz        Qxx        Qyy        Qzz       norm (a.u.)
----------------------------------------------------------------------------------------------
 1 ->    2     1.8715     0.1213     0.1394    -8.3645    -0.3566    -0.2191     8.5835
 1 ->    3     1.0145    -0.1395    -0.0619    -4.1362    -0.1286    -0.1943     4.2679
 1 ->    4     3.7878     1.0547    -0.2216   -19.8361    -0.8306     0.2273    20.2416


Building Xtilde...

Building Z-vector RHS...

 Generating 2nd functional diffs
Solving CPSCF equations
Using DIIS solver

 Iter         Residual      
------  --------------------
    1      2.385777252314
    2      4.964433075525
    3      0.750348313944
    4      0.085163906320
    5      0.017199493486
    6      0.005882711664
    7      0.002406728506
    8      0.001093503928
    9      0.000457463043
   10      0.000196530857
   11      0.000055642910
   12      0.000026676345
   13      0.000006684288
   14      0.000003955656
   15      0.000002273535
   16      0.000001398176
   17      0.000000658602

CPSCF converged

Building X...

Computing grad Generating 2nd functional diffs
 Generating 2nd functional diffs
Building Xtilde...

Building Z-vector RHS...

 Generating 2nd functional diffs
Solving CPSCF equations
Using DIIS solver

 Iter         Residual      
------  --------------------
    1      2.963329056549
    2      6.474350418105
    3      0.795428746398
    4      0.045259474993
    5      0.013600745549
    6      0.006511703226
    7      0.002691158561
    8      0.000982805732
    9      0.000328336673
   10      0.000147223383
   11      0.000049952294
   12      0.000029957114
   13      0.000008876396
   14      0.000006098905
   15      0.000002827925
   16      0.000001427809
   17      0.000000731435

CPSCF converged

Building X...

Computing grad Generating 2nd functional diffs
 Generating 2nd functional diffs
Building Xtilde...

Building Z-vector RHS...

 Generating 2nd functional diffs
Solving CPSCF equations
Using DIIS solver

 Iter         Residual      
------  --------------------
    1      1.225929971396
    2      2.479528283251
    3      0.249414039664
    4      0.036752877341
    5      0.008663996977
    6      0.003371584104
    7      0.001342089961
    8      0.000473139540
    9      0.000108691671
   10      0.000056636877
   11      0.000022564611
   12      0.000012416330
   13      0.000005117687
   14      0.000002431854
   15      0.000001138032
   16      0.000000378536

CPSCF converged

Building X...

 Generating 2nd functional diffs
 Generating 2nd functional diffs
Lower state energy:      -779.4847541726
Upper state energy:      -779.4846523345
Energy difference:          0.0001018381
 Energy calculation finished, energy:  0.000000000E+00

Converting Cartesians to HDLC

Converting Cartesians to HDLC

Converting Cartesians to HDLC
 in dlf_makehessian...
Updating Hessian with the BFGS update, No     7
Testing convergence  in cycle    8
    Energy  0.0000E+00 Target: 1.0000E-05 converged?  yes
  Max step  1.8080E+00 Target: 4.0000E-04 converged?   no
  RMS step  1.8893E-01 Target: 2.6667E-04 converged?   no
  Max grad  7.5078E-02 Target: 1.0000E-04 converged?   no
  RMS grad  2.6826E-02 Target: 6.6667E-05 converged?   no

Converting HDLC to Cartesians
 in gcp call
 n=          32
 coors(1) =   -9.27817837849482        1.99106628203693     
 -0.318361346140741     
 coors(2) =   -8.37873678472775        1.35453867095772     
   2.00266113507482     
 elements:            7           6
 gcp_e =    1.00000000000000     
 echo:  F
 pbc:  F
 method =pbeh3c              
DFTD Energy:    -0.0213357 hartree
gCP Energy:     0.0594291 hartree
| Total AOs: 316    Total MOs: 298
Setting up the DFT grid...
| time to set the grid = 0.08 s
DFT grid points: 367023 (11469 points/atom)

                      *** Start SCF Iterations ***

 Iter     DIIS Error       Energy change      Electrons        XC Energy           Energy        Time(s)
----------------------------------------------------------------------------------------------------------
Initial temperature is 0.250000
| Skip purify step
|    1     0.0245185795    -779.3854643501   126.0067336001   -64.4476997469    -779.3854643501     1.57  
|    2     0.0522344193      +7.3380527919   125.9999821879   -63.6918385990    -772.0474115582     1.53  
|    3     0.0195585132      -0.1099764414   125.9999813460   -63.7554212487    -772.1573879996     1.52  
|    4     0.0165166929      -0.0086752283   125.9999821222   -63.7923908776    -772.1660632280     1.48  
|    5     0.0090117327      -0.0065733362   125.9999818376   -63.8101913688    -772.1726365642     1.46  
|    6     0.0042626618      -0.0019722217   125.9999820849   -63.8281038782    -772.1746087859     1.46  
|    7     0.0011308131      -0.0005893669   125.9999819933   -63.8343779913    -772.1751981528     1.44  
|    8     0.0003912026      -0.0000250679   125.9999820009   -63.8371500709    -772.1752232207     1.41  
|    9     0.0001991362      -0.0000077309   125.9999820058   -63.8374438462    -772.1752309517     1.59  
|   10     0.0001003014      -0.0000010045   125.9999819991   -63.8371492374    -772.1752319561     1.35  
|   11     0.0000348573      -0.0000002546   125.9999819995   -63.8371940507    -772.1752322107     1.35  
----------------------------------------------------------------------------------------------------------
FINAL ENERGY: -772.1752322107 a.u.
Fractional Occupation Entropy: 0.0000000000
Mermin Free Energy:            -772.1752322107
DISPERSION CONTRIBUTION TO ENERGY: -0.0213356942 a.u.
GCP BSSE CORRECTION: 0.0594290799 a.u.
HOMO-LUMO GAP: 3.110 eV
CENTER OF MASS: {-0.078379, -0.141134, 0.021301} ANGS
DIPOLE MOMENT: {-6.868881, 2.540095, -0.258839} (|D| = 7.328070) DEBYE
Writing out molden info

Running Mulliken population analysis...


  Restricted hh-TDA Parameters
--------------------------------------------
Number of occupied orbitals:            64
Number of virtual orbitals:            234
Number of molecular orbitals:          298
Number of basis functions:             316
Multiplicity of target state:      singlet

 Generating 2nd functional diffs
Reference energy:             -779.5176246889
Number of electrons:           127.9999817142
XC energy:                     -65.1509766673

      Davidson Diagonalization Parameters
-----------------------------------------------
Number of roots to find:                    4
Number of guess vectors:                   15
Maximum subspace size:                    300
Number of vectors to save:                  4
Collapse vectors per root:                  2
Number of CSFs:                          2080
Maximum Davidson iterations:              500
Residual convergence:                 1.0e-06
Orthogonality tolerance:              1.0e-12
Use incremental sigma vectors:             No

Davidson memory usage:  12.89 MB

Guess Vectors:
  64 &  64 : closed :    -0.179976
  64 &  63 :  open  :    -0.070847
  64 &  62 :  open  :    -0.060199
  64 &  61 :  open  :     0.013965
  64 &  60 :  open  :     0.019560
  63 &  63 : closed :     0.038283
  64 &  58 :  open  :     0.043268
  63 &  62 :  open  :     0.048931
  64 &  59 :  open  :     0.053056
  62 &  62 : closed :     0.059579
  64 &  57 :  open  :     0.064381
  64 &  55 :  open  :     0.108170
  64 &  56 :  open  :     0.111907
  64 &  53 :  open  :     0.115971
  63 &  61 :  open  :     0.123094

  Root           Eigenvalue       Energy Change        Residual
-------------------------------------------------------------------
Iteration:    0   Subspace Size:   15
Root: 1:        -0.09352095        -0.09352095         0.03648001  
Root: 2:         0.03379558         0.03379558         0.04224841  
Root: 3:         0.03465906         0.03465906         0.04663598  
Root: 4:         0.07541523         0.07541523         0.03775554  

Iteration:    1   Subspace Size:   19
Root: 1:        -0.09558653        -0.00206558         0.00382088  
Root: 2:         0.02960220        -0.00419337         0.00839194  
Root: 3:         0.02986010        -0.00479896         0.00883361  
Root: 4:         0.07109816        -0.00431707         0.00997518  

Iteration:    2   Subspace Size:   23
Root: 1:        -0.09561080        -0.00002426         0.00062264  
Root: 2:         0.02943006        -0.00017215         0.00163523  
Root: 3:         0.02967139        -0.00018872         0.00202302  
Root: 4:         0.07079444        -0.00030372         0.00281826  

Iteration:    3   Subspace Size:   27
Root: 1:        -0.09561143        -0.00000063         0.00008489  
Root: 2:         0.02942510        -0.00000496         0.00035599  
Root: 3:         0.02966305        -0.00000833         0.00051687  
Root: 4:         0.07077113        -0.00002331         0.00070210  

Iteration:    4   Subspace Size:   31
Root: 1:        -0.09561144        -0.00000001         0.00001139  
Root: 2:         0.02942487        -0.00000023         0.00006642  
Root: 3:         0.02966256        -0.00000050         0.00009649  
Root: 4:         0.07076963        -0.00000151         0.00018987  

Iteration:    5   Subspace Size:   35
Root: 1:        -0.09561144        -0.00000000         0.00000151  
Root: 2:         0.02942486        -0.00000001         0.00001228  
Root: 3:         0.02966254        -0.00000002         0.00001787  
Root: 4:         0.07076953        -0.00000010         0.00003630  

Iteration:    6   Subspace Size:   39
Root: 1:        -0.09561144        -0.00000000         0.00000020  Converged
Root: 2:         0.02942486        -0.00000000         0.00000206  
Root: 3:         0.02966254        -0.00000000         0.00000321  
Root: 4:         0.07076953        -0.00000000         0.00000707  

Iteration:    7   Subspace Size:   42
Root: 1:        -0.09561144        -0.00000000         0.00000018  Converged
Root: 2:         0.02942486        -0.00000000         0.00000036  Converged
Root: 3:         0.02966254        -0.00000000         0.00000057  Converged
Root: 4:         0.07076953        -0.00000000         0.00000144  

Iteration:    8   Subspace Size:   43
Root: 1:        -0.09561144        -0.00000000         0.00000018  Converged
Root: 2:         0.02942486        -0.00000000         0.00000036  Converged
Root: 3:         0.02966254        -0.00000000         0.00000057  Converged
Root: 4:         0.07076953        -0.00000000         0.00000032  Converged

Davidson converged in 8 iterations
43 sigma vectors were formed

      Davidson Diagonalization Parameters
-----------------------------------------------
Number of roots to find:                    4
Number of guess vectors:                   15
Maximum subspace size:                    300
Number of vectors to save:                  4
Collapse vectors per root:                  2
Number of CSFs:                          2016
Maximum Davidson iterations:              500
Residual convergence:                 1.0e-06
Orthogonality tolerance:              1.0e-12
Use incremental sigma vectors:             No

Davidson memory usage:  12.58 MB

Guess Vectors:
  64 &  63 :  open  :    -0.070847
  64 &  62 :  open  :    -0.060199
  64 &  61 :  open  :     0.013965
  64 &  60 :  open  :     0.019560
  64 &  58 :  open  :     0.043268
  63 &  62 :  open  :     0.048931
  64 &  59 :  open  :     0.053056
  64 &  57 :  open  :     0.064381
  64 &  55 :  open  :     0.108170
  64 &  56 :  open  :     0.111907
  64 &  53 :  open  :     0.115971
  63 &  61 :  open  :     0.123094
  63 &  60 :  open  :     0.128690
  62 &  61 :  open  :     0.133742
  64 &  54 :  open  :     0.134057

  Root           Eigenvalue       Energy Change        Residual
-------------------------------------------------------------------
Iteration:    0   Subspace Size:   15
Root: 1:        -0.00194011        -0.00194011         0.02225766  
Root: 2:         0.03041789         0.03041789         0.03810319  
Root: 3:         0.06013638         0.06013638         0.01972714  
Root: 4:         0.07555078         0.07555078         0.02265854  

Iteration:    1   Subspace Size:   19
Root: 1:        -0.00342992        -0.00148981         0.00312052  
Root: 2:         0.02701681        -0.00340109         0.00701975  
Root: 3:         0.05888448        -0.00125190         0.00396785  
Root: 4:         0.07364921        -0.00190156         0.00526578  

Iteration:    2   Subspace Size:   23
Root: 1:        -0.00345792        -0.00002800         0.00042802  
Root: 2:         0.02689283        -0.00012398         0.00096657  
Root: 3:         0.05883170        -0.00005278         0.00083422  
Root: 4:         0.07356309        -0.00008612         0.00092127  

Iteration:    3   Subspace Size:   27
Root: 1:        -0.00345836        -0.00000044         0.00006711  
Root: 2:         0.02689076        -0.00000207         0.00015529  
Root: 3:         0.05882959        -0.00000211         0.00015582  
Root: 4:         0.07356012        -0.00000297         0.00019685  

Iteration:    4   Subspace Size:   31
Root: 1:        -0.00345837        -0.00000001         0.00000919  
Root: 2:         0.02689072        -0.00000005         0.00002589  
Root: 3:         0.05882952        -0.00000007         0.00003188  
Root: 4:         0.07355999        -0.00000013         0.00003179  

Iteration:    5   Subspace Size:   35
Root: 1:        -0.00345837        -0.00000000         0.00000128  
Root: 2:         0.02689072        -0.00000000         0.00000428  
Root: 3:         0.05882951        -0.00000000         0.00000599  
Root: 4:         0.07355998        -0.00000000         0.00000573  

Iteration:    6   Subspace Size:   39
Root: 1:        -0.00345837        -0.00000000         0.00000016  Converged
Root: 2:         0.02689072        -0.00000000         0.00000064  Converged
Root: 3:         0.05882951        -0.00000000         0.00000116  
Root: 4:         0.07355998        -0.00000000         0.00000092  Converged

Iteration:    7   Subspace Size:   40
Root: 1:        -0.00345837        -0.00000000         0.00000012  Converged
Root: 2:         0.02689072        -0.00000000         0.00000064  Converged
Root: 3:         0.05882951        -0.00000000         0.00000018  Converged
Root: 4:         0.07355998        -0.00000000         0.00000088  Converged

Davidson converged in 7 iterations
40 sigma vectors were formed

  Root   Mult.   Total Energy (a.u.)   Ex. Energy (a.u.)     Ex. Energy (eV)     Ex. Energy (nm)        Osc. (a.u.)  
-------------------------------------------------------------------------------------------------------------------
     1  singlet       -779.61323612
     2  triplet       -779.52108306          0.09215306          2.50761204        494.43143072          0.00000000
     3  triplet       -779.49073397          0.12250215          3.33345262        371.93935201          0.00000000
     4  singlet       -779.48819983          0.12503629          3.40241009        364.40116730          1.49650330
     5  singlet       -779.48796215          0.12527397          3.40887771        363.70979355          0.00068167
     6  triplet       -779.45879518          0.15444095          4.20255134        295.02131135          0.00000000
     7  singlet       -779.44685516          0.16638096          4.52745559        273.84966758          0.06080957
     8  triplet       -779.44406470          0.16917142          4.60338780        269.33255718          0.00000000

Singlet  1: Largest CI coefficients:
  64  &  64 : closed :  -0.994812

Triplet  2: Largest CI coefficients:
  63  &  64 :  open  :   0.701191
  64  &  63 :  open  :  -0.701191

Triplet  3: Largest CI coefficients:
  62  &  64 :  open  :   0.696741
  64  &  62 :  open  :  -0.696741

Singlet  4: Largest CI coefficients:
  63  &  64 :  open  :   0.699371
  64  &  63 :  open  :   0.699371

Singlet  5: Largest CI coefficients:
  62  &  64 :  open  :   0.693867
  64  &  62 :  open  :   0.693867

Triplet  6: Largest CI coefficients:
  61  &  64 :  open  :  -0.562907
  64  &  61 :  open  :   0.562907
  60  &  64 :  open  :  -0.401108
  64  &  60 :  open  :   0.401108

Singlet  7: Largest CI coefficients:
  61  &  64 :  open  :  -0.626509
  64  &  61 :  open  :  -0.626509
  60  &  64 :  open  :  -0.280901
  64  &  60 :  open  :  -0.280901
  61  &  63 :  open  :  -0.101808
  63  &  61 :  open  :  -0.101808

Triplet  8: Largest CI coefficients:
  60  &  64 :  open  :  -0.569575
  64  &  60 :  open  :   0.569575
  61  &  64 :  open  :   0.408745
  64  &  61 :  open  :  -0.408745

Singlet state dipole moments:

  Root       Dx         Dy         Dz         |D|  (Debye)
------------------------------------------------------------
     1   -11.6623     2.7421     0.6630    11.9986
     2   -11.9177     2.3838     1.8196    12.2892
     3    -7.5074     1.6930    -0.6966     7.7273
     4     5.3573    -0.2783    -0.6789     5.4073

Triplet state dipole moments:

  Root       Dx         Dy         Dz         |D|  (Debye)
------------------------------------------------------------
     1   -12.3521     2.3789     1.8798    12.7188
     2    -7.4857     1.6725    -0.6012     7.6938
     3     6.7678    -0.5414    -0.9947     6.8619
     4    10.7186    -1.2111    -0.1040    10.7873

Transition dipole moments between singlet states:

    Transition       Tx         Ty         Tz         |T| (a.u.)
------------------------------------------------------------------
     1 ->    2     4.1203    -0.9868     0.0507     4.2371
     1 ->    3    -0.0697    -0.0564     0.0113     0.0903
     1 ->    4    -0.7326     0.0871    -0.0631     0.7404
     2 ->    3     0.0853     0.0075    -0.0106     0.0863
     2 ->    4    -1.9079     0.3176     0.1460     1.9397
     3 ->    4    -0.2600    -0.0033     0.1082     0.2816

Transition dipole moments between triplet states:

    Transition       Tx         Ty         Tz         |T| (a.u.)
------------------------------------------------------------------
     1 ->    2    -0.0148     0.0329     0.0490     0.0608
     1 ->    3    -1.1829     0.2137    -0.1216     1.2082
     1 ->    4    -0.5163     0.0713    -0.2002     0.5583
     2 ->    3    -0.4017     0.0217     0.1140     0.4181
     2 ->    4     0.1585    -0.0264    -0.0351     0.1644
     3 ->    4    -0.1483     0.0415     0.1765     0.2343

Magnetic transition dipole moments and rotational strengths:

 Transition  in gcp call
 n=          32
 coors(1) =   -9.27817837849482        1.99106628203693     
 -0.318361346140741     
 coors(2) =   -8.37873678472775        1.35453867095772     
   2.00266113507482     
 elements:            7           6
 gcp_e =   0.000000000000000E+000
 echo:  F
 pbc:  F
 method =pbeh3c              
 in gcp call
 n=          32
 coors(1) =   -9.27817837849482        1.99106628203693     
 -0.318361346140741     
 coors(2) =   -8.37873678472775        1.35453867095772     
   2.00266113507482     
 elements:            7           6
 gcp_e =   0.000000000000000E+000
 echo:  F
 pbc:  F
 method =pbeh3c              
     Lx         Ly         Lz       R(len)     R(vel) (a.u.)
------------------------------------------------------------------------
 1 ->    2    -0.1233    -0.5862    -0.2414    -0.0585    -0.1420
 1 ->    3    -0.0542    -0.0641     0.2140    -0.0098    -0.0298
 1 ->    4    -0.0133     0.1377    -0.0281    -0.0235    -0.0608

Electric transition quadrupole moments (Cartesian):

 Transition      Qxy        Qxz        Qyz        Qxx        Qyy        Qzz       norm (a.u.)
----------------------------------------------------------------------------------------------
 1 ->    2     1.9809    -0.0019     0.0911    -8.5519    -0.3485    -0.3079     8.7911
 1 ->    3    -0.1492    -0.1766    -0.1427     0.9965     0.0970    -0.0610     1.0392
 1 ->    4     3.8220     1.4526    -0.3141   -19.6502    -0.8600     0.2435    20.0934


Building Xtilde...

Building Z-vector RHS...

 Generating 2nd functional diffs
Solving CPSCF equations
Using DIIS solver

 Iter         Residual      
------  --------------------
    1      2.360202692953
    2      4.822220141732
    3      0.699076703523
    4      0.105810336128
    5      0.017559901969
    6      0.005789387981
    7      0.003460118557
    8      0.001088523452
    9      0.000509240503
   10      0.000225476631
   11      0.000063395255
   12      0.000029728953
   13      0.000007385427
   14      0.000004473787
   15      0.000002552190
   16      0.000001923966
   17      0.000000782480

CPSCF converged

Building X...

Computing grad Generating 2nd functional diffs
 Generating 2nd functional diffs
Building Xtilde...

Building Z-vector RHS...

 Generating 2nd functional diffs
Solving CPSCF equations
Using DIIS solver

 Iter         Residual      
------  --------------------
    1      3.622455328977
    2      7.964485521497
    3      0.860297212254
    4      0.074137067037
    5      0.023132740316
    6      0.007235356174
    7      0.003733449706
    8      0.001476030461
    9      0.000337893652
   10      0.000114703727
   11      0.000054018223
   12      0.000039724581
   13      0.000013013011
   14      0.000006954314
   15      0.000002161111
   16      0.000001815589
   17      0.000000438661

CPSCF converged

Building X...

Computing grad Generating 2nd functional diffs
 Generating 2nd functional diffs
Building Xtilde...

Building Z-vector RHS...

 Generating 2nd functional diffs
Solving CPSCF equations
Using DIIS solver

 Iter         Residual      
------  --------------------
    1      0.048533314529
    2      0.083283300054
    3      0.015025889131
    4      0.003225420625
    5      0.001709547235
    6      0.000615421158
    7      0.000250053073
    8      0.000095723800
    9      0.000037104693
   10      0.000013486345
   11      0.000003721193
   12      0.000001560648
   13      0.000000591780

CPSCF converged

Building X...

 Generating 2nd functional diffs
 Generating 2nd functional diffs
Lower state energy:      -779.4881998314
Upper state energy:      -779.4879621507
Energy difference:          0.0002376807
 Energy calculation finished, energy:  0.000000000E+00

Converting Cartesians to HDLC

Converting Cartesians to HDLC

Converting Cartesians to HDLC
 in dlf_makehessian...
Updating Hessian with the BFGS update, No     8
Testing convergence  in cycle    9
    Energy  0.0000E+00 Target: 1.0000E-05 converged?  yes
  Max step  2.9476E+00 Target: 4.0000E-04 converged?   no
  RMS step  3.9493E-01 Target: 2.6667E-04 converged?   no
  Max grad  5.6123E-02 Target: 1.0000E-04 converged?   no
  RMS grad  1.7063E-02 Target: 6.6667E-05 converged?   no

Converting HDLC to Cartesians
 in gcp call
 n=          32
 coors(1) =   -9.22720757218879        1.97126680744183     
 -0.322077282291870     
 coors(2) =   -8.29766640682737        1.38406512352641     
   1.98398779639061     
 elements:            7           6
 gcp_e =    1.00000000000000     
 echo:  F
 pbc:  F
 method =pbeh3c              
DFTD Energy:    -0.0213153 hartree
gCP Energy:     0.0589744 hartree
| Total AOs: 316    Total MOs: 298
Setting up the DFT grid...
| time to set the grid = 0.08 s
DFT grid points: 366876 (11464 points/atom)

                      *** Start SCF Iterations ***

 Iter     DIIS Error       Energy change      Electrons        XC Energy           Energy        Time(s)
----------------------------------------------------------------------------------------------------------
Initial temperature is 0.250000
| Skip purify step
|    1     0.0297740118    -779.4056488818   126.0088728919   -64.4655560914    -779.4056488818     1.55  
|    2     0.0620416473      +7.3790809978   125.9999563046   -63.7327043403    -772.0265678840     1.49  
|    3     0.0266196175      -0.1281921297   125.9999548082   -63.7879398906    -772.1547600137     1.54  
|    4     0.0184934468      -0.0149641571   125.9999565856   -63.8419234376    -772.1697241708     1.51  
|    5     0.0064944706      -0.0106840783   125.9999563039   -63.8570223719    -772.1804082490     1.67  
|    6     0.0038207850      -0.0009983070   125.9999566357   -63.8610314916    -772.1814065560     1.55  
|    7     0.0011062590      -0.0003665203   125.9999565141   -63.8621607952    -772.1817730763     1.45  
|    8     0.0004685923      -0.0000207533   125.9999565457   -63.8640933562    -772.1817938296     1.39  
|    9     0.0002204644      -0.0000089985   125.9999565504   -63.8640343964    -772.1818028280     1.62  
|   10     0.0000787108      -0.0000010504   125.9999565411   -63.8636668672    -772.1818038784     1.32  
|   11     0.0000297884      -0.0000002075   125.9999565418   -63.8636912929    -772.1818040859     1.33  
----------------------------------------------------------------------------------------------------------
FINAL ENERGY: -772.1818040859 a.u.
Fractional Occupation Entropy: 0.0000000000
Mermin Free Energy:            -772.1818040859
DISPERSION CONTRIBUTION TO ENERGY: -0.0213153123 a.u.
GCP BSSE CORRECTION: 0.0589743827 a.u.
HOMO-LUMO GAP: 3.099 eV
CENTER OF MASS: {-0.082658, -0.136141, 0.024988} ANGS
DIPOLE MOMENT: {-8.006374, 2.651598, -0.421881} (|D| = 8.444583) DEBYE
Writing out molden info

Running Mulliken population analysis...


  Restricted hh-TDA Parameters
--------------------------------------------
Number of occupied orbitals:            64
Number of virtual orbitals:            234
Number of molecular orbitals:          298
Number of basis functions:             316
Multiplicity of target state:      singlet

 Generating 2nd functional diffs
Reference energy:             -779.5219959239
Number of electrons:           127.9999558515
XC energy:                     -65.1780301817

      Davidson Diagonalization Parameters
-----------------------------------------------
Number of roots to find:                    4
Number of guess vectors:                   15
Maximum subspace size:                    300
Number of vectors to save:                  4
Collapse vectors per root:                  2
Number of CSFs:                          2080
Maximum Davidson iterations:              500
Residual convergence:                 1.0e-06
Orthogonality tolerance:              1.0e-12
Use incremental sigma vectors:             No

Davidson memory usage:  12.89 MB

Guess Vectors:
  64 &  64 : closed :    -0.180846
  64 &  63 :  open  :    -0.070217
  64 &  62 :  open  :    -0.066028
  64 &  60 :  open  :     0.009609
  64 &  61 :  open  :     0.015380
  63 &  63 : closed :     0.040411
  64 &  58 :  open  :     0.041631
  63 &  62 :  open  :     0.044601
  62 &  62 : closed :     0.048791
  64 &  59 :  open  :     0.054139
  64 &  56 :  open  :     0.071308
  64 &  57 :  open  :     0.103404
  64 &  55 :  open  :     0.110010
  64 &  53 :  open  :     0.114068
  64 &  54 :  open  :     0.114081

  Root           Eigenvalue       Energy Change        Residual
-------------------------------------------------------------------
Iteration:    0   Subspace Size:   15
Root: 1:        -0.09254307        -0.09254307         0.03833568  
Root: 2:         0.03163785         0.03163785         0.04243535  
Root: 3:         0.03275306         0.03275306         0.04774203  
Root: 4:         0.08042907         0.08042907         0.04459417  

Iteration:    1   Subspace Size:   19
Root: 1:        -0.09489849        -0.00235542         0.00397997  
Root: 2:         0.02705620        -0.00458165         0.00854215  
Root: 3:         0.02791553        -0.00483753         0.00859571  
Root: 4:         0.07319065        -0.00723842         0.01344415  

Iteration:    2   Subspace Size:   23
Root: 1:        -0.09492543        -0.00002695         0.00064506  
Root: 2:         0.02688590        -0.00017029         0.00160210  
Root: 3:         0.02773816        -0.00017738         0.00204996  
Root: 4:         0.07254759        -0.00064306         0.00425289  

Iteration:    3   Subspace Size:   27
Root: 1:        -0.09492608        -0.00000065         0.00009654  
Root: 2:         0.02688110        -0.00000480         0.00032967  
Root: 3:         0.02772976        -0.00000840         0.00051313  
Root: 4:         0.07249354        -0.00005406         0.00127444  

Iteration:    4   Subspace Size:   31
Root: 1:        -0.09492610        -0.00000001         0.00001364  
Root: 2:         0.02688089        -0.00000020         0.00006034  
Root: 3:         0.02772927        -0.00000048         0.00009897  
Root: 4:         0.07248773        -0.00000581         0.00037848  

Iteration:    5   Subspace Size:   35
Root: 1:        -0.09492610        -0.00000000         0.00000169  
Root: 2:         0.02688089        -0.00000001         0.00001051  
Root: 3:         0.02772926        -0.00000002         0.00001987  
Root: 4:         0.07248728        -0.00000045         0.00010609  

Iteration:    6   Subspace Size:   39
Root: 1:        -0.09492610        -0.00000000         0.00000023  Converged
Root: 2:         0.02688089        -0.00000000         0.00000174  
Root: 3:         0.02772926        -0.00000000         0.00000365  
Root: 4:         0.07248724        -0.00000003         0.00001968  

Iteration:    7   Subspace Size:   42
Root: 1:        -0.09492610        -0.00000000         0.00000021  Converged
Root: 2:         0.02688089        -0.00000000         0.00000031  Converged
Root: 3:         0.02772926        -0.00000000         0.00000075  Converged
Root: 4:         0.07248724        -0.00000000         0.00000483  

Iteration:    8   Subspace Size:   43
Root: 1:        -0.09492610        -0.00000000         0.00000021  Converged
Root: 2:         0.02688089        -0.00000000         0.00000031  Converged
Root: 3:         0.02772926        -0.00000000         0.00000075  Converged
Root: 4:         0.07248724        -0.00000000         0.00000089  Converged

Davidson converged in 8 iterations
43 sigma vectors were formed

      Davidson Diagonalization Parameters
-----------------------------------------------
Number of roots to find:                    4
Number of guess vectors:                   15
Maximum subspace size:                    300
Number of vectors to save:                  4
Collapse vectors per root:                  2
Number of CSFs:                          2016
Maximum Davidson iterations:              500
Residual convergence:                 1.0e-06
Orthogonality tolerance:              1.0e-12
Use incremental sigma vectors:             No

Davidson memory usage:  12.58 MB

Guess Vectors:
  64 &  63 :  open  :    -0.070217
  64 &  62 :  open  :    -0.066028
  64 &  60 :  open  :     0.009609
  64 &  61 :  open  :     0.015380
  64 &  58 :  open  :     0.041631
  63 &  62 :  open  :     0.044601
  64 &  59 :  open  :     0.054139
  64 &  56 :  open  :     0.071308
  64 &  57 :  open  :     0.103404
  64 &  55 :  open  :     0.110010
  64 &  53 :  open  :     0.114068
  64 &  54 :  open  :     0.114081
  63 &  60 :  open  :     0.120237
  62 &  60 :  open  :     0.124427
  63 &  61 :  open  :     0.126008

  Root           Eigenvalue       Energy Change        Residual
-------------------------------------------------------------------
Iteration:    0   Subspace Size:   15
Root: 1:        -0.00200581        -0.00200581         0.02240748  
Root: 2:         0.02830344         0.02830344         0.03888889  
Root: 3:         0.06044970         0.06044970         0.01967542  
Root: 4:         0.07383216         0.07383216         0.02332564  

Iteration:    1   Subspace Size:   19
Root: 1:        -0.00356352        -0.00155771         0.00308977  
Root: 2:         0.02484480        -0.00345863         0.00647569  
Root: 3:         0.05918432        -0.00126538         0.00421788  
Root: 4:         0.07169836        -0.00213380         0.00528662  

Iteration:    2   Subspace Size:   23
Root: 1:        -0.00358908        -0.00002556         0.00041884  
Root: 2:         0.02474458        -0.00010022         0.00090151  
Root: 3:         0.05912349        -0.00006083         0.00092606  
Root: 4:         0.07161102        -0.00008734         0.00082329  

Iteration:    3   Subspace Size:   27
Root: 1:        -0.00358952        -0.00000044         0.00006888  
Root: 2:         0.02474282        -0.00000176         0.00015724  
Root: 3:         0.05912089        -0.00000260         0.00016734  
Root: 4:         0.07160880        -0.00000222         0.00019018  

Iteration:    4   Subspace Size:   31
Root: 1:        -0.00358954        -0.00000001         0.00000914  
Root: 2:         0.02474277        -0.00000005         0.00002789  
Root: 3:         0.05912081        -0.00000008         0.00003563  
Root: 4:         0.07160868        -0.00000013         0.00003240  

Iteration:    5   Subspace Size:   35
Root: 1:        -0.00358954        -0.00000000         0.00000128  
Root: 2:         0.02474277        -0.00000000         0.00000423  
Root: 3:         0.05912081        -0.00000000         0.00000675  
Root: 4:         0.07160867        -0.00000000         0.00000611  

Iteration:    6   Subspace Size:   39
Root: 1:        -0.00358954        -0.00000000         0.00000018  Converged
Root: 2:         0.02474277        -0.00000000         0.00000062  Converged
Root: 3:         0.05912081        -0.00000000         0.00000131  
Root: 4:         0.07160867        -0.00000000         0.00000111  

Iteration:    7   Subspace Size:   41
Root: 1:        -0.00358954        -0.00000000         0.00000011  Converged
Root: 2:         0.02474277        -0.00000000         0.00000061  Converged
Root: 3:         0.05912081        -0.00000000         0.00000020  Converged
Root: 4:         0.07160867        -0.00000000         0.00000023  Converged

Davidson converged in 7 iterations
41 sigma vectors were formed

  Root   Mult.   Total Energy (a.u.)   Ex. Energy (a.u.)     Ex. Energy (eV)     Ex. Energy (nm)        Osc. (a.u.)  
-------------------------------------------------------------------------------------------------------------------
     1  singlet       -779.61692202
     2  triplet       -779.52558546          0.09133656          2.48539384        498.85140354          0.00000000
     3  triplet       -779.49725315          0.11966887          3.25635503        380.74540223          0.00000000
     4  singlet       -779.49511504          0.12180698          3.31453612        374.06205949          1.49291764
     5  singlet       -779.49426667          0.12265535          3.33762139        371.47479048          0.00099399
     6  triplet       -779.46287512          0.15404690          4.19182885        295.77596123          0.00000000
     7  triplet       -779.45038725          0.16653477          4.53164095        273.59674379          0.00000000
     8  singlet       -779.44950868          0.16741334          4.55554797        272.16093790          0.06424454

Singlet  1: Largest CI coefficients:
  64  &  64 : closed :   0.994470

Triplet  2: Largest CI coefficients:
  63  &  64 :  open  :   0.699573
  64  &  63 :  open  :  -0.699573

Triplet  3: Largest CI coefficients:
  62  &  64 :  open  :   0.699042
  64  &  62 :  open  :  -0.699042

Singlet  4: Largest CI coefficients:
  63  &  64 :  open  :  -0.698279
  64  &  63 :  open  :  -0.698279

Singlet  5: Largest CI coefficients:
  62  &  64 :  open  :   0.696967
  64  &  62 :  open  :   0.696967

Triplet  6: Largest CI coefficients:
  60  &  64 :  open  :  -0.539047
  64  &  60 :  open  :   0.539047
  61  &  64 :  open  :  -0.429543
  64  &  61 :  open  :   0.429543

Triplet  7: Largest CI coefficients:
  61  &  64 :  open  :   0.549673
  64  &  61 :  open  :  -0.549673
  60  &  64 :  open  :  -0.432907
  64  &  60 :  open  :   0.432907

Singlet  8: Largest CI coefficients:
  61  &  64 :  open  :   0.611378
  64  &  61 :  open  :   0.611378
  60  &  64 :  open  :   0.313714
  64  &  60 :  open  :   0.313714

Singlet state dipole moments:

  Root       Dx         Dy         Dz         |D|  (Debye)
------------------------------------------------------------
     1    -9.5337     2.1489     0.5027     9.7858
     2   -10.8783     2.1531     1.3388    11.1699
     3    -7.5968     1.5232    -0.0427     7.7481
     4     6.8937    -0.7155    -0.7365     6.9698

Triplet state dipole moments:

  Root       Dx         Dy         Dz         |D|  (Debye)
------------------------------------------------------------
     1   -12.3682     2.4025     1.4739    12.6853
     2    -7.6273     1.5101     0.0558     7.7756
     3     7.1844    -0.7741    -1.1904     7.3234
     4    11.0501    -1.4818    -0.2096    11.1510

Transition dipole moments between singlet states:

    Transition       Tx         Ty         Tz         |T| (a.u.)
------------------------------------------------------------------
     1 ->    2     4.1760    -0.9721     0.0319     4.2877
     1 ->    3     0.0500    -0.0983     0.0005     0.1103
     1 ->    4    -0.7316     0.1175     0.1631     0.7587
     2 ->    3     0.0262    -0.0166     0.0086     0.0322
     2 ->    4    -1.5448     0.2694     0.1519     1.5754
     3 ->    4    -0.2717    -0.0020     0.1021     0.2902

Transition dipole moments between triplet states:

    Transition       Tx         Ty         Tz         |T| (a.u.)
------------------------------------------------------------------
     1 ->    2    -0.0119     0.0014    -0.0304     0.0327
     1 ->    3    -1.3856     0.2595    -0.0757     1.4117
     1 ->    4    -0.6351     0.1039    -0.2285     0.6829
     2 ->    3     0.3626    -0.0158    -0.1100     0.3792
     2 ->    4    -0.1015     0.0213     0.0353     0.1095
     3 ->    4    -0.2501     0.0547     0.1323     0.2882

Magnetic transition dipole moments and rotational strengths:

 Transition      Lx         Ly         Lz       R(len)     R(vel) (a.u.)
------- in gcp call
 n=          32
 coors(1) =   -9.22720757218879        1.97126680744183     
 -0.322077282291870     
 coors(2) =   -8.29766640682737        1.38406512352641     
   1.98398779639061     
 elements:            7           6
 gcp_e =   0.000000000000000E+000
 echo:  F
 pbc:  F
 method =pbeh3c              
 in gcp call
 n=          32
 coors(1) =   -9.22720757218879        1.97126680744183     
 -0.322077282291870     
 coors(2) =   -8.29766640682737        1.38406512352641     
   1.98398779639061     
 elements:            7           6
 gcp_e =   0.000000000000000E+000
 echo:  F
 pbc:  F
 method =pbeh3c              
-----------------------------------------------------------------
 1 ->    2    -0.1040    -0.5246    -0.2276    -0.0682    -0.1867
 1 ->    3    -0.0989    -0.0694     0.1684    -0.0020    -0.0111
 1 ->    4     0.0435     0.4263    -0.0300    -0.0133    -0.0457

Electric transition quadrupole moments (Cartesian):

 Transition      Qxy        Qxz        Qyz        Qxx        Qyy        Qzz       norm (a.u.)
----------------------------------------------------------------------------------------------
 1 ->    2     1.6089    -0.1008     0.1122    -6.6570    -0.2893    -0.3472     6.8652
 1 ->    3    -0.0767    -0.1481    -0.2087     0.7486     0.1143    -0.0898     0.8080
 1 ->    4     3.5918     2.9229    -0.6362   -17.8860    -0.8434     0.1357    18.5064


Building Xtilde...

Building Z-vector RHS...

 Generating 2nd functional diffs
Solving CPSCF equations
Using DIIS solver

 Iter         Residual      
------  --------------------
    1      2.406828373524
    2      4.955781444002
    3      0.556028428285
    4      0.063534624394
    5      0.020669700841
    6      0.007644591047
    7      0.003851177288
    8      0.000910539554
    9      0.000398516933
   10      0.000186538545
   11      0.000055652421
   12      0.000029611698
   13      0.000009737148
   14      0.000006513459
   15      0.000003223863
   16      0.000002509544
   17      0.000000957288

CPSCF converged

Building X...

Computing grad Generating 2nd functional diffs
 Generating 2nd functional diffs
Building Xtilde...

Building Z-vector RHS...

 Generating 2nd functional diffs
Solving CPSCF equations
Using DIIS solver

 Iter         Residual      
------  --------------------
    1      3.711264611826
    2      7.877024872171
    3      0.718561271379
    4      0.043875125196
    5      0.018484627352
    6      0.008619347071
    7      0.003723908585
    8      0.001213793595
    9      0.000274090654
   10      0.000125066718
   11      0.000049652846
   12      0.000032046058
   13      0.000012543600
   14      0.000005978979
   15      0.000002532940
   16      0.000001189531
   17      0.000000601175

CPSCF converged

Building X...

Computing grad Generating 2nd functional diffs
 Generating 2nd functional diffs
Building Xtilde...

Building Z-vector RHS...

 Generating 2nd functional diffs
Solving CPSCF equations
Using DIIS solver

 Iter         Residual      
------  --------------------
    1      0.064655044715
    2      0.106404036981
    3      0.013972104932
    4      0.003666010237
    5      0.001919654724
    6      0.000517083136
    7      0.000272746705
    8      0.000052101540
    9      0.000036069874
   10      0.000009823170
   11      0.000003736137
   12      0.000001413578
   13      0.000000509529

CPSCF converged

Building X...

 Generating 2nd functional diffs
 Generating 2nd functional diffs
Lower state energy:      -779.4951150368
Upper state energy:      -779.4942666685
Energy difference:          0.0008483683
 Energy calculation finished, energy:  0.000000000E+00

Converting Cartesians to HDLC

Converting Cartesians to HDLC

Converting Cartesians to HDLC
 in dlf_makehessian...
Updating Hessian with the BFGS update, No     9
Testing convergence  in cycle   10
    Energy  0.0000E+00 Target: 1.0000E-05 converged?  yes
  Max step  2.5760E+00 Target: 4.0000E-04 converged?   no
  RMS step  2.8633E-01 Target: 2.6667E-04 converged?   no
  Max grad  2.5189E-02 Target: 1.0000E-04 converged?   no
  RMS grad  7.2388E-03 Target: 6.6667E-05 converged?   no

Converting HDLC to Cartesians
 in gcp call
 n=          32
 coors(1) =   -9.22057018564082        1.95652093264900     
 -0.318595457585837     
 coors(2) =   -8.23746973201907        1.43997875155994     
   1.96672267798268     
 elements:            7           6
 gcp_e =    1.00000000000000     
 echo:  F
 pbc:  F
 method =pbeh3c              
DFTD Energy:    -0.0213433 hartree
gCP Energy:     0.0587971 hartree
| Total AOs: 316    Total MOs: 298
Setting up the DFT grid...
| time to set the grid = 0.08 s
DFT grid points: 366786 (11462 points/atom)

                      *** Start SCF Iterations ***

 Iter     DIIS Error       Energy change      Electrons        XC Energy           Energy        Time(s)
----------------------------------------------------------------------------------------------------------
Initial temperature is 0.250000
| Skip purify step
|    1     0.0544341718    -779.4025169422   126.0244456391   -64.4920348228    -779.4025169422     1.55  
|    2     0.0690043091      +7.3939357106   125.9999628034   -63.7517652433    -772.0085812316     1.52  
|    3     0.0207503969      -0.1626263605   125.9999596335   -63.8121557195    -772.1712075921     1.51  
|    4     0.0210270497      -0.0127372850   125.9999618644   -63.8802090188    -772.1839448772     1.48  
|    5     0.0032254378      -0.0093670589   125.9999614980   -63.8829379535    -772.1933119360     1.45  
|    6     0.0030799864      -0.0008049047   125.9999615563   -63.8807355509    -772.1941168407     1.44  
|    7     0.0007495120      -0.0001103288   125.9999615423   -63.8837273653    -772.1942271695     1.38  
|    8     0.0004485413      -0.0000202797   125.9999615588   -63.8847419681    -772.1942474492     1.36  
|    9     0.0001114335      -0.0000040791   125.9999615618   -63.8844663414    -772.1942515284     1.58  
|   10     0.0000487519      -0.0000007240   125.9999615569   -63.8842619541    -772.1942522524     1.34  
----------------------------------------------------------------------------------------------------------
FINAL ENERGY: -772.1942522524 a.u.
Fractional Occupation Entropy: 0.0000000000
Mermin Free Energy:            -772.1942522524
DISPERSION CONTRIBUTION TO ENERGY: -0.0213432908 a.u.
GCP BSSE CORRECTION: 0.0587970673 a.u.
HOMO-LUMO GAP: 3.107 eV
CENTER OF MASS: {-0.084737, -0.128908, 0.028654} ANGS
DIPOLE MOMENT: {-9.449308, 2.740957, -0.606271} (|D| = 9.857476) DEBYE
Writing out molden info

Running Mulliken population analysis...


  Restricted hh-TDA Parameters
--------------------------------------------
Number of occupied orbitals:            64
Number of virtual orbitals:            234
Number of molecular orbitals:          298
Number of basis functions:             316
Multiplicity of target state:      singlet

 Generating 2nd functional diffs
Reference energy:             -779.5322184594
Number of electrons:           127.9999609464
XC energy:                     -65.1990321559

      Davidson Diagonalization Parameters
-----------------------------------------------
Number of roots to find:                    4
Number of guess vectors:                   15
Maximum subspace size:                    300
Number of vectors to save:                  4
Collapse vectors per root:                  2
Number of CSFs:                          2080
Maximum Davidson iterations:              500
Residual convergence:                 1.0e-06
Orthogonality tolerance:              1.0e-12
Use incremental sigma vectors:             No

Davidson memory usage:  12.89 MB

Guess Vectors:
  64 &  64 : closed :    -0.176483
  64 &  62 :  open  :    -0.066523
  64 &  63 :  open  :    -0.061559
  64 &  60 :  open  :     0.005413
  64 &  61 :  open  :     0.013387
  62 &  62 : closed :     0.043436
  63 &  62 :  open  :     0.048401
  64 &  59 :  open  :     0.048718
  64 &  58 :  open  :     0.050500
  63 &  63 : closed :     0.053365
  64 &  56 :  open  :     0.066621
  64 &  57 :  open  :     0.102766
  64 &  54 :  open  :     0.104570
  64 &  53 :  open  :     0.110929
  64 &  55 :  open  :     0.112046

  Root           Eigenvalue       Energy Change        Residual
-------------------------------------------------------------------
Iteration:    0   Subspace Size:   15
Root: 1:        -0.08352466        -0.08352466         0.04115041  
Root: 2:         0.03367380         0.03367380         0.04156590  
Root: 3:         0.03450734         0.03450734         0.04720894  
Root: 4:         0.08407181         0.08407181         0.04658903  

Iteration:    1   Subspace Size:   19
Root: 1:        -0.08637398        -0.00284931         0.00424197  
Root: 2:         0.02889798        -0.00477583         0.00873718  
Root: 3:         0.02972669        -0.00478065         0.00853239  
Root: 4:         0.07591906        -0.00815275         0.01364005  

Iteration:    2   Subspace Size:   23
Root: 1:        -0.08640450        -0.00003053         0.00070454  
Root: 2:         0.02871374        -0.00018424         0.00166689  
Root: 3:         0.02954987        -0.00017683         0.00167985  
Root: 4:         0.07530563        -0.00061343         0.00418089  

Iteration:    3   Subspace Size:   27
Root: 1:        -0.08640526        -0.00000076         0.00012367  
Root: 2:         0.02870830        -0.00000543         0.00043693  
Root: 3:         0.02954349        -0.00000637         0.00033166  
Root: 4:         0.07525160        -0.00005403         0.00123166  

Iteration:    4   Subspace Size:   31
Root: 1:        -0.08640529        -0.00000002         0.00001987  
Root: 2:         0.02870797        -0.00000034         0.00010149  
Root: 3:         0.02954327        -0.00000022         0.00006222  
Root: 4:         0.07524637        -0.00000523         0.00044102  

Iteration:    5   Subspace Size:   35
Root: 1:        -0.08640529        -0.00000000         0.00000284  
Root: 2:         0.02870795        -0.00000002         0.00001839  
Root: 3:         0.02954326        -0.00000001         0.00001235  
Root: 4:         0.07524562        -0.00000075         0.00013293  

Iteration:    6   Subspace Size:   39
Root: 1:        -0.08640529        -0.00000000         0.00000034  Converged
Root: 2:         0.02870795        -0.00000000         0.00000279  
Root: 3:         0.02954326        -0.00000000         0.00000227  
Root: 4:         0.07524556        -0.00000006         0.00003350  

Iteration:    7   Subspace Size:   42
Root: 1:        -0.08640529        -0.00000000         0.00000028  Converged
Root: 2:         0.02870795        -0.00000000         0.00000053  Converged
Root: 3:         0.02954326        -0.00000000         0.00000043  Converged
Root: 4:         0.07524556        -0.00000000         0.00000820  

Iteration:    8   Subspace Size:   43
Root: 1:        -0.08640529        -0.00000000         0.00000027  Converged
Root: 2:         0.02870795        -0.00000000         0.00000052  Converged
Root: 3:         0.02954326        -0.00000000         0.00000043  Converged
Root: 4:         0.07524556        -0.00000000         0.00000195  

Iteration:    9   Subspace Size:   44
Root: 1:        -0.08640529        -0.00000000         0.00000027  Converged
Root: 2:         0.02870795        -0.00000000         0.00000052  Converged
Root: 3:         0.02954326        -0.00000000         0.00000043  Converged
Root: 4:         0.07524556        -0.00000000         0.00000041  Converged

Davidson converged in 9 iterations
44 sigma vectors were formed

      Davidson Diagonalization Parameters
-----------------------------------------------
Number of roots to find:                    4
Number of guess vectors:                   15
Maximum subspace size:                    300
Number of vectors to save:                  4
Collapse vectors per root:                  2
Number of CSFs:                          2016
Maximum Davidson iterations:              500
Residual convergence:                 1.0e-06
Orthogonality tolerance:              1.0e-12
Use incremental sigma vectors:             No

Davidson memory usage:  12.58 MB

Guess Vectors:
  64 &  62 :  open  :    -0.066523
  64 &  63 :  open  :    -0.061559
  64 &  60 :  open  :     0.005413
  64 &  61 :  open  :     0.013387
  63 &  62 :  open  :     0.048401
  64 &  59 :  open  :     0.048718
  64 &  58 :  open  :     0.050500
  64 &  56 :  open  :     0.066621
  64 &  57 :  open  :     0.102766
  64 &  54 :  open  :     0.104570
  64 &  53 :  open  :     0.110929
  64 &  55 :  open  :     0.112046
  62 &  60 :  open  :     0.115372
  63 &  60 :  open  :     0.120337
  62 &  61 :  open  :     0.123347

  Root           Eigenvalue       Energy Change        Residual
-------------------------------------------------------------------
Iteration:    0   Subspace Size:   15
Root: 1:         0.00437296         0.00437296         0.02269821  
Root: 2:         0.02999677         0.02999677         0.03890489  
Root: 3:         0.06279572         0.06279572         0.02072898  
Root: 4:         0.07642414         0.07642414         0.02972993  

Iteration:    1   Subspace Size:   19
Root: 1:         0.00269996        -0.00167300         0.00333133  
Root: 2:         0.02652418        -0.00347259         0.00655076  
Root: 3:         0.06107315        -0.00172257         0.00464532  
Root: 4:         0.07255088        -0.00387326         0.00757491  

Iteration:    2   Subspace Size:   23
Root: 1:         0.00266712        -0.00003284         0.00062261  
Root: 2:         0.02642439        -0.00009979         0.00101913  
Root: 3:         0.06100182        -0.00007133         0.00094722  
Root: 4:         0.07234675        -0.00020413         0.00097533  

Iteration:    3   Subspace Size:   27
Root: 1:         0.00266610        -0.00000102         0.00007888  
Root: 2:         0.02642216        -0.00000223         0.00018268  
Root: 3:         0.06099880        -0.00000302         0.00017333  
Root: 4:         0.07234365        -0.00000310         0.00014049  

Iteration:    4   Subspace Size:   31
Root: 1:         0.00266608        -0.00000002         0.00000899  
Root: 2:         0.02642209        -0.00000007         0.00003298  
Root: 3:         0.06099871        -0.00000009         0.00002798  
Root: 4:         0.07234360        -0.00000006         0.00003565  

Iteration:    5   Subspace Size:   35
Root: 1:         0.00266608        -0.00000000         0.00000140  
Root: 2:         0.02642208        -0.00000000         0.00000563  
Root: 3:         0.06099871        -0.00000000         0.00000455  
Root: 4:         0.07234359        -0.00000000         0.00000750  

Iteration:    6   Subspace Size:   39
Root: 1:         0.00266608        -0.00000000         0.00000022  Converged
Root: 2:         0.02642208        -0.00000000         0.00000088  Converged
Root: 3:         0.06099871        -0.00000000         0.00000089  Converged
Root: 4:         0.07234359        -0.00000000         0.00000103  

Iteration:    7   Subspace Size:   40
Root: 1:         0.00266608        -0.00000000         0.00000022  Converged
Root: 2:         0.02642208        -0.00000000         0.00000080  Converged
Root: 3:         0.06099871        -0.00000000         0.00000086  Converged
Root: 4:         0.07234359        -0.00000000         0.00000020  Converged

Davidson converged in 7 iterations
40 sigma vectors were formed

  Root   Mult.   Total Energy (a.u.)   Ex. Energy (a.u.)     Ex. Energy (eV)     Ex. Energy (nm)        Osc. (a.u.)  
-------------------------------------------------------------------------------------------------------------------
     1  singlet       -779.61862375
     2  triplet       -779.52955238          0.08907137          2.42375486        511.53779172          0.00000000
     3  triplet       -779.50579638          0.11282737          3.07018848        403.83260353          0.00000000
     4  singlet       -779.50351051          0.11511324          3.13238999        395.81348733          1.37143279
     5  singlet       -779.50267520          0.11594855          3.15512005        392.96197515          0.05183042
     6  triplet       -779.47121975          0.14740400          4.01106622        309.10539488          0.00000000
     7  triplet       -779.45987487          0.15874888          4.31977612        287.01538522          0.00000000
     8  singlet       -779.45697290          0.16165085          4.39874260        281.86286869          0.06833841

Singlet  1: Largest CI coefficients:
  64  &  64 : closed :   0.991744

Triplet  2: Largest CI coefficients:
  63  &  64 :  open  :   0.695543
  64  &  63 :  open  :  -0.695543
  60  &  64 :  open  :  -0.103906
  64  &  60 :  open  :   0.103906

Triplet  3: Largest CI coefficients:
  62  &  64 :  open  :  -0.699620
  64  &  62 :  open  :   0.699620

Singlet  4: Largest CI coefficients:
  63  &  64 :  open  :  -0.679144
  64  &  63 :  open  :  -0.679144
  62  &  64 :  open  :   0.129465
  64  &  62 :  open  :   0.129465

Singlet  5: Largest CI coefficients:
  62  &  64 :  open  :  -0.685351
  64  &  62 :  open  :  -0.685351
  63  &  64 :  open  :  -0.128533
  64  &  63 :  open  :  -0.128533

Triplet  6: Largest CI coefficients:
  60  &  64 :  open  :  -0.550399
  64  &  60 :  open  :   0.550399
  61  &  64 :  open  :  -0.409190
  64  &  61 :  open  :   0.409190
  63  &  64 :  open  :  -0.103769
  64  &  63 :  open  :   0.103769

Triplet  7: Largest CI coefficients:
  61  &  64 :  open  :  -0.563273
  64  &  61 :  open  :   0.563273
  60  &  64 :  open  :   0.410959
  64  &  60 :  open  :  -0.410959

Singlet  8: Largest CI coefficients:
  61  &  64 :  open  :  -0.654900
  64  &  61 :  open  :  -0.654900
  60  &  64 :  open  :  -0.207422
  64  &  60 :  open  :  -0.207422
  61  &  63 :  open  :   0.107504
  63  &  61 :  open  :   0.107504

Singlet state dipole moments:

  Root       Dx         Dy         Dz         |D|  (Debye)
------------------------------------------------------------
     1    -6.7621     1.2994     0.5142     6.9050
     2   -10.2565     1.9442     0.7573    10.4666
     3    -7.5168     1.2796     0.7007     7.6570
     4     9.0092    -1.4029    -0.5797     9.1362

Triplet state dipole moments:

  Root       Dx         Dy         Dz         |D|  (Debye)
------------------------------------------------------------
     1   -12.9574     2.5184     0.9629    13.2350
     2    -7.4285     1.1908     0.7995     7.5657
     3     8.0122    -1.1827    -1.2517     8.1952
     4    11.7203    -1.9527    -0.1842    11.8833

Transition dipole moments between singlet states:

    Transition       Tx         Ty         Tz         |T| (a.u.)
------------------------------------------------------------------
     1 ->    2    -4.1177     0.9560    -0.0301     4.2274
     1 ->    3    -0.8118     0.0975    -0.0450     0.8189
     1 ->    4    -0.6793     0.1299     0.3947     0.7963
     2 ->    3    -0.2838     0.1180     0.0201     0.3080
     2 ->    4     1.1687    -0.2123    -0.1501     1.1972
     3 ->    4     0.0450    -0.0522     0.0363     0.0779

Transition dipole moments between triplet states:

    Transition       Tx         Ty         Tz         |T| (a.u.)
------------------------------------------------------------------
     1 ->    2     0.0978    -0.0484    -0.0007     0.1091
     1 ->    3    -1.5844     0.3188    -0.0510     1.6170
     1 ->    4     0.7943    -0.1546    in gcp call
 n=          32
 coors(1) =   -9.22057018564082        1.95652093264900     
 -0.318595457585837     
 coors(2) =   -8.23746973201907        1.43997875155994     
   1.96672267798268     
 elements:            7           6
 gcp_e =   0.000000000000000E+000
 echo:  F
 pbc:  F
 method =pbeh3c              
 in gcp call
 n=          32
 coors(1) =   -9.22057018564082        1.95652093264900     
 -0.318595457585837     
 coors(2) =   -8.23746973201907        1.43997875155994     
   1.96672267798268     
 elements:            7           6
 gcp_e =   0.000000000000000E+000
 echo:  F
 pbc:  F
 method =pbeh3c              
  0.2470     0.8460
     2 ->    3    -0.2634     0.0020     0.0660     0.2716
     2 ->    4    -0.0831     0.0219     0.0395     0.0946
     3 ->    4     0.3510    -0.0735    -0.0915     0.3701

Magnetic transition dipole moments and rotational strengths:

 Transition      Lx         Ly         Lz       R(len)     R(vel) (a.u.)
------------------------------------------------------------------------
 1 ->    2     0.1036     0.4283     0.1626     0.0219     0.0876
 1 ->    3    -0.1482     0.0534     0.1461    -0.1190    -0.3533
 1 ->    4     0.1081     0.7225    -0.0072    -0.0175    -0.0476

Electric transition quadrupole moments (Cartesian):

 Transition      Qxy        Qxz        Qyz        Qxx        Qyy        Qzz       norm (a.u.)
----------------------------------------------------------------------------------------------
 1 ->    2    -1.2040     0.2409    -0.0406     4.5824     0.1866     0.3457     4.7605
 1 ->    3    -0.3378    -0.0763    -0.2978     1.8423     0.1835    -0.0372     1.9073
 1 ->    4     2.9452     4.2283    -0.9429   -14.5506    -0.7151     0.1026    15.4817


Building Xtilde...

Building Z-vector RHS...

 Generating 2nd functional diffs
Solving CPSCF equations
Using DIIS solver

 Iter         Residual      
------  --------------------
    1      2.331178338048
    2      4.519754210675
    3      0.375238280327
    4      0.033774445030
    5      0.015938802999
    6      0.008375169466
    7      0.002819548065
    8      0.001111415967
    9      0.000194578233
   10      0.000088971835
   11      0.000041516104
   12      0.000023019075
   13      0.000009250124
   14      0.000003357973
   15      0.000001584756
   16      0.000000624915

CPSCF converged

Building X...

Computing grad Generating 2nd functional diffs
 Generating 2nd functional diffs
Building Xtilde...

Building Z-vector RHS...

 Generating 2nd functional diffs
Solving CPSCF equations
Using DIIS solver

 Iter         Residual      
------  --------------------
    1      3.709617954866
    2      7.246966839629
    3      0.507990487728
    4      0.050564151558
    5      0.020804137423
    6      0.009806770840
    7      0.003553918626
    8      0.001317892709
    9      0.000273535857
   10      0.000111667963
   11      0.000041697954
   12      0.000024543316
   13      0.000010929570
   14      0.000003740654
   15      0.000001774082
   16      0.000000978045

CPSCF converged

Building X...

Computing grad Generating 2nd functional diffs
 Generating 2nd functional diffs
Building Xtilde...

Building Z-vector RHS...

 Generating 2nd functional diffs
Solving CPSCF equations
Using DIIS solver

 Iter         Residual      
------  --------------------
    1      0.329410426669
    2      0.611804044499
    3      0.052274303268
    4      0.005738596469
    5      0.002384183093
    6      0.000592808574
    7      0.000332642905
    8      0.000099075714
    9      0.000039257671
   10      0.000018595292
   11      0.000007588497
   12      0.000003057476
   13      0.000000563192

CPSCF converged

Building X...

 Generating 2nd functional diffs
 Generating 2nd functional diffs
Lower state energy:      -779.5035105113
Upper state energy:      -779.5026751969
Energy difference:          0.0008353144
 Energy calculation finished, energy:  0.000000000E+00

Converting Cartesians to HDLC

Converting Cartesians to HDLC

Converting Cartesians to HDLC
 in dlf_makehessian...
Updating Hessian with the BFGS update, No    10
Testing convergence  in cycle   11
    Energy  0.0000E+00 Target: 1.0000E-05 converged?  yes
  Max step  6.2852E-01 Target: 4.0000E-04 converged?   no
  RMS step  8.2370E-02 Target: 2.6667E-04 converged?   no
  Max grad  2.6073E-02 Target: 1.0000E-04 converged?   no
  RMS grad  7.9246E-03 Target: 6.6667E-05 converged?   no

Converting HDLC to Cartesians
 in gcp call
 n=          32
 coors(1) =   -9.25858434660978        1.96297327723070     
 -0.310978934667429     
 coors(2) =   -8.26399715267954        1.44841288458362     
   1.97588062290560     
 elements:            7           6
 gcp_e =    1.00000000000000     
 echo:  F
 pbc:  F
 method =pbeh3c              
DFTD Energy:    -0.0212924 hartree
gCP Energy:     0.0585160 hartree
| Total AOs: 316    Total MOs: 298
Setting up the DFT grid...
| time to set the grid = 0.10 s
DFT grid points: 366912 (11466 points/atom)

                      *** Start SCF Iterations ***

 Iter     DIIS Error       Energy change      Electrons        XC Energy           Energy        Time(s)
----------------------------------------------------------------------------------------------------------
Initial temperature is 0.250000
| Skip purify step
|    1     0.0347385672    -779.3430259549   126.0009459705   -64.4804728717    -779.3430259549     1.59  
|    2     0.0809484244      +7.3808256393   125.9999691121   -63.7305947618    -771.9622003156     1.56  
|    3     0.0161460515      -0.2224347389   125.9999670429   -63.7784629352    -772.1846350545     1.55  
|    4     0.0172847485      -0.0072164323   125.9999674795   -63.8253451790    -772.1918514868     1.49  
|    5     0.0063563802      -0.0077430052   125.9999673771   -63.8447367943    -772.1995944920     1.47  
|    6     0.0033806798      -0.0021522549   125.9999673565   -63.8600574775    -772.2017467469     1.50  
|    7     0.0008013154      -0.0001700456   125.9999673495   -63.8656229148    -772.2019167925     1.44  
|    8     0.0002484785      -0.0000135887   125.9999673375   -63.8667290182    -772.2019303813     1.38  
|    9     0.0000735721      -0.0000024203   125.9999673432   -63.8667033451    -772.2019328016     1.62  
|   10     0.0000417391      -0.0000002707   125.9999673407   -63.8666879491    -772.2019330722     1.35  
----------------------------------------------------------------------------------------------------------
FINAL ENERGY: -772.2019330722 a.u.
Fractional Occupation Entropy: 0.0000000000
Mermin Free Energy:            -772.2019330722
DISPERSION CONTRIBUTION TO ENERGY: -0.0212924283 a.u.
GCP BSSE CORRECTION: 0.0585159605 a.u.
HOMO-LUMO GAP: 3.095 eV
CENTER OF MASS: {-0.083498, -0.128072, 0.027486} ANGS
DIPOLE MOMENT: {-9.441941, 2.708830, -0.593738} (|D| = 9.840759) DEBYE
Writing out molden info

Running Mulliken population analysis...


  Restricted hh-TDA Parameters
--------------------------------------------
Number of occupied orbitals:            64
Number of virtual orbitals:            234
Number of molecular orbitals:          298
Number of basis functions:             316
Multiplicity of target state:      singlet

 Generating 2nd functional diffs
Reference energy:             -779.5396107387
Number of electrons:           127.9999668223
XC energy:                     -65.1810895955

      Davidson Diagonalization Parameters
-----------------------------------------------
Number of roots to find:                    4
Number of guess vectors:                   15
Maximum subspace size:                    300
Number of vectors to save:                  4
Collapse vectors per root:                  2
Number of CSFs:                          2080
Maximum Davidson iterations:              500
Residual convergence:                 1.0e-06
Orthogonality tolerance:              1.0e-12
Use incremental sigma vectors:             No

Davidson memory usage:  12.89 MB

Guess Vectors:
  64 &  64 : closed :    -0.172576
  64 &  62 :  open  :    -0.063850
  64 &  63 :  open  :    -0.056786
  64 &  60 :  open  :     0.007467
  64 &  61 :  open  :     0.015850
  64 &  59 :  open  :     0.042394
  62 &  62 : closed :     0.044876
  63 &  62 :  open  :     0.051940
  63 &  63 : closed :     0.059003
  64 &  58 :  open  :     0.059242
  64 &  56 :  open  :     0.062650
  64 &  57 :  open  :     0.104715
  64 &  54 :  open  :     0.108761
  64 &  53 :  open  :     0.111950
  62 &  60 :  open  :     0.116193

  Root           Eigenvalue       Energy Change        Residual
-------------------------------------------------------------------
Iteration:    0   Subspace Size:   15
Root: 1:        -0.07870764        -0.07870764         0.04163787  
Root: 2:         0.03741467         0.03741467         0.04192274  
Root: 3:         0.03744650         0.03744650         0.04638007  
Root: 4:         0.08681745         0.08681745         0.04676817  

Iteration:    1   Subspace Size:   19
Root: 1:        -0.08168240        -0.00297476         0.00440264  
Root: 2:         0.03257132        -0.00484335         0.00887125  
Root: 3:         0.03261978        -0.00482672         0.00856942  
Root: 4:         0.07848135        -0.00833610         0.01387555  

Iteration:    2   Subspace Size:   23
Root: 1:        -0.08171635        -0.00003394         0.00076059  
Root: 2:         0.03237656        -0.00019475         0.00175974  
Root: 3:         0.03245600        -0.00016378         0.00161468  
Root: 4:         0.07784720        -0.00063415         0.00435049  

Iteration:    3   Subspace Size:   27
Root: 1:        -0.08171724        -0.00000089         0.00013605  
Root: 2:         0.03237055        -0.00000601         0.00048175  
Root: 3:         0.03245031        -0.00000570         0.00034226  
Root: 4:         0.07778649        -0.00006071         0.00158150  

Iteration:    4   Subspace Size:   31
Root: 1:        -0.08171727        -0.00000003         0.00002230  
Root: 2:         0.03237012        -0.00000042         0.00011797  
Root: 3:         0.03245007        -0.00000024         0.00007114  
Root: 4:         0.07777747        -0.00000902         0.00059731  

Iteration:    5   Subspace Size:   35
Root: 1:        -0.08171727        -0.00000000         0.00000330  
Root: 2:         0.03237010        -0.00000003         0.00002110  
Root: 3:         0.03245006        -0.00000001         0.00001648  
Root: 4:         0.07777604        -0.00000143         0.00014630  

Iteration:    6   Subspace Size:   39
Root: 1:        -0.08171727        -0.00000000         0.00000040  Converged
Root: 2:         0.03237010        -0.00000000         0.00000328  
Root: 3:         0.03245006        -0.00000000         0.00000349  
Root: 4:         0.07777597        -0.00000008         0.00003172  

Iteration:    7   Subspace Size:   42
Root: 1:        -0.08171727        -0.00000000         0.00000031  Converged
Root: 2:         0.03237010        -0.00000000         0.00000061  Converged
Root: 3:         0.03245006        -0.00000000         0.00000067  Converged
Root: 4:         0.07777596        -0.00000000         0.00000748  

Iteration:    8   Subspace Size:   43
Root: 1:        -0.08171727        -0.00000000         0.00000031  Converged
Root: 2:         0.03237010        -0.00000000         0.00000061  Converged
Root: 3:         0.03245006        -0.00000000         0.00000066  Converged
Root: 4:         0.07777596        -0.00000000         0.00000149  

Iteration:    9   Subspace Size:   44
Root: 1:        -0.08171727        -0.00000000         0.00000031  Converged
Root: 2:         0.03237010        -0.00000000         0.00000061  Converged
Root: 3:         0.03245006        -0.00000000         0.00000066  Converged
Root: 4:         0.07777596        -0.00000000         0.00000038  Converged

Davidson converged in 9 iterations
44 sigma vectors were formed

      Davidson Diagonalization Parameters
-----------------------------------------------
Number of roots to find:                    4
Number of guess vectors:                   15
Maximum subspace size:                    300
Number of vectors to save:                  4
Collapse vectors per root:                  2
Number of CSFs:                          2016
Maximum Davidson iterations:              500
Residual convergence:                 1.0e-06
Orthogonality tolerance:              1.0e-12
Use incremental sigma vectors:             No

Davidson memory usage:  12.58 MB

Guess Vectors:
  64 &  62 :  open  :    -0.063850
  64 &  63 :  open  :    -0.056786
  64 &  60 :  open  :     0.007467
  64 &  61 :  open  :     0.015850
  64 &  59 :  open  :     0.042394
  63 &  62 :  open  :     0.051940
  64 &  58 :  open  :     0.059242
  64 &  56 :  open  :     0.062650
  64 &  57 :  open  :     0.104715
  64 &  54 :  open  :     0.108761
  64 &  53 :  open  :     0.111950
  62 &  60 :  open  :     0.116193
  64 &  55 :  open  :     0.120284
  63 &  60 :  open  :     0.123257
  62 &  61 :  open  :     0.124576

  Root           Eigenvalue       Energy Change        Residual
-------------------------------------------------------------------
Iteration:    0   Subspace Size:   15
Root: 1:         0.00854644         0.00854644         0.02287530  
Root: 2:         0.03291873         0.03291873         0.03880709  
Root: 3:         0.06517880         0.06517880         0.02065491  
Root: 4:         0.07901374         0.07901374         0.02988386  

Iteration:    1   Subspace Size:   19
Root: 1:         0.00683091        -0.00171553         0.00347433  
Root: 2:         0.02941598        -0.00350275         0.00689415  
Root: 3:         0.06345308        -0.00172572         0.00463850  
Root: 4:         0.07504630        -0.00396744         0.00756497  

Iteration:    2   Subspace Size:   23
Root: 1:         0.00679469        -0.00003622         0.00065063  
Root: 2:         0.02930546        -0.00011052         0.00116335  
Root: 3:         0.06338131        -0.00007177         0.00094339  
Root: 4:         0.07484234        -0.00020397         0.00095386  

Iteration:    3   Subspace Size:   27
Root: 1:         0.00679356        -0.00000113         0.00008261  
Root: 2:         0.02930240        -0.00000306         0.00022411  
Root: 3:         0.06337831        -0.00000300         0.00018512  
Root: 4:         0.07483936        -0.00000298         0.00014491  

Iteration:    4   Subspace Size:   31
Root: 1:         0.00679354        -0.00000002         0.00001128  
Root: 2:         0.02930229        -0.00000011         0.00003856  
Root: 3:         0.06337821        -0.00000010         0.00003600  
Root: 4:         0.07483930        -0.00000006         0.00003902  

Iteration:    5   Subspace Size:   35
Root: 1:         0.00679354        -0.00000000         0.00000176  
Root: 2:         0.02930228        -0.00000000         0.00000663  
Root: 3:         0.06337820        -0.00000000         0.00000708  
Root: 4:         0.07483929        -0.00000000         0.00000887  

Iteration:    6   Subspace Size:   39
Root: 1:         0.00679354        -0.00000000         0.00000025  Converged
Root: 2:         0.02930228        -0.00000000         0.00000100  Converged
Root: 3:         0.06337820        -0.00000000         0.00000115  
Root: 4:         0.07483929        -0.00000000         0.00000123  

Iteration:    7   Subspace Size:   41
Root: 1:         0.00679354        -0.00000000         0.00000015  Converged
Root: 2:         0.02930228        -0.00000000         0.00000097  Converged
Root: 3:         0.06337820        -0.00000000         0.00000015  Converged
Root: 4:         0.07483929        -0.00000000         0.00000021  Converged

Davidson converged in 7 iterations
41 sigma vectors were formed

  Root   Mult.   Total Energy (a.u.)   Ex. Energy (a.u.)     Ex. Energy (eV)     Ex. Energy (nm)        Osc. (a.u.)  
-------------------------------------------------------------------------------------------------------------------
     1  singlet       -779.62132801
     2  triplet       -779.53281719          0.08851081          2.40850136        514.77745684          0.00000000
     3  triplet       -779.51030845          0.11101955          3.02099525        410.40852638          0.00000000
     4  singlet       -779.50724064          0.11408737          3.10447466        399.37262850          1.42596296
     5  singlet       -779.50716068          0.11416732          3.10665046        399.09292153          0.00533764
     6  triplet       -779.47623254          0.14509547          3.94824799        314.02338724          0.00000000
     7  triplet       -779.46477144          0.15655656          4.26012014        291.03456413          0.00000000
     8  singlet       -779.46183478          0.15949323          4.34003090        285.67589406          0.07155032

Singlet  1: Largest CI coefficients:
  64  &  64 : closed :  -0.991231

Triplet  2: Largest CI coefficients:
  63  &  64 :  open  :  -0.694700
  64  &  63 :  open  :   0.694700
  60  &  64 :  open  :   0.108221
  64  &  60 :  open  :  -0.108221

Triplet  3: Largest CI coefficients:
  62  &  64 :  open  :   0.699527
  64  &  62 :  open  :  -0.699527

Singlet  4: Largest CI coefficients:
  63  &  64 :  open  :   0.688321
  64  &  63 :  open  :   0.688321

Singlet  5: Largest CI coefficients:
  62  &  64 :  open  :   0.696336
  64  &  62 :  open  :   0.696336

Triplet  6: Largest CI coefficients:
  60  &  64 :  open  :  -0.554119
  64  &  60 :  open  :   0.554119
  61  &  64 :  open  :  -0.403100
  64  &  61 :  open  :   0.403100
  63  &  64 :  open  :  -0.108528
  64  &  63 :  open  :   0.108528

Triplet  7: Largest CI coefficients:
  61  &  64 :  open  :   0.567172
  64  &  61 :  open  :  -0.567172
  60  &  64 :  open  :  -0.405283
  64  &  60 :  open  :   0.405283

Singlet  8: Largest CI coefficients:
  61  &  64 :  open  :   0.650413
  64  &  61 :  open  :   0.650413
  60  &  64 :  open  :   0.218969
  64  &  60 :  open  :   0.218969
  61  &  63 :  open  :  -0.108025
  63  &  61 :  open  :  -0.108025

Singlet state dipole moments:

  Root       Dx         Dy         Dz         |D|  (Debye)
------------------------------------------------------------
     1    -6.4004     1.1781     0.6129     6.5367
     2   -10.5208     2.0671     0.7467    10.7479
     3    -7.2620     1.1000     0.8663     7.3958
     4     9.1209    -1.4779    -0.4859     9.2526

Triplet state dipole moments:

  Root       Dx         Dy         Dz         |D|  (Debye)
------------------------------------------------------------
     1   -13.1083     2.5519     0.9226    13.3862
     2    -7.3558     1.1126     0.9976     7.5061
     3     8.3027    -1.2874    -1.1413     8.4791
     4    12.0405    -2.0720    -0.0795    12.2177

Transition dipole moments between singlet states:

    Transition       Tx         Ty         Tz         |T| (a.u.)
------------------------------------------------------------------
     1 ->    2    -4.2227     0.9565    -0.0491     4.3299
     1 ->    3     0.2203    -0.1418    -0.0388     0.2648
     1 ->    4    -0.7138     0.1354     0.3808     0.8203
     2 ->    3     0.0077     0.0419     0.0210     0.0475
     2 ->    4     1.2253    -0.2378    -0.1267     1.2545
     3 ->    4    -0.2398     0.0006     0.0682     0.2493

Transition dipole moments between triplet states:

    Transition       Tx         Ty         Tz         |T| (a.u.)
------------------------------------------------------------------
     1 ->    2     0.0895    -0.0467    -0.0043     0.1010
     1 ->    3     1.6245    -0.3316     0.0676     1.6594
     1 ->    4     0.7946    -0.1580     0.2487     0.8475
     2 ->    3     0.2548    -0.0012    -0.0603     0.2618
     2 ->    4    -0.0828     0.0219     0.0415     0.095 in gcp call
 n=          32
 coors(1) =   -9.25858434660978        1.96297327723070     
 -0.310978934667429     
 coors(2) =   -8.26399715267954        1.44841288458362     
   1.97588062290560     
 elements:            7           6
 gcp_e =   0.000000000000000E+000
 echo:  F
 pbc:  F
 method =pbeh3c              
 in gcp call
 n=          32
 coors(1) =   -9.25858434660978        1.96297327723070     
 -0.310978934667429     
 coors(2) =   -8.26399715267954        1.44841288458362     
   1.97588062290560     
 elements:            7           6
 gcp_e =   0.000000000000000E+000
 echo:  F
 pbc:  F
 method =pbeh3c              
2
     3 ->    4    -0.3240     0.0682     0.1020     0.3464

Magnetic transition dipole moments and rotational strengths:

 Transition      Lx         Ly         Lz       R(len)     R(vel) (a.u.)
------------------------------------------------------------------------
 1 ->    2     0.0564     0.4109     0.1861    -0.1458    -0.3664
 1 ->    3    -0.1854    -0.0434     0.0811     0.0378     0.0935
 1 ->    4     0.1075     0.7151    -0.0061    -0.0178    -0.0466

Electric transition quadrupole moments (Cartesian):

 Transition      Qxy        Qxz        Qyz        Qxx        Qyy        Qzz       norm (a.u.)
----------------------------------------------------------------------------------------------
 1 ->    2    -1.2903     0.2223    -0.1097     5.0466     0.2374     0.3138     5.2296
 1 ->    3    -0.0208    -0.1238    -0.2935     0.6563     0.1358    -0.1270     0.7532
 1 ->    4     3.1029     4.1168    -0.9288   -15.3198    -0.7501     0.1323    16.2085


Building Xtilde...

Building Z-vector RHS...

 Generating 2nd functional diffs
Solving CPSCF equations
Using DIIS solver

 Iter         Residual      
------  --------------------
    1      2.214121767408
    2      4.184074027832
    3      0.355426223231
    4      0.033849849284
    5      0.016251919751
    6      0.008608509432
    7      0.002828099163
    8      0.001057420256
    9      0.000175303254
   10      0.000081427558
   11      0.000037146555
   12      0.000019730685
   13      0.000007437624
   14      0.000002795802
   15      0.000001284079
   16      0.000000528308

CPSCF converged

Building X...

Computing grad Generating 2nd functional diffs
 Generating 2nd functional diffs
Building Xtilde...

Building Z-vector RHS...

 Generating 2nd functional diffs
Solving CPSCF equations
Using DIIS solver

 Iter         Residual      
------  --------------------
    1      3.754096858551
    2      7.197417480275
    3      0.483322127940
    4      0.054160016778
    5      0.020095675152
    6      0.009488114292
    7      0.003338014032
    8      0.001281651312
    9      0.000263000556
   10      0.000106589564
   11      0.000040041379
   12      0.000023228899
   13      0.000009809724
   14      0.000003271399
   15      0.000001544162
   16      0.000000891100

CPSCF converged

Building X...

Computing grad Generating 2nd functional diffs
 Generating 2nd functional diffs
Building Xtilde...

Building Z-vector RHS...

 Generating 2nd functional diffs
Solving CPSCF equations
Using DIIS solver

 Iter         Residual      
------  --------------------
    1      0.108966317404
    2      0.189903572658
    3      0.020025572593
    4      0.002975380749
    5      0.001356682737
    6      0.000467800856
    7      0.000162058729
    8      0.000055778723
    9      0.000022543037
   10      0.000010842763
   11      0.000003573993
   12      0.000002097735
   13      0.000000331369

CPSCF converged

Building X...

 Generating 2nd functional diffs
 Generating 2nd functional diffs
Lower state energy:      -779.5072406417
Upper state energy:      -779.5071606828
Energy difference:          0.0000799589
 Energy calculation finished, energy:  0.000000000E+00

Converting Cartesians to HDLC

Converting Cartesians to HDLC

Converting Cartesians to HDLC
 in dlf_makehessian...
Updating Hessian with the BFGS update, No    11
Testing convergence  in cycle   12
    Energy  0.0000E+00 Target: 1.0000E-05 converged?  yes
  Max step  5.0504E-01 Target: 4.0000E-04 converged?   no
  RMS step  6.1422E-02 Target: 2.6667E-04 converged?   no
  Max grad  3.1950E-02 Target: 1.0000E-04 converged?   no
  RMS grad  7.9629E-03 Target: 6.6667E-05 converged?   no

Converting HDLC to Cartesians
 in gcp call
 n=          32
 coors(1) =   -9.29107505683317        1.97548795102129     
 -0.387258709048355     
 coors(2) =   -8.33354354616842        1.53348510602019     
   1.95018825961807     
 elements:            7           6
 gcp_e =    1.00000000000000     
 echo:  F
 pbc:  F
 method =pbeh3c              
DFTD Energy:    -0.0213575 hartree
gCP Energy:     0.0573762 hartree
| Total AOs: 316    Total MOs: 298
Setting up the DFT grid...
| time to set the grid = 0.10 s
DFT grid points: 367030 (11469 points/atom)

                      *** Start SCF Iterations ***

 Iter     DIIS Error       Energy change      Electrons        XC Energy           Energy        Time(s)
----------------------------------------------------------------------------------------------------------
Initial temperature is 0.250000
| Skip purify step
|    1     0.1477391647    -779.1452765304   125.9467040869   -64.4809897478    -779.1452765304     1.52  
|    2     0.0634483866      +7.4152918245   126.0000309746   -63.8507201087    -771.7299847059     1.53  
|    3     0.0649813129      -0.0243976311   126.0000322114   -63.9211010302    -771.7543823370     1.52  
|    4     0.0213539752      -0.2308950002   126.0000313479   -63.9543947710    -771.9852773373     1.52  
|    5     0.0080457859      -0.0086348197   126.0000307927   -63.9440042195    -771.9939121569     1.44  
|    6     0.0041209289      -0.0019285878   126.0000308094   -63.9414263104    -771.9958407447     1.43  
|    7     0.0009222542      -0.0002405252   126.0000308431   -63.9432582810    -771.9960812699     1.42  
|    8     0.0003089217      -0.0000362260   126.0000308006   -63.9448227044    -771.9961174959     1.38  
|    9     0.0001118968      -0.0000042423   126.0000308077   -63.9443560711    -771.9961217382     1.55  
|   10     0.0000430401      -0.0000004468   126.0000308112   -63.9442049022    -771.9961221850     1.30  
----------------------------------------------------------------------------------------------------------
FINAL ENERGY: -771.9961221850 a.u.
Fractional Occupation Entropy: 0.0000000000
Mermin Free Energy:            -771.9961221850
DISPERSION CONTRIBUTION TO ENERGY: -0.0213575177 a.u.
GCP BSSE CORRECTION: 0.0573762060 a.u.
HOMO-LUMO GAP: 2.698 eV
CENTER OF MASS: {-0.093266, -0.120684, 0.047498} ANGS
DIPOLE MOMENT: {-8.363040, 2.287742, -1.052089} (|D| = 8.733905) DEBYE
Writing out molden info

Running Mulliken population analysis...


  Restricted hh-TDA Parameters
--------------------------------------------
Number of occupied orbitals:            64
Number of virtual orbitals:            234
Number of molecular orbitals:          298
Number of basis functions:             316
Multiplicity of target state:      singlet

 Generating 2nd functional diffs
Reference energy:             -779.3376690380
Number of electrons:           128.0000313000
XC energy:                     -65.2602188895

      Davidson Diagonalization Parameters
-----------------------------------------------
Number of roots to find:                    4
Number of guess vectors:                   15
Maximum subspace size:                    300
Number of vectors to save:                  4
Collapse vectors per root:                  2
Number of CSFs:                          2080
Maximum Davidson iterations:              500
Residual convergence:                 1.0e-06
Orthogonality tolerance:              1.0e-12
Use incremental sigma vectors:             No

Davidson memory usage:  12.89 MB

Guess Vectors:
  64 &  64 : closed :    -0.139994
  64 &  62 :  open  :    -0.054801
  64 &  63 :  open  :    -0.032474
  62 &  62 : closed :     0.030391
  64 &  60 :  open  :     0.030782
  64 &  61 :  open  :     0.039951
  64 &  59 :  open  :     0.052374
  63 &  62 :  open  :     0.052719
  64 &  58 :  open  :     0.073045
  63 &  63 : closed :     0.075046
  64 &  57 :  open  :     0.107046
  62 &  60 :  open  :     0.115975
  64 &  56 :  open  :     0.117952
  62 &  61 :  open  :     0.125144
  64 &  52 :  open  :     0.133701

  Root           Eigenvalue       Energy Change        Residual
-------------------------------------------------------------------
Iteration:    0   Subspace Size:   15
Root: 1:        -0.04094949        -0.04094949         0.04402380  
Root: 2:         0.04517269         0.04517269         0.04539701  
Root: 3:         0.05371258         0.05371258         0.04155820  
Root: 4:         0.11256869         0.11256869         0.04816500  

Iteration:    1   Subspace Size:   19
Root: 1:        -0.04486705        -0.00391756         0.00521466  
Root: 2:         0.03939865        -0.00577405         0.01240753  
Root: 3:         0.04830593        -0.00540665         0.01002545  
Root: 4:         0.10251457        -0.01005412         0.01642917  

Iteration:    2   Subspace Size:   23
Root: 1:        -0.04491988        -0.00005283         0.00090905  
Root: 2:         0.03904604        -0.00035260         0.00262615  
Root: 3:         0.04803475        -0.00027118         0.00229971  
Root: 4:         0.10173534        -0.00077923         0.00590392  

Iteration:    3   Subspace Size:   27
Root: 1:        -0.04492118        -0.00000129         0.00015718  
Root: 2:         0.03903169        -0.00001435         0.00058237  
Root: 3:         0.04802390        -0.00001085         0.00048623  
Root: 4:         0.10159412        -0.00014122         0.00232139  

Iteration:    4   Subspace Size:   31
Root: 1:        -0.04492122        -0.00000004         0.00002050  
Root: 2:         0.03903105        -0.00000064         0.00011438  
Root: 3:         0.04802342        -0.00000047         0.00009884  
Root: 4:         0.10157960        -0.00001452         0.00051395  

Iteration:    5   Subspace Size:   35
Root: 1:        -0.04492122        -0.00000000         0.00000278  
Root: 2:         0.03903102        -0.00000003         0.00002570  
Root: 3:         0.04802340        -0.00000002         0.00001752  
Root: 4:         0.10157858        -0.00000102         0.00019604  

Iteration:    6   Subspace Size:   39
Root: 1:        -0.04492122        -0.00000000         0.00000045  Converged
Root: 2:         0.03903102        -0.00000000         0.00000527  
Root: 3:         0.04802340        -0.00000000         0.00000362  
Root: 4:         0.10157843        -0.00000015         0.00006388  

Iteration:    7   Subspace Size:   42
Root: 1:        -0.04492122        -0.00000000         0.00000033  Converged
Root: 2:         0.03903102        -0.00000000         0.00000092  Converged
Root: 3:         0.04802340        -0.00000000         0.00000068  Converged
Root: 4:         0.10157842        -0.00000002         0.00002957  

Iteration:    8   Subspace Size:   43
Root: 1:        -0.04492122        -0.00000000         0.00000033  Converged
Root: 2:         0.03903102        -0.00000000         0.00000092  Converged
Root: 3:         0.04802340        -0.00000000         0.00000069  Converged
Root: 4:         0.10157841        -0.00000000         0.00000830  

Iteration:    9   Subspace Size:   44
Root: 1:        -0.04492122        -0.00000000         0.00000033  Converged
Root: 2:         0.03903102        -0.00000000         0.00000089  Converged
Root: 3:         0.04802340        -0.00000000         0.00000068  Converged
Root: 4:         0.10157841        -0.00000000         0.00000264  

Iteration:   10   Subspace Size:   45
Root: 1:        -0.04492122        -0.00000000         0.00000032  Converged
Root: 2:         0.03903102        -0.00000000         0.00000089  Converged
Root: 3:         0.04802340        -0.00000000         0.00000068  Converged
Root: 4:         0.10157841        -0.00000000         0.00000057  Converged

Davidson converged in 10 iterations
45 sigma vectors were formed

      Davidson Diagonalization Parameters
-----------------------------------------------
Number of roots to find:                    4
Number of guess vectors:                   15
Maximum subspace size:                    300
Number of vectors to save:                  4
Collapse vectors per root:                  2
Number of CSFs:                          2016
Maximum Davidson iterations:              500
Residual convergence:                 1.0e-06
Orthogonality tolerance:              1.0e-12
Use incremental sigma vectors:             No

Davidson memory usage:  12.58 MB

Guess Vectors:
  64 &  62 :  open  :    -0.054801
  64 &  63 :  open  :    -0.032474
  64 &  60 :  open  :     0.030782
  64 &  61 :  open  :     0.039951
  64 &  59 :  open  :     0.052374
  63 &  62 :  open  :     0.052719
  64 &  58 :  open  :     0.073045
  64 &  57 :  open  :     0.107046
  62 &  60 :  open  :     0.115975
  64 &  56 :  open  :     0.117952
  62 &  61 :  open  :     0.125144
  64 &  52 :  open  :     0.133701
  64 &  54 :  open  :     0.134145
  64 &  55 :  open  :     0.134274
  62 &  59 :  open  :     0.137566

  Root           Eigenvalue       Energy Change        Residual
-------------------------------------------------------------------
Iteration:    0   Subspace Size:   15
Root: 1:         0.02767887         0.02767887         0.02403561  
Root: 2:         0.03890016         0.03890016         0.03111134  
Root: 3:         0.09358103         0.09358103         0.02247119  
Root: 4:         0.10178733         0.10178733         0.03468644  

Iteration:    1   Subspace Size:   19
Root: 1:         0.02555858        -0.00212029         0.00416237  
Root: 2:         0.03631899        -0.00258117         0.00624351  
Root: 3:         0.09102714        -0.00255389         0.00701861  
Root: 4:         0.09585366        -0.00593367         0.00913839  

Iteration:    2   Subspace Size:   23
Root: 1:         0.02550108        -0.00005750         0.00085019  
Root: 2:         0.03622540        -0.00009358         0.00102629  
Root: 3:         0.09085536        -0.00017178         0.00156232  
Root: 4:         0.09552852        -0.00032514         0.00121671  

Iteration:    3   Subspace Size:   27
Root: 1:         0.02549912        -0.00000196         0.00011347  
Root: 2:         0.03622331        -0.00000209         0.00016104  
Root: 3:         0.09084638        -0.00000898         0.00044079  
Root: 4:         0.09552316        -0.00000536         0.00018093  

Iteration:    4   Subspace Size:   31
Root: 1:         0.02549908        -0.00000003         0.00001402  
Root: 2:         0.03622326        -0.00000005         0.00002861  
Root: 3:         0.09084572        -0.00000066         0.00008038  
Root: 4:         0.09552302        -0.00000013         0.00004398  

Iteration:    5   Subspace Size:   35
Root: 1:         0.02549908        -0.00000000         0.00000200  
Root: 2:         0.03622326        -0.00000000         0.00000567  
Root: 3:         0.09084570        -0.00000002         0.00001550  
Root: 4:         0.09552302        -0.00000001         0.00000927  

Iteration:    6   Subspace Size:   39
Root: 1:         0.02549908        -0.00000000         0.00000033  Converged
Root: 2:         0.03622326        -0.00000000         0.00000085  Converged
Root: 3:         0.09084570        -0.00000000         0.00000281  
Root: 4:         0.09552302        -0.00000000         0.00000182  

Iteration:    7   Subspace Size:   41
Root: 1:         0.02549908        -0.00000000         0.00000024  Converged
Root: 2:         0.03622326        -0.00000000         0.00000084  Converged
Root: 3:         0.09084570        -0.00000000         0.00000057  Converged
Root: 4:         0.09552302        -0.00000000         0.00000029  Converged

Davidson converged in 7 iterations
41 sigma vectors were formed

  Root   Mult.   Total Energy (a.u.)   Ex. Energy (a.u.)     Ex. Energy (eV)     Ex. Energy (nm)        Osc. (a.u.)  
-------------------------------------------------------------------------------------------------------------------
     1  singlet       -779.38259026
     2  triplet       -779.31216995          0.07042031          1.91623372        647.02034825          0.00000000
     3  triplet       -779.30144578          0.08114448          2.20805339        561.50916214          0.00000000
     4  singlet       -779.29863801          0.08395225          2.28445644        542.72963338          0.01640709
     5  singlet       -779.28964563          0.09294463          2.52915153        490.22061090          1.30436015
     6  triplet       -779.24682333          0.13576693          3.69440540        335.59993377          0.00000000
     7  triplet       -779.24214602          0.14044424          3.82168156        324.42321229          0.00000000
     8  singlet       -779.23609063          0.14649963          3.98645722        311.01354874          0.06084347

Singlet  1: Largest CI coefficients:
  64  &  64 : closed :   0.981995

Triplet  2: Largest CI coefficients:
  63  &  64 :  open  :  -0.693569
  64  &  63 :  open  :   0.693569
  60  &  64 :  open  :   0.116452
  64  &  60 :  open  :  -0.116452

Triplet  3: Largest CI coefficients:
  62  &  64 :  open  :  -0.693987
  64  &  62 :  open  :   0.693987

Singlet  4: Largest CI coefficients:
  62  &  64 :  open  :  -0.670511
  64  &  62 :  open  :  -0.670511
  63  &  64 :  open  :  -0.166172
  64  &  63 :  open  :  -0.166172

Singlet  5: Largest CI coefficients:
  63  &  64 :  open  :   0.655585
  64  &  63 :  open  :   0.655585
  62  &  64 :  open  :  -0.163196
  64  &  62 :  open  :  -0.163196
  64  &  64 : closed :  -0.145460

Triplet  6: Largest CI coefficients:
  60  &  64 :  open  :   0.641185
  64  &  60 :  open  :  -0.641185
  61  &  64 :  open  :  -0.238185
  64  &  61 :  open  :   0.238185
  63  &  64 :  open  :   0.111321
  64  &  63 :  open  :  -0.111321

Triplet  7: Largest CI coefficients:
  61  &  64 :  open  :   0.650320
  64  &  61 :  open  :  -0.650320
  60  &  64 :  open  :   0.235340
  64  &  60 :  open  :  -0.235340

Singlet  8: Largest CI coefficients:
  61  &  64 :  open  :  -0.675988
  64  &  61 :  open  :  -0.675988
  61  &  63 :  open  :  -0.131915
  63  &  61 :  open  :  -0.131915
  60  &  64 :  open  :   0.102583
  64  &  60 :  open  :   0.102583

Singlet state dipole moments:

  Root       Dx         Dy         Dz         |D|  (Debye)
------------------------------------------------------------
     1    -3.2889     0.1540     1.2734     3.5302
     2    -6.5142     0.3426     2.3509     6.9339
     3    -8.5388     1.5500     0.8508     8.7200
     4    13.2736    -2.6669    -0.0534    13.5390

Triplet state dipole moments:

  Root       Dx         Dy         Dz         |D|  (Debye)
------------------------------------------------------------
     1   -12.4426     2.3213     0.6550    12.6742
     2    -6.6356     0.4580     2.5442     7.1214
     3     9.5308    -1.9702    -0.0532     9.7325
     4    13.7399    -2.8093     0.1871    14.0254

Transition dipole moments between singlet states:

    Transition       Tx         Ty         Tz         |T| (a.u.)
------------------------------------------------------------------
     1 ->    2     0.5056    -0.1829    -0.0641     0.5414
     1 ->    3    -4.4672     1.0248    -0.2104     4.5881
     1 ->    4    -0.2472     0.0280     0.7491     0.7893
     2 ->    3     0.1523     0.0209     0.1283     0.2002
     2 ->    4     0.0317    -0.0089    -0.0133     0.0355
     3 ->    4     0.3965    -0.0794    -0.1910     0.4472

Transition dipole moments between triplet states:

    Transition       Tx         Ty         Tz         |T| (a.u.)
------------------------------------------------------------------
     1 ->    2     0.2980    -0.1668     0.0667     0.3479
     1 ->    3    -2.6830     0.5845    -0.0332     2.7461
      in gcp call
 n=          32
 coors(1) =   -9.29107505683317        1.97548795102129     
 -0.387258709048355     
 coors(2) =   -8.33354354616842        1.53348510602019     
   1.95018825961807     
 elements:            7           6
 gcp_e =   0.000000000000000E+000
 echo:  F
 pbc:  F
 method =pbeh3c              
 in gcp call
 n=          32
 coors(1) =   -9.29107505683317        1.97548795102129     
 -0.387258709048355     
 coors(2) =   -8.33354354616842        1.53348510602019     
   1.95018825961807     
 elements:            7           6
 gcp_e =   0.000000000000000E+000
 echo:  F
 pbc:  F
 method =pbeh3c              
1 ->    4    -1.0638     0.2399    -0.2892     1.1282
     2 ->    3     0.6047    -0.1582    -0.0954     0.6322
     2 ->    4     0.1694    -0.0572     0.0406     0.1833
     3 ->    4    -0.6337     0.1068     0.1672     0.6640

Magnetic transition dipole moments and rotational strengths:

 Transition      Lx         Ly         Lz       R(len)     R(vel) (a.u.)
------------------------------------------------------------------------
 1 ->    2    -0.3489     0.0225    -0.1917     0.1682     0.2565
 1 ->    3    -0.0002     0.3639     0.1186    -0.3490    -0.5189
 1 ->    4     0.1815     0.9841     0.0433    -0.0152    -0.0161

Electric transition quadrupole moments (Cartesian):

 Transition      Qxy        Qxz        Qyz        Qxx        Qyy        Qzz       norm (a.u.)
----------------------------------------------------------------------------------------------
 1 ->    2     0.4601    -0.0772    -0.4117    -1.1407     0.0489    -0.1966     1.3151
 1 ->    3    -1.2586     0.6641    -0.1576     4.4892     0.2676     0.2097     4.7243
 1 ->    4     0.8063     5.6592    -1.2016    -4.7353    -0.1908    -0.0488     7.5221


Building Xtilde...

Building Z-vector RHS...

 Generating 2nd functional diffs
Solving CPSCF equations
Using DIIS solver

 Iter         Residual      
------  --------------------
    1      3.758689028171
    2      6.622039039708
    3      0.313779856470
    4      0.044868715263
    5      0.014581366897
    6      0.006230884718
    7      0.001743660266
    8      0.000500697380
    9      0.000161999416
   10      0.000055281310
   11      0.000025851175
   12      0.000013189491
   13      0.000002626692
   14      0.000000903445

CPSCF converged

Building X...

Computing grad Generating 2nd functional diffs
 Generating 2nd functional diffs
Building Xtilde...

Building Z-vector RHS...

 Generating 2nd functional diffs
Solving CPSCF equations
Using DIIS solver

 Iter         Residual      
------  --------------------
    1      1.786904704323
    2      2.944930900723
    3      0.246497591111
    4      0.031914797703
    5      0.012977808946
    6      0.005458423224
    7      0.001551785165
    8      0.000490814279
    9      0.000150657872
   10      0.000043667603
   11      0.000012729096
   12      0.000005524295
   13      0.000001455853
   14      0.000000777420

CPSCF converged

Building X...

Computing grad Generating 2nd functional diffs
 Generating 2nd functional diffs
Building Xtilde...

Building Z-vector RHS...

 Generating 2nd functional diffs
Solving CPSCF equations
Using DIIS solver

 Iter         Residual      
------  --------------------
    1      0.283120416254
    2      0.502977800609
    3      0.021095835876
    4      0.004114852363
    5      0.001476117790
    6      0.000557250732
    7      0.000259659859
    8      0.000068861504
    9      0.000027934010
   10      0.000008490576
   11      0.000003453283
   12      0.000001571355
   13      0.000000701911

CPSCF converged

Building X...

 Generating 2nd functional diffs
 Generating 2nd functional diffs
Lower state energy:      -779.2986380148
Upper state energy:      -779.2896456342
Energy difference:          0.0089923806
 Energy calculation finished, energy:  0.000000000E+00

Converting Cartesians to HDLC

Converting Cartesians to HDLC

Converting Cartesians to HDLC
 in dlf_makehessian...
Updating Hessian with the BFGS update, No    12
Testing convergence  in cycle   13
    Energy  0.0000E+00 Target: 1.0000E-05 converged?  yes
  Max step  1.0907E+00 Target: 4.0000E-04 converged?   no
  RMS step  1.3788E-01 Target: 2.6667E-04 converged?   no
  Max grad  3.8247E+00 Target: 1.0000E-04 converged?   no
  RMS grad  6.4655E-01 Target: 6.6667E-05 converged?   no

Converting HDLC to Cartesians
 in gcp call
 n=          32
 coors(1) =   -9.37313869780148        1.94873695913648     
 -0.293671840422099     
 coors(2) =   -8.32668307144559        1.35353696273698     
   1.95900134919999     
 elements:            7           6
 gcp_e =    1.00000000000000     
 echo:  F
 pbc:  F
 method =pbeh3c              
DFTD Energy:    -0.0211841 hartree
gCP Energy:     0.0583479 hartree
| Total AOs: 316    Total MOs: 298
Setting up the DFT grid...
| time to set the grid = 0.08 s
DFT grid points: 367182 (11474 points/atom)

                      *** Start SCF Iterations ***

 Iter     DIIS Error       Energy change      Electrons        XC Energy           Energy        Time(s)
----------------------------------------------------------------------------------------------------------
Initial temperature is 0.250000
| Skip purify step
|    1     0.1637106969    -778.8803261989   125.5268352545   -64.3232746596    -778.8803261989     1.50  
|    2     0.0981526271      +7.1069137026   125.9999905155   -63.7922840040    -771.7734124962     1.50  
|    3     0.1027255167      +0.1750340166   125.9999911679   -63.8082359447    -771.5983784797     1.52  
|    4     0.0278622980      -0.5583383755   125.9999899359   -63.8467909942    -772.1567168552     1.50  
|    5     0.0111420568      -0.0480468289   125.9999894831   -63.8420949308    -772.2047636841     1.46  
|    6     0.0027440626      -0.0042212499   125.9999896433   -63.8368614045    -772.2089849339     1.42  
|    7     0.0019650629      -0.0004439731   125.9999894691   -63.8395421774    -772.2094289071     1.38  
|    8     0.0005920817      -0.0002147683   125.9999895091   -63.8402468763    -772.2096436753     1.36  
|    9     0.0004764610      -0.0000292736   125.9999894789   -63.8398873961    -772.2096729489     1.53  
|   10     0.0001383459      -0.0000069463   125.9999894701   -63.8399252110    -772.2096798951     1.33  
|   11     0.0000937802      -0.0000009550   125.9999894735   -63.8399995957    -772.2096808501     1.30  
|   12     0.0000246726      -0.0000002136   125.9999894702   -63.8400046749    -772.2096810637     1.29  
----------------------------------------------------------------------------------------------------------
FINAL ENERGY: -772.2096810637 a.u.
Fractional Occupation Entropy: 0.0000000000
Mermin Free Energy:            -772.2096810637
DISPERSION CONTRIBUTION TO ENERGY: -0.0211841444 a.u.
GCP BSSE CORRECTION: 0.0583478885 a.u.
HOMO-LUMO GAP: 3.080 eV
CENTER OF MASS: {-0.075468, -0.125325, 0.016957} ANGS
DIPOLE MOMENT: {-9.039470, 2.671446, -0.352754} (|D| = 9.432554) DEBYE
Writing out molden info

Running Mulliken population analysis...


  Restricted hh-TDA Parameters
--------------------------------------------
Number of occupied orbitals:            64
Number of virtual orbitals:            234
Number of molecular orbitals:          298
Number of basis functions:             316
Multiplicity of target state:      singlet

 Generating 2nd functional diffs
Reference energy:             -779.5467047145
Number of electrons:           127.9999893029
XC energy:                     -65.1538487228

      Davidson Diagonalization Parameters
-----------------------------------------------
Number of roots to find:                    4
Number of guess vectors:                   15
Maximum subspace size:                    300
Number of vectors to save:                  4
Collapse vectors per root:                  2
Number of CSFs:                          2080
Maximum Davidson iterations:              500
Residual convergence:                 1.0e-06
Orthogonality tolerance:              1.0e-12
Use incremental sigma vectors:             No

Davidson memory usage:  12.89 MB

Guess Vectors:
  64 &  64 : closed :    -0.167682
  64 &  62 :  open  :    -0.060705
  64 &  63 :  open  :    -0.053038
  64 &  60 :  open  :     0.013215
  64 &  61 :  open  :     0.017513
  64 &  59 :  open  :     0.037619
  62 &  62 : closed :     0.046272
  63 &  62 :  open  :     0.053939
  64 &  57 :  open  :     0.055227
  63 &  63 : closed :     0.061606
  64 &  58 :  open  :     0.066599
  64 &  56 :  open  :     0.113192
  64 &  55 :  open  :     0.114402
  64 &  53 :  open  :     0.116915
  62 &  60 :  open  :     0.120193

  Root           Eigenvalue       Energy Change        Residual
-------------------------------------------------------------------
Iteration:    0   Subspace Size:   15
Root: 1:        -0.07305003        -0.07305003         0.04173615  
Root: 2:         0.03640909         0.03640909         0.04561386  
Root: 3:         0.04767998         0.04767998         0.04353474  
Root: 4:         0.08821965         0.08821965         0.04668349  

Iteration:    1   Subspace Size:   19
Root: 1:        -0.07606418        -0.00301415         0.00461090  
Root: 2:         0.03162851        -0.00478058         0.00911776  
Root: 3:         0.04262423        -0.00505575         0.00970781  
Root: 4:         0.08009565        -0.00812401         0.01478432  

Iteration:    2   Subspace Size:   23
Root: 1:        -0.07610356        -0.00003938         0.00077374  
Root: 2:         0.03143996        -0.00018855         0.00220529  
Root: 3:         0.04239427        -0.00022996         0.00246471  
Root: 4:         0.07933291        -0.00076273         0.00470402  

Iteration:    3   Subspace Size:   27
Root: 1:        -0.07610452        -0.00000096         0.00011920  
Root: 2:         0.03142998        -0.00000998         0.00054831  
Root: 3:         0.04238199        -0.00001228         0.00065636  
Root: 4:         0.07925619        -0.00007672         0.00184218  

Iteration:    4   Subspace Size:   31
Root: 1:        -0.07610455        -0.00000002         0.00001630  
Root: 2:         0.03142940        -0.00000058         0.00010356  
Root: 3:         0.04238115        -0.00000084         0.00014318  
Root: 4:         0.07924404        -0.00001215         0.00058598  

Iteration:    5   Subspace Size:   35
Root: 1:        -0.07610455        -0.00000000         0.00000230  
Root: 2:         0.03142938        -0.00000002         0.00002277  
Root: 3:         0.04238111        -0.00000004         0.00002888  
Root: 4:         0.07924267        -0.00000138         0.00017142  

Iteration:    6   Subspace Size:   39
Root: 1:        -0.07610455        -0.00000000         0.00000034  Converged
Root: 2:         0.03142938        -0.00000000         0.00000443  
Root: 3:         0.04238111        -0.00000000         0.00000544  
Root: 4:         0.07924257        -0.00000010         0.00004222  

Iteration:    7   Subspace Size:   42
Root: 1:        -0.07610455        -0.00000000         0.00000026  Converged
Root: 2:         0.03142938        -0.00000000         0.00000086  Converged
Root: 3:         0.04238111        -0.00000000         0.00000102  
Root: 4:         0.07924256        -0.00000001         0.00000768  

Iteration:    8   Subspace Size:   44
Root: 1:        -0.07610455        -0.00000000         0.00000026  Converged
Root: 2:         0.03142938        -0.00000000         0.00000057  Converged
Root: 3:         0.04238111        -0.00000000         0.00000019  Converged
Root: 4:         0.07924256        -0.00000000         0.00000155  

Iteration:    9   Subspace Size:   45
Root: 1:        -0.07610455         0.00000000         0.00000026  Converged
Root: 2:         0.03142938        -0.00000000         0.00000057  Converged
Root: 3:         0.04238111        -0.00000000         0.00000019  Converged
Root: 4:         0.07924256        -0.00000000         0.00000036  Converged

Davidson converged in 9 iterations
45 sigma vectors were formed

      Davidson Diagonalization Parameters
-----------------------------------------------
Number of roots to find:                    4
Number of guess vectors:                   15
Maximum subspace size:                    300
Number of vectors to save:                  4
Collapse vectors per root:                  2
Number of CSFs:                          2016
Maximum Davidson iterations:              500
Residual convergence:                 1.0e-06
Orthogonality tolerance:              1.0e-12
Use incremental sigma vectors:             No

Davidson memory usage:  12.58 MB

Guess Vectors:
  64 &  62 :  open  :    -0.060705
  64 &  63 :  open  :    -0.053038
  64 &  60 :  open  :     0.013215
  64 &  61 :  open  :     0.017513
  64 &  59 :  open  :     0.037619
  63 &  62 :  open  :     0.053939
  64 &  57 :  open  :     0.055227
  64 &  58 :  open  :     0.066599
  64 &  56 :  open  :     0.113192
  64 &  55 :  open  :     0.114402
  64 &  53 :  open  :     0.116915
  62 &  60 :  open  :     0.120193
  64 &  54 :  open  :     0.121720
  62 &  61 :  open  :     0.124490
  63 &  60 :  open  :     0.127860

  Root           Eigenvalue       Energy Change        Residual
-------------------------------------------------------------------
Iteration:    0   Subspace Size:   15
Root: 1:         0.01536328         0.01536328         0.02394613  
Root: 2:         0.03432645         0.03432645         0.03866386  
Root: 3:         0.06733117         0.06733117         0.02093359  
Root: 4:         0.08174211         0.08174211         0.02762116  

Iteration:    1   Subspace Size:   19
Root: 1:         0.01352391        -0.00183937         0.00388853  
Root: 2:         0.03072556        -0.00360089         0.00720852  
Root: 3:         0.06552929        -0.00180188         0.00505931  
Root: 4:         0.07842449        -0.00331762         0.00710484  

Iteration:    2   Subspace Size:   23
Root: 1:         0.01347989        -0.00004402         0.00066310  
Root: 2:         0.03060498        -0.00012058         0.00121079  
Root: 3:         0.06544279        -0.00008650         0.00098996  
Root: 4:         0.07823918        -0.00018531         0.00107483  

Iteration:    3   Subspace Size:   27
Root: 1:         0.01347875        -0.00000114         0.00009650  
Root: 2:         0.03060144        -0.00000354         0.00023699  
Root: 3:         0.06543968        -0.00000311         0.00020549  
Root: 4:         0.07823508        -0.00000410         0.00018794  

Iteration:    4   Subspace Size:   31
Root: 1:         0.01347873        -0.00000002         0.00001517  
Root: 2:         0.03060131        -0.00000013         0.00004180  
Root: 3:         0.06543955        -0.00000013         0.00004393  
Root: 4:         0.07823497        -0.00000011         0.00003732  

Iteration:    5   Subspace Size:   35
Root: 1:         0.01347873        -0.00000000         0.00000236  
Root: 2:         0.03060131        -0.00000000         0.00000738  
Root: 3:         0.06543954        -0.00000001         0.00000858  
Root: 4:         0.07823497        -0.00000000         0.00000706  

Iteration:    6   Subspace Size:   39
Root: 1:         0.01347873        -0.00000000         0.00000033  Converged
Root: 2:         0.03060131        -0.00000000         0.00000128  
Root: 3:         0.06543954        -0.00000000         0.00000147  
Root: 4:         0.07823497        -0.00000000         0.00000112  

Iteration:    7   Subspace Size:   42
Root: 1:         0.01347873        -0.00000000         0.00000025  Converged
Root: 2:         0.03060131        -0.00000000         0.00000021  Converged
Root: 3:         0.06543954        -0.00000000         0.00000024  Converged
Root: 4:         0.07823497        -0.00000000         0.00000021  Converged

Davidson converged in 7 iterations
42 sigma vectors were formed

  Root   Mult.   Total Energy (a.u.)   Ex. Energy (a.u.)     Ex. Energy (eV)     Ex. Energy (nm)        Osc. (a.u.)  
-------------------------------------------------------------------------------------------------------------------
     1  singlet       -779.62280926
     2  triplet       -779.53322599          0.08958327          2.43768454        508.61470722          0.00000000
     3  triplet       -779.51610341          0.10670585          2.90361355        426.99973147          0.00000000
     4  singlet       -779.51527534          0.10753392          2.92614646        423.71160229          0.22582639
     5  singlet       -779.50432361          0.11848565          3.22415812        384.54758136          1.29031789
     6  triplet       -779.48126517          0.14154409          3.85161008        321.90231674          0.00000000
     7  triplet       -779.46846975          0.15433952          4.19979122        295.21520024          0.00000000
     8  singlet       -779.46746215          0.15534711          4.22720930        293.30040669          0.06781164

Singlet  1: Largest CI coefficients:
  64  &  64 : closed :  -0.992117

Triplet  2: Largest CI coefficients:
  63  &  64 :  open  :  -0.692299
  64  &  63 :  open  :   0.692299

Triplet  3: Largest CI coefficients:
  62  &  64 :  open  :  -0.694244
  64  &  62 :  open  :   0.694244

Singlet  4: Largest CI coefficients:
  62  &  64 :  open  :   0.523445
  64  &  62 :  open  :   0.523445
  63  &  64 :  open  :   0.459084
  64  &  63 :  open  :   0.459084

Singlet  5: Largest CI coefficients:
  63  &  64 :  open  :   0.515499
  64  &  63 :  open  :   0.515499
  62  &  64 :  open  :  -0.458662
  64  &  62 :  open  :  -0.458662

Triplet  6: Largest CI coefficients:
  60  &  64 :  open  :   0.495484
  64  &  60 :  open  :  -0.495484
  61  &  64 :  open  :   0.472911
  64  &  61 :  open  :  -0.472911

Triplet  7: Largest CI coefficients:
  61  &  64 :  open  :   0.509169
  64  &  61 :  open  :  -0.509169
  60  &  64 :  open  :  -0.477248
  64  &  60 :  open  :   0.477248

Singlet  8: Largest CI coefficients:
  61  &  64 :  open  :  -0.648378
  64  &  61 :  open  :  -0.648378
  60  &  64 :  open  :  -0.225106
  64  &  60 :  open  :  -0.225106
  61  &  63 :  open  :   0.100067
  63  &  61 :  open  :   0.100067

Singlet state dipole moments:

  Root       Dx         Dy         Dz         |D|  (Debye)
------------------------------------------------------------
     1    -6.9658     1.3933     0.8103     7.1499
     2    -7.8810     1.4628     1.0518     8.0843
     3   -10.3680     2.3221     0.8764    10.6609
     4     8.2776    -1.3878    -0.2788     8.3978

Triplet state dipole moments:

  Root       Dx         Dy         Dz         |D|  (Debye)
------------------------------------------------------------
     1   -13.1793     2.8085     1.0366    13.5150
     2    -7.7101     1.4795     1.1379     7.9328
     3     8.3435    -1.4014    -0.8541     8.5034
     4    12.1696    -2.1867     0.3379    12.3691

Transition dipole moments between singlet states:

    Transition       Tx         Ty         Tz         |T| (a.u.)
------------------------------------------------------------------
     1 ->    2    -1.7019     0.5030    -0.0252     1.7748
     1 ->    3    -3.9429     0.8874    -0.0372     4.0417
     1 ->    4    -0.7635     0.1570     0.2172     0.8092
     2 ->    3    -0.4929     0.1068    -0.0216     0.5048
     2 ->    4     0.8112    -0.1158    -0.1688     0.8367
     3 ->    4     1.3470    -0.2976    -0.0301     1.3798

Transition dipole moments between triplet states:

    Transition       Tx         Ty         Tz         |T| (a.u.)
------------------------------------------------------------------
     1 ->    2     0.5136    -0.1503     0.0475     0.5372
     1 ->    3     1.4888    -0.3036     0.0882     1.5220
     1 ->    4    -0.8061     0.1574    -0.2495     0.8584
     2 ->    3     0.0726     0.0427    -0.2002     0.2171
     2 ->    4     0.2605    -0.0625     0.0193     0.268 in gcp call
 n=          32
 coors(1) =   -9.37313869780148        1.94873695913648     
 -0.293671840422099     
 coors(2) =   -8.32668307144559        1.35353696273698     
   1.95900134919999     
 elements:            7           6
 gcp_e =   0.000000000000000E+000
 echo:  F
 pbc:  F
 method =pbeh3c              
 in gcp call
 n=          32
 coors(1) =   -9.37313869780148        1.94873695913648     
 -0.293671840422099     
 coors(2) =   -8.32668307144559        1.35353696273698     
   1.95900134919999     
 elements:            7           6
 gcp_e =   0.000000000000000E+000
 echo:  F
 pbc:  F
 method =pbeh3c              
5
     3 ->    4     0.2970    -0.0709    -0.1171     0.3270

Magnetic transition dipole moments and rotational strengths:

 Transition      Lx         Ly         Lz       R(len)     R(vel) (a.u.)
------------------------------------------------------------------------
 1 ->    2     0.2259     0.1592    -0.0209     0.3039     0.7659
 1 ->    3     0.0155     0.3415     0.1562    -0.2362    -0.4831
 1 ->    4     0.0572     0.5744    -0.0543    -0.0347    -0.0765

Electric transition quadrupole moments (Cartesian):

 Transition      Qxy        Qxz        Qyz        Qxx        Qyy        Qzz       norm (a.u.)
----------------------------------------------------------------------------------------------
 1 ->    2    -0.6064     0.1787     0.2360     2.0629    -0.0093     0.2458     2.1844
 1 ->    3    -1.3804     0.0864    -0.2272     5.9680     0.3092     0.2010     6.1414
 1 ->    4     3.8642     3.1895    -0.7705   -17.7176    -0.9760     0.2693    18.4564


Building Xtilde...

Building Z-vector RHS...

 Generating 2nd functional diffs
Solving CPSCF equations
Using DIIS solver

 Iter         Residual      
------  --------------------
    1      3.434503213099
    2      6.477249432008
    3      0.440701857807
    4      0.047955271266
    5      0.018784725544
    6      0.008779844542
    7      0.002996651919
    8      0.001043441282
    9      0.000240289733
   10      0.000093829094
   11      0.000034232564
   12      0.000019435196
   13      0.000007473429
   14      0.000002685504
   15      0.000001260078
   16      0.000000608699

CPSCF converged

Building X...

Computing grad Generating 2nd functional diffs
 Generating 2nd functional diffs
Building Xtilde...

Building Z-vector RHS...

 Generating 2nd functional diffs
Solving CPSCF equations
Using DIIS solver

 Iter         Residual      
------  --------------------
    1      2.306595701433
    2      4.276876693502
    3      0.362780663223
    4      0.032400592677
    5      0.015689530229
    6      0.007891171031
    7      0.002579176610
    8      0.000933423544
    9      0.000159787728
   10      0.000070612310
   11      0.000030360830
   12      0.000016708006
   13      0.000004885998
   14      0.000002073855
   15      0.000001000252
   16      0.000000396965

CPSCF converged

Building X...

Computing grad Generating 2nd functional diffs
 Generating 2nd functional diffs
Building Xtilde...

Building Z-vector RHS...

 Generating 2nd functional diffs
Solving CPSCF equations
Using DIIS solver

 Iter         Residual      
------  --------------------
    1      0.669487309100
    2      1.213312441704
    3      0.093130251019
    4      0.010392630999
    5      0.003363860251
    6      0.000860144031
    7      0.000449789152
    8      0.000153149545
    9      0.000053550812
   10      0.000027233630
   11      0.000011961694
   12      0.000004935055
   13      0.000000890720

CPSCF converged

Building X...

 Generating 2nd functional diffs
 Generating 2nd functional diffs
Lower state energy:      -779.5152753381
Upper state energy:      -779.5043236092
Energy difference:          0.0109517289
 Energy calculation finished, energy:  0.000000000E+00

Converting Cartesians to HDLC

Converting Cartesians to HDLC

Converting Cartesians to HDLC
 in dlf_makehessian...
Updating Hessian with the BFGS update, No    13
Testing convergence  in cycle   14
    Energy  0.0000E+00 Target: 1.0000E-05 converged?  yes
  Max step  1.9181E+00 Target: 4.0000E-04 converged?   no
  RMS step  2.0993E-01 Target: 2.6667E-04 converged?   no
  Max grad  1.5057E-01 Target: 1.0000E-04 converged?   no
  RMS grad  2.7851E-02 Target: 6.6667E-05 converged?   no

Converting HDLC to Cartesians
 in gcp call
 n=          32
 coors(1) =   -9.33821819796044        1.96656532504955     
 -0.296355533865427     
 coors(2) =   -8.31257693569562        1.48351361236203     
   1.99016451682584     
 elements:            7           6
 gcp_e =    1.00000000000000     
 echo:  F
 pbc:  F
 method =pbeh3c              
DFTD Energy:    -0.0212191 hartree
gCP Energy:     0.0580079 hartree
| Total AOs: 316    Total MOs: 298
Setting up the DFT grid...
| time to set the grid = 0.07 s
DFT grid points: 367056 (11470 points/atom)

                      *** Start SCF Iterations ***

 Iter     DIIS Error       Energy change      Electrons        XC Energy           Energy        Time(s)
----------------------------------------------------------------------------------------------------------
Initial temperature is 0.250000
| Skip purify step
|    1     0.0518882797    -779.3271736522   125.9433340308   -64.4304600745    -779.3271736522     1.54  
|    2     0.0958829024      +7.3800149367   125.9999743177   -63.7344849959    -771.9471587155     1.50  
|    3     0.0130867602      -0.2553996978   125.9999720748   -63.7787993303    -772.2025584133     1.46  
|    4     0.0209910483      -0.0020667587   125.9999728848   -63.8387267057    -772.2046251720     1.47  
|    5     0.0050246774      -0.0058618345   125.9999728843   -63.8471460845    -772.2104870065     1.52  
|    6     0.0028586184      -0.0008261957   125.9999728809   -63.8471530210    -772.2113132021     1.39  
|    7     0.0005049451      -0.0001280963   125.9999728873   -63.8492919100    -772.2114412984     1.34  
|    8     0.0002304926      -0.0000087398   125.9999728778   -63.8498795951    -772.2114500382     1.33  
|    9     0.0000840583      -0.0000020968   125.9999728887   -63.8497868285    -772.2114521350     1.53  
|   10     0.0000350586      -0.0000002696   125.9999728837   -63.8496964983    -772.2114524046     1.28  
----------------------------------------------------------------------------------------------------------
FINAL ENERGY: -772.2114524046 a.u.
Fractional Occupation Entropy: 0.0000000000
Mermin Free Energy:            -772.2114524046
DISPERSION CONTRIBUTION TO ENERGY: -0.0212191204 a.u.
GCP BSSE CORRECTION: 0.0580079225 a.u.
HOMO-LUMO GAP: 3.018 eV
CENTER OF MASS: {-0.080010, -0.121870, 0.024131} ANGS
DIPOLE MOMENT: {-9.042875, 2.431445, -0.566966} (|D| = 9.381203) DEBYE
Writing out molden info

Running Mulliken population analysis...


  Restricted hh-TDA Parameters
--------------------------------------------
Number of occupied orbitals:            64
Number of virtual orbitals:            234
Number of molecular orbitals:          298
Number of basis functions:             316
Multiplicity of target state:      singlet

 Generating 2nd functional diffs
Reference energy:             -779.5494970686
Number of electrons:           127.9999724533
XC energy:                     -65.1637413995

      Davidson Diagonalization Parameters
-----------------------------------------------
Number of roots to find:                    4
Number of guess vectors:                   15
Maximum subspace size:                    300
Number of vectors to save:                  4
Collapse vectors per root:                  2
Number of CSFs:                          2080
Maximum Davidson iterations:              500
Residual convergence:                 1.0e-06
Orthogonality tolerance:              1.0e-12
Use incremental sigma vectors:             No

Davidson memory usage:  12.89 MB

Guess Vectors:
  64 &  64 : closed :    -0.165823
  64 &  62 :  open  :    -0.060314
  64 &  63 :  open  :    -0.051420
  64 &  60 :  open  :     0.013578
  64 &  61 :  open  :     0.022459
  64 &  59 :  open  :     0.042098
  62 &  62 : closed :     0.045195
  63 &  62 :  open  :     0.054090
  63 &  63 : closed :     0.062984
  64 &  58 :  open  :     0.063803
  64 &  56 :  open  :     0.070444
  64 &  57 :  open  :     0.110373
  64 &  54 :  open  :     0.113953
  64 &  53 :  open  :     0.117796
  62 &  60 :  open  :     0.119087

  Root           Eigenvalue       Energy Change        Residual
-------------------------------------------------------------------
Iteration:    0   Subspace Size:   15
Root: 1:        -0.07153763        -0.07153763         0.04167044  
Root: 2:         0.04107239         0.04107239         0.04602658  
Root: 3:         0.04290204         0.04290204         0.04183918  
Root: 4:         0.09173337         0.09173337         0.04605345  

Iteration:    1   Subspace Size:   19
Root: 1:        -0.07455741        -0.00301977         0.00442702  
Root: 2:         0.03631653        -0.00475586         0.00911907  
Root: 3:         0.03792761        -0.00497444         0.00911679  
Root: 4:         0.08349220        -0.00824117         0.01318966  

Iteration:    2   Subspace Size:   23
Root: 1:        -0.07459234        -0.00003494         0.00075755  
Root: 2:         0.03612847        -0.00018805         0.00196882  
Root: 3:         0.03772349        -0.00020412         0.00171555  
Root: 4:         0.08291541        -0.00057678         0.00399186  

Iteration:    3   Subspace Size:   27
Root: 1:        -0.07459322        -0.00000087         0.00012807  
Root: 2:         0.03612009        -0.00000838         0.00040575  
Root: 3:         0.03771787        -0.00000562         0.00039893  
Root: 4:         0.08286524        -0.00005017         0.00121246  

Iteration:    4   Subspace Size:   31
Root: 1:        -0.07459324        -0.00000003         0.00002116  
Root: 2:         0.03611978        -0.00000032         0.00007572  
Root: 3:         0.03771758        -0.00000029         0.00009873  
Root: 4:         0.08286004        -0.00000520         0.00048983  

Iteration:    5   Subspace Size:   35
Root: 1:        -0.07459325        -0.00000000         0.00000329  
Root: 2:         0.03611976        -0.00000001         0.00001640  
Root: 3:         0.03771756        -0.00000002         0.00001937  
Root: 4:         0.08285907        -0.00000097         0.00013179  

Iteration:    6   Subspace Size:   39
Root: 1:        -0.07459325        -0.00000000         0.00000040  Converged
Root: 2:         0.03611976        -0.00000000         0.00000337  
Root: 3:         0.03771756        -0.00000000         0.00000312  
Root: 4:         0.08285901        -0.00000006         0.00002603  

Iteration:    7   Subspace Size:   42
Root: 1:        -0.07459325        -0.00000000         0.00000031  Converged
Root: 2:         0.03611976        -0.00000000         0.00000067  Converged
Root: 3:         0.03771756        -0.00000000         0.00000055  Converged
Root: 4:         0.08285901        -0.00000000         0.00000782  

Iteration:    8   Subspace Size:   43
Root: 1:        -0.07459325        -0.00000000         0.00000030  Converged
Root: 2:         0.03611976        -0.00000000         0.00000066  Converged
Root: 3:         0.03771756        -0.00000000         0.00000055  Converged
Root: 4:         0.08285901        -0.00000000         0.00000177  

Iteration:    9   Subspace Size:   44
Root: 1:        -0.07459325        -0.00000000         0.00000030  Converged
Root: 2:         0.03611976        -0.00000000         0.00000066  Converged
Root: 3:         0.03771756        -0.00000000         0.00000054  Converged
Root: 4:         0.08285901        -0.00000000         0.00000035  Converged

Davidson converged in 9 iterations
44 sigma vectors were formed

      Davidson Diagonalization Parameters
-----------------------------------------------
Number of roots to find:                    4
Number of guess vectors:                   15
Maximum subspace size:                    300
Number of vectors to save:                  4
Collapse vectors per root:                  2
Number of CSFs:                          2016
Maximum Davidson iterations:              500
Residual convergence:                 1.0e-06
Orthogonality tolerance:              1.0e-12
Use incremental sigma vectors:             No

Davidson memory usage:  12.58 MB

Guess Vectors:
  64 &  62 :  open  :    -0.060314
  64 &  63 :  open  :    -0.051420
  64 &  60 :  open  :     0.013578
  64 &  61 :  open  :     0.022459
  64 &  59 :  open  :     0.042098
  63 &  62 :  open  :     0.054090
  64 &  58 :  open  :     0.063803
  64 &  56 :  open  :     0.070444
  64 &  57 :  open  :     0.110373
  64 &  54 :  open  :     0.113953
  64 &  53 :  open  :     0.117796
  62 &  60 :  open  :     0.119087
  62 &  61 :  open  :     0.127968
  63 &  60 :  open  :     0.127982
  64 &  55 :  open  :     0.129510

  Root           Eigenvalue       Energy Change        Residual
-------------------------------------------------------------------
Iteration:    0   Subspace Size:   15
Root: 1:         0.01335057         0.01335057         0.02309011  
Root: 2:         0.03637649         0.03637649         0.03782232  
Root: 3:         0.07160681         0.07160681         0.02072880  
Root: 4:         0.08392392         0.08392392         0.03014314  

Iteration:    1   Subspace Size:   19
Root: 1:         0.01158855        -0.00176203         0.00360664  
Root: 2:         0.03297812        -0.00339837         0.00733838  
Root: 3:         0.06984042        -0.00176638         0.00487119  
Root: 4:         0.07986678        -0.00405714         0.00755914  

Iteration:    2   Subspace Size:   23
Root: 1:         0.01154934        -0.00003921         0.00067726  
Root: 2:         0.03285070        -0.00012742         0.00146808  
Root: 3:         0.06976070        -0.00007972         0.00099878  
Root: 4:         0.07966171        -0.00020507         0.00096526  

Iteration:    3   Subspace Size:   27
Root: 1:         0.01154810        -0.00000124         0.00008948  
Root: 2:         0.03284576        -0.00000494         0.00027562  
Root: 3:         0.06975735        -0.00000335         0.00020982  
Root: 4:         0.07965870        -0.00000301         0.00014657  

Iteration:    4   Subspace Size:   31
Root: 1:         0.01154808        -0.00000002         0.00001315  
Root: 2:         0.03284560        -0.00000016         0.00004298  
Root: 3:         0.06975721        -0.00000014         0.00004514  
Root: 4:         0.07965864        -0.00000007         0.00003633  

Iteration:    5   Subspace Size:   35
Root: 1:         0.01154808        -0.00000000         0.00000196  
Root: 2:         0.03284560        -0.00000000         0.00000745  
Root: 3:         0.06975721        -0.00000001         0.00000855  
Root: 4:         0.07965864        -0.00000000         0.00000711  

Iteration:    6   Subspace Size:   39
Root: 1:         0.01154808        -0.00000000         0.00000027  Converged
Root: 2:         0.03284560        -0.00000000         0.00000108  
Root: 3:         0.06975721        -0.00000000         0.00000138  
Root: 4:         0.07965864        -0.00000000         0.00000110  

Iteration:    7   Subspace Size:   42
Root: 1:         0.01154808        -0.00000000         0.00000017  Converged
Root: 2:         0.03284560        -0.00000000         0.00000018  Converged
Root: 3:         0.06975721        -0.00000000         0.00000019  Converged
Root: 4:         0.07965864        -0.00000000         0.00000023  Converged

Davidson converged in 7 iterations
42 sigma vectors were formed

  Root   Mult.   Total Energy (a.u.)   Ex. Energy (a.u.)     Ex. Energy (eV)     Ex. Energy (nm)        Osc. (a.u.)  
-------------------------------------------------------------------------------------------------------------------
     1  singlet       -779.62409031
     2  triplet       -779.53794899          0.08614133          2.34402437        528.93742207          0.00000000
     3  triplet       -779.51665147          0.10743884          2.92355917        424.08657943          0.00000000
     4  singlet       -779.51337730          0.11071301          3.01265377        411.54487058          0.00549581
     5  singlet       -779.51177951          0.11231081          3.05613200        405.69000548          1.48203555
     6  triplet       -779.47973986          0.14435045          3.92797500        315.64411864          0.00000000
     7  triplet       -779.46983843          0.15425188          4.19740654        295.38292144          0.00000000
     8  singlet       -779.46663806          0.15745225          4.28449306        289.37897427          0.06519597

Singlet  1: Largest CI coefficients:
  64  &  64 : closed :  -0.990954

Triplet  2: Largest CI coefficients:
  63  &  64 :  open  :   0.695447
  64  &  63 :  open  :  -0.695447
  60  &  64 :  open  :   0.105497
  64  &  60 :  open  :  -0.105497

Triplet  3: Largest CI coefficients:
  62  &  64 :  open  :   0.699502
  64  &  62 :  open  :  -0.699502

Singlet  4: Largest CI coefficients:
  62  &  64 :  open  :   0.696033
  64  &  62 :  open  :   0.696033

Singlet  5: Largest CI coefficients:
  63  &  64 :  open  :   0.687314
  64  &  63 :  open  :   0.687314

Triplet  6: Largest CI coefficients:
  60  &  64 :  open  :   0.567812
  64  &  60 :  open  :  -0.567812
  61  &  64 :  open  :  -0.385806
  64  &  61 :  open  :   0.385806
  63  &  64 :  open  :  -0.103956
  64  &  63 :  open  :   0.103956

Triplet  7: Largest CI coefficients:
  61  &  64 :  open  :   0.579455
  64  &  61 :  open  :  -0.579455
  60  &  64 :  open  :   0.387101
  64  &  60 :  open  :  -0.387101

Singlet  8: Largest CI coefficients:
  61  &  64 :  open  :   0.653632
  64  &  61 :  open  :   0.653632
  60  &  64 :  open  :  -0.211490
  64  &  60 :  open  :  -0.211490
  61  &  63 :  open  :  -0.108275
  63  &  61 :  open  :  -0.108275

Singlet state dipole moments:

  Root       Dx         Dy         Dz         |D|  (Debye)
------------------------------------------------------------
     1    -6.2958     1.0335     0.7065     6.4190
     2    -7.4746     0.9734     1.4268     7.6716
     3   -10.2114     1.9227     0.7679    10.4192
     4     9.8971    -1.8409    -0.3012    10.0713

Triplet state dipole moments:

  Root       Dx         Dy         Dz         |D|  (Debye)
------------------------------------------------------------
     1   -12.9415     2.4478     0.8791    13.2003
     2    -7.5937     0.9941     1.5791     7.8196
     3     8.9310    -1.6024    -0.9055     9.1187
     4    12.3391    -2.3674     0.0970    12.5645

Transition dipole moments between singlet states:

    Transition       Tx         Ty         Tz         |T| (a.u.)
------------------------------------------------------------------
     1 ->    2     0.2242    -0.1471    -0.0502     0.2729
     1 ->    3    -4.3390     0.9813    -0.0601     4.4490
     1 ->    4    -0.6427     0.1258     0.4384     0.7881
     2 ->    3     0.0048     0.0475     0.0414     0.0632
     2 ->    4    -0.1798    -0.0028     0.0478     0.1861
     3 ->    4     1.1535    -0.2320    -0.1277     1.1835

Transition dipole moments between triplet states:

    Transition       Tx         Ty         Tz         |T| (a.u.)
------------------------------------------------------------------
     1 ->    2    -0.1109     0.0568     0.0145     0.1255
     1 ->    3    -1.7377     0.3729    -0.0726     1.7787
     1 ->    4    -0.8834     0.1881    -0.2638     0.9409
     2 ->    3     0.1293     0.0172    -0.0314     0.1341
     2 ->    4    -0.0882     0.0264     0.0343     0.098 in gcp call
 n=          32
 coors(1) =   -9.33821819796044        1.96656532504955     
 -0.296355533865427     
 coors(2) =   -8.31257693569562        1.48351361236203     
   1.99016451682584     
 elements:            7           6
 gcp_e =   0.000000000000000E+000
 echo:  F
 pbc:  F
 method =pbeh3c              
 in gcp call
 n=          32
 coors(1) =   -9.33821819796044        1.96656532504955     
 -0.296355533865427     
 coors(2) =   -8.31257693569562        1.48351361236203     
   1.99016451682584     
 elements:            7           6
 gcp_e =   0.000000000000000E+000
 echo:  F
 pbc:  F
 method =pbeh3c              
3
     3 ->    4    -0.3561     0.0746     0.0971     0.3766

Magnetic transition dipole moments and rotational strengths:

 Transition      Lx         Ly         Lz       R(len)     R(vel) (a.u.)
------------------------------------------------------------------------
 1 ->    2    -0.2356    -0.0025     0.0132     0.0531     0.1170
 1 ->    3     0.0498     0.4015     0.1617    -0.1683    -0.3671
 1 ->    4     0.1253     0.7562     0.0047    -0.0167    -0.0407

Electric transition quadrupole moments (Cartesian):

 Transition      Qxy        Qxz        Qyz        Qxx        Qyy        Qzz       norm (a.u.)
----------------------------------------------------------------------------------------------
 1 ->    2     0.0547    -0.0980    -0.3433     0.4525     0.1293    -0.1371     0.6088
 1 ->    3    -1.3633     0.2579    -0.0926     5.5208     0.2523     0.2898     5.7062
 1 ->    4     2.8887     4.3286    -0.9928   -14.2261    -0.6928     0.1161    15.1968


Building Xtilde...

Building Z-vector RHS...

 Generating 2nd functional diffs
Solving CPSCF equations
Using DIIS solver

 Iter         Residual      
------  --------------------
    1      3.689363597271
    2      7.016463433779
    3      0.438197837927
    4      0.049873493313
    5      0.017529640186
    6      0.008477247721
    7      0.002849921792
    8      0.001128132843
    9      0.000245207336
   10      0.000096540624
   11      0.000036233914
   12      0.000020024266
   13      0.000006756154
   14      0.000002566983
   15      0.000001321071
   16      0.000000536026

CPSCF converged

Building X...

Computing grad Generating 2nd functional diffs
 Generating 2nd functional diffs
Building Xtilde...

Building Z-vector RHS...

 Generating 2nd functional diffs
Solving CPSCF equations
Using DIIS solver

 Iter         Residual      
------  --------------------
    1      2.077553292872
    2      3.840643930673
    3      0.333207487377
    4      0.033287751754
    5      0.015443298652
    6      0.007863860418
    7      0.002499545743
    8      0.000912163213
    9      0.000165573115
   10      0.000077084778
   11      0.000031409994
   12      0.000015590512
   13      0.000004487160
   14      0.000002164677
   15      0.000000924346

CPSCF converged

Building X...

Computing grad Generating 2nd functional diffs
 Generating 2nd functional diffs
Building Xtilde...

Building Z-vector RHS...

 Generating 2nd functional diffs
Solving CPSCF equations
Using DIIS solver

 Iter         Residual      
------  --------------------
    1      0.113083512817
    2      0.204019061393
    3      0.017390049442
    4      0.002957188327
    5      0.001262810667
    6      0.000477380991
    7      0.000166189824
    8      0.000046191528
    9      0.000025045794
   10      0.000007671052
   11      0.000003979743
   12      0.000001618732
   13      0.000000312443

CPSCF converged

Building X...

 Generating 2nd functional diffs
 Generating 2nd functional diffs
Lower state energy:      -779.5133773047
Upper state energy:      -779.5117795091
Energy difference:          0.0015977957
 Energy calculation finished, energy:  0.000000000E+00

Converting Cartesians to HDLC

Converting Cartesians to HDLC

Converting Cartesians to HDLC
 in dlf_makehessian...
Updating Hessian with the BFGS update, No    14
Testing convergence  in cycle   15
    Energy  0.0000E+00 Target: 1.0000E-05 converged?  yes
  Max step  4.3116E+00 Target: 4.0000E-04 converged?   no
  RMS step  4.4992E-01 Target: 2.6667E-04 converged?   no
  Max grad  4.0923E-02 Target: 1.0000E-04 converged?   no
  RMS grad  1.3264E-02 Target: 6.6667E-05 converged?   no

Converting HDLC to Cartesians
 in gcp call
 n=          32
 coors(1) =   -9.36023254686727        1.96439197786957     
 -0.263562500035071     
 coors(2) =   -8.29506585025714        1.46951972620441     
   2.00770905233428     
 elements:            7           6
 gcp_e =    1.00000000000000     
 echo:  F
 pbc:  F
 method =pbeh3c              
DFTD Energy:    -0.0212083 hartree
gCP Energy:     0.0577991 hartree
| Total AOs: 316    Total MOs: 298
Setting up the DFT grid...
| time to set the grid = 0.08 s
DFT grid points: 367113 (11472 points/atom)

                      *** Start SCF Iterations ***

 Iter     DIIS Error       Energy change      Electrons        XC Energy           Energy        Time(s)
----------------------------------------------------------------------------------------------------------
Initial temperature is 0.250000
| Skip purify step
|    1     0.0346248107    -779.3505139160   125.9897348402   -64.4479045256    -779.3505139160     1.57  
|    2     0.0763454923      +7.3901583354   125.9999859502   -63.7092967557    -771.9603555806     1.53  
|    3     0.0180987927      -0.2348532983   125.9999838864   -63.7564616749    -772.1952088789     1.52  
|    4     0.0182236531      -0.0076039893   125.9999842438   -63.8030787506    -772.2028128681     1.45  
|    5     0.0061421174      -0.0077034857   125.9999842891   -63.8227378578    -772.2105163539     1.46  
|    6     0.0030204699      -0.0019237393   125.9999842497   -63.8364105180    -772.2124400931     1.44  
|    7     0.0007905157      -0.0001560151   125.9999842748   -63.8411219201    -772.2125961083     1.40  
|    8     0.0002319039      -0.0000107527   125.9999842533   -63.8421191057    -772.2126068610     1.38  
|    9     0.0000711300      -0.0000020770   125.9999842644   -63.8420588125    -772.2126089380     1.58  
|   10     0.0000350845      -0.0000002174   125.9999842595   -63.8420357788    -772.2126091555     1.33  
----------------------------------------------------------------------------------------------------------
FINAL ENERGY: -772.2126091555 a.u.
Fractional Occupation Entropy: 0.0000000000
Mermin Free Energy:            -772.2126091555
DISPERSION CONTRIBUTION TO ENERGY: -0.0212082871 a.u.
GCP BSSE CORRECTION: 0.0577990752 a.u.
HOMO-LUMO GAP: 3.007 eV
CENTER OF MASS: {-0.078093, -0.120841, 0.015992} ANGS
DIPOLE MOMENT: {-8.970065, 2.390595, -0.404938} (|D| = 9.291986) DEBYE
Writing out molden info

Running Mulliken population analysis...


  Restricted hh-TDA Parameters
--------------------------------------------
Number of occupied orbitals:            64
Number of virtual orbitals:            234
Number of molecular orbitals:          298
Number of basis functions:             316
Multiplicity of target state:      singlet

 Generating 2nd functional diffs
Reference energy:             -779.5504326104
Number of electrons:           127.9999840090
XC energy:                     -65.1559204459

      Davidson Diagonalization Parameters
-----------------------------------------------
Number of roots to find:                    4
Number of guess vectors:                   15
Maximum subspace size:                    300
Number of vectors to save:                  4
Collapse vectors per root:                  2
Number of CSFs:                          2080
Maximum Davidson iterations:              500
Residual convergence:                 1.0e-06
Orthogonality tolerance:              1.0e-12
Use incremental sigma vectors:             No

Davidson memory usage:  12.89 MB

Guess Vectors:
  64 &  64 : closed :    -0.165768
  64 &  62 :  open  :    -0.059048
  64 &  63 :  open  :    -0.051967
  64 &  60 :  open  :     0.014124
  64 &  61 :  open  :     0.023730
  64 &  59 :  open  :     0.040599
  62 &  62 : closed :     0.047672
  63 &  62 :  open  :     0.054753
  63 &  63 : closed :     0.061834
  64 &  58 :  open  :     0.064380
  64 &  56 :  open  :     0.077343
  64 &  57 :  open  :     0.104121
  64 &  54 :  open  :     0.115740
  64 &  53 :  open  :     0.117575
  62 &  60 :  open  :     0.120844

  Root           Eigenvalue       Energy Change        Residual
-------------------------------------------------------------------
Iteration:    0   Subspace Size:   15
Root: 1:        -0.07188160        -0.07188160         0.04140577  
Root: 2:         0.04235697         0.04235697         0.04591520  
Root: 3:         0.04261748         0.04261748         0.04205553  
Root: 4:         0.09267322         0.09267322         0.04590244  

Iteration:    1   Subspace Size:   19
Root: 1:        -0.07486099        -0.00297939         0.00437789  
Root: 2:         0.03755254        -0.00480443         0.00908530  
Root: 3:         0.03765745        -0.00496002         0.00917586  
Root: 4:         0.08441288        -0.00826034         0.01320131  

Iteration:    2   Subspace Size:   23
Root: 1:        -0.07489539        -0.00003440         0.00072348  
Root: 2:         0.03736187        -0.00019067         0.00199657  
Root: 3:         0.03745121        -0.00020624         0.00171516  
Root: 4:         0.08383428        -0.00057860         0.00399014  

Iteration:    3   Subspace Size:   27
Root: 1:        -0.07489619        -0.00000080         0.00011360  
Root: 2:         0.03735332        -0.00000855         0.00038795  
Root: 3:         0.03744562        -0.00000559         0.00038505  
Root: 4:         0.08378303        -0.00005125         0.00126003  

Iteration:    4   Subspace Size:   31
Root: 1:        -0.07489621        -0.00000002         0.00001802  
Root: 2:         0.03735304        -0.00000029         0.00006458  
Root: 3:         0.03744536        -0.00000026         0.00008912  
Root: 4:         0.08377713        -0.00000590         0.00054254  

Iteration:    5   Subspace Size:   35
Root: 1:        -0.07489621        -0.00000000         0.00000282  
Root: 2:         0.03735303        -0.00000001         0.00001426  
Root: 3:         0.03744535        -0.00000002         0.00001862  
Root: 4:         0.08377593        -0.00000120         0.00015138  

Iteration:    6   Subspace Size:   39
Root: 1:        -0.07489621        -0.00000000         0.00000037  Converged
Root: 2:         0.03735303        -0.00000000         0.00000312  
Root: 3:         0.03744535        -0.00000000         0.00000301  
Root: 4:         0.08377585        -0.00000008         0.00003387  

Iteration:    7   Subspace Size:   42
Root: 1:        -0.07489621        -0.00000000         0.00000027  Converged
Root: 2:         0.03735303        -0.00000000         0.00000062  Converged
Root: 3:         0.03744535        -0.00000000         0.00000050  Converged
Root: 4:         0.08377585        -0.00000000         0.00000950  

Iteration:    8   Subspace Size:   43
Root: 1:        -0.07489621        -0.00000000         0.00000027  Converged
Root: 2:         0.03735303        -0.00000000         0.00000061  Converged
Root: 3:         0.03744535        -0.00000000         0.00000050  Converged
Root: 4:         0.08377585        -0.00000000         0.00000230  

Iteration:    9   Subspace Size:   44
Root: 1:        -0.07489621        -0.00000000         0.00000027  Converged
Root: 2:         0.03735303        -0.00000000         0.00000061  Converged
Root: 3:         0.03744535        -0.00000000         0.00000049  Converged
Root: 4:         0.08377585        -0.00000000         0.00000047  Converged

Davidson converged in 9 iterations
44 sigma vectors were formed

      Davidson Diagonalization Parameters
-----------------------------------------------
Number of roots to find:                    4
Number of guess vectors:                   15
Maximum subspace size:                    300
Number of vectors to save:                  4
Collapse vectors per root:                  2
Number of CSFs:                          2016
Maximum Davidson iterations:              500
Residual convergence:                 1.0e-06
Orthogonality tolerance:              1.0e-12
Use incremental sigma vectors:             No

Davidson memory usage:  12.58 MB

Guess Vectors:
  64 &  62 :  open  :    -0.059048
  64 &  63 :  open  :    -0.051967
  64 &  60 :  open  :     0.014124
  64 &  61 :  open  :     0.023730
  64 &  59 :  open  :     0.040599
  63 &  62 :  open  :     0.054753
  64 &  58 :  open  :     0.064380
  64 &  56 :  open  :     0.077343
  64 &  57 :  open  :     0.104121
  64 &  54 :  open  :     0.115740
  64 &  53 :  open  :     0.117575
  62 &  60 :  open  :     0.120844
  63 &  60 :  open  :     0.127925
  62 &  61 :  open  :     0.130450
  64 &  55 :  open  :     0.130538

  Root           Eigenvalue       Energy Change        Residual
-------------------------------------------------------------------
Iteration:    0   Subspace Size:   15
Root: 1:         0.01277233         0.01277233         0.02294622  
Root: 2:         0.03756781         0.03756781         0.03768606  
Root: 3:         0.07251266         0.07251266         0.02061884  
Root: 4:         0.08447922         0.08447922         0.03050501  

Iteration:    1   Subspace Size:   19
Root: 1:         0.01103786        -0.00173447         0.00361874  
Root: 2:         0.03416925        -0.00339856         0.00720663  
Root: 3:         0.07078772        -0.00172494         0.00486119  
Root: 4:         0.08029767        -0.00418156         0.00768896  

Iteration:    2   Subspace Size:   23
Root: 1:         0.01099853        -0.00003934         0.00066995  
Root: 2:         0.03404413        -0.00012512         0.00148741  
Root: 3:         0.07070759        -0.00008013         0.00099236  
Root: 4:         0.08008529        -0.00021237         0.00095144  

Iteration:    3   Subspace Size:   27
Root: 1:         0.01099731        -0.00000122         0.00008906  
Root: 2:         0.03403909        -0.00000504         0.00027476  
Root: 3:         0.07070427        -0.00000333         0.00021793  
Root: 4:         0.08008238        -0.00000291         0.00014486  

Iteration:    4   Subspace Size:   31
Root: 1:         0.01099729        -0.00000002         0.00001329  
Root: 2:         0.03403893        -0.00000015         0.00004079  
Root: 3:         0.07070412        -0.00000015         0.00004808  
Root: 4:         0.08008231        -0.00000007         0.00003905  

Iteration:    5   Subspace Size:   35
Root: 1:         0.01099729        -0.00000000         0.00000194  
Root: 2:         0.03403893        -0.00000000         0.00000697  
Root: 3:         0.07070411        -0.00000001         0.00000919  
Root: 4:         0.08008231        -0.00000000         0.00000804  

Iteration:    6   Subspace Size:   39
Root: 1:         0.01099729        -0.00000000         0.00000027  Converged
Root: 2:         0.03403893        -0.00000000         0.00000104  
Root: 3:         0.07070411        -0.00000000         0.00000148  
Root: 4:         0.08008231        -0.00000000         0.00000127  

Iteration:    7   Subspace Size:   42
Root: 1:         0.01099729        -0.00000000         0.00000016  Converged
Root: 2:         0.03403893        -0.00000000         0.00000017  Converged
Root: 3:         0.07070411        -0.00000000         0.00000020  Converged
Root: 4:         0.08008231        -0.00000000         0.00000025  Converged

Davidson converged in 7 iterations
42 sigma vectors were formed

  Root   Mult.   Total Energy (a.u.)   Ex. Energy (a.u.)     Ex. Energy (eV)     Ex. Energy (nm)        Osc. (a.u.)  
-------------------------------------------------------------------------------------------------------------------
     1  singlet       -779.62532882
     2  triplet       -779.53943532          0.08589350          2.33728064        530.46355931          0.00000000
     3  triplet       -779.51639368          0.10893514          2.96427547        418.26146772          0.00000000
     4  singlet       -779.51307958          0.11224924          3.05445676        405.91250953          0.00847980
     5  singlet       -779.51298726          0.11234156          3.05696879        405.57895507          1.49343928
     6  triplet       -779.47972850          0.14560032          3.96198572        312.93454709          0.00000000
     7  triplet       -779.47035030          0.15497852          4.21717940        293.99797561          0.00000000
     8  singlet       -779.46665676          0.15867206          4.31768574        287.15434204          0.06678264

Singlet  1: Largest CI coefficients:
  64  &  64 : closed :   0.990981

Triplet  2: Largest CI coefficients:
  63  &  64 :  open  :   0.695889
  64  &  63 :  open  :  -0.695889
  60  &  64 :  open  :   0.104022
  64  &  60 :  open  :  -0.104022

Triplet  3: Largest CI coefficients:
  62  &  64 :  open  :  -0.699823
  64  &  62 :  open  :   0.699823

Singlet  4: Largest CI coefficients:
  62  &  64 :  open  :  -0.695417
  64  &  62 :  open  :  -0.695417

Singlet  5: Largest CI coefficients:
  63  &  64 :  open  :  -0.686473
  64  &  63 :  open  :  -0.686473

Triplet  6: Largest CI coefficients:
  60  &  64 :  open  :   0.585743
  64  &  60 :  open  :  -0.585743
  61  &  64 :  open  :  -0.358711
  64  &  61 :  open  :   0.358711
  63  &  64 :  open  :  -0.102425
  64  &  63 :  open  :   0.102425

Triplet  7: Largest CI coefficients:
  61  &  64 :  open  :   0.596656
  64  &  61 :  open  :  -0.596656
  60  &  64 :  open  :   0.359775
  64  &  60 :  open  :  -0.359775

Singlet  8: Largest CI coefficients:
  61  &  64 :  open  :  -0.652478
  64  &  61 :  open  :  -0.652478
  60  &  64 :  open  :   0.215008
  64  &  60 :  open  :   0.215008
  61  &  63 :  open  :   0.109033
  63  &  61 :  open  :   0.109033

Singlet state dipole moments:

  Root       Dx         Dy         Dz         |D|  (Debye)
------------------------------------------------------------
     1    -6.2497     1.0549     0.6743     6.3739
     2    -7.4386     1.0360     1.3772     7.6356
     3   -10.0987     1.8848     0.7396    10.2997
     4    10.1377    -1.9082    -0.1340    10.3166

Triplet state dipole moments:

  Root       Dx         Dy         Dz         |D|  (Debye)
------------------------------------------------------------
     1   -12.7855     2.4397     0.8627    13.0447
     2    -7.5238     1.0103     1.5149     7.7410
     3     9.0553    -1.6479    -0.7456     9.2342
     4    12.4292    -2.4071     0.2579    12.6627

Transition dipole moments between singlet states:

    Transition       Tx         Ty         Tz         |T| (a.u.)
------------------------------------------------------------------
     1 ->    2    -0.3319    -0.0243    -0.0505     0.3366
     1 ->    3    -4.3532     0.9941    -0.0447     4.4655
     1 ->    4    -0.6472     0.1336     0.4411     0.7946
     2 ->    3    -0.1162     0.0899     0.0076     0.1471
     2 ->    4    -0.0171    -0.0330     0.0291     0.0472
     3 ->    4     1.1130    -0.2226    -0.1249     1.1419

Transition dipole moments between triplet states:

    Transition       Tx         Ty         Tz         |T| (a.u.)
------------------------------------------------------------------
     1 ->    2     0.0811    -0.0489    -0.0150     0.0959
     1 ->    3    -1.7875     0.3871    -0.0935     1.8313
     1 ->    4    -0.8664     0.1845    -0.2721     0.9267
     2 ->    3    -0.1083    -0.0214     0.0294     0.1143
     2 ->    4     0.0767    -0.0254    -0.0301     0.086 in gcp call
 n=          32
 coors(1) =   -9.36023254686727        1.96439197786957     
 -0.263562500035071     
 coors(2) =   -8.29506585025714        1.46951972620441     
   2.00770905233428     
 elements:            7           6
 gcp_e =   0.000000000000000E+000
 echo:  F
 pbc:  F
 method =pbeh3c              
 in gcp call
 n=          32
 coors(1) =   -9.36023254686727        1.96439197786957     
 -0.263562500035071     
 coors(2) =   -8.29506585025714        1.46951972620441     
   2.00770905233428     
 elements:            7           6
 gcp_e =   0.000000000000000E+000
 echo:  F
 pbc:  F
 method =pbeh3c              
3
     3 ->    4    -0.3380     0.0711     0.0999     0.3596

Magnetic transition dipole moments and rotational strengths:

 Transition      Lx         Ly         Lz       R(len)     R(vel) (a.u.)
------------------------------------------------------------------------
 1 ->    2    -0.2267     0.0518     0.0211    -0.0729    -0.1718
 1 ->    3     0.0696     0.3524     0.1497    -0.0407    -0.0795
 1 ->    4     0.1299     0.7685    -0.0031    -0.0172    -0.0404

Electric transition quadrupole moments (Cartesian):

 Transition      Qxy        Qxz        Qyz        Qxx        Qyy        Qzz       norm (a.u.)
----------------------------------------------------------------------------------------------
 1 ->    2    -0.0868    -0.0517    -0.3487     1.0282     0.1482    -0.0985     1.1048
 1 ->    3    -1.3518     0.1914    -0.0449     5.4519     0.2333     0.3028     5.6334
 1 ->    4     2.9084     4.3622    -0.9986   -14.0595    -0.7045     0.1579    15.0557


Building Xtilde...

Building Z-vector RHS...

 Generating 2nd functional diffs
Solving CPSCF equations
Using DIIS solver

 Iter         Residual      
------  --------------------
    1      3.723373663077
    2      7.104588835187
    3      0.436543159897
    4      0.049471456888
    5      0.017867166656
    6      0.008547155055
    7      0.002881326613
    8      0.001173187919
    9      0.000243158221
   10      0.000095881241
   11      0.000035463909
   12      0.000019826626
   13      0.000006775209
   14      0.000002567697
   15      0.000001340947
   16      0.000000514050

CPSCF converged

Building X...

Computing grad Generating 2nd functional diffs
 Generating 2nd functional diffs
Building Xtilde...

Building Z-vector RHS...

 Generating 2nd functional diffs
Solving CPSCF equations
Using DIIS solver

 Iter         Residual      
------  --------------------
    1      2.105482202734
    2      3.898250784442
    3      0.337122512522
    4      0.033133922230
    5      0.015522445696
    6      0.007858138819
    7      0.002510439620
    8      0.000914047662
    9      0.000167605182
   10      0.000078325354
   11      0.000031984209
   12      0.000015863760
   13      0.000004656901
   14      0.000002170678
   15      0.000000934956

CPSCF converged

Building X...

Computing grad Generating 2nd functional diffs
 Generating 2nd functional diffs
Building Xtilde...

Building Z-vector RHS...

 Generating 2nd functional diffs
Solving CPSCF equations
Using DIIS solver

 Iter         Residual      
------  --------------------
    1      0.126358985431
    2      0.236151936200
    3      0.015938112870
    4      0.003002468076
    5      0.001270316980
    6      0.000471257010
    7      0.000187238221
    8      0.000055234757
    9      0.000025017430
   10      0.000009323673
   11      0.000003486543
   12      0.000001776337
   13      0.000000358298

CPSCF converged

Building X...

 Generating 2nd functional diffs
 Generating 2nd functional diffs
Lower state energy:      -779.5130795796
Upper state energy:      -779.5129872641
Energy difference:          0.0000923155
 Energy calculation finished, energy:  0.000000000E+00

Converting Cartesians to HDLC

Converting Cartesians to HDLC

Converting Cartesians to HDLC
 in dlf_makehessian...
Updating Hessian with the BFGS update, No    15
Testing convergence  in cycle   16
    Energy  0.0000E+00 Target: 1.0000E-05 converged?  yes
  Max step  2.2592E+00 Target: 4.0000E-04 converged?   no
  RMS step  2.4951E-01 Target: 2.6667E-04 converged?   no
  Max grad  5.4241E-02 Target: 1.0000E-04 converged?   no
  RMS grad  9.9822E-03 Target: 6.6667E-05 converged?   no

Converting HDLC to Cartesians
 in gcp call
 n=          32
 coors(1) =   -9.40469707543197        1.96775968197275     
 -0.241262321236414     
 coors(2) =   -8.30875701891977        1.45402822686130     
   2.01756517619502     
 elements:            7           6
 gcp_e =    1.00000000000000     
 echo:  F
 pbc:  F
 method =pbeh3c              
DFTD Energy:    -0.0212052 hartree
gCP Energy:     0.0575849 hartree
| Total AOs: 316    Total MOs: 298
Setting up the DFT grid...
| time to set the grid = 0.07 s
DFT grid points: 367186 (11474 points/atom)

                      *** Start SCF Iterations ***

 Iter     DIIS Error       Energy change      Electrons        XC Energy           Energy        Time(s)
----------------------------------------------------------------------------------------------------------
Initial temperature is 0.250000
| Skip purify step
|    1     0.0409313769    -779.3575172923   125.9953271443   -64.4434175551    -779.3575172923     1.53  
|    2     0.0893661309      +7.3927933199   125.9999988549   -63.6992273781    -771.9647239724     1.49  
|    3     0.0193247800      -0.2342529095   125.9999976712   -63.7485529468    -772.1989768819     1.47  
|    4     0.0187517643      -0.0075930392   125.9999980484   -63.7956323027    -772.2065699211     1.42  
|    5     0.0061885947      -0.0077239208   125.9999981373   -63.8156330248    -772.2142938419     1.41  
|    6     0.0025298555      -0.0018902049   125.9999981951   -63.8294756092    -772.2161840468     1.39  
|    7     0.0008100251      -0.0001518526   125.9999982245   -63.8341447072    -772.2163358994     1.36  
|    8     0.0002403547      -0.0000113129   125.9999982049   -63.8352266373    -772.2163472124     1.32  
|    9     0.0000716129      -0.0000021650   125.9999982178   -63.8351676661    -772.2163493774     1.54  
|   10     0.0000360271      -0.0000002236   125.9999982135   -63.8351371333    -772.2163496010     1.30  
----------------------------------------------------------------------------------------------------------
FINAL ENERGY: -772.2163496010 a.u.
Fractional Occupation Entropy: 0.0000000000
Mermin Free Energy:            -772.2163496010
DISPERSION CONTRIBUTION TO ENERGY: -0.0212052365 a.u.
GCP BSSE CORRECTION: 0.0575848851 a.u.
HOMO-LUMO GAP: 2.961 eV
CENTER OF MASS: {-0.075635, -0.119890, 0.008364} ANGS
DIPOLE MOMENT: {-8.754719, 2.323119, -0.241981} (|D| = 9.060935) DEBYE
Writing out molden info

Running Mulliken population analysis...


  Restricted hh-TDA Parameters
--------------------------------------------
Number of occupied orbitals:            64
Number of virtual orbitals:            234
Number of molecular orbitals:          298
Number of basis functions:             316
Multiplicity of target state:      singlet

 Generating 2nd functional diffs
Reference energy:             -779.5546294677
Number of electrons:           127.9999981859
XC energy:                     -65.1488769480

      Davidson Diagonalization Parameters
-----------------------------------------------
Number of roots to find:                    4
Number of guess vectors:                   15
Maximum subspace size:                    300
Number of vectors to save:                  4
Collapse vectors per root:                  2
Number of CSFs:                          2080
Maximum Davidson iterations:              500
Residual convergence:                 1.0e-06
Orthogonality tolerance:              1.0e-12
Use incremental sigma vectors:             No

Davidson memory usage:  12.89 MB

Guess Vectors:
  64 &  64 : closed :    -0.162390
  64 &  62 :  open  :    -0.056881
  64 &  63 :  open  :    -0.049824
  64 &  60 :  open  :     0.017247
  64 &  61 :  open  :     0.027058
  64 &  59 :  open  :     0.042142
  62 &  62 : closed :     0.048628
  63 &  62 :  open  :     0.055685
  63 &  63 : closed :     0.062742
  64 &  58 :  open  :     0.065974
  64 &  56 :  open  :     0.081446
  64 &  57 :  open  :     0.111247
  64 &  54 :  open  :     0.120379
  64 &  53 :  open  :     0.121608
  62 &  60 :  open  :     0.122756

  Root           Eigenvalue       Energy Change        Residual
-------------------------------------------------------------------
Iteration:    0   Subspace Size:   15
Root: 1:        -0.06871520        -0.06871520         0.04118105  
Root: 2:         0.04480698         0.04480698         0.04594186  
Root: 3:         0.04524277         0.04524277         0.04230666  
Root: 4:         0.09524958         0.09524958         0.04560246  

Iteration:    1   Subspace Size:   19
Root: 1:        -0.07167542        -0.00296022         0.00438404  
Root: 2:         0.03990007        -0.00490691         0.00972371  
Root: 3:         0.04020739        -0.00503537         0.00929979  
Root: 4:         0.08701243        -0.00823715         0.01314432  

Iteration:    2   Subspace Size:   23
Root: 1:        -0.07170996        -0.00003454         0.00073373  
Root: 2:         0.03968003        -0.00022003         0.00216838  
Root: 3:         0.03999751        -0.00020988         0.00175925  
Root: 4:         0.08643486        -0.00057757         0.00393058  

Iteration:    3   Subspace Size:   27
Root: 1:        -0.07171078        -0.00000082         0.00011246  
Root: 2:         0.03967022        -0.00000981         0.00040974  
Root: 3:         0.03999161        -0.00000590         0.00038902  
Root: 4:         0.08638422        -0.00005063         0.00122675  

Iteration:    4   Subspace Size:   31
Root: 1:        -0.07171080        -0.00000002         0.00001709  
Root: 2:         0.03966991        -0.00000031         0.00007217  
Root: 3:         0.03999134        -0.00000027         0.00008217  
Root: 4:         0.08637825        -0.00000597         0.00053371  

Iteration:    5   Subspace Size:   35
Root: 1:        -0.07171080        -0.00000000         0.00000280  
Root: 2:         0.03966990        -0.00000001         0.00001628  
Root: 3:         0.03999133        -0.00000001         0.00001672  
Root: 4:         0.08637715        -0.00000110         0.00015689  

Iteration:    6   Subspace Size:   39
Root: 1:        -0.07171080        -0.00000000         0.00000039  Converged
Root: 2:         0.03966990        -0.00000000         0.00000322  
Root: 3:         0.03999133        -0.00000000         0.00000291  
Root: 4:         0.08637707        -0.00000008         0.00003286  

Iteration:    7   Subspace Size:   42
Root: 1:        -0.07171080        -0.00000000         0.00000031  Converged
Root: 2:         0.03966990        -0.00000000         0.00000056  Converged
Root: 3:         0.03999133        -0.00000000         0.00000051  Converged
Root: 4:         0.08637707        -0.00000000         0.00000966  

Iteration:    8   Subspace Size:   43
Root: 1:        -0.07171080         0.00000000         0.00000031  Converged
Root: 2:         0.03966990        -0.00000000         0.00000056  Converged
Root: 3:         0.03999133        -0.00000000         0.00000050  Converged
Root: 4:         0.08637707        -0.00000000         0.00000247  

Iteration:    9   Subspace Size:   44
Root: 1:        -0.07171080        -0.00000000         0.00000031  Converged
Root: 2:         0.03966990        -0.00000000         0.00000053  Converged
Root: 3:         0.03999133        -0.00000000         0.00000050  Converged
Root: 4:         0.08637707        -0.00000000         0.00000048  Converged

Davidson converged in 9 iterations
44 sigma vectors were formed

      Davidson Diagonalization Parameters
-----------------------------------------------
Number of roots to find:                    4
Number of guess vectors:                   15
Maximum subspace size:                    300
Number of vectors to save:                  4
Collapse vectors per root:                  2
Number of CSFs:                          2016
Maximum Davidson iterations:              500
Residual convergence:                 1.0e-06
Orthogonality tolerance:              1.0e-12
Use incremental sigma vectors:             No

Davidson memory usage:  12.58 MB

Guess Vectors:
  64 &  62 :  open  :    -0.056881
  64 &  63 :  open  :    -0.049824
  64 &  60 :  open  :     0.017247
  64 &  61 :  open  :     0.027058
  64 &  59 :  open  :     0.042142
  63 &  62 :  open  :     0.055685
  64 &  58 :  open  :     0.065974
  64 &  56 :  open  :     0.081446
  64 &  57 :  open  :     0.111247
  64 &  54 :  open  :     0.120379
  64 &  53 :  open  :     0.121608
  62 &  60 :  open  :     0.122756
  63 &  60 :  open  :     0.129812
  64 &  55 :  open  :     0.130795
  62 &  61 :  open  :     0.132567

  Root           Eigenvalue       Energy Change        Residual
-------------------------------------------------------------------
Iteration:    0   Subspace Size:   15
Root: 1:         0.01469132         0.01469132         0.02296250  
Root: 2:         0.03979126         0.03979126         0.03726522  
Root: 3:         0.07558824         0.07558824         0.02056518  
Root: 4:         0.08696982         0.08696982         0.03063995  

Iteration:    1   Subspace Size:   19
Root: 1:         0.01295493        -0.00173639         0.00361998  
Root: 2:         0.03640499        -0.00338627         0.00753878  
Root: 3:         0.07386796        -0.00172028         0.00498207  
Root: 4:         0.08272295        -0.00424686         0.00775486  

Iteration:    2   Subspace Size:   23
Root: 1:         0.01291573        -0.00003920         0.00067307  
Root: 2:         0.03626651        -0.00013848         0.00154846  
Root: 3:         0.07378297        -0.00008499         0.00103891  
Root: 4:         0.08250545        -0.00021751         0.00094116  

Iteration:    3   Subspace Size:   27
Root: 1:         0.01291449        -0.00000124         0.00008995  
Root: 2:         0.03626109        -0.00000542         0.00027439  
Root: 3:         0.07377926        -0.00000371         0.00023418  
Root: 4:         0.08250258        -0.00000286         0.00014006  

Iteration:    4   Subspace Size:   31
Root: 1:         0.01291447        -0.00000002         0.00001326  
Root: 2:         0.03626094        -0.00000015         0.00003994  
Root: 3:         0.07377909        -0.00000017         0.00005138  
Root: 4:         0.08250252        -0.00000007         0.00004011  

Iteration:    5   Subspace Size:   35
Root: 1:         0.01291447        -0.00000000         0.00000194  
Root: 2:         0.03626094        -0.00000000         0.00000668  
Root: 3:         0.07377908        -0.00000001         0.00000975  
Root: 4:         0.08250251        -0.00000001         0.00000779  

Iteration:    6   Subspace Size:   39
Root: 1:         0.01291447        -0.00000000         0.00000027  Converged
Root: 2:         0.03626094        -0.00000000         0.00000099  Converged
Root: 3:         0.07377908        -0.00000000         0.00000156  
Root: 4:         0.08250251        -0.00000000         0.00000112  

Iteration:    7   Subspace Size:   41
Root: 1:         0.01291447        -0.00000000         0.00000017  Converged
Root: 2:         0.03626094        -0.00000000         0.00000099  Converged
Root: 3:         0.07377908        -0.00000000         0.00000021  Converged
Root: 4:         0.08250251        -0.00000000         0.00000022  Converged

Davidson converged in 7 iterations
41 sigma vectors were formed

  Root   Mult.   Total Energy (a.u.)   Ex. Energy (a.u.)     Ex. Energy (eV)     Ex. Energy (nm)        Osc. (a.u.)  
-------------------------------------------------------------------------------------------------------------------
     1  singlet       -779.62634026
     2  triplet       -779.54171500          0.08462527          2.30277032        538.41331623          0.00000000
     3  triplet       -779.51836853          0.10797174          2.93805994        421.99350283          0.00000000
     4  singlet       -779.51495957          0.11138070          3.03082249        409.07780362          0.01126269
     5  singlet       -779.51463814          0.11170213          3.03956902        407.90065902          1.53345314
     6  triplet       -779.48085039          0.14548988          3.95898036        313.17210329          0.00000000
     7  triplet       -779.47212695          0.15421331          4.19635699        295.45679954          0.00000000
     8  singlet       -779.46825240          0.15808787          4.30178900        288.21548567          0.06402309

Singlet  1: Largest CI coefficients:
  64  &  64 : closed :  -0.991024

Triplet  2: Largest CI coefficients:
  63  &  64 :  open  :  -0.696387
  64  &  63 :  open  :   0.696387
  60  &  64 :  open  :  -0.101823
  64  &  60 :  open  :   0.101823

Triplet  3: Largest CI coefficients:
  62  &  64 :  open  :  -0.700026
  64  &  62 :  open  :   0.700026

Singlet  4: Largest CI coefficients:
  62  &  64 :  open  :  -0.694786
  64  &  62 :  open  :  -0.694786

Singlet  5: Largest CI coefficients:
  63  &  64 :  open  :   0.685919
  64  &  63 :  open  :   0.685919

Triplet  6: Largest CI coefficients:
  60  &  64 :  open  :  -0.596393
  64  &  60 :  open  :   0.596393
  61  &  64 :  open  :   0.342046
  64  &  61 :  open  :  -0.342046
  63  &  64 :  open  :   0.100053
  64  &  63 :  open  :  -0.100053

Triplet  7: Largest CI coefficients:
  61  &  64 :  open  :  -0.606364
  64  &  61 :  open  :   0.606364
  60  &  64 :  open  :  -0.342723
  64  &  60 :  open  :   0.342723

Singlet  8: Largest CI coefficients:
  61  &  64 :  open  :   0.652774
  64  &  61 :  open  :   0.652774
  60  &  64 :  open  :  -0.214302
  64  &  60 :  open  :  -0.214302
  61  &  63 :  open  :  -0.110180
  63  &  61 :  open  :  -0.110180

Singlet state dipole moments:

  Root       Dx         Dy         Dz         |D|  (Debye)
------------------------------------------------------------
     1    -6.3018     1.0920     0.7152     6.4355
     2    -7.5444     1.0462     1.6328     7.7896
     3    -9.8487     1.8533     0.7891    10.0526
     4    10.3917    -1.9854     0.0677    10.5799

Triplet state dipole moments:

  Root       Dx         Dy         Dz         |D|  (Debye)
------------------------------------------------------------
     1   -12.5830     2.4339     0.8757    12.8461
     2    -7.6393     1.0148     1.7766     7.9086
     3     9.2102    -1.7108    -0.5272     9.3825
     4    12.5002    -2.4491     0.4658    12.7463

Transition dipole moments between singlet states:

    Transition       Tx         Ty         Tz         |T| (a.u.)
------------------------------------------------------------------
     1 ->    2     0.3867     0.0177     0.0426     0.3895
     1 ->    3    -4.4240     1.0091    -0.0418     4.5379
     1 ->    4    -0.6232     0.1359     0.4479     0.7794
     2 ->    3     0.1057    -0.0940     0.0021     0.1414
     2 ->    4    -0.0103     0.0366    -0.0272     0.0467
     3 ->    4     1.0682    -0.2171    -0.1196     1.0966

Transition dipole moments between triplet states:

    Transition       Tx         Ty         Tz         |T| (a.u.)
------------------------------------------------------------------
     1 ->    2    -0.0633     0.0473     0.0150     0.0804
     1 ->    3    -1.8782     0.4112    -0.1146     1.9261
     1 ->    4    -0.8988     0.1909    -0.2843     0.9619
     2 ->    3     0.0931     0.0266    -0.0336     0.1025
     2 ->    4    -0.0585     0.0246     0.0248     0.068 in gcp call
 n=          32
 coors(1) =   -9.40469707543197        1.96775968197275     
 -0.241262321236414     
 coors(2) =   -8.30875701891977        1.45402822686130     
   2.01756517619502     
 elements:            7           6
 gcp_e =   0.000000000000000E+000
 echo:  F
 pbc:  F
 method =pbeh3c              
 in gcp call
 n=          32
 coors(1) =   -9.40469707543197        1.96775968197275     
 -0.241262321236414     
 coors(2) =   -8.30875701891977        1.45402822686130     
   2.01756517619502     
 elements:            7           6
 gcp_e =   0.000000000000000E+000
 echo:  F
 pbc:  F
 method =pbeh3c              
1
     3 ->    4    -0.3516     0.0743     0.1010     0.3733

Magnetic transition dipole moments and rotational strengths:

 Transition      Lx         Ly         Lz       R(len)     R(vel) (a.u.)
------------------------------------------------------------------------
 1 ->    2     0.2543    -0.0701     0.0133    -0.0977    -0.2140
 1 ->    3     0.0716     0.3303     0.1442    -0.0107    -0.0114
 1 ->    4     0.1329     0.7730    -0.0143    -0.0158    -0.0365

Electric transition quadrupole moments (Cartesian):

 Transition      Qxy        Qxz        Qyz        Qxx        Qyy        Qzz       norm (a.u.)
----------------------------------------------------------------------------------------------
 1 ->    2     0.0681     0.0330     0.3708    -1.0153    -0.1529     0.1100     1.0998
 1 ->    3    -1.3793     0.1769    -0.0501     5.5876     0.2442     0.2885     5.7707
 1 ->    4     2.9138     4.3642    -0.9978   -13.7306    -0.7174     0.1946    14.7517


Building Xtilde...

Building Z-vector RHS...

 Generating 2nd functional diffs
Solving CPSCF equations
Using DIIS solver

 Iter         Residual      
------  --------------------
    1      3.791979377938
    2      7.234747552750
    3      0.422249714161
    4      0.048275911409
    5      0.017904661059
    6      0.008289048440
    7      0.002737478490
    8      0.001115527903
    9      0.000234686979
   10      0.000093707757
   11      0.000034020216
   12      0.000018582932
   13      0.000005902110
   14      0.000002263995
   15      0.000001201764
   16      0.000000419503

CPSCF converged

Building X...

Computing grad Generating 2nd functional diffs
 Generating 2nd functional diffs
Building Xtilde...

Building Z-vector RHS...

 Generating 2nd functional diffs
Solving CPSCF equations
Using DIIS solver

 Iter         Residual      
------  --------------------
    1      2.092596273977
    2      3.861859252441
    3      0.329231156017
    4      0.033334535476
    5      0.015649470525
    6      0.007652582795
    7      0.002412248439
    8      0.000870910688
    9      0.000163862470
   10      0.000076309237
   11      0.000030109554
   12      0.000014685505
   13      0.000004157069
   14      0.000001963254
   15      0.000000822094

CPSCF converged

Building X...

Computing grad Generating 2nd functional diffs
 Generating 2nd functional diffs
Building Xtilde...

Building Z-vector RHS...

 Generating 2nd functional diffs
Solving CPSCF equations
Using DIIS solver

 Iter         Residual      
------  --------------------
    1      0.149681662113
    2      0.283231564182
    3      0.016666954741
    4      0.002896270359
    5      0.001174366809
    6      0.000467239874
    7      0.000173379752
    8      0.000048702387
    9      0.000023358485
   10      0.000008491167
   11      0.000003378747
   12      0.000001647287
   13      0.000000386351

CPSCF converged

Building X...

 Generating 2nd functional diffs
 Generating 2nd functional diffs
Lower state energy:      -779.5149595671
Upper state energy:      -779.5146381379
Energy difference:          0.0003214292
 Energy calculation finished, energy:  0.000000000E+00

Converting Cartesians to HDLC

Converting Cartesians to HDLC

Converting Cartesians to HDLC
 in dlf_makehessian...
Updating Hessian with the BFGS update, No    16
Testing convergence  in cycle   17
    Energy  0.0000E+00 Target: 1.0000E-05 converged?  yes
  Max step  3.1182E-01 Target: 4.0000E-04 converged?   no
  RMS step  3.9759E-02 Target: 2.6667E-04 converged?   no
  Max grad  6.6811E-02 Target: 1.0000E-04 converged?   no
  RMS grad  1.1774E-02 Target: 6.6667E-05 converged?   no

Converting HDLC to Cartesians
 in gcp call
 n=          32
 coors(1) =   -9.46580988706965        1.96436485139338     
 -0.177265326277793     
 coors(2) =   -8.27441540923408        1.43327881863507     
   2.02946492954048     
 elements:            7           6
 gcp_e =    1.00000000000000     
 echo:  F
 pbc:  F
 method =pbeh3c              
DFTD Energy:    -0.0212367 hartree
gCP Energy:     0.0574128 hartree
| Total AOs: 316    Total MOs: 298
Setting up the DFT grid...
| time to set the grid = 0.08 s
DFT grid points: 367224 (11475 points/atom)

                      *** Start SCF Iterations ***

 Iter     DIIS Error       Energy change      Electrons        XC Energy           Energy        Time(s)
----------------------------------------------------------------------------------------------------------
Initial temperature is 0.250000
| Skip purify step
|    1     0.0388178817    -779.3753429441   125.9952829235   -64.4488407024    -779.3753429441     1.53  
|    2     0.0882051324      +7.3963870251   126.0000246688   -63.7079020305    -771.9789559190     1.53  
|    3     0.0158196785      -0.2312263905   126.0000265768   -63.7651055185    -772.2101823095     1.48  
|    4     0.0181421127      -0.0027308931   126.0000265561   -63.8250969494    -772.2129132026     1.46  
|    5     0.0048032768      -0.0059992894   126.0000266991   -63.8386483595    -772.2189124920     1.43  
|    6     0.0021982730      -0.0008381174   126.0000268315   -63.8420632026    -772.2197506095     1.40  
|    7     0.0006118011      -0.0001069070   126.0000268430   -63.8447649524    -772.2198575165     1.38  
|    8     0.0002455343      -0.0000083467   126.0000268280   -63.8455848813    -772.2198658631     1.34  
|    9     0.0000645905      -0.0000019576   126.0000268379   -63.8454822385    -772.2198678207     1.56  
|   10     0.0000352264      -0.0000002102   126.0000268385   -63.8454046752    -772.2198680309     1.30  
----------------------------------------------------------------------------------------------------------
FINAL ENERGY: -772.2198680309 a.u.
Fractional Occupation Entropy: 0.0000000000
Mermin Free Energy:            -772.2198680309
DISPERSION CONTRIBUTION TO ENERGY: -0.0212366711 a.u.
GCP BSSE CORRECTION: 0.0574127712 a.u.
HOMO-LUMO GAP: 2.898 eV
CENTER OF MASS: {-0.071388, -0.115831, -0.010446} ANGS
DIPOLE MOMENT: {-8.693243, 2.196238, 0.150302} (|D| = 8.967638) DEBYE
Writing out molden info

Running Mulliken population analysis...


  Restricted hh-TDA Parameters
--------------------------------------------
Number of occupied orbitals:            64
Number of virtual orbitals:            234
Number of molecular orbitals:          298
Number of basis functions:             316
Multiplicity of target state:      singlet

 Generating 2nd functional diffs
Reference energy:             -779.5587855801
Number of electrons:           128.0000272642
XC energy:                     -65.1593592074

      Davidson Diagonalization Parameters
-----------------------------------------------
Number of roots to find:                    4
Number of guess vectors:                   15
Maximum subspace size:                    300
Number of vectors to save:                  4
Collapse vectors per root:                  2
Number of CSFs:                          2080
Maximum Davidson iterations:              500
Residual convergence:                 1.0e-06
Orthogonality tolerance:              1.0e-12
Use incremental sigma vectors:             No

Davidson memory usage:  12.89 MB

Guess Vectors:
  64 &  64 : closed :    -0.158553
  64 &  62 :  open  :    -0.055557
  64 &  63 :  open  :    -0.047888
  64 &  60 :  open  :     0.021071
  64 &  61 :  open  :     0.030147
  62 &  62 : closed :     0.047438
  64 &  59 :  open  :     0.048086
  63 &  62 :  open  :     0.055108
  63 &  63 : closed :     0.062778
  64 &  58 :  open  :     0.064307
  64 &  55 :  open  :     0.089195
  64 &  57 :  open  :     0.118983
  62 &  60 :  open  :     0.124067
  64 &  53 :  open  :     0.125819
  64 &  54 :  open  :     0.126144

  Root           Eigenvalue       Energy Change        Residual
-------------------------------------------------------------------
Iteration:    0   Subspace Size:   15
Root: 1:        -0.06520638        -0.06520638         0.04075006  
Root: 2:         0.04593674         0.04593674         0.04465616  
Root: 3:         0.04732959         0.04732959         0.04267307  
Root: 4:         0.09836130         0.09836130         0.04559490  

Iteration:    1   Subspace Size:   19
Root: 1:        -0.06811155        -0.00290517         0.00433758  
Root: 2:         0.04119583        -0.00474090         0.00966653  
Root: 3:         0.04221204        -0.00511755         0.00922897  
Root: 4:         0.08995701        -0.00840429         0.01326362  

Iteration:    2   Subspace Size:   23
Root: 1:        -0.06814510        -0.00003355         0.00075793  
Root: 2:         0.04097689        -0.00021894         0.00203673  
Root: 3:         0.04201092        -0.00020112         0.00179196  
Root: 4:         0.08937951        -0.00057750         0.00368300  

Iteration:    3   Subspace Size:   27
Root: 1:        -0.06814596        -0.00000087         0.00011587  
Root: 2:         0.04096785        -0.00000904         0.00045851  
Root: 3:         0.04200478        -0.00000614         0.00041189  
Root: 4:         0.08933739        -0.00004212         0.00095625  

Iteration:    4   Subspace Size:   31
Root: 1:        -0.06814599        -0.00000002         0.00001717  
Root: 2:         0.04096743        -0.00000041         0.00009714  
Root: 3:         0.04200448        -0.00000030         0.00008562  
Root: 4:         0.08933366        -0.00000373         0.00038932  

Iteration:    5   Subspace Size:   35
Root: 1:        -0.06814599        -0.00000000         0.00000295  
Root: 2:         0.04096741        -0.00000002         0.00002236  
Root: 3:         0.04200447        -0.00000001         0.00001737  
Root: 4:         0.08933306        -0.00000060         0.00013069  

Iteration:    6   Subspace Size:   39
Root: 1:        -0.06814599        -0.00000000         0.00000043  Converged
Root: 2:         0.04096741        -0.00000000         0.00000368  
Root: 3:         0.04200447        -0.00000000         0.00000328  
Root: 4:         0.08933301        -0.00000006         0.00002803  

Iteration:    7   Subspace Size:   42
Root: 1:        -0.06814599        -0.00000000         0.00000036  Converged
Root: 2:         0.04096741        -0.00000000         0.00000067  Converged
Root: 3:         0.04200447        -0.00000000         0.00000055  Converged
Root: 4:         0.08933300        -0.00000000         0.00000770  

Iteration:    8   Subspace Size:   43
Root: 1:        -0.06814599        -0.00000000         0.00000035  Converged
Root: 2:         0.04096741        -0.00000000         0.00000067  Converged
Root: 3:         0.04200447        -0.00000000         0.00000054  Converged
Root: 4:         0.08933300        -0.00000000         0.00000207  

Iteration:    9   Subspace Size:   44
Root: 1:        -0.06814599        -0.00000000         0.00000035  Converged
Root: 2:         0.04096741        -0.00000000         0.00000066  Converged
Root: 3:         0.04200447        -0.00000000         0.00000054  Converged
Root: 4:         0.08933300        -0.00000000         0.00000039  Converged

Davidson converged in 9 iterations
44 sigma vectors were formed

      Davidson Diagonalization Parameters
-----------------------------------------------
Number of roots to find:                    4
Number of guess vectors:                   15
Maximum subspace size:                    300
Number of vectors to save:                  4
Collapse vectors per root:                  2
Number of CSFs:                          2016
Maximum Davidson iterations:              500
Residual convergence:                 1.0e-06
Orthogonality tolerance:              1.0e-12
Use incremental sigma vectors:             No

Davidson memory usage:  12.58 MB

Guess Vectors:
  64 &  62 :  open  :    -0.055557
  64 &  63 :  open  :    -0.047888
  64 &  60 :  open  :     0.021071
  64 &  61 :  open  :     0.030147
  64 &  59 :  open  :     0.048086
  63 &  62 :  open  :     0.055108
  64 &  58 :  open  :     0.064307
  64 &  55 :  open  :     0.089195
  64 &  57 :  open  :     0.118983
  62 &  60 :  open  :     0.124067
  64 &  53 :  open  :     0.125819
  64 &  54 :  open  :     0.126144
  64 &  56 :  open  :     0.130509
  63 &  60 :  open  :     0.131737
  62 &  61 :  open  :     0.133143

  Root           Eigenvalue       Energy Change        Residual
-------------------------------------------------------------------
Iteration:    0   Subspace Size:   15
Root: 1:         0.01599435         0.01599435         0.02273258  
Root: 2:         0.04095105         0.04095105         0.03647674  
Root: 3:         0.07981556         0.07981556         0.02064381  
Root: 4:         0.08957382         0.08957382         0.03123908  

Iteration:    1   Subspace Size:   19
Root: 1:         0.01430733        -0.00168702         0.00350515  
Root: 2:         0.03756031        -0.00339074         0.00775923  
Root: 3:         0.07803945        -0.00177611         0.00526919  
Root: 4:         0.08511776        -0.00445606         0.00787622  

Iteration:    2   Subspace Size:   23
Root: 1:         0.01427049        -0.00003684         0.00067758  
Root: 2:         0.03741368        -0.00014663         0.00144370  
Root: 3:         0.07794312        -0.00009633         0.00123080  
Root: 4:         0.08488854        -0.00022922         0.00095001  

Iteration:    3   Subspace Size:   27
Root: 1:         0.01426923        -0.00000127         0.00008599  
Root: 2:         0.03740916        -0.00000452         0.00024986  
Root: 3:         0.07793764        -0.00000548         0.00025164  
Root: 4:         0.08488563        -0.00000291         0.00014736  

Iteration:    4   Subspace Size:   31
Root: 1:         0.01426921        -0.00000002         0.00001199  
Root: 2:         0.03740904        -0.00000012         0.00003936  
Root: 3:         0.07793745        -0.00000019         0.00005231  
Root: 4:         0.08488556        -0.00000007         0.00003939  

Iteration:    5   Subspace Size:   35
Root: 1:         0.01426921        -0.00000000         0.00000189  
Root: 2:         0.03740903        -0.00000000         0.00000697  
Root: 3:         0.07793744        -0.00000001         0.00001084  
Root: 4:         0.08488555        -0.00000000         0.00000762  

Iteration:    6   Subspace Size:   39
Root: 1:         0.01426921        -0.00000000         0.00000027  Converged
Root: 2:         0.03740903        -0.00000000         0.00000104  
Root: 3:         0.07793744        -0.00000000         0.00000176  
Root: 4:         0.08488555        -0.00000000         0.00000100  

Iteration:    7   Subspace Size:   42
Root: 1:         0.01426921        -0.00000000         0.00000016  Converged
Root: 2:         0.03740903        -0.00000000         0.00000018  Converged
Root: 3:         0.07793744        -0.00000000         0.00000023  Converged
Root: 4:         0.08488555        -0.00000000         0.00000017  Converged

Davidson converged in 7 iterations
42 sigma vectors were formed

  Root   Mult.   Total Energy (a.u.)   Ex. Energy (a.u.)     Ex. Energy (eV)     Ex. Energy (nm)        Osc. (a.u.)  
-------------------------------------------------------------------------------------------------------------------
     1  singlet       -779.62693157
     2  triplet       -779.54451637          0.08241519          2.24263109        552.85160889          0.00000000
     3  triplet       -779.52137655          0.10555502          2.87229773        431.65518532          0.00000000
     4  singlet       -779.51781817          0.10911340          2.96912611        417.57815614          0.00579320
     5  singlet       -779.51678111          0.11015045          2.99734580        413.64670280          1.59554835
     6  triplet       -779.48084814          0.14608343          3.97513163        311.89966052          0.00000000
     7  triplet       -779.47390003          0.15303154          4.16419932        297.73843933          0.00000000
     8  singlet       -779.46945258          0.15747899          4.28522061        289.32984349          0.05737657

Singlet  1: Largest CI coefficients:
  64  &  64 : closed :  -0.990664

Triplet  2: Largest CI coefficients:
  63  &  64 :  open  :   0.696967
  64  &  63 :  open  :  -0.696967

Triplet  3: Largest CI coefficients:
  62  &  64 :  open  :   0.700465
  64  &  62 :  open  :  -0.700465

Singlet  4: Largest CI coefficients:
  62  &  64 :  open  :  -0.696639
  64  &  62 :  open  :  -0.696639

Singlet  5: Largest CI coefficients:
  63  &  64 :  open  :  -0.687598
  64  &  63 :  open  :  -0.687598

Triplet  6: Largest CI coefficients:
  60  &  64 :  open  :   0.600543
  64  &  60 :  open  :  -0.600543
  61  &  64 :  open  :   0.336159
  64  &  61 :  open  :  -0.336159

Triplet  7: Largest CI coefficients:
  61  &  64 :  open  :   0.609355
  64  &  61 :  open  :  -0.609355
  60  &  64 :  open  :  -0.335282
  64  &  60 :  open  :   0.335282

Singlet  8: Largest CI coefficients:
  61  &  64 :  open  :  -0.668883
  64  &  61 :  open  :  -0.668883
  60  &  64 :  open  :  -0.159722
  64  &  60 :  open  :  -0.159722
  61  &  63 :  open  :   0.117059
  63  &  61 :  open  :   0.117059

Singlet state dipole moments:

  Root       Dx         Dy         Dz         |D|  (Debye)
------------------------------------------------------------
     1    -6.1678     1.0812     0.7071     6.3016
     2    -7.6736     1.0457     1.9114     7.9769
     3    -9.2970     1.7657     0.7961     9.4966
     4    11.1845    -2.2667     0.5684    11.4261

Triplet state dipole moments:

  Root       Dx         Dy         Dz         |D|  (Debye)
------------------------------------------------------------
     1   -12.2165     2.4009     0.8175    12.4770
     2    -7.8034     1.0277     2.0582     8.1354
     3     9.3651    -1.8539    -0.1044     9.5474
     4    12.4056    -2.5523     0.9251    12.6992

Transition dipole moments between singlet states:

    Transition       Tx         Ty         Tz         |T| (a.u.)
------------------------------------------------------------------
     1 ->    2     0.2759     0.0469     0.0366     0.2822
     1 ->    3     4.5470    -1.0253     0.0310     4.6613
     1 ->    4     0.5135    -0.1323    -0.5152     0.7393
     2 ->    3    -0.0566     0.0926     0.0012     0.1086
     2 ->    4     0.0193    -0.0284     0.0173     0.0384
     3 ->    4     0.7704    -0.1653    -0.1189     0.7969

Transition dipole moments between triplet states:

    Transition       Tx         Ty         Tz         |T| (a.u.)
------------------------------------------------------------------
     1 ->    2    -0.0506     0.0538     0.0155     0.0755
     1 ->    3     2.0329    -0.4579     0.1415     2.0887
     1 ->    4    -1.0386     0.2228    -0.3167     1.1085
     2 ->    3    -0.0334    -0.0393     0.0221     0.0561
     2 ->    4    -0.0208     0.0236     0.0147     0.0347
     3 ->    4     0.4612    -0.0992    -0.0719     0.4772

Magnetic transition dipole moments and rotational strengths:

 Transition  in gcp call
 n=          32
 coors(1) =   -9.46580988706965        1.96436485139338     
 -0.177265326277793     
 coors(2) =   -8.27441540923408        1.43327881863507     
   2.02946492954048     
 elements:            7           6
 gcp_e =   0.000000000000000E+000
 echo:  F
 pbc:  F
 method =pbeh3c              
 in gcp call
 n=          32
 coors(1) =   -9.46580988706965        1.96436485139338     
 -0.177265326277793     
 coors(2) =   -8.27441540923408        1.43327881863507     
   2.02946492954048     
 elements:            7           6
 gcp_e =   0.000000000000000E+000
 echo:  F
 pbc:  F
 method =pbeh3c              
     Lx         Ly         Lz       R(len)     R(vel) (a.u.)
------------------------------------------------------------------------
 1 ->    2     0.3051    -0.0897     0.0827    -0.0830    -0.1757
 1 ->    3    -0.0517    -0.2548    -0.1227    -0.0225    -0.0341
 1 ->    4    -0.1547    -0.8360     0.0287    -0.0164    -0.0325

Electric transition quadrupole moments (Cartesian):

 Transition      Qxy        Qxz        Qyz        Qxx        Qyy        Qzz       norm (a.u.)
----------------------------------------------------------------------------------------------
 1 ->    2    -0.0293     0.0034     0.3983    -0.7356    -0.1421     0.1376     0.8601
 1 ->    3     1.2789    -0.1167     0.0626    -5.2473    -0.2354    -0.2503     5.4134
 1 ->    4    -2.4730    -4.7109     1.0660    11.0001     0.6390    -0.2764    12.2855


Building Xtilde...

Building Z-vector RHS...

 Generating 2nd functional diffs
Solving CPSCF equations
Using DIIS solver

 Iter         Residual      
------  --------------------
    1      3.899789821258
    2      7.422819688042
    3      0.404479388549
    4      0.047447844312
    5      0.017509216557
    6      0.007729800480
    7      0.002525695294
    8      0.000925220869
    9      0.000212038364
   10      0.000095031349
   11      0.000033747301
   12      0.000017536500
   13      0.000004854303
   14      0.000002027204
   15      0.000001010894
   16      0.000000372805

CPSCF converged

Building X...

Computing grad Generating 2nd functional diffs
 Generating 2nd functional diffs
Building Xtilde...

Building Z-vector RHS...

 Generating 2nd functional diffs
Solving CPSCF equations
Using DIIS solver

 Iter         Residual      
------  --------------------
    1      2.076085818008
    2      3.800074128069
    3      0.317857122426
    4      0.033660746462
    5      0.015604485148
    6      0.007235233229
    7      0.002218694603
    8      0.000811837479
    9      0.000160289094
   10      0.000070665292
   11      0.000026520366
   12      0.000012924975
   13      0.000003446143
   14      0.000001803892
   15      0.000000671360

CPSCF converged

Building X...

Computing grad Generating 2nd functional diffs
 Generating 2nd functional diffs
Building Xtilde...

Building Z-vector RHS...

 Generating 2nd functional diffs
Solving CPSCF equations
Using DIIS solver

 Iter         Residual      
------  --------------------
    1      0.105833881985
    2      0.201199933454
    3      0.010227004707
    4      0.002653356771
    5      0.000859508416
    6      0.000423513481
    7      0.000118921110
    8      0.000037803122
    9      0.000016855693
   10      0.000006277384
   11      0.000002331172
   12      0.000001221299
   13      0.000000362441

CPSCF converged

Building X...

 Generating 2nd functional diffs
 Generating 2nd functional diffs
Lower state energy:      -779.5178181690
Upper state energy:      -779.5167811143
Energy difference:          0.0010370546
 Energy calculation finished, energy:  0.000000000E+00

Converting Cartesians to HDLC

Converting Cartesians to HDLC

Converting Cartesians to HDLC
 in dlf_makehessian...
Updating Hessian with the BFGS update, No    17
Testing convergence  in cycle   18
    Energy  0.0000E+00 Target: 1.0000E-05 converged?  yes
  Max step  3.8652E-01 Target: 4.0000E-04 converged?   no
  RMS step  4.8235E-02 Target: 2.6667E-04 converged?   no
  Max grad  5.2708E-02 Target: 1.0000E-04 converged?   no
  RMS grad  8.8317E-03 Target: 6.6667E-05 converged?   no

Converting HDLC to Cartesians
 in gcp call
 n=          32
 coors(1) =   -9.46431206005214        1.96157517604687     
 -0.165256502764267     
 coors(2) =   -8.25796901793674        1.42535666510432     
   2.02658178134971     
 elements:            7           6
 gcp_e =    1.00000000000000     
 echo:  F
 pbc:  F
 method =pbeh3c              
DFTD Energy:    -0.0212523 hartree
gCP Energy:     0.0574301 hartree
| Total AOs: 316    Total MOs: 298
Setting up the DFT grid...
| time to set the grid = 0.07 s
DFT grid points: 367192 (11474 points/atom)

                      *** Start SCF Iterations ***

 Iter     DIIS Error       Energy change      Electrons        XC Energy           Energy        Time(s)
----------------------------------------------------------------------------------------------------------
Initial temperature is 0.250000
| Skip purify step
|    1     0.0408654322    -779.3866611117   126.0083020919   -64.4618852927    -779.3866611117     1.52  
|    2     0.0941202591      +7.4069815866   126.0000251641   -63.7174141909    -771.9796795251     1.46  
|    3     0.0213967663      -0.2226984863   126.0000271377   -63.7673813373    -772.2023780115     1.49  
|    4     0.0198958097      -0.0070458150   126.0000272097   -63.8115639567    -772.2094238265     1.43  
|    5     0.0075417357      -0.0075480823   126.0000273213   -63.8307258692    -772.2169719088     1.46  
|    6     0.0028618480      -0.0024274023   126.0000275638   -63.8477319873    -772.2193993111     1.38  
|    7     0.0009237486      -0.0001713880   126.0000276010   -63.8530105073    -772.2195706991     1.37  
|    8     0.0002591422      -0.0000136468   126.0000275931   -63.8544199994    -772.2195843459     1.36  
|    9     0.0000653820      -0.0000022533   126.0000276046   -63.8544122865    -772.2195865992     1.67  
|   10     0.0000447095      -0.0000002232   126.0000276066   -63.8544076642    -772.2195868224     1.39  
----------------------------------------------------------------------------------------------------------
FINAL ENERGY: -772.2195868224 a.u.
Fractional Occupation Entropy: 0.0000000000
Mermin Free Energy:            -772.2195868224
DISPERSION CONTRIBUTION TO ENERGY: -0.0212522865 a.u.
GCP BSSE CORRECTION: 0.0574300733 a.u.
HOMO-LUMO GAP: 2.885 eV
CENTER OF MASS: {-0.071450, -0.115353, -0.012670} ANGS
DIPOLE MOMENT: {-8.849118, 2.218712, 0.194906} (|D| = 9.125106) DEBYE
Writing out molden info

Running Mulliken population analysis...


  Restricted hh-TDA Parameters
--------------------------------------------
Number of occupied orbitals:            64
Number of virtual orbitals:            234
Number of molecular orbitals:          298
Number of basis functions:             316
Multiplicity of target state:      singlet

 Generating 2nd functional diffs
Reference energy:             -779.5585125216
Number of electrons:           128.0000280444
XC energy:                     -65.1685506242

      Davidson Diagonalization Parameters
-----------------------------------------------
Number of roots to find:                    4
Number of guess vectors:                   15
Maximum subspace size:                    300
Number of vectors to save:                  4
Collapse vectors per root:                  2
Number of CSFs:                          2080
Maximum Davidson iterations:              500
Residual convergence:                 1.0e-06
Orthogonality tolerance:              1.0e-12
Use incremental sigma vectors:             No

Davidson memory usage:  12.89 MB

Guess Vectors:
  64 &  64 : closed :    -0.159118
  64 &  62 :  open  :    -0.055431
  64 &  63 :  open  :    -0.049434
  64 &  60 :  open  :     0.020636
  64 &  61 :  open  :     0.029102
  62 &  62 : closed :     0.048257
  64 &  59 :  open  :     0.052128
  63 &  62 :  open  :     0.054253
  63 &  63 : closed :     0.060250
  64 &  58 :  open  :     0.060699
  64 &  55 :  open  :     0.094042
  64 &  54 :  open  :     0.116493
  64 &  57 :  open  :     0.118194
  64 &  53 :  open  :     0.123675
  62 &  60 :  open  :     0.124323

  Root           Eigenvalue       Energy Change        Residual
-------------------------------------------------------------------
Iteration:    0   Subspace Size:   15
Root: 1:        -0.06609337        -0.06609337         0.04052831  
Root: 2:         0.04542138         0.04542138         0.04401917  
Root: 3:         0.04593981         0.04593981         0.04268744  
Root: 4:         0.09784011         0.09784011         0.04587777  

Iteration:    1   Subspace Size:   19
Root: 1:        -0.06895996        -0.00286659         0.00432303  
Root: 2:         0.04083784        -0.00458354         0.00893443  
Root: 3:         0.04084659        -0.00509322         0.00906903  
Root: 4:         0.08924857        -0.00859154         0.01298846  

Iteration:    2   Subspace Size:   23
Root: 1:        -0.06899284        -0.00003288         0.00075210  
Root: 2:         0.04065369        -0.00018416         0.00173192  
Root: 3:         0.04065618        -0.00019041         0.00174881  
Root: 4:         0.08869365        -0.00055493         0.00375972  

Iteration:    3   Subspace Size:   27
Root: 1:        -0.06899368        -0.00000084         0.00011067  
Root: 2:         0.04064759        -0.00000610         0.00033306  
Root: 3:         0.04065055        -0.00000562         0.00038950  
Root: 4:         0.08865074        -0.00004290         0.00087257  

Iteration:    4   Subspace Size:   31
Root: 1:        -0.06899370        -0.00000002         0.00001575  
Root: 2:         0.04064738        -0.00000021         0.00006705  
Root: 3:         0.04065030        -0.00000026         0.00007682  
Root: 4:         0.08864774        -0.00000300         0.00034399  

Iteration:    5   Subspace Size:   35
Root: 1:        -0.06899370        -0.00000000         0.00000236  
Root: 2:         0.04064737        -0.00000001         0.00001702  
Root: 3:         0.04065028        -0.00000001         0.00001507  
Root: 4:         0.08864726        -0.00000048         0.00011728  

Iteration:    6   Subspace Size:   39
Root: 1:        -0.06899370        -0.00000000         0.00000034  Converged
Root: 2:         0.04064737        -0.00000000         0.00000322  
Root: 3:         0.04065028        -0.00000000         0.00000284  
Root: 4:         0.08864721        -0.00000005         0.00001877  

Iteration:    7   Subspace Size:   42
Root: 1:        -0.06899370        -0.00000000         0.00000026  Converged
Root: 2:         0.04064737        -0.00000000         0.00000059  Converged
Root: 3:         0.04065028        -0.00000000         0.00000054  Converged
Root: 4:         0.08864721        -0.00000000         0.00000524  

Iteration:    8   Subspace Size:   43
Root: 1:        -0.06899370        -0.00000000         0.00000026  Converged
Root: 2:         0.04064737        -0.00000000         0.00000059  Converged
Root: 3:         0.04065028        -0.00000000         0.00000054  Converged
Root: 4:         0.08864721        -0.00000000         0.00000135  

Iteration:    9   Subspace Size:   44
Root: 1:        -0.06899370         0.00000000         0.00000026  Converged
Root: 2:         0.04064737        -0.00000000         0.00000059  Converged
Root: 3:         0.04065028        -0.00000000         0.00000054  Converged
Root: 4:         0.08864721        -0.00000000         0.00000034  Converged

Davidson converged in 9 iterations
44 sigma vectors were formed

      Davidson Diagonalization Parameters
-----------------------------------------------
Number of roots to find:                    4
Number of guess vectors:                   15
Maximum subspace size:                    300
Number of vectors to save:                  4
Collapse vectors per root:                  2
Number of CSFs:                          2016
Maximum Davidson iterations:              500
Residual convergence:                 1.0e-06
Orthogonality tolerance:              1.0e-12
Use incremental sigma vectors:             No

Davidson memory usage:  12.58 MB

Guess Vectors:
  64 &  62 :  open  :    -0.055431
  64 &  63 :  open  :    -0.049434
  64 &  60 :  open  :     0.020636
  64 &  61 :  open  :     0.029102
  64 &  59 :  open  :     0.052128
  63 &  62 :  open  :     0.054253
  64 &  58 :  open  :     0.060699
  64 &  55 :  open  :     0.094042
  64 &  54 :  open  :     0.116493
  64 &  57 :  open  :     0.118194
  64 &  53 :  open  :     0.123675
  62 &  60 :  open  :     0.124323
  63 &  60 :  open  :     0.130319
  62 &  61 :  open  :     0.132789
  64 &  52 :  open  :     0.134636

  Root           Eigenvalue       Energy Change        Residual
-------------------------------------------------------------------
Iteration:    0   Subspace Size:   15
Root: 1:         0.01429866         0.01429866         0.02197828  
Root: 2:         0.04049762         0.04049762         0.03598647  
Root: 3:         0.07948201         0.07948201         0.02053295  
Root: 4:         0.08888007         0.08888007         0.03138610  

Iteration:    1   Subspace Size:   19
Root: 1:         0.01274859        -0.00155007         0.00320781  
Root: 2:         0.03723559        -0.00326203         0.00734188  
Root: 3:         0.07767836        -0.00180365         0.00496577  
Root: 4:         0.08438655        -0.00449351         0.00781454  

Iteration:    2   Subspace Size:   23
Root: 1:         0.01271847        -0.00003012         0.00065063  
Root: 2:         0.03710603        -0.00012956         0.00131136  
Root: 3:         0.07759561        -0.00008275         0.00120514  
Root: 4:         0.08416172        -0.00022483         0.00108690  

Iteration:    3   Subspace Size:   27
Root: 1:         0.01271732        -0.00000116         0.00008409  
Root: 2:         0.03710235        -0.00000368         0.00022446  
Root: 3:         0.07759063        -0.00000498         0.00023877
[truncated: 860,213 more chars]
