# Supplementary material for: Photovermellogens: Minimalistic Pyridinium-Based Acylhydrazones with Photoswitchable Basicity for Operation in Aqueous Media
Source: J Org Chem. 2026 May 4;91(19):6559–65. doi: 10.1021/acs.joc.5c02962 (PMC13185115; doi:10.1021/acs.joc.5c02962)
Supplement: Supplementary file 3 [file jo5c02962_si_003.zip › meci/pah/s1s2/1.out]

| Startfile from command line: tc.inp


|       ***********************************************************
|       *                 TeraChem v1.9-2023.07-dev               *
|       *                   Development Version                   *
|       *           Chemistry at the Speed of Graphics!           *
|       ***********************************************************
|       * This program may only be used in connection with        *
|       * a valid license from PetaChem, LLC. Use of this program *
|       * or results thereof indicates acceptance of all terms    *
|       * and conditions stated in the license and that a valid   *
|       * license agreement between the user and PetaChem, LLC    *
|       * exists. PetaChem, LLC does not warrant the correctness  *
|       * of results or their suitability for any purpose.        *
|       * Please email bugs, suggestions, and comments to         *
|       *                  help@petachem.com                      *
|       *                                                         *
|       ***********************************************************


|       ***********************************************************
|       *  Compiled by pisteinbach  Thu 27 Mar 2025 01:00:35 PM CET  *
|       *  Supported architecture SMs: 89 86 75                   *
|       *  Build cuda_11.8.r11.8/compiler.31833905_0              *
|       *  Git Version: d77d3eebd7eb45d4c3711b706ca3c5694cd0c5a9  *
|       ***********************************************************


| Job started   Thu Sep  4 08:22:34 2025
| On gpunode-06 (available memory: 118256 MB)

| ######################################### RUNTIME INFO ##########################################
| terachem  tc.inp 

|  NVRM version: NVIDIA UNIX x86_64 Kernel Module  510.47.03  Mon Jan 24 22:58:54 UTC 2022
|  GCC version:  gcc version 9.4.0 (Ubuntu 9.4.0-1ubuntu1~20.04.1) 

|  	linux-vdso.so.1 (0x00007fff7272f000)
|  	libdftd4.so.3 => /mnt/group-bin/dftd4/3.5.0/lib/x86_64-linux-gnu/libdftd4.so.3 (0x00001491eecad000)
|  	libm.so.6 => /lib/x86_64-linux-gnu/libm.so.6 (0x00001491eeb4b000)
|  	libthcbox.so.1 => /mnt/group-bin/terachem/dev-03-2025/lib/libthcbox.so.1 (0x00001491ed67d000)
|  	libnvToolsExt.so.1 => /mnt/group-lib/nvidia-hpc-sdk/Linux_x86_64/24.7/cuda/11.8/lib64/libnvToolsExt.so.1 (0x00001491ed473000)
|  	libgpubox.so.1 => /mnt/group-bin/terachem/dev-03-2025/lib/libgpubox.so.1 (0x00001491ed45a000)
|  	libcpubox.so.1 => /mnt/group-bin/terachem/dev-03-2025/lib/libcpubox.so.1 (0x00001491ed454000)
|  	libtensorbox.so.1 => /mnt/group-bin/terachem/dev-03-2025/lib/libtensorbox.so.1 (0x00001491ed435000)
|  	libiobox.so.1 => /mnt/group-bin/terachem/dev-03-2025/lib/libiobox.so.1 (0x00001491ed41d000)
|  	libintbox.so.1 => /mnt/group-bin/terachem/dev-03-2025/lib/libintbox.so.1 (0x00001491b1eb6000)
|  	libatmx2cbox.so.1 => /mnt/group-bin/terachem/dev-03-2025/lib/libatmx2cbox.so.1 (0x00001491b1ddf000)
|  	libperiodicbox.so.1 => /mnt/group-bin/terachem/dev-03-2025/lib/libperiodicbox.so.1 (0x00001491a018d000)
|  	libsqmbox.so.1 => /mnt/group-bin/terachem/dev-03-2025/lib/libsqmbox.so.1 (0x000014919fe29000)
|  	libgridbox.so.1 => /mnt/group-bin/terachem/dev-03-2025/lib/libgridbox.so.1 (0x000014919e623000)
|  	libdftbox.so.1 => /mnt/group-bin/terachem/dev-03-2025/lib/libdftbox.so.1 (0x000014919e533000)
|  	libcibox.so.1 => /mnt/group-bin/terachem/dev-03-2025/lib/libcibox.so.1 (0x000014919e0e6000)
|  	libccbox.so.1 => /mnt/group-bin/terachem/dev-03-2025/lib/libccbox.so.1 (0x000014919dda5000)
|  	libsimbox.so.1 => /mnt/group-bin/terachem/dev-03-2025/lib/libsimbox.so.1 (0x000014919dd7f000)
|  	liboptbox.so.1 => /mnt/group-bin/terachem/dev-03-2025/lib/liboptbox.so.1 (0x000014919dd45000)
|  	libssl.so.1.1 => /lib/x86_64-linux-gnu/libssl.so.1.1 (0x000014919dcb2000)
|  	libcrypto.so.1.1 => /lib/x86_64-linux-gnu/libcrypto.so.1.1 (0x000014919d9da000)
|  	libifcore.so.5 => /mnt/group-lib/intel_oneAPI/compiler/2024.0/lib/libifcore.so.5 (0x000014919d89a000)
|  	libcuda.so.1 => /lib/x86_64-linux-gnu/libcuda.so.1 (0x000014919c06a000)
|  	libcudart.so.11.0 => /mnt/group-bin/terachem/dev-03-2025/lib/libcudart.so.11.0 (0x000014919bdc3000)
|  	libcublas.so.11 => /mnt/group-bin/terachem/dev-03-2025/lib/libcublas.so.11 (0x0000149196165000)
|  	libcufft.so.10 => /mnt/group-bin/terachem/dev-03-2025/lib/libcufft.so.10 (0x000014918528a000)
|  	libcusparse.so.11 => /mnt/group-bin/terachem/dev-03-2025/lib/libcusparse.so.11 (0x0000149174590000)
|  	libcusolver.so.11 => /mnt/group-bin/terachem/dev-03-2025/lib/libcusolver.so.11 (0x00001491622d8000)
|  	libiomp5.so => /mnt/group-lib/intel_oneAPI/compiler/2024.0/lib/libiomp5.so (0x0000149161e91000)
|  	libdl.so.2 => /lib/x86_64-linux-gnu/libdl.so.2 (0x0000149161e8b000)
|  	libpthread.so.0 => /lib/x86_64-linux-gnu/libpthread.so.0 (0x0000149161e68000)
|  	libstdc++.so.6 => /lib/x86_64-linux-gnu/libstdc++.so.6 (0x0000149161c86000)
|  	libcilkrts.so.5 => /mnt/group-bin/terachem/dev-03-2025/lib/libcilkrts.so.5 (0x0000149161a47000)
|  	libgcc_s.so.1 => /lib/x86_64-linux-gnu/libgcc_s.so.1 (0x0000149161a2c000)
|  	libc.so.6 => /lib/x86_64-linux-gnu/libc.so.6 (0x000014916183a000)
|  	/lib64/ld-linux-x86-64.so.2 (0x00001491eed87000)
|  	libmkl_intel_ilp64.so.2 => /mnt/group-lib/intel_oneAPI/mkl/2023.2.0/lib/intel64/libmkl_intel_ilp64.so.2 (0x00001491606ad000)
|  	libmkl_intel_thread.so.2 => /mnt/group-lib/intel_oneAPI/mkl/2023.2.0/lib/intel64/libmkl_intel_thread.so.2 (0x000014915d081000)
|  	libmkl_core.so.2 => /mnt/group-lib/intel_oneAPI/mkl/2023.2.0/lib/intel64/libmkl_core.so.2 (0x0000149158d09000)
|  	libimf.so => /mnt/group-lib/intel_oneAPI/compiler/2024.0/lib/libimf.so (0x00001491588e9000)
|  	libsvml.so => /mnt/group-lib/intel_oneAPI/compiler/2024.0/lib/libsvml.so (0x00001491572b5000)
|  	libirng.so => /mnt/group-lib/intel_oneAPI/compiler/2024.0/lib/libirng.so (0x00001491571bb000)
|  	libintlc.so.5 => /mnt/group-lib/intel_oneAPI/compiler/2024.0/lib/libintlc.so.5 (0x000014915715a000)
|  	librt.so.1 => /lib/x86_64-linux-gnu/librt.so.1 (0x0000149157150000)
|  	libcublasLt.so.11 => /mnt/group-lib/nvidia-hpc-sdk/Linux_x86_64/24.7/math_libs/11.8/lib64/libcublasLt.so.11 (0x0000149132bc8000)
| #################################################################################################

-----------------------------------
Processed Input file:
              coordinates coord.xyz
                 spinmult 1
                   charge +1
                   method 3c-pbeh
                    basis def2-msvp
                      fon yes
               fon_method constant
                   closed 0
                    hhtda yes
            hhtdasinglets 4
            hhtdatriplets 4
            castargetmult 1
                castarget 1
             cisnumstates 8
             cisguessvecs 15
                   cismax 300
               cismaxiter 500
               cisconvtol 1.0e-6
                  cphftol 1.0e-6
                 cphfiter 1000
           max_l_in_basis 2
           sphericalbasis yes
                    guess sad
                   purify no
                  dftgrid 3
                     xtol 1e-6
                 convthre 5e-5
                  threall 1e-14
                precision mixed
                     gpus 1
            min_tolerance 1e-4
          min_tolerance_e 1e-5
                    nstep 100
                nacstate1 1
                nacstate2 2
                      run conical
-----------------------------------
Jobname: coord
Scratch data will be generated
Scratch directory: ./scr.coord
| Random number seed: 257713910

XYZ coordinates coord.xyz
Molden File Output: ./scr.coord/coord.molden
Using basis set: def2-msvp
dmrgstart not found
Spin multiplicity: 1
DIIS will use up to 10 vectors.
Condition number limit for the DIIS overlap matrix is            0
WF convergence threshold: 5.00e-05
Using DIIS algorithm to converge WF
Maximum number of SCF iterations: 100
Incremental fock with rebuild every 8 iterations
Will switch to conventional Fock if diffuse functions are detected
X-matrix tolerance: 1.00e-06
PRECISION: MIXED
Single/Double precision threshold: 1.00e-05
TeraChem will select linear algebra engine
Using fractional orbital occupations
0 occupied orbitals will have integer occupation
0 occupied orbitals will have fractional occupation
kT is set to  0.250 a.u.
Density matrix guess purification turned off
DFT Functional requested: 3c-pbeh
Method: PBEh-3c composite method 
  PBEh exchange functional:              0.58 
  Hartree-Fock exact exchange:          0.42 
  PBEh correlation functional:           1.0  
Please find the citation for the method under https://doi.org/10.1063/1.4927476Please also cite the implementation paper: https://doi.org/10.1039/D3CP06086A Wavefunction: RESTRICTED

 DFT-D code reimplemented following the
 code by S.Grimme, University Bonn 
 based on DFTD3 V3.2 Rev 0         
 
Please cite DFT-D3 work done with this code as:
S. Grimme, J. Antony, S. Ehrlich and H. Krieg,
J. Chem. Phys. 132 (2010), 154104
If used with BJ-damping cite also
S. Grimme, S. Ehrlich and L. Goerigk,
J. Comput. Chem. 32 (2011), 1456-1465
For DFT-D2 the reference is
S. Grimme, J. Comput. Chem., 27 (2006), 1787-1799
BSSE Correction calculated using:
 ___________________________________________
                                            
|              **  g C P  **                |
|  a geometrical counterpoise correction    |
|             H.Kruse S.Grimme              |
|        Version 2.31                       |
|                                           |
 ___________________________________________ 

Please cite work done with this code as:
H. Kruse, S. Grimme J. Chem. Phys, 2012,136,154101
DOI: 10.1063/1.3700154 

DFT grid type: 3
Using a single DFT grid.
Ignoring all functions in basis set file with angular momentum > 2 
Initial guess generated from superposition of atomic densities generated with HF,
using spherically symmetric atomic densities and averaged alpha and beta spin densities.

********************************************
******* RUNNING GEOMETRY OPTMIZATION *******
********************************************

Geometry optimization parameters:
Max number of optimization cycles: 100
Convergence threshold (Max grad component): 1.00e-04
Convergence threshold (energy change): 1.00e-05
Maximum of RMSD change allowed between steps is 0.500000
using BFGS method
Optimization checkpoint file will be dumped every 10 cycles
Hessian updated: BFGS method
Initial Hessian is diagonal with a single one point finite difference
Atomic displacement in finite-difference Hessian (Bohr) 0.003000
Each step will be scaled by 1.00
Maximum step size in internal coordinates 0.50
Minimization SCF guess will be regenerated every 10 steps
Job started from scratch
SCF:   Initial guess is taken from previous step
CIS:   Initial guess is taken from previous step
Z-vec: Initial guess is taken from previous step
*************WARNING***************
Unrecognized or unnecessary keywords:
These are being ignored.
   castargetmult 1
   castarget 1
***********************************
Starting TensorBox...
| TeraChem will select linear algebra engine
| Using cuSolver for matrix diagonalization

| using 1 out of 1 CUDA devices
|   Device 0: NVIDIA GeForce RTX 3080 Ti, 12045MB, CC 8.6 -- CPU THREAD 0
| -------------------------------------------------------------------
| CPU Memory Available: 16064.50 MegaWords 
| GPU Memory Available: 1249.67 MegaWords 
| Maximum recommended basis set size: 13300 basis functions
|  (limited by GPU memory)
| -------------------------------------------------------------------
| Initialize GPUBox with 128 MW of memory


Basis set:       def2-msvp
Total atoms:     32
Total charge:    1
Total electrons: 126 (63-alpha, 63-beta)
Number electrons modeled by ECPs: 0
Total orbitals: 316 (Cartesian), 298 (spherical) 
Total AO shells: 154 (100 S-shells; 36 P-shells; 18 D-shells; 0 F-shells; 0 G-shells)
Spin multiplicity: 1
Nuclear repulsion energy (QM atoms): 1162.422138075579 a.u.


No optimization coordinates found in the configuration file
Determining the type of coordinates based on the number of individual fragments...
Analyzing structure...
Found 32 atoms, 33 bonds
Building HDLC residues...
Found 1 HDLC residues
done.
Optimization will be performed in DLC coordinates

Using neutral atomic charges and default spins and spin directions.
Number of unique atoms is: 4 
Atom #1 is unique. Calculating atomic density. 
Atom #2 is unique. Calculating atomic density. 
Atom #7 is unique. Calculating atomic density. 
Atom #21 is unique. Calculating atomic density. 
-------------------------------------------------------
0 additional frames found in coord.xyz
-------------------------------------------------------
***********************************************************************
**                                                                   **
**                              DL-FIND                              **
**                       Geometry Optimisation                       **
**               written by Johannes Kaestner, in 2006               **
**               Copyright:  STFC Daresbury Laboratory               **
**                           Revision:  406 $                        **
**                                                                   **
***********************************************************************
Residue member list:
    0 :     1    1    1    1    1    1    1    1    1    1
   10 :     1    1    1    1    1    1    1    1    1    1
   20 :     1    1    1    1    1    1    1    1    1    1
   30 :     1    1

Generating new HDLC for    1 residues

Located a new residue for HDLC
   Residue number is    1
   Number of atoms it contains    32
   Atoms:      1     2     3     4     5     6     7     8     9    10
   Atoms:     11    12    13    14    15    16    17    18    19    20
   Atoms:     21    22    23    24    25    26    27    28    29    30
   Atoms:     31    32
   Generating HDLC for residue    1
       Dot-product about     1 is   0.99925986
       System near planar - making improper
       Dot-product about     2 is   0.99999780
       System near planar - making improper
       Dot-product about     3 is   0.99999303
       System near planar - making improper
       Dot-product about     4 is   0.99850990
       System near planar - making improper
       Dot-product about     5 is   0.99994550
       System near planar - making improper
       Dot-product about     6 is   0.99999889
       System near planar - making improper
       Dot-product about     9 is   0.95178841
       System near planar - making improper
       Dot-product about    12 is  -0.04235853
       Dot-product about    18 is   0.97673370
       System near planar - making improper
       Dot-product about    19 is   0.98552687
       System near planar - making improper
       Dot-product about    22 is   0.99920612
       System near planar - making improper
       Dot-product about    23 is   0.99999312
       System near planar - making improper
       Dot-product about    24 is   0.99999984
       System near planar - making improper
       Dot-product about    25 is   0.99999916
       System near planar - making improper
       Dot-product about    26 is   0.99999879
       System near planar - making improper
       Dot-product about    27 is   0.99963027
       System near planar - making improper

     The system has    90 degrees of freedom, and    90 non-zero eigenvalues

 call dlf_formstep_init...
 allocate hessian of size:           92
 allocate evals and evecs
 needhessian =  T

DL-FIND Report:
===============
Conical intersection algorithm: Lagrange-Newton
Lagrange-Newton threshold t1 ...................  1.000E-04
Lagrange-Newton threshold t2 ...................  1.000E+00
Lower electronic state .........................          1
Upper electronic state .........................          2
Optimisation algorithm: Lagrange-Newton
Initial Hessian by diagonal one-point finite difference
Hessian update mechanism: BFGS
Maximum Number of Hessian updates before recalc.         50
Finite difference for Hessian calculation ......  3.000E-03
No eigenmodes are considered soft
Minimum step size for Hessian update ...........  1.000E-05
 
Step length: simple scaled
Maximum step length ............................  5.000E-01
Scaling step by ................................  1.000E+00
 
Coordinate system: Delocalised internal coordinates (DLC)
 
Number of atoms ................................         32
Number of input geometries .....................          2
Variables to be optimised ......................         92
Restart information is written every ...........         10 steps
This run has not been restarted.
Maximum number of steps ........................        100
Maximum number of energy evaluations ...........     100000
 
 in gcp call
 n=          32
 coors(1) =   -9.42226846994249        2.15694521090394     
 -0.224856361129321     
 coors(2) =   -8.22221457046359        1.81637588496279     
   1.99594728242907     
 elements:            7           6
 gcp_e =    1.00000000000000     
 echo:  F
 pbc:  F
 method =pbeh3c              
Using neutral atomic charges and default spins and spin directions.
Number of unique atoms is: 4 
Atom #1 is unique. Calculating atomic density. 
Atom #2 is unique. Calculating atomic density. 
Atom #7 is unique. Calculating atomic density. 
Atom #21 is unique. Calculating atomic density. 
DFTD Energy:    -0.0211486 hartree
gCP Energy:     0.0591142 hartree
| Total AOs: 316    Total MOs: 298
Setting up the DFT grid...
| time to set the grid = 0.08 s
DFT grid points: 367373 (11480 points/atom)

                      *** Start SCF Iterations ***

 Iter     DIIS Error       Energy change      Electrons        XC Energy           Energy        Time(s)
----------------------------------------------------------------------------------------------------------
Initial temperature is 0.250000
| Skip purify step
|    1     0.0000000000   +1162.4601036462     0.0000000000     0.0000000000    1162.4601036462     0.71  
|    2     1.4218108520   -1674.6904266566   126.0000077665   -81.5669224774    -512.2303230105     1.47  
|    3     1.4218108520      +0.0000000000   126.0000077665   -81.5669224774    -512.2303230105     1.06  
Factorization (dgetrf) failed -- Calling SolveSingular, dgetrf error code: 3
|    4     1.4218108520      +0.0000000000   126.0000077665   -81.5669224774    -512.2303230104     1.09  
Factorization (dgetrf) failed -- Calling SolveSingular, dgetrf error code: 4
|    5     1.4218108520      +0.0000000000   126.0000077665   -81.5669224774    -512.2303230104     1.11  
Factorization (dgetrf) failed -- Calling SolveSingular, dgetrf error code: 5
|    6     1.4218108520      -0.0000000000   126.0000077665   -81.5669224774    -512.2303230104     1.10  
Factorization (dgetrf) failed -- Calling SolveSingular, dgetrf error code: 6
|    7     1.4218108520      +0.0000000000   126.0000077665   -81.5669224774    -512.2303230104     1.10  
Factorization (dgetrf) failed -- Calling SolveSingular, dgetrf error code: 7
|    8     1.4218108520      +0.0000000000   126.0000077665   -81.5669224774    -512.2303230104     1.10  
Factorization (dgetrf) failed -- Calling SolveSingular, dgetrf error code: 8
|    9     1.4218108520      -0.0000000000   126.0000077665   -81.5669224774    -512.2303230105     1.48  
Factorization (dgetrf) failed -- Calling SolveSingular, dgetrf error code: 9
|   10     1.4218108520      -0.0000000000   126.0000077665   -81.5669224774    -512.2303230105     1.10  
|   11     1.4218108520      +0.0000000000   126.0000077665   -81.5669224774    -512.2303230105     1.10  
Factorization (dgetrf) failed -- Calling SolveSingular, dgetrf error code: 11
|   12     2.7322625265    +645.8716939668   125.9998687037   -68.0223178451     133.6413709563     1.48  
|   13     3.0114523000    -321.6544902398   126.0000001619   -68.7685226771    -188.0131192834     1.48  
|   14     1.1421376356    -217.0689380315   125.9997299454   -69.9753495824    -405.0820573150     1.51  
|   15     1.0051344931    -200.0678410891   126.0000183688   -65.7700291695    -605.1498984041     1.53  
|   16     1.7878709433    +228.5484172496   125.9997866475   -68.0684352404    -376.6014811545     1.49  
|   17     1.4037970127    -197.0685033101   125.9999485507   -66.5776704363    -573.6699844646     1.44  
|   18     0.8512632821     -84.3343936113   125.9999137350   -65.1619135109    -658.0043780759     1.48  
|   19     0.3321421481    -106.1691292868   125.9999683945   -63.9144150252    -764.1735073627     1.46  
|   20     0.8419101508     +29.9614604588   125.9999796539   -64.8415190223    -734.2120469039     1.45  
|   21     0.0701792425     -37.6415683853   125.9999738392   -63.8659742767    -771.8536152892     1.44  
|   22     0.0455769253      -0.2168488215   125.9999800222   -63.8724006011    -772.0704641107     1.38  
|   23     0.0233805599      -0.0906729998   125.9999748068   -63.8583967165    -772.1611371105     1.36  
|   24     0.0053474652      -0.0176704074   125.9999757653   -63.8558715305    -772.1788075179     1.32  
|   25     0.0023150691      -0.0023120600   125.9999755995   -63.8568437839    -772.1811195780     1.43  
|   26     0.0007997515      -0.0002782222   125.9999755436   -63.8595420144    -772.1813978002     1.26  
|   27     0.0005704608      -0.0000361223   125.9999755176   -63.8586820155    -772.1814339225     1.24  
|   28     0.0001774366      -0.0000101126   125.9999755298   -63.8587361917    -772.1814440351     1.22  
|   29     0.0001223900      -0.0000011046   125.9999755448   -63.8589466911    -772.1814451397     1.20  
|   30     0.0000262951      -0.0000007282   125.9999755428   -63.8589162727    -772.1814458679     1.19  
----------------------------------------------------------------------------------------------------------
FINAL ENERGY: -772.1814458679 a.u.
Fractional Occupation Entropy: 0.0000000000
Mermin Free Energy:            -772.1814458679
DISPERSION CONTRIBUTION TO ENERGY: -0.0211486459 a.u.
GCP BSSE CORRECTION: 0.0591142165 a.u.
HOMO-LUMO GAP: 2.811 eV
CENTER OF MASS: {-0.062509, -0.139712, 0.001076} ANGS
DIPOLE MOMENT: {-6.800806, 1.840573, 0.152755} (|D| = 7.047127) DEBYE
Writing out molden info

Running Mulliken population analysis...


  Restricted hh-TDA Parameters
--------------------------------------------
Number of occupied orbitals:            64
Number of virtual orbitals:            234
Number of molecular orbitals:          298
Number of basis functions:             316
Multiplicity of target state:      singlet

 Generating 2nd functional diffs
Reference energy:             -779.5214087455
Number of electrons:           127.9999751550
XC energy:                     -65.1731523803

      Davidson Diagonalization Parameters
-----------------------------------------------
Number of roots to find:                    4
Number of guess vectors:                   15
Maximum subspace size:                    300
Number of vectors to save:                  4
Collapse vectors per root:                  2
Number of CSFs:                          2080
Maximum Davidson iterations:              500
Residual convergence:                 1.0e-06
Orthogonality tolerance:              1.0e-12
Use incremental sigma vectors:             No

Davidson memory usage:  12.89 MB

Guess Vectors:
  64 &  64 : closed :    -0.182941
  64 &  63 :  open  :    -0.091757
  64 &  62 :  open  :    -0.054325
  63 &  63 : closed :    -0.000573
  64 &  59 :  open  :    -0.000125
  64 &  61 :  open  :     0.000664
  64 &  60 :  open  :     0.026598
  64 &  57 :  open  :     0.034479
  63 &  62 :  open  :     0.036860
  64 &  58 :  open  :     0.049601
  62 &  62 : closed :     0.074292
  63 &  59 :  open  :     0.091059
  63 &  61 :  open  :     0.091849
  64 &  56 :  open  :     0.092681
  64 &  55 :  open  :     0.108423

  Root           Eigenvalue       Energy Change        Residual
-------------------------------------------------------------------
Iteration:    0   Subspace Size:   15
Root: 1:        -0.09454064        -0.09454064         0.03688786  
Root: 2:         0.00601789         0.00601789         0.04095478  
Root: 3:         0.04702718         0.04702718         0.03937424  
Root: 4:         0.06701030         0.06701030         0.04215815  

Iteration:    1   Subspace Size:   19
Root: 1:        -0.09668916        -0.00214851         0.00413063  
Root: 2:         0.00222756        -0.00379033         0.00875798  
Root: 3:         0.04350281        -0.00352437         0.01018017  
Root: 4:         0.06168054        -0.00532976         0.01125276  

Iteration:    2   Subspace Size:   23
Root: 1:        -0.09672038        -0.00003122         0.00060296  
Root: 2:         0.00204599        -0.00018157         0.00162389  
Root: 3:         0.04325783        -0.00024498         0.00294917  
Root: 4:         0.06133708        -0.00034346         0.00314956  

Iteration:    3   Subspace Size:   27
Root: 1:        -0.09672100        -0.00000062         0.00007800  
Root: 2:         0.00204046        -0.00000553         0.00030308  
Root: 3:         0.04323908        -0.00001875         0.00069519  
Root: 4:         0.06131314        -0.00002394         0.00071424  

Iteration:    4   Subspace Size:   31
Root: 1:        -0.09672100        -0.00000001         0.00001029  
Root: 2:         0.00204028        -0.00000018         0.00005285  
Root: 3:         0.04323819        -0.00000089         0.00012112  
Root: 4:         0.06131176        -0.00000138         0.00017968  

Iteration:    5   Subspace Size:   35
Root: 1:        -0.09672100        -0.00000000         0.00000136  
Root: 2:         0.00204027        -0.00000000         0.00000930  
Root: 3:         0.04323816        -0.00000003         0.00002350  
Root: 4:         0.06131168        -0.00000008         0.00004271  

Iteration:    6   Subspace Size:   39
Root: 1:        -0.09672100        -0.00000000         0.00000020  Converged
Root: 2:         0.00204027        -0.00000000         0.00000162  
Root: 3:         0.04323816        -0.00000000         0.00000427  
Root: 4:         0.06131168        -0.00000000         0.00000991  

Iteration:    7   Subspace Size:   42
Root: 1:        -0.09672100        -0.00000000         0.00000019  Converged
Root: 2:         0.00204027        -0.00000000         0.00000029  Converged
Root: 3:         0.04323816        -0.00000000         0.00000079  Converged
Root: 4:         0.06131168        -0.00000000         0.00000215  

Iteration:    8   Subspace Size:   43
Root: 1:        -0.09672100        -0.00000000         0.00000019  Converged
Root: 2:         0.00204027        -0.00000000         0.00000028  Converged
Root: 3:         0.04323816        -0.00000000         0.00000073  Converged
Root: 4:         0.06131168        -0.00000000         0.00000041  Converged

Davidson converged in 8 iterations
43 sigma vectors were formed

      Davidson Diagonalization Parameters
-----------------------------------------------
Number of roots to find:                    4
Number of guess vectors:                   15
Maximum subspace size:                    300
Number of vectors to save:                  4
Collapse vectors per root:                  2
Number of CSFs:                          2016
Maximum Davidson iterations:              500
Residual convergence:                 1.0e-06
Orthogonality tolerance:              1.0e-12
Use incremental sigma vectors:             No

Davidson memory usage:  12.58 MB

Guess Vectors:
  64 &  63 :  open  :    -0.091757
  64 &  62 :  open  :    -0.054325
  64 &  59 :  open  :    -0.000125
  64 &  61 :  open  :     0.000664
  64 &  60 :  open  :     0.026598
  64 &  57 :  open  :     0.034479
  63 &  62 :  open  :     0.036860
  64 &  58 :  open  :     0.049601
  63 &  59 :  open  :     0.091059
  63 &  61 :  open  :     0.091849
  64 &  56 :  open  :     0.092681
  64 &  55 :  open  :     0.108423
  63 &  60 :  open  :     0.117782
  64 &  53 :  open  :     0.124073
  63 &  57 :  open  :     0.125664

  Root           Eigenvalue       Energy Change        Residual
-------------------------------------------------------------------
Iteration:    0   Subspace Size:   15
Root: 1:        -0.01219624        -0.01219624         0.02815515  
Root: 2:         0.02692676         0.02692676         0.02729861  
Root: 3:         0.05295373         0.05295373         0.02142846  
Root: 4:         0.07539126         0.07539126         0.02430491  

Iteration:    1   Subspace Size:   19
Root: 1:        -0.01421565        -0.00201942         0.00468806  
Root: 2:         0.02496334        -0.00196342         0.00581450  
Root: 3:         0.05134526        -0.00160847         0.00474042  
Root: 4:         0.07328934        -0.00210192         0.00629649  

Iteration:    2   Subspace Size:   23
Root: 1:        -0.01426787        -0.00005222         0.00071719  
Root: 2:         0.02487316        -0.00009017         0.00093458  
Root: 3:         0.05127136        -0.00007390         0.00091187  
Root: 4:         0.07316719        -0.00012215         0.00101603  

Iteration:    3   Subspace Size:   27
Root: 1:        -0.01426910        -0.00000122         0.00010459  
Root: 2:         0.02487069        -0.00000247         0.00015840  
Root: 3:         0.05126887        -0.00000249         0.00016204  
Root: 4:         0.07316381        -0.00000339         0.00023424  

Iteration:    4   Subspace Size:   31
Root: 1:        -0.01426912        -0.00000002         0.00001571  
Root: 2:         0.02487063        -0.00000006         0.00003091  
Root: 3:         0.05126879        -0.00000007         0.00002694  
Root: 4:         0.07316363        -0.00000018         0.00004449  

Iteration:    5   Subspace Size:   35
Root: 1:        -0.01426912        -0.00000000         0.00000238  
Root: 2:         0.02487063        -0.00000000         0.00000573  
Root: 3:         0.05126879        -0.00000000         0.00000448  
Root: 4:         0.07316362        -0.00000001         0.00000974  

Iteration:    6   Subspace Size:   39
Root: 1:        -0.01426912        -0.00000000         0.00000034  Converged
Root: 2:         0.02487063        -0.00000000         0.00000095  Converged
Root: 3:         0.05126879        -0.00000000         0.00000079  Converged
Root: 4:         0.07316362        -0.00000000         0.00000192  

Iteration:    7   Subspace Size:   40
Root: 1:        -0.01426912        -0.00000000         0.00000034  Converged
Root: 2:         0.02487063        -0.00000000         0.00000089  Converged
Root: 3:         0.05126879        -0.00000000         0.00000078  Converged
Root: 4:         0.07316362        -0.00000000         0.00000042  Converged

Davidson converged in 7 iterations
40 sigma vectors were formed

  Root   Mult.   Total Energy (a.u.)   Ex. Energy (a.u.)     Ex. Energy (eV)     Ex. Energy (nm)        Osc. (a.u.)  
-------------------------------------------------------------------------------------------------------------------
     1  singlet       -779.61812975
     2  triplet       -779.53567786          0.08245189          2.24362960        552.60556773          0.00000000
     3  singlet       -779.51936847          0.09876128          2.68743064        461.34854099          0.26375998
     4  triplet       -779.49653811          0.12159164          3.30867621        374.72455050          0.00000000
     5  singlet       -779.47817058          0.13995917          3.80848211        325.54759913          0.92483602
     6  triplet       -779.47013995          0.14798980          4.02700657        307.88184378          0.00000000
     7  singlet       -779.46009707          0.15803268          4.30028730        288.31613328          0.13364625
     8  triplet       -779.44824512          0.16988463          4.62279514        268.20184954          0.00000000

Singlet  1: Largest CI coefficients:
  64  &  64 : closed :  -0.994809

Triplet  2: Largest CI coefficients:
  63  &  64 :  open  :   0.699518
  64  &  63 :  open  :  -0.699518

Singlet  3: Largest CI coefficients:
  63  &  64 :  open  :  -0.633554
  64  &  63 :  open  :  -0.633554
  62  &  64 :  open  :  -0.282489
  64  &  62 :  open  :  -0.282489
  63  &  63 : closed :  -0.114023

Triplet  4: Largest CI coefficients:
  62  &  64 :  open  :   0.685217
  64  &  62 :  open  :  -0.685217
  62  &  63 :  open  :   0.106994
  63  &  62 :  open  :  -0.106994

Singlet  5: Largest CI coefficients:
  62  &  64 :  open  :  -0.611660
  64  &  62 :  open  :  -0.611660
  63  &  64 :  open  :   0.297698
  64  &  63 :  open  :   0.297698
  63  &  63 : closed :  -0.126913
  59  &  64 :  open  :  -0.102457
  64  &  59 :  open  :  -0.102457

Triplet  6: Largest CI coefficients:
  61  &  64 :  open  :  -0.677569
  64  &  61 :  open  :   0.677569
  60  &  64 :  open  :  -0.119568
  64  &  60 :  open  :   0.119568

Singlet  7: Largest CI coefficients:
  61  &  64 :  open  :  -0.681751
  64  &  61 :  open  :  -0.681751
  61  &  63 :  open  :  -0.101257
  63  &  61 :  open  :  -0.101257

Triplet  8: Largest CI coefficients:
  60  &  64 :  open  :  -0.687701
  64  &  60 :  open  :   0.687701
  61  &  64 :  open  :   0.127125
  64  &  61 :  open  :  -0.127125

Singlet state dipole moments:

  Root       Dx         Dy         Dz         |D|  (Debye)
------------------------------------------------------------
     1   -12.9234     2.1083     0.7689    13.1168
     2    -9.0462     1.2008    -0.2032     9.1278
     3   -10.4284     1.3669    -0.1242    10.5184
     4     5.2520    -0.5831    -0.4010     5.2994

Triplet state dipole moments:

  Root       Dx         Dy         Dz         |D|  (Debye)
------------------------------------------------------------
     1   -11.1144     0.9867     0.9056    11.1948
     2    -8.7247     1.6855    -1.5762     9.0248
     3     6.0734    -0.7351    -0.5249     6.1402
     4    10.4191    -1.6600     0.7775    10.5792

Transition dipole moments between singlet states:

    Transition       Tx         Ty         Tz         |T| (a.u.)
------------------------------------------------------------------
     1 ->    2    -1.9549     0.4295    -0.0001     2.0015
     1 ->    3     3.0673    -0.7057    -0.0724     3.1483
     1 ->    4    -1.0559     0.2483    -0.3031     1.1263
     2 ->    3     1.2357     0.1552    -0.9262     1.5521
     2 ->    4     0.5672    -0.1128    -0.0154     0.5785
     3 ->    4    -1.1413     0.1972    -0.1119     1.1636

Transition dipole moments between triplet states:

    Transition       Tx         Ty         Tz         |T| (a.u.)
------------------------------------------------------------------
     1 ->    2     1.3627     0.0036    -0.5547     1.4713
     1 ->    3     0.0625     0.1263    -0.3661     0.3922
     1 ->    4    -0.1240    -0.0204    in gcp call
 n=          32
 coors(1) =   -9.42226846994249        2.15694521090394     
 -0.224856361129321     
 coors(2) =   -8.22221457046359        1.81637588496279     
   1.99594728242907     
 elements:            7           6
 gcp_e =   0.000000000000000E+000
 echo:  F
 pbc:  F
 method =pbeh3c              
 in gcp call
 n=          32
 coors(1) =   -9.42226846994249        2.15694521090394     
 -0.224856361129321     
 coors(2) =   -8.22221457046359        1.81637588496279     
   1.99594728242907     
 elements:            7           6
 gcp_e =   0.000000000000000E+000
 echo:  F
 pbc:  F
 method =pbeh3c              
 -0.0053     0.1258
     2 ->    3    -0.3075     0.0043     0.1705     0.3516
     2 ->    4    -0.1777    -0.0052     0.1335     0.2223
     3 ->    4    -0.2954     0.0357     0.2229     0.3718

Magnetic transition dipole moments and rotational strengths:

 Transition      Lx         Ly         Lz       R(len)     R(vel) (a.u.)
------------------------------------------------------------------------
 1 ->    2    -0.0744     0.0639     0.3412    -0.1729    -6.0685
 1 ->    3     0.2082    -0.5775    -0.1061    -1.0539    -2.4954
 1 ->    4     0.0123     0.0394     0.0352     0.0139     0.0272

Electric transition quadrupole moments (Cartesian):

 Transition      Qxy        Qxz        Qyz        Qxx        Qyy        Qzz       norm (a.u.)
----------------------------------------------------------------------------------------------
 1 ->    2    -1.5860     0.1463     0.0112     7.5457     0.2620    -0.1269     7.7175
 1 ->    3     2.0129    -0.2960    -0.0145    -9.4589    -0.4309     0.0085     9.6848
 1 ->    4     2.8402     0.2096    -0.1644   -16.7378    -0.6377     0.5094    16.9988


Building Xtilde...

Building Z-vector RHS...

 Generating 2nd functional diffs
Solving CPSCF equations
Using DIIS solver

 Iter         Residual      
------  --------------------
    1      3.239093258687
    2      6.980104908263
    3      0.831407638942
    4      0.067847458147
    5      0.016766826393
    6      0.006730525965
    7      0.003386531861
    8      0.001267679316
    9      0.000360235211
   10      0.000134987471
   11      0.000062902334
   12      0.000038920231
   13      0.000013191364
   14      0.000006021330
   15      0.000002167243
   16      0.000001316864
   17      0.000000845391

CPSCF converged

Building X...

Computing grad Generating 2nd functional diffs
 Generating 2nd functional diffs
Building Xtilde...

Building Z-vector RHS...

 Generating 2nd functional diffs
Solving CPSCF equations
Using DIIS solver

 Iter         Residual      
------  --------------------
    1      2.690619323292
    2      5.628329292160
    3      0.787667191015
    4      0.058601782715
    5      0.013692230789
    6      0.006018908255
    7      0.002513902495
    8      0.001049257487
    9      0.000377437377
   10      0.000132254008
   11      0.000060984495
   12      0.000032553581
   13      0.000009205978
   14      0.000003232584
   15      0.000001058149
   16      0.000000461242

CPSCF converged

Building X...

Computing grad Generating 2nd functional diffs
 Generating 2nd functional diffs
Building Xtilde...

Building Z-vector RHS...

 Generating 2nd functional diffs
Solving CPSCF equations
Using DIIS solver

 Iter         Residual      
------  --------------------
    1      1.700300906959
    2      3.119974864448
    3      0.161717692346
    4      0.028579109679
    5      0.011666087915
    6      0.004451133172
    7      0.001766104634
    8      0.000638305232
    9      0.000167034492
   10      0.000081864907
   11      0.000032395967
   12      0.000011916885
   13      0.000004404130
   14      0.000002270862
   15      0.000001149913
   16      0.000000484413

CPSCF converged

Building X...

 Generating 2nd functional diffs
 Generating 2nd functional diffs
Lower state energy:      -779.5193684727
Upper state energy:      -779.4781705818
Energy difference:          0.0411978909
 Energy calculation finished, energy:  0.000000000E+00

Converting Cartesians to HDLC

Converting Cartesians to HDLC

Converting Cartesians to HDLC
 in dlf_makehessian...
Testing convergence  in cycle    1
  Max grad  4.1198E-02 Target: 1.0000E-04 converged?   no
  RMS grad  8.3301E-03 Target: 6.6667E-05 converged?   no
Finite-difference calculation for a diagonal Hessian
Delta :   3.00E-03

Converting HDLC to Cartesians
 in gcp call
 n=          32
 coors(1) =   -9.40889541512966        2.15462845142005     
 -0.227903863272034     
 coors(2) =   -8.21657630847337        1.80796365713947     
   1.99875562438627     
 elements:            7           6
 gcp_e =    1.00000000000000     
 echo:  F
 pbc:  F
 method =pbeh3c              
DFTD Energy:    -0.0211587 hartree
gCP Energy:     0.0591795 hartree
| Total AOs: 316    Total MOs: 298
Setting up the DFT grid...
| time to set the grid = 0.06 s
DFT grid points: 367352 (11479 points/atom)

                      *** Start SCF Iterations ***

 Iter     DIIS Error       Energy change      Electrons        XC Energy           Energy        Time(s)
----------------------------------------------------------------------------------------------------------
Initial temperature is 0.250000
| Skip purify step
|    1     0.0282300973    -779.3808491390   126.0041731612   -64.4718239673    -779.3808491390     1.41  
|    2     0.0523784908      +7.3627374805   125.9999726350   -63.7227026240    -772.0181116585     1.39  
|    3     0.0222546511      -0.1439821460   125.9999747586   -63.7746482917    -772.1620938045     1.36  
|    4     0.0151405970      -0.0107154780   125.9999740325   -63.8093088767    -772.1728092825     1.33  
|    5     0.0092215602      -0.0060476833   125.9999742121   -63.8257685190    -772.1788569658     1.30  
|    6     0.0054744313      -0.0028935589   125.9999744373   -63.8421389243    -772.1817505247     1.29  
|    7     0.0013644504      -0.0013531042   125.9999744747   -63.8553790473    -772.1831036289     1.29  
|    8     0.0005959956      -0.0001011523   125.9999745319   -63.8609891899    -772.1832047812     1.25  
|    9     0.0001966663      -0.0000129085   125.9999745419   -63.8617389698    -772.1832176898     1.43  
|   10     0.0000912178      -0.0000016769   125.9999745409   -63.8617351224    -772.1832193666     1.20  
|   11     0.0000448049      -0.0000004394   125.9999745435   -63.8618912211    -772.1832198060     1.20  
----------------------------------------------------------------------------------------------------------
FINAL ENERGY: -772.1832198060 a.u.
Fractional Occupation Entropy: 0.0000000000
Mermin Free Energy:            -772.1832198060
DISPERSION CONTRIBUTION TO ENERGY: -0.0211587411 a.u.
GCP BSSE CORRECTION: 0.0591795032 a.u.
HOMO-LUMO GAP: 2.816 eV
CENTER OF MASS: {-0.063143, -0.140896, 0.002313} ANGS
DIPOLE MOMENT: {-6.759854, 1.868287, 0.123930} (|D| = 7.014377) DEBYE
Writing out molden info

Running Mulliken population analysis...


  Restricted hh-TDA Parameters
--------------------------------------------
Number of occupied orbitals:            64
Number of virtual orbitals:            234
Number of molecular orbitals:          298
Number of basis functions:             316
Multiplicity of target state:      singlet

 Generating 2nd functional diffs
Reference energy:             -779.5230844148
Number of electrons:           127.9999741396
XC energy:                     -65.1761895462

      Davidson Diagonalization Parameters
-----------------------------------------------
Number of roots to find:                    4
Number of guess vectors:                   15
Maximum subspace size:                    300
Number of vectors to save:                  4
Collapse vectors per root:                  2
Number of CSFs:                          2080
Maximum Davidson iterations:              500
Residual convergence:                 1.0e-06
Orthogonality tolerance:              1.0e-12
Use incremental sigma vectors:             No

Davidson memory usage:  12.89 MB

Guess Vectors:
  64 &  64 : closed :    -0.182854
  64 &  63 :  open  :    -0.091301
  64 &  62 :  open  :    -0.054954
  63 &  63 : closed :     0.000252
  64 &  61 :  open  :     0.000599
  64 &  59 :  open  :     0.000685
  64 &  60 :  open  :     0.026603
  64 &  57 :  open  :     0.034403
  63 &  62 :  open  :     0.036599
  64 &  58 :  open  :     0.049092
  62 &  62 : closed :     0.072947
  63 &  61 :  open  :     0.092152
  63 &  59 :  open  :     0.092238
  64 &  56 :  open  :     0.093657
  64 &  55 :  open  :     0.107211

  Root           Eigenvalue       Energy Change        Residual
-------------------------------------------------------------------
Iteration:    0   Subspace Size:   15
Root: 1:        -0.09423123        -0.09423123         0.03688230  
Root: 2:         0.00652394         0.00652394         0.04105564  
Root: 3:         0.04692392         0.04692392         0.03969267  
Root: 4:         0.06687440         0.06687440         0.04212827  

Iteration:    1   Subspace Size:   19
Root: 1:        -0.09638451        -0.00215328         0.00411438  
Root: 2:         0.00268462        -0.00383931         0.00882877  
Root: 3:         0.04334352        -0.00358040         0.01026475  
Root: 4:         0.06155667        -0.00531773         0.01133434  

Iteration:    2   Subspace Size:   23
Root: 1:        -0.09641555        -0.00003104         0.00059951  
Root: 2:         0.00249966        -0.00018497         0.00163328  
Root: 3:         0.04309546        -0.00024806         0.00296361  
Root: 4:         0.06120512        -0.00035155         0.00316375  

Iteration:    3   Subspace Size:   27
Root: 1:        -0.09641617        -0.00000061         0.00007803  
Root: 2:         0.00249408        -0.00000558         0.00030628  
Root: 3:         0.04307678        -0.00001868         0.00068815  
Root: 4:         0.06118094        -0.00002418         0.00071994  

Iteration:    4   Subspace Size:   31
Root: 1:        -0.09641617        -0.00000001         0.00001046  
Root: 2:         0.00249389        -0.00000019         0.00005280  
Root: 3:         0.04307592        -0.00000087         0.00012078  
Root: 4:         0.06117953        -0.00000141         0.00018050  

Iteration:    5   Subspace Size:   35
Root: 1:        -0.09641617        -0.00000000         0.00000140  
Root: 2:         0.00249389        -0.00000000         0.00000922  
Root: 3:         0.04307589        -0.00000003         0.00002385  
Root: 4:         0.06117945        -0.00000008         0.00004351  

Iteration:    6   Subspace Size:   39
Root: 1:        -0.09641617        -0.00000000         0.00000020  Converged
Root: 2:         0.00249389        -0.00000000         0.00000159  
Root: 3:         0.04307589        -0.00000000         0.00000425  
Root: 4:         0.06117944        -0.00000000         0.00001003  

Iteration:    7   Subspace Size:   42
Root: 1:        -0.09641617        -0.00000000         0.00000019  Converged
Root: 2:         0.00249389        -0.00000000         0.00000027  Converged
Root: 3:         0.04307589        -0.00000000         0.00000080  Converged
Root: 4:         0.06117944        -0.00000000         0.00000216  

Iteration:    8   Subspace Size:   43
Root: 1:        -0.09641617        -0.00000000         0.00000019  Converged
Root: 2:         0.00249389        -0.00000000         0.00000027  Converged
Root: 3:         0.04307589        -0.00000000         0.00000074  Converged
Root: 4:         0.06117944        -0.00000000         0.00000042  Converged

Davidson converged in 8 iterations
43 sigma vectors were formed

      Davidson Diagonalization Parameters
-----------------------------------------------
Number of roots to find:                    4
Number of guess vectors:                   15
Maximum subspace size:                    300
Number of vectors to save:                  4
Collapse vectors per root:                  2
Number of CSFs:                          2016
Maximum Davidson iterations:              500
Residual convergence:                 1.0e-06
Orthogonality tolerance:              1.0e-12
Use incremental sigma vectors:             No

Davidson memory usage:  12.58 MB

Guess Vectors:
  64 &  63 :  open  :    -0.091301
  64 &  62 :  open  :    -0.054954
  64 &  61 :  open  :     0.000599
  64 &  59 :  open  :     0.000685
  64 &  60 :  open  :     0.026603
  64 &  57 :  open  :     0.034403
  63 &  62 :  open  :     0.036599
  64 &  58 :  open  :     0.049092
  63 &  61 :  open  :     0.092152
  63 &  59 :  open  :     0.092238
  64 &  56 :  open  :     0.093657
  64 &  55 :  open  :     0.107211
  63 &  60 :  open  :     0.118156
  64 &  53 :  open  :     0.124033
  63 &  57 :  open  :     0.125956

  Root           Eigenvalue       Energy Change        Residual
-------------------------------------------------------------------
Iteration:    0   Subspace Size:   15
Root: 1:        -0.01191187        -0.01191187         0.02802848  
Root: 2:         0.02638003         0.02638003         0.02725398  
Root: 3:         0.05293872         0.05293872         0.02146310  
Root: 4:         0.07525501         0.07525501         0.02424628  

Iteration:    1   Subspace Size:   19
Root: 1:        -0.01392193        -0.00201005         0.00465270  
Root: 2:         0.02442295        -0.00195708         0.00573314  
Root: 3:         0.05131759        -0.00162113         0.00477224  
Root: 4:         0.07315664        -0.00209838         0.00631528  

Iteration:    2   Subspace Size:   23
Root: 1:        -0.01397330        -0.00005137         0.00070899  
Root: 2:         0.02433568        -0.00008728         0.00092242  
Root: 3:         0.05124217        -0.00007542         0.00093158  
Root: 4:         0.07303307        -0.00012356         0.00100232  

Iteration:    3   Subspace Size:   27
Root: 1:        -0.01397450        -0.00000120         0.00010446  
Root: 2:         0.02433326        -0.00000242         0.00015703  
Root: 3:         0.05123955        -0.00000261         0.00016600  
Root: 4:         0.07302977        -0.00000330         0.00022761  

Iteration:    4   Subspace Size:   31
Root: 1:        -0.01397452        -0.00000002         0.00001587  
Root: 2:         0.02433320        -0.00000006         0.00003069  
Root: 3:         0.05123948        -0.00000008         0.00002799  
Root: 4:         0.07302960        -0.00000017         0.00004340  

Iteration:    5   Subspace Size:   35
Root: 1:        -0.01397452        -0.00000000         0.00000239  
Root: 2:         0.02433319        -0.00000000         0.00000565  
Root: 3:         0.05123947        -0.00000000         0.00000466  
Root: 4:         0.07302960        -0.00000001         0.00000946  

Iteration:    6   Subspace Size:   39
Root: 1:        -0.01397452        -0.00000000         0.00000034  Converged
Root: 2:         0.02433319        -0.00000000         0.00000095  Converged
Root: 3:         0.05123947        -0.00000000         0.00000083  Converged
Root: 4:         0.07302960        -0.00000000         0.00000174  

Iteration:    7   Subspace Size:   40
Root: 1:        -0.01397452        -0.00000000         0.00000034  Converged
Root: 2:         0.02433319        -0.00000000         0.00000088  Converged
Root: 3:         0.05123947        -0.00000000         0.00000081  Converged
Root: 4:         0.07302960        -0.00000000         0.00000038  Converged

Davidson converged in 7 iterations
40 sigma vectors were formed

  Root   Mult.   Total Energy (a.u.)   Ex. Energy (a.u.)     Ex. Energy (eV)     Ex. Energy (nm)        Osc. (a.u.)  
-------------------------------------------------------------------------------------------------------------------
     1  singlet       -779.61950059
     2  triplet       -779.53705893          0.08244166          2.24335124        552.67413565          0.00000000
     3  singlet       -779.52059053          0.09891006          2.69147925        460.65456675          0.25736851
     4  triplet       -779.49875122          0.12074937          3.28575697        377.33837836          0.00000000
     5  singlet       -779.48000853          0.13949206          3.79577153        326.63773243          0.94664195
     6  triplet       -779.47184494          0.14765565          4.01791396        308.57858575          0.00000000
     7  singlet       -779.46190497          0.15759562          4.28839427        289.11572230          0.12806802
     8  triplet       -779.45005482          0.16944577          4.61085326        268.89647899          0.00000000

Singlet  1: Largest CI coefficients:
  64  &  64 : closed :  -0.994709

Triplet  2: Largest CI coefficients:
  63  &  64 :  open  :   0.699388
  64  &  63 :  open  :  -0.699388

Singlet  3: Largest CI coefficients:
  63  &  64 :  open  :  -0.628248
  64  &  63 :  open  :  -0.628248
  62  &  64 :  open  :  -0.292953
  64  &  62 :  open  :  -0.292953
  63  &  63 : closed :  -0.115894

Triplet  4: Largest CI coefficients:
  62  &  64 :  open  :   0.684884
  64  &  62 :  open  :  -0.684884
  62  &  63 :  open  :   0.108016
  63  &  62 :  open  :  -0.108016

Singlet  5: Largest CI coefficients:
  62  &  64 :  open  :  -0.607528
  64  &  62 :  open  :  -0.607528
  63  &  64 :  open  :   0.308288
  64  &  63 :  open  :   0.308288
  63  &  63 : closed :  -0.123221

Triplet  6: Largest CI coefficients:
  61  &  64 :  open  :  -0.677787
  64  &  61 :  open  :   0.677787
  60  &  64 :  open  :  -0.116740
  64  &  60 :  open  :   0.116740

Singlet  7: Largest CI coefficients:
  61  &  64 :  open  :  -0.681893
  64  &  61 :  open  :  -0.681893
  61  &  63 :  open  :  -0.102001
  63  &  61 :  open  :  -0.102001

Triplet  8: Largest CI coefficients:
  60  &  64 :  open  :  -0.689229
  64  &  60 :  open  :   0.689229
  61  &  64 :  open  :   0.124053
  64  &  61 :  open  :  -0.124053

Singlet state dipole moments:

  Root       Dx         Dy         Dz         |D|  (Debye)
------------------------------------------------------------
     1   -12.9564     2.1118     0.7713    13.1500
     2    -9.0019     1.2284    -0.2916     9.0900
     3   -10.5387     1.3730    -0.0607    10.6280
     4     5.1956    -0.5586    -0.4166     5.2421

Triplet state dipole moments:

  Root       Dx         Dy         Dz         |D|  (Debye)
------------------------------------------------------------
     1   -11.1543     1.0056     0.8848    11.2344
     2    -8.6870     1.6829    -1.5778     8.9881
     3     6.0444    -0.7160    -0.5315     6.1098
     4    10.5393    -1.6477     0.7324    10.6925

Transition dipole moments between singlet states:

    Transition       Tx         Ty         Tz         |T| (a.u.)
------------------------------------------------------------------
     1 ->    2    -1.9294     0.4250    -0.0040     1.9756
     1 ->    3     3.1083    -0.7164    -0.0705     3.1905
     1 ->    4    -1.0331     0.2413    -0.3057     1.1041
     2 ->    3     1.2391     0.1483    -0.9167     1.5484
     2 ->    4     0.5510    -0.1110    -0.0141     0.5623
     3 ->    4    -1.1735     0.2013    -0.1120     1.1958

Transition dipole moments between triplet states:

    Transition       Tx         Ty         Tz         |T| (a.u.)
------------------------------------------------------------------
     1 ->    2     1.3485     0.0040    -0.5559     1.4586
     1 ->    3     0.0737     0.1230    -0.3661     0.3932
     1 ->    4    -0.1483    -0.0115    -0.0188     0.1499
     2 ->    3    -0.2772     0.0006     0.1722  in gcp call
 n=          32
 coors(1) =   -9.40889541512966        2.15462845142005     
 -0.227903863272034     
 coors(2) =   -8.21657630847337        1.80796365713947     
   1.99875562438627     
 elements:            7           6
 gcp_e =   0.000000000000000E+000
 echo:  F
 pbc:  F
 method =pbeh3c              
 in gcp call
 n=          32
 coors(1) =   -9.40889541512966        2.15462845142005     
 -0.227903863272034     
 coors(2) =   -8.21657630847337        1.80796365713947     
   1.99875562438627     
 elements:            7           6
 gcp_e =   0.000000000000000E+000
 echo:  F
 pbc:  F
 method =pbeh3c              
    0.3263
     2 ->    4    -0.1582    -0.0048     0.1225     0.2001
     3 ->    4    -0.2698     0.0317     0.2291     0.3554

Magnetic transition dipole moments and rotational strengths:

 Transition      Lx         Ly         Lz       R(len)     R(vel) (a.u.)
------------------------------------------------------------------------
 1 ->    2    -0.0713     0.0594     0.3449    -0.1613    -4.6212
 1 ->    3     0.2028    -0.5784    -0.1137    -1.0527    -2.4935
 1 ->    4     0.0101     0.0370     0.0349     0.0122     0.0238

Electric transition quadrupole moments (Cartesian):

 Transition      Qxy        Qxz        Qyz        Qxx        Qyy        Qzz       norm (a.u.)
----------------------------------------------------------------------------------------------
 1 ->    2    -1.5755     0.1366     0.0121     7.5251     0.2556    -0.1206     7.6946
 1 ->    3     2.0329    -0.2932    -0.0170    -9.5635    -0.4298     0.0025     9.7910
 1 ->    4     2.8110     0.1908    -0.1562   -16.6178    -0.6323     0.4962    16.8748


Building Xtilde...

Building Z-vector RHS...

 Generating 2nd functional diffs
Solving CPSCF equations
Using DIIS solver

 Iter         Residual      
------  --------------------
    1      3.256651351319
    2      6.954598644173
    3      0.827354131921
    4      0.072225112358
    5      0.017744463938
    6      0.006840960219
    7      0.003470499667
    8      0.001330483891
    9      0.000360899155
   10      0.000125872312
   11      0.000059354845
   12      0.000036405941
   13      0.000012803644
   14      0.000005772218
   15      0.000002003511
   16      0.000001261655
   17      0.000000741756

CPSCF converged

Building X...

Computing grad Generating 2nd functional diffs
 Generating 2nd functional diffs
Building Xtilde...

Building Z-vector RHS...

 Generating 2nd functional diffs
Solving CPSCF equations
Using DIIS solver

 Iter         Residual      
------  --------------------
    1      2.664671352133
    2      5.539376053792
    3      0.770692329824
    4      0.056440849879
    5      0.013431935633
    6      0.005871248823
    7      0.002369185211
    8      0.000983441706
    9      0.000367621855
   10      0.000134852686
   11      0.000061126540
   12      0.000032976091
   13      0.000008937562
   14      0.000003310889
   15      0.000001060088
   16      0.000000494591

CPSCF converged

Building X...

Computing grad Generating 2nd functional diffs
 Generating 2nd functional diffs
Building Xtilde...

Building Z-vector RHS...

 Generating 2nd functional diffs
Solving CPSCF equations
Using DIIS solver

 Iter         Residual      
------  --------------------
    1      1.685947767814
    2      3.078815079841
    3      0.148492852854
    4      0.027169034525
    5      0.011735780316
    6      0.004322138860
    7      0.001730660795
    8      0.000620049375
    9      0.000162094092
   10      0.000079150757
   11      0.000031006133
   12      0.000011734489
   13      0.000004437108
   14      0.000002247074
   15      0.000001302478
   16      0.000000446721

CPSCF converged

Building X...

 Generating 2nd functional diffs
 Generating 2nd functional diffs
Lower state energy:      -779.5205905288
Upper state energy:      -779.4800085265
Energy difference:          0.0405820023
 Energy calculation finished, energy:  0.000000000E+00

Converting Cartesians to HDLC

Converting Cartesians to HDLC

Converting Cartesians to HDLC
 in dlf_makehessian...
Finite-difference diagonal Hessian: 2nd point
Energy difference to 1st point:          0.00E+00 H
Abs. Gradient difference to 1st point:   1.22E-02
Testing convergence  in cycle    1
  Max grad  4.0582E-02 Target: 1.0000E-04 converged?   no
  RMS grad  7.4887E-03 Target: 6.6667E-05 converged?   no

Converting HDLC to Cartesians
 in gcp call
 n=          32
 coors(1) =   -9.54672493042485        2.12295568309914     
  0.395647728399500     
 coors(2) =   -7.74648708306501        1.88321448684324     
   2.29756297004373     
 elements:            7           6
 gcp_e =    1.00000000000000     
 echo:  F
 pbc:  F
 method =pbeh3c              
DFTD Energy:    -0.0205458 hartree
gCP Energy:     0.0524770 hartree
| Total AOs: 316    Total MOs: 298
Setting up the DFT grid...
| time to set the grid = 0.06 s
DFT grid points: 368090 (11502 points/atom)

                      *** Start SCF Iterations ***

 Iter     DIIS Error       Energy change      Electrons        XC Energy           Energy        Time(s)
----------------------------------------------------------------------------------------------------------
Initial temperature is 0.250000
| Skip purify step
|    1     0.1915348365    -777.5002807843   124.3059236434   -63.7762793322    -777.5002807843     1.33  
|    2     0.0956664196      +5.8797713318   126.0000041047   -63.9334788394    -771.6205094524     1.32  
|    3     0.1732850231      +1.3633974524   126.0000024350   -63.6884315035    -770.2571120000     1.33  
|    4     0.0672981063      -1.7315836888   126.0000031274   -63.7200494019    -771.9886956888     1.32  
|    5     0.0420922759      -0.0578443194   126.0000044608   -63.7165396492    -772.0465400082     1.29  
|    6     0.0132799208      -0.0397169473   126.0000043708   -63.7661217126    -772.0862569555     1.26  
|    7     0.0078817138      -0.0028809730   126.0000040948   -63.7432497424    -772.0891379285     1.22  
|    8     0.0027386404      -0.0011328471   126.0000041264   -63.7437400572    -772.0902707756     1.21  
|    9     0.0009259047      -0.0002767084   126.0000040921   -63.7475744497    -772.0905474840     1.36  
|   10     0.0003242204      -0.0000134571   126.0000040836   -63.7478937222    -772.0905609410     1.17  
|   11     0.0001557898      -0.0000036192   126.0000040901   -63.7477015052    -772.0905645602     1.14  
|   12     0.0000946894      -0.0000009552   126.0000040907   -63.7474981454    -772.0905655154     1.13  
|   13     0.0000238556      -0.0000003494   126.0000040918   -63.7475956756    -772.0905658648     1.13  
----------------------------------------------------------------------------------------------------------
FINAL ENERGY: -772.0905658648 a.u.
Fractional Occupation Entropy: 0.0000000000
Mermin Free Energy:            -772.0905658648
DISPERSION CONTRIBUTION TO ENERGY: -0.0205458134 a.u.
GCP BSSE CORRECTION: 0.0524770432 a.u.
HOMO-LUMO GAP: 2.037 eV
CENTER OF MASS: {-0.025957, -0.127974, -0.141295} ANGS
DIPOLE MOMENT: {-5.671553, 0.994709, 3.114669} (|D| = 6.546535) DEBYE
Writing out molden info

Running Mulliken population analysis...


  Restricted hh-TDA Parameters
--------------------------------------------
Number of occupied orbitals:            64
Number of virtual orbitals:            234
Number of molecular orbitals:          298
Number of basis functions:             316
Multiplicity of target state:      singlet

 Generating 2nd functional diffs
Reference energy:             -779.4332495712
Number of electrons:           128.0000041562
XC energy:                     -65.0594881597

      Davidson Diagonalization Parameters
-----------------------------------------------
Number of roots to find:                    4
Number of guess vectors:                   15
Maximum subspace size:                    300
Number of vectors to save:                  4
Collapse vectors per root:                  2
Number of CSFs:                          2080
Maximum Davidson iterations:              500
Residual convergence:                 1.0e-06
Orthogonality tolerance:              1.0e-12
Use incremental sigma vectors:             No

Davidson memory usage:  12.89 MB

Guess Vectors:
  64 &  64 : closed :    -0.153207
  64 &  63 :  open  :    -0.083268
  64 &  62 :  open  :    -0.041059
  63 &  63 : closed :    -0.013329
  64 &  59 :  open  :     0.021864
  64 &  61 :  open  :     0.024820
  63 &  62 :  open  :     0.028880
  64 &  60 :  open  :     0.033654
  64 &  58 :  open  :     0.043075
  64 &  57 :  open  :     0.069367
  62 &  62 : closed :     0.071089
  63 &  59 :  open  :     0.091803
  63 &  61 :  open  :     0.094758
  63 &  60 :  open  :     0.103593
  64 &  56 :  open  :     0.112697

  Root           Eigenvalue       Energy Change        Residual
-------------------------------------------------------------------
Iteration:    0   Subspace Size:   15
Root: 1:        -0.06740749        -0.06740749         0.03325314  
Root: 2:         0.02011181         0.02011181         0.03515984  
Root: 3:         0.04153732         0.04153732         0.03838357  
Root: 4:         0.07870560         0.07870560         0.03352065  

Iteration:    1   Subspace Size:   19
Root: 1:        -0.06923562        -0.00182813         0.00417924  
Root: 2:         0.01748247        -0.00262935         0.00674724  
Root: 3:         0.03846878        -0.00306854         0.00823435  
Root: 4:         0.07504501        -0.00366058         0.00908757  

Iteration:    2   Subspace Size:   23
Root: 1:        -0.06926875        -0.00003313         0.00065278  
Root: 2:         0.01737712        -0.00010534         0.00129887  
Root: 3:         0.03830777        -0.00016101         0.00176008  
Root: 4:         0.07480730        -0.00023771         0.00265096  

Iteration:    3   Subspace Size:   27
Root: 1:        -0.06926950        -0.00000076         0.00008838  
Root: 2:         0.01737332        -0.00000380         0.00021674  
Root: 3:         0.03830071        -0.00000706         0.00034988  
Root: 4:         0.07478657        -0.00002073         0.00069878  

Iteration:    4   Subspace Size:   31
Root: 1:        -0.06926952        -0.00000001         0.00001322  
Root: 2:         0.01737323        -0.00000009         0.00004296  
Root: 3:         0.03830046        -0.00000025         0.00006640  
Root: 4:         0.07478524        -0.00000132         0.00015393  

Iteration:    5   Subspace Size:   35
Root: 1:        -0.06926952        -0.00000000         0.00000176  
Root: 2:         0.01737322        -0.00000000         0.00000728  
Root: 3:         0.03830045        -0.00000001         0.00001340  
Root: 4:         0.07478518        -0.00000007         0.00003145  

Iteration:    6   Subspace Size:   39
Root: 1:        -0.06926952        -0.00000000         0.00000023  Converged
Root: 2:         0.01737322        -0.00000000         0.00000143  
Root: 3:         0.03830045        -0.00000000         0.00000269  
Root: 4:         0.07478517        -0.00000000         0.00000768  

Iteration:    7   Subspace Size:   42
Root: 1:        -0.06926952        -0.00000000         0.00000023  Converged
Root: 2:         0.01737322        -0.00000000         0.00000022  Converged
Root: 3:         0.03830045        -0.00000000         0.00000050  Converged
Root: 4:         0.07478517        -0.00000000         0.00000181  

Iteration:    8   Subspace Size:   43
Root: 1:        -0.06926952        -0.00000000         0.00000022  Converged
Root: 2:         0.01737322        -0.00000000         0.00000022  Converged
Root: 3:         0.03830045        -0.00000000         0.00000050  Converged
Root: 4:         0.07478517        -0.00000000         0.00000037  Converged

Davidson converged in 8 iterations
43 sigma vectors were formed

      Davidson Diagonalization Parameters
-----------------------------------------------
Number of roots to find:                    4
Number of guess vectors:                   15
Maximum subspace size:                    300
Number of vectors to save:                  4
Collapse vectors per root:                  2
Number of CSFs:                          2016
Maximum Davidson iterations:              500
Residual convergence:                 1.0e-06
Orthogonality tolerance:              1.0e-12
Use incremental sigma vectors:             No

Davidson memory usage:  12.58 MB

Guess Vectors:
  64 &  63 :  open  :    -0.083268
  64 &  62 :  open  :    -0.041059
  64 &  59 :  open  :     0.021864
  64 &  61 :  open  :     0.024820
  63 &  62 :  open  :     0.028880
  64 &  60 :  open  :     0.033654
  64 &  58 :  open  :     0.043075
  64 &  57 :  open  :     0.069367
  63 &  59 :  open  :     0.091803
  63 &  61 :  open  :     0.094758
  63 &  60 :  open  :     0.103593
  64 &  56 :  open  :     0.112697
  63 &  58 :  open  :     0.113014
  62 &  59 :  open  :     0.134012
  64 &  55 :  open  :     0.134206

  Root           Eigenvalue       Energy Change        Residual
-------------------------------------------------------------------
Iteration:    0   Subspace Size:   15
Root: 1:        -0.01560178        -0.01560178         0.02049683  
Root: 2:         0.02937319         0.02937319         0.02621012  
Root: 3:         0.07262329         0.07262329         0.02274827  
Root: 4:         0.09013802         0.09013802         0.02768674  

Iteration:    1   Subspace Size:   19
Root: 1:        -0.01667668        -0.00107489         0.00248907  
Root: 2:         0.02751386        -0.00185933         0.00645880  
Root: 3:         0.07061576        -0.00200753         0.00547743  
Root: 4:         0.08790683        -0.00223119         0.00547198  

Iteration:    2   Subspace Size:   23
Root: 1:        -0.01669258        -0.00001590         0.00034927  
Root: 2:         0.02739886        -0.00011500         0.00103109  
Root: 3:         0.07051602        -0.00009974         0.00123954  
Root: 4:         0.08782200        -0.00008484         0.00131922  

Iteration:    3   Subspace Size:   27
Root: 1:        -0.01669287        -0.00000029         0.00004545  
Root: 2:         0.02739593        -0.00000293         0.00015807  
Root: 3:         0.07051092        -0.00000509         0.00024436  
Root: 4:         0.08781673        -0.00000526         0.00026674  

Iteration:    4   Subspace Size:   31
Root: 1:        -0.01669287        -0.00000000         0.00000690  
Root: 2:         0.02739587        -0.00000006         0.00002950  
Root: 3:         0.07051074        -0.00000019         0.00003802  
Root: 4:         0.08781655        -0.00000019         0.00004614  

Iteration:    5   Subspace Size:   35
Root: 1:        -0.01669287        -0.00000000         0.00000092  Converged
Root: 2:         0.02739587        -0.00000000         0.00000513  
Root: 3:         0.07051073        -0.00000000         0.00000686  
Root: 4:         0.08781654        -0.00000001         0.00000988  

Iteration:    6   Subspace Size:   38
Root: 1:        -0.01669287        -0.00000000         0.00000080  Converged
Root: 2:         0.02739587        -0.00000000         0.00000078  Converged
Root: 3:         0.07051073        -0.00000000         0.00000134  
Root: 4:         0.08781654        -0.00000000         0.00000195  

Iteration:    7   Subspace Size:   40
Root: 1:        -0.01669287        -0.00000000         0.00000078  Converged
Root: 2:         0.02739587        -0.00000000         0.00000077  Converged
Root: 3:         0.07051073        -0.00000000         0.00000022  Converged
Root: 4:         0.08781654        -0.00000000         0.00000041  Converged

Davidson converged in 7 iterations
40 sigma vectors were formed

  Root   Mult.   Total Energy (a.u.)   Ex. Energy (a.u.)     Ex. Energy (eV)     Ex. Energy (nm)        Osc. (a.u.)  
-------------------------------------------------------------------------------------------------------------------
     1  singlet       -779.50251909
     2  triplet       -779.44994245          0.05257664          1.43068298        866.60862292          0.00000000
     3  singlet       -779.41587635          0.08664274          2.35766852        525.87638901          0.42426086
     4  triplet       -779.40585370          0.09666539          2.63039859        471.35145749          0.00000000
     5  singlet       -779.39494912          0.10756997          2.92712728        423.56962657          0.66515053
     6  triplet       -779.36273884          0.13978025          3.80361348        325.96430021          0.00000000
     7  singlet       -779.35846440          0.14405469          3.91992690        316.29217550          0.11017124
     8  triplet       -779.34543303          0.15708606          4.27452841        290.05356577          0.00000000

Singlet  1: Largest CI coefficients:
  64  &  64 : closed :   0.987001
  63  &  63 : closed :  -0.132216

Triplet  2: Largest CI coefficients:
  63  &  64 :  open  :   0.703772
  64  &  63 :  open  :  -0.703772

Singlet  3: Largest CI coefficients:
  63  &  64 :  open  :   0.548045
  64  &  63 :  open  :   0.548045
  62  &  64 :  open  :   0.397061
  64  &  62 :  open  :   0.397061
  63  &  63 : closed :   0.188174
  62  &  63 :  open  :   0.121132
  63  &  62 :  open  :   0.121132

Triplet  4: Largest CI coefficients:
  62  &  64 :  open  :   0.670664
  64  &  62 :  open  :  -0.670664
  62  &  63 :  open  :   0.209798
  63  &  62 :  open  :  -0.209798

Singlet  5: Largest CI coefficients:
  62  &  64 :  open  :   0.527433
  64  &  62 :  open  :   0.527433
  63  &  64 :  open  :  -0.412250
  64  &  63 :  open  :  -0.412250
  62  &  63 :  open  :   0.177006
  63  &  62 :  open  :   0.177006

Triplet  6: Largest CI coefficients:
  61  &  64 :  open  :   0.685801
  64  &  61 :  open  :  -0.685801
  61  &  63 :  open  :   0.112852
  63  &  61 :  open  :  -0.112852

Singlet  7: Largest CI coefficients:
  61  &  64 :  open  :   0.641320
  64  &  61 :  open  :   0.641320
  63  &  63 : closed :  -0.280598
  61  &  63 :  open  :   0.161811
  63  &  61 :  open  :   0.161811

Triplet  8: Largest CI coefficients:
  60  &  64 :  open  :   0.511217
  64  &  60 :  open  :  -0.511217
  59  &  64 :  open  :   0.462890
  64  &  59 :  open  :  -0.462890
  62  &  63 :  open  :  -0.106248
  63  &  62 :  open  :   0.106248

Singlet state dipole moments:

  Root       Dx         Dy         Dz         |D|  (Debye)
------------------------------------------------------------
     1   -16.0149     2.1528     1.0473    16.1929
     2   -12.3897     1.5193    -0.8267    12.5099
     3   -12.4488     1.8320    -1.2643    12.6462
     4     1.0914    -0.6366     1.7148     2.1301

Triplet state dipole moments:

  Root       Dx         Dy         Dz         |D|  (Debye)
------------------------------------------------------------
     1   -12.3863     0.6666     0.8199    12.4313
     2    -7.3125     1.7455    -3.6254     8.3464
     3     3.6416    -0.9039     1.9013     4.2064
     4   -10.3521     0.1770     2.2424    10.5936

Transition dipole moments between singlet states:

    Transition       Tx         Ty         Tz         |T| (a.u.)
------------------------------------------------------------------
     1 ->    2    -2.6472     0.5328     0.2309     2.7102
     1 ->    3     2.9829    -0.5567    -0.2596     3.0455
     1 ->    4    -0.7453     0.2103    -0.7400     1.0711
     2 ->    3     2.0603     0.0312    -1.1071     2.3391
     2 ->    4     1.2648    -0.3164     0.2633     1.3301
     3 ->    4    -1.2903     0.2438    -0.1067     1.3175

Transition dipole moments between triplet states:

    Transition       Tx         Ty         Tz         |T| (a.u.)
------------------------------------------------------ in gcp call
 n=          32
 coors(1) =   -9.54672493042485        2.12295568309914     
  0.395647728399500     
 coors(2) =   -7.74648708306501        1.88321448684324     
   2.29756297004373     
 elements:            7           6
 gcp_e =   0.000000000000000E+000
 echo:  F
 pbc:  F
 method =pbeh3c              
 in gcp call
 n=          32
 coors(1) =   -9.54672493042485        2.12295568309914     
  0.395647728399500     
 coors(2) =   -7.74648708306501        1.88321448684324     
   2.29756297004373     
 elements:            7           6
 gcp_e =   0.000000000000000E+000
 echo:  F
 pbc:  F
 method =pbeh3c              
------------
     1 ->    2     0.4570    -0.0227    -0.2579     0.5252
     1 ->    3     0.3394    -0.2315     0.7112     0.8213
     1 ->    4    -0.5351     0.0312     0.0645     0.5398
     2 ->    3    -0.0007    -0.0626     0.1042     0.1215
     2 ->    4    -0.2228    -0.1288     0.5665     0.6222
     3 ->    4    -1.8310     0.2213    -0.2598     1.8625

Magnetic transition dipole moments and rotational strengths:

 Transition      Lx         Ly         Lz       R(len)     R(vel) (a.u.)
------------------------------------------------------------------------
 1 ->    2    -0.1539    -0.1515     0.2768    -0.3906    -1.3754
 1 ->    3     0.2128    -0.0536     0.0116    -0.6618    -1.2604
 1 ->    4    -0.1978    -0.4378    -0.1616    -0.1749    -0.2650

Electric transition quadrupole moments (Cartesian):

 Transition      Qxy        Qxz        Qyz        Qxx        Qyy        Qzz       norm (a.u.)
----------------------------------------------------------------------------------------------
 1 ->    2    -1.7412     0.5276     0.0414     9.3843     0.2191    -0.5210     9.5759
 1 ->    3     1.8937    -0.6042    -0.0617   -10.3667    -0.4041     0.5883    10.5799
 1 ->    4     2.7318    -3.8364     0.2946   -13.3554    -0.5362     1.5105    14.2549


Building Xtilde...

Building Z-vector RHS...

 Generating 2nd functional diffs
Solving CPSCF equations
Using DIIS solver

 Iter         Residual      
------  --------------------
    1      2.653060440066
    2      5.624628011346
    3      0.895892868700
    4      0.090311179976
    5      0.021605601868
    6      0.005618420096
    7      0.002535916605
    8      0.000904303256
    9      0.000328432015
   10      0.000143340485
   11      0.000054378059
   12      0.000023517246
   13      0.000006920978
   14      0.000002480085
   15      0.000000965929

CPSCF converged

Building X...

Computing grad Generating 2nd functional diffs
 Generating 2nd functional diffs
Building Xtilde...

Building Z-vector RHS...

 Generating 2nd functional diffs
Solving CPSCF equations
Using DIIS solver

 Iter         Residual      
------  --------------------
    1      2.611646735946
    2      5.337703928737
    3      0.941933270488
    4      0.105081213871
    5      0.024584897189
    6      0.007167004481
    7      0.002666325778
    8      0.001236055422
    9      0.000440820620
   10      0.000185059744
   11      0.000070468114
   12      0.000031591549
   13      0.000009084404
   14      0.000005328798
   15      0.000002399693
   16      0.000001457159
   17      0.000000540482

CPSCF converged

Building X...

Computing grad Generating 2nd functional diffs
 Generating 2nd functional diffs
Building Xtilde...

Building Z-vector RHS...

 Generating 2nd functional diffs
Solving CPSCF equations
Using DIIS solver

 Iter         Residual      
------  --------------------
    1      1.982964870861
    2      3.278421265169
    3      0.319756751704
    4      0.070601242624
    5      0.026123953627
    6      0.008841613443
    7      0.003267982432
    8      0.000892994365
    9      0.000232121300
   10      0.000110235251
   11      0.000037921880
   12      0.000021439856
   13      0.000012396900
   14      0.000005103173
   15      0.000002454527
   16      0.000001202288
   17      0.000000517392

CPSCF converged

Building X...

 Generating 2nd functional diffs
 Generating 2nd functional diffs
Lower state energy:      -779.4158763479
Upper state energy:      -779.3949491198
Energy difference:          0.0209272281
 Energy calculation finished, energy:  0.000000000E+00

Converting Cartesians to HDLC

Converting Cartesians to HDLC

Converting Cartesians to HDLC
 in dlf_makehessian...
Updating Hessian with the BFGS update, No     1
Testing convergence  in cycle    2
    Energy  0.0000E+00 Target: 1.0000E-05 converged?  yes
  Max step  1.8049E+01 Target: 4.0000E-04 converged?   no
  RMS step  2.6307E+00 Target: 2.6667E-04 converged?   no
  Max grad  4.5098E-01 Target: 1.0000E-04 converged?   no
  RMS grad  1.0125E-01 Target: 6.6667E-05 converged?   no

Converting HDLC to Cartesians
 in gcp call
 n=          32
 coors(1) =   -9.45107843138219        2.25555014475198     
 -0.282516448371553     
 coors(2) =   -8.34208184354107        1.79699516792737     
   2.04117883906853     
 elements:            7           6
 gcp_e =    1.00000000000000     
 echo:  F
 pbc:  F
 method =pbeh3c              
DFTD Energy:    -0.0207806 hartree
gCP Energy:     0.0578827 hartree
| Total AOs: 316    Total MOs: 298
Setting up the DFT grid...
| time to set the grid = 0.06 s
DFT grid points: 367795 (11493 points/atom)

                      *** Start SCF Iterations ***

 Iter     DIIS Error       Energy change      Electrons        XC Energy           Energy        Time(s)
----------------------------------------------------------------------------------------------------------
Initial temperature is 0.250000
| Skip purify step
|    1     0.2585927834    -777.4736718422   124.3044768219   -63.7217444314    -777.4736718422     1.26  
|    2     0.0595047622      +5.5105228218   126.0000360714   -63.9722723217    -771.9631490204     1.26  
|    3     0.0739865259      -0.0151394256   126.0000431417   -63.5826693717    -771.9782884459     1.24  
|    4     0.0249932110      -0.1320760382   126.0000391327   -63.7362394322    -772.1103644842     1.22  
|    5     0.0147029381      -0.0128570623   126.0000398964   -63.7533464240    -772.1232215465     1.18  
|    6     0.0040347280      -0.0044416197   126.0000393867   -63.7615533334    -772.1276631662     1.16  
|    7     0.0008305128      -0.0006722039   126.0000395241   -63.7554449843    -772.1283353701     1.13  
|    8     0.0003995544      -0.0000421770   126.0000395470   -63.7533579838    -772.1283775471     1.10  
|    9     0.0002058315      -0.0000084135   126.0000395193   -63.7541662583    -772.1283859606     1.28  
|   10     0.0000740403      -0.0000011138   126.0000395257   -63.7541747981    -772.1283870744     1.06  
|   11     0.0000131491      -0.0000002217   126.0000395229   -63.7542529613    -772.1283872961     1.04  
----------------------------------------------------------------------------------------------------------
FINAL ENERGY: -772.1283872961 a.u.
Fractional Occupation Entropy: 0.0000000000
Mermin Free Energy:            -772.1283872961
DISPERSION CONTRIBUTION TO ENERGY: -0.0207805901 a.u.
GCP BSSE CORRECTION: 0.0578827199 a.u.
HOMO-LUMO GAP: 2.258 eV
CENTER OF MASS: {-0.061304, -0.158563, 0.012297} ANGS
DIPOLE MOMENT: {-3.804773, 1.337598, 0.305589} (|D| = 4.044608) DEBYE
Writing out molden info

Running Mulliken population analysis...


  Restricted hh-TDA Parameters
--------------------------------------------
Number of occupied orbitals:            64
Number of virtual orbitals:            234
Number of molecular orbitals:          298
Number of basis functions:             316
Multiplicity of target state:      singlet

 Generating 2nd functional diffs
Reference energy:             -779.4646774008
Number of electrons:           128.0000401505
XC energy:                     -65.0662905763

      Davidson Diagonalization Parameters
-----------------------------------------------
Number of roots to find:                    4
Number of guess vectors:                   15
Maximum subspace size:                    300
Number of vectors to save:                  4
Collapse vectors per root:                  2
Number of CSFs:                          2080
Maximum Davidson iterations:              500
Residual convergence:                 1.0e-06
Orthogonality tolerance:              1.0e-12
Use incremental sigma vectors:             No

Davidson memory usage:  12.89 MB

Guess Vectors:
  64 &  64 : closed :    -0.152086
  64 &  63 :  open  :    -0.075008
  64 &  62 :  open  :    -0.046579
  63 &  63 : closed :     0.002069
  64 &  60 :  open  :     0.002214
  64 &  61 :  open  :     0.015836
  63 &  62 :  open  :     0.030499
  64 &  59 :  open  :     0.044105
  64 &  58 :  open  :     0.050730
  64 &  57 :  open  :     0.053459
  62 &  62 : closed :     0.058928
  63 &  60 :  open  :     0.079291
  63 &  61 :  open  :     0.092914
  64 &  56 :  open  :     0.096615
  62 &  60 :  open  :     0.107721

  Root           Eigenvalue       Energy Change        Residual
-------------------------------------------------------------------
Iteration:    0   Subspace Size:   15
Root: 1:        -0.06003965        -0.06003965         0.03558749  
Root: 2:         0.01575079         0.01575079         0.03278344  
Root: 3:         0.02735127         0.02735127         0.03452212  
Root: 4:         0.06672318         0.06672318         0.02952172  

Iteration:    1   Subspace Size:   19
Root: 1:        -0.06212525        -0.00208560         0.00455233  
Root: 2:         0.01329663        -0.00245416         0.00638482  
Root: 3:         0.02504423        -0.00230704         0.00663726  
Root: 4:         0.06375227        -0.00297091         0.00879815  

Iteration:    2   Subspace Size:   23
Root: 1:        -0.06216256        -0.00003731         0.00073428  
Root: 2:         0.01319931        -0.00009732         0.00135846  
Root: 3:         0.02494150        -0.00010274         0.00139110  
Root: 4:         0.06353642        -0.00021585         0.00240974  

Iteration:    3   Subspace Size:   27
Root: 1:        -0.06216348        -0.00000091         0.00012618  
Root: 2:         0.01319492        -0.00000439         0.00028026  
Root: 3:         0.02493698        -0.00000452         0.00024466  
Root: 4:         0.06352103        -0.00001539         0.00063244  

Iteration:    4   Subspace Size:   31
Root: 1:        -0.06216350        -0.00000003         0.00001875  
Root: 2:         0.01319476        -0.00000016         0.00005362  
Root: 3:         0.02493685        -0.00000012         0.00004831  
Root: 4:         0.06351989        -0.00000113         0.00012419  

Iteration:    5   Subspace Size:   35
Root: 1:        -0.06216350        -0.00000000         0.00000287  
Root: 2:         0.01319476        -0.00000000         0.00000990  
Root: 3:         0.02493685        -0.00000000         0.00000968  
Root: 4:         0.06351986        -0.00000004         0.00002404  

Iteration:    6   Subspace Size:   39
Root: 1:        -0.06216350        -0.00000000         0.00000037  Converged
Root: 2:         0.01319476        -0.00000000         0.00000154  
Root: 3:         0.02493685        -0.00000000         0.00000150  
Root: 4:         0.06351985        -0.00000000         0.00000605  

Iteration:    7   Subspace Size:   42
Root: 1:        -0.06216350        -0.00000000         0.00000034  Converged
Root: 2:         0.01319476        -0.00000000         0.00000023  Converged
Root: 3:         0.02493685        -0.00000000         0.00000025  Converged
Root: 4:         0.06351985        -0.00000000         0.00000140  

Iteration:    8   Subspace Size:   43
Root: 1:        -0.06216350        -0.00000000         0.00000034  Converged
Root: 2:         0.01319476        -0.00000000         0.00000021  Converged
Root: 3:         0.02493685        -0.00000000         0.00000025  Converged
Root: 4:         0.06351985        -0.00000000         0.00000031  Converged

Davidson converged in 8 iterations
43 sigma vectors were formed

      Davidson Diagonalization Parameters
-----------------------------------------------
Number of roots to find:                    4
Number of guess vectors:                   15
Maximum subspace size:                    300
Number of vectors to save:                  4
Collapse vectors per root:                  2
Number of CSFs:                          2016
Maximum Davidson iterations:              500
Residual convergence:                 1.0e-06
Orthogonality tolerance:              1.0e-12
Use incremental sigma vectors:             No

Davidson memory usage:  12.58 MB

Guess Vectors:
  64 &  63 :  open  :    -0.075008
  64 &  62 :  open  :    -0.046579
  64 &  60 :  open  :     0.002214
  64 &  61 :  open  :     0.015836
  63 &  62 :  open  :     0.030499
  64 &  59 :  open  :     0.044105
  64 &  58 :  open  :     0.050730
  64 &  57 :  open  :     0.053459
  63 &  60 :  open  :     0.079291
  63 &  61 :  open  :     0.092914
  64 &  56 :  open  :     0.096615
  62 &  60 :  open  :     0.107721
  63 &  59 :  open  :     0.121183
  62 &  61 :  open  :     0.121343
  64 &  55 :  open  :     0.122193

  Root           Eigenvalue       Energy Change        Residual
-------------------------------------------------------------------
Iteration:    0   Subspace Size:   15
Root: 1:        -0.00928041        -0.00928041         0.02101087  
Root: 2:         0.02030697         0.02030697         0.01938876  
Root: 3:         0.06206072         0.06206072         0.02122367  
Root: 4:         0.08674919         0.08674919         0.03397104  

Iteration:    1   Subspace Size:   19
Root: 1:        -0.01048529        -0.00120489         0.00301238  
Root: 2:         0.01931526        -0.00099171         0.00320935  
Root: 3:         0.06041488        -0.00164584         0.00421030  
Root: 4:         0.08316796        -0.00358123         0.00775864  

Iteration:    2   Subspace Size:   23
Root: 1:        -0.01050894        -0.00002365         0.00037354  
Root: 2:         0.01928782        -0.00002745         0.00055755  
Root: 3:         0.06036186        -0.00005302         0.00074765  
Root: 4:         0.08298293        -0.00018503         0.00210740  

Iteration:    3   Subspace Size:   27
Root: 1:        -0.01050928        -0.00000034         0.00004449  
Root: 2:         0.01928701        -0.00000081         0.00008525  
Root: 3:         0.06036030        -0.00000156         0.00013601  
Root: 4:         0.08297074        -0.00001218         0.00044342  

Iteration:    4   Subspace Size:   31
Root: 1:        -0.01050928        -0.00000000         0.00000731  
Root: 2:         0.01928700        -0.00000002         0.00001346  
Root: 3:         0.06036025        -0.00000005         0.00002380  
Root: 4:         0.08297026        -0.00000049         0.00009870  

Iteration:    5   Subspace Size:   35
Root: 1:        -0.01050928        -0.00000000         0.00000101  
Root: 2:         0.01928700        -0.00000000         0.00000230  
Root: 3:         0.06036025        -0.00000000         0.00000436  
Root: 4:         0.08297023        -0.00000002         0.00002092  

Iteration:    6   Subspace Size:   39
Root: 1:        -0.01050928        -0.00000000         0.00000013  Converged
Root: 2:         0.01928700        -0.00000000         0.00000031  Converged
Root: 3:         0.06036025        -0.00000000         0.00000082  Converged
Root: 4:         0.08297023        -0.00000000         0.00000432  

Iteration:    7   Subspace Size:   40
Root: 1:        -0.01050928        -0.00000000         0.00000012  Converged
Root: 2:         0.01928700        -0.00000000         0.00000031  Converged
Root: 3:         0.06036025        -0.00000000         0.00000074  Converged
Root: 4:         0.08297023        -0.00000000         0.00000093  Converged

Davidson converged in 7 iterations
40 sigma vectors were formed

  Root   Mult.   Total Energy (a.u.)   Ex. Energy (a.u.)     Ex. Energy (eV)     Ex. Energy (nm)        Osc. (a.u.)  
-------------------------------------------------------------------------------------------------------------------
     1  singlet       -779.52684090
     2  triplet       -779.47518668          0.05165422          1.40558257        882.08421991          0.00000000
     3  singlet       -779.45148264          0.07535826          2.05060232        604.62343043          0.34325262
     4  triplet       -779.44539041          0.08145050          2.21638044        559.39954427          0.00000000
     5  singlet       -779.43974055          0.08710035          2.37012079        523.11351086          0.32447395
     6  triplet       -779.40431715          0.12252375          3.33404038        371.87378257          0.00000000
     7  singlet       -779.40115755          0.12568336          3.42001756        362.52509960          0.22183520
     8  triplet       -779.38170717          0.14513373          3.94928914        313.94060134          0.00000000

Singlet  1: Largest CI coefficients:
  64  &  64 : closed :  -0.971363
  63  &  64 :  open  :  -0.140858
  64  &  63 :  open  :  -0.140858

Triplet  2: Largest CI coefficients:
  63  &  64 :  open  :  -0.697642
  64  &  63 :  open  :   0.697642

Singlet  3: Largest CI coefficients:
  63  &  64 :  open  :   0.536285
  64  &  63 :  open  :   0.536285
  62  &  64 :  open  :   0.411881
  64  &  62 :  open  :   0.411881
  64  &  64 : closed :  -0.164599
  63  &  63 : closed :  -0.137806

Triplet  4: Largest CI coefficients:
  62  &  64 :  open  :  -0.684722
  64  &  62 :  open  :   0.684722
  62  &  63 :  open  :   0.123478
  63  &  62 :  open  :  -0.123478

Singlet  5: Largest CI coefficients:
  62  &  64 :  open  :   0.543163
  64  &  62 :  open  :   0.543163
  63  &  64 :  open  :  -0.395272
  64  &  63 :  open  :  -0.395272
  64  &  64 : closed :   0.139144
  62  &  63 :  open  :  -0.110129
  63  &  62 :  open  :  -0.110129

Triplet  6: Largest CI coefficients:
  61  &  64 :  open  :  -0.687159
  64  &  61 :  open  :   0.687159

Singlet  7: Largest CI coefficients:
  61  &  64 :  open  :   0.677174
  64  &  61 :  open  :   0.677174
  63  &  64 :  open  :   0.112422
  64  &  63 :  open  :   0.112422
  61  &  63 :  open  :  -0.101026
  63  &  61 :  open  :  -0.101026

Triplet  8: Largest CI coefficients:
  60  &  64 :  open  :   0.657036
  64  &  60 :  open  :  -0.657036
  59  &  64 :  open  :  -0.195815
  64  &  59 :  open  :   0.195815
  62  &  64 :  open  :   0.102039
  64  &  62 :  open  :  -0.102039

Singlet state dipole moments:

  Root       Dx         Dy         Dz         |D|  (Debye)
------------------------------------------------------------
     1   -18.7649     2.9213     0.8837    19.0115
     2   -13.3987     1.8355    -0.5080    13.5333
     3   -12.0902     1.9096    -1.0594    12.2859
     4     2.0726    -0.3197     0.3387     2.1243

Triplet state dipole moments:

  Root       Dx         Dy         Dz         |D|  (Debye)
------------------------------------------------------------
     1   -11.2618     0.4991     1.1591    11.3323
     2    -8.3934     1.9175    -2.7459     9.0369
     3     2.3536    -0.2931     0.1888     2.3792
     4   -13.7261     0.4925     3.3741    14.1433

Transition dipole moments between singlet states:

    Transition       Tx         Ty         Tz         |T| (a.u.)
------------------------------------------------------------------
     1 ->    2    -2.5456     0.5932     0.0146     2.6139
     1 ->    3     2.3079    -0.5070    -0.0679     2.3639
     1 ->    4    -1.5216     0.3890    -0.4254     1.6271
     2 ->    3     1.6887     0.0349    -0.8245     1.8795
     2 ->    4    -0.4635    -0.1329     0.4188     0.6387
     3 ->    4     0.0815     0.1093    -0.3522     0.3776

Transition dipole moments between triplet states:

    Transition       Tx         Ty         Tz         |T| (a.u.)
------------------------------------------------------ in gcp call
 n=          32
 coors(1) =   -9.45107843138219        2.25555014475198     
 -0.282516448371553     
 coors(2) =   -8.34208184354107        1.79699516792737     
   2.04117883906853     
 elements:            7           6
 gcp_e =   0.000000000000000E+000
 echo:  F
 pbc:  F
 method =pbeh3c              
 in gcp call
 n=          32
 coors(1) =   -9.45107843138219        2.25555014475198     
 -0.282516448371553     
 coors(2) =   -8.34208184354107        1.79699516792737     
   2.04117883906853     
 elements:            7           6
 gcp_e =   0.000000000000000E+000
 echo:  F
 pbc:  F
 method =pbeh3c              
------------
     1 ->    2     0.0808     0.0828    -0.2361     0.2629
     1 ->    3    -0.0400    -0.2666     0.6740     0.7259
     1 ->    4     0.4599    -0.0076    -0.1643     0.4884
     2 ->    3    -0.2902     0.0474    -0.0913     0.3079
     2 ->    4     0.1210     0.1324    -0.4883     0.5202
     3 ->    4     1.1947    -0.1155    -0.1030     1.2046

Magnetic transition dipole moments and rotational strengths:

 Transition      Lx         Ly         Lz       R(len)     R(vel) (a.u.)
------------------------------------------------------------------------
 1 ->    2    -0.0069     0.1539     0.3413    -0.1138    -0.5009
 1 ->    3     0.1312    -0.4832     0.0613    -0.5436    -1.0315
 1 ->    4    -0.1224     0.1133     0.0382    -0.2141    -0.3634

Electric transition quadrupole moments (Cartesian):

 Transition      Qxy        Qxz        Qyz        Qxx        Qyy        Qzz       norm (a.u.)
----------------------------------------------------------------------------------------------
 1 ->    2    -2.1920     0.4889     0.1758    11.8686     0.2717    -0.2256    12.0857
 1 ->    3     1.3929    -0.5670    -0.0628    -8.6565    -0.2415     0.3378     8.7962
 1 ->    4     1.3315    -0.5517     0.1459    -8.0903    -0.4306     0.1529     8.2317


Building Xtilde...

Building Z-vector RHS...

 Generating 2nd functional diffs
Solving CPSCF equations
Using DIIS solver

 Iter         Residual      
------  --------------------
    1      2.505290663092
    2      4.710492471400
    3      0.894788440774
    4      0.143053171300
    5      0.022177337749
    6      0.006181554801
    7      0.002097243918
    8      0.000877128070
    9      0.000292198460
   10      0.000096163917
   11      0.000030372024
   12      0.000016412305
   13      0.000006901356
   14      0.000004110057
   15      0.000001809271
   16      0.000001603345
   17      0.000000345318

CPSCF converged

Building X...

Computing grad Generating 2nd functional diffs
 Generating 2nd functional diffs
Building Xtilde...

Building Z-vector RHS...

 Generating 2nd functional diffs
Solving CPSCF equations
Using DIIS solver

 Iter         Residual      
------  --------------------
    1      2.810953326253
    2      5.186436311735
    3      0.944183861743
    4      0.165134702023
    5      0.023921340379
    6      0.007557752177
    7      0.002330227786
    8      0.001137040397
    9      0.000407421107
   10      0.000126995670
   11      0.000042915169
   12      0.000021230948
   13      0.000008207877
   14      0.000004188806
   15      0.000001526981
   16      0.000000912392

CPSCF converged

Building X...

Computing grad Generating 2nd functional diffs
 Generating 2nd functional diffs
Building Xtilde...

Building Z-vector RHS...

 Generating 2nd functional diffs
Solving CPSCF equations
Using DIIS solver

 Iter         Residual      
------  --------------------
    1      1.673160581422
    2      2.767450149505
    3      0.211842020900
    4      0.068811593883
    5      0.019370556898
    6      0.008292111036
    7      0.002764685840
    8      0.000660677510
    9      0.000157363760
   10      0.000073018927
   11      0.000029939857
   12      0.000015982709
   13      0.000010237924
   14      0.000003474844
   15      0.000001961972
   16      0.000000750365

CPSCF converged

Building X...

 Generating 2nd functional diffs
 Generating 2nd functional diffs
Lower state energy:      -779.4514826407
Upper state energy:      -779.4397405507
Energy difference:          0.0117420900
 Energy calculation finished, energy:  0.000000000E+00

Converting Cartesians to HDLC

Converting Cartesians to HDLC

Converting Cartesians to HDLC
 in dlf_makehessian...
Updating Hessian with the BFGS update, No     2
Testing convergence  in cycle    3
    Energy  0.0000E+00 Target: 1.0000E-05 converged?  yes
  Max step  1.1686E+01 Target: 4.0000E-04 converged?   no
  RMS step  1.4361E+00 Target: 2.6667E-04 converged?   no
  Max grad  2.7770E-01 Target: 1.0000E-04 converged?   no
  RMS grad  6.8841E-02 Target: 6.6667E-05 converged?   no

Converting HDLC to Cartesians
 in gcp call
 n=          32
 coors(1) =   -9.64763544165192        2.19840154360634     
 -6.767789713331617E-003
 coors(2) =   -8.12931764068290        1.86919464119427     
   2.08563606032306     
 elements:            7           6
 gcp_e =    1.00000000000000     
 echo:  F
 pbc:  F
 method =pbeh3c              
DFTD Energy:    -0.0206299 hartree
gCP Energy:     0.0542068 hartree
| Total AOs: 316    Total MOs: 298
Setting up the DFT grid...
| time to set the grid = 0.06 s
DFT grid points: 368040 (11501 points/atom)

                      *** Start SCF Iterations ***

 Iter     DIIS Error       Energy change      Electrons        XC Energy           Energy        Time(s)
----------------------------------------------------------------------------------------------------------
Initial temperature is 0.250000
| Skip purify step
|    1     0.1130450384    -778.8535656496   125.5744594361   -64.2140808725    -778.8535656496     1.26  
|    2     0.0688053810      +7.0046738252   126.0000133895   -63.7102194196    -771.8488918244     1.24  
|    3     0.1108485949      +0.0344666895   126.0000108177   -63.7409343422    -771.8144251349     1.25  
|    4     0.0211701327      -0.2873322087   126.0000106067   -63.7782845220    -772.1017573436     1.23  
|    5     0.0246081569      -0.0058388398   126.0000116098   -63.7710819938    -772.1075961835     1.19  
|    6     0.0052187426      -0.0159497637   126.0000109699   -63.7632977954    -772.1235459472     1.17  
|    7     0.0021529360      -0.0010344774   126.0000110718   -63.7702107110    -772.1245804246     1.14  
|    8     0.0008451900      -0.0002362338   126.0000110756   -63.7691344238    -772.1248166583     1.12  
|    9     0.0002794924      -0.0000441687   126.0000110617   -63.7698820902    -772.1248608271     1.28  
|   10     0.0001071983      -0.0000051167   126.0000110620   -63.7693215772    -772.1248659438     1.07  
|   11     0.0000436737      -0.0000010520   126.0000110604   -63.7695008543    -772.1248669958     1.05  
----------------------------------------------------------------------------------------------------------
FINAL ENERGY: -772.1248669958 a.u.
Fractional Occupation Entropy: 0.0000000000
Mermin Free Energy:            -772.1248669958
DISPERSION CONTRIBUTION TO ENERGY: -0.0206298890 a.u.
GCP BSSE CORRECTION: 0.0542068368 a.u.
HOMO-LUMO GAP: 1.924 eV
CENTER OF MASS: {-0.040634, -0.140296, -0.060721} ANGS
DIPOLE MOMENT: {-5.039477, 1.128720, 1.553261} (|D| = 5.392862) DEBYE
Writing out molden info

Running Mulliken population analysis...


  Restricted hh-TDA Parameters
--------------------------------------------
Number of occupied orbitals:            64
Number of virtual orbitals:            234
Number of molecular orbitals:          298
Number of basis functions:             316
Multiplicity of target state:      singlet

 Generating 2nd functional diffs
Reference energy:             -779.4620863343
Number of electrons:           128.0000112360
XC energy:                     -65.0818552275

      Davidson Diagonalization Parameters
-----------------------------------------------
Number of roots to find:                    4
Number of guess vectors:                   15
Maximum subspace size:                    300
Number of vectors to save:                  4
Collapse vectors per root:                  2
Number of CSFs:                          2080
Maximum Davidson iterations:              500
Residual convergence:                 1.0e-06
Orthogonality tolerance:              1.0e-12
Use incremental sigma vectors:             No

Davidson memory usage:  12.89 MB

Guess Vectors:
  64 &  64 : closed :    -0.149540
  64 &  63 :  open  :    -0.083844
  64 &  62 :  open  :    -0.052808
  63 &  63 : closed :    -0.018147
  64 &  61 :  open  :    -0.005075
  63 &  62 :  open  :     0.012889
  64 &  60 :  open  :     0.012963
  62 &  62 : closed :     0.043925
  64 &  58 :  open  :     0.047556
  64 &  59 :  open  :     0.056561
  63 &  61 :  open  :     0.060621
  64 &  57 :  open  :     0.066420
  63 &  60 :  open  :     0.078660
  62 &  61 :  open  :     0.091657
  64 &  56 :  open  :     0.100586

  Root           Eigenvalue       Energy Change        Residual
-------------------------------------------------------------------
Iteration:    0   Subspace Size:   15
Root: 1:        -0.06100292        -0.06100292         0.03313528  
Root: 2:         0.01544927         0.01544927         0.02331187  
Root: 3:         0.02427189         0.02427189         0.04264564  
Root: 4:         0.07095454         0.07095454         0.03280133  

Iteration:    1   Subspace Size:   19
Root: 1:        -0.06280617        -0.00180325         0.00459841  
Root: 2:         0.01408425        -0.00136501         0.00469831  
Root: 3:         0.02094732        -0.00332457         0.00755592  
Root: 4:         0.06749825        -0.00345629         0.01047826  

Iteration:    2   Subspace Size:   23
Root: 1:        -0.06284793        -0.00004176         0.00072846  
Root: 2:         0.01403282        -0.00005143         0.00092707  
Root: 3:         0.02082758        -0.00011973         0.00171013  
Root: 4:         0.06718164        -0.00031661         0.00279552  

Iteration:    3   Subspace Size:   27
Root: 1:        -0.06284890        -0.00000097         0.00010063  
Root: 2:         0.01403075        -0.00000207         0.00016595  
Root: 3:         0.02082113        -0.00000645         0.00040475  
Root: 4:         0.06716235        -0.00001929         0.00058642  

Iteration:    4   Subspace Size:   31
Root: 1:        -0.06284892        -0.00000002         0.00001625  
Root: 2:         0.01403069        -0.00000005         0.00003551  
Root: 3:         0.02082085        -0.00000028         0.00007964  
Root: 4:         0.06716134        -0.00000101         0.00018503  

Iteration:    5   Subspace Size:   35
Root: 1:        -0.06284892        -0.00000000         0.00000229  
Root: 2:         0.01403069        -0.00000000         0.00000739  
Root: 3:         0.02082084        -0.00000001         0.00001404  
Root: 4:         0.06716126        -0.00000008         0.00004748  

Iteration:    6   Subspace Size:   39
Root: 1:        -0.06284892        -0.00000000         0.00000033  Converged
Root: 2:         0.01403069        -0.00000000         0.00000146  
Root: 3:         0.02082084        -0.00000000         0.00000248  
Root: 4:         0.06716126        -0.00000001         0.00001125  

Iteration:    7   Subspace Size:   42
Root: 1:        -0.06284892        -0.00000000         0.00000030  Converged
Root: 2:         0.01403069        -0.00000000         0.00000027  Converged
Root: 3:         0.02082084        -0.00000000         0.00000053  Converged
Root: 4:         0.06716126        -0.00000000         0.00000287  

Iteration:    8   Subspace Size:   43
Root: 1:        -0.06284892        -0.00000000         0.00000030  Converged
Root: 2:         0.01403069        -0.00000000         0.00000021  Converged
Root: 3:         0.02082084        -0.00000000         0.00000042  Converged
Root: 4:         0.06716126        -0.00000000         0.00000059  Converged

Davidson converged in 8 iterations
43 sigma vectors were formed

      Davidson Diagonalization Parameters
-----------------------------------------------
Number of roots to find:                    4
Number of guess vectors:                   15
Maximum subspace size:                    300
Number of vectors to save:                  4
Collapse vectors per root:                  2
Number of CSFs:                          2016
Maximum Davidson iterations:              500
Residual convergence:                 1.0e-06
Orthogonality tolerance:              1.0e-12
Use incremental sigma vectors:             No

Davidson memory usage:  12.58 MB

Guess Vectors:
  64 &  63 :  open  :    -0.083844
  64 &  62 :  open  :    -0.052808
  64 &  61 :  open  :    -0.005075
  63 &  62 :  open  :     0.012889
  64 &  60 :  open  :     0.012963
  64 &  58 :  open  :     0.047556
  64 &  59 :  open  :     0.056561
  63 &  61 :  open  :     0.060621
  64 &  57 :  open  :     0.066420
  63 &  60 :  open  :     0.078660
  62 &  61 :  open  :     0.091657
  64 &  56 :  open  :     0.100586
  62 &  60 :  open  :     0.109696
  63 &  58 :  open  :     0.113253
  64 &  55 :  open  :     0.119805

  Root           Eigenvalue       Energy Change        Residual
-------------------------------------------------------------------
Iteration:    0   Subspace Size:   15
Root: 1:        -0.01753673        -0.01753673         0.01949924  
Root: 2:         0.01523355         0.01523355         0.01969723  
Root: 3:         0.06696618         0.06696618         0.02291467  
Root: 4:         0.08366799         0.08366799         0.03041752  

Iteration:    1   Subspace Size:   19
Root: 1:        -0.01853073        -0.00099400         0.00255785  
Root: 2:         0.01424191        -0.00099164         0.00336188  
Root: 3:         0.06501948        -0.00194670         0.00460235  
Root: 4:         0.08077332        -0.00289467         0.00613051  

Iteration:    2   Subspace Size:   23
Root: 1:        -0.01854817        -0.00001744         0.00031585  
Root: 2:         0.01421221        -0.00002970         0.00062295  
Root: 3:         0.06495705        -0.00006242         0.00078817  
Root: 4:         0.08067131        -0.00010201         0.00118223  

Iteration:    3   Subspace Size:   27
Root: 1:        -0.01854842        -0.00000025         0.00004326  
Root: 2:         0.01421119        -0.00000102         0.00008053  
Root: 3:         0.06495519        -0.00000187         0.00015347  
Root: 4:         0.08066680        -0.00000451         0.00028412  

Iteration:    4   Subspace Size:   31
Root: 1:        -0.01854842        -0.00000000         0.00000795  
Root: 2:         0.01421118        -0.00000001         0.00001198  
Root: 3:         0.06495513        -0.00000006         0.00002986  
Root: 4:         0.08066659        -0.00000021         0.00005504  

Iteration:    5   Subspace Size:   35
Root: 1:        -0.01854842        -0.00000000         0.00000120  
Root: 2:         0.01421118        -0.00000000         0.00000197  
Root: 3:         0.06495513        -0.00000000         0.00000596  
Root: 4:         0.08066658        -0.00000001         0.00001318  

Iteration:    6   Subspace Size:   39
Root: 1:        -0.01854842        -0.00000000         0.00000019  Converged
Root: 2:         0.01421118        -0.00000000         0.00000030  Converged
Root: 3:         0.06495513        -0.00000000         0.00000103  
Root: 4:         0.08066658        -0.00000000         0.00000267  

Iteration:    7   Subspace Size:   41
Root: 1:        -0.01854842        -0.00000000         0.00000017  Converged
Root: 2:         0.01421118        -0.00000000         0.00000028  Converged
Root: 3:         0.06495513        -0.00000000         0.00000018  Converged
Root: 4:         0.08066658        -0.00000000         0.00000051  Converged

Davidson converged in 7 iterations
41 sigma vectors were formed

  Root   Mult.   Total Energy (a.u.)   Ex. Energy (a.u.)     Ex. Energy (eV)     Ex. Energy (nm)        Osc. (a.u.)  
-------------------------------------------------------------------------------------------------------------------
     1  singlet       -779.52493525
     2  triplet       -779.48063476          0.04430049          1.20547759       1028.50705361          0.00000000
     3  singlet       -779.44805564          0.07687961          2.09200027        592.65872303          0.09482478
     4  triplet       -779.44787515          0.07706010          2.09691162        591.27060827          0.00000000
     5  singlet       -779.44126550          0.08366975          2.27676947        544.56203117          0.67497769
     6  triplet       -779.39713120          0.12780405          3.47772450        356.50961090          0.00000000
     7  singlet       -779.39492508          0.13001017          3.53775621        350.46004669          0.13688510
     8  triplet       -779.38141975          0.14351550          3.90525473        317.48049565          0.00000000

Singlet  1: Largest CI coefficients:
  64  &  64 : closed :  -0.972145
  63  &  63 : closed :   0.144473
  63  &  64 :  open  :   0.117073
  64  &  63 :  open  :   0.117073

Triplet  2: Largest CI coefficients:
  63  &  64 :  open  :   0.701852
  64  &  63 :  open  :  -0.701852

Singlet  3: Largest CI coefficients:
  62  &  64 :  open  :   0.628147
  64  &  62 :  open  :   0.628147
  63  &  64 :  open  :   0.247101
  64  &  63 :  open  :   0.247101
  62  &  63 :  open  :   0.182383
  63  &  62 :  open  :   0.182383

Triplet  4: Largest CI coefficients:
  62  &  64 :  open  :   0.679361
  64  &  62 :  open  :  -0.679361
  62  &  63 :  open  :   0.186601
  63  &  62 :  open  :  -0.186601

Singlet  5: Largest CI coefficients:
  63  &  64 :  open  :   0.619928
  64  &  63 :  open  :   0.619928
  62  &  64 :  open  :  -0.252675
  64  &  62 :  open  :  -0.252675
  63  &  63 : closed :   0.193090
  64  &  64 : closed :   0.179489

Triplet  6: Largest CI coefficients:
  61  &  64 :  open  :   0.628791
  64  &  61 :  open  :  -0.628791
  60  &  64 :  open  :  -0.286664
  64  &  60 :  open  :   0.286664

Singlet  7: Largest CI coefficients:
  61  &  64 :  open  :  -0.610182
  64  &  61 :  open  :  -0.610182
  63  &  63 : closed :  -0.253070
  60  &  64 :  open  :   0.243088
  64  &  60 :  open  :   0.243088
  60  &  63 :  open  :   0.108501
  63  &  60 :  open  :   0.108501

Triplet  8: Largest CI coefficients:
  60  &  64 :  open  :  -0.630653
  64  &  60 :  open  :   0.630653
  61  &  64 :  open  :  -0.291973
  64  &  61 :  open  :   0.291973

Singlet state dipole moments:

  Root       Dx         Dy         Dz         |D|  (Debye)
------------------------------------------------------------
     1   -17.1702     2.4206     0.7879    17.3578
     2    -9.7472     2.0604    -2.8986    10.3757
     3   -17.9771     2.2116     0.6307    18.1236
     4    -0.5307    -0.4490     1.0405     1.2513

Triplet state dipole moments:

  Root       Dx         Dy         Dz         |D|  (Debye)
------------------------------------------------------------
     1   -11.8032     0.7449     0.6605    11.8452
     2    -8.2847     2.0590    -3.4993     9.2261
     3     0.2560    -0.4062     1.0385     1.1441
     4   -10.6516     0.1401     2.8639    11.0308

Transition dipole moments between singlet states:

    Transition       Tx         Ty         Tz         |T| (a.u.)
------------------------------------------------------------------
     1 ->    2     1.3264    -0.2746    -0.1239     1.3602
     1 ->    3     3.4072    -0.6736    -0.1954     3.4786
     1 ->    4     1.1046    -0.2842     0.5276     1.2567
     2 ->    3    -1.4418     0.0039     0.6341     1.5750
     2 ->    4     0.1162    -0.1217     0.1691     0.2386
     3 ->    4     0.4103    -0.2481     0.4223     0.6389

Transition dipole moments between triplet states:

    Transition       Tx         Ty         Tz         |T| (a.u.)
-------------------- in gcp call
 n=          32
 coors(1) =   -9.64763544165192        2.19840154360634     
 -6.767789713331617E-003
 coors(2) =   -8.12931764068290        1.86919464119427     
   2.08563606032306     
 elements:            7           6
 gcp_e =   0.000000000000000E+000
 echo:  F
 pbc:  F
 method =pbeh3c              
 in gcp call
 n=          32
 coors(1) =   -9.64763544165192        2.19840154360634     
 -6.767789713331617E-003
 coors(2) =   -8.12931764068290        1.86919464119427     
   2.08563606032306     
 elements:            7           6
 gcp_e =   0.000000000000000E+000
 echo:  F
 pbc:  F
 method =pbeh3c              
----------------------------------------------
     1 ->    2     0.0887     0.0089    -0.1198     0.1493
     1 ->    3     0.0371     0.2551    -0.7115     0.7568
     1 ->    4    -0.4323     0.0729    -0.0617     0.4428
     2 ->    3     0.0738     0.0122     0.0199     0.0774
     2 ->    4     0.1863    -0.0595     0.1799     0.2657
     3 ->    4     2.5851    -0.2375    -0.1534     2.6005

Magnetic transition dipole moments and rotational strengths:

 Transition      Lx         Ly         Lz       R(len)     R(vel) (a.u.)
------------------------------------------------------------------------
 1 ->    2    -0.1059     0.1589    -0.3793     0.1372     0.4271
 1 ->    3     0.1999    -0.3376    -0.0411    -0.9164    -2.2282
 1 ->    4     0.2465     0.1273     0.1611    -0.3210    -0.5458

Electric transition quadrupole moments (Cartesian):

 Transition      Qxy        Qxz        Qyz        Qxx        Qyy        Qzz       norm (a.u.)
----------------------------------------------------------------------------------------------
 1 ->    2     1.3219    -0.4756    -0.1254    -6.1253    -0.1596     0.1768     6.2901
 1 ->    3     2.4645    -1.1189    -0.0869   -13.7712    -0.4461     0.6384    14.0565
 1 ->    4    -1.9387     1.6546    -0.0275     9.2458     0.4303    -0.8296     9.6361


Building Xtilde...

Building Z-vector RHS...

 Generating 2nd functional diffs
Solving CPSCF equations
Using DIIS solver

 Iter         Residual      
------  --------------------
    1      3.567798484805
    2      6.394177252321
    3      1.179972606459
    4      0.156959468327
    5      0.022071207455
    6      0.010311732381
    7      0.005212063801
    8      0.002056146872
    9      0.000612658842
   10      0.000171629712
   11      0.000059131805
   12      0.000034116597
   13      0.000012340980
   14      0.000005157837
   15      0.000002077815
   16      0.000001249771
   17      0.000000852578

CPSCF converged

Building X...

Computing grad Generating 2nd functional diffs
 Generating 2nd functional diffs
Building Xtilde...

Building Z-vector RHS...

 Generating 2nd functional diffs
Solving CPSCF equations
Using DIIS solver

 Iter         Residual      
------  --------------------
    1      2.513741428444
    2      5.349446238276
    3      0.894393389398
    4      0.100023249144
    5      0.035084879255
    6      0.012170975428
    7      0.003927580058
    8      0.001304293089
    9      0.000515413795
   10      0.000125115391
   11      0.000054907094
   12      0.000028578261
   13      0.000017342634
   14      0.000007349663
   15      0.000001900442
   16      0.000001292195
   17      0.000000449661

CPSCF converged

Building X...

Computing grad Generating 2nd functional diffs
 Generating 2nd functional diffs
Building Xtilde...

Building Z-vector RHS...

 Generating 2nd functional diffs
Solving CPSCF equations
Using DIIS solver

 Iter         Residual      
------  --------------------
    1      1.271578877623
    2      1.988805536090
    3      0.136489494515
    4      0.048235849266
    5      0.014466055432
    6      0.006497190392
    7      0.002072143425
    8      0.000547466757
    9      0.000119037524
   10      0.000059955985
   11      0.000021824597
   12      0.000012247172
   13      0.000005695643
   14      0.000002195180
   15      0.000001489065
   16      0.000000552093

CPSCF converged

Building X...

 Generating 2nd functional diffs
 Generating 2nd functional diffs
Lower state energy:      -779.4480556423
Upper state energy:      -779.4412654978
Energy difference:          0.0067901445
 Energy calculation finished, energy:  0.000000000E+00

Converting Cartesians to HDLC

Converting Cartesians to HDLC

Converting Cartesians to HDLC
 in dlf_makehessian...
Updating Hessian with the BFGS update, No     3
Testing convergence  in cycle    4
    Energy  0.0000E+00 Target: 1.0000E-05 converged?  yes
  Max step  7.3318E+00 Target: 4.0000E-04 converged?   no
  RMS step  8.4286E-01 Target: 2.6667E-04 converged?   no
  Max grad  1.1785E-01 Target: 1.0000E-04 converged?   no
  RMS grad  2.4410E-02 Target: 6.6667E-05 converged?   no

Converting HDLC to Cartesians
 in gcp call
 n=          32
 coors(1) =   -9.26993199544838        2.24551159074772     
 -0.466710792165514     
 coors(2) =   -8.25899602842452        1.81511869836712     
   1.86492162322995     
 elements:            7           6
 gcp_e =    1.00000000000000     
 echo:  F
 pbc:  F
 method =pbeh3c              
DFTD Energy:    -0.0210538 hartree
gCP Energy:     0.0599310 hartree
| Total AOs: 316    Total MOs: 298
Setting up the DFT grid...
| time to set the grid = 0.06 s
DFT grid points: 367480 (11483 points/atom)

                      *** Start SCF Iterations ***

 Iter     DIIS Error       Energy change      Electrons        XC Energy           Energy        Time(s)
----------------------------------------------------------------------------------------------------------
Initial temperature is 0.250000
| Skip purify step
|    1     0.2417266861    -778.5639082075   125.1722587542   -64.1062078776    -778.5639082075     1.30  
|    2     0.0500049549      +6.5592085038   125.9999872377   -63.8980598455    -772.0046997037     1.29  
|    3     0.0637594385      +0.0366930828   125.9999873139   -63.7556646470    -771.9680066209     1.28  
|    4     0.0165523891      -0.1449425915   125.9999868631   -63.8351366072    -772.1129492124     1.26  
|    5     0.0119844251      -0.0053887307   125.9999867552   -63.8433791249    -772.1183379431     1.21  
|    6     0.0037127385      -0.0035130516   125.9999868757   -63.8452116891    -772.1218509948     1.19  
|    7     0.0009009810      -0.0005073638   125.9999867351   -63.8406108945    -772.1223583586     1.17  
|    8     0.0005699766      -0.0000283728   125.9999867472   -63.8400192339    -772.1223867313     1.13  
|    9     0.0001582518      -0.0000114652   125.9999867207   -63.8401196583    -772.1223981965     1.32  
|   10     0.0000428236      -0.0000009071   125.9999867226   -63.8403996663    -772.1223991036     1.08  
----------------------------------------------------------------------------------------------------------
FINAL ENERGY: -772.1223991036 a.u.
Fractional Occupation Entropy: 0.0000000000
Mermin Free Energy:            -772.1223991036
DISPERSION CONTRIBUTION TO ENERGY: -0.0210537793 a.u.
GCP BSSE CORRECTION: 0.0599309789 a.u.
HOMO-LUMO GAP: 2.238 eV
CENTER OF MASS: {-0.073406, -0.160597, 0.051435} ANGS
DIPOLE MOMENT: {-3.690734, 1.503255, -0.943819} (|D| = 4.095374) DEBYE
Writing out molden info

Running Mulliken population analysis...


  Restricted hh-TDA Parameters
--------------------------------------------
Number of occupied orbitals:            64
Number of virtual orbitals:            234
Number of molecular orbitals:          298
Number of basis functions:             316
Multiplicity of target state:      singlet

 Generating 2nd functional diffs
Reference energy:             -779.4525547441
Number of electrons:           127.9999865124
XC energy:                     -65.1542489658

      Davidson Diagonalization Parameters
-----------------------------------------------
Number of roots to find:                    4
Number of guess vectors:                   15
Maximum subspace size:                    300
Number of vectors to save:                  4
Collapse vectors per root:                  2
Number of CSFs:                          2080
Maximum Davidson iterations:              500
Residual convergence:                 1.0e-06
Orthogonality tolerance:              1.0e-12
Use incremental sigma vectors:             No

Davidson memory usage:  12.89 MB

Guess Vectors:
  64 &  64 : closed :    -0.165986
  64 &  63 :  open  :    -0.094535
  64 &  62 :  open  :    -0.074828
  64 &  61 :  open  :    -0.031028
  63 &  63 : closed :    -0.023084
  63 &  62 :  open  :    -0.003377
  64 &  60 :  open  :     0.012888
  62 &  62 : closed :     0.016330
  64 &  57 :  open  :     0.037667
  63 &  61 :  open  :     0.040423
  64 &  58 :  open  :     0.041351
  64 &  59 :  open  :     0.043513
  62 &  61 :  open  :     0.060130
  63 &  60 :  open  :     0.084339
  64 &  56 :  open  :     0.089897

  Root           Eigenvalue       Energy Change        Residual
-------------------------------------------------------------------
Iteration:    0   Subspace Size:   15
Root: 1:        -0.07263015        -0.07263015         0.03621363  
Root: 2:        -0.00194611        -0.00194611         0.03269893  
Root: 3:         0.00971526         0.00971526         0.04001724  
Root: 4:         0.06410645         0.06410645         0.03263563  

Iteration:    1   Subspace Size:   19
Root: 1:        -0.07473584        -0.00210569         0.00532346  
Root: 2:        -0.00447580        -0.00252969         0.00723058  
Root: 3:         0.00635493        -0.00336033         0.00677341  
Root: 4:         0.06076285        -0.00334360         0.01197325  

Iteration:    2   Subspace Size:   23
Root: 1:        -0.07479224        -0.00005641         0.00087757  
Root: 2:        -0.00460059        -0.00012479         0.00139553  
Root: 3:         0.00624861        -0.00010632         0.00147753  
Root: 4:         0.06034324        -0.00041960         0.00555162  

Iteration:    3   Subspace Size:   27
Root: 1:        -0.07479358        -0.00000133         0.00013141  
Root: 2:        -0.00460466        -0.00000407         0.00025139  
Root: 3:         0.00624366        -0.00000495         0.00026247  
Root: 4:         0.06026784        -0.00007540         0.00159928  

Iteration:    4   Subspace Size:   31
Root: 1:        -0.07479360        -0.00000003         0.00001916  
Root: 2:        -0.00460478        -0.00000012         0.00004410  
Root: 3:         0.00624350        -0.00000016         0.00004838  
Root: 4:         0.06026180        -0.00000605         0.00044855  

Iteration:    5   Subspace Size:   35
Root: 1:        -0.07479360        -0.00000000         0.00000269  
Root: 2:        -0.00460478        -0.00000000         0.00000858  
Root: 3:         0.00624350        -0.00000000         0.00001050  
Root: 4:         0.06026118        -0.00000062         0.00014417  

Iteration:    6   Subspace Size:   39
Root: 1:        -0.07479360        -0.00000000         0.00000041  Converged
Root: 2:        -0.00460478        -0.00000000         0.00000144  
Root: 3:         0.00624350        -0.00000000         0.00000189  
Root: 4:         0.06026113        -0.00000005         0.00003498  

Iteration:    7   Subspace Size:   42
Root: 1:        -0.07479360        -0.00000000         0.00000031  Converged
Root: 2:        -0.00460478        -0.00000000         0.00000024  Converged
Root: 3:         0.00624350        -0.00000000         0.00000033  Converged
Root: 4:         0.06026113        -0.00000000         0.00000687  

Iteration:    8   Subspace Size:   43
Root: 1:        -0.07479360        -0.00000000         0.00000030  Converged
Root: 2:        -0.00460478        -0.00000000         0.00000021  Converged
Root: 3:         0.00624350        -0.00000000         0.00000033  Converged
Root: 4:         0.06026113        -0.00000000         0.00000148  

Iteration:    9   Subspace Size:   44
Root: 1:        -0.07479360        -0.00000000         0.00000030  Converged
Root: 2:        -0.00460478        -0.00000000         0.00000021  Converged
Root: 3:         0.00624350        -0.00000000         0.00000033  Converged
Root: 4:         0.06026113        -0.00000000         0.00000031  Converged

Davidson converged in 9 iterations
44 sigma vectors were formed

      Davidson Diagonalization Parameters
-----------------------------------------------
Number of roots to find:                    4
Number of guess vectors:                   15
Maximum subspace size:                    300
Number of vectors to save:                  4
Collapse vectors per root:                  2
Number of CSFs:                          2016
Maximum Davidson iterations:              500
Residual convergence:                 1.0e-06
Orthogonality tolerance:              1.0e-12
Use incremental sigma vectors:             No

Davidson memory usage:  12.58 MB

Guess Vectors:
  64 &  63 :  open  :    -0.094535
  64 &  62 :  open  :    -0.074828
  64 &  61 :  open  :    -0.031028
  63 &  62 :  open  :    -0.003377
  64 &  60 :  open  :     0.012888
  64 &  57 :  open  :     0.037667
  63 &  61 :  open  :     0.040423
  64 &  58 :  open  :     0.041351
  64 &  59 :  open  :     0.043513
  62 &  61 :  open  :     0.060130
  63 &  60 :  open  :     0.084339
  64 &  56 :  open  :     0.089897
  62 &  60 :  open  :     0.104046
  63 &  57 :  open  :     0.109118
  63 &  58 :  open  :     0.112802

  Root           Eigenvalue       Energy Change        Residual
-------------------------------------------------------------------
Iteration:    0   Subspace Size:   15
Root: 1:        -0.02257969        -0.02257969         0.02250888  
Root: 2:        -0.00014694        -0.00014694         0.02068282  
Root: 3:         0.05924458         0.05924458         0.02232206  
Root: 4:         0.06491774         0.06491774         0.03443792  

Iteration:    1   Subspace Size:   19
Root: 1:        -0.02397844        -0.00139875         0.00325718  
Root: 2:        -0.00119199        -0.00104505         0.00327652  
Root: 3:         0.05737318        -0.00187140         0.00612424  
Root: 4:         0.06112467        -0.00379307         0.00813860  

Iteration:    2   Subspace Size:   23
Root: 1:        -0.02400516        -0.00002673         0.00050504  
Root: 2:        -0.00122007        -0.00002808         0.00059115  
Root: 3:         0.05725912        -0.00011405         0.00135552  
Root: 4:         0.06093495        -0.00018972         0.00162191  

Iteration:    3   Subspace Size:   27
Root: 1:        -0.02400572        -0.00000056         0.00007314  
Root: 2:        -0.00122085        -0.00000078         0.00009721  
Root: 3:         0.05725375        -0.00000538         0.00026277  
Root: 4:         0.06092805        -0.00000690         0.00039138  

Iteration:    4   Subspace Size:   31
Root: 1:        -0.02400573        -0.00000001         0.00001069  
Root: 2:        -0.00122087        -0.00000002         0.00001426  
Root: 3:         0.05725355        -0.00000019         0.00005855  
Root: 4:         0.06092769        -0.00000036         0.00008437  

Iteration:    5   Subspace Size:   35
Root: 1:        -0.02400574        -0.00000000         0.00000152  
Root: 2:        -0.00122087        -0.00000000         0.00000210  
Root: 3:         0.05725354        -0.00000001         0.00001038  
Root: 4:         0.06092767        -0.00000002         0.00001842  

Iteration:    6   Subspace Size:   39
Root: 1:        -0.02400574        -0.00000000         0.00000021  Converged
Root: 2:        -0.00122087        -0.00000000         0.00000036  Converged
Root: 3:         0.05725354        -0.00000000         0.00000206  
Root: 4:         0.06092767        -0.00000000         0.00000336  

Iteration:    7   Subspace Size:   41
Root: 1:        -0.02400574        -0.00000000         0.00000019  Converged
Root: 2:        -0.00122087        -0.00000000         0.00000036  Converged
Root: 3:         0.05725354        -0.00000000         0.00000034  Converged
Root: 4:         0.06092767        -0.00000000         0.00000057  Converged

Davidson converged in 7 iterations
41 sigma vectors were formed

  Root   Mult.   Total Energy (a.u.)   Ex. Energy (a.u.)     Ex. Energy (eV)     Ex. Energy (nm)        Osc. (a.u.)  
-------------------------------------------------------------------------------------------------------------------
     1  singlet       -779.52734835
     2  triplet       -779.47656048          0.05078787          1.38200801        897.13098741          0.00000000
     3  singlet       -779.45715952          0.07018882          1.90993476        649.15421839          0.23375606
     4  triplet       -779.45377561          0.07357274          2.00201572        619.29693929          0.00000000
     5  singlet       -779.44631125          0.08103710          2.20513132        562.25322995          0.25224105
     6  triplet       -779.39530120          0.13204715          3.59318512        345.05380726          0.00000000
     7  singlet       -779.39229361          0.13505473          3.67502571        337.36966936          0.15591216
     8  triplet       -779.39162707          0.13572127          3.69316318        335.71281443          0.00000000

Singlet  1: Largest CI coefficients:
  64  &  64 : closed :   0.970150
  63  &  64 :  open  :   0.146255
  64  &  63 :  open  :   0.146255

Triplet  2: Largest CI coefficients:
  63  &  64 :  open  :  -0.690987
  64  &  63 :  open  :   0.690987

Singlet  3: Largest CI coefficients:
  62  &  64 :  open  :  -0.483772
  64  &  62 :  open  :  -0.483772
  63  &  64 :  open  :  -0.480086
  64  &  63 :  open  :  -0.480086
  64  &  64 : closed :   0.156362

Triplet  4: Largest CI coefficients:
  62  &  64 :  open  :   0.688448
  64  &  62 :  open  :  -0.688448
  62  &  63 :  open  :  -0.107616
  63  &  62 :  open  :   0.107616

Singlet  5: Largest CI coefficients:
  62  &  64 :  open  :   0.494027
  64  &  62 :  open  :   0.494027
  63  &  64 :  open  :  -0.468203
  64  &  63 :  open  :  -0.468203
  64  &  64 : closed :   0.151964

Triplet  6: Largest CI coefficients:
  60  &  64 :  open  :   0.677282
  64  &  60 :  open  :  -0.677282
  56  &  64 :  open  :  -0.100855
  64  &  56 :  open  :   0.100855
  59  &  64 :  open  :   0.100205
  64  &  59 :  open  :  -0.100205

Singlet  7: Largest CI coefficients:
  60  &  64 :  open  :  -0.643564
  64  &  60 :  open  :  -0.643564
  63  &  63 : closed :  -0.192375
  61  &  64 :  open  :  -0.154523
  64  &  61 :  open  :  -0.154523
  63  &  64 :  open  :  -0.104204
  64  &  63 :  open  :  -0.104204

Triplet  8: Largest CI coefficients:
  61  &  64 :  open  :  -0.690376
  64  &  61 :  open  :   0.690376

Singlet state dipole moments:

  Root       Dx         Dy         Dz         |D|  (Debye)
------------------------------------------------------------
     1   -16.9054     2.6111     0.5457    17.1146
     2   -11.9347     1.8368    -1.0108    12.1175
     3   -11.8710     1.5083    -0.1183    11.9671
     4     0.5037    -0.1990    -0.0898     0.5490

Triplet state dipole moments:

  Root       Dx         Dy         Dz         |D|  (Debye)
------------------------------------------------------------
     1   -10.5110     0.4425     1.0805    10.5756
     2    -8.5064     1.8053    -2.0718     8.9392
     3     1.8608    -0.1404    -0.5554     1.9470
     4   -11.8682     0.2743     3.0998    12.2694

Transition dipole moments between singlet states:

    Transition       Tx         Ty         Tz         |T| (a.u.)
------------------------------------------------------------------
     1 ->    2    -2.1737     0.5125    -0.0884     2.2351
     1 ->    3    -2.1140     0.4471    -0.0149     2.1608
     1 ->    4    -1.2608     0.2696    -0.2632     1.3159
     2 ->    3    -1.3652    -0.1017     0.7204     1.5470
     2 ->    4    -0.0722    -0.1872     0.3643     0.4159
     3 ->    4     0.0682    -0.1600     0.3642     0.4036

Transition dipole moments between triplet states:

    Transition       Tx         Ty         Tz         |T| (a.u.)
------------------------------------------------------------------
     1 ->    2    -0.0355    -0.1735     0.3874     0.4 in gcp call
 n=          32
 coors(1) =   -9.26993199544838        2.24551159074772     
 -0.466710792165514     
 coors(2) =   -8.25899602842452        1.81511869836712     
   1.86492162322995     
 elements:            7           6
 gcp_e =   0.000000000000000E+000
 echo:  F
 pbc:  F
 method =pbeh3c              
 in gcp call
 n=          32
 coors(1) =   -9.26993199544838        2.24551159074772     
 -0.466710792165514     
 coors(2) =   -8.25899602842452        1.81511869836712     
   1.86492162322995     
 elements:            7           6
 gcp_e =   0.000000000000000E+000
 echo:  F
 pbc:  F
 method =pbeh3c              
260
     1 ->    3     0.0026     0.2447    -0.5231     0.5775
     1 ->    4    -0.4580     0.0141     0.2016     0.5006
     2 ->    3    -0.2264     0.0552    -0.0917     0.2504
     2 ->    4    -0.3081     0.1177    -0.1793     0.3754
     3 ->    4     1.7354    -0.1462    -0.3426     1.7750

Magnetic transition dipole moments and rotational strengths:

 Transition      Lx         Ly         Lz       R(len)     R(vel) (a.u.)
------------------------------------------------------------------------
 1 ->    2     0.0046     0.1665     0.3061    -0.0483     0.6682
 1 ->    3    -0.2260     0.5424    -0.0727    -0.7214    -4.7481
 1 ->    4    -0.2191     0.2502    -0.0480    -0.3564    -0.7355

Electric transition quadrupole moments (Cartesian):

 Transition      Qxy        Qxz        Qyz        Qxx        Qyy        Qzz       norm (a.u.)
----------------------------------------------------------------------------------------------
 1 ->    2    -1.9400     0.3039     0.1579    10.1249     0.3162     0.0602    10.3197
 1 ->    3    -0.9216     0.0179     0.0386     7.2127     0.1282    -0.1230     7.2736
 1 ->    4     1.3238     0.4264    -0.0957    -8.6362    -0.2645    -0.2753     8.7563


Building Xtilde...

Building Z-vector RHS...

 Generating 2nd functional diffs
Solving CPSCF equations
Using DIIS solver

 Iter         Residual      
------  --------------------
    1      2.885077515102
    2      5.390525213367
    3      0.946242440632
    4      0.123361702568
    5      0.018198524825
    6      0.006368937809
    7      0.002474638014
    8      0.000998215345
    9      0.000279837267
   10      0.000093111507
   11      0.000033755796
   12      0.000019483268
   13      0.000007371295
   14      0.000003943355
   15      0.000001376271
   16      0.000000885642

CPSCF converged

Building X...

Computing grad Generating 2nd functional diffs
 Generating 2nd functional diffs
Building Xtilde...

Building Z-vector RHS...

 Generating 2nd functional diffs
Solving CPSCF equations
Using DIIS solver

 Iter         Residual      
------  --------------------
    1      3.041506927869
    2      6.010800241601
    3      0.957987477406
    4      0.116833406076
    5      0.023557865047
    6      0.007340075352
    7      0.002679791478
    8      0.001243476527
    9      0.000450451149
   10      0.000126803367
   11      0.000038668975
   12      0.000018817508
   13      0.000006700280
   14      0.000003615996
   15      0.000001362973
   16      0.000000852746

CPSCF converged

Building X...

Computing grad Generating 2nd functional diffs
 Generating 2nd functional diffs
Building Xtilde...

Building Z-vector RHS...

 Generating 2nd functional diffs
Solving CPSCF equations
Using DIIS solver

 Iter         Residual      
------  --------------------
    1      1.482682924939
    2      2.296351209943
    3      0.171179753553
    4      0.047957696117
    5      0.011903371218
    6      0.005716583282
    7      0.001985530410
    8      0.000526254075
    9      0.000138551445
   10      0.000056716498
   11      0.000016599153
   12      0.000006668727
   13      0.000002439304
   14      0.000001142772
   15      0.000000847101

CPSCF converged

Building X...

 Generating 2nd functional diffs
 Generating 2nd functional diffs
Lower state energy:      -779.4571595243
Upper state energy:      -779.4463112484
Energy difference:          0.0108482759
 Energy calculation finished, energy:  0.000000000E+00

Converting Cartesians to HDLC

Converting Cartesians to HDLC

Converting Cartesians to HDLC
 in dlf_makehessian...
Updating Hessian with the BFGS update, No     4
Testing convergence  in cycle    5
    Energy  0.0000E+00 Target: 1.0000E-05 converged?  yes
  Max step  1.4762E+00 Target: 4.0000E-04 converged?   no
  RMS step  2.1231E-01 Target: 2.6667E-04 converged?   no
  Max grad  2.9164E-01 Target: 1.0000E-04 converged?   no
  RMS grad  5.0188E-02 Target: 6.6667E-05 converged?   no

Converting HDLC to Cartesians
 in gcp call
 n=          32
 coors(1) =   -9.58081234052049        2.17195420108383     
 -0.127742388407223     
 coors(2) =   -8.20117805403636        1.85098335244837     
   2.01544026726089     
 elements:            7           6
 gcp_e =    1.00000000000000     
 echo:  F
 pbc:  F
 method =pbeh3c              
DFTD Energy:    -0.0208381 hartree
gCP Energy:     0.0561132 hartree
| Total AOs: 316    Total MOs: 298
Setting up the DFT grid...
| time to set the grid = 0.06 s
DFT grid points: 367788 (11493 points/atom)

                      *** Start SCF Iterations ***

 Iter     DIIS Error       Energy change      Electrons        XC Energy           Energy        Time(s)
----------------------------------------------------------------------------------------------------------
Initial temperature is 0.250000
| Skip purify step
|    1     0.1230582168    -778.9514700834   125.6673481102   -64.3136210899    -778.9514700834     1.30  
|    2     0.0777152824      +6.9986906921   125.9999474760   -63.7185580224    -771.9527793913     1.28  
|    3     0.0951243510      +0.0805336144   125.9999524947   -63.8418187494    -771.8722457769     1.28  
|    4     0.0161580497      -0.2686195616   125.9999508247   -63.8397511581    -772.1408653386     1.27  
|    5     0.0152449244      -0.0090389083   125.9999511660   -63.8220697008    -772.1499042469     1.23  
|    6     0.0049137595      -0.0082586437   125.9999510768   -63.8181822906    -772.1581628906     1.20  
|    7     0.0017011874      -0.0009846175   125.9999512269   -63.8251840254    -772.1591475081     1.17  
|    8     0.0009355187      -0.0001676063   125.9999511895   -63.8249156413    -772.1593151144     1.15  
|    9     0.0001872083      -0.0000334224   125.9999511977   -63.8251810090    -772.1593485367     1.32  
|   10     0.0001184264      -0.0000034258   125.9999511844   -63.8247831875    -772.1593519625     1.11  
|   11     0.0000482250      -0.0000006505   125.9999511858   -63.8248479711    -772.1593526130     1.08  
----------------------------------------------------------------------------------------------------------
FINAL ENERGY: -772.1593526130 a.u.
Fractional Occupation Entropy: 0.0000000000
Mermin Free Energy:            -772.1593526130
DISPERSION CONTRIBUTION TO ENERGY: -0.0208381101 a.u.
GCP BSSE CORRECTION: 0.0561131542 a.u.
HOMO-LUMO GAP: 2.159 eV
CENTER OF MASS: {-0.045886, -0.134040, -0.028798} ANGS
DIPOLE MOMENT: {-5.746232, 1.211717, 0.665536} (|D| = 5.910193) DEBYE
Writing out molden info

Running Mulliken population analysis...


  Restricted hh-TDA Parameters
--------------------------------------------
Number of occupied orbitals:            64
Number of virtual orbitals:            234
Number of molecular orbitals:          298
Number of basis functions:             316
Multiplicity of target state:      singlet

 Generating 2nd functional diffs
Reference energy:             -779.4968127212
Number of electrons:           127.9999504111
XC energy:                     -65.1383667765

      Davidson Diagonalization Parameters
-----------------------------------------------
Number of roots to find:                    4
Number of guess vectors:                   15
Maximum subspace size:                    300
Number of vectors to save:                  4
Collapse vectors per root:                  2
Number of CSFs:                          2080
Maximum Davidson iterations:              500
Residual convergence:                 1.0e-06
Orthogonality tolerance:              1.0e-12
Use incremental sigma vectors:             No

Davidson memory usage:  12.89 MB

Guess Vectors:
  64 &  64 : closed :    -0.161500
  64 &  63 :  open  :    -0.088449
  64 &  62 :  open  :    -0.060264
  63 &  63 : closed :    -0.015398
  64 &  60 :  open  :     0.005198
  64 &  61 :  open  :     0.009399
  63 &  62 :  open  :     0.012787
  64 &  59 :  open  :     0.032235
  62 &  62 : closed :     0.040973
  64 &  58 :  open  :     0.045535
  64 &  57 :  open  :     0.056769
  63 &  60 :  open  :     0.078248
  63 &  61 :  open  :     0.082450
  64 &  56 :  open  :     0.097256
  63 &  59 :  open  :     0.105285

  Root           Eigenvalue       Energy Change        Residual
-------------------------------------------------------------------
Iteration:    0   Subspace Size:   15
Root: 1:        -0.07248854        -0.07248854         0.03402169  
Root: 2:         0.01245349         0.01245349         0.03024396  
Root: 3:         0.02948241         0.02948241         0.04329293  
Root: 4:         0.06850242         0.06850242         0.03385336  

Iteration:    1   Subspace Size:   19
Root: 1:        -0.07435778        -0.00186924         0.00442207  
Root: 2:         0.01020123        -0.00225226         0.00689343  
Root: 3:         0.02577793        -0.00370448         0.00817014  
Root: 4:         0.06478132        -0.00372110         0.00991145  

Iteration:    2   Subspace Size:   23
Root: 1:        -0.07439520        -0.00003742         0.00068712  
Root: 2:         0.01008096        -0.00012027         0.00133434  
Root: 3:         0.02563142        -0.00014651         0.00178151  
Root: 4:         0.06450806        -0.00027327         0.00390527  

Iteration:    3   Subspace Size:   27
Root: 1:        -0.07439609        -0.00000089         0.00008457  
Root: 2:         0.01007659        -0.00000437         0.00023921  
Root: 3:         0.02562469        -0.00000673         0.00031687  
Root: 4:         0.06446290        -0.00004516         0.00102104  

Iteration:    4   Subspace Size:   31
Root: 1:        -0.07439610        -0.00000001         0.00001253  
Root: 2:         0.01007647        -0.00000012         0.00005058  
Root: 3:         0.02562449        -0.00000020         0.00006259  
Root: 4:         0.06446012        -0.00000278         0.00025998  

Iteration:    5   Subspace Size:   35
Root: 1:        -0.07439610        -0.00000000         0.00000190  
Root: 2:         0.01007646        -0.00000000         0.00001044  
Root: 3:         0.02562448        -0.00000001         0.00001258  
Root: 4:         0.06445994        -0.00000019         0.00006022  

Iteration:    6   Subspace Size:   39
Root: 1:        -0.07439610        -0.00000000         0.00000027  Converged
Root: 2:         0.01007646        -0.00000000         0.00000192  
Root: 3:         0.02562448        -0.00000000         0.00000232  
Root: 4:         0.06445993        -0.00000001         0.00001391  

Iteration:    7   Subspace Size:   42
Root: 1:        -0.07439610        -0.00000000         0.00000027  Converged
Root: 2:         0.01007646        -0.00000000         0.00000030  Converged
Root: 3:         0.02562448        -0.00000000         0.00000049  Converged
Root: 4:         0.06445993        -0.00000000         0.00000333  

Iteration:    8   Subspace Size:   43
Root: 1:        -0.07439610        -0.00000000         0.00000026  Converged
Root: 2:         0.01007646        -0.00000000         0.00000029  Converged
Root: 3:         0.02562448        -0.00000000         0.00000049  Converged
Root: 4:         0.06445993        -0.00000000         0.00000074  Converged

Davidson converged in 8 iterations
43 sigma vectors were formed

      Davidson Diagonalization Parameters
-----------------------------------------------
Number of roots to find:                    4
Number of guess vectors:                   15
Maximum subspace size:                    300
Number of vectors to save:                  4
Collapse vectors per root:                  2
Number of CSFs:                          2016
Maximum Davidson iterations:              500
Residual convergence:                 1.0e-06
Orthogonality tolerance:              1.0e-12
Use incremental sigma vectors:             No

Davidson memory usage:  12.58 MB

Guess Vectors:
  64 &  63 :  open  :    -0.088449
  64 &  62 :  open  :    -0.060264
  64 &  60 :  open  :     0.005198
  64 &  61 :  open  :     0.009399
  63 &  62 :  open  :     0.012787
  64 &  59 :  open  :     0.032235
  64 &  58 :  open  :     0.045535
  64 &  57 :  open  :     0.056769
  63 &  60 :  open  :     0.078248
  63 &  61 :  open  :     0.082450
  64 &  56 :  open  :     0.097256
  63 &  59 :  open  :     0.105285
  62 &  60 :  open  :     0.106434
  62 &  61 :  open  :     0.110636
  64 &  55 :  open  :     0.115530

  Root           Eigenvalue       Energy Change        Residual
-------------------------------------------------------------------
Iteration:    0   Subspace Size:   15
Root: 1:        -0.01757468        -0.01757468         0.02216729  
Root: 2:         0.01435024         0.01435024         0.02176463  
Root: 3:         0.06278088         0.06278088         0.02211909  
Root: 4:         0.08246542         0.08246542         0.03085565  

Iteration:    1   Subspace Size:   19
Root: 1:        -0.01894688        -0.00137221         0.00331421  
Root: 2:         0.01308162        -0.00126862         0.00407164  
Root: 3:         0.06096120        -0.00181968         0.00491620  
Root: 4:         0.07960383        -0.00286158         0.00633392  

Iteration:    2   Subspace Size:   23
Root: 1:        -0.01897572        -0.00002884         0.00045765  
Root: 2:         0.01303864        -0.00004298         0.00071099  
Root: 3:         0.06088514        -0.00007606         0.00099553  
Root: 4:         0.07947450        -0.00012933         0.00188842  

Iteration:    3   Subspace Size:   27
Root: 1:        -0.01897623        -0.00000051         0.00005998  
Root: 2:         0.01303730        -0.00000134         0.00010686  
Root: 3:         0.06088236        -0.00000278         0.00020850  
Root: 4:         0.07946486        -0.00000964         0.00037337  

Iteration:    4   Subspace Size:   31
Root: 1:        -0.01897624        -0.00000001         0.00000958  
Root: 2:         0.01303728        -0.00000002         0.00001881  
Root: 3:         0.06088222        -0.00000014         0.00004439  
Root: 4:         0.07946444        -0.00000042         0.00011900  

Iteration:    5   Subspace Size:   35
Root: 1:        -0.01897624        -0.00000000         0.00000136  
Root: 2:         0.01303728        -0.00000000         0.00000347  
Root: 3:         0.06088221        -0.00000001         0.00000765  
Root: 4:         0.07946440        -0.00000004         0.00002340  

Iteration:    6   Subspace Size:   39
Root: 1:        -0.01897624        -0.00000000         0.00000020  Converged
Root: 2:         0.01303728        -0.00000000         0.00000062  Converged
Root: 3:         0.06088221        -0.00000000         0.00000147  
Root: 4:         0.07946440        -0.00000000         0.00000483  

Iteration:    7   Subspace Size:   41
Root: 1:        -0.01897624        -0.00000000         0.00000019  Converged
Root: 2:         0.01303728        -0.00000000         0.00000060  Converged
Root: 3:         0.06088221        -0.00000000         0.00000027  Converged
Root: 4:         0.07946440        -0.00000000         0.00000111  

Iteration:    8   Subspace Size:   42
Root: 1:        -0.01897624        -0.00000000         0.00000019  Converged
Root: 2:         0.01303728        -0.00000000         0.00000060  Converged
Root: 3:         0.06088221        -0.00000000         0.00000020  Converged
Root: 4:         0.07946440        -0.00000000         0.00000021  Converged

Davidson converged in 8 iterations
42 sigma vectors were formed

  Root   Mult.   Total Energy (a.u.)   Ex. Energy (a.u.)     Ex. Energy (eV)     Ex. Energy (nm)        Osc. (a.u.)  
-------------------------------------------------------------------------------------------------------------------
     1  singlet       -779.57120882
     2  triplet       -779.51578896          0.05541986          1.50805090        822.14877949          0.00000000
     3  singlet       -779.48673626          0.08447256          2.29861504        539.38662440          0.16450535
     4  triplet       -779.48377545          0.08743338          2.37918286        521.12102351          0.00000000
     5  singlet       -779.47118824          0.10002059          2.72169816        455.53993650          0.68853129
     6  triplet       -779.43593051          0.13527832          3.68110965        336.81208202          0.00000000
     7  singlet       -779.43235279          0.13885603          3.77846414        328.13390857          0.13389097
     8  triplet       -779.41734832          0.15386050          4.18675662        296.13429183          0.00000000

Singlet  1: Largest CI coefficients:
  64  &  64 : closed :  -0.984552
  63  &  63 : closed :   0.123315

Triplet  2: Largest CI coefficients:
  63  &  64 :  open  :  -0.700679
  64  &  63 :  open  :   0.700679

Singlet  3: Largest CI coefficients:
  62  &  64 :  open  :  -0.556343
  64  &  62 :  open  :  -0.556343
  63  &  64 :  open  :  -0.387419
  64  &  63 :  open  :  -0.387419
  62  &  63 :  open  :  -0.155380
  63  &  62 :  open  :  -0.155380
  63  &  63 : closed :  -0.115767

Triplet  4: Largest CI coefficients:
  62  &  64 :  open  :  -0.678312
  64  &  62 :  open  :   0.678312
  62  &  63 :  open  :  -0.183133
  63  &  62 :  open  :   0.183133

Singlet  5: Largest CI coefficients:
  63  &  64 :  open  :   0.564563
  64  &  63 :  open  :   0.564563
  62  &  64 :  open  :  -0.378121
  64  &  62 :  open  :  -0.378121
  62  &  63 :  open  :  -0.113216
  63  &  62 :  open  :  -0.113216
  63  &  63 : closed :   0.101390

Triplet  6: Largest CI coefficients:
  61  &  64 :  open  :  -0.683776
  64  &  61 :  open  :   0.683776

Singlet  7: Largest CI coefficients:
  61  &  64 :  open  :  -0.654601
  64  &  61 :  open  :  -0.654601
  63  &  63 : closed :   0.246001
  61  &  63 :  open  :  -0.130451
  63  &  61 :  open  :  -0.130451

Triplet  8: Largest CI coefficients:
  60  &  64 :  open  :  -0.632848
  64  &  60 :  open  :   0.632848
  59  &  64 :  open  :  -0.270874
  64  &  59 :  open  :   0.270874

Singlet state dipole moments:

  Root       Dx         Dy         Dz         |D|  (Debye)
------------------------------------------------------------
     1   -16.0584     2.2050     0.7527    16.2265
     2   -10.0675     1.9478    -1.9637    10.4405
     3   -14.9570     1.8234     0.3223    15.0712
     4     1.4121    -0.5621     0.3515     1.5599

Triplet state dipole moments:

  Root       Dx         Dy         Dz         |D|  (Debye)
------------------------------------------------------------
     1   -12.1999     0.7656     0.9127    12.2580
     2    -7.8338     2.0848    -3.0571     8.6638
     3     2.7893    -0.6950     0.3227     2.8927
     4   -11.3891     0.1836     3.0401    11.7893

Transition dipole moments between singlet states:

    Transition       Tx         Ty         Tz         |T| (a.u.)
------------------------------------------------------------------
     1 ->    2    -1.6741     0.3376     0.0667     1.7091
     1 ->    3     3.1519    -0.6157    -0.1098     3.2134
     1 ->    4    -1.0784     0.3061    -0.4357     1.2026
     2 ->    3     1.5699     0.1001    -0.8258     1.7766
     2 ->    4     0.3064    -0.1927     0.2350     0.4316
     3 ->    4    -0.7331     0.2775    -0.3199     0.8466

Transition dipole moments between triplet states:

    Transition       Tx         Ty         Tz         |T| (a.u.)
------------------------------------------------------------------
     1 ->    2     0.2691     0.0507    -0.2291     0.3571
     1 ->    3    -0.0730    - in gcp call
 n=          32
 coors(1) =   -9.58081234052049        2.17195420108383     
 -0.127742388407223     
 coors(2) =   -8.20117805403636        1.85098335244837     
   2.01544026726089     
 elements:            7           6
 gcp_e =   0.000000000000000E+000
 echo:  F
 pbc:  F
 method =pbeh3c              
 in gcp call
 n=          32
 coors(1) =   -9.58081234052049        2.17195420108383     
 -0.127742388407223     
 coors(2) =   -8.20117805403636        1.85098335244837     
   2.01544026726089     
 elements:            7           6
 gcp_e =   0.000000000000000E+000
 echo:  F
 pbc:  F
 method =pbeh3c              
0.2581     0.6044     0.6612
     1 ->    4    -0.1524    -0.0649     0.1854     0.2486
     2 ->    3    -0.1172    -0.0014    -0.0106     0.1177
     2 ->    4     0.0130    -0.1398     0.4080     0.4315
     3 ->    4    -1.7775     0.1862     0.1620     1.7945

Magnetic transition dipole moments and rotational strengths:

 Transition      Lx         Ly         Lz       R(len)     R(vel) (a.u.)
------------------------------------------------------------------------
 1 ->    2     0.0145    -0.1010     0.3304     0.0363     0.1397
 1 ->    3     0.2390    -0.4662    -0.0260    -1.0431    -2.6084
 1 ->    4    -0.1799    -0.0230    -0.1055    -0.2329    -0.4473

Electric transition quadrupole moments (Cartesian):

 Transition      Qxy        Qxz        Qyz        Qxx        Qyy        Qzz       norm (a.u.)
----------------------------------------------------------------------------------------------
 1 ->    2    -1.5291     0.3530     0.1266     7.3909     0.2011    -0.1000     7.5601
 1 ->    3     2.1701    -0.6939    -0.1080   -12.0426    -0.3852     0.3998    12.2692
 1 ->    4     2.1636    -0.8759    -0.1400   -10.8727    -0.4461     0.5977    11.1463


Building Xtilde...

Building Z-vector RHS...

 Generating 2nd functional diffs
Solving CPSCF equations
Using DIIS solver

 Iter         Residual      
------  --------------------
    1      3.231457812857
    2      6.019488937453
    3      1.014732719460
    4      0.135914527621
    5      0.016799392071
    6      0.007429773149
    7      0.003787222781
    8      0.001561987131
    9      0.000482787616
   10      0.000129135142
   11      0.000045531328
   12      0.000024071024
   13      0.000007470903
   14      0.000004316152
   15      0.000001576541
   16      0.000001259800
   17      0.000000466171

CPSCF converged

Building X...

Computing grad Generating 2nd functional diffs
 Generating 2nd functional diffs
Building Xtilde...

Building Z-vector RHS...

 Generating 2nd functional diffs
Solving CPSCF equations
Using DIIS solver

 Iter         Residual      
------  --------------------
    1      2.645202878664
    2      5.576003132263
    3      0.793819616813
    4      0.083056575724
    5      0.025289605041
    6      0.007958143688
    7      0.002950293179
    8      0.001102862215
    9      0.000378742287
   10      0.000116774588
   11      0.000041156743
   12      0.000021130205
   13      0.000007444415
   14      0.000004752364
   15      0.000001500338
   16      0.000001081382
   17      0.000000348452

CPSCF converged

Building X...

Computing grad Generating 2nd functional diffs
 Generating 2nd functional diffs
Building Xtilde...

Building Z-vector RHS...

 Generating 2nd functional diffs
Solving CPSCF equations
Using DIIS solver

 Iter         Residual      
------  --------------------
    1      1.589134104016
    2      2.535696097390
    3      0.231331562774
    4      0.052070707344
    5      0.016135612571
    6      0.005900247021
    7      0.002106934209
    8      0.000520126995
    9      0.000132105603
   10      0.000057096431
   11      0.000018332559
   12      0.000008532824
   13      0.000003754441
   14      0.000001461710
   15      0.000001183711
   16      0.000000425255

CPSCF converged

Building X...

 Generating 2nd functional diffs
 Generating 2nd functional diffs
Lower state energy:      -779.4867362587
Upper state energy:      -779.4711882373
Energy difference:          0.0155480215
 Energy calculation finished, energy:  0.000000000E+00

Converting Cartesians to HDLC

Converting Cartesians to HDLC

Converting Cartesians to HDLC
 in dlf_makehessian...
Updating Hessian with the BFGS update, No     5
Testing convergence  in cycle    6
    Energy  0.0000E+00 Target: 1.0000E-05 converged?  yes
  Max step  2.2091E+00 Target: 4.0000E-04 converged?   no
  RMS step  2.7313E-01 Target: 2.6667E-04 converged?   no
  Max grad  3.2723E-02 Target: 1.0000E-04 converged?   no
  RMS grad  1.1481E-02 Target: 6.6667E-05 converged?   no

Converting HDLC to Cartesians
 in gcp call
 n=          32
 coors(1) =   -9.51143517316616        2.22342619644592     
 -0.226058981654281     
 coors(2) =   -8.18163971377935        1.89126123237590     
   1.95852780199806     
 elements:            7           6
 gcp_e =    1.00000000000000     
 echo:  F
 pbc:  F
 method =pbeh3c              
DFTD Energy:    -0.0208209 hartree
gCP Energy:     0.0573792 hartree
| Total AOs: 316    Total MOs: 298
Setting up the DFT grid...
| time to set the grid = 0.06 s
DFT grid points: 367764 (11492 points/atom)

                      *** Start SCF Iterations ***

 Iter     DIIS Error       Energy change      Electrons        XC Energy           Energy        Time(s)
----------------------------------------------------------------------------------------------------------
Initial temperature is 0.250000
| Skip purify step
|    1     0.0576361063    -779.1815167108   125.8514698822   -64.3688198728    -779.1815167108     1.31  
|    2     0.0776136718      +7.2550388264   125.9999824358   -63.7263290443    -771.9264778844     1.28  
|    3     0.0417736999      -0.1499916380   125.9999820633   -63.7617037595    -772.0764695224     1.27  
|    4     0.0293589961      -0.0279872027   125.9999821359   -63.8141065467    -772.1044567251     1.25  
|    5     0.0045531774      -0.0213420220   125.9999822699   -63.8184512877    -772.1257987471     1.22  
|    6     0.0017864158      -0.0006591634   125.9999821800   -63.8196983933    -772.1264579105     1.18  
|    7     0.0006024934      -0.0001821791   125.9999821850   -63.8183208467    -772.1266400896     1.15  
|    8     0.0003107179      -0.0000158363   125.9999821627   -63.8202388715    -772.1266559260     1.13  
|    9     0.0000932394      -0.0000052387   125.9999821517   -63.8197734935    -772.1266611646     1.33  
|   10     0.0000588109      -0.0000004459   125.9999821506   -63.8195935467    -772.1266616105     1.09  
|   11     0.0000130755      -0.0000000952   125.9999821481   -63.8196790861    -772.1266617057     1.08  
----------------------------------------------------------------------------------------------------------
FINAL ENERGY: -772.1266617057 a.u.
Fractional Occupation Entropy: 0.0000000000
Mermin Free Energy:            -772.1266617057
DISPERSION CONTRIBUTION TO ENERGY: -0.0208209365 a.u.
GCP BSSE CORRECTION: 0.0573791993 a.u.
HOMO-LUMO GAP: 1.991 eV
CENTER OF MASS: {-0.052800, -0.146000, -0.009028} ANGS
DIPOLE MOMENT: {-4.355831, 1.103579, 0.300460} (|D| = 4.503490) DEBYE
Writing out molden info

Running Mulliken population analysis...


  Restricted hh-TDA Parameters
--------------------------------------------
Number of occupied orbitals:            64
Number of virtual orbitals:            234
Number of molecular orbitals:          298
Number of basis functions:             316
Multiplicity of target state:      singlet

 Generating 2nd functional diffs
Reference energy:             -779.4602509571
Number of electrons:           127.9999818643
XC energy:                     -65.1330908487

      Davidson Diagonalization Parameters
-----------------------------------------------
Number of roots to find:                    4
Number of guess vectors:                   15
Maximum subspace size:                    300
Number of vectors to save:                  4
Collapse vectors per root:                  2
Number of CSFs:                          2080
Maximum Davidson iterations:              500
Residual convergence:                 1.0e-06
Orthogonality tolerance:              1.0e-12
Use incremental sigma vectors:             No

Davidson memory usage:  12.89 MB

Guess Vectors:
  64 &  64 : closed :    -0.161870
  64 &  63 :  open  :    -0.096524
  64 &  62 :  open  :    -0.066667
  63 &  63 : closed :    -0.031179
  64 &  61 :  open  :    -0.029494
  63 &  62 :  open  :    -0.001322
  64 &  60 :  open  :     0.018594
  62 &  62 : closed :     0.028535
  63 &  61 :  open  :     0.035851
  64 &  58 :  open  :     0.046111
  64 &  57 :  open  :     0.046777
  64 &  59 :  open  :     0.048389
  62 &  61 :  open  :     0.065708
  63 &  60 :  open  :     0.083939
  64 &  56 :  open  :     0.095335

  Root           Eigenvalue       Energy Change        Residual
-------------------------------------------------------------------
Iteration:    0   Subspace Size:   15
Root: 1:        -0.07117777        -0.07117777         0.03401629  
Root: 2:         0.00441152         0.00441152         0.02825274  
Root: 3:         0.00766694         0.00766694         0.03917626  
Root: 4:         0.06346358         0.06346358         0.03623255  

Iteration:    1   Subspace Size:   19
Root: 1:        -0.07303893        -0.00186116         0.00471222  
Root: 2:         0.00239016        -0.00202136         0.00632626  
Root: 3:         0.00497327        -0.00269367         0.00612710  
Root: 4:         0.06021752        -0.00324605         0.01668860  

Iteration:    2   Subspace Size:   23
Root: 1:        -0.07308228        -0.00004335         0.00065839  
Root: 2:         0.00229754        -0.00009261         0.00134106  
Root: 3:         0.00488868        -0.00008460         0.00120088  
Root: 4:         0.05931612        -0.00090140         0.00546539  

Iteration:    3   Subspace Size:   27
Root: 1:        -0.07308303        -0.00000075         0.00008345  
Root: 2:         0.00229352        -0.00000402         0.00025908  
Root: 3:         0.00488530        -0.00000337         0.00021994  
Root: 4:         0.05924322        -0.00007290         0.00143764  

Iteration:    4   Subspace Size:   31
Root: 1:        -0.07308304        -0.00000001         0.00001117  
Root: 2:         0.00229338        -0.00000014         0.00004482  
Root: 3:         0.00488521        -0.00000009         0.00004323  
Root: 4:         0.05923773        -0.00000549         0.00031047  

Iteration:    5   Subspace Size:   35
Root: 1:        -0.07308304        -0.00000000         0.00000167  
Root: 2:         0.00229338        -0.00000000         0.00000950  
Root: 3:         0.00488521        -0.00000000         0.00000931  
Root: 4:         0.05923750        -0.00000023         0.00006894  

Iteration:    6   Subspace Size:   39
Root: 1:        -0.07308304        -0.00000000         0.00000026  Converged
Root: 2:         0.00229338        -0.00000000         0.00000150  
Root: 3:         0.00488521        -0.00000000         0.00000159  
Root: 4:         0.05923749        -0.00000001         0.00001492  

Iteration:    7   Subspace Size:   42
Root: 1:        -0.07308304        -0.00000000         0.00000022  Converged
Root: 2:         0.00229338        -0.00000000         0.00000023  Converged
Root: 3:         0.00488521        -0.00000000         0.00000026  Converged
Root: 4:         0.05923749        -0.00000000         0.00000323  

Iteration:    8   Subspace Size:   43
Root: 1:        -0.07308304        -0.00000000         0.00000023  Converged
Root: 2:         0.00229338        -0.00000000         0.00000022  Converged
Root: 3:         0.00488521        -0.00000000         0.00000024  Converged
Root: 4:         0.05923749        -0.00000000         0.00000066  Converged

Davidson converged in 8 iterations
43 sigma vectors were formed

      Davidson Diagonalization Parameters
-----------------------------------------------
Number of roots to find:                    4
Number of guess vectors:                   15
Maximum subspace size:                    300
Number of vectors to save:                  4
Collapse vectors per root:                  2
Number of CSFs:                          2016
Maximum Davidson iterations:              500
Residual convergence:                 1.0e-06
Orthogonality tolerance:              1.0e-12
Use incremental sigma vectors:             No

Davidson memory usage:  12.58 MB

Guess Vectors:
  64 &  63 :  open  :    -0.096524
  64 &  62 :  open  :    -0.066667
  64 &  61 :  open  :    -0.029494
  63 &  62 :  open  :    -0.001322
  64 &  60 :  open  :     0.018594
  63 &  61 :  open  :     0.035851
  64 &  58 :  open  :     0.046111
  64 &  57 :  open  :     0.046777
  64 &  59 :  open  :     0.048389
  62 &  61 :  open  :     0.065708
  63 &  60 :  open  :     0.083939
  64 &  56 :  open  :     0.095335
  63 &  58 :  open  :     0.111456
  63 &  57 :  open  :     0.112123
  64 &  55 :  open  :     0.113434

  Root           Eigenvalue       Energy Change        Residual
-------------------------------------------------------------------
Iteration:    0   Subspace Size:   15
Root: 1:        -0.02748468        -0.02748468         0.02009739  
Root: 2:         0.00364503         0.00364503         0.01987095  
Root: 3:         0.05983379         0.05983379         0.02537685  
Root: 4:         0.07145692         0.07145692         0.02929872  

Iteration:    1   Subspace Size:   19
Root: 1:        -0.02851484        -0.00103016         0.00281669  
Root: 2:         0.00266362        -0.00098142         0.00325679  
Root: 3:         0.05763045        -0.00220335         0.00550906  
Root: 4:         0.06885550        -0.00260142         0.00650082  

Iteration:    2   Subspace Size:   23
Root: 1:        -0.02853427        -0.00001942         0.00040906  
Root: 2:         0.00263629        -0.00002732         0.00063359  
Root: 3:         0.05754132        -0.00008912         0.00136721  
Root: 4:         0.06874361        -0.00011189         0.00156408  

Iteration:    3   Subspace Size:   27
Root: 1:        -0.02853467        -0.00000040         0.00006214  
Root: 2:         0.00263531        -0.00000098         0.00008122  
Root: 3:         0.05753494        -0.00000638         0.00031990  
Root: 4:         0.06873501        -0.00000860         0.00046612  

Iteration:    4   Subspace Size:   31
Root: 1:        -0.02853468        -0.00000001         0.00000928  
Root: 2:         0.00263530        -0.00000001         0.00001090  
Root: 3:         0.05753470        -0.00000024         0.00006550  
Root: 4:         0.06873446        -0.00000054         0.00008934  

Iteration:    5   Subspace Size:   35
Root: 1:        -0.02853468        -0.00000000         0.00000137  
Root: 2:         0.00263530        -0.00000000         0.00000150  
Root: 3:         0.05753469        -0.00000001         0.00001444  
Root: 4:         0.06873444        -0.00000002         0.00002173  

Iteration:    6   Subspace Size:   39
Root: 1:        -0.02853468        -0.00000000         0.00000020  Converged
Root: 2:         0.00263530        -0.00000000         0.00000022  Converged
Root: 3:         0.05753469        -0.00000000         0.00000256  
Root: 4:         0.06873444        -0.00000000         0.00000434  

Iteration:    7   Subspace Size:   41
Root: 1:        -0.02853468        -0.00000000         0.00000017  Converged
Root: 2:         0.00263530        -0.00000000         0.00000021  Converged
Root: 3:         0.05753469        -0.00000000         0.00000046  Converged
Root: 4:         0.06873444        -0.00000000         0.00000087  Converged

Davidson converged in 7 iterations
41 sigma vectors were formed

  Root   Mult.   Total Energy (a.u.)   Ex. Energy (a.u.)     Ex. Energy (eV)     Ex. Energy (nm)        Osc. (a.u.)  
-------------------------------------------------------------------------------------------------------------------
     1  singlet       -779.53333400
     2  triplet       -779.48878563          0.04454837          1.21222253       1022.78433286          0.00000000
     3  singlet       -779.45795758          0.07537642          2.05109650        604.47775356          0.30866338
     4  triplet       -779.45761566          0.07571835          2.06040069        601.74810234          0.00000000
     5  singlet       -779.45536575          0.07796825          2.12162372        584.38364770          0.31291322
     6  triplet       -779.40271627          0.13061773          3.55428879        348.82990132          0.00000000
     7  singlet       -779.40101347          0.13232053          3.60062429        344.34090000          0.06395251
     8  triplet       -779.39151652          0.14181749          3.85904950        321.28175749          0.00000000

Singlet  1: Largest CI coefficients:
  64  &  64 : closed :  -0.966955
  63  &  64 :  open  :  -0.145835
  64  &  63 :  open  :  -0.145835
  63  &  63 : closed :   0.119284

Triplet  2: Largest CI coefficients:
  63  &  64 :  open  :  -0.700580
  64  &  63 :  open  :   0.700580

Singlet  3: Largest CI coefficients:
  63  &  64 :  open  :  -0.520636
  64  &  63 :  open  :  -0.520636
  62  &  64 :  open  :   0.432117
  64  &  62 :  open  :   0.432117
  64  &  64 : closed :   0.161806
  63  &  63 : closed :   0.137568

Triplet  4: Largest CI coefficients:
  62  &  64 :  open  :  -0.686884
  64  &  62 :  open  :   0.686884
  62  &  63 :  open  :   0.151120
  63  &  62 :  open  :  -0.151120

Singlet  5: Largest CI coefficients:
  62  &  64 :  open  :  -0.530560
  64  &  62 :  open  :  -0.530560
  63  &  64 :  open  :  -0.417159
  64  &  63 :  open  :  -0.417159
  64  &  64 : closed :   0.160873
  62  &  63 :  open  :   0.127386
  63  &  62 :  open  :   0.127386
  63  &  63 : closed :   0.104793

Triplet  6: Largest CI coefficients:
  61  &  64 :  open  :   0.582169
  64  &  61 :  open  :  -0.582169
  60  &  64 :  open  :  -0.369304
  64  &  60 :  open  :   0.369304

Singlet  7: Largest CI coefficients:
  61  &  64 :  open  :  -0.552368
  64  &  61 :  open  :  -0.552368
  60  &  64 :  open  :   0.337151
  64  &  60 :  open  :   0.337151
  63  &  63 : closed :  -0.306956

Triplet  8: Largest CI coefficients:
  60  &  64 :  open  :  -0.584163
  64  &  60 :  open  :   0.584163
  61  &  64 :  open  :  -0.375842
  64  &  61 :  open  :   0.375842

Singlet state dipole moments:

  Root       Dx         Dy         Dz         |D|  (Debye)
------------------------------------------------------------
     1   -17.2163     2.3455     0.5828    17.3851
     2   -13.6248     1.8986    -0.6358    13.7711
     3   -12.8705     2.0016    -1.2658    13.0866
     4    -3.5186    -0.3504     0.9944     3.6732

Triplet state dipole moments:

  Root       Dx         Dy         Dz         |D|  (Debye)
------------------------------------------------------------
     1   -11.2868     0.4326     0.9662    11.3363
     2    -8.4574     2.1062    -2.9908     9.2146
     3    -3.6923    -0.0917     0.8699     3.7945
     4    -6.5995    -0.3612     2.2373     6.9778

Transition dipole moments between singlet states:

    Transition       Tx         Ty         Tz         |T| (a.u.)
------------------------------------------------------------------
     1 ->    2     2.4272    -0.5003     0.0284     2.4784
     1 ->    3     2.4015    -0.4989    -0.0619     2.4536
     1 ->    4     0.7544    -0.1757     0.3535     0.8515
     2 ->    3    -1.8723    -0.0637     0.7947     2.0350
     2 ->    4     0.3033    -0.2250     0.3729     0.5308
     3 ->    4     0.2571    -0.2238     0.3092     0.4602

Transition dipole moments between triplet states:

    Transition       Tx         Ty         Tz         |T| (a.u.)
-------------------- in gcp call
 n=          32
 coors(1) =   -9.51143517316616        2.22342619644592     
 -0.226058981654281     
 coors(2) =   -8.18163971377935        1.89126123237590     
   1.95852780199806     
 elements:            7           6
 gcp_e =   0.000000000000000E+000
 echo:  F
 pbc:  F
 method =pbeh3c              
 in gcp call
 n=          32
 coors(1) =   -9.51143517316616        2.22342619644592     
 -0.226058981654281     
 coors(2) =   -8.18163971377935        1.89126123237590     
   1.95852780199806     
 elements:            7           6
 gcp_e =   0.000000000000000E+000
 echo:  F
 pbc:  F
 method =pbeh3c              
----------------------------------------------
     1 ->    2    -0.0434     0.0012    -0.0543     0.0695
     1 ->    3     0.1757     0.2545    -0.6009     0.6758
     1 ->    4    -0.4720     0.1427    -0.1333     0.5108
     2 ->    3     0.0469     0.0153     0.0028     0.0494
     2 ->    4     0.3574    -0.0568     0.0878     0.3724
     3 ->    4     3.3258    -0.2154    -0.5126     3.3720

Magnetic transition dipole moments and rotational strengths:

 Transition      Lx         Ly         Lz       R(len)     R(vel) (a.u.)
------------------------------------------------------------------------
 1 ->    2     0.2510    -0.4824     0.0883    -0.8530   -15.4017
 1 ->    3    -0.0372    -0.0201    -0.3489     0.0576     0.2566
 1 ->    4     0.3014    -0.0178     0.2338    -0.3132    -0.6802

Electric transition quadrupole moments (Cartesian):

 Transition      Qxy        Qxz        Qyz        Qxx        Qyy        Qzz       norm (a.u.)
----------------------------------------------------------------------------------------------
 1 ->    2     1.4591    -0.4231    -0.1232    -9.3976    -0.2136     0.3304     9.5285
 1 ->    3     2.1511    -0.5889    -0.2226   -10.9154    -0.3137     0.0797    11.1479
 1 ->    4    -1.6225     0.5398     0.1617     7.9520     0.2650    -0.2525     8.1436


Building Xtilde...

Building Z-vector RHS...

 Generating 2nd functional diffs
Solving CPSCF equations
Using DIIS solver

 Iter         Residual      
------  --------------------
    1      2.894063577476
    2      5.815365080549
    3      0.982613311381
    4      0.130057152281
    5      0.024998210637
    6      0.007607051172
    7      0.002466797067
    8      0.001207007606
    9      0.000444746546
   10      0.000130100798
   11      0.000043209434
   12      0.000020588563
   13      0.000008687936
   14      0.000004461435
   15      0.000001484745
   16      0.000001039705
   17      0.000000465932

CPSCF converged

Building X...

Computing grad Generating 2nd functional diffs
 Generating 2nd functional diffs
Building Xtilde...

Building Z-vector RHS...

 Generating 2nd functional diffs
Solving CPSCF equations
Using DIIS solver

 Iter         Residual      
------  --------------------
    1      2.747120401917
    2      5.154544736711
    3      0.983500726590
    4      0.132315331651
    5      0.019556457667
    6      0.006052179498
    7      0.002187717883
    8      0.000864833642
    9      0.000270361303
   10      0.000088640578
   11      0.000031462666
   12      0.000015832003
   13      0.000007807587
   14      0.000003816263
   15      0.000001387609
   16      0.000001006567
   17      0.000000282016

CPSCF converged

Building X...

Computing grad Generating 2nd functional diffs
 Generating 2nd functional diffs
Building Xtilde...

Building Z-vector RHS...

 Generating 2nd functional diffs
Solving CPSCF equations
Using DIIS solver

 Iter         Residual      
------  --------------------
    1      1.704684199743
    2      2.603260191657
    3      0.212831679646
    4      0.069507068566
    5      0.018993709748
    6      0.008333022191
    7      0.002742272600
    8      0.000702019166
    9      0.000163666146
   10      0.000076115312
   11      0.000026274320
   12      0.000015623524
   13      0.000007881985
   14      0.000003011803
   15      0.000001796297
   16      0.000000727275

CPSCF converged

Building X...

 Generating 2nd functional diffs
 Generating 2nd functional diffs
Lower state energy:      -779.4579575778
Upper state energy:      -779.4553657499
Energy difference:          0.0025918279
 Energy calculation finished, energy:  0.000000000E+00

Converting Cartesians to HDLC

Converting Cartesians to HDLC

Converting Cartesians to HDLC
 in dlf_makehessian...
Updating Hessian with the BFGS update, No     6
Testing convergence  in cycle    7
    Energy  0.0000E+00 Target: 1.0000E-05 converged?  yes
  Max step  2.3722E+00 Target: 4.0000E-04 converged?   no
  RMS step  2.8573E-01 Target: 2.6667E-04 converged?   no
  Max grad  1.6610E-01 Target: 1.0000E-04 converged?   no
  RMS grad  4.4902E-02 Target: 6.6667E-05 converged?   no

Converting HDLC to Cartesians
 in gcp call
 n=          32
 coors(1) =   -9.42701929472194        2.21838583317966     
 -0.289275796355638     
 coors(2) =   -8.16178571781381        1.91531893665494     
   1.92066674567874     
 elements:            7           6
 gcp_e =    1.00000000000000     
 echo:  F
 pbc:  F
 method =pbeh3c              
DFTD Energy:    -0.0209393 hartree
gCP Energy:     0.0584173 hartree
| Total AOs: 316    Total MOs: 298
Setting up the DFT grid...
| time to set the grid = 0.06 s
DFT grid points: 367600 (11487 points/atom)

                      *** Start SCF Iterations ***

 Iter     DIIS Error       Energy change      Electrons        XC Energy           Energy        Time(s)
----------------------------------------------------------------------------------------------------------
Initial temperature is 0.250000
| Skip purify step
|    1     0.0463787073    -779.3125809697   126.0130125070   -64.4444114922    -779.3125809697     1.30  
|    2     0.0910165375      +7.3360003422   126.0000317930   -63.6988218232    -771.9765806275     1.27  
|    3     0.0210292721      -0.1510995834   126.0000307366   -63.7763629072    -772.1276802109     1.24  
|    4     0.0121354244      -0.0043216672   126.0000310363   -63.8282233962    -772.1320018781     1.21  
|    5     0.0087227249      -0.0033585487   126.0000309862   -63.8341487123    -772.1353604268     1.19  
|    6     0.0029514088      -0.0016405561   126.0000310490   -63.8405198960    -772.1370009829     1.18  
|    7     0.0005092356      -0.0003294909   126.0000311516   -63.8407713755    -772.1373304738     1.15  
|    8     0.0003119581      -0.0000116766   126.0000311477   -63.8424454677    -772.1373421504     1.11  
|    9     0.0000905770      -0.0000056214   126.0000311627   -63.8421910040    -772.1373477718     1.32  
|   10     0.0000477252      -0.0000005300   126.0000311737   -63.8419026747    -772.1373483018     1.09  
----------------------------------------------------------------------------------------------------------
FINAL ENERGY: -772.1373483018 a.u.
Fractional Occupation Entropy: 0.0000000000
Mermin Free Energy:            -772.1373483018
DISPERSION CONTRIBUTION TO ENERGY: -0.0209393047 a.u.
GCP BSSE CORRECTION: 0.0584172578 a.u.
HOMO-LUMO GAP: 2.024 eV
CENTER OF MASS: {-0.058050, -0.144328, 0.009053} ANGS
DIPOLE MOMENT: {-4.677570, 1.143424, -0.213475} (|D| = 4.820026) DEBYE
Writing out molden info

Running Mulliken population analysis...


  Restricted hh-TDA Parameters
--------------------------------------------
Number of occupied orbitals:            64
Number of virtual orbitals:            234
Number of molecular orbitals:          298
Number of basis functions:             316
Multiplicity of target state:      singlet

 Generating 2nd functional diffs
Reference energy:             -779.4702715757
Number of electrons:           128.0000316681
XC energy:                     -65.1557822288

      Davidson Diagonalization Parameters
-----------------------------------------------
Number of roots to find:                    4
Number of guess vectors:                   15
Maximum subspace size:                    300
Number of vectors to save:                  4
Collapse vectors per root:                  2
Number of CSFs:                          2080
Maximum Davidson iterations:              500
Residual convergence:                 1.0e-06
Orthogonality tolerance:              1.0e-12
Use incremental sigma vectors:             No

Davidson memory usage:  12.89 MB

Guess Vectors:
  64 &  64 : closed :    -0.168056
  64 &  63 :  open  :    -0.101713
  64 &  62 :  open  :    -0.071984
  63 &  63 : closed :    -0.035369
  64 &  61 :  open  :    -0.028214
  63 &  62 :  open  :    -0.005640
  64 &  60 :  open  :     0.011833
  62 &  62 : closed :     0.024089
  63 &  61 :  open  :     0.038130
  64 &  57 :  open  :     0.042042
  64 &  59 :  open  :     0.042325
  64 &  58 :  open  :     0.043388
  62 &  61 :  open  :     0.067859
  63 &  60 :  open  :     0.078177
  64 &  56 :  open  :     0.091278

  Root           Eigenvalue       Energy Change        Residual
-------------------------------------------------------------------
Iteration:    0   Subspace Size:   15
Root: 1:        -0.07756203        -0.07756203         0.03427680  
Root: 2:         0.00375249         0.00375249         0.02494838  
Root: 3:         0.00602868         0.00602868         0.04381779  
Root: 4:         0.06143855         0.06143855         0.03680819  

Iteration:    1   Subspace Size:   19
Root: 1:        -0.07944150        -0.00187947         0.00487259  
Root: 2:         0.00177862        -0.00197387         0.00756259  
Root: 3:         0.00273568        -0.00329301         0.00573489  
Root: 4:         0.05772548        -0.00371307         0.01398551  

Iteration:    2   Subspace Size:   23
Root: 1:        -0.07948859        -0.00004709         0.00068723  
Root: 2:         0.00164428        -0.00013434         0.00151088  
Root: 3:         0.00266487        -0.00007081         0.00119758  
Root: 4:         0.05710556        -0.00061992         0.00418383  

Iteration:    3   Subspace Size:   27
Root: 1:        -0.07948944        -0.00000086         0.00009001  
Root: 2:         0.00163910        -0.00000518         0.00026795  
Root: 3:         0.00266173        -0.00000314         0.00022560  
Root: 4:         0.05706340        -0.00004217         0.00107624  

Iteration:    4   Subspace Size:   31
Root: 1:        -0.07948945        -0.00000001         0.00001300  
Root: 2:         0.00163895        -0.00000015         0.00005154  
Root: 3:         0.00266163        -0.00000010         0.00003904  
Root: 4:         0.05706073        -0.00000267         0.00027502  

Iteration:    5   Subspace Size:   35
Root: 1:        -0.07948946        -0.00000000         0.00000192  
Root: 2:         0.00163895        -0.00000000         0.00001086  
Root: 3:         0.00266162        -0.00000000         0.00000812  
Root: 4:         0.05706053        -0.00000020         0.00008132  

Iteration:    6   Subspace Size:   39
Root: 1:        -0.07948946        -0.00000000         0.00000025  Converged
Root: 2:         0.00163895        -0.00000000         0.00000210  
Root: 3:         0.00266162        -0.00000000         0.00000120  
Root: 4:         0.05706051        -0.00000002         0.00002081  

Iteration:    7   Subspace Size:   42
Root: 1:        -0.07948946        -0.00000000         0.00000021  Converged
Root: 2:         0.00163895        -0.00000000         0.00000033  Converged
Root: 3:         0.00266162        -0.00000000         0.00000020  Converged
Root: 4:         0.05706051        -0.00000000         0.00000457  

Iteration:    8   Subspace Size:   43
Root: 1:        -0.07948946        -0.00000000         0.00000021  Converged
Root: 2:         0.00163895        -0.00000000         0.00000029  Converged
Root: 3:         0.00266162        -0.00000000         0.00000020  Converged
Root: 4:         0.05706051        -0.00000000         0.00000103  

Iteration:    9   Subspace Size:   44
Root: 1:        -0.07948946        -0.00000000         0.00000021  Converged
Root: 2:         0.00163895        -0.00000000         0.00000028  Converged
Root: 3:         0.00266162        -0.00000000         0.00000019  Converged
Root: 4:         0.05706051        -0.00000000         0.00000023  Converged

Davidson converged in 9 iterations
44 sigma vectors were formed

      Davidson Diagonalization Parameters
-----------------------------------------------
Number of roots to find:                    4
Number of guess vectors:                   15
Maximum subspace size:                    300
Number of vectors to save:                  4
Collapse vectors per root:                  2
Number of CSFs:                          2016
Maximum Davidson iterations:              500
Residual convergence:                 1.0e-06
Orthogonality tolerance:              1.0e-12
Use incremental sigma vectors:             No

Davidson memory usage:  12.58 MB

Guess Vectors:
  64 &  63 :  open  :    -0.101713
  64 &  62 :  open  :    -0.071984
  64 &  61 :  open  :    -0.028214
  63 &  62 :  open  :    -0.005640
  64 &  60 :  open  :     0.011833
  63 &  61 :  open  :     0.038130
  64 &  57 :  open  :     0.042042
  64 &  59 :  open  :     0.042325
  64 &  58 :  open  :     0.043388
  62 &  61 :  open  :     0.067859
  63 &  60 :  open  :     0.078177
  64 &  56 :  open  :     0.091278
  62 &  60 :  open  :     0.107906
  63 &  57 :  open  :     0.108386
  63 &  59 :  open  :     0.108668

  Root           Eigenvalue       Energy Change        Residual
-------------------------------------------------------------------
Iteration:    0   Subspace Size:   15
Root: 1:        -0.02975912        -0.02975912         0.02149202  
Root: 2:         0.00193181         0.00193181         0.02060561  
Root: 3:         0.05771935         0.05771935         0.02499645  
Root: 4:         0.06918344         0.06918344         0.02990736  

Iteration:    1   Subspace Size:   19
Root: 1:        -0.03098740        -0.00122828         0.00312333  
Root: 2:         0.00083928        -0.00109252         0.00348997  
Root: 3:         0.05551715        -0.00220220         0.00579395  
Root: 4:         0.06643098        -0.00275246         0.00711182  

Iteration:    2   Subspace Size:   23
Root: 1:        -0.03101136        -0.00002396         0.00045939  
Root: 2:         0.00080839        -0.00003090         0.00062905  
Root: 3:         0.05541149        -0.00010566         0.00135718  
Root: 4:         0.06628559        -0.00014539         0.00192916  

Iteration:    3   Subspace Size:   27
Root: 1:        -0.03101184        -0.00000049         0.00006522  
Root: 2:         0.00080742        -0.00000097         0.00008928  
Root: 3:         0.05540583        -0.00000565         0.00025827  
Root: 4:         0.06627325        -0.00001235         0.00045035  

Iteration:    4   Subspace Size:   31
Root: 1:        -0.03101185        -0.00000001         0.00000865  
Root: 2:         0.00080740        -0.00000002         0.00001463  
Root: 3:         0.05540565        -0.00000018         0.00005325  
Root: 4:         0.06627275        -0.00000050         0.00008130  

Iteration:    5   Subspace Size:   35
Root: 1:        -0.03101185        -0.00000000         0.00000120  
Root: 2:         0.00080740        -0.00000000         0.00000271  
Root: 3:         0.05540565        -0.00000001         0.00000848  
Root: 4:         0.06627273        -0.00000002         0.00001940  

Iteration:    6   Subspace Size:   39
Root: 1:        -0.03101185        -0.00000000         0.00000013  Converged
Root: 2:         0.00080740        -0.00000000         0.00000040  Converged
Root: 3:         0.05540565        -0.00000000         0.00000186  
Root: 4:         0.06627273        -0.00000000         0.00000352  

Iteration:    7   Subspace Size:   41
Root: 1:        -0.03101185        -0.00000000         0.00000013  Converged
Root: 2:         0.00080740        -0.00000000         0.00000039  Converged
Root: 3:         0.05540565        -0.00000000         0.00000035  Converged
Root: 4:         0.06627273        -0.00000000         0.00000079  Converged

Davidson converged in 7 iterations
41 sigma vectors were formed

  Root   Mult.   Total Energy (a.u.)   Ex. Energy (a.u.)     Ex. Energy (eV)     Ex. Energy (nm)        Osc. (a.u.)  
-------------------------------------------------------------------------------------------------------------------
     1  singlet       -779.54976103
     2  triplet       -779.50128343          0.04847760          1.31914246        939.88499761          0.00000000
     3  triplet       -779.46946417          0.08029686          2.18498827        567.43654957          0.00000000
     4  singlet       -779.46863263          0.08112840          2.20761576        561.62047276          0.42486854
     5  singlet       -779.46760995          0.08215108          2.23544419        554.62901317          0.19176773
     6  triplet       -779.41486593          0.13489510          3.67068184        337.76891062          0.00000000
     7  singlet       -779.41321106          0.13654997          3.71571308        333.67544228          0.06328167
     8  triplet       -779.40399884          0.14576219          3.96639031        312.58704002          0.00000000

Singlet  1: Largest CI coefficients:
  64  &  64 : closed :  -0.975279
  63  &  64 :  open  :   0.116357
  64  &  63 :  open  :   0.116357
  63  &  63 : closed :   0.116347

Triplet  2: Largest CI coefficients:
  63  &  64 :  open  :  -0.700185
  64  &  63 :  open  :   0.700185

Triplet  3: Largest CI coefficients:
  62  &  64 :  open  :  -0.686296
  64  &  62 :  open  :   0.686296
  62  &  63 :  open  :  -0.158086
  63  &  62 :  open  :   0.158086

Singlet  4: Largest CI coefficients:
  63  &  64 :  open  :  -0.533255
  64  &  63 :  open  :  -0.533255
  62  &  64 :  open  :  -0.418539
  64  &  62 :  open  :  -0.418539
  64  &  64 : closed :  -0.156049
  63  &  63 : closed :  -0.118728
  62  &  63 :  open  :  -0.101579
  63  &  62 :  open  :  -0.101579

Singlet  5: Largest CI coefficients:
  62  &  64 :  open  :  -0.540858
  64  &  62 :  open  :  -0.540858
  63  &  64 :  open  :   0.414818
  64  &  63 :  open  :   0.414818
  62  &  63 :  open  :  -0.129200
  63  &  62 :  open  :  -0.129200

Triplet  6: Largest CI coefficients:
  61  &  64 :  open  :   0.577968
  64  &  61 :  open  :  -0.577968
  60  &  64 :  open  :  -0.370859
  64  &  60 :  open  :   0.370859

Singlet  7: Largest CI coefficients:
  61  &  64 :  open  :  -0.543796
  64  &  61 :  open  :  -0.543796
  63  &  63 : closed :   0.358026
  60  &  64 :  open  :   0.319270
  64  &  60 :  open  :   0.319270

Triplet  8: Largest CI coefficients:
  60  &  64 :  open  :  -0.580794
  64  &  60 :  open  :   0.580794
  61  &  64 :  open  :  -0.382826
  64  &  61 :  open  :   0.382826

Singlet state dipole moments:

  Root       Dx         Dy         Dz         |D|  (Debye)
------------------------------------------------------------
     1   -16.3313     2.0745     0.5848    16.4729
     2   -14.2185     1.7006    -0.2319    14.3217
     3   -11.2723     1.8607    -1.2738    11.4956
     4    -2.4167    -0.4935     0.6811     2.5588

Triplet state dipole moments:

  Root       Dx         Dy         Dz         |D|  (Debye)
------------------------------------------------------------
     1   -11.4818     0.2972     1.1808    11.5462
     2    -8.2301     2.1066    -2.7753     8.9373
     3    -1.6620    -0.2855     0.3968     1.7324
     4    -7.7721    -0.4211     2.3919     8.1427

Transition dipole moments between singlet states:

    Transition       Tx         Ty         Tz         |T| (a.u.)
------------------------------------------------------------------
     1 ->    2    -2.7438     0.5719    -0.0170     2.8028
     1 ->    3     1.8318    -0.3759     0.0670     1.8712
     1 ->    4    -0.7515     0.1840    -0.3107     0.8338
     2 ->    3     1.6697     0.1338    -0.7858     1.8502
     2 ->    4     0.5897    -0.3410     0.4152     0.7977
     3 ->    4    -0.4974     0.2092    -0.2659     0.6016

Transition dipole moments between triplet states:

    Transition       Tx         Ty         Tz         |T| (a.u.)
-------------------- in gcp call
 n=          32
 coors(1) =   -9.42701929472194        2.21838583317966     
 -0.289275796355638     
 coors(2) =   -8.16178571781381        1.91531893665494     
   1.92066674567874     
 elements:            7           6
 gcp_e =   0.000000000000000E+000
 echo:  F
 pbc:  F
 method =pbeh3c              
 in gcp call
 n=          32
 coors(1) =   -9.42701929472194        2.21838583317966     
 -0.289275796355638     
 coors(2) =   -8.16178571781381        1.91531893665494     
   1.92066674567874     
 elements:            7           6
 gcp_e =   0.000000000000000E+000
 echo:  F
 pbc:  F
 method =pbeh3c              
----------------------------------------------
     1 ->    2    -0.0307     0.0361    -0.1163     0.1255
     1 ->    3     0.1269     0.2818    -0.5747     0.6525
     1 ->    4    -0.3617     0.0773     0.0054     0.3699
     2 ->    3     0.1183     0.0188    -0.0300     0.1235
     2 ->    4     0.3309    -0.1068     0.1766     0.3900
     3 ->    4     3.0811    -0.1902    -0.5538     3.1363

Magnetic transition dipole moments and rotational strengths:

 Transition      Lx         Ly         Lz       R(len)     R(vel) (a.u.)
------------------------------------------------------------------------
 1 ->    2    -0.0595     0.1434     0.2970    -0.2404    -8.6366
 1 ->    3     0.2639    -0.5190     0.1252    -0.6870   -11.5298
 1 ->    4    -0.2823     0.0607    -0.2076    -0.2879    -0.6814

Electric transition quadrupole moments (Cartesian):

 Transition      Qxy        Qxz        Qyz        Qxx        Qyy        Qzz       norm (a.u.)
----------------------------------------------------------------------------------------------
 1 ->    2    -2.3037     0.4976     0.2588    12.1162     0.3209    -0.0548    12.3503
 1 ->    3     0.8853    -0.1738    -0.1017    -6.5073    -0.0996     0.2973     6.5778
 1 ->    4     1.6684    -0.1776    -0.2387    -8.7195    -0.2376     0.1186     8.8867


Building Xtilde...

Building Z-vector RHS...

 Generating 2nd functional diffs
Solving CPSCF equations
Using DIIS solver

 Iter         Residual      
------  --------------------
    1      2.525706808131
    2      5.058408402843
    3      0.839539568380
    4      0.093536558120
    5      0.020918924485
    6      0.005642325147
    7      0.001962633591
    8      0.000891759744
    9      0.000311698066
   10      0.000099309030
   11      0.000034426267
   12      0.000018438269
   13      0.000005477882
   14      0.000003360257
   15      0.000001267666
   16      0.000000845206

CPSCF converged

Building X...

Computing grad Generating 2nd functional diffs
 Generating 2nd functional diffs
Building Xtilde...

Building Z-vector RHS...

 Generating 2nd functional diffs
Solving CPSCF equations
Using DIIS solver

 Iter         Residual      
------  --------------------
    1      3.269689575475
    2      6.272384845247
    3      1.065095070304
    4      0.134618462829
    5      0.019462633884
    6      0.005954655476
    7      0.001991133042
    8      0.000855490823
    9      0.000288854252
   10      0.000091110820
   11      0.000032241437
   12      0.000015220313
   13      0.000005746369
   14      0.000002841294
   15      0.000001011546
   16      0.000000581277

CPSCF converged

Building X...

Computing grad Generating 2nd functional diffs
 Generating 2nd functional diffs
Building Xtilde...

Building Z-vector RHS...

 Generating 2nd functional diffs
Solving CPSCF equations
Using DIIS solver

 Iter         Residual      
------  --------------------
    1      1.636286152402
    2      2.545564599166
    3      0.293120547827
    4      0.066615914251
    5      0.019230139552
    6      0.007664132212
    7      0.002625656935
    8      0.000638853670
    9      0.000151157216
   10      0.000068258222
   11      0.000023428071
   12      0.000012843973
   13      0.000006908492
   14      0.000002606732
   15      0.000001598276
   16      0.000000753614

CPSCF converged

Building X...

 Generating 2nd functional diffs
 Generating 2nd functional diffs
Lower state energy:      -779.4686326295
Upper state energy:      -779.4676099532
Energy difference:          0.0010226763
 Energy calculation finished, energy:  0.000000000E+00

Converting Cartesians to HDLC

Converting Cartesians to HDLC

Converting Cartesians to HDLC
 in dlf_makehessian...
Updating Hessian with the BFGS update, No     7
Testing convergence  in cycle    8
    Energy  0.0000E+00 Target: 1.0000E-05 converged?  yes
  Max step  4.2943E+00 Target: 4.0000E-04 converged?   no
  RMS step  4.9025E-01 Target: 2.6667E-04 converged?   no
  Max grad  1.1540E-01 Target: 1.0000E-04 converged?   no
  RMS grad  3.2512E-02 Target: 6.6667E-05 converged?   no

Converting HDLC to Cartesians
 in gcp call
 n=          32
 coors(1) =   -9.34498403950182        2.20160783912769     
 -0.304436096796338     
 coors(2) =   -8.05001063831171        1.99676696781561     
   1.88295086568110     
 elements:            7           6
 gcp_e =    1.00000000000000     
 echo:  F
 pbc:  F
 method =pbeh3c              
DFTD Energy:    -0.0210571 hartree
gCP Energy:     0.0587919 hartree
| Total AOs: 316    Total MOs: 298
Setting up the DFT grid...
| time to set the grid = 0.06 s
DFT grid points: 367511 (11484 points/atom)

                      *** Start SCF Iterations ***

 Iter     DIIS Error       Energy change      Electrons        XC Energy           Energy        Time(s)
----------------------------------------------------------------------------------------------------------
Initial temperature is 0.250000
| Skip purify step
|    1     0.0570677276    -779.3403858831   126.0078908924   -64.4747331960    -779.3403858831     1.36  
|    2     0.0806805859      +7.3485995063   126.0000225076   -63.7350145332    -771.9917863767     1.33  
|    3     0.0125355592      -0.1370207963   126.0000229421   -63.8176137426    -772.1288071731     1.31  
|    4     0.0173871935      +0.0028130157   126.0000234312   -63.8708286884    -772.1259941573     1.28  
|    5     0.0057838594      -0.0102915831   126.0000231882   -63.8707161551    -772.1362857404     1.26  
|    6     0.0020984103      -0.0012745737   126.0000234004   -63.8739047374    -772.1375603141     1.24  
|    7     0.0004842819      -0.0002399707   126.0000234760   -63.8735848492    -772.1378002848     1.21  
|    8     0.0002907345      -0.0000115027   126.0000234961   -63.8754387012    -772.1378117874     1.17  
|    9     0.0001031612      -0.0000053302   126.0000235128   -63.8749438071    -772.1378171176     1.38  
|   10     0.0000498459      -0.0000006153   126.0000235230   -63.8746624918    -772.1378177329     1.14  
----------------------------------------------------------------------------------------------------------
FINAL ENERGY: -772.1378177329 a.u.
Fractional Occupation Entropy: 0.0000000000
Mermin Free Energy:            -772.1378177329
DISPERSION CONTRIBUTION TO ENERGY: -0.0210570588 a.u.
GCP BSSE CORRECTION: 0.0587919130 a.u.
HOMO-LUMO GAP: 1.998 eV
CENTER OF MASS: {-0.061617, -0.137552, 0.016270} ANGS
DIPOLE MOMENT: {-5.304740, 1.048677, -0.569783} (|D| = 5.437338) DEBYE
Writing out molden info

Running Mulliken population analysis...


  Restricted hh-TDA Parameters
--------------------------------------------
Number of occupied orbitals:            64
Number of virtual orbitals:            234
Number of molecular orbitals:          298
Number of basis functions:             316
Multiplicity of target state:      singlet

 Generating 2nd functional diffs
Reference energy:             -779.4695958682
Number of electrons:           128.0000238968
XC energy:                     -65.1892309506

      Davidson Diagonalization Parameters
-----------------------------------------------
Number of roots to find:                    4
Number of guess vectors:                   15
Maximum subspace size:                    300
Number of vectors to save:                  4
Collapse vectors per root:                  2
Number of CSFs:                          2080
Maximum Davidson iterations:              500
Residual convergence:                 1.0e-06
Orthogonality tolerance:              1.0e-12
Use incremental sigma vectors:             No

Davidson memory usage:  12.89 MB

Guess Vectors:
  64 &  64 : closed :    -0.180034
  64 &  63 :  open  :    -0.114913
  64 &  62 :  open  :    -0.085006
  63 &  63 : closed :    -0.049791
  64 &  61 :  open  :    -0.022433
  63 &  62 :  open  :    -0.019884
  64 &  60 :  open  :    -0.005157
  62 &  62 : closed :     0.010023
  64 &  59 :  open  :     0.032377
  64 &  58 :  open  :     0.035889
  64 &  57 :  open  :     0.035973
  63 &  61 :  open  :     0.042688
  63 &  60 :  open  :     0.059964
  62 &  61 :  open  :     0.072596
  64 &  56 :  open  :     0.084640

  Root           Eigenvalue       Energy Change        Residual
-------------------------------------------------------------------
Iteration:    0   Subspace Size:   15
Root: 1:        -0.08965079        -0.08965079         0.03457216  
Root: 2:        -0.00221379        -0.00221379         0.02711133  
Root: 3:        -0.00098012        -0.00098012         0.04626373  
Root: 4:         0.05563263         0.05563263         0.04101093  

Iteration:    1   Subspace Size:   19
Root: 1:        -0.09157665        -0.00192587         0.00452160  
Root: 2:        -0.00532334        -0.00310955         0.00820696  
Root: 3:        -0.00403706        -0.00305694         0.00552843  
Root: 4:         0.05089240        -0.00474024         0.01160530  

Iteration:    2   Subspace Size:   23
Root: 1:        -0.09161568        -0.00003903         0.00065089  
Root: 2:        -0.00547234        -0.00014900         0.00164790  
Root: 3:        -0.00411069        -0.00007363         0.00105398  
Root: 4:         0.05052421        -0.00036818         0.00330236  

Iteration:    3   Subspace Size:   27
Root: 1:        -0.09161648        -0.00000080         0.00008374  
Root: 2:        -0.00547801        -0.00000567         0.00037301  
Root: 3:        -0.00411314        -0.00000245         0.00020470  
Root: 4:         0.05049509        -0.00002913         0.00094172  

Iteration:    4   Subspace Size:   31
Root: 1:        -0.09161649        -0.00000001         0.00001211  
Root: 2:        -0.00547828        -0.00000028         0.00007635  
Root: 3:        -0.00411322        -0.00000008         0.00003915  
Root: 4:         0.05049290        -0.00000219         0.00024054  

Iteration:    5   Subspace Size:   35
Root: 1:        -0.09161649        -0.00000000         0.00000191  
Root: 2:        -0.00547830        -0.00000001         0.00001538  
Root: 3:        -0.00411322        -0.00000000         0.00000722  
Root: 4:         0.05049277        -0.00000013         0.00005691  

Iteration:    6   Subspace Size:   39
Root: 1:        -0.09161649        -0.00000000         0.00000025  Converged
Root: 2:        -0.00547830        -0.00000000         0.00000277  
Root: 3:        -0.00411322        -0.00000000         0.00000113  
Root: 4:         0.05049276        -0.00000001         0.00001612  

Iteration:    7   Subspace Size:   42
Root: 1:        -0.09161649        -0.00000000         0.00000024  Converged
Root: 2:        -0.00547830        -0.00000000         0.00000052  Converged
Root: 3:        -0.00411322        -0.00000000         0.00000022  Converged
Root: 4:         0.05049276        -0.00000000         0.00000367  

Iteration:    8   Subspace Size:   43
Root: 1:        -0.09161649        -0.00000000         0.00000024  Converged
Root: 2:        -0.00547830        -0.00000000         0.00000051  Converged
Root: 3:        -0.00411322        -0.00000000         0.00000022  Converged
Root: 4:         0.05049276        -0.00000000         0.00000078  Converged

Davidson converged in 8 iterations
43 sigma vectors were formed

      Davidson Diagonalization Parameters
-----------------------------------------------
Number of roots to find:                    4
Number of guess vectors:                   15
Maximum subspace size:                    300
Number of vectors to save:                  4
Collapse vectors per root:                  2
Number of CSFs:                          2016
Maximum Davidson iterations:              500
Residual convergence:                 1.0e-06
Orthogonality tolerance:              1.0e-12
Use incremental sigma vectors:             No

Davidson memory usage:  12.58 MB

Guess Vectors:
  64 &  63 :  open  :    -0.114913
  64 &  62 :  open  :    -0.085006
  64 &  61 :  open  :    -0.022433
  63 &  62 :  open  :    -0.019884
  64 &  60 :  open  :    -0.005157
  64 &  59 :  open  :     0.032377
  64 &  58 :  open  :     0.035889
  64 &  57 :  open  :     0.035973
  63 &  61 :  open  :     0.042688
  63 &  60 :  open  :     0.059964
  62 &  61 :  open  :     0.072596
  64 &  56 :  open  :     0.084640
  62 &  60 :  open  :     0.089871
  63 &  59 :  open  :     0.097498
  63 &  58 :  open  :     0.101011

  Root           Eigenvalue       Energy Change        Residual
-------------------------------------------------------------------
Iteration:    0   Subspace Size:   15
Root: 1:        -0.03852603        -0.03852603         0.02343243  
Root: 2:        -0.00498460        -0.00498460         0.02199472  
Root: 3:         0.05219363         0.05219363         0.02596142  
Root: 4:         0.06478273         0.06478273         0.02892383  

Iteration:    1   Subspace Size:   19
Root: 1:        -0.04000344        -0.00147740         0.00374803  
Root: 2:        -0.00622545        -0.00124085         0.00394563  
Root: 3:         0.04982333        -0.00237030         0.00658465  
Root: 4:         0.06224551        -0.00253722         0.00764927  

Iteration:    2   Subspace Size:   23
Root: 1:        -0.04003824        -0.00003480         0.00054188  
Root: 2:        -0.00626390        -0.00003845         0.00070708  
Root: 3:         0.04968222        -0.00014111         0.00177425  
Root: 4:         0.06205209        -0.00019342         0.00236461  

Iteration:    3   Subspace Size:   27
Root: 1:        -0.04003890        -0.00000066         0.00007055  
Root: 2:        -0.00626512        -0.00000122         0.00010920  
Root: 3:         0.04967311        -0.00000911         0.00032684  
Root: 4:         0.06203546        -0.00001662         0.00047218  

Iteration:    4   Subspace Size:   31
Root: 1:        -0.04003891        -0.00000001         0.00000979  
Root: 2:        -0.00626514        -0.00000002         0.00002052  
Root: 3:         0.04967283        -0.00000028         0.00006455  
Root: 4:         0.06203489        -0.00000057         0.00010538  

Iteration:    5   Subspace Size:   35
Root: 1:        -0.04003891        -0.00000000         0.00000132  
Root: 2:        -0.00626514        -0.00000000         0.00000343  
Root: 3:         0.04967282        -0.00000001         0.00001191  
Root: 4:         0.06203486        -0.00000003         0.00002364  

Iteration:    6   Subspace Size:   39
Root: 1:        -0.04003891        -0.00000000         0.00000017  Converged
Root: 2:        -0.00626514        -0.00000000         0.00000051  Converged
Root: 3:         0.04967282        -0.00000000         0.00000231  
Root: 4:         0.06203486        -0.00000000         0.00000498  

Iteration:    7   Subspace Size:   41
Root: 1:        -0.04003891        -0.00000000         0.00000014  Converged
Root: 2:        -0.00626514        -0.00000000         0.00000050  Converged
Root: 3:         0.04967282        -0.00000000         0.00000044  Converged
Root: 4:         0.06203486        -0.00000000         0.00000099  Converged

Davidson converged in 7 iterations
41 sigma vectors were formed

  Root   Mult.   Total Energy (a.u.)   Ex. Energy (a.u.)     Ex. Energy (eV)     Ex. Energy (nm)        Osc. (a.u.)  
-------------------------------------------------------------------------------------------------------------------
     1  singlet       -779.56121236
     2  triplet       -779.50963478          0.05157758          1.40349719        883.39486341          0.00000000
     3  triplet       -779.47586101          0.08535135          2.32252800        533.83305115          0.00000000
     4  singlet       -779.47507416          0.08613820          2.34393916        528.95664971          0.60004604
     5  singlet       -779.47370909          0.08750327          2.38108464        520.70480303          0.00397773
     6  triplet       -779.41992305          0.14128931          3.84467702        322.48279937          0.00000000
     7  singlet       -779.41910311          0.14210925          3.86698874        320.62214016          0.03482745
     8  triplet       -779.40756101          0.15365135          4.18106533        296.53739183          0.00000000

Singlet  1: Largest CI coefficients:
  64  &  64 : closed :   0.984575
  63  &  63 : closed :  -0.115882

Triplet  2: Largest CI coefficients:
  63  &  64 :  open  :   0.700634
  64  &  63 :  open  :  -0.700634

Triplet  3: Largest CI coefficients:
  62  &  64 :  open  :   0.680576
  64  &  62 :  open  :  -0.680576
  62  &  63 :  open  :   0.178379
  63  &  62 :  open  :  -0.178379

Singlet  4: Largest CI coefficients:
  63  &  64 :  open  :   0.677795
  64  &  63 :  open  :   0.677795
  62  &  64 :  open  :   0.115502
  64  &  62 :  open  :   0.115502
  63  &  63 : closed :   0.112611
  64  &  64 : closed :   0.110821

Singlet  5: Largest CI coefficients:
  62  &  64 :  open  :   0.667661
  64  &  62 :  open  :   0.667661
  62  &  63 :  open  :   0.182582
  63  &  62 :  open  :   0.182582
  63  &  64 :  open  :  -0.115946
  64  &  63 :  open  :  -0.115946

Triplet  6: Largest CI coefficients:
  61  &  64 :  open  :  -0.666309
  64  &  61 :  open  :   0.666309
  60  &  64 :  open  :   0.149567
  64  &  60 :  open  :  -0.149567
  59  &  64 :  open  :   0.104404
  64  &  59 :  open  :  -0.104404

Singlet  7: Largest CI coefficients:
  63  &  63 : closed :   0.552845
  61  &  64 :  open  :  -0.534325
  64  &  61 :  open  :  -0.534325
  60  &  64 :  open  :   0.113503
  64  &  60 :  open  :   0.113503

Triplet  8: Largest CI coefficients:
  60  &  64 :  open  :   0.674960
  64  &  60 :  open  :  -0.674960
  61  &  64 :  open  :   0.167093
  64  &  61 :  open  :  -0.167093

Singlet state dipole moments:

  Root       Dx         Dy         Dz         |D|  (Debye)
------------------------------------------------------------
     1   -14.6911     1.5019     0.5393    14.7775
     2   -15.6355     0.7387     1.4789    15.7227
     3    -7.9898     2.0956    -2.5247     8.6373
     4    -3.7262    -0.7260     0.7649     3.8725

Triplet state dipole moments:

  Root       Dx         Dy         Dz         |D|  (Debye)
------------------------------------------------------------
     1   -11.8499     0.0481     1.3166    11.9229
     2    -7.8413     2.0891    -2.5797     8.5150
     3    -1.2089    -0.5310     0.2315     1.3405
     4    -6.6393    -0.7834     2.0734     6.9995

Transition dipole moments between singlet states:

    Transition       Tx         Ty         Tz         |T| (a.u.)
------------------------------------------------------------------
     1 ->    2    -3.1664     0.6395    -0.1195     3.2325
     1 ->    3     0.2422    -0.0568     0.0794     0.2611
     1 ->    4     0.5392    -0.1450     0.2363     0.6063
     2 ->    3     0.3615     0.0791    -0.2628     0.4539
     2 ->    4    -1.9057     0.5965    -0.4649     2.0503
     3 ->    4     0.2758    -0.0465     0.0289     0.2812

Transition dipole moments between triplet states:

    Transition       Tx         Ty         Tz         |T| (a.u.)
------------------------------------------------------------------
     1 ->    2    -0. in gcp call
 n=          32
 coors(1) =   -9.34498403950182        2.20160783912769     
 -0.304436096796338     
 coors(2) =   -8.05001063831171        1.99676696781561     
   1.88295086568110     
 elements:            7           6
 gcp_e =   0.000000000000000E+000
 echo:  F
 pbc:  F
 method =pbeh3c              
 in gcp call
 n=          32
 coors(1) =   -9.34498403950182        2.20160783912769     
 -0.304436096796338     
 coors(2) =   -8.05001063831171        1.99676696781561     
   1.88295086568110     
 elements:            7           6
 gcp_e =   0.000000000000000E+000
 echo:  F
 pbc:  F
 method =pbeh3c              
0447     0.0498    -0.1364     0.1519
     1 ->    3     0.0462     0.3218    -0.5314     0.6229
     1 ->    4    -0.0890    -0.0059     0.1009     0.1347
     2 ->    3     0.1002     0.0289    -0.0421     0.1124
     2 ->    4     0.4377    -0.1365     0.1706     0.4892
     3 ->    4     3.0894    -0.1643    -0.5981     3.1511

Magnetic transition dipole moments and rotational strengths:

 Transition      Lx         Ly         Lz       R(len)     R(vel) (a.u.)
------------------------------------------------------------------------
 1 ->    2    -0.2599     0.3646     0.1824    -1.0342    11.0208
 1 ->    3     0.2173    -0.4409     0.2098    -0.0943     0.2930
 1 ->    4     0.2519    -0.0152     0.2044    -0.1863    -0.5589

Electric transition quadrupole moments (Cartesian):

 Transition      Qxy        Qxz        Qyz        Qxx        Qyy        Qzz       norm (a.u.)
----------------------------------------------------------------------------------------------
 1 ->    2    -2.3227     0.4466     0.2833    12.9651     0.2918    -0.1102    13.1858
 1 ->    3    -0.4344     0.1677     0.0271     0.4123     0.1167     0.2940     0.6982
 1 ->    4    -1.6056    -0.0574     0.3560     8.8025     0.1287    -0.0863     8.9564


Building Xtilde...

Building Z-vector RHS...

 Generating 2nd functional diffs
Solving CPSCF equations
Using DIIS solver

 Iter         Residual      
------  --------------------
    1      2.933674417473
    2      6.351035195184
    3      0.803822441277
    4      0.082444400258
    5      0.023721029611
    6      0.009276339648
    7      0.002380023156
    8      0.001146239910
    9      0.000482356190
   10      0.000147633200
   11      0.000038813508
   12      0.000023884261
   13      0.000005261575
   14      0.000003841691
   15      0.000000949936

CPSCF converged

Building X...

Computing grad Generating 2nd functional diffs
 Generating 2nd functional diffs
Building Xtilde...

Building Z-vector RHS...

 Generating 2nd functional diffs
Solving CPSCF equations
Using DIIS solver

 Iter         Residual      
------  --------------------
    1      3.973637635172
    2      7.099442336624
    3      1.183791018297
    4      0.136265871396
    5      0.018821414164
    6      0.009717422528
    7      0.004827313546
    8      0.001915787358
    9      0.000547570191
   10      0.000137674387
   11      0.000048333248
   12      0.000024878488
   13      0.000007693018
   14      0.000003293955
   15      0.000001387938
   16      0.000000826543

CPSCF converged

Building X...

Computing grad Generating 2nd functional diffs
 Generating 2nd functional diffs
Building Xtilde...

Building Z-vector RHS...

 Generating 2nd functional diffs
Solving CPSCF equations
Using DIIS solver

 Iter         Residual      
------  --------------------
    1      0.499324097962
    2      0.937802927251
    3      0.173777209565
    4      0.021987495072
    5      0.007929169265
    6      0.002770074102
    7      0.000997449011
    8      0.000220738234
    9      0.000081459353
   10      0.000032066816
   11      0.000015196855
   12      0.000007174867
   13      0.000003168747
   14      0.000001317330
   15      0.000000631980

CPSCF converged

Building X...

 Generating 2nd functional diffs
 Generating 2nd functional diffs
Lower state energy:      -779.4750741641
Upper state energy:      -779.4737090928
Energy difference:          0.0013650713
 Energy calculation finished, energy:  0.000000000E+00

Converting Cartesians to HDLC

Converting Cartesians to HDLC

Converting Cartesians to HDLC
 in dlf_makehessian...
Updating Hessian with the BFGS update, No     8
Testing convergence  in cycle    9
    Energy  0.0000E+00 Target: 1.0000E-05 converged?  yes
  Max step  4.2573E+00 Target: 4.0000E-04 converged?   no
  RMS step  4.9918E-01 Target: 2.6667E-04 converged?   no
  Max grad  7.8390E-02 Target: 1.0000E-04 converged?   no
  RMS grad  2.2308E-02 Target: 6.6667E-05 converged?   no

Converting HDLC to Cartesians
 in gcp call
 n=          32
 coors(1) =   -9.31776263018616        2.17912903053129     
 -0.247943083333612     
 coors(2) =   -7.89559815956809        2.07928810207290     
   1.86037735809785     
 elements:            7           6
 gcp_e =    1.00000000000000     
 echo:  F
 pbc:  F
 method =pbeh3c              
DFTD Energy:    -0.0211028 hartree
gCP Energy:     0.0576540 hartree
| Total AOs: 316    Total MOs: 298
Setting up the DFT grid...
| time to set the grid = 0.06 s
DFT grid points: 367547 (11485 points/atom)

                      *** Start SCF Iterations ***

 Iter     DIIS Error       Energy change      Electrons        XC Energy           Energy        Time(s)
----------------------------------------------------------------------------------------------------------
Initial temperature is 0.250000
| Skip purify step
|    1     0.0676440024    -779.3250549235   125.9994629634   -64.4925880900    -779.3250549235     1.38  
|    2     0.0840418911      +7.3347109636   126.0000094260   -63.7567676454    -771.9903439599     1.35  
|    3     0.0190992884      -0.1209657117   126.0000104954   -63.8391981751    -772.1113096716     1.34  
|    4     0.0210335638      -0.0063817883   126.0000096214   -63.8927636245    -772.1176914599     1.31  
|    5     0.0046262426      -0.0210788327   126.0000099335   -63.8919782742    -772.1387702926     1.29  
|    6     0.0036993180      -0.0006873824   126.0000100662   -63.8919300270    -772.1394576750     1.25  
|    7     0.0005028995      -0.0002323888   126.0000100534   -63.8912537380    -772.1396900638     1.23  
|    8     0.0004491565      -0.0000128289   126.0000100673   -63.8933122075    -772.1397028928     1.19  
|    9     0.0000711167      -0.0000050909   126.0000100724   -63.8926919423    -772.1397079837     1.40  
|   10     0.0000308095      -0.0000005756   126.0000100767   -63.8924729022    -772.1397085593     1.16  
----------------------------------------------------------------------------------------------------------
FINAL ENERGY: -772.1397085593 a.u.
Fractional Occupation Entropy: 0.0000000000
Mermin Free Energy:            -772.1397085593
DISPERSION CONTRIBUTION TO ENERGY: -0.0211028343 a.u.
GCP BSSE CORRECTION: 0.0576540305 a.u.
HOMO-LUMO GAP: 2.113 eV
CENTER OF MASS: {-0.059325, -0.128887, 0.004502} ANGS
DIPOLE MOMENT: {-6.280961, 0.885337, -0.443785} (|D| = 6.358556) DEBYE
Writing out molden info

Running Mulliken population analysis...


  Restricted hh-TDA Parameters
--------------------------------------------
Number of occupied orbitals:            64
Number of virtual orbitals:            234
Number of molecular orbitals:          298
Number of basis functions:             316
Multiplicity of target state:      singlet

 Generating 2nd functional diffs
Reference energy:             -779.4709198848
Number of electrons:           128.0000102364
XC energy:                     -65.2074148437

      Davidson Diagonalization Parameters
-----------------------------------------------
Number of roots to find:                    4
Number of guess vectors:                   15
Maximum subspace size:                    300
Number of vectors to save:                  4
Collapse vectors per root:                  2
Number of CSFs:                          2080
Maximum Davidson iterations:              500
Residual convergence:                 1.0e-06
Orthogonality tolerance:              1.0e-12
Use incremental sigma vectors:             No

Davidson memory usage:  12.89 MB

Guess Vectors:
  64 &  64 : closed :    -0.193393
  64 &  63 :  open  :    -0.124254
  64 &  62 :  open  :    -0.096695
  63 &  63 : closed :    -0.055114
  63 &  62 :  open  :    -0.027556
  64 &  59 :  open  :    -0.022130
  64 &  61 :  open  :    -0.017793
  62 &  62 : closed :     0.000003
  64 &  60 :  open  :     0.022273
  64 &  58 :  open  :     0.023438
  64 &  57 :  open  :     0.035741
  63 &  59 :  open  :     0.047010
  63 &  61 :  open  :     0.051346
  62 &  59 :  open  :     0.074568
  64 &  56 :  open  :     0.077214

  Root           Eigenvalue       Energy Change        Residual
-------------------------------------------------------------------
Iteration:    0   Subspace Size:   15
Root: 1:        -0.10156081        -0.10156081         0.03586839  
Root: 2:        -0.00787329        -0.00787329         0.04589465  
Root: 3:        -0.00542228        -0.00542228         0.03394290  
Root: 4:         0.05158625         0.05158625         0.04104739  

Iteration:    1   Subspace Size:   19
Root: 1:        -0.10364025        -0.00207944         0.00443792  
Root: 2:        -0.01231932        -0.00444604         0.00796393  
Root: 3:        -0.00829671        -0.00287443         0.00989556  
Root: 4:         0.04682228        -0.00476397         0.01144994  

Iteration:    2   Subspace Size:   23
Root: 1:        -0.10367760        -0.00003735         0.00063124  
Root: 2:        -0.01245690        -0.00013758         0.00159065  
Root: 3:        -0.00853623        -0.00023952         0.00179696  
Root: 4:         0.04648918        -0.00033311         0.00410947  

Iteration:    3   Subspace Size:   27
Root: 1:        -0.10367831        -0.00000071         0.00007810  
Root: 2:        -0.01246209        -0.00000519         0.00036174  
Root: 3:        -0.00854332        -0.00000708         0.00031234  
Root: 4:         0.04644511        -0.00004407         0.00098755  

Iteration:    4   Subspace Size:   31
Root: 1:        -0.10367832        -0.00000001         0.00001202  
Root: 2:        -0.01246234        -0.00000025         0.00007073  
Root: 3:        -0.00854351        -0.00000019         0.00006060  
Root: 4:         0.04644253        -0.00000259         0.00028685  

Iteration:    5   Subspace Size:   35
Root: 1:        -0.10367832        -0.00000000         0.00000200  
Root: 2:        -0.01246235        -0.00000001         0.00001304  
Root: 3:        -0.00854351        -0.00000001         0.00001134  
Root: 4:         0.04644232        -0.00000021         0.00007395  

Iteration:    6   Subspace Size:   39
Root: 1:        -0.10367832        -0.00000000         0.00000029  Converged
Root: 2:        -0.01246235        -0.00000000         0.00000238  
Root: 3:        -0.00854351        -0.00000000         0.00000189  
Root: 4:         0.04644230        -0.00000001         0.00001750  

Iteration:    7   Subspace Size:   42
Root: 1:        -0.10367832        -0.00000000         0.00000027  Converged
Root: 2:        -0.01246235        -0.00000000         0.00000046  Converged
Root: 3:        -0.00854351        -0.00000000         0.00000036  Converged
Root: 4:         0.04644230        -0.00000000         0.00000398  

Iteration:    8   Subspace Size:   43
Root: 1:        -0.10367832        -0.00000000         0.00000027  Converged
Root: 2:        -0.01246235        -0.00000000         0.00000045  Converged
Root: 3:        -0.00854351        -0.00000000         0.00000035  Converged
Root: 4:         0.04644230        -0.00000000         0.00000087  Converged

Davidson converged in 8 iterations
43 sigma vectors were formed

      Davidson Diagonalization Parameters
-----------------------------------------------
Number of roots to find:                    4
Number of guess vectors:                   15
Maximum subspace size:                    300
Number of vectors to save:                  4
Collapse vectors per root:                  2
Number of CSFs:                          2016
Maximum Davidson iterations:              500
Residual convergence:                 1.0e-06
Orthogonality tolerance:              1.0e-12
Use incremental sigma vectors:             No

Davidson memory usage:  12.58 MB

Guess Vectors:
  64 &  63 :  open  :    -0.124254
  64 &  62 :  open  :    -0.096695
  63 &  62 :  open  :    -0.027556
  64 &  59 :  open  :    -0.022130
  64 &  61 :  open  :    -0.017793
  64 &  60 :  open  :     0.022273
  64 &  58 :  open  :     0.023438
  64 &  57 :  open  :     0.035741
  63 &  59 :  open  :     0.047010
  63 &  61 :  open  :     0.051346
  62 &  59 :  open  :     0.074568
  64 &  56 :  open  :     0.077214
  62 &  61 :  open  :     0.078905
  63 &  60 :  open  :     0.091413
  64 &  55 :  open  :     0.092340

  Root           Eigenvalue       Energy Change        Residual
-------------------------------------------------------------------
Iteration:    0   Subspace Size:   15
Root: 1:        -0.04364286        -0.04364286         0.02509074  
Root: 2:        -0.00979867        -0.00979867         0.02361080  
Root: 3:         0.04339648         0.04339648         0.02482474  
Root: 4:         0.06198880         0.06198880         0.02833396  

Iteration:    1   Subspace Size:   19
Root: 1:        -0.04531554        -0.00167267         0.00428320  
Root: 2:        -0.01123716        -0.00143849         0.00449676  
Root: 3:         0.04135821        -0.00203828         0.00550556  
Root: 4:         0.05950814        -0.00248066         0.00570063  

Iteration:    2   Subspace Size:   23
Root: 1:        -0.04536168        -0.00004615         0.00057798  
Root: 2:        -0.01128471        -0.00004755         0.00078532  
Root: 3:         0.04126616        -0.00009204         0.00131039  
Root: 4:         0.05940401        -0.00010413         0.00162389  

Iteration:    3   Subspace Size:   27
Root: 1:        -0.04536246        -0.00000078         0.00008171  
Root: 2:        -0.01128622        -0.00000150         0.00012659  
Root: 3:         0.04126090        -0.00000526         0.00027182  
Root: 4:         0.05939456        -0.00000946         0.00046041  

Iteration:    4   Subspace Size:   31
Root: 1:        -0.04536247        -0.00000001         0.00001198  
Root: 2:        -0.01128625        -0.00000003         0.00002591  
Root: 3:         0.04126070        -0.00000020         0.00004992  
Root: 4:         0.05939397        -0.00000059         0.00009780  

Iteration:    5   Subspace Size:   35
Root: 1:        -0.04536247        -0.00000000         0.00000179  
Root: 2:        -0.01128625        -0.00000000         0.00000397  
Root: 3:         0.04126069        -0.00000001         0.00000942  
Root: 4:         0.05939395        -0.00000002         0.00002407  

Iteration:    6   Subspace Size:   39
Root: 1:        -0.04536247        -0.00000000         0.00000025  Converged
Root: 2:        -0.01128625        -0.00000000         0.00000057  Converged
Root: 3:         0.04126069        -0.00000000         0.00000168  
Root: 4:         0.05939395        -0.00000000         0.00000533  

Iteration:    7   Subspace Size:   41
Root: 1:        -0.04536247        -0.00000000         0.00000025  Converged
Root: 2:        -0.01128625        -0.00000000         0.00000054  Converged
Root: 3:         0.04126069        -0.00000000         0.00000030  Converged
Root: 4:         0.05939395        -0.00000000         0.00000110  

Iteration:    8   Subspace Size:   42
Root: 1:        -0.04536247        -0.00000000         0.00000024  Converged
Root: 2:        -0.01128625        -0.00000000         0.00000054  Converged
Root: 3:         0.04126069        -0.00000000         0.00000027  Converged
Root: 4:         0.05939395        -0.00000000         0.00000021  Converged

Davidson converged in 8 iterations
42 sigma vectors were formed

  Root   Mult.   Total Energy (a.u.)   Ex. Energy (a.u.)     Ex. Energy (eV)     Ex. Energy (nm)        Osc. (a.u.)  
-------------------------------------------------------------------------------------------------------------------
     1  singlet       -779.57459821
     2  triplet       -779.51628235          0.05831585          1.58685489        781.32046893          0.00000000
     3  singlet       -779.48338223          0.09121597          2.48211255        499.51087316          0.57181739
     4  triplet       -779.48220613          0.09239208          2.51411590        493.15236728          0.00000000
     5  singlet       -779.47946340          0.09513481          2.58874947        478.93479872          0.02309802
     6  triplet       -779.42965919          0.14493902          3.94399067        314.36235810          0.00000000
     7  singlet       -779.42447758          0.15012063          4.08498945        303.51172803          0.03438308
     8  triplet       -779.41152594          0.16307227          4.43742152        279.40600192          0.00000000

Singlet  1: Largest CI coefficients:
  64  &  64 : closed :   0.990665
  63  &  63 : closed :  -0.100212

Triplet  2: Largest CI coefficients:
  63  &  64 :  open  :  -0.701221
  64  &  63 :  open  :   0.701221

Singlet  3: Largest CI coefficients:
  63  &  64 :  open  :   0.673735
  64  &  63 :  open  :   0.673735
  62  &  64 :  open  :  -0.173012
  64  &  62 :  open  :  -0.173012

Triplet  4: Largest CI coefficients:
  62  &  64 :  open  :  -0.675667
  64  &  62 :  open  :   0.675667
  62  &  63 :  open  :   0.192976
  63  &  62 :  open  :  -0.192976

Singlet  5: Largest CI coefficients:
  62  &  64 :  open  :  -0.648865
  64  &  62 :  open  :  -0.648865
  62  &  63 :  open  :   0.197001
  63  &  62 :  open  :   0.197001
  63  &  64 :  open  :  -0.174390
  64  &  63 :  open  :  -0.174390

Triplet  6: Largest CI coefficients:
  61  &  64 :  open  :  -0.681951
  64  &  61 :  open  :   0.681951

Singlet  7: Largest CI coefficients:
  63  &  63 : closed :  -0.546211
  61  &  64 :  open  :  -0.540833
  64  &  61 :  open  :  -0.540833
  61  &  63 :  open  :   0.155859
  63  &  61 :  open  :   0.155859

Triplet  8: Largest CI coefficients:
  59  &  64 :  open  :  -0.682211
  64  &  59 :  open  :   0.682211
  60  &  64 :  open  :   0.131154
  64  &  60 :  open  :  -0.131154

Singlet state dipole moments:

  Root       Dx         Dy         Dz         |D|  (Debye)
------------------------------------------------------------
     1   -13.2688     0.9639     0.5074    13.3135
     2   -13.0675    -0.1448     1.6326    13.1699
     3    -7.3804     1.9671    -2.3577     7.9937
     4    -3.7709    -0.5269     0.1278     3.8097

Triplet state dipole moments:

  Root       Dx         Dy         Dz         |D|  (Debye)
------------------------------------------------------------
     1   -12.4708    -0.1813     1.3263    12.5424
     2    -6.9683     2.0216    -2.5483     7.6901
     3     0.4550    -0.8269    -0.0314     0.9443
     4    -7.7833    -0.8015     1.8408     8.0381

Transition dipole moments between singlet states:

    Transition       Tx         Ty         Tz         |T| (a.u.)
------------------------------------------------------------------
     1 ->    2     3.0094    -0.5775     0.1140     3.0665
     1 ->    3    -0.5807     0.1280    -0.1026     0.6035
     1 ->    4    -0.4962     0.2036    -0.2363     0.5861
     2 ->    3     0.5320     0.1918    -0.4062     0.6963
     2 ->    4    -2.1471     0.5767    -0.3249     2.2468
     3 ->    4     0.5217    -0.1243     0.0739     0.5414

Transition dipole moments between triplet states:

    Transition       Tx         Ty         Tz         |T| (a.u.)
------------------------------------------------------------------
     1 ->    2    -0.0180    -0.0433     0.1215     0.1302
     1 ->    3     0.0640    -0.3731     0.5170     0.6408
     1 ->    4     0.4396    -0.1814     0.2201     0.5241
     2 ->    3     0.1255     0.0297    -0.0489  in gcp call
 n=          32
 coors(1) =   -9.31776263018616        2.17912903053129     
 -0.247943083333612     
 coors(2) =   -7.89559815956809        2.07928810207290     
   1.86037735809785     
 elements:            7           6
 gcp_e =   0.000000000000000E+000
 echo:  F
 pbc:  F
 method =pbeh3c              
 in gcp call
 n=          32
 coors(1) =   -9.31776263018616        2.17912903053129     
 -0.247943083333612     
 coors(2) =   -7.89559815956809        2.07928810207290     
   1.86037735809785     
 elements:            7           6
 gcp_e =   0.000000000000000E+000
 echo:  F
 pbc:  F
 method =pbeh3c              
    0.1379
     2 ->    4    -0.4832     0.1664    -0.1897     0.5452
     3 ->    4    -2.9939     0.1966     0.4442     3.0331

Magnetic transition dipole moments and rotational strengths:

 Transition      Lx         Ly         Lz       R(len)     R(vel) (a.u.)
------------------------------------------------------------------------
 1 ->    2     0.3145    -0.2024    -0.1795    -1.0428     5.4741
 1 ->    3    -0.2571     0.5210    -0.1526    -0.2316     1.3851
 1 ->    4    -0.1463    -0.0444    -0.1654    -0.1027    -0.3394

Electric transition quadrupole moments (Cartesian):

 Transition      Qxy        Qxz        Qyz        Qxx        Qyy        Qzz       norm (a.u.)
----------------------------------------------------------------------------------------------
 1 ->    2     2.2510    -0.5496    -0.2186   -11.9664    -0.2920     0.0481    12.1942
 1 ->    3     0.1530    -0.0581    -0.0041     1.0100    -0.0621    -0.3133     1.0719
 1 ->    4     1.9676     0.0029    -0.3957   -11.0336    -0.1756     0.1550    11.2171


Building Xtilde...

Building Z-vector RHS...

 Generating 2nd functional diffs
Solving CPSCF equations
Using DIIS solver

 Iter         Residual      
------  --------------------
    1      3.425555751492
    2      7.779394828698
    3      0.737586894705
    4      0.068756869186
    5      0.015033342482
    6      0.007459489095
    7      0.002334497860
    8      0.001067269723
    9      0.000521264316
   10      0.000256961809
   11      0.000079988223
   12      0.000034125116
   13      0.000007019456
   14      0.000005411096
   15      0.000002183446
   16      0.000001241607
   17      0.000000489598

CPSCF converged

Building X...

Computing grad Generating 2nd functional diffs
 Generating 2nd functional diffs
Building Xtilde...

Building Z-vector RHS...

 Generating 2nd functional diffs
Solving CPSCF equations
Using DIIS solver

 Iter         Residual      
------  --------------------
    1      4.180968545965
    2      7.838634010704
    3      1.235260605945
    4      0.137151078085
    5      0.019873280588
    6      0.010800074544
    7      0.005431292324
    8      0.002135735590
    9      0.000579676053
   10      0.000137873006
   11      0.000063911208
   12      0.000028018797
   13      0.000010052756
   14      0.000003927803
   15      0.000001945327
   16      0.000001027425
   17      0.000000429288

CPSCF converged

Building X...

Computing grad Generating 2nd functional diffs
 Generating 2nd functional diffs
Building Xtilde...

Building Z-vector RHS...

 Generating 2nd functional diffs
Solving CPSCF equations
Using DIIS solver

 Iter         Residual      
------  --------------------
    1      0.807828469014
    2      1.480462109280
    3      0.265140697372
    4      0.024373280356
    5      0.007868414736
    6      0.002921592892
    7      0.001123143737
    8      0.000280911623
    9      0.000123000583
   10      0.000043674437
   11      0.000014650679
   12      0.000006014036
   13      0.000002987563
   14      0.000001612544
   15      0.000000910490

CPSCF converged

Building X...

 Generating 2nd functional diffs
 Generating 2nd functional diffs
Lower state energy:      -779.4833822343
Upper state energy:      -779.4794633988
Energy difference:          0.0039188355
 Energy calculation finished, energy:  0.000000000E+00

Converting Cartesians to HDLC

Converting Cartesians to HDLC

Converting Cartesians to HDLC
 in dlf_makehessian...
Updating Hessian with the BFGS update, No     9
Testing convergence  in cycle   10
    Energy  0.0000E+00 Target: 1.0000E-05 converged?  yes
  Max step  1.2395E+00 Target: 4.0000E-04 converged?   no
  RMS step  1.4254E-01 Target: 2.6667E-04 converged?   no
  Max grad  4.0208E-02 Target: 1.0000E-04 converged?   no
  RMS grad  7.0393E-03 Target: 6.6667E-05 converged?   no

Converting HDLC to Cartesians
 in gcp call
 n=          32
 coors(1) =   -9.32087174067775        2.18592451664991     
 -0.233612590476493     
 coors(2) =   -7.84925024623700        2.09915228026455     
   1.85062197287715     
 elements:            7           6
 gcp_e =    1.00000000000000     
 echo:  F
 pbc:  F
 method =pbeh3c              
DFTD Energy:    -0.0210640 hartree
gCP Energy:     0.0567876 hartree
| Total AOs: 316    Total MOs: 298
Setting up the DFT grid...
| time to set the grid = 0.06 s
DFT grid points: 367644 (11488 points/atom)

                      *** Start SCF Iterations ***

 Iter     DIIS Error       Energy change      Electrons        XC Energy           Energy        Time(s)
----------------------------------------------------------------------------------------------------------
Initial temperature is 0.250000
| Skip purify step
|    1     0.0414572360    -779.2746448869   125.9720263507   -64.4711876333    -779.2746448869     1.42  
|    2     0.0796116970      +7.3774178202   126.0000013887   -63.7589377221    -771.8972270667     1.39  
|    3     0.0333394776      -0.2222046384   126.0000024215   -63.7876058649    -772.1194317051     1.38  
|    4     0.0154423427      -0.0131770657   126.0000017779   -63.8334890454    -772.1326087707     1.35  
|    5     0.0085090197      -0.0110174992   126.0000017901   -63.8563217635    -772.1436262700     1.33  
|    6     0.0034785392      -0.0021564895   126.0000019012   -63.8693801536    -772.1457827594     1.31  
|    7     0.0007928632      -0.0003368649   126.0000018238   -63.8714150997    -772.1461196243     1.28  
|    8     0.0004489359      -0.0000208492   126.0000018361   -63.8742187053    -772.1461404735     1.24  
|    9     0.0000729998      -0.0000054241   126.0000018387   -63.8737375608    -772.1461458976     1.44  
|   10     0.0000497397      -0.0000009232   126.0000018375   -63.8736331348    -772.1461468208     1.21  
----------------------------------------------------------------------------------------------------------
FINAL ENERGY: -772.1461468208 a.u.
Fractional Occupation Entropy: 0.0000000000
Mermin Free Energy:            -772.1461468208
DISPERSION CONTRIBUTION TO ENERGY: -0.0210640291 a.u.
GCP BSSE CORRECTION: 0.0567875891 a.u.
HOMO-LUMO GAP: 2.125 eV
CENTER OF MASS: {-0.057494, -0.129310, -0.000464} ANGS
DIPOLE MOMENT: {-6.652446, 0.839629, -0.329965} (|D| = 6.713337) DEBYE
Writing out molden info

Running Mulliken population analysis...


  Restricted hh-TDA Parameters
--------------------------------------------
Number of occupied orbitals:            64
Number of virtual orbitals:            234
Number of molecular orbitals:          298
Number of basis functions:             316
Multiplicity of target state:      singlet

 Generating 2nd functional diffs
Reference energy:             -779.4764450446
Number of electrons:           128.0000018667
XC energy:                     -65.1881779162

      Davidson Diagonalization Parameters
-----------------------------------------------
Number of roots to find:                    4
Number of guess vectors:                   15
Maximum subspace size:                    300
Number of vectors to save:                  4
Collapse vectors per root:                  2
Number of CSFs:                          2080
Maximum Davidson iterations:              500
Residual convergence:                 1.0e-06
Orthogonality tolerance:              1.0e-12
Use incremental sigma vectors:             No

Davidson memory usage:  12.89 MB

Guess Vectors:
  64 &  64 : closed :    -0.191898
  64 &  63 :  open  :    -0.122030
  64 &  62 :  open  :    -0.098240
  63 &  63 : closed :    -0.052162
  63 &  62 :  open  :    -0.028371
  64 &  59 :  open  :    -0.021104
  64 &  61 :  open  :    -0.020942
  62 &  62 : closed :    -0.004581
  64 &  58 :  open  :     0.018361
  64 &  60 :  open  :     0.022867
  64 &  57 :  open  :     0.043598
  63 &  59 :  open  :     0.048764
  63 &  61 :  open  :     0.048926
  64 &  56 :  open  :     0.072340
  62 &  59 :  open  :     0.072555

  Root           Eigenvalue       Energy Change        Residual
-------------------------------------------------------------------
Iteration:    0   Subspace Size:   15
Root: 1:        -0.09901452        -0.09901452         0.03639232  
Root: 2:        -0.00592355        -0.00592355         0.03336125  
Root: 3:        -0.00444772        -0.00444772         0.04642127  
Root: 4:         0.05024980         0.05024980         0.03943628  

Iteration:    1   Subspace Size:   19
Root: 1:        -0.10118796        -0.00217344         0.00450162  
Root: 2:        -0.00907069        -0.00314714         0.00873714  
Root: 3:        -0.00884004        -0.00439231         0.00999355  
Root: 4:         0.04571562        -0.00453418         0.01146283  

Iteration:    2   Subspace Size:   23
Root: 1:        -0.10122688        -0.00003892         0.00065663  
Root: 2:        -0.00925467        -0.00018398         0.00185007  
Root: 3:        -0.00906834        -0.00022830         0.00187694  
Root: 4:         0.04539885        -0.00031677         0.00454657  

Iteration:    3   Subspace Size:   27
Root: 1:        -0.10122763        -0.00000075         0.00008221  
Root: 2:        -0.00926228        -0.00000761         0.00038634  
Root: 3:        -0.00907577        -0.00000743         0.00037421  
Root: 4:         0.04534545        -0.00005340         0.00106669  

Iteration:    4   Subspace Size:   31
Root: 1:        -0.10122764        -0.00000001         0.00001343  
Root: 2:        -0.00926258        -0.00000030         0.00007902  
Root: 3:        -0.00907604        -0.00000027         0.00006548  
Root: 4:         0.04534250        -0.00000295         0.00035873  

Iteration:    5   Subspace Size:   35
Root: 1:        -0.10122764        -0.00000000         0.00000223  
Root: 2:        -0.00926260        -0.00000001         0.00001474  
Root: 3:        -0.00907604        -0.00000001         0.00001171  
Root: 4:         0.04534218        -0.00000032         0.00009786  

Iteration:    6   Subspace Size:   39
Root: 1:        -0.10122764        -0.00000000         0.00000034  Converged
Root: 2:        -0.00926260        -0.00000000         0.00000291  
Root: 3:        -0.00907604        -0.00000000         0.00000196  
Root: 4:         0.04534216        -0.00000002         0.00002088  

Iteration:    7   Subspace Size:   42
Root: 1:        -0.10122764        -0.00000000         0.00000029  Converged
Root: 2:        -0.00926260        -0.00000000         0.00000054  Converged
Root: 3:        -0.00907604        -0.00000000         0.00000036  Converged
Root: 4:         0.04534215        -0.00000000         0.00000439  

Iteration:    8   Subspace Size:   43
Root: 1:        -0.10122764         0.00000000         0.00000029  Converged
Root: 2:        -0.00926260        -0.00000000         0.00000052  Converged
Root: 3:        -0.00907604        -0.00000000         0.00000035  Converged
Root: 4:         0.04534215        -0.00000000         0.00000085  Converged

Davidson converged in 8 iterations
43 sigma vectors were formed

      Davidson Diagonalization Parameters
-----------------------------------------------
Number of roots to find:                    4
Number of guess vectors:                   15
Maximum subspace size:                    300
Number of vectors to save:                  4
Collapse vectors per root:                  2
Number of CSFs:                          2016
Maximum Davidson iterations:              500
Residual convergence:                 1.0e-06
Orthogonality tolerance:              1.0e-12
Use incremental sigma vectors:             No

Davidson memory usage:  12.58 MB

Guess Vectors:
  64 &  63 :  open  :    -0.122030
  64 &  62 :  open  :    -0.098240
  63 &  62 :  open  :    -0.028371
  64 &  59 :  open  :    -0.021104
  64 &  61 :  open  :    -0.020942
  64 &  58 :  open  :     0.018361
  64 &  60 :  open  :     0.022867
  64 &  57 :  open  :     0.043598
  63 &  59 :  open  :     0.048764
  63 &  61 :  open  :     0.048926
  64 &  56 :  open  :     0.072340
  62 &  59 :  open  :     0.072555
  62 &  61 :  open  :     0.072717
  64 &  55 :  open  :     0.084011
  63 &  58 :  open  :     0.088229

  Root           Eigenvalue       Energy Change        Residual
-------------------------------------------------------------------
Iteration:    0   Subspace Size:   15
Root: 1:        -0.04075540        -0.04075540         0.02320536  
Root: 2:        -0.01024167        -0.01024167         0.02303705  
Root: 3:         0.04068725         0.04068725         0.02428074  
Root: 4:         0.06453265         0.06453265         0.02873647  

Iteration:    1   Subspace Size:   19
Root: 1:        -0.04209699        -0.00134159         0.00346234  
Root: 2:        -0.01162583        -0.00138416         0.00454056  
Root: 3:         0.03869347        -0.00199378         0.00494054  
Root: 4:         0.06191666        -0.00261599         0.00599323  

Iteration:    2   Subspace Size:   23
Root: 1:        -0.04212601        -0.00002901         0.00050179  
Root: 2:        -0.01167575        -0.00004992         0.00077707  
Root: 3:         0.03862080        -0.00007267         0.00094671  
Root: 4:         0.06180235        -0.00011431         0.00143227  

Iteration:    3   Subspace Size:   27
Root: 1:        -0.04212657        -0.00000057         0.00007267  
Root: 2:        -0.01167725        -0.00000150         0.00012879  
Root: 3:         0.03861816        -0.00000264         0.00021203  
Root: 4:         0.06179618        -0.00000617         0.00035590  

Iteration:    4   Subspace Size:   31
Root: 1:        -0.04212658        -0.00000001         0.00001175  
Root: 2:        -0.01167728        -0.00000003         0.00002550  
Root: 3:         0.03861803        -0.00000013         0.00003614  
Root: 4:         0.06179587        -0.00000031         0.00008274  

Iteration:    5   Subspace Size:   35
Root: 1:        -0.04212658        -0.00000000         0.00000183  
Root: 2:        -0.01167728        -0.00000000         0.00000405  
Root: 3:         0.03861803        -0.00000000         0.00000701  
Root: 4:         0.06179585        -0.00000002         0.00002291  

Iteration:    6   Subspace Size:   39
Root: 1:        -0.04212658        -0.00000000         0.00000023  Converged
Root: 2:        -0.01167728        -0.00000000         0.00000054  Converged
Root: 3:         0.03861803        -0.00000000         0.00000114  
Root: 4:         0.06179585        -0.00000000         0.00000494  

Iteration:    7   Subspace Size:   41
Root: 1:        -0.04212658        -0.00000000         0.00000020  Converged
Root: 2:        -0.01167728        -0.00000000         0.00000046  Converged
Root: 3:         0.03861803        -0.00000000         0.00000019  Converged
Root: 4:         0.06179585        -0.00000000         0.00000102  

Iteration:    8   Subspace Size:   42
Root: 1:        -0.04212658        -0.00000000         0.00000020  Converged
Root: 2:        -0.01167728        -0.00000000         0.00000045  Converged
Root: 3:         0.03861803        -0.00000000         0.00000018  Converged
Root: 4:         0.06179585        -0.00000000         0.00000023  Converged

Davidson converged in 8 iterations
42 sigma vectors were formed

  Root   Mult.   Total Energy (a.u.)   Ex. Energy (a.u.)     Ex. Energy (eV)     Ex. Energy (nm)        Osc. (a.u.)  
-------------------------------------------------------------------------------------------------------------------
     1  singlet       -779.57767269
     2  triplet       -779.51857163          0.05910106          1.60822147        770.93996936          0.00000000
     3  triplet       -779.48812233          0.08955036          2.43678885        508.80165878          0.00000000
     4  singlet       -779.48570764          0.09196505          2.50249587        495.44225884          0.31488155
     5  singlet       -779.48552109          0.09215160          2.50757222        494.43928187          0.26794239
     6  triplet       -779.43782701          0.13984567          3.80539380        325.81180117          0.00000000
     7  singlet       -779.43110289          0.14656980          3.98836647        310.86466516          0.04082069
     8  triplet       -779.41464919          0.16302350          4.43609428        279.48959825          0.00000000

Singlet  1: Largest CI coefficients:
  64  &  64 : closed :   0.990718

Triplet  2: Largest CI coefficients:
  63  &  64 :  open  :  -0.700681
  64  &  63 :  open  :   0.700681

Triplet  3: Largest CI coefficients:
  62  &  64 :  open  :  -0.673554
  64  &  62 :  open  :   0.673554
  62  &  63 :  open  :  -0.199440
  63  &  62 :  open  :   0.199440

Singlet  4: Largest CI coefficients:
  62  &  64 :  open  :  -0.492660
  64  &  62 :  open  :  -0.492660
  63  &  64 :  open  :  -0.475016
  64  &  63 :  open  :  -0.475016
  62  &  63 :  open  :  -0.147358
  63  &  62 :  open  :  -0.147358

Singlet  5: Largest CI coefficients:
  63  &  64 :  open  :  -0.508676
  64  &  63 :  open  :  -0.508676
  62  &  64 :  open  :   0.453230
  64  &  62 :  open  :   0.453230
  62  &  63 :  open  :   0.147508
  63  &  62 :  open  :   0.147508

Triplet  6: Largest CI coefficients:
  61  &  64 :  open  :   0.687008
  64  &  61 :  open  :  -0.687008

Singlet  7: Largest CI coefficients:
  61  &  64 :  open  :  -0.591029
  64  &  61 :  open  :  -0.591029
  63  &  63 : closed :  -0.439761
  61  &  63 :  open  :  -0.173479
  63  &  61 :  open  :  -0.173479

Triplet  8: Largest CI coefficients:
  59  &  64 :  open  :  -0.685023
  64  &  59 :  open  :   0.685023
  60  &  64 :  open  :   0.112618
  64  &  60 :  open  :  -0.112618

Singlet state dipole moments:

  Root       Dx         Dy         Dz         |D|  (Debye)
------------------------------------------------------------
     1   -13.2354     0.8201     0.5164    13.2709
     2   -10.1638     0.7550    -0.3791    10.1989
     3    -9.9719     0.8506    -0.3890    10.0157
     4    -2.1968    -0.5347    -0.1781     2.2680

Triplet state dipole moments:

  Root       Dx         Dy         Dz         |D|  (Debye)
------------------------------------------------------------
     1   -12.7201    -0.2303     1.2581    12.7842
     2    -6.8847     2.0201    -2.6285     7.6412
     3     1.1437    -0.9172    -0.1252     1.4714
     4    -9.2623    -0.7196     1.9112     9.4848

Transition dipole moments between singlet states:

    Transition       Tx         Ty         Tz         |T| (a.u.)
------------------------------------------------------------------
     1 ->    2     2.2306    -0.3994     0.0241     2.2663
     1 ->    3     2.0469    -0.3930     0.1309     2.0884
     1 ->    4    -0.5146     0.2564    -0.2954     0.6463
     2 ->    3    -1.2069    -0.4962     0.8988     1.5846
     2 ->    4    -1.1950     0.3502    -0.2055     1.2621
     3 ->    4    -1.3211     0.3619    -0.2287     1.3887

Transition dipole moments between triplet states:

    Transition       Tx         Ty         Tz         |T| (a.u.)
------------------------------------------------------------------
     1 ->    2    -0.0288     0.0300    -0.0878     0.0971
     1 ->    3    -0.0705    -0.3819     0.5372     0.6628
     1 ->    4    -0.5876     0.2463    -0.2524     0.6854
     2 ->    3 in gcp call
 n=          32
 coors(1) =   -9.32087174067775        2.18592451664991     
 -0.233612590476493     
 coors(2) =   -7.84925024623700        2.09915228026455     
   1.85062197287715     
 elements:            7           6
 gcp_e =   0.000000000000000E+000
 echo:  F
 pbc:  F
 method =pbeh3c              
 in gcp call
 n=          32
 coors(1) =   -9.32087174067775        2.18592451664991     
 -0.233612590476493     
 coors(2) =   -7.84925024623700        2.09915228026455     
   1.85062197287715     
 elements:            7           6
 gcp_e =   0.000000000000000E+000
 echo:  F
 pbc:  F
 method =pbeh3c              
    -0.2149     0.0011     0.0201     0.2159
     2 ->    4    -0.5458     0.1698    -0.1783     0.5988
     3 ->    4     2.6564    -0.1865    -0.3516     2.6861

Magnetic transition dipole moments and rotational strengths:

 Transition      Lx         Ly         Lz       R(len)     R(vel) (a.u.)
------------------------------------------------------------------------
 1 ->    2     0.1483     0.1458    -0.2448    -0.2668     1.9678
 1 ->    3     0.3880    -0.5378     0.0513    -1.0124     6.9306
 1 ->    4    -0.1245    -0.0489    -0.1742    -0.1030    -0.3293

Electric transition quadrupole moments (Cartesian):

 Transition      Qxy        Qxz        Qyz        Qxx        Qyy        Qzz       norm (a.u.)
----------------------------------------------------------------------------------------------
 1 ->    2     2.0201    -0.5328    -0.1758    -9.6100    -0.2910    -0.1207     9.8411
 1 ->    3     1.0419    -0.3046    -0.0968    -6.9629    -0.1025     0.2890     7.0543
 1 ->    4     2.2838    -0.2044    -0.3890   -12.2726    -0.2660     0.1734    12.4951


Building Xtilde...

Building Z-vector RHS...

 Generating 2nd functional diffs
Solving CPSCF equations
Using DIIS solver

 Iter         Residual      
------  --------------------
    1      3.403568999429
    2      7.327207244281
    3      0.875153902521
    4      0.099753717450
    5      0.017728184153
    6      0.008715125227
    7      0.004269795240
    8      0.001554253543
    9      0.000376036195
   10      0.000133316213
   11      0.000058886098
   12      0.000039462394
   13      0.000012218932
   14      0.000006432421
   15      0.000002389761
   16      0.000001699994
   17      0.000000735010

CPSCF converged

Building X...

Computing grad Generating 2nd functional diffs
 Generating 2nd functional diffs
Building Xtilde...

Building Z-vector RHS...

 Generating 2nd functional diffs
Solving CPSCF equations
Using DIIS solver

 Iter         Residual      
------  --------------------
    1      3.878580825021
    2      8.394739252906
    3      0.984978322519
    4      0.111843658493
    5      0.016105971543
    6      0.006967459566
    7      0.003398201702
    8      0.001396931003
    9      0.000369355148
   10      0.000129950476
   11      0.000062637718
   12      0.000038748790
   13      0.000009216370
   14      0.000005058687
   15      0.000001505186
   16      0.000001155864
   17      0.000000416228

CPSCF converged

Building X...

Computing grad Generating 2nd functional diffs
 Generating 2nd functional diffs
Building Xtilde...

Building Z-vector RHS...

 Generating 2nd functional diffs
Solving CPSCF equations
Using DIIS solver

 Iter         Residual      
------  --------------------
    1      1.841457310906
    2      3.128024648304
    3      0.470369162357
    4      0.043592460686
    5      0.013760537029
    6      0.005756319901
    7      0.002337567520
    8      0.000636965180
    9      0.000257819863
   10      0.000093242457
   11      0.000037511299
   12      0.000016510085
   13      0.000003776221
   14      0.000001567055
   15      0.000000608984

CPSCF converged

Building X...

 Generating 2nd functional diffs
 Generating 2nd functional diffs
Lower state energy:      -779.4857076402
Upper state energy:      -779.4855210878
Energy difference:          0.0001865524
 Energy calculation finished, energy:  0.000000000E+00

Converting Cartesians to HDLC

Converting Cartesians to HDLC

Converting Cartesians to HDLC
 in dlf_makehessian...
Updating Hessian with the BFGS update, No    10
Testing convergence  in cycle   11
    Energy  0.0000E+00 Target: 1.0000E-05 converged?  yes
  Max step  5.3844E-01 Target: 4.0000E-04 converged?   no
  RMS step  6.5864E-02 Target: 2.6667E-04 converged?   no
  Max grad  4.3963E-02 Target: 1.0000E-04 converged?   no
  RMS grad  1.6795E-02 Target: 6.6667E-05 converged?   no

Converting HDLC to Cartesians
 in gcp call
 n=          32
 coors(1) =   -9.32915767155073        2.18843801197400     
 -0.230224427460533     
 coors(2) =   -7.82969959010541        2.13479377636888     
   1.83938191911820     
 elements:            7           6
 gcp_e =    1.00000000000000     
 echo:  F
 pbc:  F
 method =pbeh3c              
DFTD Energy:    -0.0210361 hartree
gCP Energy:     0.0562186 hartree
| Total AOs: 316    Total MOs: 298
Setting up the DFT grid...
| time to set the grid = 0.06 s
DFT grid points: 367706 (11490 points/atom)

                      *** Start SCF Iterations ***

 Iter     DIIS Error       Energy change      Electrons        XC Energy           Energy        Time(s)
----------------------------------------------------------------------------------------------------------
Initial temperature is 0.250000
| Skip purify step
|    1     0.0368082838    -779.3039928706   125.9907456466   -64.4682690702    -779.3039928706     1.29  
|    2     0.0715395846      +7.4275846067   126.0000046833   -63.7506182816    -771.8764082639     1.27  
|    3     0.0319847049      -0.2453814402   126.0000054331   -63.7775299248    -772.1217897040     1.25  
|    4     0.0169108179      -0.0113157901   126.0000048989   -63.8222170570    -772.1331054941     1.21  
|    5     0.0093399123      -0.0106393449   126.0000048414   -63.8438237509    -772.1437448390     1.19  
|    6     0.0033719563      -0.0030385320   126.0000049152   -63.8603315739    -772.1467833710     1.18  
|    7     0.0008419232      -0.0004723619   126.0000048172   -63.8641761837    -772.1472557329     1.15  
|    8     0.0004241782      -0.0000302276   126.0000048267   -63.8676019590    -772.1472859605     1.11  
|    9     0.0000814632      -0.0000058926   126.0000048273   -63.8671837940    -772.1472918531     1.31  
|   10     0.0000558444      -0.0000010552   126.0000048257   -63.8671366603    -772.1472929083     1.08  
|   11     0.0000185174      -0.0000001775   126.0000048265   -63.8672397323    -772.1472930858     1.06  
----------------------------------------------------------------------------------------------------------
FINAL ENERGY: -772.1472930858 a.u.
Fractional Occupation Entropy: 0.0000000000
Mermin Free Energy:            -772.1472930858
DISPERSION CONTRIBUTION TO ENERGY: -0.0210360978 a.u.
GCP BSSE CORRECTION: 0.0562185982 a.u.
HOMO-LUMO GAP: 2.115 eV
CENTER OF MASS: {-0.056100, -0.127032, -0.001902} ANGS
DIPOLE MOMENT: {-6.814956, 0.731085, -0.327929} (|D| = 6.861898) DEBYE
Writing out molden info

Running Mulliken population analysis...


  Restricted hh-TDA Parameters
--------------------------------------------
Number of occupied orbitals:            64
Number of virtual orbitals:            234
Number of molecular orbitals:          298
Number of basis functions:             316
Multiplicity of target state:      singlet

 Generating 2nd functional diffs
Reference energy:             -779.4776561256
Number of electrons:           128.0000049035
XC energy:                     -65.1816494484

      Davidson Diagonalization Parameters
-----------------------------------------------
Number of roots to find:                    4
Number of guess vectors:                   15
Maximum subspace size:                    300
Number of vectors to save:                  4
Collapse vectors per root:                  2
Number of CSFs:                          2080
Maximum Davidson iterations:              500
Residual convergence:                 1.0e-06
Orthogonality tolerance:              1.0e-12
Use incremental sigma vectors:             No

Davidson memory usage:  12.89 MB

Guess Vectors:
  64 &  64 : closed :    -0.191701
  64 &  63 :  open  :    -0.121995
  64 &  62 :  open  :    -0.098570
  63 &  63 : closed :    -0.052289
  63 &  62 :  open  :    -0.028864
  64 &  61 :  open  :    -0.021165
  64 &  59 :  open  :    -0.019470
  62 &  62 : closed :    -0.005439
  64 &  58 :  open  :     0.017475
  64 &  60 :  open  :     0.022887
  64 &  57 :  open  :     0.045453
  63 &  61 :  open  :     0.048541
  63 &  59 :  open  :     0.050236
  64 &  56 :  open  :     0.071426
  62 &  61 :  open  :     0.071966

  Root           Eigenvalue       Energy Change        Residual
-------------------------------------------------------------------
Iteration:    0   Subspace Size:   15
Root: 1:        -0.09831671        -0.09831671         0.03672426  
Root: 2:        -0.00626038        -0.00626038         0.03015384  
Root: 3:        -0.00416821        -0.00416821         0.04637421  
Root: 4:         0.05006188         0.05006188         0.03920660  

Iteration:    1   Subspace Size:   19
Root: 1:        -0.10054706        -0.00223035         0.00444315  
Root: 2:        -0.00875991        -0.00249953         0.00828200  
Root: 3:        -0.00863147        -0.00446326         0.00812882  
Root: 4:         0.04552416        -0.00453772         0.01081323  

Iteration:    2   Subspace Size:   23
Root: 1:        -0.10058497        -0.00003791         0.00065096  
Root: 2:        -0.00891118        -0.00015128         0.00187143  
Root: 3:        -0.00879303        -0.00016156         0.00148917  
Root: 4:         0.04525471        -0.00026945         0.00402402  

Iteration:    3   Subspace Size:   27
Root: 1:        -0.10058569        -0.00000072         0.00007921  
Root: 2:        -0.00891863        -0.00000745         0.00040730  
Root: 3:        -0.00879827        -0.00000524         0.00024868  
Root: 4:         0.04521333        -0.00004138         0.00125516  

Iteration:    4   Subspace Size:   31
Root: 1:        -0.10058570        -0.00000001         0.00001249  
Root: 2:        -0.00891894        -0.00000030         0.00007857  
Root: 3:        -0.00879839        -0.00000012         0.00004623  
Root: 4:         0.04520902        -0.00000431         0.00037609  

Iteration:    5   Subspace Size:   35
Root: 1:        -0.10058570        -0.00000000         0.00000212  
Root: 2:        -0.00891895        -0.00000001         0.00001403  
Root: 3:        -0.00879840        -0.00000000         0.00000936  
Root: 4:         0.04520863        -0.00000038         0.00009191  

Iteration:    6   Subspace Size:   39
Root: 1:        -0.10058570        -0.00000000         0.00000035  Converged
Root: 2:        -0.00891895        -0.00000000         0.00000267  
Root: 3:        -0.00879840        -0.00000000         0.00000168  
Root: 4:         0.04520861        -0.00000002         0.00001910  

Iteration:    7   Subspace Size:   42
Root: 1:        -0.10058570        -0.00000000         0.00000028  Converged
Root: 2:        -0.00891895        -0.00000000         0.00000047  Converged
Root: 3:        -0.00879840        -0.00000000         0.00000028  Converged
Root: 4:         0.04520861        -0.00000000         0.00000397  

Iteration:    8   Subspace Size:   43
Root: 1:        -0.10058570         0.00000000         0.00000028  Converged
Root: 2:        -0.00891895        -0.00000000         0.00000039  Converged
Root: 3:        -0.00879840        -0.00000000         0.00000028  Converged
Root: 4:         0.04520861        -0.00000000         0.00000083  Converged

Davidson converged in 8 iterations
43 sigma vectors were formed

      Davidson Diagonalization Parameters
-----------------------------------------------
Number of roots to find:                    4
Number of guess vectors:                   15
Maximum subspace size:                    300
Number of vectors to save:                  4
Collapse vectors per root:                  2
Number of CSFs:                          2016
Maximum Davidson iterations:              500
Residual convergence:                 1.0e-06
Orthogonality tolerance:              1.0e-12
Use incremental sigma vectors:             No

Davidson memory usage:  12.58 MB

Guess Vectors:
  64 &  63 :  open  :    -0.121995
  64 &  62 :  open  :    -0.098570
  63 &  62 :  open  :    -0.028864
  64 &  61 :  open  :    -0.021165
  64 &  59 :  open  :    -0.019470
  64 &  58 :  open  :     0.017475
  64 &  60 :  open  :     0.022887
  64 &  57 :  open  :     0.045453
  63 &  61 :  open  :     0.048541
  63 &  59 :  open  :     0.050236
  64 &  56 :  open  :     0.071426
  62 &  61 :  open  :     0.071966
  62 &  59 :  open  :     0.073661
  64 &  55 :  open  :     0.082252
  63 &  58 :  open  :     0.087182

  Root           Eigenvalue       Energy Change        Residual
-------------------------------------------------------------------
Iteration:    0   Subspace Size:   15
Root: 1:        -0.04032903        -0.04032903         0.02314971  
Root: 2:        -0.00984633        -0.00984633         0.02316598  
Root: 3:         0.03991780         0.03991780         0.02395136  
Root: 4:         0.06670594         0.06670594         0.02881188  

Iteration:    1   Subspace Size:   19
Root: 1:        -0.04165315        -0.00132412         0.00344051  
Root: 2:        -0.01126009        -0.00141376         0.00466283  
Root: 3:         0.03797865        -0.00193915         0.00485041  
Root: 4:         0.06404624        -0.00265969         0.00625332  

Iteration:    2   Subspace Size:   23
Root: 1:        -0.04168202        -0.00002887         0.00049282  
Root: 2:        -0.01131330        -0.00005321         0.00077725  
Root: 3:         0.03790842        -0.00007023         0.00089277  
Root: 4:         0.06392052        -0.00012572         0.00161471  

Iteration:    3   Subspace Size:   27
Root: 1:        -0.04168256        -0.00000054         0.00007362  
Root: 2:        -0.01131481        -0.00000151         0.00012793  
Root: 3:         0.03790613        -0.00000229         0.00019969  
Root: 4:         0.06391256        -0.00000796         0.00043181  

Iteration:    4   Subspace Size:   31
Root: 1:        -0.04168257        -0.00000001         0.00001208  
Root: 2:        -0.01131484        -0.00000004         0.00002464  
Root: 3:         0.03790601        -0.00000011         0.00003443  
Root: 4:         0.06391205        -0.00000051         0.00011189  

Iteration:    5   Subspace Size:   35
Root: 1:        -0.04168257        -0.00000000         0.00000179  
Root: 2:        -0.01131485        -0.00000000         0.00000390  
Root: 3:         0.03790601        -0.00000000         0.00000650  
Root: 4:         0.06391202        -0.00000003         0.00002812  

Iteration:    6   Subspace Size:   39
Root: 1:        -0.04168257        -0.00000000         0.00000022  Converged
Root: 2:        -0.01131485        -0.00000000         0.00000053  Converged
Root: 3:         0.03790601        -0.00000000         0.00000103  
Root: 4:         0.06391202        -0.00000000         0.00000592  

Iteration:    7   Subspace Size:   41
Root: 1:        -0.04168257        -0.00000000         0.00000020  Converged
Root: 2:        -0.01131485        -0.00000000         0.00000046  Converged
Root: 3:         0.03790601        -0.00000000         0.00000018  Converged
Root: 4:         0.06391202        -0.00000000         0.00000132  

Iteration:    8   Subspace Size:   42
Root: 1:        -0.04168257        -0.00000000         0.00000020  Converged
Root: 2:        -0.01131485        -0.00000000         0.00000045  Converged
Root: 3:         0.03790601        -0.00000000         0.00000016  Converged
Root: 4:         0.06391202        -0.00000000         0.00000031  Converged

Davidson converged in 8 iterations
42 sigma vectors were formed

  Root   Mult.   Total Energy (a.u.)   Ex. Energy (a.u.)     Ex. Energy (eV)     Ex. Energy (nm)        Osc. (a.u.)  
-------------------------------------------------------------------------------------------------------------------
     1  singlet       -779.57824183
     2  triplet       -779.51933869          0.05890313          1.60283547        773.53055471          0.00000000
     3  triplet       -779.48897097          0.08927085          2.42918313        510.39470534          0.00000000
     4  singlet       -779.48657507          0.09166675          2.49437883        497.05449360          0.49562782
     5  singlet       -779.48645452          0.09178730          2.49765916        496.40168122          0.08475334
     6  triplet       -779.43975012          0.13849171          3.76855055        328.99710115          0.00000000
     7  singlet       -779.43244751          0.14579431          3.96726444        312.51816622          0.04333615
     8  triplet       -779.41374411          0.16449772          4.47620991        276.98482239          0.00000000

Singlet  1: Largest CI coefficients:
  64  &  64 : closed :   0.990621

Triplet  2: Largest CI coefficients:
  63  &  64 :  open  :  -0.700770
  64  &  63 :  open  :   0.700770

Triplet  3: Largest CI coefficients:
  62  &  64 :  open  :  -0.671915
  64  &  62 :  open  :   0.671915
  62  &  63 :  open  :  -0.204610
  63  &  62 :  open  :   0.204610

Singlet  4: Largest CI coefficients:
  63  &  64 :  open  :   0.625524
  64  &  63 :  open  :   0.625524
  62  &  64 :  open  :   0.297937
  64  &  62 :  open  :   0.297937

Singlet  5: Largest CI coefficients:
  62  &  64 :  open  :   0.597173
  64  &  62 :  open  :   0.597173
  63  &  64 :  open  :  -0.305869
  64  &  63 :  open  :  -0.305869
  62  &  63 :  open  :   0.196061
  63  &  62 :  open  :   0.196061

Triplet  6: Largest CI coefficients:
  61  &  64 :  open  :   0.688177
  64  &  61 :  open  :  -0.688177

Singlet  7: Largest CI coefficients:
  61  &  64 :  open  :   0.596558
  64  &  61 :  open  :   0.596558
  63  &  63 : closed :   0.423229
  61  &  63 :  open  :   0.180914
  63  &  61 :  open  :   0.180914

Triplet  8: Largest CI coefficients:
  59  &  64 :  open  :   0.676952
  64  &  59 :  open  :  -0.676952
  60  &  64 :  open  :  -0.136411
  64  &  60 :  open  :   0.136411

Singlet state dipole moments:

  Root       Dx         Dy         Dz         |D|  (Debye)
------------------------------------------------------------
     1   -13.1666     0.6848     0.4904    13.1935
     2   -12.0302    -0.2333     1.1509    12.0874
     3    -7.8678     1.6655    -1.9302     8.2706
     4    -1.8266    -0.6198    -0.2382     1.9435

Triplet state dipole moments:

  Root       Dx         Dy         Dz         |D|  (Debye)
------------------------------------------------------------
     1   -12.8951    -0.3189     1.2304    12.9576
     2    -6.7806     2.0223    -2.6317     7.5493
     3     1.6777    -1.0277    -0.1987     1.9775
     4    -9.9133    -0.7013     1.8391    10.1068

Transition dipole moments between singlet states:

    Transition       Tx         Ty         Tz         |T| (a.u.)
------------------------------------------------------------------
     1 ->    2    -2.8025     0.5013    -0.0711     2.8479
     1 ->    3     1.1488    -0.2292     0.1129     1.1769
     1 ->    4     0.5205    -0.2859     0.3052     0.6677
     2 ->    3     0.8695     0.3792    -0.6611     1.1562
     2 ->    4    -1.5482     0.4287    -0.2399     1.6242
     3 ->    4     0.8282    -0.2150     0.1360     0.8664

Transition dipole moments between triplet states:

    Transition       Tx         Ty         Tz         |T| (a.u.)
------------------------------------------------------------------
     1 ->    2    -0.0357     0.0188    -0.0677     0.0789
     1 ->    3    -0.0902    -0.3903     0.5260     0.6612
     1 ->    4     0.6634    -0.2847     0.2706     0.7710
     2 ->    3    -0.2601     0.0113     0.0140     0.2607
     2 ->    4     0.62 in gcp call
 n=          32
 coors(1) =   -9.32915767155073        2.18843801197400     
 -0.230224427460533     
 coors(2) =   -7.82969959010541        2.13479377636888     
   1.83938191911820     
 elements:            7           6
 gcp_e =   0.000000000000000E+000
 echo:  F
 pbc:  F
 method =pbeh3c              
 in gcp call
 n=          32
 coors(1) =   -9.32915767155073        2.18843801197400     
 -0.230224427460533     
 coors(2) =   -7.82969959010541        2.13479377636888     
   1.83938191911820     
 elements:            7           6
 gcp_e =   0.000000000000000E+000
 echo:  F
 pbc:  F
 method =pbeh3c              
64    -0.1925     0.1891     0.6821
     3 ->    4    -2.4642     0.1917     0.2859     2.4882

Magnetic transition dipole moments and rotational strengths:

 Transition      Lx         Ly         Lz       R(len)     R(vel) (a.u.)
------------------------------------------------------------------------
 1 ->    2    -0.2881     0.0234     0.2071    -0.8043     5.9880
 1 ->    3     0.3069    -0.5585     0.1240    -0.4945     3.3099
 1 ->    4     0.1048     0.0549     0.1686    -0.0903    -0.2831

Electric transition quadrupole moments (Cartesian):

 Transition      Qxy        Qxz        Qyz        Qxx        Qyy        Qzz       norm (a.u.)
----------------------------------------------------------------------------------------------
 1 ->    2    -2.2652     0.6310     0.1857    11.3915     0.3003     0.0238    11.6370
 1 ->    3     0.2944    -0.1324    -0.0327    -3.1847    -0.0013     0.3102     3.2161
 1 ->    4    -2.3823     0.2966     0.3872    12.5528     0.2774    -0.1678    12.7903


Building Xtilde...

Building Z-vector RHS...

 Generating 2nd functional diffs
Solving CPSCF equations
Using DIIS solver

 Iter         Residual      
------  --------------------
    1      3.539195812399
    2      8.225074358274
    3      0.705906344507
    4      0.048850042197
    5      0.012228517956
    6      0.006820886915
    7      0.002785184555
    8      0.000988483168
    9      0.000529281925
   10      0.000270360449
   11      0.000092207539
   12      0.000031392044
   13      0.000007255357
   14      0.000006911796
   15      0.000002397884
   16      0.000001367327
   17      0.000000606432

CPSCF converged

Building X...

Computing grad Generating 2nd functional diffs
 Generating 2nd functional diffs
Building Xtilde...

Building Z-vector RHS...

 Generating 2nd functional diffs
Solving CPSCF equations
Using DIIS solver

 Iter         Residual      
------  --------------------
    1      4.289814489225
    2      8.502478610598
    3      1.249510608098
    4      0.146890148971
    5      0.020128804729
    6      0.011649687454
    7      0.005973034404
    8      0.002370011078
    9      0.000600907582
   10      0.000145288598
   11      0.000070114514
   12      0.000029030254
   13      0.000010274999
   14      0.000004078893
   15      0.000002097795
   16      0.000001230312
   17      0.000000420813

CPSCF converged

Building X...

Computing grad Generating 2nd functional diffs
 Generating 2nd functional diffs
Building Xtilde...

Building Z-vector RHS...

 Generating 2nd functional diffs
Solving CPSCF equations
Using DIIS solver

 Iter         Residual      
------  --------------------
    1      1.364168847632
    2      2.434540353045
    3      0.415891127742
    4      0.034541419880
    5      0.011304911360
    6      0.004348324823
    7      0.001778207621
    8      0.000457274527
    9      0.000207044636
   10      0.000072385387
   11      0.000026483005
   12      0.000010021708
   13      0.000003640407
   14      0.000001233529
   15      0.000000743823

CPSCF converged

Building X...

 Generating 2nd functional diffs
 Generating 2nd functional diffs
Lower state energy:      -779.4865750730
Upper state energy:      -779.4864545230
Energy difference:          0.0001205499
 Energy calculation finished, energy:  0.000000000E+00

Converting Cartesians to HDLC

Converting Cartesians to HDLC

Converting Cartesians to HDLC
 in dlf_makehessian...
Updating Hessian with the BFGS update, No    11
Testing convergence  in cycle   12
    Energy  0.0000E+00 Target: 1.0000E-05 converged?  yes
  Max step  2.6233E+00 Target: 4.0000E-04 converged?   no
  RMS step  2.8328E-01 Target: 2.6667E-04 converged?   no
  Max grad  4.4074E-02 Target: 1.0000E-04 converged?   no
  RMS grad  1.4962E-02 Target: 6.6667E-05 converged?   no

Converting HDLC to Cartesians
 in gcp call
 n=          32
 coors(1) =   -9.34898721666459        2.18993803645901     
 -0.239139093217980     
 coors(2) =   -7.83841097488329        2.17545305651214     
   1.82508920105415     
 elements:            7           6
 gcp_e =    1.00000000000000     
 echo:  F
 pbc:  F
 method =pbeh3c              
DFTD Energy:    -0.0210023 hartree
gCP Energy:     0.0557779 hartree
| Total AOs: 316    Total MOs: 298
Setting up the DFT grid...
| time to set the grid = 0.06 s
DFT grid points: 367753 (11492 points/atom)

                      *** Start SCF Iterations ***

 Iter     DIIS Error       Energy change      Electrons        XC Energy           Energy        Time(s)
----------------------------------------------------------------------------------------------------------
Initial temperature is 0.250000
| Skip purify step
|    1     0.0435655436    -779.3027697973   125.9883832365   -64.4614609174    -779.3027697973     1.36  
|    2     0.0841160616      +7.4461121298   126.0000095187   -63.7462252265    -771.8566576675     1.34  
|    3     0.0379561179      -0.2668146208   126.0000100687   -63.7706666818    -772.1234722883     1.32  
|    4     0.0178893028      -0.0098909731   126.0000097007   -63.8157645758    -772.1333632614     1.28  
|    5     0.0113396639      -0.0113354494   126.0000096354   -63.8368025894    -772.1446987108     1.26  
|    6     0.0033827859      -0.0033765246   126.0000096909   -63.8540834732    -772.1480752354     1.25  
|    7     0.0009021173      -0.0004783796   126.0000096045   -63.8579909521    -772.1485536149     1.22  
|    8     0.0004265435      -0.0000323418   126.0000096120   -63.8614827306    -772.1485859567     1.18  
|    9     0.0000986476      -0.0000059154   126.0000096131   -63.8610593097    -772.1485918721     1.38  
|   10     0.0000535811      -0.0000011459   126.0000096117   -63.8610392190    -772.1485930179     1.15  
|   11     0.0000226780      -0.0000001920   126.0000096127   -63.8611469117    -772.1485932099     1.14  
----------------------------------------------------------------------------------------------------------
FINAL ENERGY: -772.1485932099 a.u.
Fractional Occupation Entropy: 0.0000000000
Mermin Free Energy:            -772.1485932099
DISPERSION CONTRIBUTION TO ENERGY: -0.0210022545 a.u.
GCP BSSE CORRECTION: 0.0557779454 a.u.
HOMO-LUMO GAP: 2.059 eV
CENTER OF MASS: {-0.054467, -0.123405, -0.000521} ANGS
DIPOLE MOMENT: {-6.879480, 0.583114, -0.396819} (|D| = 6.915542) DEBYE
Writing out molden info

Running Mulliken population analysis...


  Restricted hh-TDA Parameters
--------------------------------------------
Number of occupied orbitals:            64
Number of virtual orbitals:            234
Number of molecular orbitals:          298
Number of basis functions:             316
Multiplicity of target state:      singlet

 Generating 2nd functional diffs
Reference energy:             -779.4793828680
Number of electrons:           128.0000097658
XC energy:                     -65.1754279969

      Davidson Diagonalization Parameters
-----------------------------------------------
Number of roots to find:                    4
Number of guess vectors:                   15
Maximum subspace size:                    300
Number of vectors to save:                  4
Collapse vectors per root:                  2
Number of CSFs:                          2080
Maximum Davidson iterations:              500
Residual convergence:                 1.0e-06
Orthogonality tolerance:              1.0e-12
Use incremental sigma vectors:             No

Davidson memory usage:  12.89 MB

Guess Vectors:
  64 &  64 : closed :    -0.189536
  64 &  63 :  open  :    -0.121521
  64 &  62 :  open  :    -0.097389
  63 &  63 : closed :    -0.053507
  63 &  62 :  open  :    -0.029375
  64 &  61 :  open  :    -0.019366
  64 &  59 :  open  :    -0.016408
  62 &  62 : closed :    -0.005243
  64 &  58 :  open  :     0.018576
  64 &  60 :  open  :     0.024291
  64 &  57 :  open  :     0.047426
  63 &  61 :  open  :     0.048648
  63 &  59 :  open  :     0.051606
  64 &  56 :  open  :     0.072346
  62 &  61 :  open  :     0.072780

  Root           Eigenvalue       Energy Change        Residual
-------------------------------------------------------------------
Iteration:    0   Subspace Size:   15
Root: 1:        -0.09593472        -0.09593472         0.03673416  
Root: 2:        -0.00530002        -0.00530002         0.03008079  
Root: 3:        -0.00311494        -0.00311494         0.04643696  
Root: 4:         0.05055364         0.05055364         0.03944286  

Iteration:    1   Subspace Size:   19
Root: 1:        -0.09818226        -0.00224754         0.00442125  
Root: 2:        -0.00770703        -0.00240701         0.00831058  
Root: 3:        -0.00766202        -0.00454707         0.00807782  
Root: 4:         0.04598632        -0.00456732         0.01066857  

Iteration:    2   Subspace Size:   23
Root: 1:        -0.09821992        -0.00003765         0.00066212  
Root: 2:        -0.00786021        -0.00015319         0.00192749  
Root: 3:        -0.00782079        -0.00015877         0.00146529  
Root: 4:         0.04572747        -0.00025885         0.00400558  

Iteration:    3   Subspace Size:   27
Root: 1:        -0.09822067        -0.00000075         0.00008101  
Root: 2:        -0.00786823        -0.00000801         0.00040846  
Root: 3:        -0.00782582        -0.00000503         0.00024074  
Root: 4:         0.04568652        -0.00004095         0.00125186  

Iteration:    4   Subspace Size:   31
Root: 1:        -0.09822068        -0.00000001         0.00001263  
Root: 2:        -0.00786853        -0.00000030         0.00007827  
Root: 3:        -0.00782594        -0.00000012         0.00004641  
Root: 4:         0.04568232        -0.00000419         0.00037094  

Iteration:    5   Subspace Size:   35
Root: 1:        -0.09822068        -0.00000000         0.00000209  
Root: 2:        -0.00786854        -0.00000001         0.00001425  
Root: 3:        -0.00782594        -0.00000000         0.00000980  
Root: 4:         0.04568195        -0.00000037         0.00008885  

Iteration:    6   Subspace Size:   39
Root: 1:        -0.09822068        -0.00000000         0.00000033  Converged
Root: 2:        -0.00786854        -0.00000000         0.00000277  
Root: 3:        -0.00782594        -0.00000000         0.00000172  
Root: 4:         0.04568194        -0.00000002         0.00001855  

Iteration:    7   Subspace Size:   42
Root: 1:        -0.09822068        -0.00000000         0.00000026  Converged
Root: 2:        -0.00786854        -0.00000000         0.00000048  Converged
Root: 3:        -0.00782594        -0.00000000         0.00000029  Converged
Root: 4:         0.04568193        -0.00000000         0.00000381  

Iteration:    8   Subspace Size:   43
Root: 1:        -0.09822068         0.00000000         0.00000026  Converged
Root: 2:        -0.00786854        -0.00000000         0.00000041  Converged
Root: 3:        -0.00782594        -0.00000000         0.00000029  Converged
Root: 4:         0.04568193        -0.00000000         0.00000078  Converged

Davidson converged in 8 iterations
43 sigma vectors were formed

      Davidson Diagonalization Parameters
-----------------------------------------------
Number of roots to find:                    4
Number of guess vectors:                   15
Maximum subspace size:                    300
Number of vectors to save:                  4
Collapse vectors per root:                  2
Number of CSFs:                          2016
Maximum Davidson iterations:              500
Residual convergence:                 1.0e-06
Orthogonality tolerance:              1.0e-12
Use incremental sigma vectors:             No

Davidson memory usage:  12.58 MB

Guess Vectors:
  64 &  63 :  open  :    -0.121521
  64 &  62 :  open  :    -0.097389
  63 &  62 :  open  :    -0.029375
  64 &  61 :  open  :    -0.019366
  64 &  59 :  open  :    -0.016408
  64 &  58 :  open  :     0.018576
  64 &  60 :  open  :     0.024291
  64 &  57 :  open  :     0.047426
  63 &  61 :  open  :     0.048648
  63 &  59 :  open  :     0.051606
  64 &  56 :  open  :     0.072346
  62 &  61 :  open  :     0.072780
  62 &  59 :  open  :     0.075739
  64 &  55 :  open  :     0.082822
  63 &  58 :  open  :     0.086590

  Root           Eigenvalue       Energy Change        Residual
-------------------------------------------------------------------
Iteration:    0   Subspace Size:   15
Root: 1:        -0.04008770        -0.04008770         0.02308531  
Root: 2:        -0.00879017        -0.00879017         0.02313835  
Root: 3:         0.04104191         0.04104191         0.02368949  
Root: 4:         0.07008220         0.07008220         0.02862539  

Iteration:    1   Subspace Size:   19
Root: 1:        -0.04140408        -0.00131638         0.00344959  
Root: 2:        -0.01020648        -0.00141631         0.00457356  
Root: 3:         0.03913606        -0.00190585         0.00484866  
Root: 4:         0.06737272        -0.00270948         0.00781974  

Iteration:    2   Subspace Size:   23
Root: 1:        -0.04143299        -0.00002891         0.00049034  
Root: 2:        -0.01025832        -0.00005184         0.00073157  
Root: 3:         0.03906510        -0.00007096         0.00086347  
Root: 4:         0.06717028        -0.00020244         0.00231763  

Iteration:    3   Subspace Size:   27
Root: 1:        -0.04143353        -0.00000054         0.00007862  
Root: 2:        -0.01025968        -0.00000136         0.00010821  
Root: 3:         0.03906299        -0.00000211         0.00019254  
Root: 4:         0.06715262        -0.00001766         0.00075819  

Iteration:    4   Subspace Size:   31
Root: 1:        -0.04143354        -0.00000001         0.00001406  
Root: 2:        -0.01025970        -0.00000002         0.00002063  
Root: 3:         0.03906288        -0.00000011         0.00003368  
Root: 4:         0.06715020        -0.00000242         0.00034603  

Iteration:    5   Subspace Size:   35
Root: 1:        -0.04143354        -0.00000000         0.00000197  
Root: 2:        -0.01025970        -0.00000000         0.00000324  
Root: 3:         0.03906287        -0.00000000         0.00000623  
Root: 4:         0.06714963        -0.00000057         0.00014058  

Iteration:    6   Subspace Size:   39
Root: 1:        -0.04143354        -0.00000000         0.00000024  Converged
Root: 2:        -0.01025970        -0.00000000         0.00000050  Converged
Root: 3:         0.03906287        -0.00000000         0.00000098  Converged
Root: 4:         0.06714957        -0.00000007         0.00003883  

Iteration:    7   Subspace Size:   40
Root: 1:        -0.04143354        -0.00000000         0.00000024  Converged
Root: 2:        -0.01025970        -0.00000000         0.00000049  Converged
Root: 3:         0.03906287        -0.00000000         0.00000097  Converged
Root: 4:         0.06714956        -0.00000000         0.00000991  

Iteration:    8   Subspace Size:   41
Root: 1:        -0.04143354        -0.00000000         0.00000024  Converged
Root: 2:        -0.01025970        -0.00000000         0.00000049  Converged
Root: 3:         0.03906287        -0.00000000         0.00000095  Converged
Root: 4:         0.06714956        -0.00000000         0.00000269  

Iteration:    9   Subspace Size:   42
Root: 1:        -0.04143354         0.00000000         0.00000024  Converged
Root: 2:        -0.01025970        -0.00000000         0.00000048  Converged
Root: 3:         0.03906287        -0.00000000         0.00000095  Converged
Root: 4:         0.06714956        -0.00000000         0.00000083  Converged

Davidson converged in 9 iterations
42 sigma vectors were formed

  Root   Mult.   Total Energy (a.u.)   Ex. Energy (a.u.)     Ex. Energy (eV)     Ex. Energy (nm)        Osc. (a.u.)  
-------------------------------------------------------------------------------------------------------------------
     1  singlet       -779.57760354
     2  triplet       -779.52081641          0.05678713          1.54525623        802.35379681          0.00000000
     3  triplet       -779.48964257          0.08796097          2.39353951        517.99529541          0.00000000
     4  singlet       -779.48725141          0.09035214          2.45860631        504.28659524          0.49765714
     5  singlet       -779.48720881          0.09039473          2.45976544        504.04895744          0.08811046
     6  triplet       -779.44031999          0.13728355          3.73567481        331.89243478          0.00000000
     7  singlet       -779.43370093          0.14390261          3.91578860        316.62644078          0.04310110
     8  triplet       -779.41223331          0.16537024          4.49995240        275.52340510          0.00000000

Singlet  1: Largest CI coefficients:
  64  &  64 : closed :   0.989986
  63  &  63 : closed :  -0.102251

Triplet  2: Largest CI coefficients:
  63  &  64 :  open  :   0.700927
  64  &  63 :  open  :  -0.700927

Triplet  3: Largest CI coefficients:
  62  &  64 :  open  :  -0.669202
  64  &  62 :  open  :   0.669202
  62  &  63 :  open  :  -0.213738
  63  &  62 :  open  :   0.213738

Singlet  4: Largest CI coefficients:
  63  &  64 :  open  :  -0.627455
  64  &  63 :  open  :  -0.627455
  62  &  64 :  open  :  -0.293440
  64  &  62 :  open  :  -0.293440

Singlet  5: Largest CI coefficients:
  62  &  64 :  open  :  -0.595853
  64  &  62 :  open  :  -0.595853
  63  &  64 :  open  :   0.302293
  64  &  63 :  open  :   0.302293
  62  &  63 :  open  :  -0.205934
  63  &  62 :  open  :  -0.205934

Triplet  6: Largest CI coefficients:
  61  &  64 :  open  :  -0.688833
  64  &  61 :  open  :   0.688833

Singlet  7: Largest CI coefficients:
  61  &  64 :  open  :  -0.579936
  64  &  61 :  open  :  -0.579936
  63  &  63 : closed :  -0.463109
  61  &  63 :  open  :  -0.184906
  63  &  61 :  open  :  -0.184906

Triplet  8: Largest CI coefficients:
  59  &  64 :  open  :  -0.601092
  64  &  59 :  open  :   0.601092
  62  &  63 :  open  :  -0.276076
  63  &  62 :  open  :   0.276076
  60  &  64 :  open  :   0.193316
  64  &  60 :  open  :  -0.193316

Singlet state dipole moments:

  Root       Dx         Dy         Dz         |D|  (Debye)
------------------------------------------------------------
     1   -13.2390     0.5760     0.4629    13.2596
     2   -12.0909    -0.3382     1.1495    12.1501
     3    -7.9412     1.7072    -1.9605     8.3559
     4    -2.4597    -0.6819    -0.2015     2.5604

Triplet state dipole moments:

  Root       Dx         Dy         Dz         |D|  (Debye)
------------------------------------------------------------
     1   -13.0099    -0.3917     1.1927    13.0704
     2    -6.8472     2.0561    -2.6183     7.6136
     3     2.1138    -1.1536    -0.2674     2.4229
     4    -7.8131    -0.8671     1.4565     7.9948

Transition dipole moments between singlet states:

    Transition       Tx         Ty         Tz         |T| (a.u.)
------------------------------------------------------------------
     1 ->    2     2.8307    -0.4930     0.0779     2.8744
     1 ->    3    -1.1815     0.2318    -0.1115     1.2092
     1 ->    4    -0.5154     0.3065    -0.2994     0.6703
     2 ->    3     0.8616     0.3885    -0.6398     1.1413
     2 ->    4    -1.7172     0.4419    -0.2246     1.7873
     3 ->    4     0.9177    -0.2295     0.1329     0.9553

Transition dipole moments between triplet states:

    Transition       Tx         Ty         Tz         |T| (a.u.)
------------------------------------------------------------------
     1 ->    2     0.0480    -0.0057     0.0483     0.0683
     1 ->    3    -0.0940    -0.4002     0.5104     0.6554
     1 ->    4     0.5023    -0.2494    in gcp call
 n=          32
 coors(1) =   -9.34898721666459        2.18993803645901     
 -0.239139093217980     
 coors(2) =   -7.83841097488329        2.17545305651214     
   1.82508920105415     
 elements:            7           6
 gcp_e =   0.000000000000000E+000
 echo:  F
 pbc:  F
 method =pbeh3c              
 in gcp call
 n=          32
 coors(1) =   -9.34898721666459        2.18993803645901     
 -0.239139093217980     
 coors(2) =   -7.83841097488329        2.17545305651214     
   1.82508920105415     
 elements:            7           6
 gcp_e =   0.000000000000000E+000
 echo:  F
 pbc:  F
 method =pbeh3c              
  0.2518     0.6148
     2 ->    3     0.2954    -0.0180    -0.0110     0.2961
     2 ->    4    -1.1788     0.2852    -0.2101     1.2309
     3 ->    4    -2.1110     0.1938     0.2071     2.1300

Magnetic transition dipole moments and rotational strengths:

 Transition      Lx         Ly         Lz       R(len)     R(vel) (a.u.)
------------------------------------------------------------------------
 1 ->    2     0.2948    -0.0128    -0.2027    -0.8250     6.8377
 1 ->    3    -0.2992     0.5629    -0.1068    -0.4959     3.6888
 1 ->    4    -0.0966    -0.0647    -0.1614    -0.0783    -0.2409

Electric transition quadrupole moments (Cartesian):

 Transition      Qxy        Qxz        Qyz        Qxx        Qyy        Qzz       norm (a.u.)
----------------------------------------------------------------------------------------------
 1 ->    2     2.2854    -0.6476    -0.1825   -11.4688    -0.2854    -0.0423    11.7172
 1 ->    3    -0.3398     0.1557     0.0435     3.3223     0.0096    -0.3059     3.3575
 1 ->    4     2.3561    -0.3563    -0.3828   -12.0698    -0.2512     0.1494    12.3122


Building Xtilde...

Building Z-vector RHS...

 Generating 2nd functional diffs
Solving CPSCF equations
Using DIIS solver

 Iter         Residual      
------  --------------------
    1      3.585076588005
    2      8.397306822897
    3      0.700281955656
    4      0.048081394592
    5      0.012526085194
    6      0.006778713196
    7      0.002876258307
    8      0.000975598244
    9      0.000545511751
   10      0.000277894733
   11      0.000099608098
   12      0.000031987738
   13      0.000005858851
   14      0.000004075640
   15      0.000002010365
   16      0.000001188283
   17      0.000000503584

CPSCF converged

Building X...

Computing grad Generating 2nd functional diffs
 Generating 2nd functional diffs
Building Xtilde...

Building Z-vector RHS...

 Generating 2nd functional diffs
Solving CPSCF equations
Using DIIS solver

 Iter         Residual      
------  --------------------
    1      4.291316438077
    2      8.485431341180
    3      1.266280868102
    4      0.150264751085
    5      0.020456038245
    6      0.012057244581
    7      0.006165976256
    8      0.002422731732
    9      0.000623190255
   10      0.000149092112
   11      0.000069137327
   12      0.000029459670
   13      0.000011257008
   14      0.000004446126
   15      0.000002297769
   16      0.000001331051
   17      0.000000456869

CPSCF converged

Building X...

Computing grad Generating 2nd functional diffs
 Generating 2nd functional diffs
Building Xtilde...

Building Z-vector RHS...

 Generating 2nd functional diffs
Solving CPSCF equations
Using DIIS solver

 Iter         Residual      
------  --------------------
    1      1.347821839425
    2      2.426620844507
    3      0.423439799911
    4      0.033920441452
    5      0.011319127776
    6      0.004422882404
    7      0.001790364655
    8      0.000472458874
    9      0.000212131708
   10      0.000073737845
   11      0.000026337136
   12      0.000009475734
   13      0.000003576955
   14      0.000001204272
   15      0.000000695769

CPSCF converged

Building X...

 Generating 2nd functional diffs
 Generating 2nd functional diffs
Lower state energy:      -779.4872514072
Upper state energy:      -779.4872088100
Energy difference:          0.0000425972
 Energy calculation finished, energy:  0.000000000E+00

Converting Cartesians to HDLC

Converting Cartesians to HDLC

Converting Cartesians to HDLC
 in dlf_makehessian...
Updating Hessian with the BFGS update, No    12
Testing convergence  in cycle   13
    Energy  0.0000E+00 Target: 1.0000E-05 converged?  yes
  Max step  2.6076E+00 Target: 4.0000E-04 converged?   no
  RMS step  2.7696E-01 Target: 2.6667E-04 converged?   no
  Max grad  8.1534E-03 Target: 1.0000E-04 converged?   no
  RMS grad  2.1398E-03 Target: 6.6667E-05 converged?   no

Converting HDLC to Cartesians
 in gcp call
 n=          32
 coors(1) =   -9.36019617841841        2.19020193743482     
 -0.267197112519424     
 coors(2) =   -7.85273058119322        2.23252177582523     
   1.79761442653606     
 elements:            7           6
 gcp_e =    1.00000000000000     
 echo:  F
 pbc:  F
 method =pbeh3c              
DFTD Energy:    -0.0209821 hartree
gCP Energy:     0.0554799 hartree
| Total AOs: 316    Total MOs: 298
Setting up the DFT grid...
| time to set the grid = 0.06 s
DFT grid points: 367855 (11495 points/atom)

                      *** Start SCF Iterations ***

 Iter     DIIS Error       Energy change      Electrons        XC Energy           Energy        Time(s)
----------------------------------------------------------------------------------------------------------
Initial temperature is 0.250000
| Skip purify step
|    1     0.0436225517    -779.3018993641   125.9850615251   -64.4573071162    -779.3018993641     1.38  
|    2     0.0839920805      +7.4559724567   126.0000196182   -63.7462166117    -771.8459269073     1.34  
|    3     0.0362726607      -0.2782994078   126.0000196172   -63.7703075178    -772.1242263151     1.33  
|    4     0.0180049659      -0.0102265677   126.0000194007   -63.8195074649    -772.1344528828     1.29  
|    5     0.0088396670      -0.0123232636   126.0000193427   -63.8421898513    -772.1467761464     1.26  
|    6     0.0032206794      -0.0021738144   126.0000193057   -63.8557463583    -772.1489499608     1.25  
|    7     0.0009033039      -0.0002798851   126.0000193064   -63.8571620540    -772.1492298460     1.22  
|    8     0.0004180336      -0.0000204495   126.0000193034   -63.8599259335    -772.1492502954     1.18  
|    9     0.0000878966      -0.0000049098   126.0000193112   -63.8593762952    -772.1492552052     1.39  
|   10     0.0000526269      -0.0000010510   126.0000193131   -63.8592762748    -772.1492562562     1.16  
|   11     0.0000261713      -0.0000001737   126.0000193148   -63.8593769028    -772.1492564299     1.14  
----------------------------------------------------------------------------------------------------------
FINAL ENERGY: -772.1492564299 a.u.
Fractional Occupation Entropy: 0.0000000000
Mermin Free Energy:            -772.1492564299
DISPERSION CONTRIBUTION TO ENERGY: -0.0209821022 a.u.
GCP BSSE CORRECTION: 0.0554799454 a.u.
HOMO-LUMO GAP: 1.956 eV
CENTER OF MASS: {-0.053388, -0.117995, 0.005999} ANGS
DIPOLE MOMENT: {-6.959450, 0.384366, -0.603323} (|D| = 6.996119) DEBYE
Writing out molden info

Running Mulliken population analysis...


  Restricted hh-TDA Parameters
--------------------------------------------
Number of occupied orbitals:            64
Number of virtual orbitals:            234
Number of molecular orbitals:          298
Number of basis functions:             316
Multiplicity of target state:      singlet

 Generating 2nd functional diffs
Reference energy:             -779.4804852790
Number of electrons:           128.0000196216
XC energy:                     -65.1736203451

      Davidson Diagonalization Parameters
-----------------------------------------------
Number of roots to find:                    4
Number of guess vectors:                   15
Maximum subspace size:                    300
Number of vectors to save:                  4
Collapse vectors per root:                  2
Number of CSFs:                          2080
Maximum Davidson iterations:              500
Residual convergence:                 1.0e-06
Orthogonality tolerance:              1.0e-12
Use incremental sigma vectors:             No

Davidson memory usage:  12.89 MB

Guess Vectors:
  64 &  64 : closed :    -0.187019
  64 &  63 :  open  :    -0.122147
  64 &  62 :  open  :    -0.096817
  63 &  63 : closed :    -0.057275
  63 &  62 :  open  :    -0.031945
  64 &  61 :  open  :    -0.017207
  64 &  59 :  open  :    -0.012475
  62 &  62 : closed :    -0.006616
  64 &  58 :  open  :     0.020056
  64 &  60 :  open  :     0.025688
  63 &  61 :  open  :     0.047665
  64 &  57 :  open  :     0.049230
  63 &  59 :  open  :     0.052397
  62 &  61 :  open  :     0.072994
  64 &  56 :  open  :     0.073220

  Root           Eigenvalue       Energy Change        Residual
-------------------------------------------------------------------
Iteration:    0   Subspace Size:   15
Root: 1:        -0.09300046        -0.09300046         0.03664059  
Root: 2:        -0.00495033        -0.00495033         0.02996803  
Root: 3:        -0.00262815        -0.00262815         0.04677324  
Root: 4:         0.05029657         0.05029657         0.04079779  

Iteration:    1   Subspace Size:   19
Root: 1:        -0.09525713        -0.00225667         0.00437531  
Root: 2:        -0.00728198        -0.00233165         0.00801878  
Root: 3:        -0.00726162        -0.00463347         0.00833396  
Root: 4:         0.04555176        -0.00474481         0.01064766  

Iteration:    2   Subspace Size:   23
Root: 1:        -0.09529404        -0.00003691         0.00069160  
Root: 2:        -0.00743606        -0.00015408         0.00150183  
Root: 3:        -0.00741910        -0.00015748         0.00197964  
Root: 4:         0.04529109        -0.00026066         0.00378425  

Iteration:    3   Subspace Size:   27
Root: 1:        -0.09529487        -0.00000083         0.00008587  
Root: 2:        -0.00744105        -0.00000498         0.00026394  
Root: 3:        -0.00742783        -0.00000873         0.00039151  
Root: 4:         0.04525430        -0.00003679         0.00124510  

Iteration:    4   Subspace Size:   31
Root: 1:        -0.09529488        -0.00000001         0.00001292  
Root: 2:        -0.00744117        -0.00000013         0.00005039  
Root: 3:        -0.00742811        -0.00000028         0.00007243  
Root: 4:         0.04525035        -0.00000395         0.00036772  

Iteration:    5   Subspace Size:   35
Root: 1:        -0.09529488        -0.00000000         0.00000204  
Root: 2:        -0.00744118        -0.00000000         0.00001113  
Root: 3:        -0.00742812        -0.00000001         0.00001316  
Root: 4:         0.04525001        -0.00000034         0.00008346  

Iteration:    6   Subspace Size:   39
Root: 1:        -0.09529488        -0.00000000         0.00000029  Converged
Root: 2:        -0.00744118        -0.00000000         0.00000202  
Root: 3:        -0.00742812        -0.00000000         0.00000253  
Root: 4:         0.04524999        -0.00000002         0.00001794  

Iteration:    7   Subspace Size:   42
Root: 1:        -0.09529488        -0.00000000         0.00000024  Converged
Root: 2:        -0.00744118        -0.00000000         0.00000035  Converged
Root: 3:        -0.00742812        -0.00000000         0.00000046  Converged
Root: 4:         0.04524999        -0.00000000         0.00000360  

Iteration:    8   Subspace Size:   43
Root: 1:        -0.09529488         0.00000000         0.00000024  Converged
Root: 2:        -0.00744118        -0.00000000         0.00000035  Converged
Root: 3:        -0.00742812        -0.00000000         0.00000039  Converged
Root: 4:         0.04524999        -0.00000000         0.00000070  Converged

Davidson converged in 8 iterations
43 sigma vectors were formed

      Davidson Diagonalization Parameters
-----------------------------------------------
Number of roots to find:                    4
Number of guess vectors:                   15
Maximum subspace size:                    300
Number of vectors to save:                  4
Collapse vectors per root:                  2
Number of CSFs:                          2016
Maximum Davidson iterations:              500
Residual convergence:                 1.0e-06
Orthogonality tolerance:              1.0e-12
Use incremental sigma vectors:             No

Davidson memory usage:  12.58 MB

Guess Vectors:
  64 &  63 :  open  :    -0.122147
  64 &  62 :  open  :    -0.096817
  63 &  62 :  open  :    -0.031945
  64 &  61 :  open  :    -0.017207
  64 &  59 :  open  :    -0.012475
  64 &  58 :  open  :     0.020056
  64 &  60 :  open  :     0.025688
  63 &  61 :  open  :     0.047665
  64 &  57 :  open  :     0.049230
  63 &  59 :  open  :     0.052397
  62 &  61 :  open  :     0.072994
  64 &  56 :  open  :     0.073220
  62 &  59 :  open  :     0.077727
  64 &  55 :  open  :     0.083113
  63 &  58 :  open  :     0.084928

  Root           Eigenvalue       Energy Change        Residual
-------------------------------------------------------------------
Iteration:    0   Subspace Size:   15
Root: 1:        -0.04094565        -0.04094565         0.02305526  
Root: 2:        -0.00834701        -0.00834701         0.02303307  
Root: 3:         0.04254719         0.04254719         0.02343889  
Root: 4:         0.07095482         0.07095482         0.03257378  

Iteration:    1   Subspace Size:   19
Root: 1:        -0.04225860        -0.00131294         0.00354271  
Root: 2:        -0.00976532        -0.00141831         0.00377343  
Root: 3:         0.04067204        -0.00187516         0.00491584  
Root: 4:         0.06692703        -0.00402779         0.01295849  

Iteration:    2   Subspace Size:   23
Root: 1:        -0.04228841        -0.00002981         0.00046032  
Root: 2:        -0.00979914        -0.00003382         0.00064976  
Root: 3:         0.04059781        -0.00007423         0.00084951  
Root: 4:         0.06649315        -0.00043388         0.00256476  

Iteration:    3   Subspace Size:   27
Root: 1:        -0.04228889        -0.00000048         0.00006348  
Root: 2:        -0.00980014        -0.00000100         0.00009145  
Root: 3:         0.04059581        -0.00000199         0.00018710  
Root: 4:         0.06647568        -0.00001747         0.00061785  

Iteration:    4   Subspace Size:   31
Root: 1:        -0.04228890        -0.00000001         0.00000910  
Root: 2:        -0.00980016        -0.00000002         0.00001490  
Root: 3:         0.04059571        -0.00000010         0.00003364  
Root: 4:         0.06647444        -0.00000124         0.00016272  

Iteration:    5   Subspace Size:   35
Root: 1:        -0.04228890        -0.00000000         0.00000134  
Root: 2:        -0.00980016        -0.00000000         0.00000187  
Root: 3:         0.04059570        -0.00000000         0.00000578  
Root: 4:         0.06647437        -0.00000007         0.00005137  

Iteration:    6   Subspace Size:   39
Root: 1:        -0.04228890        -0.00000000         0.00000017  Converged
Root: 2:        -0.00980016        -0.00000000         0.00000025  Converged
Root: 3:         0.04059570        -0.00000000         0.00000100  
Root: 4:         0.06647436        -0.00000001         0.00001587  

Iteration:    7   Subspace Size:   41
Root: 1:        -0.04228890        -0.00000000         0.00000017  Converged
Root: 2:        -0.00980016        -0.00000000         0.00000023  Converged
Root: 3:         0.04059570        -0.00000000         0.00000022  Converged
Root: 4:         0.06647436        -0.00000000         0.00000446  

Iteration:    8   Subspace Size:   42
Root: 1:        -0.04228890        -0.00000000         0.00000017  Converged
Root: 2:        -0.00980016        -0.00000000         0.00000023  Converged
Root: 3:         0.04059570         0.00000000         0.00000022  Converged
Root: 4:         0.06647436        -0.00000000         0.00000111  

Iteration:    9   Subspace Size:   43
Root: 1:        -0.04228890        -0.00000000         0.00000017  Converged
Root: 2:        -0.00980016        -0.00000000         0.00000023  Converged
Root: 3:         0.04059570        -0.00000000         0.00000022  Converged
Root: 4:         0.06647436        -0.00000000         0.00000023  Converged

Davidson converged in 9 iterations
43 sigma vectors were formed

  Root   Mult.   Total Energy (a.u.)   Ex. Energy (a.u.)     Ex. Energy (eV)     Ex. Energy (nm)        Osc. (a.u.)  
-------------------------------------------------------------------------------------------------------------------
     1  singlet       -779.57578016
     2  triplet       -779.52277418          0.05300598          1.44236578        859.58930826          0.00000000
     3  triplet       -779.49028544          0.08549472          2.32642937        532.93782540          0.00000000
     4  singlet       -779.48792646          0.08785370          2.39062042        518.62779855          0.24282470
     5  singlet       -779.48791340          0.08786676          2.39097575        518.55072327          0.34172706
     6  triplet       -779.43988957          0.13589058          3.69777031        335.29454359          0.00000000
     7  singlet       -779.43523529          0.14054487          3.82441989        324.19092073          0.03781980
     8  triplet       -779.41401092          0.16176924          4.40196424        281.65658337          0.00000000

Singlet  1: Largest CI coefficients:
  64  &  64 : closed :   0.988722
  63  &  63 : closed :  -0.111030

Triplet  2: Largest CI coefficients:
  63  &  64 :  open  :   0.701061
  64  &  63 :  open  :  -0.701061

Triplet  3: Largest CI coefficients:
  62  &  64 :  open  :   0.664741
  64  &  62 :  open  :  -0.664741
  62  &  63 :  open  :   0.227915
  63  &  62 :  open  :  -0.227915

Singlet  4: Largest CI coefficients:
  62  &  64 :  open  :   0.482405
  64  &  62 :  open  :   0.482405
  63  &  64 :  open  :  -0.469802
  64  &  63 :  open  :  -0.469802
  62  &  63 :  open  :   0.183542
  63  &  62 :  open  :   0.183542

Singlet  5: Largest CI coefficients:
  63  &  64 :  open  :  -0.514531
  64  &  63 :  open  :  -0.514531
  62  &  64 :  open  :  -0.449216
  64  &  62 :  open  :  -0.449216
  62  &  63 :  open  :  -0.154144
  63  &  62 :  open  :  -0.154144

Triplet  6: Largest CI coefficients:
  61  &  64 :  open  :  -0.688828
  64  &  61 :  open  :   0.688828

Singlet  7: Largest CI coefficients:
  63  &  63 : closed :  -0.571440
  61  &  64 :  open  :  -0.526217
  64  &  61 :  open  :  -0.526217
  61  &  63 :  open  :  -0.183774
  63  &  61 :  open  :  -0.183774

Triplet  8: Largest CI coefficients:
  62  &  63 :  open  :  -0.638855
  63  &  62 :  open  :   0.638855
  62  &  64 :  open  :   0.206332
  64  &  62 :  open  :  -0.206332
  61  &  62 :  open  :  -0.127541
  62  &  61 :  open  :   0.127541
  59  &  64 :  open  :  -0.108597
  64  &  59 :  open  :   0.108597

Singlet state dipole moments:

  Root       Dx         Dy         Dz         |D|  (Debye)
------------------------------------------------------------
     1   -13.2992     0.4186     0.4420    13.3132
     2    -9.6761     1.0158    -0.8122     9.7631
     3   -10.6372     0.3049     0.0126    10.6416
     4    -4.5731    -0.7230    -0.0195     4.6299

Triplet state dipole moments:

  Root       Dx         Dy         Dz         |D|  (Debye)
------------------------------------------------------------
     1   -13.0947    -0.4923     1.1585    13.1550
     2    -7.0456     2.1211    -2.5497     7.7872
     3     2.5322    -1.3170    -0.3801     2.8794
     4    -0.2893    -0.4928    -0.6274     0.8487

Transition dipole moments between singlet states:

    Transition       Tx         Ty         Tz         |T| (a.u.)
------------------------------------------------------------------
     1 ->    2     1.9988    -0.3639     0.1353     2.0362
     1 ->    3     2.3831    -0.3890     0.0558     2.4153
     1 ->    4    -0.4843     0.3138    -0.2658     0.6353
     2 ->    3    -1.1400    -0.5802     0.8459     1.5335
     2 ->    4    -1.6760     0.3911    -0.1893     1.7314
     3 ->    4    -1.7223     0.3918    -0.1716     1.7746

Transition dipole moments between triplet states:

    Transition       Tx         Ty         Tz         |T| (a.u.)
------------------------------------------------------------------
     1 ->    2    -0. in gcp call
 n=          32
 coors(1) =   -9.36019617841841        2.19020193743482     
 -0.267197112519424     
 coors(2) =   -7.85273058119322        2.23252177582523     
   1.79761442653606     
 elements:            7           6
 gcp_e =   0.000000000000000E+000
 echo:  F
 pbc:  F
 method =pbeh3c              
 in gcp call
 n=          32
 coors(1) =   -9.36019617841841        2.19020193743482     
 -0.267197112519424     
 coors(2) =   -7.85273058119322        2.23252177582523     
   1.79761442653606     
 elements:            7           6
 gcp_e =   0.000000000000000E+000
 echo:  F
 pbc:  F
 method =pbeh3c              
0624    -0.0071    -0.0325     0.0708
     1 ->    3    -0.0776    -0.4199     0.4867     0.6475
     1 ->    4    -0.1516    -0.0152     0.0814     0.1727
     2 ->    3    -0.3314     0.0261     0.0081     0.3326
     2 ->    4     2.1409    -0.3565     0.1233     2.1738
     3 ->    4    -0.5356     0.0509     0.0766     0.5435

Magnetic transition dipole moments and rotational strengths:

 Transition      Lx         Ly         Lz       R(len)     R(vel) (a.u.)
------------------------------------------------------------------------
 1 ->    2     0.3645    -0.5531     0.0184    -0.9324     7.4386
 1 ->    3     0.2043     0.1556    -0.2074    -0.4147     3.5580
 1 ->    4    -0.0912    -0.0743    -0.1452    -0.0595    -0.1868

Electric transition quadrupole moments (Cartesian):

 Transition      Qxy        Qxz        Qyz        Qxx        Qyy        Qzz       norm (a.u.)
----------------------------------------------------------------------------------------------
 1 ->    2     1.0389    -0.3516    -0.1093    -6.6891    -0.0826     0.2678     6.7851
 1 ->    3     2.0876    -0.5816    -0.1531   -10.0144    -0.2405    -0.1606    10.2514
 1 ->    4     2.1535    -0.3364    -0.3729   -10.6169    -0.1730     0.1039    10.8466


Building Xtilde...

Building Z-vector RHS...

 Generating 2nd functional diffs
Solving CPSCF equations
Using DIIS solver

 Iter         Residual      
------  --------------------
    1      3.977832426182
    2      8.483437529126
    3      1.096350579221
    4      0.133634033129
    5      0.016883395849
    6      0.009056179961
    7      0.004566538357
    8      0.001882882825
    9      0.000443827350
   10      0.000108512634
   11      0.000045614809
   12      0.000027625954
   13      0.000009846379
   14      0.000004854053
   15      0.000001794120
   16      0.000001133648
   17      0.000000479159

CPSCF converged

Building X...

Computing grad Generating 2nd functional diffs
 Generating 2nd functional diffs
Building Xtilde...

Building Z-vector RHS...

 Generating 2nd functional diffs
Solving CPSCF equations
Using DIIS solver

 Iter         Residual      
------  --------------------
    1      3.522395609500
    2      7.891776756526
    3      0.841706530545
    4      0.100271768956
    5      0.018024088205
    6      0.008969146630
    7      0.004292041971
    8      0.001496402587
    9      0.000403692020
   10      0.000202311115
   11      0.000084034522
   12      0.000046022674
   13      0.000011544002
   14      0.000006562502
   15      0.000002472260
   16      0.000001598515
   17      0.000000796058

CPSCF converged

Building X...

Computing grad Generating 2nd functional diffs
 Generating 2nd functional diffs
Building Xtilde...

Building Z-vector RHS...

 Generating 2nd functional diffs
Solving CPSCF equations
Using DIIS solver

 Iter         Residual      
------  --------------------
    1      1.822653971999
    2      3.232159111305
    3      0.558931057402
    4      0.041572543390
    5      0.014176852601
    6      0.005950019526
    7      0.002455008612
    8      0.000686082901
    9      0.000286027702
   10      0.000105150210
   11      0.000039378385
   12      0.000015167288
   13      0.000004422122
   14      0.000001494097
   15      0.000000540746

CPSCF converged

Building X...

 Generating 2nd functional diffs
 Generating 2nd functional diffs
Lower state energy:      -779.4879264581
Upper state energy:      -779.4879133999
Energy difference:          0.0000130582
 Energy calculation finished, energy:  0.000000000E+00

Converting Cartesians to HDLC

Converting Cartesians to HDLC

Converting Cartesians to HDLC
 in dlf_makehessian...
Updating Hessian with the BFGS update, No    13
Testing convergence  in cycle   14
    Energy  0.0000E+00 Target: 1.0000E-05 converged?  yes
  Max step  4.9912E-02 Target: 4.0000E-04 converged?   no
  RMS step  1.0011E-02 Target: 2.6667E-04 converged?   no
  Max grad  3.6869E-02 Target: 1.0000E-04 converged?   no
  RMS grad  1.5522E-02 Target: 6.6667E-05 converged?   no

Converting HDLC to Cartesians
 in gcp call
 n=          32
 coors(1) =   -9.35694124020468        2.18760220199193     
 -0.317813335830416     
 coors(2) =   -7.86656731675188        2.31360022215811     
   1.75169947147776     
 elements:            7           6
 gcp_e =    1.00000000000000     
 echo:  F
 pbc:  F
 method =pbeh3c              
DFTD Energy:    -0.0209772 hartree
gCP Energy:     0.0552629 hartree
| Total AOs: 316    Total MOs: 298
Setting up the DFT grid...
| time to set the grid = 0.06 s
DFT grid points: 367887 (11496 points/atom)

                      *** Start SCF Iterations ***

 Iter     DIIS Error       Energy change      Electrons        XC Energy           Energy        Time(s)
----------------------------------------------------------------------------------------------------------
Initial temperature is 0.250000
| Skip purify step
|    1     0.0519334246    -779.2855461792   125.9690400982   -64.4516147920    -779.2855461792     1.32  
|    2     0.0825690860      +7.4589093067   126.0000256056   -63.7520594657    -771.8266368726     1.30  
|    3     0.0316353278      -0.2962789191   126.0000244994   -63.7753967500    -772.1229157917     1.28  
|    4     0.0212598498      -0.0125737296   126.0000240881   -63.8320772419    -772.1354895213     1.25  
|    5     0.0054507537      -0.0131836318   126.0000241832   -63.8526465922    -772.1486731531     1.23  
|    6     0.0026254532      -0.0010085824   126.0000240683   -63.8587697521    -772.1496817355     1.20  
|    7     0.0008496431      -0.0001765962   126.0000241596   -63.8587621085    -772.1498583317     1.17  
|    8     0.0003839237      -0.0000186172   126.0000241531   -63.8609569826    -772.1498769490     1.14  
|    9     0.0000802551      -0.0000050778   126.0000241683   -63.8603770347    -772.1498820267     1.34  
|   10     0.0000740187      -0.0000011405   126.0000241740   -63.8602069711    -772.1498831673     1.11  
|   11     0.0000310595      -0.0000001882   126.0000241755   -63.8603324621    -772.1498833554     1.09  
----------------------------------------------------------------------------------------------------------
FINAL ENERGY: -772.1498833554 a.u.
Fractional Occupation Entropy: 0.0000000000
Mermin Free Energy:            -772.1498833554
DISPERSION CONTRIBUTION TO ENERGY: -0.0209772263 a.u.
GCP BSSE CORRECTION: 0.0552629047 a.u.
HOMO-LUMO GAP: 1.779 eV
CENTER OF MASS: {-0.052987, -0.109764, 0.019059} ANGS
DIPOLE MOMENT: {-7.079379, 0.116436, -1.001153} (|D| = 7.150768) DEBYE
Writing out molden info

Running Mulliken population analysis...


  Restricted hh-TDA Parameters
--------------------------------------------
Number of occupied orbitals:            64
Number of virtual orbitals:            234
Number of molecular orbitals:          298
Number of basis functions:             316
Multiplicity of target state:      singlet

 Generating 2nd functional diffs
Reference energy:             -779.4815603772
Number of electrons:           128.0000245593
XC energy:                     -65.1745956500

      Davidson Diagonalization Parameters
-----------------------------------------------
Number of roots to find:                    4
Number of guess vectors:                   15
Maximum subspace size:                    300
Number of vectors to save:                  4
Collapse vectors per root:                  2
Number of CSFs:                          2080
Maximum Davidson iterations:              500
Residual convergence:                 1.0e-06
Orthogonality tolerance:              1.0e-12
Use incremental sigma vectors:             No

Davidson memory usage:  12.89 MB

Guess Vectors:
  64 &  64 : closed :    -0.183171
  64 &  63 :  open  :    -0.123817
  64 &  62 :  open  :    -0.096288
  63 &  63 : closed :    -0.064462
  63 &  62 :  open  :    -0.036934
  64 &  61 :  open  :    -0.014079
  62 &  62 : closed :    -0.009406
  64 &  59 :  open  :    -0.006850
  64 &  58 :  open  :     0.021727
  64 &  60 :  open  :     0.027556
  63 &  61 :  open  :     0.045275
  64 &  57 :  open  :     0.051792
  63 &  59 :  open  :     0.052505
  62 &  61 :  open  :     0.072803
  64 &  56 :  open  :     0.074651

  Root           Eigenvalue       Energy Change        Residual
-------------------------------------------------------------------
Iteration:    0   Subspace Size:   15
Root: 1:        -0.08837351        -0.08837351         0.03631210  
Root: 2:        -0.00486164        -0.00486164         0.02973179  
Root: 3:        -0.00228726        -0.00228726         0.04745578  
Root: 4:         0.04802507         0.04802507         0.04556025  

Iteration:    1   Subspace Size:   19
Root: 1:        -0.09062213        -0.00224862         0.00430585  
Root: 2:        -0.00712373        -0.00226209         0.00789546  
Root: 3:        -0.00700694        -0.00471968         0.00856096  
Root: 4:         0.04267015        -0.00535492         0.01132962  

Iteration:    2   Subspace Size:   23
Root: 1:        -0.09065784        -0.00003571         0.00074543  
Root: 2:        -0.00727397        -0.00015024         0.00144181  
Root: 3:        -0.00717803        -0.00017109         0.00211795  
Root: 4:         0.04234634        -0.00032381         0.00322931  

Iteration:    3   Subspace Size:   27
Root: 1:        -0.09065885        -0.00000101         0.00010315  
Root: 2:        -0.00727843        -0.00000446         0.00023386  
Root: 3:        -0.00718747        -0.00000944         0.00040983  
Root: 4:         0.04232053        -0.00002581         0.00126179  

Iteration:    4   Subspace Size:   31
Root: 1:        -0.09065887        -0.00000002         0.00001551  
Root: 2:        -0.00727853        -0.00000010         0.00005067  
Root: 3:        -0.00718777        -0.00000029         0.00006732  
Root: 4:         0.04231678        -0.00000375         0.00035800  

Iteration:    5   Subspace Size:   35
Root: 1:        -0.09065887        -0.00000000         0.00000242  
Root: 2:        -0.00727853        -0.00000000         0.00001180  
Root: 3:        -0.00718777        -0.00000001         0.00001205  
Root: 4:         0.04231649        -0.00000029         0.00006959  

Iteration:    6   Subspace Size:   39
Root: 1:        -0.09065887        -0.00000000         0.00000035  Converged
Root: 2:        -0.00727853        -0.00000000         0.00000192  
Root: 3:        -0.00718777        -0.00000000         0.00000206  
Root: 4:         0.04231648        -0.00000001         0.00001561  

Iteration:    7   Subspace Size:   42
Root: 1:        -0.09065887        -0.00000000         0.00000034  Converged
Root: 2:        -0.00727853        -0.00000000         0.00000034  Converged
Root: 3:        -0.00718777        -0.00000000         0.00000036  Converged
Root: 4:         0.04231648        -0.00000000         0.00000286  

Iteration:    8   Subspace Size:   43
Root: 1:        -0.09065887        -0.00000000         0.00000034  Converged
Root: 2:        -0.00727853        -0.00000000         0.00000034  Converged
Root: 3:        -0.00718777        -0.00000000         0.00000036  Converged
Root: 4:         0.04231648        -0.00000000         0.00000060  Converged

Davidson converged in 8 iterations
43 sigma vectors were formed

      Davidson Diagonalization Parameters
-----------------------------------------------
Number of roots to find:                    4
Number of guess vectors:                   15
Maximum subspace size:                    300
Number of vectors to save:                  4
Collapse vectors per root:                  2
Number of CSFs:                          2016
Maximum Davidson iterations:              500
Residual convergence:                 1.0e-06
Orthogonality tolerance:              1.0e-12
Use incremental sigma vectors:             No

Davidson memory usage:  12.58 MB

Guess Vectors:
  64 &  63 :  open  :    -0.123817
  64 &  62 :  open  :    -0.096288
  63 &  62 :  open  :    -0.036934
  64 &  61 :  open  :    -0.014079
  64 &  59 :  open  :    -0.006850
  64 &  58 :  open  :     0.021727
  64 &  60 :  open  :     0.027556
  63 &  61 :  open  :     0.045275
  64 &  57 :  open  :     0.051792
  63 &  59 :  open  :     0.052505
  62 &  61 :  open  :     0.072803
  64 &  56 :  open  :     0.074651
  62 &  59 :  open  :     0.080033
  63 &  58 :  open  :     0.081081
  64 &  55 :  open  :     0.083516

  Root           Eigenvalue       Energy Change        Residual
-------------------------------------------------------------------
Iteration:    0   Subspace Size:   15
Root: 1:        -0.04278893        -0.04278893         0.02297729  
Root: 2:        -0.00811691        -0.00811691         0.02278574  
Root: 3:         0.04501199         0.04501199         0.02317830  
Root: 4:         0.06759606         0.06759606         0.03377024  

Iteration:    1   Subspace Size:   19
Root: 1:        -0.04409394        -0.00130501         0.00358176  
Root: 2:        -0.00948895        -0.00137203         0.00387304  
Root: 3:         0.04315994        -0.00185206         0.00508368  
Root: 4:         0.06335441        -0.00424166         0.01324388  

Iteration:    2   Subspace Size:   23
Root: 1:        -0.04412434        -0.00003040         0.00045617  
Root: 2:        -0.00952415        -0.00003520         0.00069171  
Root: 3:         0.04307886        -0.00008107         0.00086022  
Root: 4:         0.06290505        -0.00044936         0.00254584  

Iteration:    3   Subspace Size:   27
Root: 1:        -0.04412481        -0.00000047         0.00006200  
Root: 2:        -0.00952528        -0.00000113         0.00009009  
Root: 3:         0.04307682        -0.00000204         0.00019039  
Root: 4:         0.06288775        -0.00001730         0.00060016  

Iteration:    4   Subspace Size:   31
Root: 1:        -0.04412482        -0.00000001         0.00000903  
Root: 2:        -0.00952530        -0.00000002         0.00001475  
Root: 3:         0.04307671        -0.00000011         0.00003555  
Root: 4:         0.06288665        -0.00000110         0.00014016  

Iteration:    5   Subspace Size:   35
Root: 1:        -0.04412482        -0.00000000         0.00000132  
Root: 2:        -0.00952530        -0.00000000         0.00000187  
Root: 3:         0.04307671        -0.00000000         0.00000615  
Root: 4:         0.06288660        -0.00000005         0.00004741  

Iteration:    6   Subspace Size:   39
Root: 1:        -0.04412482        -0.00000000         0.00000016  Converged
Root: 2:        -0.00952530        -0.00000000         0.00000025  Converged
Root: 3:         0.04307671        -0.00000000         0.00000103  
Root: 4:         0.06288660        -0.00000001         0.00001061  

Iteration:    7   Subspace Size:   41
Root: 1:        -0.04412482        -0.00000000         0.00000016  Converged
Root: 2:        -0.00952530        -0.00000000         0.00000024  Converged
Root: 3:         0.04307671        -0.00000000         0.00000023  Converged
Root: 4:         0.06288660        -0.00000000         0.00000204  

Iteration:    8   Subspace Size:   42
Root: 1:        -0.04412482         0.00000000         0.00000016  Converged
Root: 2:        -0.00952530        -0.00000000         0.00000023  Converged
Root: 3:         0.04307671        -0.00000000         0.00000022  Converged
Root: 4:         0.06288660        -0.00000000         0.00000048  Converged

Davidson converged in 8 iterations
42 sigma vectors were formed

  Root   Mult.   Total Energy (a.u.)   Ex. Energy (a.u.)     Ex. Energy (eV)     Ex. Energy (nm)        Osc. (a.u.)  
-------------------------------------------------------------------------------------------------------------------
     1  singlet       -779.57221925
     2  triplet       -779.52568519          0.04653405          1.26625582        979.14037980          0.00000000
     3  triplet       -779.49108567          0.08113358          2.20775655        561.58465772          0.00000000
     4  singlet       -779.48883891          0.08338034          2.26889411        546.45221395          0.16570510
     5  singlet       -779.48874815          0.08347110          2.27136376        545.85805516          0.39961237
     6  singlet       -779.43924390          0.13297535          3.61844280        342.64524113          0.02166617
     7  triplet       -779.43848367          0.13373558          3.63912965        340.69745389          0.00000000
     8  triplet       -779.41867378          0.15354547          4.17818403        296.74188550          0.00000000

Singlet  1: Largest CI coefficients:
  64  &  64 : closed :   0.985894
  63  &  63 : closed :  -0.128104

Triplet  2: Largest CI coefficients:
  63  &  64 :  open  :  -0.701201
  64  &  63 :  open  :   0.701201

Triplet  3: Largest CI coefficients:
  62  &  64 :  open  :  -0.656383
  64  &  62 :  open  :   0.656383
  62  &  63 :  open  :  -0.252025
  63  &  62 :  open  :   0.252025

Singlet  4: Largest CI coefficients:
  62  &  64 :  open  :   0.532243
  64  &  62 :  open  :   0.532243
  63  &  64 :  open  :  -0.393001
  64  &  63 :  open  :  -0.393001
  62  &  63 :  open  :   0.225007
  63  &  62 :  open  :   0.225007

Singlet  5: Largest CI coefficients:
  63  &  64 :  open  :   0.575229
  64  &  63 :  open  :   0.575229
  62  &  64 :  open  :   0.373172
  64  &  62 :  open  :   0.373172
  62  &  63 :  open  :   0.139519
  63  &  62 :  open  :   0.139519

Singlet  6: Largest CI coefficients:
  63  &  63 : closed :  -0.765805
  61  &  64 :  open  :  -0.382545
  64  &  61 :  open  :  -0.382545
  61  &  63 :  open  :  -0.157950
  63  &  61 :  open  :  -0.157950
  64  &  64 : closed :  -0.121122

Triplet  7: Largest CI coefficients:
  61  &  64 :  open  :  -0.687499
  64  &  61 :  open  :   0.687499

Triplet  8: Largest CI coefficients:
  62  &  63 :  open  :  -0.638074
  63  &  62 :  open  :   0.638074
  62  &  64 :  open  :   0.231835
  64  &  62 :  open  :  -0.231835
  61  &  62 :  open  :  -0.125768
  62  &  61 :  open  :   0.125768

Singlet state dipole moments:

  Root       Dx         Dy         Dz         |D|  (Debye)
------------------------------------------------------------
     1   -13.3459     0.1761     0.4443    13.3545
     2    -9.2835     1.4903    -1.3320     9.4963
     3   -11.5447    -0.2060     0.5987    11.5620
     4    -9.0185    -0.8560     0.6274     9.0807

Triplet state dipole moments:

  Root       Dx         Dy         Dz         |D|  (Debye)
------------------------------------------------------------
     1   -13.1321    -0.6418     1.1297    13.1962
     2    -7.4401     2.2245    -2.4071     8.1301
     3     2.9119    -1.5421    -0.5621     3.3426
     4     0.3227    -0.3733    -0.5522     0.7405

Transition dipole moments between singlet states:

    Transition       Tx         Ty         Tz         |T| (a.u.)
------------------------------------------------------------------
     1 ->    2     1.6943    -0.3037     0.1349     1.7266
     1 ->    3    -2.6469     0.4070    -0.0961     2.6798
     1 ->    4    -0.3762     0.2621    -0.1848     0.4944
     2 ->    3     0.9967     0.5566    -0.7270     1.3535
     2 ->    4    -1.8609     0.3867    -0.1645     1.9078
     3 ->    4     2.6434    -0.5075     0.2083     2.6997

Transition dipole moments between triplet states:

    Transition       Tx         Ty         Tz         |T| (a.u.)
------------------------------------------------------------------
     1 ->    2    -0.0818    -0.0227    -0.0182     0.0 in gcp call
 n=          32
 coors(1) =   -9.35694124020468        2.18760220199193     
 -0.317813335830416     
 coors(2) =   -7.86656731675188        2.31360022215811     
   1.75169947147776     
 elements:            7           6
 gcp_e =   0.000000000000000E+000
 echo:  F
 pbc:  F
 method =pbeh3c              
 in gcp call
 n=          32
 coors(1) =   -9.35694124020468        2.18760220199193     
 -0.317813335830416     
 coors(2) =   -7.86656731675188        2.31360022215811     
   1.75169947147776     
 elements:            7           6
 gcp_e =   0.000000000000000E+000
 echo:  F
 pbc:  F
 method =pbeh3c              
869
     1 ->    3     0.0247     0.4538    -0.4482     0.6382
     1 ->    4     0.1846     0.0103    -0.0540     0.1926
     2 ->    3     0.3730    -0.0357    -0.0065     0.3747
     2 ->    4    -2.0995     0.3220    -0.1039     2.1266
     3 ->    4    -0.2832     0.0169     0.0529     0.2886

Magnetic transition dipole moments and rotational strengths:

 Transition      Lx         Ly         Lz       R(len)     R(vel) (a.u.)
------------------------------------------------------------------------
 1 ->    2     0.3193    -0.5862     0.0052    -0.7197     5.4190
 1 ->    3    -0.2632    -0.0724     0.1739    -0.6504     5.4382
 1 ->    4    -0.0886    -0.0821    -0.1086    -0.0319    -0.1137

Electric transition quadrupole moments (Cartesian):

 Transition      Qxy        Qxz        Qyz        Qxx        Qyy        Qzz       norm (a.u.)
----------------------------------------------------------------------------------------------
 1 ->    2     0.7854    -0.2585    -0.1093    -5.4175    -0.0265     0.2753     5.4883
 1 ->    3    -2.1806     0.6143     0.1509    10.7333     0.1855     0.1697    10.9737
 1 ->    4     1.5929    -0.2482    -0.3258    -7.3261    -0.0275     0.0546     7.5087


Building Xtilde...

Building Z-vector RHS...

 Generating 2nd functional diffs
Solving CPSCF equations
Using DIIS solver

 Iter         Residual      
------  --------------------
    1      4.060339067858
    2      8.239806694767
    3      1.244064259010
    4      0.143768183285
    5      0.018176611800
    6      0.010783498961
    7      0.005480248356
    8      0.002246200186
    9      0.000570967659
   10      0.000131651819
   11      0.000049180183
   12      0.000026315185
   13      0.000008398631
   14      0.000003613449
   15      0.000001739602
   16      0.000001098444
   17      0.000000311006

CPSCF converged

Building X...

Computing grad Generating 2nd functional diffs
 Generating 2nd functional diffs
Building Xtilde...

Building Z-vector RHS...

 Generating 2nd functional diffs
Solving CPSCF equations
Using DIIS solver

 Iter         Residual      
------  --------------------
    1      3.580207873843
    2      8.334737637842
    3      0.749224154639
    4      0.080367791150
    5      0.017837681152
    6      0.008066011362
    7      0.003653639202
    8      0.001227738028
    9      0.000551375621
   10      0.000304852743
   11      0.000112486980
   12      0.000047857442
   13      0.000009023988
   14      0.000005975222
   15      0.000002079241
   16      0.000001277536
   17      0.000000683852

CPSCF converged

Building X...

Computing grad Generating 2nd functional diffs
 Generating 2nd functional diffs
Building Xtilde...

Building Z-vector RHS...

 Generating 2nd functional diffs
Solving CPSCF equations
Using DIIS solver

 Iter         Residual      
------  --------------------
    1      1.611026448456
    2      2.945318112566
    3      0.556260892846
    4      0.039404068119
    5      0.013441712276
    6      0.005736718062
    7      0.002273971833
    8      0.000641160887
    9      0.000257788859
   10      0.000101229331
   11      0.000032799012
   12      0.000009626971
   13      0.000003741072
   14      0.000001159830
   15      0.000000477793

CPSCF converged

Building X...

 Generating 2nd functional diffs
 Generating 2nd functional diffs
Lower state energy:      -779.4888389087
Upper state energy:      -779.4887481504
Energy difference:          0.0000907583
 Energy calculation finished, energy:  0.000000000E+00

Converting Cartesians to HDLC

Converting Cartesians to HDLC

Converting Cartesians to HDLC
 in dlf_makehessian...
Updating Hessian with the BFGS update, No    14
Testing convergence  in cycle   15
    Energy  0.0000E+00 Target: 1.0000E-05 converged?  yes
  Max step  2.7368E+00 Target: 4.0000E-04 converged?   no
  RMS step  2.9381E-01 Target: 2.6667E-04 converged?   no
  Max grad  4.0956E-02 Target: 1.0000E-04 converged?   no
  RMS grad  1.4079E-02 Target: 6.6667E-05 converged?   no

Converting HDLC to Cartesians
 in gcp call
 n=          32
 coors(1) =   -9.32580746599477        2.18307457868332     
 -0.376942171372633     
 coors(2) =   -7.86282673997878        2.39273033319135     
   1.70020658258804     
 elements:            7           6
 gcp_e =    1.00000000000000     
 echo:  F
 pbc:  F
 method =pbeh3c              
DFTD Energy:    -0.0209983 hartree
gCP Energy:     0.0551941 hartree
| Total AOs: 316    Total MOs: 298
Setting up the DFT grid...
| time to set the grid = 0.06 s
DFT grid points: 367897 (11496 points/atom)

                      *** Start SCF Iterations ***

 Iter     DIIS Error       Energy change      Electrons        XC Energy           Energy        Time(s)
----------------------------------------------------------------------------------------------------------
Initial temperature is 0.250000
| Skip purify step
|    1     0.0560109169    -779.2721850231   125.9655293207   -64.4515188859    -779.2721850231     1.31  
|    2     0.0878049455      +7.4755796371   125.9999973449   -63.7582841653    -771.7966053860     1.28  
|    3     0.0230171470      -0.3280806535   125.9999964354   -63.7786298351    -772.1246860395     1.27  
|    4     0.0234837469      -0.0113234140   125.9999962029   -63.8379980094    -772.1360094535     1.23  
|    5     0.0040594932      -0.0138744107   125.9999964592   -63.8570158323    -772.1498838642     1.20  
|    6     0.0018526377      -0.0008308959   125.9999964830   -63.8609697359    -772.1507147601     1.18  
|    7     0.0007977468      -0.0001369629   125.9999965031   -63.8612539707    -772.1508517230     1.15  
|    8     0.0003219620      -0.0000207719   125.9999965226   -63.8631740032    -772.1508724949     1.12  
|    9     0.0000928011      -0.0000052325   125.9999965276   -63.8626604933    -772.1508777274     1.32  
|   10     0.0000641404      -0.0000012782   125.9999965304   -63.8624662438    -772.1508790055     1.10  
|   11     0.0000337335      -0.0000001844   125.9999965323   -63.8626230098    -772.1508791899     1.08  
----------------------------------------------------------------------------------------------------------
FINAL ENERGY: -772.1508791899 a.u.
Fractional Occupation Entropy: 0.0000000000
Mermin Free Energy:            -772.1508791899
DISPERSION CONTRIBUTION TO ENERGY: -0.0209982569 a.u.
GCP BSSE CORRECTION: 0.0551941006 a.u.
HOMO-LUMO GAP: 1.570 eV
CENTER OF MASS: {-0.054086, -0.101567, 0.035665} ANGS
DIPOLE MOMENT: {-7.203864, -0.112300, -1.504128} (|D| = 7.360073) DEBYE
Writing out molden info

Running Mulliken population analysis...


  Restricted hh-TDA Parameters
--------------------------------------------
Number of occupied orbitals:            64
Number of virtual orbitals:            234
Number of molecular orbitals:          298
Number of basis functions:             316
Multiplicity of target state:      singlet

 Generating 2nd functional diffs
Reference energy:             -779.4827360175
Number of electrons:           127.9999964766
XC energy:                     -65.1769342092

      Davidson Diagonalization Parameters
-----------------------------------------------
Number of roots to find:                    4
Number of guess vectors:                   15
Maximum subspace size:                    300
Number of vectors to save:                  4
Collapse vectors per root:                  2
Number of CSFs:                          2080
Maximum Davidson iterations:              500
Residual convergence:                 1.0e-06
Orthogonality tolerance:              1.0e-12
Use incremental sigma vectors:             No

Davidson memory usage:  12.89 MB

Guess Vectors:
  64 &  64 : closed :    -0.178571
  64 &  63 :  open  :    -0.125770
  64 &  62 :  open  :    -0.095404
  63 &  63 : closed :    -0.072970
  63 &  62 :  open  :    -0.042604
  62 &  62 : closed :    -0.012237
  64 &  61 :  open  :    -0.010626
  64 &  59 :  open  :    -0.001243
  64 &  58 :  open  :     0.022697
  64 &  60 :  open  :     0.029541
  63 &  61 :  open  :     0.042175
  63 &  59 :  open  :     0.051558
  64 &  57 :  open  :     0.054839
  62 &  61 :  open  :     0.072541
  63 &  58 :  open  :     0.075497

  Root           Eigenvalue       Energy Change        Residual
-------------------------------------------------------------------
Iteration:    0   Subspace Size:   15
Root: 1:        -0.08284087        -0.08284087         0.03565012  
Root: 2:        -0.00461197        -0.00461197         0.02957806  
Root: 3:        -0.00197991        -0.00197991         0.04770089  
Root: 4:         0.04263962         0.04263962         0.05085748  

Iteration:    1   Subspace Size:   19
Root: 1:        -0.08500535        -0.00216449         0.00458533  
Root: 2:        -0.00687564        -0.00226368         0.00818961  
Root: 3:        -0.00678121        -0.00480130         0.00757742  
Root: 4:         0.03663159        -0.00600803         0.01108056  

Iteration:    2   Subspace Size:   23
Root: 1:        -0.08504666        -0.00004131         0.00072834  
Root: 2:        -0.00703367        -0.00015803         0.00194357  
Root: 3:        -0.00690150        -0.00012029         0.00189008  
Root: 4:         0.03632249        -0.00030910         0.00296009  

Iteration:    3   Subspace Size:   27
Root: 1:        -0.08504760        -0.00000094         0.00009813  
Root: 2:        -0.00704132        -0.00000765         0.00041174  
Root: 3:        -0.00690909        -0.00000759         0.00042754  
Root: 4:         0.03629573        -0.00002676         0.00095281  

Iteration:    4   Subspace Size:   31
Root: 1:        -0.08504761        -0.00000001         0.00001512  
Root: 2:        -0.00704161        -0.00000028         0.00007137  
Root: 3:        -0.00690940        -0.00000031         0.00007000  
Root: 4:         0.03629387        -0.00000186         0.00024795  

Iteration:    5   Subspace Size:   35
Root: 1:        -0.08504761        -0.00000000         0.00000258  
Root: 2:        -0.00704162        -0.00000001         0.00001567  
Root: 3:        -0.00690940        -0.00000001         0.00001456  
Root: 4:         0.03629375        -0.00000012         0.00004572  

Iteration:    6   Subspace Size:   39
Root: 1:        -0.08504761        -0.00000000         0.00000043  Converged
Root: 2:        -0.00704162        -0.00000000         0.00000248  
Root: 3:        -0.00690940        -0.00000000         0.00000265  
Root: 4:         0.03629374        -0.00000000         0.00001044  

Iteration:    7   Subspace Size:   42
Root: 1:        -0.08504761        -0.00000000         0.00000029  Converged
Root: 2:        -0.00704162        -0.00000000         0.00000043  Converged
Root: 3:        -0.00690940        -0.00000000         0.00000048  Converged
Root: 4:         0.03629374        -0.00000000         0.00000203  

Iteration:    8   Subspace Size:   43
Root: 1:        -0.08504761        -0.00000000         0.00000029  Converged
Root: 2:        -0.00704162        -0.00000000         0.00000042  Converged
Root: 3:        -0.00690940        -0.00000000         0.00000046  Converged
Root: 4:         0.03629374        -0.00000000         0.00000040  Converged

Davidson converged in 8 iterations
43 sigma vectors were formed

      Davidson Diagonalization Parameters
-----------------------------------------------
Number of roots to find:                    4
Number of guess vectors:                   15
Maximum subspace size:                    300
Number of vectors to save:                  4
Collapse vectors per root:                  2
Number of CSFs:                          2016
Maximum Davidson iterations:              500
Residual convergence:                 1.0e-06
Orthogonality tolerance:              1.0e-12
Use incremental sigma vectors:             No

Davidson memory usage:  12.58 MB

Guess Vectors:
  64 &  63 :  open  :    -0.125770
  64 &  62 :  open  :    -0.095404
  63 &  62 :  open  :    -0.042604
  64 &  61 :  open  :    -0.010626
  64 &  59 :  open  :    -0.001243
  64 &  58 :  open  :     0.022697
  64 &  60 :  open  :     0.029541
  63 &  61 :  open  :     0.042175
  63 &  59 :  open  :     0.051558
  64 &  57 :  open  :     0.054839
  62 &  61 :  open  :     0.072541
  63 &  58 :  open  :     0.075497
  64 &  56 :  open  :     0.076663
  62 &  59 :  open  :     0.081924
  63 &  60 :  open  :     0.082341

  Root           Eigenvalue       Energy Change        Residual
-------------------------------------------------------------------
Iteration:    0   Subspace Size:   15
Root: 1:        -0.04457538        -0.04457538         0.02308807  
Root: 2:        -0.00778047        -0.00778047         0.02254105  
Root: 3:         0.04866523         0.04866523         0.02512733  
Root: 4:         0.06404048         0.06404048         0.03474826  

Iteration:    1   Subspace Size:   19
Root: 1:        -0.04592177        -0.00134639         0.00374244  
Root: 2:        -0.00911564        -0.00133516         0.00394078  
Root: 3:         0.04633790        -0.00232733         0.01064619  
Root: 4:         0.05964969        -0.00439079         0.01349337  

Iteration:    2   Subspace Size:   23
Root: 1:        -0.04595427        -0.00003250         0.00048078  
Root: 2:        -0.00915147        -0.00003583         0.00075135  
Root: 3:         0.04594030        -0.00039760         0.00290225  
Root: 4:         0.05918896        -0.00046073         0.00263367  

Iteration:    3   Subspace Size:   27
Root: 1:        -0.04595481        -0.00000054         0.00006181  
Root: 2:        -0.00915278        -0.00000131         0.00009620  
Root: 3:         0.04591398        -0.00002631         0.00049239  
Root: 4:         0.05916990        -0.00001906         0.00061469  

Iteration:    4   Subspace Size:   31
Root: 1:        -0.04595482        -0.00000001         0.00000813  
Root: 2:        -0.00915280        -0.00000002         0.00001648  
Root: 3:         0.04591333        -0.00000065         0.00009203  
Root: 4:         0.05916879        -0.00000111         0.00011881  

Iteration:    5   Subspace Size:   35
Root: 1:        -0.04595482        -0.00000000         0.00000113  
Root: 2:        -0.00915281        -0.00000000         0.00000221  
Root: 3:         0.04591331        -0.00000002         0.00001860  
Root: 4:         0.05916876        -0.00000003         0.00002170  

Iteration:    6   Subspace Size:   39
Root: 1:        -0.04595482        -0.00000000         0.00000014  Converged
Root: 2:        -0.00915281        -0.00000000         0.00000034  Converged
Root: 3:         0.04591331        -0.00000000         0.00000396  
Root: 4:         0.05916876        -0.00000000         0.00000488  

Iteration:    7   Subspace Size:   41
Root: 1:        -0.04595482        -0.00000000         0.00000013  Converged
Root: 2:        -0.00915281        -0.00000000         0.00000031  Converged
Root: 3:         0.04591331        -0.00000000         0.00000071  Converged
Root: 4:         0.05916876        -0.00000000         0.00000114  

Iteration:    8   Subspace Size:   42
Root: 1:        -0.04595482        -0.00000000         0.00000013  Converged
Root: 2:        -0.00915281        -0.00000000         0.00000030  Converged
Root: 3:         0.04591331        -0.00000000         0.00000070  Converged
Root: 4:         0.05916876        -0.00000000         0.00000022  Converged

Davidson converged in 8 iterations
42 sigma vectors were formed

  Root   Mult.   Total Energy (a.u.)   Ex. Energy (a.u.)     Ex. Energy (eV)     Ex. Energy (nm)        Osc. (a.u.)  
-------------------------------------------------------------------------------------------------------------------
     1  singlet       -779.56778363
     2  triplet       -779.52869084          0.03909279          1.06376886       1165.51842623          0.00000000
     3  triplet       -779.49188882          0.07589481          2.06520246        600.34898836          0.00000000
     4  singlet       -779.48977763          0.07800600          2.12265081        584.10088098          0.23018455
     5  singlet       -779.48964542          0.07813821          2.12624849        583.11256186          0.28983689
     6  singlet       -779.44644228          0.12134135          3.30186572        375.49746491          0.00967617
     7  triplet       -779.43682271          0.13096092          3.56362748        347.91577201          0.00000000
     8  triplet       -779.42356726          0.14421637          3.92432648        315.93757872          0.00000000

Singlet  1: Largest CI coefficients:
  64  &  64 : closed :   0.981271
  63  &  63 : closed :  -0.151487

Triplet  2: Largest CI coefficients:
  63  &  64 :  open  :  -0.701295
  64  &  63 :  open  :   0.701295

Triplet  3: Largest CI coefficients:
  62  &  64 :  open  :   0.645268
  64  &  62 :  open  :  -0.645268
  62  &  63 :  open  :  -0.280329
  63  &  62 :  open  :   0.280329

Singlet  4: Largest CI coefficients:
  63  &  64 :  open  :  -0.471729
  64  &  63 :  open  :  -0.471729
  62  &  64 :  open  :  -0.462119
  64  &  62 :  open  :  -0.462119
  62  &  63 :  open  :   0.224477
  63  &  62 :  open  :   0.224477

Singlet  5: Largest CI coefficients:
  63  &  64 :  open  :   0.511019
  64  &  63 :  open  :   0.511019
  62  &  64 :  open  :  -0.440097
  64  &  62 :  open  :  -0.440097
  62  &  63 :  open  :   0.189037
  63  &  62 :  open  :   0.189037

Singlet  6: Largest CI coefficients:
  63  &  63 : closed :  -0.879931
  61  &  64 :  open  :  -0.238760
  64  &  61 :  open  :  -0.238760
  64  &  64 : closed :  -0.153805
  61  &  63 :  open  :   0.116071
  63  &  61 :  open  :   0.116071
  58  &  64 :  open  :  -0.105790
  64  &  58 :  open  :  -0.105790

Triplet  7: Largest CI coefficients:
  61  &  64 :  open  :  -0.683660
  64  &  61 :  open  :   0.683660
  61  &  63 :  open  :   0.116342
  63  &  61 :  open  :  -0.116342

Triplet  8: Largest CI coefficients:
  62  &  63 :  open  :  -0.628029
  63  &  62 :  open  :   0.628029
  62  &  64 :  open  :  -0.261304
  64  &  62 :  open  :   0.261304
  61  &  62 :  open  :   0.121516
  62  &  61 :  open  :  -0.121516

Singlet state dipole moments:

  Root       Dx         Dy         Dz         |D|  (Debye)
------------------------------------------------------------
     1   -13.3604    -0.0946     0.4933    13.3699
     2   -10.5598     1.1126    -0.6972    10.6411
     3   -10.9992     0.1663     0.0748    11.0007
     4   -11.3754    -1.2115     1.2853    11.5117

Triplet state dipole moments:

  Root       Dx         Dy         Dz         |D|  (Debye)
------------------------------------------------------------
     1   -13.0780    -0.8129     1.1300    13.1519
     2    -7.9171     2.3270    -2.2209     8.5456
     3     3.0987    -1.7518    -0.7808     3.6442
     4     0.8379    -0.2850    -0.3543     0.9533

Transition dipole moments between singlet states:

    Transition       Tx         Ty         Tz         |T| (a.u.)
------------------------------------------------------------------
     1 ->    2    -2.0688     0.3468    -0.1613     2.1039
     1 ->    3     2.3346    -0.3237     0.0949     2.3588
     1 ->    4    -0.2793     0.1749    -0.1050     0.3459
     2 ->    3     1.0381     0.6702    -0.7556     1.4484
     2 ->    4     2.6057    -0.4772     0.2046     2.6569
     3 ->    4    -2.7776     0.4664    -0.2141     2.8246

Transition dipole moments between triplet states:

    Transition       Tx         Ty         Tz       in gcp call
 n=          32
 coors(1) =   -9.32580746599477        2.18307457868332     
 -0.376942171372633     
 coors(2) =   -7.86282673997878        2.39273033319135     
   1.70020658258804     
 elements:            7           6
 gcp_e =   0.000000000000000E+000
 echo:  F
 pbc:  F
 method =pbeh3c              
 in gcp call
 n=          32
 coors(1) =   -9.32580746599477        2.18307457868332     
 -0.376942171372633     
 coors(2) =   -7.86282673997878        2.39273033319135     
   1.70020658258804     
 elements:            7           6
 gcp_e =   0.000000000000000E+000
 echo:  F
 pbc:  F
 method =pbeh3c              
   |T| (a.u.)
------------------------------------------------------------------
     1 ->    2    -0.0966    -0.0342    -0.0127     0.1033
     1 ->    3     0.0596    -0.4916     0.4020     0.6378
     1 ->    4     0.1747     0.0342    -0.0506     0.1851
     2 ->    3    -0.4262     0.0461     0.0052     0.4287
     2 ->    4    -2.0009     0.2880    -0.0958     2.0238
     3 ->    4     0.1799     0.0159    -0.0400     0.1850

Magnetic transition dipole moments and rotational strengths:

 Transition      Lx         Ly         Lz       R(len)     R(vel) (a.u.)
------------------------------------------------------------------------
 1 ->    2    -0.3395     0.5836     0.0569    -0.8957     6.5663
 1 ->    3     0.2278     0.1469    -0.1282    -0.4721     3.8302
 1 ->    4    -0.0888    -0.0657    -0.0719    -0.0209    -0.0909

Electric transition quadrupole moments (Cartesian):

 Transition      Qxy        Qxz        Qyz        Qxx        Qyy        Qzz       norm (a.u.)
----------------------------------------------------------------------------------------------
 1 ->    2    -1.0905     0.2923     0.1474     6.9220     0.0018    -0.2270     7.0187
 1 ->    3     1.9569    -0.5316    -0.1074    -9.4969    -0.0971    -0.2502     9.7153
 1 ->    4     1.0658    -0.1470    -0.2719    -4.4396     0.0639     0.0379     4.5768


Building Xtilde...

Building Z-vector RHS...

 Generating 2nd functional diffs
Solving CPSCF equations
Using DIIS solver

 Iter         Residual      
------  --------------------
    1      3.888339806920
    2      8.247287359792
    3      1.161432024414
    4      0.134916751857
    5      0.016477384200
    6      0.009126773163
    7      0.004420396127
    8      0.001811197830
    9      0.000424019152
   10      0.000110847025
   11      0.000047091551
   12      0.000025791249
   13      0.000008694912
   14      0.000004336070
   15      0.000001191633
   16      0.000000849330

CPSCF converged

Building X...

Computing grad Generating 2nd functional diffs
 Generating 2nd functional diffs
Building Xtilde...

Building Z-vector RHS...

 Generating 2nd functional diffs
Solving CPSCF equations
Using DIIS solver

 Iter         Residual      
------  --------------------
    1      3.568161726765
    2      8.054540050739
    3      0.890500701906
    4      0.108086736149
    5      0.017582598090
    6      0.009313070929
    7      0.004465144614
    8      0.001697065806
    9      0.000379221017
   10      0.000203161600
   11      0.000088601390
   12      0.000040910662
   13      0.000010073812
   14      0.000005224151
   15      0.000001504062
   16      0.000001142597
   17      0.000000452011

CPSCF converged

Building X...

Computing grad Generating 2nd functional diffs
 Generating 2nd functional diffs
Building Xtilde...

Building Z-vector RHS...

 Generating 2nd functional diffs
Solving CPSCF equations
Using DIIS solver

 Iter         Residual      
------  --------------------
    1      1.741093207616
    2      3.202609396279
    3      0.629443514686
    4      0.043254836101
    5      0.014246277417
    6      0.006411089812
    7      0.002380280358
    8      0.000708622124
    9      0.000284650144
   10      0.000120506976
   11      0.000038105088
   12      0.000010761854
   13      0.000004150470
   14      0.000001433522
   15      0.000000592473

CPSCF converged

Building X...

 Generating 2nd functional diffs
 Generating 2nd functional diffs
Lower state energy:      -779.4897776343
Upper state energy:      -779.4896454217
Energy difference:          0.0001322126
 Energy calculation finished, energy:  0.000000000E+00

Converting Cartesians to HDLC

Converting Cartesians to HDLC

Converting Cartesians to HDLC
 in dlf_makehessian...
Updating Hessian with the BFGS update, No    15
Testing convergence  in cycle   16
    Energy  0.0000E+00 Target: 1.0000E-05 converged?  yes
  Max step  2.6561E+00 Target: 4.0000E-04 converged?   no
  RMS step  2.7818E-01 Target: 2.6667E-04 converged?   no
  Max grad  9.9709E-03 Target: 1.0000E-04 converged?   no
  RMS grad  3.3699E-03 Target: 6.6667E-05 converged?   no

Converting HDLC to Cartesians
 in gcp call
 n=          32
 coors(1) =   -9.26247471434526        2.18098967690199     
 -0.436408523727022     
 coors(2) =   -7.83382865068022        2.45848561482201     
   1.65291801903949     
 elements:            7           6
 gcp_e =    1.00000000000000     
 echo:  F
 pbc:  F
 method =pbeh3c              
DFTD Energy:    -0.0210452 hartree
gCP Energy:     0.0552476 hartree
| Total AOs: 316    Total MOs: 298
Setting up the DFT grid...
| time to set the grid = 0.06 s
DFT grid points: 367875 (11496 points/atom)

                      *** Start SCF Iterations ***

 Iter     DIIS Error       Energy change      Electrons        XC Energy           Energy        Time(s)
----------------------------------------------------------------------------------------------------------
Initial temperature is 0.250000
| Skip purify step
|    1     0.0504647559    -779.2603797346   125.9697388550   -64.4538438879    -779.2603797346     1.32  
|    2     0.0905095707      +7.4995682072   125.9999665621   -63.7620220848    -771.7608115274     1.30  
|    3     0.0316576090      -0.3680513509   125.9999655604   -63.7790415362    -772.1288628783     1.28  
|    4     0.0231569313      -0.0080381514   125.9999661214   -63.8382550955    -772.1369010297     1.25  
|    5     0.0047041464      -0.0147053334   125.9999661427   -63.8574734069    -772.1516063631     1.22  
|    6     0.0021251149      -0.0008827676   125.9999661333   -63.8618402272    -772.1524891308     1.20  
|    7     0.0007109422      -0.0001369101   125.9999661321   -63.8625869125    -772.1526260408     1.16  
|    8     0.0002799319      -0.0000228384   125.9999661482   -63.8643684390    -772.1526488792     1.15  
|    9     0.0001105419      -0.0000051341   125.9999661443   -63.8639214353    -772.1526540133     1.34  
|   10     0.0000713944      -0.0000014114   125.9999661434   -63.8637508838    -772.1526554246     1.12  
|   11     0.0000345563      -0.0000001815   125.9999661452   -63.8639087131    -772.1526556062     1.10  
----------------------------------------------------------------------------------------------------------
FINAL ENERGY: -772.1526556062 a.u.
Fractional Occupation Entropy: 0.0000000000
Mermin Free Energy:            -772.1526556062
DISPERSION CONTRIBUTION TO ENERGY: -0.0210452277 a.u.
GCP BSSE CORRECTION: 0.0552475851 a.u.
HOMO-LUMO GAP: 1.356 eV
CENTER OF MASS: {-0.057290, -0.095596, 0.053471} ANGS
DIPOLE MOMENT: {-7.267900, -0.243318, -2.041777} (|D| = 7.553173) DEBYE
Writing out molden info

Running Mulliken population analysis...


  Restricted hh-TDA Parameters
--------------------------------------------
Number of occupied orbitals:            64
Number of virtual orbitals:            234
Number of molecular orbitals:          298
Number of basis functions:             316
Multiplicity of target state:      singlet

 Generating 2nd functional diffs
Reference energy:             -779.4842928700
Number of electrons:           127.9999656085
XC energy:                     -65.1782468680

      Davidson Diagonalization Parameters
-----------------------------------------------
Number of roots to find:                    4
Number of guess vectors:                   15
Maximum subspace size:                    300
Number of vectors to save:                  4
Collapse vectors per root:                  2
Number of CSFs:                          2080
Maximum Davidson iterations:              500
Residual convergence:                 1.0e-06
Orthogonality tolerance:              1.0e-12
Use incremental sigma vectors:             No

Davidson memory usage:  12.89 MB

Guess Vectors:
  64 &  64 : closed :    -0.173252
  64 &  63 :  open  :    -0.127235
  64 &  62 :  open  :    -0.093575
  63 &  63 : closed :    -0.081219
  63 &  62 :  open  :    -0.047559
  62 &  62 : closed :    -0.013898
  64 &  61 :  open  :    -0.006819
  64 &  59 :  open  :     0.003601
  64 &  58 :  open  :     0.022965
  64 &  60 :  open  :     0.031739
  63 &  61 :  open  :     0.039197
  63 &  59 :  open  :     0.049617
  64 &  57 :  open  :     0.058062
  63 &  58 :  open  :     0.068982
  62 &  61 :  open  :     0.072858

  Root           Eigenvalue       Energy Change        Residual
-------------------------------------------------------------------
Iteration:    0   Subspace Size:   15
Root: 1:        -0.07665230        -0.07665230         0.03484390  
Root: 2:        -0.00408139        -0.00408139         0.02908162  
Root: 3:        -0.00129329        -0.00129329         0.04847925  
Root: 4:         0.03628090         0.03628090         0.05347603  

Iteration:    1   Subspace Size:   19
Root: 1:        -0.07876300        -0.00211070         0.00464062  
Root: 2:        -0.00629011        -0.00220872         0.00866208  
Root: 3:        -0.00615132        -0.00485803         0.00734457  
Root: 4:         0.02996175        -0.00631915         0.01106941  

Iteration:    2   Subspace Size:   23
Root: 1:        -0.07880603        -0.00004303         0.00073930  
Root: 2:        -0.00646108        -0.00017097         0.00235474  
Root: 3:        -0.00627015        -0.00011883         0.00170257  
Root: 4:         0.02965217        -0.00030958         0.00240696  

Iteration:    3   Subspace Size:   27
Root: 1:        -0.07880701        -0.00000097         0.00010113  
Root: 2:        -0.00647195        -0.00001087         0.00057620  
Root: 3:        -0.00627642        -0.00000627         0.00036797  
Root: 4:         0.02963901        -0.00001316         0.00065501  

Iteration:    4   Subspace Size:   31
Root: 1:        -0.07880702        -0.00000002         0.00001578  
Root: 2:        -0.00647247        -0.00000052         0.00009193  
Root: 3:        -0.00627664        -0.00000022         0.00005975  
Root: 4:         0.02963813        -0.00000088         0.00015520  

Iteration:    5   Subspace Size:   35
Root: 1:        -0.07880702        -0.00000000         0.00000288  
Root: 2:        -0.00647248        -0.00000001         0.00002049  
Root: 3:        -0.00627664        -0.00000001         0.00001263  
Root: 4:         0.02963808        -0.00000005         0.00003496  

Iteration:    6   Subspace Size:   39
Root: 1:        -0.07880702        -0.00000000         0.00000054  Converged
Root: 2:        -0.00647248        -0.00000000         0.00000312  
Root: 3:        -0.00627664        -0.00000000         0.00000234  
Root: 4:         0.02963808        -0.00000000         0.00000665  

Iteration:    7   Subspace Size:   42
Root: 1:        -0.07880702        -0.00000000         0.00000038  Converged
Root: 2:        -0.00647248        -0.00000000         0.00000059  Converged
Root: 3:        -0.00627664        -0.00000000         0.00000040  Converged
Root: 4:         0.02963808        -0.00000000         0.00000145  

Iteration:    8   Subspace Size:   43
Root: 1:        -0.07880702        -0.00000000         0.00000038  Converged
Root: 2:        -0.00647248        -0.00000000         0.00000058  Converged
Root: 3:        -0.00627664        -0.00000000         0.00000040  Converged
Root: 4:         0.02963808        -0.00000000         0.00000027  Converged

Davidson converged in 8 iterations
43 sigma vectors were formed

      Davidson Diagonalization Parameters
-----------------------------------------------
Number of roots to find:                    4
Number of guess vectors:                   15
Maximum subspace size:                    300
Number of vectors to save:                  4
Collapse vectors per root:                  2
Number of CSFs:                          2016
Maximum Davidson iterations:              500
Residual convergence:                 1.0e-06
Orthogonality tolerance:              1.0e-12
Use incremental sigma vectors:             No

Davidson memory usage:  12.58 MB

Guess Vectors:
  64 &  63 :  open  :    -0.127235
  64 &  62 :  open  :    -0.093575
  63 &  62 :  open  :    -0.047559
  64 &  61 :  open  :    -0.006819
  64 &  59 :  open  :     0.003601
  64 &  58 :  open  :     0.022965
  64 &  60 :  open  :     0.031739
  63 &  61 :  open  :     0.039197
  63 &  59 :  open  :     0.049617
  64 &  57 :  open  :     0.058062
  63 &  58 :  open  :     0.068982
  62 &  61 :  open  :     0.072858
  63 &  60 :  open  :     0.077756
  64 &  56 :  open  :     0.078792
  62 &  59 :  open  :     0.083278

  Root           Eigenvalue       Energy Change        Residual
-------------------------------------------------------------------
Iteration:    0   Subspace Size:   15
Root: 1:        -0.04568817        -0.04568817         0.02300690  
Root: 2:        -0.00708019        -0.00708019         0.02213532  
Root: 3:         0.05137984         0.05137984         0.02452912  
Root: 4:         0.06164712         0.06164712         0.03553527  

Iteration:    1   Subspace Size:   19
Root: 1:        -0.04703020        -0.00134203         0.00381035  
Root: 2:        -0.00835421        -0.00127402         0.00399776  
Root: 3:         0.04916073        -0.00221911         0.01018595  
Root: 4:         0.05721399        -0.00443313         0.01386414  

Iteration:    2   Subspace Size:   23
Root: 1:        -0.04706413        -0.00003393         0.00049862  
Root: 2:        -0.00839093        -0.00003672         0.00078532  
Root: 3:         0.04880831        -0.00035242         0.00310188  
Root: 4:         0.05672716        -0.00048683         0.00260212  

Iteration:    3   Subspace Size:   27
Root: 1:        -0.04706472        -0.00000059         0.00006494  
Root: 2:        -0.00839234        -0.00000142         0.00010125  
Root: 3:         0.04877796        -0.00003036         0.00055441  
Root: 4:         0.05670826        -0.00001890         0.00061033  

Iteration:    4   Subspace Size:   31
Root: 1:        -0.04706473        -0.00000001         0.00000861  
Root: 2:        -0.00839237        -0.00000002         0.00001788  
Root: 3:         0.04877711        -0.00000084         0.00010684  
Root: 4:         0.05670718        -0.00000108         0.00012173  

Iteration:    5   Subspace Size:   35
Root: 1:        -0.04706473        -0.00000000         0.00000113  
Root: 2:        -0.00839237        -0.00000000         0.00000265  
Root: 3:         0.04877708        -0.00000003         0.00002220  
Root: 4:         0.05670715        -0.00000003         0.00002275  

Iteration:    6   Subspace Size:   39
Root: 1:        -0.04706473        -0.00000000         0.00000014  Converged
Root: 2:        -0.00839237        -0.00000000         0.00000045  Converged
Root: 3:         0.04877708        -0.00000000         0.00000517  
Root: 4:         0.05670715        -0.00000000         0.00000538  

Iteration:    7   Subspace Size:   41
Root: 1:        -0.04706473        -0.00000000         0.00000014  Converged
Root: 2:        -0.00839237        -0.00000000         0.00000039  Converged
Root: 3:         0.04877708        -0.00000000         0.00000090  Converged
Root: 4:         0.05670715        -0.00000000         0.00000124  

Iteration:    8   Subspace Size:   42
Root: 1:        -0.04706473        -0.00000000         0.00000013  Converged
Root: 2:        -0.00839237        -0.00000000         0.00000038  Converged
Root: 3:         0.04877708        -0.00000000         0.00000088  Converged
Root: 4:         0.05670715        -0.00000000         0.00000023  Converged

Davidson converged in 8 iterations
42 sigma vectors were formed

  Root   Mult.   Total Energy (a.u.)   Ex. Energy (a.u.)     Ex. Energy (eV)     Ex. Energy (nm)        Osc. (a.u.)  
-------------------------------------------------------------------------------------------------------------------
     1  singlet       -779.56309989
     2  triplet       -779.53135760          0.03174230          0.86375168       1435.41510708          0.00000000
     3  triplet       -779.49268524          0.07041466          1.91607994        647.07227429          0.00000000
     4  singlet       -779.49076535          0.07233454          1.96832270        629.89783444          0.34481298
     5  singlet       -779.49056951          0.07253038          1.97365178        628.19704036          0.10851693
     6  singlet       -779.45465479          0.10844510          2.95094089        420.15148787          0.00819349
     7  triplet       -779.43551579          0.12758411          3.47173957        357.12419764          0.00000000
     8  triplet       -779.42758572          0.13551417          3.68752769        336.22587029          0.00000000

Singlet  1: Largest CI coefficients:
  64  &  64 : closed :   0.975099
  63  &  63 : closed :  -0.180508

Triplet  2: Largest CI coefficients:
  63  &  64 :  open  :   0.701356
  64  &  63 :  open  :  -0.701356

Triplet  3: Largest CI coefficients:
  62  &  64 :  open  :  -0.633710
  64  &  62 :  open  :   0.633710
  62  &  63 :  open  :   0.306527
  63  &  62 :  open  :  -0.306527

Singlet  4: Largest CI coefficients:
  63  &  64 :  open  :  -0.607052
  64  &  63 :  open  :  -0.607052
  62  &  64 :  open  :  -0.289286
  64  &  62 :  open  :  -0.289286
  62  &  63 :  open  :   0.165390
  63  &  62 :  open  :   0.165390
  63  &  63 : closed :   0.134410

Singlet  5: Largest CI coefficients:
  62  &  64 :  open  :  -0.555326
  64  &  62 :  open  :  -0.555326
  63  &  64 :  open  :   0.331836
  64  &  63 :  open  :   0.331836
  62  &  63 :  open  :   0.273029
  63  &  62 :  open  :   0.273029

Singlet  6: Largest CI coefficients:
  63  &  63 : closed :  -0.911948
  64  &  64 : closed :  -0.188959
  61  &  64 :  open  :  -0.161394
  64  &  61 :  open  :  -0.161394
  58  &  64 :  open  :  -0.101083
  64  &  58 :  open  :  -0.101083

Triplet  7: Largest CI coefficients:
  61  &  64 :  open  :   0.674174
  64  &  61 :  open  :  -0.674174
  61  &  63 :  open  :  -0.143286
  63  &  61 :  open  :   0.143286

Triplet  8: Largest CI coefficients:
  62  &  63 :  open  :   0.613375
  63  &  62 :  open  :  -0.613375
  62  &  64 :  open  :   0.287872
  64  &  62 :  open  :  -0.287872
  61  &  62 :  open  :  -0.115582
  62  &  61 :  open  :   0.115582

Singlet state dipole moments:

  Root       Dx         Dy         Dz         |D|  (Debye)
------------------------------------------------------------
     1   -13.3752    -0.3637     0.5884    13.3931
     2   -13.0629     0.0460     0.5149    13.0731
     3    -9.7834     1.3050    -1.0478     9.9255
     4   -10.8225    -1.6808     1.6857    11.0812

Triplet state dipole moments:

  Root       Dx         Dy         Dz         |D|  (Debye)
------------------------------------------------------------
     1   -12.9112    -1.0051     1.1663    13.0026
     2    -8.3862     2.4004    -2.0256     8.9551
     3     3.0715    -1.8886    -1.0185     3.7468
     4     1.3261    -0.2707    -0.1347     1.3601

Transition dipole moments between singlet states:

    Transition       Tx         Ty         Tz         |T| (a.u.)
------------------------------------------------------------------
     1 ->    2    -2.6352     0.4076    -0.1997     2.6740
     1 ->    3     1.4880    -0.1668     0.0470     1.4981
     1 ->    4    -0.3088     0.1193    -0.0609     0.3366
     2 ->    3     0.9071     0.6710    -0.6426     1.2984
     2 ->    4     3.5729    -0.5952     0.2909     3.6338
     3 ->    4    -1.9311     0.2985    -0.1749     1.9619

Transition dipole moments between triplet states:

    Transition       Tx         Ty         Tz         |T| (a.u.)
-------------------- in gcp call
 n=          32
 coors(1) =   -9.26247471434526        2.18098967690199     
 -0.436408523727022     
 coors(2) =   -7.83382865068022        2.45848561482201     
   1.65291801903949     
 elements:            7           6
 gcp_e =   0.000000000000000E+000
 echo:  F
 pbc:  F
 method =pbeh3c              
 in gcp call
 n=          32
 coors(1) =   -9.26247471434526        2.18098967690199     
 -0.436408523727022     
 coors(2) =   -7.83382865068022        2.45848561482201     
   1.65291801903949     
 elements:            7           6
 gcp_e =   0.000000000000000E+000
 echo:  F
 pbc:  F
 method =pbeh3c              
----------------------------------------------
     1 ->    2    -0.1033    -0.0364    -0.0185     0.1111
     1 ->    3     0.1687    -0.5240     0.3521     0.6535
     1 ->    4     0.1557     0.0803    -0.0597     0.1851
     2 ->    3    -0.5260     0.0614     0.0010     0.5296
     2 ->    4    -1.8259     0.2504    -0.0885     1.8452
     3 ->    4     0.1041     0.0731    -0.0066     0.1273

Magnetic transition dipole moments and rotational strengths:

 Transition      Lx         Ly         Lz       R(len)     R(vel) (a.u.)
------------------------------------------------------------------------
 1 ->    2    -0.3818     0.5166     0.1095    -1.1947     9.0006
 1 ->    3     0.1256     0.3100    -0.0531    -0.1328     0.9907
 1 ->    4    -0.1036    -0.0312    -0.0482    -0.0312    -0.1432

Electric transition quadrupole moments (Cartesian):

 Transition      Qxy        Qxz        Qyz        Qxx        Qyy        Qzz       norm (a.u.)
----------------------------------------------------------------------------------------------
 1 ->    2    -1.5678     0.3338     0.1863     9.2790    -0.0578    -0.1058     9.4190
 1 ->    3     1.4128    -0.3790    -0.0324    -6.4194    -0.0242    -0.3355     6.5926
 1 ->    4     0.7537    -0.0723    -0.2511    -2.7853     0.0918     0.0478     2.8992


Building Xtilde...

Building Z-vector RHS...

 Generating 2nd functional diffs
Solving CPSCF equations
Using DIIS solver

 Iter         Residual      
------  --------------------
    1      3.727698714639
    2      8.722133026394
    3      0.842349831284
    4      0.105496902211
    5      0.017332502576
    6      0.005920735411
    7      0.002632355824
    8      0.001265102264
    9      0.000544822670
   10      0.000266170300
   11      0.000100953395
   12      0.000046290519
   13      0.000007609821
   14      0.000004391770
   15      0.000001061889
   16      0.000000768605

CPSCF converged

Building X...

Computing grad Generating 2nd functional diffs
 Generating 2nd functional diffs
Building Xtilde...

Building Z-vector RHS...

 Generating 2nd functional diffs
Solving CPSCF equations
Using DIIS solver

 Iter         Residual      
------  --------------------
    1      3.701912948025
    2      7.466947433228
    3      1.225366541234
    4      0.133266571806
    5      0.020222002352
    6      0.012039329573
    7      0.005854672479
    8      0.002187792733
    9      0.000489361132
   10      0.000128467215
   11      0.000039905152
   12      0.000027444006
   13      0.000010093201
   14      0.000004214609
   15      0.000001699774
   16      0.000001132702
   17      0.000000354440

CPSCF converged

Building X...

Computing grad Generating 2nd functional diffs
 Generating 2nd functional diffs
Building Xtilde...

Building Z-vector RHS...

 Generating 2nd functional diffs
Solving CPSCF equations
Using DIIS solver

 Iter         Residual      
------  --------------------
    1      1.587563534760
    2      2.854819989928
    3      0.568817875571
    4      0.039921446727
    5      0.012221386006
    6      0.005757100925
    7      0.002027781074
    8      0.000613927361
    9      0.000238771496
   10      0.000115341382
   11      0.000038596114
   12      0.000012310578
   13      0.000003919714
   14      0.000001543227
   15      0.000000584053

CPSCF converged

Building X...

 Generating 2nd functional diffs
 Generating 2nd functional diffs
Lower state energy:      -779.4907653522
Upper state energy:      -779.4905695121
Energy difference:          0.0001958401
 Energy calculation finished, energy:  0.000000000E+00

Converting Cartesians to HDLC

Converting Cartesians to HDLC

Converting Cartesians to HDLC
 in dlf_makehessian...
Updating Hessian with the BFGS update, No    16
Testing convergence  in cycle   17
    Energy  0.0000E+00 Target: 1.0000E-05 converged?  yes
  Max step  2.0558E-01 Target: 4.0000E-04 converged?   no
  RMS step  2.8943E-02 Target: 2.6667E-04 converged?   no
  Max grad  2.0017E-02 Target: 1.0000E-04 converged?   no
  RMS grad  6.4485E-03 Target: 6.6667E-05 converged?   no

Converting HDLC to Cartesians
 in gcp call
 n=          32
 coors(1) =   -9.17928125613966        2.18800085964892     
 -0.486861013721800     
 coors(2) =   -7.79036278693399        2.50056084025166     
   1.62371847946585     
 elements:            7           6
 gcp_e =    1.00000000000000     
 echo:  F
 pbc:  F
 method =pbeh3c              
DFTD Energy:    -0.0211051 hartree
gCP Energy:     0.0553948 hartree
| Total AOs: 316    Total MOs: 298
Setting up the DFT grid...
| time to set the grid = 0.06 s
DFT grid points: 367795 (11493 points/atom)

                      *** Start SCF Iterations ***

 Iter     DIIS Error       Energy change      Electrons        XC Energy           Energy        Time(s)
----------------------------------------------------------------------------------------------------------
Initial temperature is 0.250000
| Skip purify step
|    1     0.0427167636    -779.2528693017   125.9786210633   -64.4557334526    -779.2528693017     1.40  
|    2     0.0944470491      +7.5246528343   125.9999609124   -63.7606644893    -771.7282164674     1.38  
|    3     0.0352557157      -0.4012522623   125.9999594194   -63.7749741394    -772.1294687297     1.36  
|    4     0.0244275276      -0.0077265303   125.9999602978   -63.8298838424    -772.1371952600     1.32  
|    5     0.0064181588      -0.0159855557   125.9999601531   -63.8504112705    -772.1531808158     1.30  
|    6     0.0021819750      -0.0015317913   125.9999600789   -63.8590932598    -772.1547126071     1.28  
|    7     0.0007382440      -0.0001619526   125.9999601393   -63.8603153680    -772.1548745597     1.25  
|    8     0.0002650102      -0.0000245209   125.9999601389   -63.8622697323    -772.1548990806     1.22  
|    9     0.0001256563      -0.0000050679   125.9999601428   -63.8618804543    -772.1549041485     1.42  
|   10     0.0000783481      -0.0000015360   125.9999601440   -63.8617662929    -772.1549056845     1.20  
|   11     0.0000360808      -0.0000001835   125.9999601461   -63.8619263136    -772.1549058680     1.17  
----------------------------------------------------------------------------------------------------------
FINAL ENERGY: -772.1549058680 a.u.
Fractional Occupation Entropy: 0.0000000000
Mermin Free Energy:            -772.1549058680
DISPERSION CONTRIBUTION TO ENERGY: -0.0211051419 a.u.
GCP BSSE CORRECTION: 0.0553948404 a.u.
HOMO-LUMO GAP: 1.181 eV
CENTER OF MASS: {-0.062669, -0.094343, 0.068780} ANGS
DIPOLE MOMENT: {-7.148225, -0.244679, -2.475312} (|D| = 7.568630) DEBYE
Writing out molden info

Running Mulliken population analysis...


  Restricted hh-TDA Parameters
--------------------------------------------
Number of occupied orbitals:            64
Number of virtual orbitals:            234
Number of molecular orbitals:          298
Number of basis functions:             316
Multiplicity of target state:      singlet

 Generating 2nd functional diffs
Reference energy:             -779.4860674156
Number of electrons:           127.9999595135
XC energy:                     -65.1762226280

      Davidson Diagonalization Parameters
-----------------------------------------------
Number of roots to find:                    4
Number of guess vectors:                   15
Maximum subspace size:                    300
Number of vectors to save:                  4
Collapse vectors per root:                  2
Number of CSFs:                          2080
Maximum Davidson iterations:              500
Residual convergence:                 1.0e-06
Orthogonality tolerance:              1.0e-12
Use incremental sigma vectors:             No

Davidson memory usage:  12.89 MB

Guess Vectors:
  64 &  64 : closed :    -0.167546
  64 &  63 :  open  :    -0.127175
  64 &  62 :  open  :    -0.090324
  63 &  63 : closed :    -0.086805
  63 &  62 :  open  :    -0.049954
  62 &  62 : closed :    -0.013103
  64 &  61 :  open  :    -0.002655
  64 &  59 :  open  :     0.007342
  64 &  58 :  open  :     0.023529
  64 &  60 :  open  :     0.034342
  63 &  61 :  open  :     0.037716
  63 &  59 :  open  :     0.047713
  64 &  57 :  open  :     0.060561
  63 &  58 :  open  :     0.063900
  62 &  61 :  open  :     0.074567

  Root           Eigenvalue       Energy Change        Residual
-------------------------------------------------------------------
Iteration:    0   Subspace Size:   15
Root: 1:        -0.07089276        -0.07089276         0.03385811  
Root: 2:        -0.00324220        -0.00324220         0.02823356  
Root: 3:        -0.00061161        -0.00061161         0.04899674  
Root: 4:         0.03301210         0.03301210         0.05481152  

Iteration:    1   Subspace Size:   19
Root: 1:        -0.07292510        -0.00203233         0.00471974  
Root: 2:        -0.00559862        -0.00235641         0.00928979  
Root: 3:        -0.00519506        -0.00458345         0.00684143  
Root: 4:         0.02641770        -0.00659440         0.01170988  

Iteration:    2   Subspace Size:   23
Root: 1:        -0.07297030        -0.00004521         0.00073937  
Root: 2:        -0.00578940        -0.00019078         0.00268171  
Root: 3:        -0.00530690        -0.00011184         0.00141660  
Root: 4:         0.02607549        -0.00034221         0.00272890  

Iteration:    3   Subspace Size:   27
Root: 1:        -0.07297129        -0.00000099         0.00010691  
Root: 2:        -0.00580358        -0.00001417         0.00069072  
Root: 3:        -0.00531142        -0.00000452         0.00026202  
Root: 4:         0.02606155        -0.00001395         0.00065907  

Iteration:    4   Subspace Size:   31
Root: 1:        -0.07297131        -0.00000002         0.00001682  
Root: 2:        -0.00580433        -0.00000075         0.00010905  
Root: 3:        -0.00531153        -0.00000011         0.00003962  
Root: 4:         0.02606079        -0.00000076         0.00013725  

Iteration:    5   Subspace Size:   35
Root: 1:        -0.07297131        -0.00000000         0.00000279  
Root: 2:        -0.00580435        -0.00000002         0.00002268  
Root: 3:        -0.00531153        -0.00000000         0.00000746  
Root: 4:         0.02606075        -0.00000004         0.00003405  

Iteration:    6   Subspace Size:   39
Root: 1:        -0.07297131        -0.00000000         0.00000056  Converged
Root: 2:        -0.00580435        -0.00000000         0.00000364  
Root: 3:        -0.00531153        -0.00000000         0.00000125  
Root: 4:         0.02606075        -0.00000000         0.00000620  

Iteration:    7   Subspace Size:   42
Root: 1:        -0.07297131        -0.00000000         0.00000047  Converged
Root: 2:        -0.00580435        -0.00000000         0.00000064  Converged
Root: 3:        -0.00531153        -0.00000000         0.00000021  Converged
Root: 4:         0.02606075        -0.00000000         0.00000135  

Iteration:    8   Subspace Size:   43
Root: 1:        -0.07297131        -0.00000000         0.00000047  Converged
Root: 2:        -0.00580435        -0.00000000         0.00000061  Converged
Root: 3:        -0.00531153        -0.00000000         0.00000020  Converged
Root: 4:         0.02606075        -0.00000000         0.00000025  Converged

Davidson converged in 8 iterations
43 sigma vectors were formed

      Davidson Diagonalization Parameters
-----------------------------------------------
Number of roots to find:                    4
Number of guess vectors:                   15
Maximum subspace size:                    300
Number of vectors to save:                  4
Collapse vectors per root:                  2
Number of CSFs:                          2016
Maximum Davidson iterations:              500
Residual convergence:                 1.0e-06
Orthogonality tolerance:              1.0e-12
Use incremental sigma vectors:             No

Davidson memory usage:  12.58 MB

Guess Vectors:
  64 &  63 :  open  :    -0.127175
  64 &  62 :  open  :    -0.090324
  63 &  62 :  open  :    -0.049954
  64 &  61 :  open  :    -0.002655
  64 &  59 :  open  :     0.007342
  64 &  58 :  open  :     0.023529
  64 &  60 :  open  :     0.034342
  63 &  61 :  open  :     0.037716
  63 &  59 :  open  :     0.047713
  64 &  57 :  open  :     0.060561
  63 &  58 :  open  :     0.063900
  62 &  61 :  open  :     0.074567
  63 &  60 :  open  :     0.074712
  64 &  56 :  open  :     0.080310
  62 &  59 :  open  :     0.084563

  Root           Eigenvalue       Energy Change        Residual
-------------------------------------------------------------------
Iteration:    0   Subspace Size:   15
Root: 1:        -0.04562987        -0.04562987         0.02282948  
Root: 2:        -0.00605220        -0.00605220         0.02157076  
Root: 3:         0.05343043         0.05343043         0.02339800  
Root: 4:         0.06236952         0.06236952         0.03624497  

Iteration:    1   Subspace Size:   19
Root: 1:        -0.04694925        -0.00131938         0.00390990  
Root: 2:        -0.00725785        -0.00120565         0.00392513  
Root: 3:         0.05141090        -0.00201953         0.00814823  
Root: 4:         0.05791071        -0.00445880         0.01439248  

Iteration:    2   Subspace Size:   23
Root: 1:        -0.04698536        -0.00003611         0.00053492  
Root: 2:        -0.00729338        -0.00003553         0.00078951  
Root: 3:         0.05120687        -0.00020404         0.00271701  
Root: 4:         0.05738039        -0.00053032         0.00279427  

Iteration:    3   Subspace Size:   27
Root: 1:        -0.04698606        -0.00000069         0.00007209  
Root: 2:        -0.00729481        -0.00000143         0.00010263  
Root: 3:         0.05118298        -0.00002389         0.00060604  
Root: 4:         0.05735786        -0.00002253         0.00065005  

Iteration:    4   Subspace Size:   31
Root: 1:        -0.04698607        -0.00000001         0.00000967  
Root: 2:        -0.00729484        -0.00000002         0.00001876  
Root: 3:         0.05118192        -0.00000106         0.00012629  
Root: 4:         0.05735667        -0.00000119         0.00013049  

Iteration:    5   Subspace Size:   35
Root: 1:        -0.04698607        -0.00000000         0.00000126  
Root: 2:        -0.00729484        -0.00000000         0.00000293  
Root: 3:         0.05118188        -0.00000004         0.00002377  
Root: 4:         0.05735663        -0.00000004         0.00002799  

Iteration:    6   Subspace Size:   39
Root: 1:        -0.04698607        -0.00000000         0.00000015  Converged
Root: 2:        -0.00729484        -0.00000000         0.00000049  Converged
Root: 3:         0.05118188        -0.00000000         0.00000594  
Root: 4:         0.05735663        -0.00000000         0.00000707  

Iteration:    7   Subspace Size:   41
Root: 1:        -0.04698607        -0.00000000         0.00000015  Converged
Root: 2:        -0.00729484        -0.00000000         0.00000045  Converged
Root: 3:         0.05118188        -0.00000000         0.00000106  
Root: 4:         0.05735663        -0.00000000         0.00000158  

Iteration:    8   Subspace Size:   43
Root: 1:        -0.04698607        -0.00000000         0.00000015  Converged
Root: 2:        -0.00729484        -0.00000000         0.00000043  Converged
Root: 3:         0.05118188        -0.00000000         0.00000020  Converged
Root: 4:         0.05735663        -0.00000000         0.00000030  Converged

Davidson converged in 8 iterations
43 sigma vectors were formed

  Root   Mult.   Total Energy (a.u.)   Ex. Energy (a.u.)     Ex. Energy (eV)     Ex. Energy (nm)        Osc. (a.u.)  
-------------------------------------------------------------------------------------------------------------------
     1  singlet       -779.55903873
     2  triplet       -779.53305348          0.02598525          0.70709441       1753.43235110          0.00000000
     3  triplet       -779.49336225          0.06567648          1.78714754        693.75481095          0.00000000
     4  singlet       -779.49187177          0.06716696          1.82770573        678.35986288          0.37918960
     5  singlet       -779.49137895          0.06765978          1.84111601        673.41883790          0.00461857
     6  singlet       -779.46000666          0.09903206          2.69479911        460.08706307          0.01931449
     7  triplet       -779.43488554          0.12415319          3.37837960        366.99316083          0.00000000
     8  triplet       -779.42871078          0.13032794          3.54640323        349.60553760          0.00000000

Singlet  1: Largest CI coefficients:
  64  &  64 : closed :   0.970223
  63  &  63 : closed :  -0.210983

Triplet  2: Largest CI coefficients:
  63  &  64 :  open  :  -0.701390
  64  &  63 :  open  :   0.701390

Triplet  3: Largest CI coefficients:
  62  &  64 :  open  :   0.629379
  64  &  62 :  open  :  -0.629379
  62  &  63 :  open  :  -0.316134
  63  &  62 :  open  :   0.316134

Singlet  4: Largest CI coefficients:
  63  &  64 :  open  :  -0.678427
  64  &  63 :  open  :  -0.678427
  63  &  63 : closed :   0.225431

Singlet  5: Largest CI coefficients:
  62  &  64 :  open  :  -0.620326
  64  &  62 :  open  :  -0.620326
  62  &  63 :  open  :   0.324540
  63  &  62 :  open  :   0.324540

Singlet  6: Largest CI coefficients:
  63  &  63 : closed :  -0.901836
  64  &  64 : closed :  -0.218966
  63  &  64 :  open  :  -0.142920
  64  &  63 :  open  :  -0.142920
  61  &  64 :  open  :  -0.131570
  64  &  61 :  open  :  -0.131570

Triplet  7: Largest CI coefficients:
  61  &  64 :  open  :  -0.661018
  64  &  61 :  open  :   0.661018
  61  &  63 :  open  :   0.165102
  63  &  61 :  open  :  -0.165102
  62  &  63 :  open  :  -0.122291
  63  &  62 :  open  :   0.122291

Triplet  8: Largest CI coefficients:
  62  &  63 :  open  :  -0.602066
  63  &  62 :  open  :   0.602066
  62  &  64 :  open  :  -0.296525
  64  &  62 :  open  :   0.296525
  61  &  64 :  open  :   0.131970
  64  &  61 :  open  :  -0.131970
  61  &  62 :  open  :   0.110063
  62  &  61 :  open  :  -0.110063

Singlet state dipole moments:

  Root       Dx         Dy         Dz         |D|  (Debye)
------------------------------------------------------------
     1   -13.5096    -0.5650     0.6945    13.5393
     2   -16.3995    -0.7292     1.2403    16.4625
     3    -8.9866     2.3571    -1.8516     9.4733
     4    -7.9129    -2.3290     2.0718     8.5047

Triplet state dipole moments:

  Root       Dx         Dy         Dz         |D|  (Debye)
------------------------------------------------------------
     1   -12.6499    -1.1901     1.2280    12.7650
     2    -8.7669     2.4242    -1.8839     9.2889
     3     2.7970    -1.9057    -1.2154     3.5961
     4     1.8117    -0.3949     0.0348     1.8546

Transition dipole moments between singlet states:

    Transition       Tx         Ty         Tz         |T| (a.u.)
------------------------------------------------------------------
     1 ->    2    -2.8718     0.4191    -0.2124     2.9100
     1 ->    3     0.3173     0.0203    -0.0359     0.3200
     1 ->    4    -0.5262     0.1128    -0.0537     0.5409
     2 ->    3     0.2107     0.2887    -0.1995     0.4093
     2 ->    4     3.9141    -0.6330     0.3540     3.9807
     3 ->    4    -0.4111     0.0646    -0.0701     0.4220

Transition dipole moments between triplet states:

    Transition       Tx         Ty         Tz         |T| (a.u.)
------------------------------------------------------------------
     1 ->    2    -0. in gcp call
 n=          32
 coors(1) =   -9.17928125613966        2.18800085964892     
 -0.486861013721800     
 coors(2) =   -7.79036278693399        2.50056084025166     
   1.62371847946585     
 elements:            7           6
 gcp_e =   0.000000000000000E+000
 echo:  F
 pbc:  F
 method =pbeh3c              
 in gcp call
 n=          32
 coors(1) =   -9.17928125613966        2.18800085964892     
 -0.486861013721800     
 coors(2) =   -7.79036278693399        2.50056084025166     
   1.62371847946585     
 elements:            7           6
 gcp_e =   0.000000000000000E+000
 echo:  F
 pbc:  F
 method =pbeh3c              
0992    -0.0239    -0.0353     0.1080
     1 ->    3     0.2698    -0.5437     0.3138     0.6833
     1 ->    4     0.1278     0.1238    -0.0619     0.1884
     2 ->    3    -0.5985     0.0731    -0.0049     0.6029
     2 ->    4    -1.6140     0.2151    -0.0800     1.6302
     3 ->    4     0.1017     0.1190     0.0484     0.1638

Magnetic transition dipole moments and rotational strengths:

 Transition      Lx         Ly         Lz       R(len)     R(vel) (a.u.)
------------------------------------------------------------------------
 1 ->    2    -0.3831     0.3666     0.1205    -1.2284     9.6864
 1 ->    3    -0.0169     0.4645     0.0207    -0.0033    -0.3942
 1 ->    4    -0.1485     0.0195    -0.0287    -0.0819    -0.3240

Electric transition quadrupole moments (Cartesian):

 Transition      Qxy        Qxz        Qyz        Qxx        Qyy        Qzz       norm (a.u.)
----------------------------------------------------------------------------------------------
 1 ->    2    -1.8825     0.3219     0.2242    10.6993    -0.1432     0.0590    10.8719
 1 ->    3     0.6711    -0.2403     0.0493    -2.1992    -0.0251    -0.3546     2.3395
 1 ->    4     0.4831    -0.0183    -0.2471    -1.3946     0.0965     0.0732     1.5014


Building Xtilde...

Building Z-vector RHS...

 Generating 2nd functional diffs
Solving CPSCF equations
Using DIIS solver

 Iter         Residual      
------  --------------------
    1      3.609979225846
    2      8.778275911553
    3      0.682514757482
    4      0.064070637915
    5      0.019877203244
    6      0.006655743033
    7      0.002456498134
    8      0.001121950199
    9      0.000501383177
   10      0.000186785210
   11      0.000065223367
   12      0.000031078010
   13      0.000006037583
   14      0.000003803517
   15      0.000001378024
   16      0.000000637290

CPSCF converged

Building X...

Computing grad Generating 2nd functional diffs
 Generating 2nd functional diffs
Building Xtilde...

Building Z-vector RHS...

 Generating 2nd functional diffs
Solving CPSCF equations
Using DIIS solver

 Iter         Residual      
------  --------------------
    1      4.066841523198
    2      7.451723388782
    3      1.390933863982
    4      0.149507318947
    5      0.023571844126
    6      0.014084575802
    7      0.006375684223
    8      0.002172411317
    9      0.000522697366
   10      0.000157698274
   11      0.000052167152
   12      0.000032815533
   13      0.000012614005
   14      0.000004340252
   15      0.000001880445
   16      0.000001032546
   17      0.000000458135

CPSCF converged

Building X...

Computing grad Generating 2nd functional diffs
 Generating 2nd functional diffs
Building Xtilde...

Building Z-vector RHS...

 Generating 2nd functional diffs
Solving CPSCF equations
Using DIIS solver

 Iter         Residual      
------  --------------------
    1      0.613859855912
    2      1.020483992316
    3      0.153648918696
    4      0.012122877452
    5      0.003889107843
    6      0.001910213233
    7      0.000708869909
    8      0.000221236817
    9      0.000083762572
   10      0.000037890836
   11      0.000020008919
   12      0.000004488553
   13      0.000002014048
   14      0.000000712179

CPSCF converged

Building X...

 Generating 2nd functional diffs
 Generating 2nd functional diffs
Lower state energy:      -779.4918717662
Upper state energy:      -779.4913789472
Energy difference:          0.0004928191
 Energy calculation finished, energy:  0.000000000E+00

Converting Cartesians to HDLC

Converting Cartesians to HDLC

Converting Cartesians to HDLC
 in dlf_makehessian...
Updating Hessian with the BFGS update, No    17
Testing convergence  in cycle   18
    Energy  0.0000E+00 Target: 1.0000E-05 converged?  yes
  Max step  6.6616E-01 Target: 4.0000E-04 converged?   no
  RMS step  7.4317E-02 Target: 2.6667E-04 converged?   no
[truncated: 1,663,136 more chars]
