# Supplementary material for: Photovermellogens: Minimalistic Pyridinium-Based Acylhydrazones with Photoswitchable Basicity for Operation in Aqueous Media
Source: J Org Chem. 2026 May 4;91(19):6559–65. doi: 10.1021/acs.joc.5c02962 (PMC13185115; doi:10.1021/acs.joc.5c02962)
Supplement: Supplementary file 3 [file jo5c02962_si_003.zip › meci/pah/s1s2/2.xyz]

32
-7.7222071788928861e+02 frame 63   xyz file generated by TeraChem
     N    -5.0146648155    1.0011847854   -0.0948881293
     C    -4.4081477476    0.6812177517    1.0704985993
     C    -3.0847349625    0.3863423065    1.1344089841
     C    -2.3053617036    0.4109406555   -0.0642052932
     C    -2.9798160566    0.7508972287   -1.2717141924
     C    -4.3052266329    1.0325427336   -1.2496227336
     H    -5.0372992909    0.6734931064    1.9496914237
     H    -2.6251283361    0.1384180629    2.0781908539
     N    -1.0257656015    0.1450684404   -0.1151050024
     H    -2.4375567969    0.7870492969   -2.2055841785
     H    -4.8521473202    1.2942067647   -2.1438741268
     C    -6.4561870702    1.2586789990   -0.1134555792
     H    -6.7456569379    1.7901770961    0.7888328231
     H    -6.7070148190    1.8764475113   -0.9706383436
     H    -7.0024539423    0.3194079270   -0.1741097725
     H     0.2331625203    0.0057280854   -1.2482229018
     N    -0.4796399411   -0.1727082814    1.0921882979
     C     0.7944240746   -0.4356410714    1.0154572385
     C     1.6502590318   -0.4485261689   -0.1233545444
     H     1.2331272579   -0.6929303217    1.9682404614
     O     1.1978700505   -0.1941954046   -1.3274155675
     C     3.0489386968   -0.7749800299   -0.0177616455
     C     3.7790850659   -1.0392310170   -1.1859001227
     C     5.1200718146   -1.3569710890   -1.1141793003
     C     5.7598717612   -1.4097889273    0.1183290648
     C     5.0537323543   -1.1397546260    1.2820163717
     C     3.7105968210   -0.8260864695    1.2185237341
     H     3.2910209418   -1.0055858357   -2.1492600561
     H     5.6718057420   -1.5666499230   -2.0203349035
     H     6.8113519711   -1.6597484305    0.1709686720
     H     5.5535835721   -1.1691744483    2.2404333390
     H     3.1959118053   -0.5984386973    2.1408703612
