# Supplementary material for: Photovermellogens: Minimalistic Pyridinium-Based Acylhydrazones with Photoswitchable Basicity for Operation in Aqueous Media
Source: J Org Chem. 2026 May 4;91(19):6559–65. doi: 10.1021/acs.joc.5c02962 (PMC13185115; doi:10.1021/acs.joc.5c02962)
Supplement: Supplementary file 3 [file jo5c02962_si_003.zip › meci/pah/s1s2/0.out]

| Startfile from command line: tc.inp


|       ***********************************************************
|       *                 TeraChem v1.9-2023.07-dev               *
|       *                   Development Version                   *
|       *           Chemistry at the Speed of Graphics!           *
|       ***********************************************************
|       * This program may only be used in connection with        *
|       * a valid license from PetaChem, LLC. Use of this program *
|       * or results thereof indicates acceptance of all terms    *
|       * and conditions stated in the license and that a valid   *
|       * license agreement between the user and PetaChem, LLC    *
|       * exists. PetaChem, LLC does not warrant the correctness  *
|       * of results or their suitability for any purpose.        *
|       * Please email bugs, suggestions, and comments to         *
|       *                  help@petachem.com                      *
|       *                                                         *
|       ***********************************************************


|       ***********************************************************
|       *  Compiled by pisteinbach  Thu 27 Mar 2025 01:00:35 PM CET  *
|       *  Supported architecture SMs: 89 86 75                   *
|       *  Build cuda_11.8.r11.8/compiler.31833905_0              *
|       *  Git Version: d77d3eebd7eb45d4c3711b706ca3c5694cd0c5a9  *
|       ***********************************************************


| Job started   Wed Sep  3 05:24:45 2025
| On hpz102 (available memory: 27241 MB)

| ######################################### RUNTIME INFO ##########################################
| terachem  tc.inp 

|  NVRM version: NVIDIA UNIX x86_64 Kernel Module  530.30.02  Wed Feb 22 04:11:39 UTC 2023
|  GCC version:  gcc version 9.4.0 (Ubuntu 9.4.0-1ubuntu1~20.04.1) 

|  	linux-vdso.so.1 (0x00007ffe9afef000)
|  	libdftd4.so.3 => /mnt/group-bin/dftd4/3.5.0/lib/x86_64-linux-gnu/libdftd4.so.3 (0x000014c212f7b000)
|  	libm.so.6 => /lib/x86_64-linux-gnu/libm.so.6 (0x000014c212e19000)
|  	libthcbox.so.1 => /mnt/group-bin/terachem/dev-03-2025/lib/libthcbox.so.1 (0x000014c21194b000)
|  	libnvToolsExt.so.1 => /mnt/group-lib/nvidia-hpc-sdk/Linux_x86_64/24.7/cuda/11.8/lib64/libnvToolsExt.so.1 (0x000014c211741000)
|  	libgpubox.so.1 => /mnt/group-bin/terachem/dev-03-2025/lib/libgpubox.so.1 (0x000014c211728000)
|  	libcpubox.so.1 => /mnt/group-bin/terachem/dev-03-2025/lib/libcpubox.so.1 (0x000014c211722000)
|  	libtensorbox.so.1 => /mnt/group-bin/terachem/dev-03-2025/lib/libtensorbox.so.1 (0x000014c211703000)
|  	libiobox.so.1 => /mnt/group-bin/terachem/dev-03-2025/lib/libiobox.so.1 (0x000014c2116eb000)
|  	libintbox.so.1 => /mnt/group-bin/terachem/dev-03-2025/lib/libintbox.so.1 (0x000014c1d6184000)
|  	libatmx2cbox.so.1 => /mnt/group-bin/terachem/dev-03-2025/lib/libatmx2cbox.so.1 (0x000014c1d60ad000)
|  	libperiodicbox.so.1 => /mnt/group-bin/terachem/dev-03-2025/lib/libperiodicbox.so.1 (0x000014c1c445b000)
|  	libsqmbox.so.1 => /mnt/group-bin/terachem/dev-03-2025/lib/libsqmbox.so.1 (0x000014c1c40f7000)
|  	libgridbox.so.1 => /mnt/group-bin/terachem/dev-03-2025/lib/libgridbox.so.1 (0x000014c1c28f1000)
|  	libdftbox.so.1 => /mnt/group-bin/terachem/dev-03-2025/lib/libdftbox.so.1 (0x000014c1c2801000)
|  	libcibox.so.1 => /mnt/group-bin/terachem/dev-03-2025/lib/libcibox.so.1 (0x000014c1c23b4000)
|  	libccbox.so.1 => /mnt/group-bin/terachem/dev-03-2025/lib/libccbox.so.1 (0x000014c1c2073000)
|  	libsimbox.so.1 => /mnt/group-bin/terachem/dev-03-2025/lib/libsimbox.so.1 (0x000014c1c204d000)
|  	liboptbox.so.1 => /mnt/group-bin/terachem/dev-03-2025/lib/liboptbox.so.1 (0x000014c1c2013000)
|  	libssl.so.1.1 => /lib/x86_64-linux-gnu/libssl.so.1.1 (0x000014c1c1f80000)
|  	libcrypto.so.1.1 => /lib/x86_64-linux-gnu/libcrypto.so.1.1 (0x000014c1c1ca7000)
|  	libifcore.so.5 => /mnt/group-lib/intel_oneAPI/compiler/2024.0/lib/libifcore.so.5 (0x000014c1c1b67000)
|  	libcuda.so.1 => /lib/x86_64-linux-gnu/libcuda.so.1 (0x000014c1bfe7e000)
|  	libcudart.so.11.0 => /mnt/group-bin/terachem/dev-03-2025/lib/libcudart.so.11.0 (0x000014c1bfbd7000)
|  	libcublas.so.11 => /mnt/group-bin/terachem/dev-03-2025/lib/libcublas.so.11 (0x000014c1b9f79000)
|  	libcufft.so.10 => /mnt/group-bin/terachem/dev-03-2025/lib/libcufft.so.10 (0x000014c1a909e000)
|  	libcusparse.so.11 => /mnt/group-bin/terachem/dev-03-2025/lib/libcusparse.so.11 (0x000014c1983a4000)
|  	libcusolver.so.11 => /mnt/group-bin/terachem/dev-03-2025/lib/libcusolver.so.11 (0x000014c1860ec000)
|  	libiomp5.so => /mnt/group-lib/intel_oneAPI/compiler/2024.0/lib/libiomp5.so (0x000014c185ca5000)
|  	libdl.so.2 => /lib/x86_64-linux-gnu/libdl.so.2 (0x000014c185c9f000)
|  	libpthread.so.0 => /lib/x86_64-linux-gnu/libpthread.so.0 (0x000014c185c7c000)
|  	libstdc++.so.6 => /lib/x86_64-linux-gnu/libstdc++.so.6 (0x000014c185a9a000)
|  	libcilkrts.so.5 => /mnt/group-bin/terachem/dev-03-2025/lib/libcilkrts.so.5 (0x000014c18585b000)
|  	libgcc_s.so.1 => /lib/x86_64-linux-gnu/libgcc_s.so.1 (0x000014c185840000)
|  	libc.so.6 => /lib/x86_64-linux-gnu/libc.so.6 (0x000014c18564e000)
|  	/lib64/ld-linux-x86-64.so.2 (0x000014c213055000)
|  	libmkl_intel_ilp64.so.2 => /mnt/group-lib/intel_oneAPI/mkl/2023.2.0/lib/intel64/libmkl_intel_ilp64.so.2 (0x000014c1844c1000)
|  	libmkl_intel_thread.so.2 => /mnt/group-lib/intel_oneAPI/mkl/2023.2.0/lib/intel64/libmkl_intel_thread.so.2 (0x000014c180e95000)
|  	libmkl_core.so.2 => /mnt/group-lib/intel_oneAPI/mkl/2023.2.0/lib/intel64/libmkl_core.so.2 (0x000014c17cb1d000)
|  	libimf.so => /mnt/group-lib/intel_oneAPI/compiler/2024.0/lib/libimf.so (0x000014c17c6fd000)
|  	libsvml.so => /mnt/group-lib/intel_oneAPI/compiler/2024.0/lib/libsvml.so (0x000014c17b0c9000)
|  	libirng.so => /mnt/group-lib/intel_oneAPI/compiler/2024.0/lib/libirng.so (0x000014c17afcf000)
|  	libintlc.so.5 => /mnt/group-lib/intel_oneAPI/compiler/2024.0/lib/libintlc.so.5 (0x000014c17af6e000)
|  	librt.so.1 => /lib/x86_64-linux-gnu/librt.so.1 (0x000014c17af64000)
|  	libcublasLt.so.11 => /mnt/group-lib/nvidia-hpc-sdk/Linux_x86_64/24.7/math_libs/11.8/lib64/libcublasLt.so.11 (0x000014c1569dc000)
| #################################################################################################

-----------------------------------
Processed Input file:
              coordinates coord.xyz
                 spinmult 1
                   charge +1
                   method 3c-pbeh
                    basis def2-msvp
                      fon yes
               fon_method constant
                   closed 0
                    hhtda yes
            hhtdasinglets 4
            hhtdatriplets 4
            castargetmult 1
                castarget 1
             cisnumstates 8
             cisguessvecs 15
                   cismax 300
               cismaxiter 500
               cisconvtol 1.0e-6
                  cphftol 1.0e-6
                 cphfiter 1000
           max_l_in_basis 2
           sphericalbasis yes
                    guess sad
                   purify no
                  dftgrid 3
                     xtol 1e-6
                 convthre 5e-5
                  threall 1e-14
                precision mixed
                     gpus 1
            min_tolerance 1e-4
          min_tolerance_e 1e-5
                    nstep 100
                nacstate1 1
                nacstate2 2
                      run conical
-----------------------------------
Jobname: coord
Scratch data will be generated
Scratch directory: ./scr.coord
| Random number seed: 1075332858

XYZ coordinates coord.xyz
Molden File Output: ./scr.coord/coord.molden
Using basis set: def2-msvp
dmrgstart not found
Spin multiplicity: 1
DIIS will use up to 10 vectors.
Condition number limit for the DIIS overlap matrix is            0
WF convergence threshold: 5.00e-05
Using DIIS algorithm to converge WF
Maximum number of SCF iterations: 100
Incremental fock with rebuild every 8 iterations
Will switch to conventional Fock if diffuse functions are detected
X-matrix tolerance: 1.00e-06
PRECISION: MIXED
Single/Double precision threshold: 1.00e-05
TeraChem will select linear algebra engine
Using fractional orbital occupations
0 occupied orbitals will have integer occupation
0 occupied orbitals will have fractional occupation
kT is set to  0.250 a.u.
Density matrix guess purification turned off
DFT Functional requested: 3c-pbeh
Method: PBEh-3c composite method 
  PBEh exchange functional:              0.58 
  Hartree-Fock exact exchange:          0.42 
  PBEh correlation functional:           1.0  
Please find the citation for the method under https://doi.org/10.1063/1.4927476Please also cite the implementation paper: https://doi.org/10.1039/D3CP06086A Wavefunction: RESTRICTED

 DFT-D code reimplemented following the
 code by S.Grimme, University Bonn 
 based on DFTD3 V3.2 Rev 0         
 
Please cite DFT-D3 work done with this code as:
S. Grimme, J. Antony, S. Ehrlich and H. Krieg,
J. Chem. Phys. 132 (2010), 154104
If used with BJ-damping cite also
S. Grimme, S. Ehrlich and L. Goerigk,
J. Comput. Chem. 32 (2011), 1456-1465
For DFT-D2 the reference is
S. Grimme, J. Comput. Chem., 27 (2006), 1787-1799
BSSE Correction calculated using:
 ___________________________________________
                                            
|              **  g C P  **                |
|  a geometrical counterpoise correction    |
|             H.Kruse S.Grimme              |
|        Version 2.31                       |
|                                           |
 ___________________________________________ 

Please cite work done with this code as:
H. Kruse, S. Grimme J. Chem. Phys, 2012,136,154101
DOI: 10.1063/1.3700154 

DFT grid type: 3
Using a single DFT grid.
Ignoring all functions in basis set file with angular momentum > 2 
Initial guess generated from superposition of atomic densities generated with HF,
using spherically symmetric atomic densities and averaged alpha and beta spin densities.

********************************************
******* RUNNING GEOMETRY OPTMIZATION *******
********************************************

Geometry optimization parameters:
Max number of optimization cycles: 100
Convergence threshold (Max grad component): 1.00e-04
Convergence threshold (energy change): 1.00e-05
Maximum of RMSD change allowed between steps is 0.500000
using BFGS method
Optimization checkpoint file will be dumped every 10 cycles
Hessian updated: BFGS method
Initial Hessian is diagonal with a single one point finite difference
Atomic displacement in finite-difference Hessian (Bohr) 0.003000
Each step will be scaled by 1.00
Maximum step size in internal coordinates 0.50
Minimization SCF guess will be regenerated every 10 steps
Job started from scratch
SCF:   Initial guess is taken from previous step
CIS:   Initial guess is taken from previous step
Z-vec: Initial guess is taken from previous step
*************WARNING***************
Unrecognized or unnecessary keywords:
These are being ignored.
   castargetmult 1
   castarget 1
***********************************
Starting TensorBox...
| TeraChem will select linear algebra engine
| Using cuSolver for matrix diagonalization

| using 1 out of 1 CUDA devices
|   Device 0: NVIDIA GeForce RTX 3070,  7973MB, CC 8.6 -- CPU THREAD 0
| -------------------------------------------------------------------
| CPU Memory Available: 3985.12 MegaWords 
| GPU Memory Available: 740.71 MegaWords 
| Maximum recommended basis set size: 10200 basis functions
|  (limited by GPU memory)
| -------------------------------------------------------------------
| Initialize GPUBox with 128 MW of memory


Basis set:       def2-msvp
Total atoms:     32
Total charge:    1
Total electrons: 126 (63-alpha, 63-beta)
Number electrons modeled by ECPs: 0
Total orbitals: 316 (Cartesian), 298 (spherical) 
Total AO shells: 154 (100 S-shells; 36 P-shells; 18 D-shells; 0 F-shells; 0 G-shells)
Spin multiplicity: 1
Nuclear repulsion energy (QM atoms): 1141.699939858398 a.u.


No optimization coordinates found in the configuration file
Determining the type of coordinates based on the number of individual fragments...
Analyzing structure...
Found 32 atoms, 33 bonds
Building HDLC residues...
Found 1 HDLC residues
done.
Optimization will be performed in DLC coordinates

Using neutral atomic charges and default spins and spin directions.
Number of unique atoms is: 4 
Atom #1 is unique. Calculating atomic density. 
Atom #2 is unique. Calculating atomic density. 
Atom #7 is unique. Calculating atomic density. 
Atom #21 is unique. Calculating atomic density. 
-------------------------------------------------------
0 additional frames found in coord.xyz
-------------------------------------------------------
***********************************************************************
**                                                                   **
**                              DL-FIND                              **
**                       Geometry Optimisation                       **
**               written by Johannes Kaestner, in 2006               **
**               Copyright:  STFC Daresbury Laboratory               **
**                           Revision:  406 $                        **
**                                                                   **
***********************************************************************
Residue member list:
    0 :     1    1    1    1    1    1    1    1    1    1
   10 :     1    1    1    1    1    1    1    1    1    1
   20 :     1    1    1    1    1    1    1    1    1    1
   30 :     1    1

Generating new HDLC for    1 residues

Located a new residue for HDLC
   Residue number is    1
   Number of atoms it contains    32
   Atoms:      1     2     3     4     5     6     7     8     9    10
   Atoms:     11    12    13    14    15    16    17    18    19    20
   Atoms:     21    22    23    24    25    26    27    28    29    30
   Atoms:     31    32
   Generating HDLC for residue    1
       Dot-product about     1 is   0.99998175
       System near planar - making improper
       Dot-product about     2 is   0.99999823
       System near planar - making improper
       Dot-product about     3 is   0.99992027
       System near planar - making improper
       Dot-product about     4 is   0.99998758
       System near planar - making improper
       Dot-product about     5 is   0.99999990
       System near planar - making improper
       Dot-product about     6 is   0.99999714
       System near planar - making improper
       Dot-product about     9 is   0.99586829
       System near planar - making improper
       Dot-product about    12 is  -0.19962015
       Dot-product about    18 is   0.95858713
       System near planar - making improper
       Dot-product about    19 is   0.99910258
       System near planar - making improper
       Dot-product about    22 is   0.99918185
       System near planar - making improper
       Dot-product about    23 is   0.99999716
       System near planar - making improper
       Dot-product about    24 is   0.99999827
       System near planar - making improper
       Dot-product about    25 is   0.99997916
       System near planar - making improper
       Dot-product about    26 is   0.99999510
       System near planar - making improper
       Dot-product about    27 is   0.99927226
       System near planar - making improper

     The system has    90 degrees of freedom, and    90 non-zero eigenvalues

 call dlf_formstep_init...
 allocate hessian of size:           92
 allocate evals and evecs
 needhessian =  T

DL-FIND Report:
===============
Conical intersection algorithm: Lagrange-Newton
Lagrange-Newton threshold t1 ...................  1.000E-04
Lagrange-Newton threshold t2 ...................  1.000E+00
Lower electronic state .........................          1
Upper electronic state .........................          2
Optimisation algorithm: Lagrange-Newton
Initial Hessian by diagonal one-point finite difference
Hessian update mechanism: BFGS
Maximum Number of Hessian updates before recalc.         50
Finite difference for Hessian calculation ......  3.000E-03
No eigenmodes are considered soft
Minimum step size for Hessian update ...........  1.000E-05
 
Step length: simple scaled
Maximum step length ............................  5.000E-01
Scaling step by ................................  1.000E+00
 
Coordinate system: Delocalised internal coordinates (DLC)
 
Number of atoms ................................         32
Number of input geometries .....................          2
Variables to be optimised ......................         92
Restart information is written every ...........         10 steps
This run has not been restarted.
Maximum number of steps ........................        100
Maximum number of energy evaluations ...........     100000
 
 in gcp call
 n=          32
 coors(1) =   -9.61947052664510        2.08506726730626     
 -4.728754698324340E-002
 coors(2) =   -7.44759192035670        3.39924034449006     
  0.195988960021678     
 elements:            7           6
 gcp_e =    1.00000000000000     
 echo:  F
 pbc:  F
 method =pbeh3c              
Using neutral atomic charges and default spins and spin directions.
Number of unique atoms is: 4 
Atom #1 is unique. Calculating atomic density. 
Atom #2 is unique. Calculating atomic density. 
Atom #7 is unique. Calculating atomic density. 
Atom #21 is unique. Calculating atomic density. 
DFTD Energy:    -0.0206625 hartree
gCP Energy:     0.0534510 hartree
| Total AOs: 316    Total MOs: 298
Setting up the DFT grid...
| time to set the grid = 0.09 s
DFT grid points: 367897 (11496 points/atom)

                      *** Start SCF Iterations ***

 Iter     DIIS Error       Energy change      Electrons        XC Energy           Energy        Time(s)
----------------------------------------------------------------------------------------------------------
Initial temperature is 0.250000
| Skip purify step
|    1     0.0000000000   +1141.7327283043     0.0000000000     0.0000000000    1141.7327283043     0.87  
|    2     1.5196505572   -1699.1223343827   126.0000106096   -81.5100913599    -557.3896060784     1.99  
|    3     1.5196505572      +0.0000000000   126.0000106096   -81.5100913599    -557.3896060784     1.39  
Factorization (dgetrf) failed -- Calling SolveSingular, dgetrf error code: 3
|    4     1.5196505572      +0.0000000000   126.0000106096   -81.5100913599    -557.3896060784     1.42  
Factorization (dgetrf) failed -- Calling SolveSingular, dgetrf error code: 4
|    5     1.5196505572      +0.0000000000   126.0000106096   -81.5100913599    -557.3896060784     1.42  
Factorization (dgetrf) failed -- Calling SolveSingular, dgetrf error code: 5
|    6     1.5196505572      -0.0000000000   126.0000106096   -81.5100913599    -557.3896060784     1.42  
Factorization (dgetrf) failed -- Calling SolveSingular, dgetrf error code: 6
|    7     1.5196505572      -0.0000000000   126.0000106096   -81.5100913599    -557.3896060784     1.41  
Factorization (dgetrf) failed -- Calling SolveSingular, dgetrf error code: 7
|    8     1.5196505572      -0.0000000000   126.0000106096   -81.5100913599    -557.3896060784     1.43  
Factorization (dgetrf) failed -- Calling SolveSingular, dgetrf error code: 8
|    9     1.5196505572      +0.0000000000   126.0000106096   -81.5100913599    -557.3896060784     2.00  
Factorization (dgetrf) failed -- Calling SolveSingular, dgetrf error code: 9
|   10     1.5196505572      +0.0000000000   126.0000106096   -81.5100913599    -557.3896060784     1.41  
|   11     1.5196505572      +0.0000000000   126.0000106096   -81.5100913599    -557.3896060784     1.43  
Factorization (dgetrf) failed -- Calling SolveSingular, dgetrf error code: 11
|   12     2.1737901560    +485.4845196339   126.0001693088   -70.9791008567     -71.9050864445     1.99  
|   13     2.3977537900    -161.7999378840   125.9999302716   -67.1939755040    -233.7050243285     1.99  
|   14     1.1565386613    -157.6393513699   126.0001453534   -69.6563009197    -391.3443756984     2.03  
|   15     1.1643414995    -189.2503503806   125.9999816643   -65.7873379058    -580.5947260790     2.06  
|   16     1.6083111705    +251.7993910565   126.0001901679   -69.2962916962    -328.7953350224     1.94  
|   17     0.8648589181    -386.9386699387   125.9999905797   -65.3101955196    -715.7340049611     1.92  
|   18     1.2798427295    +184.5702127153   126.0001883501   -66.0287928813    -531.1637922458     1.94  
|   19     0.8232233264    -144.7696390132   126.0000532672   -64.9987406327    -675.9334312589     1.92  
|   20     0.2014211106     -92.4328128474   126.0000154528   -63.7065620859    -768.3662441063     1.92  
|   21     0.3066010911      -1.5161313427   126.0000154179   -63.8898338436    -769.8823754490     1.88  
|   22     0.1542999797      -1.8720134100   126.0000191820   -63.9237353710    -771.7543888590     1.86  
|   23     0.0502589962      -0.2800656329   126.0000172683   -63.8441451035    -772.0344544919     1.82  
|   24     0.0209168762      -0.0922117051   126.0000175497   -63.8397061146    -772.1266661970     1.77  
|   25     0.0144910558      -0.0165375111   126.0000178604   -63.8508967656    -772.1432037081     1.90  
|   26     0.0038371209      -0.0074117076   126.0000178518   -63.8400161048    -772.1506154156     1.71  
|   27     0.0027061912      -0.0006417909   126.0000178349   -63.8399296409    -772.1512572066     1.68  
|   28     0.0005153348      -0.0002188024   126.0000178795   -63.8394531684    -772.1514760090     1.63  
|   29     0.0004257996      -0.0000144234   126.0000178796   -63.8402497756    -772.1514904324     1.59  
|   30     0.0001255672      -0.0000079362   126.0000178849   -63.8397584490    -772.1514983685     1.56  
|   31     0.0000481822      -0.0000018671   126.0000178870   -63.8398151115    -772.1515002356     1.55  
----------------------------------------------------------------------------------------------------------
FINAL ENERGY: -772.1515002356 a.u.
Fractional Occupation Entropy: 0.0000000000
Mermin Free Energy:            -772.1515002356
DISPERSION CONTRIBUTION TO ENERGY: -0.0206625299 a.u.
GCP BSSE CORRECTION: 0.0534509757 a.u.
HOMO-LUMO GAP: 2.256 eV
CENTER OF MASS: {-0.010881, -0.071572, -0.089744} ANGS
DIPOLE MOMENT: {-8.856602, -1.540221, 3.338747} (|D| = 9.589521) DEBYE
Writing out molden info

Running Mulliken population analysis...


  Restricted hh-TDA Parameters
--------------------------------------------
Number of occupied orbitals:            64
Number of virtual orbitals:            234
Number of molecular orbitals:          298
Number of basis functions:             316
Multiplicity of target state:      singlet

 Generating 2nd functional diffs
Reference energy:             -779.4921320745
Number of electrons:           128.0000181709
XC energy:                     -65.1536467777

      Davidson Diagonalization Parameters
-----------------------------------------------
Number of roots to find:                    4
Number of guess vectors:                   15
Maximum subspace size:                    300
Number of vectors to save:                  4
Collapse vectors per root:                  2
Number of CSFs:                          2080
Maximum Davidson iterations:              500
Residual convergence:                 1.0e-06
Orthogonality tolerance:              1.0e-12
Use incremental sigma vectors:             No

Davidson memory usage:  12.89 MB

Guess Vectors:
  64 &  64 : closed :    -0.174945
  64 &  63 :  open  :    -0.101771
  64 &  62 :  open  :    -0.068731
  63 &  63 : closed :    -0.028596
  64 &  61 :  open  :     0.000938
  63 &  62 :  open  :     0.004443
  64 &  59 :  open  :     0.007233
  64 &  60 :  open  :     0.030932
  64 &  58 :  open  :     0.037381
  62 &  62 : closed :     0.037482
  64 &  57 :  open  :     0.059662
  63 &  61 :  open  :     0.074113
  63 &  59 :  open  :     0.080407
  64 &  56 :  open  :     0.092140
  63 &  60 :  open  :     0.104106

  Root           Eigenvalue       Energy Change        Residual
-------------------------------------------------------------------
Iteration:    0   Subspace Size:   15
Root: 1:        -0.08349929        -0.08349929         0.03762569  
Root: 2:         0.00848200         0.00848200         0.04086142  
Root: 3:         0.01960126         0.01960126         0.04063317  
Root: 4:         0.06576001         0.06576001         0.03828223  

Iteration:    1   Subspace Size:   19
Root: 1:        -0.08577507        -0.00227578         0.00446667  
Root: 2:         0.00458953        -0.00389247         0.00877263  
Root: 3:         0.01553452        -0.00406674         0.00911375  
Root: 4:         0.06128637        -0.00447363         0.01189633  

Iteration:    2   Subspace Size:   23
Root: 1:        -0.08581217        -0.00003710         0.00071643  
Root: 2:         0.00441421        -0.00017532         0.00160581  
Root: 3:         0.01533660        -0.00019792         0.00167536  
Root: 4:         0.06083647        -0.00044990         0.00429447  

Iteration:    3   Subspace Size:   27
Root: 1:        -0.08581310        -0.00000092         0.00009808  
Root: 2:         0.00440835        -0.00000586         0.00031079  
Root: 3:         0.01533016        -0.00000644         0.00033309  
Root: 4:         0.06078281        -0.00005366         0.00094455  

Iteration:    4   Subspace Size:   31
Root: 1:        -0.08581311        -0.00000001         0.00001456  
Root: 2:         0.00440815        -0.00000020         0.00006857  
Root: 3:         0.01532994        -0.00000022         0.00006212  
Root: 4:         0.06078050        -0.00000232         0.00022302  

Iteration:    5   Subspace Size:   35
Root: 1:        -0.08581311        -0.00000000         0.00000173  
Root: 2:         0.00440814        -0.00000001         0.00001155  
Root: 3:         0.01532993        -0.00000001         0.00001071  
Root: 4:         0.06078036        -0.00000014         0.00005268  

Iteration:    6   Subspace Size:   39
Root: 1:        -0.08581311        -0.00000000         0.00000026  Converged
Root: 2:         0.00440814        -0.00000000         0.00000194  
Root: 3:         0.01532993        -0.00000000         0.00000181  
Root: 4:         0.06078035        -0.00000001         0.00001186  

Iteration:    7   Subspace Size:   42
Root: 1:        -0.08581311        -0.00000000         0.00000025  Converged
Root: 2:         0.00440814        -0.00000000         0.00000034  Converged
Root: 3:         0.01532993        -0.00000000         0.00000031  Converged
Root: 4:         0.06078035        -0.00000000         0.00000256  

Iteration:    8   Subspace Size:   43
Root: 1:        -0.08581311         0.00000000         0.00000025  Converged
Root: 2:         0.00440814        -0.00000000         0.00000034  Converged
Root: 3:         0.01532993        -0.00000000         0.00000032  Converged
Root: 4:         0.06078035        -0.00000000         0.00000056  Converged

Davidson converged in 8 iterations
43 sigma vectors were formed

      Davidson Diagonalization Parameters
-----------------------------------------------
Number of roots to find:                    4
Number of guess vectors:                   15
Maximum subspace size:                    300
Number of vectors to save:                  4
Collapse vectors per root:                  2
Number of CSFs:                          2016
Maximum Davidson iterations:              500
Residual convergence:                 1.0e-06
Orthogonality tolerance:              1.0e-12
Use incremental sigma vectors:             No

Davidson memory usage:  12.58 MB

Guess Vectors:
  64 &  63 :  open  :    -0.101771
  64 &  62 :  open  :    -0.068731
  64 &  61 :  open  :     0.000938
  63 &  62 :  open  :     0.004443
  64 &  59 :  open  :     0.007233
  64 &  60 :  open  :     0.030932
  64 &  58 :  open  :     0.037381
  64 &  57 :  open  :     0.059662
  63 &  61 :  open  :     0.074113
  63 &  59 :  open  :     0.080407
  64 &  56 :  open  :     0.092140
  63 &  60 :  open  :     0.104106
  62 &  61 :  open  :     0.107152
  64 &  55 :  open  :     0.108780
  63 &  58 :  open  :     0.110555

  Root           Eigenvalue       Energy Change        Residual
-------------------------------------------------------------------
Iteration:    0   Subspace Size:   15
Root: 1:        -0.02061684        -0.02061684         0.02379947  
Root: 2:         0.01270895         0.01270895         0.02971354  
Root: 3:         0.05421030         0.05421030         0.02189613  
Root: 4:         0.07731998         0.07731998         0.02139451  

Iteration:    1   Subspace Size:   19
Root: 1:        -0.02200822        -0.00139138         0.00335314  
Root: 2:         0.01006623        -0.00264273         0.00779108  
Root: 3:         0.05246295        -0.00174735         0.00473036  
Root: 4:         0.07579032        -0.00152966         0.00638870  

Iteration:    2   Subspace Size:   23
Root: 1:        -0.02203560        -0.00002738         0.00046271  
Root: 2:         0.00990329        -0.00016293         0.00110393  
Root: 3:         0.05239139        -0.00007156         0.00074787  
Root: 4:         0.07565265        -0.00013768         0.00104040  

Iteration:    3   Subspace Size:   27
Root: 1:        -0.02203608        -0.00000048         0.00007833  
Root: 2:         0.00990002        -0.00000327         0.00017116  
Root: 3:         0.05238979        -0.00000160         0.00018026  
Root: 4:         0.07564890        -0.00000375         0.00025245  

Iteration:    4   Subspace Size:   31
Root: 1:        -0.02203609        -0.00000001         0.00001338  
Root: 2:         0.00989996        -0.00000007         0.00003145  
Root: 3:         0.05238969        -0.00000010         0.00003377  
Root: 4:         0.07564871        -0.00000019         0.00004990  

Iteration:    5   Subspace Size:   35
Root: 1:        -0.02203609        -0.00000000         0.00000204  
Root: 2:         0.00989995        -0.00000000         0.00000588  
Root: 3:         0.05238969        -0.00000000         0.00000606  
Root: 4:         0.07564870        -0.00000001         0.00001295  

Iteration:    6   Subspace Size:   39
Root: 1:        -0.02203609        -0.00000000         0.00000025  Converged
Root: 2:         0.00989995        -0.00000000         0.00000089  Converged
Root: 3:         0.05238969        -0.00000000         0.00000099  Converged
Root: 4:         0.07564870        -0.00000000         0.00000232  

Iteration:    7   Subspace Size:   40
Root: 1:        -0.02203609        -0.00000000         0.00000023  Converged
Root: 2:         0.00989995        -0.00000000         0.00000082  Converged
Root: 3:         0.05238969        -0.00000000         0.00000097  Converged
Root: 4:         0.07564870        -0.00000000         0.00000040  Converged

Davidson converged in 7 iterations
40 sigma vectors were formed

  Root   Mult.   Total Energy (a.u.)   Ex. Energy (a.u.)     Ex. Energy (eV)     Ex. Energy (nm)        Osc. (a.u.)  
-------------------------------------------------------------------------------------------------------------------
     1  singlet       -779.57794518
     2  triplet       -779.51416817          0.06377702          1.73546070        714.41675855          0.00000000
     3  singlet       -779.48772393          0.09022125          2.45504481        505.01815820          0.33401833
     4  triplet       -779.48223212          0.09571306          2.60448457        476.04129482          0.00000000
     5  singlet       -779.47680214          0.10114304          2.75224179        450.48447846          0.38999679
     6  triplet       -779.43974239          0.13820280          3.76068890        329.68486324          0.00000000
     7  singlet       -779.43135172          0.14659346          3.98901045        310.81447955          0.09269073
     8  triplet       -779.41648338          0.16146181          4.39359866        282.19286780          0.00000000

Singlet  1: Largest CI coefficients:
  64  &  64 : closed :  -0.992644

Triplet  2: Largest CI coefficients:
  63  &  64 :  open  :   0.702433
  64  &  63 :  open  :  -0.702433

Singlet  3: Largest CI coefficients:
  63  &  64 :  open  :   0.598475
  64  &  63 :  open  :   0.598475
  62  &  64 :  open  :   0.334851
  64  &  62 :  open  :   0.334851
  62  &  63 :  open  :  -0.121269
  63  &  62 :  open  :  -0.121269

Triplet  4: Largest CI coefficients:
  62  &  64 :  open  :   0.674464
  64  &  62 :  open  :  -0.674464
  62  &  63 :  open  :  -0.191814
  63  &  62 :  open  :   0.191814

Singlet  5: Largest CI coefficients:
  62  &  64 :  open  :   0.577881
  64  &  62 :  open  :   0.577881
  63  &  64 :  open  :  -0.358686
  64  &  63 :  open  :  -0.358686
  62  &  63 :  open  :  -0.148207
  63  &  62 :  open  :  -0.148207

Triplet  6: Largest CI coefficients:
  61  &  64 :  open  :   0.690474
  64  &  61 :  open  :  -0.690474

Singlet  7: Largest CI coefficients:
  61  &  64 :  open  :   0.674787
  64  &  61 :  open  :   0.674787
  61  &  63 :  open  :  -0.151359
  63  &  61 :  open  :  -0.151359

Triplet  8: Largest CI coefficients:
  60  &  64 :  open  :  -0.698593
  64  &  60 :  open  :   0.698593

Singlet state dipole moments:

  Root       Dx         Dy         Dz         |D|  (Debye)
------------------------------------------------------------
     1   -15.6930    -1.0245     1.9319    15.8447
     2   -11.3994    -0.5272     0.4962    11.4224
     3    -9.8918     0.1910    -0.5061     9.9065
     4     3.4255    -2.9577     2.5555     5.1974

Triplet state dipole moments:

  Root       Dx         Dy         Dz         |D|  (Debye)
------------------------------------------------------------
     1   -15.2522    -1.5853     1.6751    15.4256
     2    -6.3550     1.4534    -1.9629     6.8082
     3     3.9761    -2.6768     2.0957     5.2313
     4     8.7149    -5.0269     4.1962    10.9008

Transition dipole moments between singlet states:

    Transition       Tx         Ty         Tz         |T| (a.u.)
------------------------------------------------------------------
     1 ->    2    -2.3356     0.2711     0.1570     2.3565
     1 ->    3     2.3761    -0.3576    -0.1013     2.4050
     1 ->    4    -0.6629     0.4305    -0.5689     0.9739
     2 ->    3     1.7215     0.6507    -0.7586     1.9906
     2 ->    4     0.4956    -0.0185    -0.0134     0.4961
     3 ->    4    -0.9948     0.3023    -0.2232     1.0634

Transition dipole moments between triplet states:

    Transition       Tx         Ty         Tz         |T| (a.u.)
------------------------------------------------------------------
     1 ->    2     0.7438     0.1700    -0.1847     0.7851
     1 ->    3    -0.0198    -0.2996     0.3712     0.4775
     1 ->    4     0.1351     0.0965    -0.0780     0.1834
     2 ->    3    -0.5034     0.2346    -0.1958     0.5889
     2 ->    4    -0.2919    -0.0137    -0.0117     0.292 in gcp call
 n=          32
 coors(1) =   -9.61947052664510        2.08506726730626     
 -4.728754698324340E-002
 coors(2) =   -7.44759192035670        3.39924034449006     
  0.195988960021678     
 elements:            7           6
 gcp_e =   0.000000000000000E+000
 echo:  F
 pbc:  F
 method =pbeh3c              
 in gcp call
 n=          32
 coors(1) =   -9.61947052664510        2.08506726730626     
 -4.728754698324340E-002
 coors(2) =   -7.44759192035670        3.39924034449006     
  0.195988960021678     
 elements:            7           6
 gcp_e =   0.000000000000000E+000
 echo:  F
 pbc:  F
 method =pbeh3c              
5
     3 ->    4     0.0771     0.2354    -0.0766     0.2593

Magnetic transition dipole moments and rotational strengths:

 Transition      Lx         Ly         Lz       R(len)     R(vel) (a.u.)
------------------------------------------------------------------------
 1 ->    2     0.3338     0.2168     0.1134     0.7032    10.4839
 1 ->    3    -0.2618     0.1216    -0.6700     0.5977     3.1343
 1 ->    4    -0.1095    -0.1947    -0.0933    -0.0418    -0.0839

Electric transition quadrupole moments (Cartesian):

 Transition      Qxy        Qxz        Qyz        Qxx        Qyy        Qzz       norm (a.u.)
----------------------------------------------------------------------------------------------
 1 ->    2    -1.9140     0.7119     0.2446    10.8050     0.0772    -0.2390    11.0019
 1 ->    3     1.7767    -0.1571    -0.1476    -8.1943    -0.1902     0.0899     8.3901
 1 ->    4     2.9665    -2.5930    -0.6392   -13.9315     0.0013     0.9914    14.5259


Building Xtilde...

Building Z-vector RHS...

 Generating 2nd functional diffs
Solving CPSCF equations
Using DIIS solver

 Iter         Residual      
------  --------------------
    1      3.570655417097
    2      8.555631692069
    3      0.758343173255
    4      0.104978817206
    5      0.018442541930
    6      0.006010112740
    7      0.003296346772
    8      0.001125247939
    9      0.000535485372
   10      0.000296905570
   11      0.000125348064
   12      0.000056771517
   13      0.000014488514
   14      0.000006630384
   15      0.000003146076
   16      0.000001799857
   17      0.000000663269

CPSCF converged

Building X...

Computing grad Generating 2nd functional diffs
 Generating 2nd functional diffs
Building Xtilde...

Building Z-vector RHS...

 Generating 2nd functional diffs
Solving CPSCF equations
Using DIIS solver

 Iter         Residual      
------  --------------------
    1      3.863116443885
    2      8.759491885164
    3      0.990617382465
    4      0.153163757344
    5      0.020228549405
    6      0.012006594212
    7      0.006196850545
    8      0.002339388218
    9      0.000519779733
   10      0.000167303493
   11      0.000086191515
   12      0.000049851440
   13      0.000017353083
   14      0.000009877334
   15      0.000002955418
   16      0.000001922683
   17      0.000000686467

CPSCF converged

Building X...

Computing grad Generating 2nd functional diffs
 Generating 2nd functional diffs
Building Xtilde...

Building Z-vector RHS...

 Generating 2nd functional diffs
Solving CPSCF equations
Using DIIS solver

 Iter         Residual      
------  --------------------
    1      2.078516797643
    2      3.706082699673
    3      0.483059899698
    4      0.048365149756
    5      0.015511618902
    6      0.007113515571
    7      0.002338719002
    8      0.001079164653
    9      0.000330852483
   10      0.000170399547
   11      0.000061427928
   12      0.000027275941
   13      0.000008280880
   14      0.000004564133
   15      0.000003505309
   16      0.000000861552

CPSCF converged

Building X...

 Generating 2nd functional diffs
 Generating 2nd functional diffs
Lower state energy:      -779.4877239316
Upper state energy:      -779.4768021415
Energy difference:          0.0109217901
 Energy calculation finished, energy:  0.000000000E+00

Converting Cartesians to HDLC

Converting Cartesians to HDLC

Converting Cartesians to HDLC
 in dlf_makehessian...
Testing convergence  in cycle    1
  Max grad  2.9994E-02 Target: 1.0000E-04 converged?   no
  RMS grad  8.4315E-03 Target: 6.6667E-05 converged?   no
Finite-difference calculation for a diagonal Hessian
Delta :   3.00E-03

Converting HDLC to Cartesians
 in gcp call
 n=          32
 coors(1) =   -9.60822798808642        2.08735012221498     
 -5.191840908432244E-002
 coors(2) =   -7.43116376854608        3.39642056020096     
  0.193901569987180     
 elements:            7           6
 gcp_e =    1.00000000000000     
 echo:  F
 pbc:  F
 method =pbeh3c              
DFTD Energy:    -0.0206695 hartree
gCP Energy:     0.0534416 hartree
| Total AOs: 316    Total MOs: 298
Setting up the DFT grid...
| time to set the grid = 0.08 s
DFT grid points: 367891 (11496 points/atom)

                      *** Start SCF Iterations ***

 Iter     DIIS Error       Energy change      Electrons        XC Energy           Energy        Time(s)
----------------------------------------------------------------------------------------------------------
Initial temperature is 0.250000
| Skip purify step
|    1     0.0306026460    -779.3310095134   126.0084281372   -64.4552759253    -779.3310095134     1.91  
|    2     0.0710979160      +7.4721981172   126.0000176357   -63.7144354402    -771.8588113961     1.85  
|    3     0.0273082144      -0.2670777152   126.0000177352   -63.7465037341    -772.1258891113     1.84  
|    4     0.0183808978      -0.0107041584   126.0000172855   -63.7900749344    -772.1365932698     1.78  
|    5     0.0103624260      -0.0105318086   126.0000172733   -63.8083367199    -772.1471250783     1.73  
|    6     0.0055180999      -0.0041002115   126.0000171094   -63.8255059969    -772.1512252898     1.72  
|    7     0.0016596031      -0.0016266361   126.0000170985   -63.8359029643    -772.1528519259     1.70  
|    8     0.0006548944      -0.0001362435   126.0000170706   -63.8419264838    -772.1529881694     1.66  
|    9     0.0002289009      -0.0000152309   126.0000170627   -63.8420494972    -772.1530034003     1.94  
|   10     0.0001200303      -0.0000030911   126.0000170621   -63.8422877550    -772.1530064914     1.58  
|   11     0.0000557511      -0.0000007390   126.0000170614   -63.8424943514    -772.1530072304     1.56  
|   12     0.0000130149      -0.0000000940   126.0000170601   -63.8425858680    -772.1530073244     1.54  
----------------------------------------------------------------------------------------------------------
FINAL ENERGY: -772.1530073244 a.u.
Fractional Occupation Entropy: 0.0000000000
Mermin Free Energy:            -772.1530073244
DISPERSION CONTRIBUTION TO ENERGY: -0.0206695290 a.u.
GCP BSSE CORRECTION: 0.0534416469 a.u.
HOMO-LUMO GAP: 2.267 eV
CENTER OF MASS: {-0.011138, -0.072561, -0.088472} ANGS
DIPOLE MOMENT: {-8.778969, -1.514514, 3.299729} (|D| = 9.500119) DEBYE
Writing out molden info

Running Mulliken population analysis...


  Restricted hh-TDA Parameters
--------------------------------------------
Number of occupied orbitals:            64
Number of virtual orbitals:            234
Number of molecular orbitals:          298
Number of basis functions:             316
Multiplicity of target state:      singlet

 Generating 2nd functional diffs
Reference energy:             -779.4931620887
Number of electrons:           128.0000173303
XC energy:                     -65.1564753341

      Davidson Diagonalization Parameters
-----------------------------------------------
Number of roots to find:                    4
Number of guess vectors:                   15
Maximum subspace size:                    300
Number of vectors to save:                  4
Collapse vectors per root:                  2
Number of CSFs:                          2080
Maximum Davidson iterations:              500
Residual convergence:                 1.0e-06
Orthogonality tolerance:              1.0e-12
Use incremental sigma vectors:             No

Davidson memory usage:  12.89 MB

Guess Vectors:
  64 &  64 : closed :    -0.175672
  64 &  63 :  open  :    -0.101931
  64 &  62 :  open  :    -0.069801
  63 &  63 : closed :    -0.028190
  64 &  61 :  open  :     0.000863
  63 &  62 :  open  :     0.003941
  64 &  59 :  open  :     0.006463
  64 &  60 :  open  :     0.030403
  64 &  58 :  open  :     0.036031
  62 &  62 : closed :     0.036071
  64 &  57 :  open  :     0.059292
  63 &  61 :  open  :     0.074604
  63 &  59 :  open  :     0.080204
  64 &  56 :  open  :     0.092130
  63 &  60 :  open  :     0.104144

  Root           Eigenvalue       Energy Change        Residual
-------------------------------------------------------------------
Iteration:    0   Subspace Size:   15
Root: 1:        -0.08405438        -0.08405438         0.03754052  
Root: 2:         0.00869858         0.00869858         0.04073659  
Root: 3:         0.01863506         0.01863506         0.04078246  
Root: 4:         0.06539673         0.06539673         0.03796435  

Iteration:    1   Subspace Size:   19
Root: 1:        -0.08631976        -0.00226538         0.00444170  
Root: 2:         0.00479091        -0.00390767         0.00890463  
Root: 3:         0.01458895        -0.00404611         0.00897135  
Root: 4:         0.06099198        -0.00440475         0.01171947  

Iteration:    2   Subspace Size:   23
Root: 1:        -0.08635647        -0.00003671         0.00071263  
Root: 2:         0.00460932        -0.00018158         0.00162980  
Root: 3:         0.01439916        -0.00018979         0.00167728  
Root: 4:         0.06055805        -0.00043392         0.00427664  

Iteration:    3   Subspace Size:   27
Root: 1:        -0.08635738        -0.00000091         0.00009729  
Root: 2:         0.00460323        -0.00000610         0.00031986  
Root: 3:         0.01439278        -0.00000638         0.00033375  
Root: 4:         0.06050477        -0.00005329         0.00094980  

Iteration:    4   Subspace Size:   31
Root: 1:        -0.08635739        -0.00000001         0.00001440  
Root: 2:         0.00460302        -0.00000021         0.00007063  
Root: 3:         0.01439256        -0.00000022         0.00006188  
Root: 4:         0.06050242        -0.00000234         0.00022221  

Iteration:    5   Subspace Size:   35
Root: 1:        -0.08635739        -0.00000000         0.00000170  
Root: 2:         0.00460301        -0.00000001         0.00001189  
Root: 3:         0.01439256        -0.00000001         0.00001056  
Root: 4:         0.06050229        -0.00000013         0.00005246  

Iteration:    6   Subspace Size:   39
Root: 1:        -0.08635739        -0.00000000         0.00000025  Converged
Root: 2:         0.00460301        -0.00000000         0.00000200  
Root: 3:         0.01439256        -0.00000000         0.00000178  
Root: 4:         0.06050228        -0.00000001         0.00001181  

Iteration:    7   Subspace Size:   42
Root: 1:        -0.08635739        -0.00000000         0.00000024  Converged
Root: 2:         0.00460301        -0.00000000         0.00000035  Converged
Root: 3:         0.01439256        -0.00000000         0.00000031  Converged
Root: 4:         0.06050228        -0.00000000         0.00000256  

Iteration:    8   Subspace Size:   43
Root: 1:        -0.08635739        -0.00000000         0.00000024  Converged
Root: 2:         0.00460301        -0.00000000         0.00000035  Converged
Root: 3:         0.01439256         0.00000000         0.00000031  Converged
Root: 4:         0.06050228        -0.00000000         0.00000054  Converged

Davidson converged in 8 iterations
43 sigma vectors were formed

      Davidson Diagonalization Parameters
-----------------------------------------------
Number of roots to find:                    4
Number of guess vectors:                   15
Maximum subspace size:                    300
Number of vectors to save:                  4
Collapse vectors per root:                  2
Number of CSFs:                          2016
Maximum Davidson iterations:              500
Residual convergence:                 1.0e-06
Orthogonality tolerance:              1.0e-12
Use incremental sigma vectors:             No

Davidson memory usage:  12.58 MB

Guess Vectors:
  64 &  63 :  open  :    -0.101931
  64 &  62 :  open  :    -0.069801
  64 &  61 :  open  :     0.000863
  63 &  62 :  open  :     0.003941
  64 &  59 :  open  :     0.006463
  64 &  60 :  open  :     0.030403
  64 &  58 :  open  :     0.036031
  64 &  57 :  open  :     0.059292
  63 &  61 :  open  :     0.074604
  63 &  59 :  open  :     0.080204
  64 &  56 :  open  :     0.092130
  63 &  60 :  open  :     0.104144
  62 &  61 :  open  :     0.106735
  64 &  55 :  open  :     0.108675
  63 &  58 :  open  :     0.109772

  Root           Eigenvalue       Energy Change        Residual
-------------------------------------------------------------------
Iteration:    0   Subspace Size:   15
Root: 1:        -0.02082035        -0.02082035         0.02356299  
Root: 2:         0.01177322         0.01177322         0.02965666  
Root: 3:         0.05404859         0.05404859         0.02183449  
Root: 4:         0.07672493         0.07672493         0.02128593  

Iteration:    1   Subspace Size:   19
Root: 1:        -0.02218010        -0.00135974         0.00330755  
Root: 2:         0.00914383        -0.00262939         0.00775309  
Root: 3:         0.05231152        -0.00173707         0.00473307  
Root: 4:         0.07521088        -0.00151405         0.00632920  

Iteration:    2   Subspace Size:   23
Root: 1:        -0.02220663        -0.00002654         0.00045522  
Root: 2:         0.00898287        -0.00016096         0.00109812  
Root: 3:         0.05223979        -0.00007173         0.00075185  
Root: 4:         0.07507560        -0.00013528         0.00104426  

Iteration:    3   Subspace Size:   27
Root: 1:        -0.02220710        -0.00000046         0.00007829  
Root: 2:         0.00897961        -0.00000325         0.00017176  
Root: 3:         0.05223817        -0.00000162         0.00018470  
Root: 4:         0.07507180        -0.00000380         0.00025226  

Iteration:    4   Subspace Size:   31
Root: 1:        -0.02220711        -0.00000001         0.00001335  
Root: 2:         0.00897955        -0.00000007         0.00003151  
Root: 3:         0.05223807        -0.00000010         0.00003481  
Root: 4:         0.07507161        -0.00000019         0.00004870  

Iteration:    5   Subspace Size:   35
Root: 1:        -0.02220711        -0.00000000         0.00000201  
Root: 2:         0.00897955        -0.00000000         0.00000584  
Root: 3:         0.05223806        -0.00000000         0.00000627  
Root: 4:         0.07507160        -0.00000001         0.00001277  

Iteration:    6   Subspace Size:   39
Root: 1:        -0.02220711        -0.00000000         0.00000024  Converged
Root: 2:         0.00897955        -0.00000000         0.00000089  Converged
Root: 3:         0.05223806        -0.00000000         0.00000103  
Root: 4:         0.07507160        -0.00000000         0.00000234  

Iteration:    7   Subspace Size:   41
Root: 1:        -0.02220711        -0.00000000         0.00000020  Converged
Root: 2:         0.00897955        -0.00000000         0.00000062  Converged
Root: 3:         0.05223806        -0.00000000         0.00000015  Converged
Root: 4:         0.07507160        -0.00000000         0.00000040  Converged

Davidson converged in 7 iterations
41 sigma vectors were formed

  Root   Mult.   Total Energy (a.u.)   Ex. Energy (a.u.)     Ex. Energy (eV)     Ex. Energy (nm)        Osc. (a.u.)  
-------------------------------------------------------------------------------------------------------------------
     1  singlet       -779.57951948
     2  triplet       -779.51536920          0.06415029          1.74561787        710.25980508          0.00000000
     3  singlet       -779.48855908          0.09096040          2.47515812        500.91434510          0.31686889
     4  triplet       -779.48418254          0.09533694          2.59424970        477.91937994          0.00000000
     5  singlet       -779.47876953          0.10074995          2.74154521        452.24211559          0.40938871
     6  triplet       -779.44092403          0.13859546          3.77137367        328.75082539          0.00000000
     7  singlet       -779.43265981          0.14685968          3.99625443        310.25106878          0.09129470
     8  triplet       -779.41809049          0.16142899          4.39270571        282.25023235          0.00000000

Singlet  1: Largest CI coefficients:
  64  &  64 : closed :   0.992645

Triplet  2: Largest CI coefficients:
  63  &  64 :  open  :  -0.702474
  64  &  63 :  open  :   0.702474

Singlet  3: Largest CI coefficients:
  63  &  64 :  open  :   0.582631
  64  &  63 :  open  :   0.582631
  62  &  64 :  open  :   0.360000
  64  &  62 :  open  :   0.360000
  62  &  63 :  open  :  -0.127555
  63  &  62 :  open  :  -0.127555

Triplet  4: Largest CI coefficients:
  62  &  64 :  open  :  -0.674678
  64  &  62 :  open  :   0.674678
  62  &  63 :  open  :   0.191446
  63  &  62 :  open  :  -0.191446

Singlet  5: Largest CI coefficients:
  62  &  64 :  open  :   0.563117
  64  &  62 :  open  :   0.563117
  63  &  64 :  open  :  -0.383975
  64  &  63 :  open  :  -0.383975
  62  &  63 :  open  :  -0.145097
  63  &  62 :  open  :  -0.145097

Triplet  6: Largest CI coefficients:
  61  &  64 :  open  :   0.690162
  64  &  61 :  open  :  -0.690162

Singlet  7: Largest CI coefficients:
  61  &  64 :  open  :   0.674757
  64  &  61 :  open  :   0.674757
  61  &  63 :  open  :  -0.150658
  63  &  61 :  open  :  -0.150658
  63  &  63 : closed :   0.100253

Triplet  8: Largest CI coefficients:
  60  &  64 :  open  :   0.698406
  64  &  60 :  open  :  -0.698406

Singlet state dipole moments:

  Root       Dx         Dy         Dz         |D|  (Debye)
------------------------------------------------------------
     1   -15.6946    -1.0397     1.9234    15.8461
     2   -11.1024    -0.4398     0.3799    11.1176
     3   -10.1808     0.0801    -0.3775    10.1881
     4     3.4649    -2.9608     2.5392     5.2173

Triplet state dipole moments:

  Root       Dx         Dy         Dz         |D|  (Debye)
------------------------------------------------------------
     1   -15.2427    -1.6004     1.6722    15.4174
     2    -6.3062     1.4374    -1.9498     6.7555
     3     3.9911    -2.6872     2.0927     5.2468
     4     8.7550    -5.0106     4.1585    10.9110

Transition dipole moments between singlet states:

    Transition       Tx         Ty         Tz         |T| (a.u.)
------------------------------------------------------------------
     1 ->    2     2.2659    -0.2610    -0.1514     2.2859
     1 ->    3    -2.4392     0.3676     0.1014     2.4688
     1 ->    4     0.6610    -0.4256     0.5607     0.9656
     2 ->    3     1.7377     0.6534    -0.7635     2.0074
     2 ->    4     0.4627    -0.0128    -0.0166     0.4632
     3 ->    4    -1.0067     0.3017    -0.2198     1.0737

Transition dipole moments between triplet states:

    Transition       Tx         Ty         Tz         |T| (a.u.)
------------------------------------------------------------------
     1 ->    2     0.6923     0.1560    -0.1661     0.7289
     1 ->    3     0.0231     0.3009    -0.3711     0.4783
     1 ->    4     0.1279     0.0972    -0.0778     0.1785
     2 ->    3     0.5029    -0.2307     0.1900     0.5850
     2 ->    4    -0.28 in gcp call
 n=          32
 coors(1) =   -9.60822798808642        2.08735012221498     
 -5.191840908432244E-002
 coors(2) =   -7.43116376854608        3.39642056020096     
  0.193901569987180     
 elements:            7           6
 gcp_e =   0.000000000000000E+000
 echo:  F
 pbc:  F
 method =pbeh3c              
 in gcp call
 n=          32
 coors(1) =   -9.60822798808642        2.08735012221498     
 -5.191840908432244E-002
 coors(2) =   -7.43116376854608        3.39642056020096     
  0.193901569987180     
 elements:            7           6
 gcp_e =   0.000000000000000E+000
 echo:  F
 pbc:  F
 method =pbeh3c              
70    -0.0128    -0.0134     0.2876
     3 ->    4    -0.0758    -0.2371     0.0769     0.2606

Magnetic transition dipole moments and rotational strengths:

 Transition      Lx         Ly         Lz       R(len)     R(vel) (a.u.)
------------------------------------------------------------------------
 1 ->    2    -0.3210    -0.2205    -0.0991     0.6549     9.3975
 1 ->    3     0.2749    -0.1106     0.6765     0.6425     3.5629
 1 ->    4     0.1075     0.1916     0.0894    -0.0396    -0.0799

Electric transition quadrupole moments (Cartesian):

 Transition      Qxy        Qxz        Qyz        Qxx        Qyy        Qzz       norm (a.u.)
----------------------------------------------------------------------------------------------
 1 ->    2     1.8506    -0.7138    -0.2412   -10.5345    -0.0714     0.2401    10.7252
 1 ->    3    -1.8209     0.1860     0.1509     8.5437     0.1825    -0.0933     8.7413
 1 ->    4    -2.9056     2.5349     0.6274    13.8044     0.0001    -0.9688    14.3792


Building Xtilde...

Building Z-vector RHS...

 Generating 2nd functional diffs
Solving CPSCF equations
Using DIIS solver

 Iter         Residual      
------  --------------------
    1      3.576155287031
    2      8.479785029681
    3      0.778845715594
    4      0.113788276486
    5      0.018016624484
    6      0.006158847365
    7      0.003330714752
    8      0.001177704830
    9      0.000479254873
   10      0.000266573474
   11      0.000115254753
   12      0.000052362937
   13      0.000012790748
   14      0.000006231984
   15      0.000002901547
   16      0.000001629002
   17      0.000000655452

CPSCF converged

Building X...

Computing grad Generating 2nd functional diffs
 Generating 2nd functional diffs
Building Xtilde...

Building Z-vector RHS...

 Generating 2nd functional diffs
Solving CPSCF equations
Using DIIS solver

 Iter         Residual      
------  --------------------
    1      3.814980849120
    2      8.692299503030
    3      0.955881652361
    4      0.147137449523
    5      0.019584089999
    6      0.011278805588
    7      0.005767887042
    8      0.002114163497
    9      0.000475419553
   10      0.000173948218
   11      0.000088320150
   12      0.000048312691
   13      0.000016037706
   14      0.000008983209
   15      0.000003160018
   16      0.000002056174
   17      0.000000798456

CPSCF converged

Building X...

Computing grad Generating 2nd functional diffs
 Generating 2nd functional diffs
Building Xtilde...

Building Z-vector RHS...

 Generating 2nd functional diffs
Solving CPSCF equations
Using DIIS solver

 Iter         Residual      
------  --------------------
    1      2.090276197979
    2      3.707070526188
    3      0.479094423315
    4      0.049143431478
    5      0.015764270703
    6      0.007181601536
    7      0.002344062849
    8      0.001063627843
    9      0.000316555066
   10      0.000163721773
   11      0.000058633693
   12      0.000026004894
   13      0.000007817053
   14      0.000004191077
   15      0.000003111800
   16      0.000000838610

CPSCF converged

Building X...

 Generating 2nd functional diffs
 Generating 2nd functional diffs
Lower state energy:      -779.4885590795
Upper state energy:      -779.4787695320
Energy difference:          0.0097895475
 Energy calculation finished, energy:  0.000000000E+00

Converting Cartesians to HDLC

Converting Cartesians to HDLC

Converting Cartesians to HDLC
 in dlf_makehessian...
Finite-difference diagonal Hessian: 2nd point
Energy difference to 1st point:          0.00E+00 H
Abs. Gradient difference to 1st point:   1.08E-02
Testing convergence  in cycle    1
  Max grad  2.7888E-02 Target: 1.0000E-04 converged?   no
  RMS grad  7.7119E-03 Target: 6.6667E-05 converged?   no

Converting HDLC to Cartesians
 in gcp call
 n=          32
 coors(1) =   -9.51382343649821        2.14528097747769     
 -0.107970358989382     
 coors(2) =   -7.30331342340982        3.37654483507857     
  0.221967011339760     
 elements:            7           6
 gcp_e =    1.00000000000000     
 echo:  F
 pbc:  F
 method =pbeh3c              
DFTD Energy:    -0.0207258 hartree
gCP Energy:     0.0535425 hartree
| Total AOs: 316    Total MOs: 298
Setting up the DFT grid...
| time to set the grid = 0.07 s
DFT grid points: 367861 (11495 points/atom)

                      *** Start SCF Iterations ***

 Iter     DIIS Error       Energy change      Electrons        XC Energy           Energy        Time(s)
----------------------------------------------------------------------------------------------------------
Initial temperature is 0.250000
| Skip purify step
|    1     0.0426498859    -779.2983350155   125.9481877693   -64.4428804312    -779.2983350155     1.90  
|    2     0.0784400363      +7.4313250036   126.0000148586   -63.7405044880    -771.8670100119     1.85  
|    3     0.0367373261      -0.2396045226   126.0000160908   -63.7747186379    -772.1066145345     1.84  
|    4     0.0207236989      -0.0321900990   126.0000153667   -63.8332046043    -772.1388046335     1.80  
|    5     0.0043601774      -0.0136408382   126.0000154587   -63.8480027162    -772.1524454717     1.75  
|    6     0.0049148307      -0.0008825410   126.0000153983   -63.8527861337    -772.1533280127     1.69  
|    7     0.0006342232      -0.0003431698   126.0000154681   -63.8510730177    -772.1536711825     1.67  
|    8     0.0003401111      -0.0000188762   126.0000154693   -63.8535341035    -772.1536900587     1.61  
|    9     0.0000919026      -0.0000061816   126.0000154790   -63.8529167398    -772.1536962403     1.92  
|   10     0.0000804017      -0.0000009120   126.0000154839   -63.8527734019    -772.1536971523     1.56  
|   11     0.0000430425      -0.0000002011   126.0000154869   -63.8527880355    -772.1536973533     1.54  
----------------------------------------------------------------------------------------------------------
FINAL ENERGY: -772.1536973533 a.u.
Fractional Occupation Entropy: 0.0000000000
Mermin Free Energy:            -772.1536973533
DISPERSION CONTRIBUTION TO ENERGY: -0.0207258262 a.u.
GCP BSSE CORRECTION: 0.0535425495 a.u.
HOMO-LUMO GAP: 2.228 eV
CENTER OF MASS: {-0.023979, -0.087323, -0.073978} ANGS
DIPOLE MOMENT: {-8.256002, -1.207308, 2.879115} (|D| = 8.826577) DEBYE
Writing out molden info

Running Mulliken population analysis...


  Restricted hh-TDA Parameters
--------------------------------------------
Number of occupied orbitals:            64
Number of virtual orbitals:            234
Number of molecular orbitals:          298
Number of basis functions:             316
Multiplicity of target state:      singlet

 Generating 2nd functional diffs
Reference energy:             -779.4911773336
Number of electrons:           128.0000157333
XC energy:                     -65.1668923299

      Davidson Diagonalization Parameters
-----------------------------------------------
Number of roots to find:                    4
Number of guess vectors:                   15
Maximum subspace size:                    300
Number of vectors to save:                  4
Collapse vectors per root:                  2
Number of CSFs:                          2080
Maximum Davidson iterations:              500
Residual convergence:                 1.0e-06
Orthogonality tolerance:              1.0e-12
Use incremental sigma vectors:             No

Davidson memory usage:  12.89 MB

Guess Vectors:
  64 &  64 : closed :    -0.179094
  64 &  63 :  open  :    -0.107169
  64 &  62 :  open  :    -0.076919
  63 &  63 : closed :    -0.035245
  63 &  62 :  open  :    -0.004995
  64 &  61 :  open  :    -0.002628
  64 &  59 :  open  :     0.000821
  62 &  62 : closed :     0.025255
  64 &  60 :  open  :     0.029091
  64 &  58 :  open  :     0.030555
  64 &  57 :  open  :     0.055361
  63 &  61 :  open  :     0.069296
  63 &  59 :  open  :     0.072745
  64 &  56 :  open  :     0.090594
  62 &  61 :  open  :     0.099546

  Root           Eigenvalue       Energy Change        Residual
-------------------------------------------------------------------
Iteration:    0   Subspace Size:   15
Root: 1:        -0.08727365        -0.08727365         0.03712325  
Root: 2:         0.00779231         0.00779231         0.04063467  
Root: 3:         0.00808663         0.00808663         0.03613051  
Root: 4:         0.06133383         0.06133383         0.03617568  

Iteration:    1   Subspace Size:   19
Root: 1:        -0.08949920        -0.00222555         0.00445943  
Root: 2:         0.00407730        -0.00371501         0.00716031  
Root: 3:         0.00497984        -0.00310678         0.00907664  
Root: 4:         0.05722864        -0.00410519         0.00948843  

Iteration:    2   Subspace Size:   23
Root: 1:        -0.08953640        -0.00003720         0.00073157  
Root: 2:         0.00397683        -0.00010047         0.00156175  
Root: 3:         0.00477581        -0.00020404         0.00149166  
Root: 4:         0.05698842        -0.00024021         0.00300817  

Iteration:    3   Subspace Size:   27
Root: 1:        -0.08953737        -0.00000097         0.00009845  
Root: 2:         0.00397190        -0.00000492         0.00030561  
Root: 3:         0.00477053        -0.00000528         0.00033657  
Root: 4:         0.05696119        -0.00002723         0.00078191  

Iteration:    4   Subspace Size:   31
Root: 1:        -0.08953738        -0.00000001         0.00001389  
Root: 2:         0.00397173        -0.00000017         0.00005464  
Root: 3:         0.00477030        -0.00000023         0.00007350  
Root: 4:         0.05695969        -0.00000150         0.00017544  

Iteration:    5   Subspace Size:   35
Root: 1:        -0.08953738        -0.00000000         0.00000168  
Root: 2:         0.00397173        -0.00000001         0.00000826  
Root: 3:         0.00477029        -0.00000001         0.00001203  
Root: 4:         0.05695962        -0.00000007         0.00003412  

Iteration:    6   Subspace Size:   39
Root: 1:        -0.08953738        -0.00000000         0.00000024  Converged
Root: 2:         0.00397173        -0.00000000         0.00000130  
Root: 3:         0.00477029        -0.00000000         0.00000217  
Root: 4:         0.05695961        -0.00000000         0.00000780  

Iteration:    7   Subspace Size:   42
Root: 1:        -0.08953738        -0.00000000         0.00000023  Converged
Root: 2:         0.00397173        -0.00000000         0.00000021  Converged
Root: 3:         0.00477029        -0.00000000         0.00000039  Converged
Root: 4:         0.05695961        -0.00000000         0.00000168  

Iteration:    8   Subspace Size:   43
Root: 1:        -0.08953738         0.00000000         0.00000023  Converged
Root: 2:         0.00397173        -0.00000000         0.00000018  Converged
Root: 3:         0.00477029        -0.00000000         0.00000038  Converged
Root: 4:         0.05695961        -0.00000000         0.00000037  Converged

Davidson converged in 8 iterations
43 sigma vectors were formed

      Davidson Diagonalization Parameters
-----------------------------------------------
Number of roots to find:                    4
Number of guess vectors:                   15
Maximum subspace size:                    300
Number of vectors to save:                  4
Collapse vectors per root:                  2
Number of CSFs:                          2016
Maximum Davidson iterations:              500
Residual convergence:                 1.0e-06
Orthogonality tolerance:              1.0e-12
Use incremental sigma vectors:             No

Davidson memory usage:  12.58 MB

Guess Vectors:
  64 &  63 :  open  :    -0.107169
  64 &  62 :  open  :    -0.076919
  63 &  62 :  open  :    -0.004995
  64 &  61 :  open  :    -0.002628
  64 &  59 :  open  :     0.000821
  64 &  60 :  open  :     0.029091
  64 &  58 :  open  :     0.030555
  64 &  57 :  open  :     0.055361
  63 &  61 :  open  :     0.069296
  63 &  59 :  open  :     0.072745
  64 &  56 :  open  :     0.090594
  62 &  61 :  open  :     0.099546
  63 &  60 :  open  :     0.101015
  63 &  58 :  open  :     0.102479
  62 &  59 :  open  :     0.102996

  Root           Eigenvalue       Energy Change        Residual
-------------------------------------------------------------------
Iteration:    0   Subspace Size:   15
Root: 1:        -0.02627929        -0.02627929         0.02301994  
Root: 2:         0.00466859         0.00466859         0.02481818  
Root: 3:         0.05102905         0.05102905         0.02300432  
Root: 4:         0.07476148         0.07476148         0.02146677  

Iteration:    1   Subspace Size:   19
Root: 1:        -0.02753380        -0.00125451         0.00333594  
Root: 2:         0.00290695        -0.00176165         0.00485820  
Root: 3:         0.04905117        -0.00197788         0.00675486  
Root: 4:         0.07324185        -0.00151963         0.00650413  

Iteration:    2   Subspace Size:   23
Root: 1:        -0.02756094        -0.00002714         0.00046124  
Root: 2:         0.00284415        -0.00006279         0.00078270  
Root: 3:         0.04889803        -0.00015314         0.00150423  
Root: 4:         0.07309803        -0.00014381         0.00123214  

Iteration:    3   Subspace Size:   27
Root: 1:        -0.02756141        -0.00000048         0.00008078  
Root: 2:         0.00284265        -0.00000151         0.00015270  
Root: 3:         0.04889075        -0.00000728         0.00026877  
Root: 4:         0.07309224        -0.00000580         0.00028224  

Iteration:    4   Subspace Size:   31
Root: 1:        -0.02756142        -0.00000001         0.00001121  
Root: 2:         0.00284260        -0.00000005         0.00002775  
Root: 3:         0.04889054        -0.00000021         0.00004490  
Root: 4:         0.07309200        -0.00000023         0.00004843  

Iteration:    5   Subspace Size:   35
Root: 1:        -0.02756143        -0.00000000         0.00000133  
Root: 2:         0.00284260        -0.00000000         0.00000427  
Root: 3:         0.04889054        -0.00000001         0.00000840  
Root: 4:         0.07309200        -0.00000001         0.00001427  

Iteration:    6   Subspace Size:   39
Root: 1:        -0.02756143        -0.00000000         0.00000018  Converged
Root: 2:         0.00284260        -0.00000000         0.00000070  Converged
Root: 3:         0.04889054        -0.00000000         0.00000146  
Root: 4:         0.07309200        -0.00000000         0.00000273  

Iteration:    7   Subspace Size:   41
Root: 1:        -0.02756143        -0.00000000         0.00000017  Converged
Root: 2:         0.00284260        -0.00000000         0.00000069  Converged
Root: 3:         0.04889054        -0.00000000         0.00000023  Converged
Root: 4:         0.07309200        -0.00000000         0.00000055  Converged

Davidson converged in 7 iterations
41 sigma vectors were formed

  Root   Mult.   Total Energy (a.u.)   Ex. Energy (a.u.)     Ex. Energy (eV)     Ex. Energy (nm)        Osc. (a.u.)  
-------------------------------------------------------------------------------------------------------------------
     1  singlet       -779.58071472
     2  triplet       -779.51873876          0.06197596          1.68645139        735.17814711          0.00000000
     3  triplet       -779.48833474          0.09237998          2.51378680        493.21692968          0.00000000
     4  singlet       -779.48720560          0.09350911          2.54451203        487.26128760          0.67512714
     5  singlet       -779.48640704          0.09430768          2.56624205        483.13533233          0.01779332
     6  triplet       -779.44228680          0.13842792          3.76681474        329.14870858          0.00000000
     7  singlet       -779.43421772          0.14649700          3.98638552        311.01914244          0.08297475
     8  triplet       -779.41808534          0.16262938          4.42536987        280.16691086          0.00000000

Singlet  1: Largest CI coefficients:
  64  &  64 : closed :  -0.992139

Triplet  2: Largest CI coefficients:
  63  &  64 :  open  :   0.703035
  64  &  63 :  open  :  -0.703035

Triplet  3: Largest CI coefficients:
  62  &  64 :  open  :   0.673135
  64  &  62 :  open  :  -0.673135
  62  &  63 :  open  :  -0.198495
  63  &  62 :  open  :   0.198495

Singlet  4: Largest CI coefficients:
  63  &  64 :  open  :  -0.677942
  64  &  63 :  open  :  -0.677942
  62  &  64 :  open  :   0.163341
  64  &  62 :  open  :   0.163341

Singlet  5: Largest CI coefficients:
  62  &  64 :  open  :  -0.647615
  64  &  62 :  open  :  -0.647615
  62  &  63 :  open  :   0.207050
  63  &  62 :  open  :   0.207050
  63  &  64 :  open  :  -0.166182
  64  &  63 :  open  :  -0.166182

Triplet  6: Largest CI coefficients:
  61  &  64 :  open  :   0.688354
  64  &  61 :  open  :  -0.688354

Singlet  7: Largest CI coefficients:
  61  &  64 :  open  :   0.667935
  64  &  61 :  open  :   0.667935
  61  &  63 :  open  :  -0.163661
  63  &  61 :  open  :  -0.163661
  63  &  63 : closed :   0.153311

Triplet  8: Largest CI coefficients:
  60  &  64 :  open  :  -0.698342
  64  &  60 :  open  :   0.698342

Singlet state dipole moments:

  Root       Dx         Dy         Dz         |D|  (Debye)
------------------------------------------------------------
     1   -15.6361    -1.1002     1.8597    15.7847
     2   -14.6454    -1.7284     1.6992    14.8446
     3    -6.9807     1.1806    -1.6218     7.2632
     4     2.8055    -2.6088     2.1671     4.4014

Triplet state dipole moments:

  Root       Dx         Dy         Dz         |D|  (Debye)
------------------------------------------------------------
     1   -15.1376    -1.7743     1.6765    15.3332
     2    -6.4368     1.3788    -1.8987     6.8512
     3     3.4097    -2.3865     1.7799     4.5265
     4     9.0444    -4.6592     3.7664    10.8488

Transition dipole moments between singlet states:

    Transition       Tx         Ty         Tz         |T| (a.u.)
------------------------------------------------------------------
     1 ->    2     3.2517    -0.4937    -0.1115     3.2909
     1 ->    3     0.5265    -0.0061    -0.0761     0.5320
     1 ->    4    -0.6451     0.3947    -0.5269     0.9217
     2 ->    3    -0.6579    -0.3332     0.3925     0.8354
     2 ->    4    -1.2272     0.2682    -0.1489     1.2650
     3 ->    4     0.1277    -0.1215     0.1040     0.2047

Transition dipole moments between triplet states:

    Transition       Tx         Ty         Tz         |T| (a.u.)
------------------------------------------------------------------
     1 ->    2     0.0993    -0.0081     0.0360     0.1060
     1 ->    3     0.0627    -0.3330     0.3938     0.5195
     1 ->    4     0.0721     0.1178    -0.0797     0.1595
     2 ->    3    -0.4933     0.1702    -0.1223     0.5360
     2 ->    4    -0.2690     0.0050    -0.0306     0.2708
     3 ->    4     0.0353     0. in gcp call
 n=          32
 coors(1) =   -9.51382343649821        2.14528097747769     
 -0.107970358989382     
 coors(2) =   -7.30331342340982        3.37654483507857     
  0.221967011339760     
 elements:            7           6
 gcp_e =   0.000000000000000E+000
 echo:  F
 pbc:  F
 method =pbeh3c              
 in gcp call
 n=          32
 coors(1) =   -9.51382343649821        2.14528097747769     
 -0.107970358989382     
 coors(2) =   -7.30331342340982        3.37654483507857     
  0.221967011339760     
 elements:            7           6
 gcp_e =   0.000000000000000E+000
 echo:  F
 pbc:  F
 method =pbeh3c              
2498    -0.0835     0.2657

Magnetic transition dipole moments and rotational strengths:

 Transition      Lx         Ly         Lz       R(len)     R(vel) (a.u.)
------------------------------------------------------------------------
 1 ->    2    -0.4103    -0.0560    -0.6427     1.2349    22.6537
 1 ->    3    -0.0439    -0.2323     0.2735     0.0425     0.4033
 1 ->    4    -0.0984    -0.1799    -0.0708    -0.0297    -0.0621

Electric transition quadrupole moments (Cartesian):

 Transition      Qxy        Qxz        Qyz        Qxx        Qyy        Qzz       norm (a.u.)
----------------------------------------------------------------------------------------------
 1 ->    2     2.3951    -0.5358    -0.2383   -12.8513    -0.1532     0.1823    13.0879
 1 ->    3     0.5143    -0.4854    -0.1475    -3.6225    -0.0355     0.1971     3.6993
 1 ->    4     2.4926    -2.1346    -0.5673   -13.5941    -0.0229     0.8490    14.0219


Building Xtilde...

Building Z-vector RHS...

 Generating 2nd functional diffs
Solving CPSCF equations
Using DIIS solver

 Iter         Residual      
------  --------------------
    1      3.806093610448
    2      9.223427500335
    3      0.765798551973
    4      0.084477047618
    5      0.016844818012
    6      0.009647404318
    7      0.003301325117
    8      0.001632796012
    9      0.000869790751
   10      0.000416314181
   11      0.000155059688
   12      0.000069685509
   13      0.000013046796
   14      0.000007184865
   15      0.000002193508
   16      0.000001030242
   17      0.000000563423

CPSCF converged

Building X...

Computing grad Generating 2nd functional diffs
 Generating 2nd functional diffs
Building Xtilde...

Building Z-vector RHS...

 Generating 2nd functional diffs
Solving CPSCF equations
Using DIIS solver

 Iter         Residual      
------  --------------------
    1      4.402453048721
    2      8.869275678772
    3      1.253920899265
    4      0.167830323226
    5      0.022605302903
    6      0.013450494796
    7      0.006783544180
    8      0.002711725372
    9      0.000643648508
   10      0.000217293999
   11      0.000072286416
   12      0.000044108797
   13      0.000014697155
   14      0.000007919819
   15      0.000003667199
   16      0.000001737816
   17      0.000000733659

CPSCF converged

Building X...

Computing grad Generating 2nd functional diffs
 Generating 2nd functional diffs
Building Xtilde...

Building Z-vector RHS...

 Generating 2nd functional diffs
Solving CPSCF equations
Using DIIS solver

 Iter         Residual      
------  --------------------
    1      0.977167454115
    2      1.695986292632
    3      0.188398197767
    4      0.022239851615
    5      0.008447235720
    6      0.003367173480
    7      0.001176174427
    8      0.000432076189
    9      0.000121465379
   10      0.000053125869
   11      0.000019973340
   12      0.000008050443
   13      0.000004258478
   14      0.000002159845
   15      0.000001493137
   16      0.000000673269

CPSCF converged

Building X...

 Generating 2nd functional diffs
 Generating 2nd functional diffs
Lower state energy:      -779.4872056047
Upper state energy:      -779.4864070408
Energy difference:          0.0007985639
 Energy calculation finished, energy:  0.000000000E+00

Converting Cartesians to HDLC

Converting Cartesians to HDLC

Converting Cartesians to HDLC
 in dlf_makehessian...
Updating Hessian with the BFGS update, No     1
Testing convergence  in cycle    2
    Energy  0.0000E+00 Target: 1.0000E-05 converged?  yes
  Max step  1.2588E+00 Target: 4.0000E-04 converged?   no
  RMS step  1.5809E-01 Target: 2.6667E-04 converged?   no
  Max grad  4.7787E-02 Target: 1.0000E-04 converged?   no
  RMS grad  1.7574E-02 Target: 6.6667E-05 converged?   no

Converting HDLC to Cartesians
 in gcp call
 n=          32
 coors(1) =   -9.49290883735483        2.13877228726832     
 -0.115476934765810     
 coors(2) =   -7.27650099779133        3.36470123780041     
  0.214602557719585     
 elements:            7           6
 gcp_e =    1.00000000000000     
 echo:  F
 pbc:  F
 method =pbeh3c              
DFTD Energy:    -0.0207498 hartree
gCP Energy:     0.0536649 hartree
| Total AOs: 316    Total MOs: 298
Setting up the DFT grid...
| time to set the grid = 0.07 s
DFT grid points: 367820 (11494 points/atom)

                      *** Start SCF Iterations ***

 Iter     DIIS Error       Energy change      Electrons        XC Energy           Energy        Time(s)
----------------------------------------------------------------------------------------------------------
Initial temperature is 0.250000
| Skip purify step
|    1     0.0327230337    -779.3484171575   126.0198386616   -64.4761945931    -779.3484171575     1.89  
|    2     0.0717111396      +7.4707082789   126.0000110734   -63.7310190083    -771.8777088786     1.84  
|    3     0.0266345554      -0.2498171240   126.0000120669   -63.7658424909    -772.1275260026     1.83  
|    4     0.0180699901      -0.0123826662   126.0000117711   -63.8099791821    -772.1399086688     1.75  
|    5     0.0097360836      -0.0102252317   126.0000118186   -63.8300709994    -772.1501339005     1.71  
|    6     0.0044383157      -0.0038067165   126.0000118146   -63.8485857065    -772.1539406170     1.71  
|    7     0.0012727222      -0.0010455813   126.0000118771   -63.8563577448    -772.1549861983     1.67  
|    8     0.0004877989      -0.0000859825   126.0000118798   -63.8616725889    -772.1550721808     1.63  
|    9     0.0001579493      -0.0000096368   126.0000118875   -63.8615373490    -772.1550818176     1.92  
|   10     0.0000817842      -0.0000017888   126.0000118923   -63.8616768719    -772.1550836064     1.55  
|   11     0.0000499250      -0.0000003920   126.0000118948   -63.8618065885    -772.1550839984     1.53  
----------------------------------------------------------------------------------------------------------
FINAL ENERGY: -772.1550839984 a.u.
Fractional Occupation Entropy: 0.0000000000
Mermin Free Energy:            -772.1550839984
DISPERSION CONTRIBUTION TO ENERGY: -0.0207498360 a.u.
GCP BSSE CORRECTION: 0.0536649239 a.u.
HOMO-LUMO GAP: 2.262 eV
CENTER OF MASS: {-0.024298, -0.087271, -0.071321} ANGS
DIPOLE MOMENT: {-8.054187, -1.201053, 2.755333} (|D| = 8.596762) DEBYE
Writing out molden info

Running Mulliken population analysis...


  Restricted hh-TDA Parameters
--------------------------------------------
Number of occupied orbitals:            64
Number of virtual orbitals:            234
Number of molecular orbitals:          298
Number of basis functions:             316
Multiplicity of target state:      singlet

 Generating 2nd functional diffs
Reference energy:             -779.4920514535
Number of electrons:           128.0000120834
XC energy:                     -65.1761004491

      Davidson Diagonalization Parameters
-----------------------------------------------
Number of roots to find:                    4
Number of guess vectors:                   15
Maximum subspace size:                    300
Number of vectors to save:                  4
Collapse vectors per root:                  2
Number of CSFs:                          2080
Maximum Davidson iterations:              500
Residual convergence:                 1.0e-06
Orthogonality tolerance:              1.0e-12
Use incremental sigma vectors:             No

Davidson memory usage:  12.89 MB

Guess Vectors:
  64 &  64 : closed :    -0.181314
  64 &  63 :  open  :    -0.108096
  64 &  62 :  open  :    -0.077787
  63 &  63 : closed :    -0.034877
  63 &  62 :  open  :    -0.004569
  64 &  61 :  open  :    -0.001904
  64 &  59 :  open  :     0.000038
  62 &  62 : closed :     0.025740
  64 &  60 :  open  :     0.028055
  64 &  58 :  open  :     0.028856
  64 &  57 :  open  :     0.052571
  63 &  61 :  open  :     0.071314
  63 &  59 :  open  :     0.073256
  64 &  56 :  open  :     0.092377
  63 &  60 :  open  :     0.101273

  Root           Eigenvalue       Energy Change        Residual
-------------------------------------------------------------------
Iteration:    0   Subspace Size:   15
Root: 1:        -0.08923952        -0.08923952         0.03706487  
Root: 2:         0.00741272         0.00741272         0.04320756  
Root: 3:         0.00783813         0.00783813         0.03800482  
Root: 4:         0.06079064         0.06079064         0.03613521  

Iteration:    1   Subspace Size:   19
Root: 1:        -0.09145553        -0.00221601         0.00443629  
Root: 2:         0.00364102        -0.00377170         0.00724089  
Root: 3:         0.00380047        -0.00403766         0.01064806  
Root: 4:         0.05677149        -0.00401916         0.01045402  

Iteration:    2   Subspace Size:   23
Root: 1:        -0.09149253        -0.00003700         0.00070171  
Root: 2:         0.00352144        -0.00011958         0.00184682  
Root: 3:         0.00353918        -0.00026129         0.00158388  
Root: 4:         0.05646083        -0.00031066         0.00405907  

Iteration:    3   Subspace Size:   27
Root: 1:        -0.09149342        -0.00000089         0.00009822  
Root: 2:         0.00351322        -0.00000822         0.00038660  
Root: 3:         0.00353395        -0.00000523         0.00032449  
Root: 4:         0.05641150        -0.00004933         0.00100599  

Iteration:    4   Subspace Size:   31
Root: 1:        -0.09149344        -0.00000001         0.00001379  
Root: 2:         0.00351290        -0.00000032         0.00008159  
Root: 3:         0.00353376        -0.00000019         0.00005867  
Root: 4:         0.05640889        -0.00000261         0.00022194  

Iteration:    5   Subspace Size:   35
Root: 1:        -0.09149344        -0.00000000         0.00000174  
Root: 2:         0.00351289        -0.00000001         0.00001388  
Root: 3:         0.00353376        -0.00000001         0.00000864  
Root: 4:         0.05640875        -0.00000013         0.00005359  

Iteration:    6   Subspace Size:   39
Root: 1:        -0.09149344        -0.00000000         0.00000027  Converged
Root: 2:         0.00351289        -0.00000000         0.00000265  
Root: 3:         0.00353376        -0.00000000         0.00000139  
Root: 4:         0.05640875        -0.00000001         0.00001173  

Iteration:    7   Subspace Size:   42
Root: 1:        -0.09149344        -0.00000000         0.00000026  Converged
Root: 2:         0.00351289        -0.00000000         0.00000050  Converged
Root: 3:         0.00353376        -0.00000000         0.00000025  Converged
Root: 4:         0.05640875        -0.00000000         0.00000244  

Iteration:    8   Subspace Size:   43
Root: 1:        -0.09149344        -0.00000000         0.00000026  Converged
Root: 2:         0.00351289        -0.00000000         0.00000050  Converged
Root: 3:         0.00353376        -0.00000000         0.00000025  Converged
Root: 4:         0.05640875        -0.00000000         0.00000049  Converged

Davidson converged in 8 iterations
43 sigma vectors were formed

      Davidson Diagonalization Parameters
-----------------------------------------------
Number of roots to find:                    4
Number of guess vectors:                   15
Maximum subspace size:                    300
Number of vectors to save:                  4
Collapse vectors per root:                  2
Number of CSFs:                          2016
Maximum Davidson iterations:              500
Residual convergence:                 1.0e-06
Orthogonality tolerance:              1.0e-12
Use incremental sigma vectors:             No

Davidson memory usage:  12.58 MB

Guess Vectors:
  64 &  63 :  open  :    -0.108096
  64 &  62 :  open  :    -0.077787
  63 &  62 :  open  :    -0.004569
  64 &  61 :  open  :    -0.001904
  64 &  59 :  open  :     0.000038
  64 &  60 :  open  :     0.028055
  64 &  58 :  open  :     0.028856
  64 &  57 :  open  :     0.052571
  63 &  61 :  open  :     0.071314
  63 &  59 :  open  :     0.073256
  64 &  56 :  open  :     0.092377
  63 &  60 :  open  :     0.101273
  62 &  61 :  open  :     0.101623
  63 &  58 :  open  :     0.102075
  62 &  59 :  open  :     0.103565

  Root           Eigenvalue       Energy Change        Residual
-------------------------------------------------------------------
Iteration:    0   Subspace Size:   15
Root: 1:        -0.02712898        -0.02712898         0.02309440  
Root: 2:         0.00357599         0.00357599         0.02560976  
Root: 3:         0.05101522         0.05101522         0.02315626  
Root: 4:         0.07360107         0.07360107         0.02139661  

Iteration:    1   Subspace Size:   19
Root: 1:        -0.02840436        -0.00127538         0.00341257  
Root: 2:         0.00169526        -0.00188073         0.00512699  
Root: 3:         0.04898459        -0.00203063         0.00706648  
Root: 4:         0.07209314        -0.00150793         0.00641877  

Iteration:    2   Subspace Size:   23
Root: 1:        -0.02843366        -0.00002930         0.00047516  
Root: 2:         0.00162624        -0.00006902         0.00080139  
Root: 3:         0.04881566        -0.00016893         0.00150969  
Root: 4:         0.07195188        -0.00014126         0.00117872  

Iteration:    3   Subspace Size:   27
Root: 1:        -0.02843417        -0.00000051         0.00008024  
Root: 2:         0.00162465        -0.00000159         0.00014675  
Root: 3:         0.04880827        -0.00000739         0.00026990  
Root: 4:         0.07194662        -0.00000526         0.00026607  

Iteration:    4   Subspace Size:   31
Root: 1:        -0.02843418        -0.00000001         0.00001143  
Root: 2:         0.00162461        -0.00000004         0.00002743  
Root: 3:         0.04880807        -0.00000021         0.00004715  
Root: 4:         0.07194641        -0.00000021         0.00004449  

Iteration:    5   Subspace Size:   35
Root: 1:        -0.02843418        -0.00000000         0.00000142  
Root: 2:         0.00162461        -0.00000000         0.00000432  
Root: 3:         0.04880806        -0.00000001         0.00000866  
Root: 4:         0.07194641        -0.00000001         0.00001256  

Iteration:    6   Subspace Size:   39
Root: 1:        -0.02843418        -0.00000000         0.00000019  Converged
Root: 2:         0.00162461        -0.00000000         0.00000073  Converged
Root: 3:         0.04880806        -0.00000000         0.00000151  
Root: 4:         0.07194641        -0.00000000         0.00000244  

Iteration:    7   Subspace Size:   41
Root: 1:        -0.02843418        -0.00000000         0.00000019  Converged
Root: 2:         0.00162461        -0.00000000         0.00000072  Converged
Root: 3:         0.04880806        -0.00000000         0.00000024  Converged
Root: 4:         0.07194641        -0.00000000         0.00000046  Converged

Davidson converged in 7 iterations
41 sigma vectors were formed

  Root   Mult.   Total Energy (a.u.)   Ex. Energy (a.u.)     Ex. Energy (eV)     Ex. Energy (nm)        Osc. (a.u.)  
-------------------------------------------------------------------------------------------------------------------
     1  singlet       -779.58354489
     2  triplet       -779.52048563          0.06305926          1.71592944        722.54847859          0.00000000
     3  triplet       -779.49042685          0.09311804          2.53387049        489.30764723          0.00000000
     4  singlet       -779.48853856          0.09500633          2.58525326        479.58249429          0.03497379
     5  singlet       -779.48851770          0.09502719          2.58582111        479.47717752          0.66708430
     6  triplet       -779.44324339          0.14030150          3.81779737        324.75327683          0.00000000
     7  singlet       -779.43564271          0.14790218          4.02462254        308.06422102          0.07801445
     8  triplet       -779.42010505          0.16343985          4.44742374        278.77762006          0.00000000

Singlet  1: Largest CI coefficients:
  64  &  64 : closed :   0.992294

Triplet  2: Largest CI coefficients:
  63  &  64 :  open  :   0.703078
  64  &  63 :  open  :  -0.703078

Triplet  3: Largest CI coefficients:
  62  &  64 :  open  :   0.674585
  64  &  62 :  open  :  -0.674585
  62  &  63 :  open  :  -0.194070
  63  &  62 :  open  :   0.194070

Singlet  4: Largest CI coefficients:
  62  &  64 :  open  :  -0.635772
  64  &  62 :  open  :  -0.635772
  63  &  64 :  open  :  -0.214238
  64  &  63 :  open  :  -0.214238
  62  &  63 :  open  :   0.199386
  63  &  62 :  open  :   0.199386

Singlet  5: Largest CI coefficients:
  63  &  64 :  open  :  -0.664409
  64  &  63 :  open  :  -0.664409
  62  &  64 :  open  :   0.209708
  64  &  62 :  open  :   0.209708

Triplet  6: Largest CI coefficients:
  61  &  64 :  open  :   0.687738
  64  &  61 :  open  :  -0.687738

Singlet  7: Largest CI coefficients:
  61  &  64 :  open  :  -0.671031
  64  &  61 :  open  :  -0.671031
  61  &  63 :  open  :   0.156183
  63  &  61 :  open  :   0.156183
  63  &  63 : closed :  -0.140312

Triplet  8: Largest CI coefficients:
  60  &  64 :  open  :  -0.698088
  64  &  60 :  open  :   0.698088

Singlet state dipole moments:

  Root       Dx         Dy         Dz         |D|  (Debye)
------------------------------------------------------------
     1   -15.7064    -1.1315     1.8395    15.8542
     2    -7.1041     1.0042    -1.4227     7.3144
     3   -14.4553    -1.5970     1.5273    14.6233
     4     3.2596    -2.7049     2.1699     4.7592

Triplet state dipole moments:

  Root       Dx         Dy         Dz         |D|  (Debye)
------------------------------------------------------------
     1   -15.0757    -1.8063     1.6644    15.2744
     2    -6.2869     1.3217    -1.8415     6.6830
     3     3.7698    -2.4979     1.8225     4.8757
     4     9.0902    -4.6549     3.6599    10.8487

Transition dipole moments between singlet states:

    Transition       Tx         Ty         Tz         |T| (a.u.)
------------------------------------------------------------------
     1 ->    2    -0.7380     0.0406     0.0770     0.7431
     1 ->    3    -3.2050     0.4990     0.0928     3.2450
     1 ->    4    -0.6384     0.3729    -0.4946     0.8895
     2 ->    3    -0.8807    -0.3986     0.4674     1.0737
     2 ->    4    -0.0830     0.1094    -0.0932     0.1660
     3 ->    4     1.1965    -0.2758     0.1624     1.2385

Transition dipole moments between triplet states:

    Transition       Tx         Ty         Tz         |T| (a.u.)
------------------------------------------------------------------
     1 ->    2     0.1203    -0.0034     0.0325     0.1247
     1 ->    3     0.0748    -0.3186     0.3726     0.4959
     1 ->    4     0.0613     0.1180    -0.0794     0.1549
     2 ->    3    -0.5118     0.1769    -0.1249     0.5557
     2 ->    4    -0.2704     0.0037    -0.0304     0.2721
     3 ->    4     0.0491     0. in gcp call
 n=          32
 coors(1) =   -9.49290883735483        2.13877228726832     
 -0.115476934765810     
 coors(2) =   -7.27650099779133        3.36470123780041     
  0.214602557719585     
 elements:            7           6
 gcp_e =   0.000000000000000E+000
 echo:  F
 pbc:  F
 method =pbeh3c              
 in gcp call
 n=          32
 coors(1) =   -9.49290883735483        2.13877228726832     
 -0.115476934765810     
 coors(2) =   -7.27650099779133        3.36470123780041     
  0.214602557719585     
 elements:            7           6
 gcp_e =   0.000000000000000E+000
 echo:  F
 pbc:  F
 method =pbeh3c              
2437    -0.0787     0.2607

Magnetic transition dipole moments and rotational strengths:

 Transition      Lx         Ly         Lz       R(len)     R(vel) (a.u.)
------------------------------------------------------------------------
 1 ->    2     0.0759     0.2288    -0.2256     0.0641     0.9675
 1 ->    3     0.4011     0.0483     0.6690     1.1994    25.2514
 1 ->    4    -0.0920    -0.1629    -0.0563    -0.0258    -0.0549

Electric transition quadrupole moments (Cartesian):

 Transition      Qxy        Qxz        Qyz        Qxx        Qyy        Qzz       norm (a.u.)
----------------------------------------------------------------------------------------------
 1 ->    2    -0.6618     0.5067     0.1572     4.5007     0.0374    -0.1960     4.5842
 1 ->    3    -2.3455     0.5027     0.2182    12.7068     0.1435    -0.1551    12.9348
 1 ->    4     2.3692    -1.9978    -0.5363   -13.3070    -0.0108     0.7769    13.6957


Building Xtilde...

Building Z-vector RHS...

 Generating 2nd functional diffs
Solving CPSCF equations
Using DIIS solver

 Iter         Residual      
------  --------------------
    1      4.211641236410
    2      8.504586535080
    3      1.204474625620
    4      0.161285780267
    5      0.020719811026
    6      0.012216800555
    7      0.006198554523
    8      0.002537619961
    9      0.000615760455
   10      0.000200230385
   11      0.000066012238
   12      0.000039738868
   13      0.000012441196
   14      0.000006986571
   15      0.000003252788
   16      0.000001557433
   17      0.000000618198

CPSCF converged

Building X...

Computing grad Generating 2nd functional diffs
 Generating 2nd functional diffs
Building Xtilde...

Building Z-vector RHS...

 Generating 2nd functional diffs
Solving CPSCF equations
Using DIIS solver

 Iter         Residual      
------  --------------------
    1      3.690559893439
    2      8.849782049489
    3      0.746610909619
    4      0.075547542033
    5      0.015929513418
    6      0.009285688665
    7      0.003072694834
    8      0.001525580229
    9      0.000795355290
   10      0.000372094491
   11      0.000135978958
   12      0.000058648427
   13      0.000011454364
   14      0.000006624146
   15      0.000002210536
   16      0.000001118288
   17      0.000000618961

CPSCF converged

Building X...

Computing grad Generating 2nd functional diffs
 Generating 2nd functional diffs
Building Xtilde...

Building Z-vector RHS...

 Generating 2nd functional diffs
Solving CPSCF equations
Using DIIS solver

 Iter         Residual      
------  --------------------
    1      1.195340516552
    2      2.056831754722
    3      0.236006821045
    4      0.027989116594
    5      0.010090214940
    6      0.004111607639
    7      0.001394213645
    8      0.000537557987
    9      0.000145033739
   10      0.000066750782
   11      0.000023840352
   12      0.000009742979
   13      0.000004472803
   14      0.000002422804
   15      0.000001876987
   16      0.000000687935

CPSCF converged

Building X...

 Generating 2nd functional diffs
 Generating 2nd functional diffs
Lower state energy:      -779.4885385648
Upper state energy:      -779.4885176968
Energy difference:          0.0000208681
 Energy calculation finished, energy:  0.000000000E+00

Converting Cartesians to HDLC

Converting Cartesians to HDLC

Converting Cartesians to HDLC
 in dlf_makehessian...
Updating Hessian with the BFGS update, No     2
Testing convergence  in cycle    3
    Energy  0.0000E+00 Target: 1.0000E-05 converged?  yes
  Max step  1.6117E+00 Target: 4.0000E-04 converged?   no
  RMS step  2.0195E-01 Target: 2.6667E-04 converged?   no
  Max grad  2.0814E-02 Target: 1.0000E-04 converged?   no
  RMS grad  6.1908E-03 Target: 6.6667E-05 converged?   no

Converting HDLC to Cartesians
 in gcp call
 n=          32
 coors(1) =   -9.47774129160392        2.12439457319064     
 -0.123799782838861     
 coors(2) =   -7.26137705047179        3.35624855398854     
  0.206043909542041     
 elements:            7           6
 gcp_e =    1.00000000000000     
 echo:  F
 pbc:  F
 method =pbeh3c              
DFTD Energy:    -0.0207710 hartree
gCP Energy:     0.0536723 hartree
| Total AOs: 316    Total MOs: 298
Setting up the DFT grid...
| time to set the grid = 0.08 s
DFT grid points: 367804 (11493 points/atom)

                      *** Start SCF Iterations ***

 Iter     DIIS Error       Energy change      Electrons        XC Energy           Energy        Time(s)
----------------------------------------------------------------------------------------------------------
Initial temperature is 0.250000
| Skip purify step
|    1     0.0340960968    -779.3426387563   126.0173712050   -64.4818089641    -779.3426387563     1.91  
|    2     0.0679746308      +7.4630270032   126.0000067544   -63.7333406439    -771.8796117531     1.84  
|    3     0.0306732733      -0.2467986271   126.0000076814   -63.7711309166    -772.1264103802     1.83  
|    4     0.0169156681      -0.0139660960   126.0000073975   -63.8150200596    -772.1403764762     1.78  
|    5     0.0093395778      -0.0103681875   126.0000074513   -63.8359179809    -772.1507446637     1.72  
|    6     0.0043589878      -0.0035943686   126.0000074694   -63.8547119946    -772.1543390324     1.71  
|    7     0.0010184757      -0.0009347294   126.0000074986   -63.8618087547    -772.1552737618     1.69  
|    8     0.0004083677      -0.0000630428   126.0000074965   -63.8666544687    -772.1553368046     1.62  
|    9     0.0001494219      -0.0000076034   126.0000074983   -63.8664181484    -772.1553444080     1.94  
|   10     0.0000711214      -0.0000013539   126.0000074992   -63.8664729138    -772.1553457620     1.57  
|   11     0.0000431660      -0.0000003460   126.0000074988   -63.8665830940    -772.1553461080     1.54  
----------------------------------------------------------------------------------------------------------
FINAL ENERGY: -772.1553461080 a.u.
Fractional Occupation Entropy: 0.0000000000
Mermin Free Energy:            -772.1553461080
DISPERSION CONTRIBUTION TO ENERGY: -0.0207710465 a.u.
GCP BSSE CORRECTION: 0.0536723300 a.u.
HOMO-LUMO GAP: 2.314 eV
CENTER OF MASS: {-0.024288, -0.084527, -0.068315} ANGS
DIPOLE MOMENT: {-7.746706, -1.256968, 2.615910} (|D| = 8.272509) DEBYE
Writing out molden info

Running Mulliken population analysis...


  Restricted hh-TDA Parameters
--------------------------------------------
Number of occupied orbitals:            64
Number of virtual orbitals:            234
Number of molecular orbitals:          298
Number of basis functions:             316
Multiplicity of target state:      singlet

 Generating 2nd functional diffs
Reference energy:             -779.4917101253
Number of electrons:           128.0000076178
XC energy:                     -65.1809773785

      Davidson Diagonalization Parameters
-----------------------------------------------
Number of roots to find:                    4
Number of guess vectors:                   15
Maximum subspace size:                    300
Number of vectors to save:                  4
Collapse vectors per root:                  2
Number of CSFs:                          2080
Maximum Davidson iterations:              500
Residual convergence:                 1.0e-06
Orthogonality tolerance:              1.0e-12
Use incremental sigma vectors:             No

Davidson memory usage:  12.89 MB

Guess Vectors:
  64 &  64 : closed :    -0.184449
  64 &  63 :  open  :    -0.109470
  64 &  62 :  open  :    -0.078611
  63 &  63 : closed :    -0.034491
  63 &  62 :  open  :    -0.003632
  64 &  61 :  open  :    -0.000769
  64 &  59 :  open  :    -0.000668
  64 &  58 :  open  :     0.026932
  64 &  60 :  open  :     0.026955
  62 &  62 : closed :     0.027226
  64 &  57 :  open  :     0.048058
  63 &  61 :  open  :     0.074210
  63 &  59 :  open  :     0.074311
  64 &  56 :  open  :     0.093375
  63 &  58 :  open  :     0.101911

  Root           Eigenvalue       Energy Change        Residual
-------------------------------------------------------------------
Iteration:    0   Subspace Size:   15
Root: 1:        -0.09242893        -0.09242893         0.03651905  
Root: 2:         0.00614673         0.00614673         0.04283282  
Root: 3:         0.00649126         0.00649126         0.03760919  
Root: 4:         0.06045554         0.06045554         0.03564586  

Iteration:    1   Subspace Size:   19
Root: 1:        -0.09452784        -0.00209891         0.00452329  
Root: 2:         0.00244875        -0.00369797         0.00675054  
Root: 3:         0.00261129        -0.00387997         0.01026966  
Root: 4:         0.05648682        -0.00396871         0.00996053  

Iteration:    2   Subspace Size:   23
Root: 1:        -0.09456615        -0.00003831         0.00067055  
Root: 2:         0.00235253        -0.00009622         0.00179752  
Root: 3:         0.00236370        -0.00024759         0.00113519  
Root: 4:         0.05621747        -0.00026935         0.00355678  

Iteration:    3   Subspace Size:   27
Root: 1:        -0.09456691        -0.00000077         0.00009033  
Root: 2:         0.00234490        -0.00000763         0.00036499  
Root: 3:         0.00236128        -0.00000242         0.00020590  
Root: 4:         0.05617764        -0.00003983         0.00092136  

Iteration:    4   Subspace Size:   31
Root: 1:        -0.09456693        -0.00000001         0.00001366  
Root: 2:         0.00234463        -0.00000028         0.00007582  
Root: 3:         0.00236121        -0.00000007         0.00004153  
Root: 4:         0.05617538        -0.00000226         0.00019762  

Iteration:    5   Subspace Size:   35
Root: 1:        -0.09456693        -0.00000000         0.00000164  
Root: 2:         0.00234462        -0.00000001         0.00001313  
Root: 3:         0.00236120        -0.00000000         0.00000689  
Root: 4:         0.05617528        -0.00000011         0.00004701  

Iteration:    6   Subspace Size:   39
Root: 1:        -0.09456693        -0.00000000         0.00000025  Converged
Root: 2:         0.00234461        -0.00000000         0.00000225  
Root: 3:         0.00236120        -0.00000000         0.00000113  
Root: 4:         0.05617527        -0.00000001         0.00001087  

Iteration:    7   Subspace Size:   42
Root: 1:        -0.09456693        -0.00000000         0.00000024  Converged
Root: 2:         0.00234461        -0.00000000         0.00000041  Converged
Root: 3:         0.00236120        -0.00000000         0.00000018  Converged
Root: 4:         0.05617527        -0.00000000         0.00000249  

Iteration:    8   Subspace Size:   43
Root: 1:        -0.09456693        -0.00000000         0.00000024  Converged
Root: 2:         0.00234461        -0.00000000         0.00000041  Converged
Root: 3:         0.00236120        -0.00000000         0.00000018  Converged
Root: 4:         0.05617527        -0.00000000         0.00000054  Converged

Davidson converged in 8 iterations
43 sigma vectors were formed

      Davidson Diagonalization Parameters
-----------------------------------------------
Number of roots to find:                    4
Number of guess vectors:                   15
Maximum subspace size:                    300
Number of vectors to save:                  4
Collapse vectors per root:                  2
Number of CSFs:                          2016
Maximum Davidson iterations:              500
Residual convergence:                 1.0e-06
Orthogonality tolerance:              1.0e-12
Use incremental sigma vectors:             No

Davidson memory usage:  12.58 MB

Guess Vectors:
  64 &  63 :  open  :    -0.109470
  64 &  62 :  open  :    -0.078611
  63 &  62 :  open  :    -0.003632
  64 &  61 :  open  :    -0.000769
  64 &  59 :  open  :    -0.000668
  64 &  58 :  open  :     0.026932
  64 &  60 :  open  :     0.026955
  64 &  57 :  open  :     0.048058
  63 &  61 :  open  :     0.074210
  63 &  59 :  open  :     0.074311
  64 &  56 :  open  :     0.093375
  63 &  58 :  open  :     0.101911
  63 &  60 :  open  :     0.101934
  62 &  61 :  open  :     0.105068
  62 &  59 :  open  :     0.105169

  Root           Eigenvalue       Energy Change        Residual
-------------------------------------------------------------------
Iteration:    0   Subspace Size:   15
Root: 1:        -0.02851993        -0.02851993         0.02317077  
Root: 2:         0.00251584         0.00251584         0.02647445  
Root: 3:         0.05122965         0.05122965         0.02319829  
Root: 4:         0.07228235         0.07228235         0.02130893  

Iteration:    1   Subspace Size:   19
Root: 1:        -0.02982157        -0.00130165         0.00351080  
Root: 2:         0.00050664        -0.00200920         0.00532439  
Root: 3:         0.04917312        -0.00205653         0.00714312  
Root: 4:         0.07078848        -0.00149388         0.00615815  

Iteration:    2   Subspace Size:   23
Root: 1:        -0.02985256        -0.00003099         0.00046991  
Root: 2:         0.00043342        -0.00007321         0.00081599  
Root: 3:         0.04900049        -0.00017262         0.00145212  
Root: 4:         0.07065852        -0.00012996         0.00106976  

Iteration:    3   Subspace Size:   27
Root: 1:        -0.02985306        -0.00000050         0.00007937  
Root: 2:         0.00043177        -0.00000165         0.00013940  
Root: 3:         0.04899366        -0.00000684         0.00026407  
Root: 4:         0.07065425        -0.00000427         0.00023982  

Iteration:    4   Subspace Size:   31
Root: 1:        -0.02985307        -0.00000001         0.00001156  
Root: 2:         0.00043173        -0.00000004         0.00002596  
Root: 3:         0.04899346        -0.00000020         0.00004725  
Root: 4:         0.07065408        -0.00000017         0.00003929  

Iteration:    5   Subspace Size:   35
Root: 1:        -0.02985307        -0.00000000         0.00000142  
Root: 2:         0.00043173        -0.00000000         0.00000412  
Root: 3:         0.04899345        -0.00000001         0.00000892  
Root: 4:         0.07065408        -0.00000000         0.00001035  

Iteration:    6   Subspace Size:   39
Root: 1:        -0.02985307        -0.00000000         0.00000019  Converged
Root: 2:         0.00043173        -0.00000000         0.00000072  Converged
Root: 3:         0.04899345        -0.00000000         0.00000161  
Root: 4:         0.07065408        -0.00000000         0.00000205  

Iteration:    7   Subspace Size:   41
Root: 1:        -0.02985307        -0.00000000         0.00000019  Converged
Root: 2:         0.00043173        -0.00000000         0.00000067  Converged
Root: 3:         0.04899345        -0.00000000         0.00000025  Converged
Root: 4:         0.07065408        -0.00000000         0.00000032  Converged

Davidson converged in 7 iterations
41 sigma vectors were formed

  Root   Mult.   Total Energy (a.u.)   Ex. Energy (a.u.)     Ex. Energy (eV)     Ex. Energy (nm)        Osc. (a.u.)  
-------------------------------------------------------------------------------------------------------------------
     1  singlet       -779.58627705
     2  triplet       -779.52156320          0.06471385          1.76095327        704.07445032          0.00000000
     3  triplet       -779.49127840          0.09499866          2.58504451        479.62122149          0.00000000
     4  singlet       -779.48936551          0.09691154          2.63709678        470.15422962          0.01195778
     5  singlet       -779.48934892          0.09692813          2.63754819        470.07376472          0.70297924
     6  triplet       -779.44271667          0.14356038          3.90647601        317.38124204          0.00000000
     7  singlet       -779.43553485          0.15074220          4.10190322        302.26022897          0.07616893
     8  triplet       -779.42105605          0.16522101          4.49589157        275.77226647          0.00000000

Singlet  1: Largest CI coefficients:
  64  &  64 : closed :  -0.992631

Triplet  2: Largest CI coefficients:
  63  &  64 :  open  :   0.703237
  64  &  63 :  open  :  -0.703237

Triplet  3: Largest CI coefficients:
  62  &  64 :  open  :  -0.676663
  64  &  62 :  open  :   0.676663
  62  &  63 :  open  :   0.187660
  63  &  62 :  open  :  -0.187660

Singlet  4: Largest CI coefficients:
  62  &  64 :  open  :  -0.655648
  64  &  62 :  open  :  -0.655648
  62  &  63 :  open  :   0.197062
  63  &  62 :  open  :   0.197062
  63  &  64 :  open  :  -0.148181
  64  &  63 :  open  :  -0.148181

Singlet  5: Largest CI coefficients:
  63  &  64 :  open  :   0.682335
  64  &  63 :  open  :   0.682335
  62  &  64 :  open  :  -0.146534
  64  &  62 :  open  :  -0.146534

Triplet  6: Largest CI coefficients:
  61  &  64 :  open  :  -0.687285
  64  &  61 :  open  :   0.687285

Singlet  7: Largest CI coefficients:
  61  &  64 :  open  :   0.673871
  64  &  61 :  open  :   0.673871
  61  &  63 :  open  :  -0.147935
  63  &  61 :  open  :  -0.147935
  63  &  63 : closed :   0.128718

Triplet  8: Largest CI coefficients:
  60  &  64 :  open  :  -0.697703
  64  &  60 :  open  :   0.697703

Singlet state dipole moments:

  Root       Dx         Dy         Dz         |D|  (Debye)
------------------------------------------------------------
     1   -15.7625    -1.1554     1.8330    15.9108
     2    -6.5510     1.1326    -1.5615     6.8291
     3   -14.8884    -1.7376     1.7163    15.0874
     4     3.7565    -2.8392     2.1536     5.1778

Triplet state dipole moments:

  Root       Dx         Dy         Dz         |D|  (Debye)
------------------------------------------------------------
     1   -14.9267    -1.8400     1.6757    15.1327
     2    -6.1057     1.2789    -1.7783     6.4867
     3     4.1664    -2.6368     1.8440     5.2642
     4     9.1670    -4.6943     3.5338    10.8884

Transition dipole moments between singlet states:

    Transition       Tx         Ty         Tz         |T| (a.u.)
------------------------------------------------------------------
     1 ->    2     0.4258     0.0079    -0.0609     0.4302
     1 ->    3    -3.2582     0.5062     0.0830     3.2983
     1 ->    4    -0.6438     0.3596    -0.4628     0.8706
     2 ->    3     0.5943     0.2895    -0.3446     0.7455
     2 ->    4     0.1992    -0.1292     0.0944     0.2555
     3 ->    4     1.1371    -0.2634     0.1562     1.1776

Transition dipole moments between triplet states:

    Transition       Tx         Ty         Tz         |T| (a.u.)
------------------------------------------------------------------
     1 ->    2    -0.1227     0.0082    -0.0411     0.1296
     1 ->    3    -0.1091     0.3079    -0.3521     0.4803
     1 ->    4     0.0544     0.1180    -0.0764     0.1508
     2 ->    3    -0.4920     0.1687    -0.1111     0.5319
     2 ->    4     0.2595    -0.0049     0.0297     0.2613
     3 ->    4    -0.0417    -0. in gcp call
 n=          32
 coors(1) =   -9.47774129160392        2.12439457319064     
 -0.123799782838861     
 coors(2) =   -7.26137705047179        3.35624855398854     
  0.206043909542041     
 elements:            7           6
 gcp_e =   0.000000000000000E+000
 echo:  F
 pbc:  F
 method =pbeh3c              
 in gcp call
 n=          32
 coors(1) =   -9.47774129160392        2.12439457319064     
 -0.123799782838861     
 coors(2) =   -7.26137705047179        3.35624855398854     
  0.206043909542041     
 elements:            7           6
 gcp_e =   0.000000000000000E+000
 echo:  F
 pbc:  F
 method =pbeh3c              
2422     0.0782     0.2579

Magnetic transition dipole moments and rotational strengths:

 Transition      Lx         Ly         Lz       R(len)     R(vel) (a.u.)
------------------------------------------------------------------------
 1 ->    2    -0.0341    -0.2104     0.2807     0.0333     0.6207
 1 ->    3     0.3998     0.0798     0.6482     1.2082    38.8372
 1 ->    4    -0.0846    -0.1546    -0.0482    -0.0212    -0.0460

Electric transition quadrupole moments (Cartesian):

 Transition      Qxy        Qxz        Qyz        Qxx        Qyy        Qzz       norm (a.u.)
----------------------------------------------------------------------------------------------
 1 ->    2     0.4155    -0.4261    -0.1324    -3.1589    -0.0138     0.1731     3.2219
 1 ->    3    -2.3757     0.5278     0.2276    13.2449     0.1330    -0.1624    13.4702
 1 ->    4     2.3043    -1.8591    -0.5097   -13.1030    -0.0007     0.7056    13.4615


Building Xtilde...

Building Z-vector RHS...

 Generating 2nd functional diffs
Solving CPSCF equations
Using DIIS solver

 Iter         Residual      
------  --------------------
    1      4.260590685797
    2      8.497107831161
    3      1.227309290123
    4      0.161177787611
    5      0.021628901807
    6      0.012729238793
    7      0.006450487739
    8      0.002617473444
    9      0.000578270209
   10      0.000198990256
   11      0.000066516945
   12      0.000038604805
   13      0.000011771621
   14      0.000006899739
   15      0.000003430277
   16      0.000001660390
   17      0.000000620587

CPSCF converged

Building X...

Computing grad Generating 2nd functional diffs
 Generating 2nd functional diffs
Building Xtilde...

Building Z-vector RHS...

 Generating 2nd functional diffs
Solving CPSCF equations
Using DIIS solver

 Iter         Residual      
------  --------------------
    1      3.659205294497
    2      8.694804413821
    3      0.797283286527
    4      0.094880073475
    5      0.018697584137
    6      0.009749350575
    7      0.003179747197
    8      0.001591664109
    9      0.000789033973
   10      0.000353640249
   11      0.000135166430
   12      0.000066206308
   13      0.000010958416
   14      0.000006200045
   15      0.000002054742
   16      0.000001041167
   17      0.000000553885

CPSCF converged

Building X...

Computing grad Generating 2nd functional diffs
 Generating 2nd functional diffs
Building Xtilde...

Building Z-vector RHS...

 Generating 2nd functional diffs
Solving CPSCF equations
Using DIIS solver

 Iter         Residual      
------  --------------------
    1      0.853941047417
    2      1.448520495114
    3      0.143069632628
    4      0.020640716254
    5      0.007652958466
    6      0.003137332053
    7      0.001044818418
    8      0.000368899127
    9      0.000099416300
   10      0.000044042239
   11      0.000016086961
   12      0.000005690194
   13      0.000003115360
   14      0.000001874306
   15      0.000000918834

CPSCF converged

Building X...

 Generating 2nd functional diffs
 Generating 2nd functional diffs
Lower state energy:      -779.4893655104
Upper state energy:      -779.4893489215
Energy difference:          0.0000165888
 Energy calculation finished, energy:  0.000000000E+00

Converting Cartesians to HDLC

Converting Cartesians to HDLC

Converting Cartesians to HDLC
 in dlf_makehessian...
Updating Hessian with the BFGS update, No     3
Testing convergence  in cycle    4
    Energy  0.0000E+00 Target: 1.0000E-05 converged?  yes
  Max step  6.0760E-01 Target: 4.0000E-04 converged?   no
  RMS step  6.4806E-02 Target: 2.6667E-04 converged?   no
  Max grad  2.0131E-02 Target: 1.0000E-04 converged?   no
  RMS grad  5.5284E-03 Target: 6.6667E-05 converged?   no

Converting HDLC to Cartesians
 in gcp call
 n=          32
 coors(1) =   -9.48423753783676        2.11365796885035     
 -0.126682034346512     
 coors(2) =   -7.27426583411500        3.35862311110299     
  0.201416056815179     
 elements:            7           6
 gcp_e =    1.00000000000000     
 echo:  F
 pbc:  F
 method =pbeh3c              
DFTD Energy:    -0.0207703 hartree
gCP Energy:     0.0535982 hartree
| Total AOs: 316    Total MOs: 298
Setting up the DFT grid...
| time to set the grid = 0.07 s
DFT grid points: 367793 (11493 points/atom)

                      *** Start SCF Iterations ***

 Iter     DIIS Error       Energy change      Electrons        XC Energy           Energy        Time(s)
----------------------------------------------------------------------------------------------------------
Initial temperature is 0.250000
| Skip purify step
|    1     0.0355390190    -779.3249401956   126.0004567731   -64.4759904304    -779.3249401956     1.90  
|    2     0.0650050305      +7.4448899244   126.0000067972   -63.7304003502    -771.8800502712     1.85  
|    3     0.0324071376      -0.2457433386   126.0000075403   -63.7679110868    -772.1257936098     1.82  
|    4     0.0151292624      -0.0142505138   126.0000072556   -63.8098544153    -772.1400441236     1.78  
|    5     0.0106888869      -0.0100785290   126.0000072902   -63.8292766418    -772.1501226526     1.72  
|    6     0.0057987487      -0.0039765201   126.0000072977   -63.8470403493    -772.1540991727     1.70  
|    7     0.0014553581      -0.0014163389   126.0000073050   -63.8568480299    -772.1555155115     1.69  
|    8     0.0005152495      -0.0001162380   126.0000072978   -63.8626883276    -772.1556317495     1.63  
|    9     0.0001885827      -0.0000119885   126.0000072957   -63.8626944194    -772.1556437380     1.93  
|   10     0.0000880562      -0.0000022904   126.0000072951   -63.8628783842    -772.1556460284     1.56  
|   11     0.0000454072      -0.0000004939   126.0000072939   -63.8630458561    -772.1556465223     1.54  
----------------------------------------------------------------------------------------------------------
FINAL ENERGY: -772.1556465223 a.u.
Fractional Occupation Entropy: 0.0000000000
Mermin Free Energy:            -772.1556465223
DISPERSION CONTRIBUTION TO ENERGY: -0.0207702689 a.u.
GCP BSSE CORRECTION: 0.0535982450 a.u.
HOMO-LUMO GAP: 2.341 eV
CENTER OF MASS: {-0.023485, -0.081117, -0.067147} ANGS
DIPOLE MOMENT: {-7.640990, -1.338335, 2.573345} (|D| = 8.173003) DEBYE
Writing out molden info

Running Mulliken population analysis...


  Restricted hh-TDA Parameters
--------------------------------------------
Number of occupied orbitals:            64
Number of virtual orbitals:            234
Number of molecular orbitals:          298
Number of basis functions:             316
Multiplicity of target state:      singlet

 Generating 2nd functional diffs
Reference energy:             -779.4918747141
Number of electrons:           128.0000074095
XC energy:                     -65.1773657589

      Davidson Diagonalization Parameters
-----------------------------------------------
Number of roots to find:                    4
Number of guess vectors:                   15
Maximum subspace size:                    300
Number of vectors to save:                  4
Collapse vectors per root:                  2
Number of CSFs:                          2080
Maximum Davidson iterations:              500
Residual convergence:                 1.0e-06
Orthogonality tolerance:              1.0e-12
Use incremental sigma vectors:             No

Davidson memory usage:  12.89 MB

Guess Vectors:
  64 &  64 : closed :    -0.185342
  64 &  63 :  open  :    -0.109515
  64 &  62 :  open  :    -0.078508
  63 &  63 : closed :    -0.033688
  63 &  62 :  open  :    -0.002681
  64 &  59 :  open  :    -0.000480
  64 &  61 :  open  :    -0.000195
  64 &  58 :  open  :     0.026702
  64 &  60 :  open  :     0.026929
  62 &  62 : closed :     0.028326
  64 &  57 :  open  :     0.046338
  63 &  59 :  open  :     0.075348
  63 &  61 :  open  :     0.075632
  64 &  56 :  open  :     0.092208
  63 &  58 :  open  :     0.102529

  Root           Eigenvalue       Energy Change        Residual
-------------------------------------------------------------------
Iteration:    0   Subspace Size:   15
Root: 1:        -0.09345869        -0.09345869         0.03639164  
Root: 2:         0.00598397         0.00598397         0.04268651  
Root: 3:         0.00632419         0.00632419         0.03746495  
Root: 4:         0.06061262         0.06061262         0.03552651  

Iteration:    1   Subspace Size:   19
Root: 1:        -0.09553655        -0.00207786         0.00448159  
Root: 2:         0.00232878        -0.00365519         0.00678892  
Root: 3:         0.00250636        -0.00381783         0.01014999  
Root: 4:         0.05667437        -0.00393825         0.00981267  

Iteration:    2   Subspace Size:   23
Root: 1:        -0.09557395        -0.00003740         0.00065766  
Root: 2:         0.00224180        -0.00008697         0.00119925  
Root: 3:         0.00225369        -0.00025267         0.00174550  
Root: 4:         0.05641272        -0.00026164         0.00336108  

Iteration:    3   Subspace Size:   27
Root: 1:        -0.09557469        -0.00000074         0.00008734  
Root: 2:         0.00223879        -0.00000301         0.00024685  
Root: 3:         0.00224668        -0.00000701         0.00032738  
Root: 4:         0.05637683        -0.00003589         0.00087128  

Iteration:    4   Subspace Size:   31
Root: 1:        -0.09557470        -0.00000001         0.00001339  
Root: 2:         0.00223868        -0.00000011         0.00005505  
Root: 3:         0.00224646        -0.00000022         0.00006390  
Root: 4:         0.05637481        -0.00000202         0.00019214  

Iteration:    5   Subspace Size:   35
Root: 1:        -0.09557470        -0.00000000         0.00000166  
Root: 2:         0.00223867        -0.00000001         0.00000975  
Root: 3:         0.00224645        -0.00000001         0.00001098  
Root: 4:         0.05637471        -0.00000010         0.00004505  

Iteration:    6   Subspace Size:   39
Root: 1:        -0.09557470        -0.00000000         0.00000025  Converged
Root: 2:         0.00223867        -0.00000000         0.00000169  
Root: 3:         0.00224645        -0.00000000         0.00000187  
Root: 4:         0.05637470        -0.00000001         0.00001050  

Iteration:    7   Subspace Size:   42
Root: 1:        -0.09557470        -0.00000000         0.00000023  Converged
Root: 2:         0.00223867        -0.00000000         0.00000029  Converged
Root: 3:         0.00224645        -0.00000000         0.00000034  Converged
Root: 4:         0.05637470        -0.00000000         0.00000244  

Iteration:    8   Subspace Size:   43
Root: 1:        -0.09557470        -0.00000000         0.00000023  Converged
Root: 2:         0.00223867        -0.00000000         0.00000029  Converged
Root: 3:         0.00224645        -0.00000000         0.00000034  Converged
Root: 4:         0.05637470        -0.00000000         0.00000054  Converged

Davidson converged in 8 iterations
43 sigma vectors were formed

      Davidson Diagonalization Parameters
-----------------------------------------------
Number of roots to find:                    4
Number of guess vectors:                   15
Maximum subspace size:                    300
Number of vectors to save:                  4
Collapse vectors per root:                  2
Number of CSFs:                          2016
Maximum Davidson iterations:              500
Residual convergence:                 1.0e-06
Orthogonality tolerance:              1.0e-12
Use incremental sigma vectors:             No

Davidson memory usage:  12.58 MB

Guess Vectors:
  64 &  63 :  open  :    -0.109515
  64 &  62 :  open  :    -0.078508
  63 &  62 :  open  :    -0.002681
  64 &  59 :  open  :    -0.000480
  64 &  61 :  open  :    -0.000195
  64 &  58 :  open  :     0.026702
  64 &  60 :  open  :     0.026929
  64 &  57 :  open  :     0.046338
  63 &  59 :  open  :     0.075348
  63 &  61 :  open  :     0.075632
  64 &  56 :  open  :     0.092208
  63 &  58 :  open  :     0.102529
  63 &  60 :  open  :     0.102756
  62 &  59 :  open  :     0.106354
  62 &  61 :  open  :     0.106639

  Root           Eigenvalue       Energy Change        Residual
-------------------------------------------------------------------
Iteration:    0   Subspace Size:   15
Root: 1:        -0.02867402        -0.02867402         0.02314202  
Root: 2:         0.00243895         0.00243895         0.02666409  
Root: 3:         0.05146714         0.05146714         0.02305489  
Root: 4:         0.07210403         0.07210403         0.02125246  

Iteration:    1   Subspace Size:   19
Root: 1:        -0.02998004        -0.00130602         0.00353980  
Root: 2:         0.00040327        -0.00203568         0.00537860  
Root: 3:         0.04944727        -0.00201987         0.00693734  
Root: 4:         0.07061944        -0.00148459         0.00600537  

Iteration:    2   Subspace Size:   23
Root: 1:        -0.03001157        -0.00003153         0.00046567  
Root: 2:         0.00032877        -0.00007450         0.00083083  
Root: 3:         0.04928538        -0.00016190         0.00140775  
Root: 4:         0.07049639        -0.00012306         0.00102137  

Iteration:    3   Subspace Size:   27
Root: 1:        -0.03001206        -0.00000049         0.00007898  
Root: 2:         0.00032705        -0.00000172         0.00014318  
Root: 3:         0.04927896        -0.00000642         0.00026003  
Root: 4:         0.07049254        -0.00000385         0.00022937  

Iteration:    4   Subspace Size:   31
Root: 1:        -0.03001207        -0.00000001         0.00001147  
Root: 2:         0.00032700        -0.00000004         0.00002631  
Root: 3:         0.04927877        -0.00000019         0.00004560  
Root: 4:         0.07049238        -0.00000016         0.00003752  

Iteration:    5   Subspace Size:   35
Root: 1:        -0.03001207        -0.00000000         0.00000140  
Root: 2:         0.00032700        -0.00000000         0.00000412  
Root: 3:         0.04927876        -0.00000001         0.00000888  
Root: 4:         0.07049238        -0.00000000         0.00000967  

Iteration:    6   Subspace Size:   39
Root: 1:        -0.03001207        -0.00000000         0.00000019  Converged
Root: 2:         0.00032700        -0.00000000         0.00000071  Converged
Root: 3:         0.04927876        -0.00000000         0.00000162  
Root: 4:         0.07049238        -0.00000000         0.00000194  

Iteration:    7   Subspace Size:   41
Root: 1:        -0.03001207        -0.00000000         0.00000018  Converged
Root: 2:         0.00032700        -0.00000000         0.00000063  Converged
Root: 3:         0.04927876        -0.00000000         0.00000026  Converged
Root: 4:         0.07049238        -0.00000000         0.00000030  Converged

Davidson converged in 7 iterations
41 sigma vectors were formed

  Root   Mult.   Total Energy (a.u.)   Ex. Energy (a.u.)     Ex. Energy (eV)     Ex. Energy (nm)        Osc. (a.u.)  
-------------------------------------------------------------------------------------------------------------------
     1  singlet       -779.58744941
     2  triplet       -779.52188679          0.06556262          1.78404948        694.95953864          0.00000000
     3  triplet       -779.49154771          0.09590170          2.60961760        475.10493752          0.00000000
     4  singlet       -779.48963604          0.09781337          2.66163677        465.81946116          0.64667458
     5  singlet       -779.48962827          0.09782114          2.66184834        465.78243721          0.07599762
     6  triplet       -779.44259595          0.14485346          3.94166244        314.54804327          0.00000000
     7  singlet       -779.43550001          0.15194940          4.13475284        299.85884372          0.07737237
     8  triplet       -779.42138234          0.16606707          4.51891421        274.36728118          0.00000000

Singlet  1: Largest CI coefficients:
  64  &  64 : closed :   0.992819

Triplet  2: Largest CI coefficients:
  63  &  64 :  open  :  -0.703314
  64  &  63 :  open  :   0.703314

Triplet  3: Largest CI coefficients:
  62  &  64 :  open  :   0.677566
  64  &  62 :  open  :  -0.677566
  62  &  63 :  open  :  -0.184873
  63  &  62 :  open  :   0.184873

Singlet  4: Largest CI coefficients:
  63  &  64 :  open  :   0.677697
  64  &  63 :  open  :   0.677697
  62  &  64 :  open  :   0.158483
  64  &  62 :  open  :   0.158483

Singlet  5: Largest CI coefficients:
  62  &  64 :  open  :   0.653943
  64  &  62 :  open  :   0.653943
  62  &  63 :  open  :  -0.188599
  63  &  62 :  open  :  -0.188599
  63  &  64 :  open  :  -0.168359
  64  &  63 :  open  :  -0.168359

Triplet  6: Largest CI coefficients:
  61  &  64 :  open  :   0.687502
  64  &  61 :  open  :  -0.687502

Singlet  7: Largest CI coefficients:
  61  &  64 :  open  :  -0.674834
  64  &  61 :  open  :  -0.674834
  61  &  63 :  open  :   0.145551
  63  &  61 :  open  :   0.145551
  63  &  63 : closed :  -0.125223

Triplet  8: Largest CI coefficients:
  60  &  64 :  open  :   0.697769
  64  &  60 :  open  :  -0.697769

Singlet state dipole moments:

  Root       Dx         Dy         Dz         |D|  (Debye)
------------------------------------------------------------
     1   -15.8122    -1.1537     1.8421    15.9609
     2   -14.4850    -1.7401     1.7868    14.6982
     3    -6.9294     1.1737    -1.6043     7.2089
     4     3.8758    -2.9094     2.1340     5.2953

Triplet state dipole moments:

  Root       Dx         Dy         Dz         |D|  (Debye)
------------------------------------------------------------
     1   -14.8589    -1.8407     1.6929    15.0678
     2    -6.0472     1.2927    -1.7614     6.4299
     3     4.2497    -2.6998     1.8342     5.3585
     4     9.1790    -4.7614     3.4903    10.9137

Transition dipole moments between singlet states:

    Transition       Tx         Ty         Tz         |T| (a.u.)
------------------------------------------------------------------
     1 ->    2     3.1157    -0.4471    -0.0961     3.1491
     1 ->    3    -1.0546     0.2299    -0.0178     1.0795
     1 ->    4    -0.6485     0.3673    -0.4565     0.8740
     2 ->    3     0.9519     0.2674    -0.2977     1.0325
     2 ->    4    -0.9148     0.1836    -0.1041     0.9388
     3 ->    4     0.6579    -0.2277     0.1460     0.7113

Transition dipole moments between triplet states:

    Transition       Tx         Ty         Tz         |T| (a.u.)
------------------------------------------------------------------
     1 ->    2    -0.1245     0.0103    -0.0449     0.1328
     1 ->    3    -0.1147     0.3104    -0.3492     0.4811
     1 ->    4     0.0539     0.1179    -0.0738     0.1491
     2 ->    3    -0.4699     0.1627    -0.1019     0.5076
     2 ->    4     0.2528    -0.0069     0.0293     0.2546
     3 ->    4    -0.0318    -0. in gcp call
 n=          32
 coors(1) =   -9.48423753783676        2.11365796885035     
 -0.126682034346512     
 coors(2) =   -7.27426583411500        3.35862311110299     
  0.201416056815179     
 elements:            7           6
 gcp_e =   0.000000000000000E+000
 echo:  F
 pbc:  F
 method =pbeh3c              
 in gcp call
 n=          32
 coors(1) =   -9.48423753783676        2.11365796885035     
 -0.126682034346512     
 coors(2) =   -7.27426583411500        3.35862311110299     
  0.201416056815179     
 elements:            7           6
 gcp_e =   0.000000000000000E+000
 echo:  F
 pbc:  F
 method =pbeh3c              
2451     0.0802     0.2598

Magnetic transition dipole moments and rotational strengths:

 Transition      Lx         Ly         Lz       R(len)     R(vel) (a.u.)
------------------------------------------------------------------------
 1 ->    2    -0.3696    -0.1671    -0.4560     1.0329    34.9212
 1 ->    3     0.1468    -0.1470     0.5332     0.1981     6.7173
 1 ->    4    -0.0807    -0.1567    -0.0534    -0.0191    -0.0424

Electric transition quadrupole moments (Cartesian):

 Transition      Qxy        Qxz        Qyz        Qxx        Qyy        Qzz       norm (a.u.)
----------------------------------------------------------------------------------------------
 1 ->    2     2.3137    -0.6467    -0.2677   -13.3177    -0.1165     0.2258    13.5377
 1 ->    3    -0.6755    -0.1419    -0.0163     3.0943     0.0500     0.0825     3.1719
 1 ->    4     2.3554    -1.8312    -0.5127   -13.0521     0.0023     0.6902    13.4163


Building Xtilde...

Building Z-vector RHS...

 Generating 2nd functional diffs
Solving CPSCF equations
Using DIIS solver

 Iter         Residual      
------  --------------------
    1      3.545785723263
    2      8.454302132829
    3      0.773612786933
    4      0.095369906110
    5      0.019762145394
    6      0.009643377749
    7      0.002912276641
    8      0.001531313091
    9      0.000734202950
   10      0.000310876291
   11      0.000118452464
   12      0.000061265538
   13      0.000010362347
   14      0.000005378813
   15      0.000001751316
   16      0.000000804853

CPSCF converged

Building X...

Computing grad Generating 2nd functional diffs
 Generating 2nd functional diffs
Building Xtilde...

Building Z-vector RHS...

 Generating 2nd functional diffs
Solving CPSCF equations
Using DIIS solver

 Iter         Residual      
------  --------------------
    1      4.277063768016
    2      8.604712271191
    3      1.240841750010
    4      0.162378530971
    5      0.022813917956
    6      0.013566392424
    7      0.006802334654
    8      0.002745153352
    9      0.000612974354
   10      0.000193870860
   11      0.000068874128
   12      0.000039545381
   13      0.000011909406
   14      0.000007121144
   15      0.000002947079
   16      0.000001594488
   17      0.000000550932

CPSCF converged

Building X...

Computing grad Generating 2nd functional diffs
 Generating 2nd functional diffs
Building Xtilde...

Building Z-vector RHS...

 Generating 2nd functional diffs
Solving CPSCF equations
Using DIIS solver

 Iter         Residual      
------  --------------------
    1      0.959478008586
    2      1.638911291912
    3      0.224211527837
    4      0.027913117896
    5      0.006768832293
    6      0.003242317748
    7      0.001000439268
    8      0.000503126772
    9      0.000161601971
   10      0.000089734428
   11      0.000030697721
   12      0.000012526930
   13      0.000003692839
   14      0.000001385120
   15      0.000000481778

CPSCF converged

Building X...

 Generating 2nd functional diffs
 Generating 2nd functional diffs
Lower state energy:      -779.4896360412
Upper state energy:      -779.4896282663
Energy difference:          0.0000077750
 Energy calculation finished, energy:  0.000000000E+00

Converting Cartesians to HDLC

Converting Cartesians to HDLC

Converting Cartesians to HDLC
 in dlf_makehessian...
Updating Hessian with the BFGS update, No     4
Testing convergence  in cycle    5
    Energy  0.0000E+00 Target: 1.0000E-05 converged?  yes
  Max step  7.7279E-01 Target: 4.0000E-04 converged?   no
  RMS step  8.0633E-02 Target: 2.6667E-04 converged?   no
  Max grad  2.9948E-02 Target: 1.0000E-04 converged?   no
  RMS grad  9.7867E-03 Target: 6.6667E-05 converged?   no

Converting HDLC to Cartesians
 in gcp call
 n=          32
 coors(1) =   -9.49978581065900        2.10261897465253     
 -0.129227474217425     
 coors(2) =   -7.30013129266132        3.36549069474878     
  0.197706839260433     
 elements:            7           6
 gcp_e =    1.00000000000000     
 echo:  F
 pbc:  F
 method =pbeh3c              
DFTD Energy:    -0.0207631 hartree
gCP Energy:     0.0535083 hartree
| Total AOs: 316    Total MOs: 298
Setting up the DFT grid...
| time to set the grid = 0.07 s
DFT grid points: 367792 (11493 points/atom)

                      *** Start SCF Iterations ***

 Iter     DIIS Error       Energy change      Electrons        XC Energy           Energy        Time(s)
----------------------------------------------------------------------------------------------------------
Initial temperature is 0.250000
| Skip purify step
|    1     0.0362966875    -779.3202387888   125.9955938757   -64.4693221652    -779.3202387888     1.91  
|    2     0.0664923635      +7.4374909106   126.0000087650   -63.7240921861    -771.8827478782     1.86  
|    3     0.0330671900      -0.2424638024   126.0000092730   -63.7622437412    -772.1252116806     1.84  
|    4     0.0149088371      -0.0151745705   126.0000089563   -63.8038353936    -772.1403862511     1.78  
|    5     0.0108171702      -0.0101956061   126.0000089687   -63.8234765953    -772.1505818571     1.74  
|    6     0.0058651976      -0.0039451306   126.0000089562   -63.8413383882    -772.1545269878     1.72  
|    7     0.0014173239      -0.0013951964   126.0000089342   -63.8509926449    -772.1559221841     1.70  
|    8     0.0004699875      -0.0001074719   126.0000089184   -63.8566929679    -772.1560296561     1.64  
|    9     0.0001735519      -0.0000113623   126.0000089119   -63.8566553818    -772.1560410184     1.93  
|   10     0.0000825266      -0.0000021171   126.0000089087   -63.8568051249    -772.1560431355     1.57  
|   11     0.0000410832      -0.0000004761   126.0000089056   -63.8569581335    -772.1560436116     1.55  
----------------------------------------------------------------------------------------------------------
FINAL ENERGY: -772.1560436116 a.u.
Fractional Occupation Entropy: 0.0000000000
Mermin Free Energy:            -772.1560436116
DISPERSION CONTRIBUTION TO ENERGY: -0.0207631191 a.u.
GCP BSSE CORRECTION: 0.0535083462 a.u.
HOMO-LUMO GAP: 2.363 eV
CENTER OF MASS: {-0.022337, -0.076784, -0.065999} ANGS
DIPOLE MOMENT: {-7.586296, -1.444061, 2.541275} (|D| = 8.129900) DEBYE
Writing out molden info

Running Mulliken population analysis...


  Restricted hh-TDA Parameters
--------------------------------------------
Number of occupied orbitals:            64
Number of virtual orbitals:            234
Number of molecular orbitals:          298
Number of basis functions:             316
Multiplicity of target state:      singlet

 Generating 2nd functional diffs
Reference energy:             -779.4922871713
Number of electrons:           128.0000090474
XC energy:                     -65.1711499756

      Davidson Diagonalization Parameters
-----------------------------------------------
Number of roots to find:                    4
Number of guess vectors:                   15
Maximum subspace size:                    300
Number of vectors to save:                  4
Collapse vectors per root:                  2
Number of CSFs:                          2080
Maximum Davidson iterations:              500
Residual convergence:                 1.0e-06
Orthogonality tolerance:              1.0e-12
Use incremental sigma vectors:             No

Davidson memory usage:  12.89 MB

Guess Vectors:
  64 &  64 : closed :    -0.185625
  64 &  63 :  open  :    -0.109103
  64 &  62 :  open  :    -0.078046
  63 &  63 : closed :    -0.032580
  63 &  62 :  open  :    -0.001523
  64 &  59 :  open  :     0.000017
  64 &  61 :  open  :     0.000282
  64 &  58 :  open  :     0.027098
  64 &  60 :  open  :     0.027260
  62 &  62 : closed :     0.029534
  64 &  57 :  open  :     0.045157
  63 &  59 :  open  :     0.076539
  63 &  61 :  open  :     0.076805
  64 &  56 :  open  :     0.090600
  63 &  58 :  open  :     0.103621

  Root           Eigenvalue       Energy Change        Residual
-------------------------------------------------------------------
Iteration:    0   Subspace Size:   15
Root: 1:        -0.09394154        -0.09394154         0.03628560  
Root: 2:         0.00620262         0.00620262         0.04253094  
Root: 3:         0.00651874         0.00651874         0.03734014  
Root: 4:         0.06088549         0.06088549         0.03542959  

Iteration:    1   Subspace Size:   19
Root: 1:        -0.09600226        -0.00206073         0.00445709  
Root: 2:         0.00258834        -0.00361429         0.00683957  
Root: 3:         0.00275190        -0.00376684         0.01009624  
Root: 4:         0.05698177        -0.00390372         0.00968996  

Iteration:    2   Subspace Size:   23
Root: 1:        -0.09603907        -0.00003681         0.00065163  
Root: 2:         0.00249734        -0.00009100         0.00150304  
Root: 3:         0.00250370        -0.00024820         0.00149934  
Root: 4:         0.05672667        -0.00025511         0.00319585  

Iteration:    3   Subspace Size:   27
Root: 1:        -0.09603980        -0.00000072         0.00008572  
Root: 2:         0.00249148        -0.00000586         0.00032146  
Root: 3:         0.00249942        -0.00000428         0.00024257  
Root: 4:         0.05669402        -0.00003265         0.00082341  

Iteration:    4   Subspace Size:   31
Root: 1:        -0.09603981        -0.00000001         0.00001328  
Root: 2:         0.00249127        -0.00000021         0.00007043  
Root: 3:         0.00249931        -0.00000011         0.00004269  
Root: 4:         0.05669222        -0.00000179         0.00018813  

Iteration:    5   Subspace Size:   35
Root: 1:        -0.09603981        -0.00000000         0.00000170  
Root: 2:         0.00249126        -0.00000001         0.00001293  
Root: 3:         0.00249930        -0.00000000         0.00000685  
Root: 4:         0.05669213        -0.00000010         0.00004353  

Iteration:    6   Subspace Size:   39
Root: 1:        -0.09603981        -0.00000000         0.00000026  Converged
Root: 2:         0.00249126        -0.00000000         0.00000226  
Root: 3:         0.00249930        -0.00000000         0.00000113  
Root: 4:         0.05669212        -0.00000000         0.00001016  

Iteration:    7   Subspace Size:   42
Root: 1:        -0.09603981        -0.00000000         0.00000023  Converged
Root: 2:         0.00249126        -0.00000000         0.00000041  Converged
Root: 3:         0.00249930        -0.00000000         0.00000019  Converged
Root: 4:         0.05669212        -0.00000000         0.00000240  

Iteration:    8   Subspace Size:   43
Root: 1:        -0.09603981        -0.00000000         0.00000023  Converged
Root: 2:         0.00249126        -0.00000000         0.00000040  Converged
Root: 3:         0.00249930        -0.00000000         0.00000019  Converged
Root: 4:         0.05669212        -0.00000000         0.00000053  Converged

Davidson converged in 8 iterations
43 sigma vectors were formed

      Davidson Diagonalization Parameters
-----------------------------------------------
Number of roots to find:                    4
Number of guess vectors:                   15
Maximum subspace size:                    300
Number of vectors to save:                  4
Collapse vectors per root:                  2
Number of CSFs:                          2016
Maximum Davidson iterations:              500
Residual convergence:                 1.0e-06
Orthogonality tolerance:              1.0e-12
Use incremental sigma vectors:             No

Davidson memory usage:  12.58 MB

Guess Vectors:
  64 &  63 :  open  :    -0.109103
  64 &  62 :  open  :    -0.078046
  63 &  62 :  open  :    -0.001523
  64 &  59 :  open  :     0.000017
  64 &  61 :  open  :     0.000282
  64 &  58 :  open  :     0.027098
  64 &  60 :  open  :     0.027260
  64 &  57 :  open  :     0.045157
  63 &  59 :  open  :     0.076539
  63 &  61 :  open  :     0.076805
  64 &  56 :  open  :     0.090600
  63 &  58 :  open  :     0.103621
  63 &  60 :  open  :     0.103783
  62 &  59 :  open  :     0.107596
  62 &  61 :  open  :     0.107861

  Root           Eigenvalue       Energy Change        Residual
-------------------------------------------------------------------
Iteration:    0   Subspace Size:   15
Root: 1:        -0.02840349        -0.02840349         0.02310139  
Root: 2:         0.00268404         0.00268404         0.02667298  
Root: 3:         0.05174505         0.05174505         0.02285716  
Root: 4:         0.07226877         0.07226877         0.02119159  

Iteration:    1   Subspace Size:   19
Root: 1:        -0.02971203        -0.00130853         0.00356492  
Root: 2:         0.00065170        -0.00203234         0.00539474  
Root: 3:         0.04977758        -0.00196747         0.00665413  
Root: 4:         0.07079504        -0.00147374         0.00587163  

Iteration:    2   Subspace Size:   23
Root: 1:        -0.02974404        -0.00003201         0.00046180  
Root: 2:         0.00057678        -0.00007493         0.00084620  
Root: 3:         0.04962987        -0.00014771         0.00136214  
Root: 4:         0.07067806        -0.00011698         0.00098158  

Iteration:    3   Subspace Size:   27
Root: 1:        -0.02974452        -0.00000048         0.00007871  
Root: 2:         0.00057498        -0.00000180         0.00014888  
Root: 3:         0.04962386        -0.00000601         0.00025674  
Root: 4:         0.07067454        -0.00000352         0.00022153  

Iteration:    4   Subspace Size:   31
Root: 1:        -0.02974453        -0.00000001         0.00001134  
Root: 2:         0.00057493        -0.00000005         0.00002703  
Root: 3:         0.04962368        -0.00000019         0.00004351  
Root: 4:         0.07067439        -0.00000015         0.00003643  

Iteration:    5   Subspace Size:   35
Root: 1:        -0.02974453        -0.00000000         0.00000137  
Root: 2:         0.00057493        -0.00000000         0.00000417  
Root: 3:         0.04962367        -0.00000001         0.00000877  
Root: 4:         0.07067439        -0.00000000         0.00000936  

Iteration:    6   Subspace Size:   39
Root: 1:        -0.02974453        -0.00000000         0.00000018  Converged
Root: 2:         0.00057493        -0.00000000         0.00000069  Converged
Root: 3:         0.04962367        -0.00000000         0.00000159  
Root: 4:         0.07067439        -0.00000000         0.00000188  

Iteration:    7   Subspace Size:   41
Root: 1:        -0.02974453        -0.00000000         0.00000017  Converged
Root: 2:         0.00057493        -0.00000000         0.00000059  Converged
Root: 3:         0.04962367        -0.00000000         0.00000025  Converged
Root: 4:         0.07067439        -0.00000000         0.00000031  Converged

Davidson converged in 7 iterations
41 sigma vectors were formed

  Root   Mult.   Total Energy (a.u.)   Ex. Energy (a.u.)     Ex. Energy (eV)     Ex. Energy (nm)        Osc. (a.u.)  
-------------------------------------------------------------------------------------------------------------------
     1  singlet       -779.58832698
     2  triplet       -779.52203170          0.06629528          1.80398597        687.27929471          0.00000000
     3  triplet       -779.49171224          0.09661474          2.62902030        471.59856783          0.00000000
     4  singlet       -779.48979591          0.09853107          2.68116627        462.42645300          0.18992261
     5  singlet       -779.48978787          0.09853911          2.68138517        462.38870191          0.54041519
     6  triplet       -779.44266350          0.14566348          3.96370429        312.79886591          0.00000000
     7  singlet       -779.43559505          0.15273193          4.15604655        298.32250225          0.07969170
     8  triplet       -779.42161278          0.16671420          4.53652333        273.30228810          0.00000000

Singlet  1: Largest CI coefficients:
  64  &  64 : closed :   0.992986

Triplet  2: Largest CI coefficients:
  63  &  64 :  open  :   0.703369
  64  &  63 :  open  :  -0.703369

Triplet  3: Largest CI coefficients:
  62  &  64 :  open  :  -0.678258
  64  &  62 :  open  :   0.678258
  62  &  63 :  open  :   0.182770
  63  &  62 :  open  :  -0.182770

Singlet  4: Largest CI coefficients:
  62  &  64 :  open  :   0.546084
  64  &  62 :  open  :   0.546084
  63  &  64 :  open  :   0.405814
  64  &  63 :  open  :   0.405814
  62  &  63 :  open  :  -0.163546
  63  &  62 :  open  :  -0.163546

Singlet  5: Largest CI coefficients:
  63  &  64 :  open  :  -0.568336
  64  &  63 :  open  :  -0.568336
  62  &  64 :  open  :   0.394524
  64  &  62 :  open  :   0.394524
  62  &  63 :  open  :  -0.105501
  63  &  62 :  open  :  -0.105501

Triplet  6: Largest CI coefficients:
  61  &  64 :  open  :  -0.688129
  64  &  61 :  open  :   0.688129

Singlet  7: Largest CI coefficients:
  61  &  64 :  open  :  -0.675662
  64  &  61 :  open  :  -0.675662
  61  &  63 :  open  :   0.144469
  63  &  61 :  open  :   0.144469
  63  &  63 : closed :  -0.122696

Triplet  8: Largest CI coefficients:
  60  &  64 :  open  :  -0.698123
  64  &  60 :  open  :   0.698123

Singlet state dipole moments:

  Root       Dx         Dy         Dz         |D|  (Debye)
------------------------------------------------------------
     1   -15.8796    -1.1427     1.8558    16.0284
     2    -8.8846     0.1873    -0.3753     8.8945
     3   -12.5399    -0.6927     0.5847    12.5727
     4     3.9133    -2.9787     2.1072     5.3505

Triplet state dipole moments:

  Root       Dx         Dy         Dz         |D|  (Debye)
------------------------------------------------------------
     1   -14.8108    -1.8302     1.7141    15.0216
     2    -6.0186     1.3257    -1.7533     6.4074
     3     4.2672    -2.7594     1.8141     5.3958
     4     9.1675    -4.8528     3.4547    10.9329

Transition dipole moments between singlet states:

    Transition       Tx         Ty         Tz         |T| (a.u.)
------------------------------------------------------------------
     1 ->    2     1.6882    -0.1863    -0.0817     1.7004
     1 ->    3    -2.8308     0.4593     0.0471     2.8682
     1 ->    4    -0.6554     0.3824    -0.4549     0.8847
     2 ->    3     1.6289     0.6094    -0.7083     1.8779
     2 ->    4    -0.2711    -0.0020     0.0070     0.2712
     3 ->    4     1.0654    -0.2930     0.1767     1.1190

Transition dipole moments between triplet states:

    Transition       Tx         Ty         Tz         |T| (a.u.)
------------------------------------------------------------------
     1 ->    2    -0.1263     0.0115    -0.0478     0.1356
     1 ->    3    -0.1132     0.3171    -0.3502     0.4858
     1 ->    4     0.0538     0.1178    -0.0706     0.1475
     2 ->    3    -0.4476     0.1577    -0.0938     0.4838
     2 ->    4     0.24 in gcp call
 n=          32
 coors(1) =   -9.49978581065900        2.10261897465253     
 -0.129227474217425     
 coors(2) =   -7.30013129266132        3.36549069474878     
  0.197706839260433     
 elements:            7           6
 gcp_e =   0.000000000000000E+000
 echo:  F
 pbc:  F
 method =pbeh3c              
 in gcp call
 n=          32
 coors(1) =   -9.49978581065900        2.10261897465253     
 -0.129227474217425     
 coors(2) =   -7.30013129266132        3.36549069474878     
  0.197706839260433     
 elements:            7           6
 gcp_e =   0.000000000000000E+000
 echo:  F
 pbc:  F
 method =pbeh3c              
70    -0.0093     0.0290     0.2488
     3 ->    4    -0.0200    -0.2505     0.0835     0.2648

Magnetic transition dipole moments and rotational strengths:

 Transition      Lx         Ly         Lz       R(len)     R(vel) (a.u.)
------------------------------------------------------------------------
 1 ->    2    -0.1818    -0.2220     0.0005     0.2655     7.6300
 1 ->    3     0.3502     0.0032     0.6944     0.9571    29.7039
 1 ->    4    -0.0767    -0.1612    -0.0633    -0.0175    -0.0401

Electric transition quadrupole moments (Cartesian):

 Transition      Qxy        Qxz        Qyz        Qxx        Qyy        Qzz       norm (a.u.)
----------------------------------------------------------------------------------------------
 1 ->    2     1.3279    -0.5704    -0.2184    -8.0906    -0.0465     0.2308     8.2250
 1 ->    3    -2.0218     0.3089     0.1697    11.0724     0.1128    -0.0901    11.2619
 1 ->    4     2.4523    -1.8247    -0.5227   -13.0377     0.0025     0.6831    13.4188


Building Xtilde...

Building Z-vector RHS...

 Generating 2nd functional diffs
Solving CPSCF equations
Using DIIS solver

 Iter         Residual      
------  --------------------
    1      3.627652980907
    2      7.967143346899
    3      0.975456437246
    4      0.147732197972
    5      0.016628071546
    6      0.007332532226
    7      0.003944441641
    8      0.001699570376
    9      0.000428228421
   10      0.000109734493
   11      0.000043736440
   12      0.000028618834
   13      0.000009457584
   14      0.000005413356
   15      0.000002125793
   16      0.000001590689
   17      0.000000313242

CPSCF converged

Building X...

Computing grad Generating 2nd functional diffs
 Generating 2nd functional diffs
Building Xtilde...

Building Z-vector RHS...

 Generating 2nd functional diffs
Solving CPSCF equations
Using DIIS solver

 Iter         Residual      
------  --------------------
    1      3.473811757873
    2      8.167669971356
    3      0.779857290375
    4      0.085093496467
    5      0.017764691383
    6      0.006373447298
    7      0.003091328787
    8      0.000961646226
    9      0.000571590995
   10      0.000279088208
   11      0.000102415299
   12      0.000043346820
   13      0.000011117880
   14      0.000007281234
   15      0.000003120417
   16      0.000002021735
   17      0.000000590971

CPSCF converged

Building X...

Computing grad Generating 2nd functional diffs
 Generating 2nd functional diffs
Building Xtilde...

Building Z-vector RHS...

 Generating 2nd functional diffs
Solving CPSCF equations
Using DIIS solver

 Iter         Residual      
------  --------------------
    1      1.932727886358
    2      3.292174898464
    3      0.359506022650
    4      0.052028978929
    5      0.016529126801
    6      0.007005003098
    7      0.002196544390
    8      0.000924974411
    9      0.000235475714
   10      0.000119182282
   11      0.000039687438
   12      0.000019165354
   13      0.000005930813
   14      0.000003346521
   15      0.000002706977
   16      0.000000790739

CPSCF converged

Building X...

 Generating 2nd functional diffs
 Generating 2nd functional diffs
Lower state energy:      -779.4897959122
Upper state energy:      -779.4897878677
Energy difference:          0.0000080444
 Energy calculation finished, energy:  0.000000000E+00

Converting Cartesians to HDLC

Converting Cartesians to HDLC

Converting Cartesians to HDLC
 in dlf_makehessian...
Updating Hessian with the BFGS update, No     5
Testing convergence  in cycle    6
    Energy  0.0000E+00 Target: 1.0000E-05 converged?  yes
  Max step  7.4372E-01 Target: 4.0000E-04 converged?   no
  RMS step  7.8789E-02 Target: 2.6667E-04 converged?   no
  Max grad  2.8885E-02 Target: 1.0000E-04 converged?   no
  RMS grad  6.0109E-03 Target: 6.6667E-05 converged?   no

Converting HDLC to Cartesians
 in gcp call
 n=          32
 coors(1) =   -9.50682770747325        2.09988631878342     
 -0.130699658685251     
 coors(2) =   -7.31139606830459        3.36895452408252     
  0.197675169415995     
 elements:            7           6
 gcp_e =    1.00000000000000     
 echo:  F
 pbc:  F
 method =pbeh3c              
DFTD Energy:    -0.0207608 hartree
gCP Energy:     0.0534990 hartree
| Total AOs: 316    Total MOs: 298
Setting up the DFT grid...
| time to set the grid = 0.07 s
DFT grid points: 367790 (11493 points/atom)

                      *** Start SCF Iterations ***

 Iter     DIIS Error       Energy change      Electrons        XC Energy           Energy        Time(s)
----------------------------------------------------------------------------------------------------------
Initial temperature is 0.250000
| Skip purify step
|    1     0.0362946146    -779.3299785787   125.9987026311   -64.4686184937    -779.3299785787     1.89  
|    2     0.0666844630      +7.4404762101   126.0000098658   -63.7207449830    -771.8895023686     1.84  
|    3     0.0333513259      -0.2356468037   126.0000102864   -63.7600631948    -772.1251491723     1.82  
|    4     0.0154889055      -0.0154063951   126.0000099625   -63.8006262198    -772.1405555674     1.78  
|    5     0.0115826992      -0.0095525694   126.0000099634   -63.8192649482    -772.1501081368     1.72  
|    6     0.0071123760      -0.0039281530   126.0000099433   -63.8354180778    -772.1540362898     1.70  
|    7     0.0021171180      -0.0018975168   126.0000099101   -63.8473112868    -772.1559338066     1.70  
|    8     0.0006611847      -0.0002061881   126.0000098884   -63.8544109082    -772.1561399947     1.64  
|    9     0.0002671005      -0.0000205441   126.0000098794   -63.8547913205    -772.1561605388     1.93  
|   10     0.0001141221      -0.0000039804   126.0000098747   -63.8551383382    -772.1561645192     1.57  
|   11     0.0000462078      -0.0000007536   126.0000098713   -63.8553718608    -772.1561652728     1.56  
----------------------------------------------------------------------------------------------------------
FINAL ENERGY: -772.1561652728 a.u.
Fractional Occupation Entropy: 0.0000000000
Mermin Free Energy:            -772.1561652728
DISPERSION CONTRIBUTION TO ENERGY: -0.0207607626 a.u.
GCP BSSE CORRECTION: 0.0534989598 a.u.
HOMO-LUMO GAP: 2.367 eV
CENTER OF MASS: {-0.022025, -0.075311, -0.065343} ANGS
DIPOLE MOMENT: {-7.584785, -1.481100, 2.523970} (|D| = 8.129763) DEBYE
Writing out molden info

Running Mulliken population analysis...


  Restricted hh-TDA Parameters
--------------------------------------------
Number of occupied orbitals:            64
Number of virtual orbitals:            234
Number of molecular orbitals:          298
Number of basis functions:             316
Multiplicity of target state:      singlet

 Generating 2nd functional diffs
Reference energy:             -779.4924737771
Number of electrons:           128.0000100284
XC energy:                     -65.1695302922

      Davidson Diagonalization Parameters
-----------------------------------------------
Number of roots to find:                    4
Number of guess vectors:                   15
Maximum subspace size:                    300
Number of vectors to save:                  4
Collapse vectors per root:                  2
Number of CSFs:                          2080
Maximum Davidson iterations:              500
Residual convergence:                 1.0e-06
Orthogonality tolerance:              1.0e-12
Use incremental sigma vectors:             No

Davidson memory usage:  12.89 MB

Guess Vectors:
  64 &  64 : closed :    -0.185544
  64 &  63 :  open  :    -0.108948
  64 &  62 :  open  :    -0.077839
  63 &  63 : closed :    -0.032351
  63 &  62 :  open  :    -0.001243
  64 &  59 :  open  :     0.000178
  64 &  61 :  open  :     0.000368
  64 &  60 :  open  :     0.027457
  64 &  58 :  open  :     0.027474
  62 &  62 : closed :     0.029866
  64 &  57 :  open  :     0.044848
  63 &  59 :  open  :     0.076775
  63 &  61 :  open  :     0.076964
  64 &  56 :  open  :     0.090358
  63 &  60 :  open  :     0.104053

  Root           Eigenvalue       Energy Change        Residual
-------------------------------------------------------------------
Iteration:    0   Subspace Size:   15
Root: 1:        -0.09382977        -0.09382977         0.03670874  
Root: 2:         0.00634559         0.00634559         0.04262099  
Root: 3:         0.00663277         0.00663277         0.03753856  
Root: 4:         0.06095014         0.06095014         0.03550760  

Iteration:    1   Subspace Size:   19
Root: 1:        -0.09598886        -0.00215909         0.00424527  
Root: 2:         0.00271554        -0.00363005         0.00736655  
Root: 3:         0.00287413        -0.00375864         0.01009500  
Root: 4:         0.05705711        -0.00389304         0.00988403  

Iteration:    2   Subspace Size:   23
Root: 1:        -0.09602224        -0.00003339         0.00062328  
Root: 2:         0.00260623        -0.00010931         0.00158241  
Root: 3:         0.00262355        -0.00025058         0.00177959  
Root: 4:         0.05678081        -0.00027630         0.00344697  

Iteration:    3   Subspace Size:   27
Root: 1:        -0.09602292        -0.00000067         0.00008395  
Root: 2:         0.00260089        -0.00000534         0.00033110  
Root: 3:         0.00261620        -0.00000735         0.00033392  
Root: 4:         0.05674447        -0.00003634         0.00082511  

Iteration:    4   Subspace Size:   31
Root: 1:        -0.09602293        -0.00000001         0.00001217  
Root: 2:         0.00260069        -0.00000020         0.00006468  
Root: 3:         0.00261597        -0.00000023         0.00006524  
Root: 4:         0.05674267        -0.00000180         0.00018717  

Iteration:    5   Subspace Size:   35
Root: 1:        -0.09602293        -0.00000000         0.00000165  
Root: 2:         0.00260069        -0.00000001         0.00001090  
Root: 3:         0.00261596        -0.00000001         0.00001209  
Root: 4:         0.05674257        -0.00000009         0.00004478  

Iteration:    6   Subspace Size:   39
Root: 1:        -0.09602293        -0.00000000         0.00000025  Converged
Root: 2:         0.00260069        -0.00000000         0.00000198  
Root: 3:         0.00261596        -0.00000000         0.00000230  
Root: 4:         0.05674257        -0.00000001         0.00001089  

Iteration:    7   Subspace Size:   42
Root: 1:        -0.09602293        -0.00000000         0.00000022  Converged
Root: 2:         0.00260069        -0.00000000         0.00000036  Converged
Root: 3:         0.00261596        -0.00000000         0.00000044  Converged
Root: 4:         0.05674257        -0.00000000         0.00000262  

Iteration:    8   Subspace Size:   43
Root: 1:        -0.09602293        -0.00000000         0.00000022  Converged
Root: 2:         0.00260069        -0.00000000         0.00000035  Converged
Root: 3:         0.00261596         0.00000000         0.00000044  Converged
Root: 4:         0.05674257        -0.00000000         0.00000055  Converged

Davidson converged in 8 iterations
43 sigma vectors were formed

      Davidson Diagonalization Parameters
-----------------------------------------------
Number of roots to find:                    4
Number of guess vectors:                   15
Maximum subspace size:                    300
Number of vectors to save:                  4
Collapse vectors per root:                  2
Number of CSFs:                          2016
Maximum Davidson iterations:              500
Residual convergence:                 1.0e-06
Orthogonality tolerance:              1.0e-12
Use incremental sigma vectors:             No

Davidson memory usage:  12.58 MB

Guess Vectors:
  64 &  63 :  open  :    -0.108948
  64 &  62 :  open  :    -0.077839
  63 &  62 :  open  :    -0.001243
  64 &  59 :  open  :     0.000178
  64 &  61 :  open  :     0.000368
  64 &  60 :  open  :     0.027457
  64 &  58 :  open  :     0.027474
  64 &  57 :  open  :     0.044848
  63 &  59 :  open  :     0.076775
  63 &  61 :  open  :     0.076964
  64 &  56 :  open  :     0.090358
  63 &  60 :  open  :     0.104053
  63 &  58 :  open  :     0.104071
  62 &  59 :  open  :     0.107883
  62 &  61 :  open  :     0.108073

  Root           Eigenvalue       Energy Change        Residual
-------------------------------------------------------------------
Iteration:    0   Subspace Size:   15
Root: 1:        -0.02828557        -0.02828557         0.02310533  
Root: 2:         0.00280098         0.00280098         0.02663789  
Root: 3:         0.05179620         0.05179620         0.02282167  
Root: 4:         0.07241250         0.07241250         0.02118893  

Iteration:    1   Subspace Size:   19
Root: 1:        -0.02959688        -0.00131130         0.00357707  
Root: 2:         0.00077572        -0.00202525         0.00538101  
Root: 3:         0.04983803        -0.00195817         0.00659884  
Root: 4:         0.07094013        -0.00147237         0.00585269  

Iteration:    2   Subspace Size:   23
Root: 1:        -0.02962913        -0.00003225         0.00046115  
Root: 2:         0.00070121        -0.00007451         0.00084697  
Root: 3:         0.04969305        -0.00014498         0.00135082  
Root: 4:         0.07082405        -0.00011608         0.00097428  

Iteration:    3   Subspace Size:   27
Root: 1:        -0.02962961        -0.00000048         0.00007857  
Root: 2:         0.00069940        -0.00000181         0.00014966  
Root: 3:         0.04968715        -0.00000590         0.00025547  
Root: 4:         0.07082058        -0.00000346         0.00022003  

Iteration:    4   Subspace Size:   31
Root: 1:        -0.02962962        -0.00000001         0.00001130  
Root: 2:         0.00069936        -0.00000005         0.00002712  
Root: 3:         0.04968696        -0.00000018         0.00004297  
Root: 4:         0.07082044        -0.00000015         0.00003619  

Iteration:    5   Subspace Size:   35
Root: 1:        -0.02962962        -0.00000000         0.00000137  
Root: 2:         0.00069936        -0.00000000         0.00000416  
Root: 3:         0.04968696        -0.00000001         0.00000872  
Root: 4:         0.07082043        -0.00000000         0.00000931  

Iteration:    6   Subspace Size:   39
Root: 1:        -0.02962962        -0.00000000         0.00000018  Converged
Root: 2:         0.00069936        -0.00000000         0.00000068  Converged
Root: 3:         0.04968696        -0.00000000         0.00000157  
Root: 4:         0.07082043        -0.00000000         0.00000188  

Iteration:    7   Subspace Size:   41
Root: 1:        -0.02962962        -0.00000000         0.00000017  Converged
Root: 2:         0.00069936        -0.00000000         0.00000059  Converged
Root: 3:         0.04968696        -0.00000000         0.00000025  Converged
Root: 4:         0.07082043        -0.00000000         0.00000031  Converged

Davidson converged in 7 iterations
41 sigma vectors were formed

  Root   Mult.   Total Energy (a.u.)   Ex. Energy (a.u.)     Ex. Energy (eV)     Ex. Energy (nm)        Osc. (a.u.)  
-------------------------------------------------------------------------------------------------------------------
     1  singlet       -779.58849671
     2  triplet       -779.52210340          0.06639331          1.80665353        686.26451596          0.00000000
     3  triplet       -779.49177442          0.09672229          2.63194687        471.07417727          0.00000000
     4  singlet       -779.48987309          0.09862362          2.68368472        461.99249833          0.69492230
     5  singlet       -779.48985782          0.09863889          2.68410033        461.92096200          0.03668860
     6  triplet       -779.44278682          0.14570989          3.96496712        312.69924013          0.00000000
     7  singlet       -779.43573121          0.15276550          4.15695999        298.25694945          0.08043805
     8  triplet       -779.42165334          0.16684337          4.54003821        273.09069865          0.00000000

Singlet  1: Largest CI coefficients:
  64  &  64 : closed :   0.993022

Triplet  2: Largest CI coefficients:
  63  &  64 :  open  :  -0.703377
  64  &  63 :  open  :   0.703377

Triplet  3: Largest CI coefficients:
  62  &  64 :  open  :   0.678394
  64  &  62 :  open  :  -0.678394
  62  &  63 :  open  :  -0.182364
  63  &  62 :  open  :   0.182364

Singlet  4: Largest CI coefficients:
  63  &  64 :  open  :  -0.691637
  64  &  63 :  open  :  -0.691637

Singlet  5: Largest CI coefficients:
  62  &  64 :  open  :   0.667862
  64  &  62 :  open  :   0.667862
  62  &  63 :  open  :  -0.190824
  63  &  62 :  open  :  -0.190824

Triplet  6: Largest CI coefficients:
  61  &  64 :  open  :   0.688371
  64  &  61 :  open  :  -0.688371

Singlet  7: Largest CI coefficients:
  61  &  64 :  open  :   0.675867
  64  &  61 :  open  :   0.675867
  61  &  63 :  open  :  -0.144437
  63  &  61 :  open  :  -0.144437
  63  &  63 : closed :   0.122343

Triplet  8: Largest CI coefficients:
  60  &  64 :  open  :  -0.698301
  64  &  60 :  open  :   0.698301

Singlet state dipole moments:

  Root       Dx         Dy         Dz         |D|  (Debye)
------------------------------------------------------------
     1   -15.9071    -1.1365     1.8597    16.0557
     2   -14.9582    -1.8143     1.9352    15.1916
     3    -6.4828     1.3304    -1.7168     6.8369
     4     3.9032    -2.9997     2.0920     5.3488

Triplet state dipole moments:

  Root       Dx         Dy         Dz         |D|  (Debye)
------------------------------------------------------------
     1   -14.8019    -1.8248     1.7211    15.0129
     2    -6.0202     1.3388    -1.7514     6.4112
     3     4.2609    -2.7789     1.8027     5.3970
     4     9.1544    -4.8870     3.4375    10.9317

Transition dipole moments between singlet states:

    Transition       Tx         Ty         Tz         |T| (a.u.)
------------------------------------------------------------------
     1 ->    2    -3.2174     0.4581     0.0888     3.2510
     1 ->    3    -0.7244     0.1802    -0.0266     0.7469
     1 ->    4     0.6579    -0.3881     0.4542     0.8887
     2 ->    3    -0.6337    -0.1407     0.1513     0.6665
     2 ->    4    -0.9545     0.2128    -0.1244     0.9858
     3 ->    4    -0.5323     0.2031    -0.1251     0.5833

Transition dipole moments between triplet states:

    Transition       Tx         Ty         Tz         |T| (a.u.)
------------------------------------------------------------------
     1 ->    2    -0.1262     0.0116    -0.0483     0.1356
     1 ->    3    -0.1114     0.3198    -0.3508     0.4876
     1 ->    4     0.0530     0.1180    -0.0695     0.1469
     2 ->    3    -0.4438     0.1576    -0.0923     0.4800
     2 ->    4     0.2464    -0.0102     0.0290     0.2483
     3 ->    4    -0.0164    -0.2530     0.0849     0.2674

Magnetic transition dipole moments and rotational strengths:

 Transition      Lx         Ly         Lz      in gcp call
 n=          32
 coors(1) =   -9.50682770747325        2.09988631878342     
 -0.130699658685251     
 coors(2) =   -7.31139606830459        3.36895452408252     
  0.197675169415995     
 elements:            7           6
 gcp_e =   0.000000000000000E+000
 echo:  F
 pbc:  F
 method =pbeh3c              
 in gcp call
 n=          32
 coors(1) =   -9.50682770747325        2.09988631878342     
 -0.130699658685251     
 coors(2) =   -7.31139606830459        3.36895452408252     
  0.197675169415995     
 elements:            7           6
 gcp_e =   0.000000000000000E+000
 echo:  F
 pbc:  F
 method =pbeh3c              
  R(len)     R(vel) (a.u.)
------------------------------------------------------------------------
 1 ->    2     0.3784     0.1574     0.5009     1.1009    32.3816
 1 ->    3     0.1095    -0.1577     0.4772     0.1204     3.4328
 1 ->    4     0.0752     0.1619     0.0668    -0.0170    -0.0396

Electric transition quadrupole moments (Cartesian):

 Transition      Qxy        Qxz        Qyz        Qxx        Qyy        Qzz       norm (a.u.)
----------------------------------------------------------------------------------------------
 1 ->    2    -2.3868     0.6135     0.2765    13.6067     0.1126    -0.2268    13.8331
 1 ->    3    -0.4268    -0.1990    -0.0403     1.7552     0.0468     0.1057     1.8214
 1 ->    4    -2.4891     1.8210     0.5258    13.0348    -0.0016    -0.6794    13.4222


Building Xtilde...

Building Z-vector RHS...

 Generating 2nd functional diffs
Solving CPSCF equations
Using DIIS solver

 Iter         Residual      
------  --------------------
    1      3.582572463172
    2      8.557752376206
    3      0.833969863765
    4      0.113613020681
    5      0.022129943871
    6      0.010387795169
    7      0.003238814408
    8      0.001681857516
    9      0.000771310406
   10      0.000319520800
   11      0.000123747338
   12      0.000064946675
   13      0.000011254965
   14      0.000005535125
   15      0.000001863180
   16      0.000000879347

CPSCF converged

Building X...

Computing grad Generating 2nd functional diffs
 Generating 2nd functional diffs
Building Xtilde...

Building Z-vector RHS...

 Generating 2nd functional diffs
Solving CPSCF equations
Using DIIS solver

 Iter         Residual      
------  --------------------
    1      4.388097398220
    2      8.810592783947
    3      1.287214271113
    4      0.167700057459
    5      0.023742106483
    6      0.014237314394
    7      0.007139106638
    8      0.002867161759
    9      0.000642353027
   10      0.000207511947
   11      0.000072889594
   12      0.000040914008
   13      0.000012972735
   14      0.000007860163
   15      0.000003636802
   16      0.000001838341
   17      0.000000656987

CPSCF converged

Building X...

Computing grad Generating 2nd functional diffs
 Generating 2nd functional diffs
Building Xtilde...

Building Z-vector RHS...

 Generating 2nd functional diffs
Solving CPSCF equations
Using DIIS solver

 Iter         Residual      
------  --------------------
    1      0.581262193566
    2      0.990378718826
    3      0.143588810941
    4      0.018613268746
    5      0.003796612013
    6      0.002067005884
    7      0.000650418286
    8      0.000333719577
    9      0.000126516451
   10      0.000069865011
   11      0.000025509753
   12      0.000009481711
   13      0.000003276136
   14      0.000000889262

CPSCF converged

Building X...

 Generating 2nd functional diffs
 Generating 2nd functional diffs
Lower state energy:      -779.4898730907
Upper state energy:      -779.4898578171
Energy difference:          0.0000152735
 Energy calculation finished, energy:  0.000000000E+00

Converting Cartesians to HDLC

Converting Cartesians to HDLC

Converting Cartesians to HDLC
 in dlf_makehessian...
Updating Hessian with the BFGS update, No     6
Testing convergence  in cycle    7
    Energy  0.0000E+00 Target: 1.0000E-05 converged?  yes
  Max step  5.2718E-01 Target: 4.0000E-04 converged?   no
  RMS step  6.7769E-02 Target: 2.6667E-04 converged?   no
  Max grad  3.2497E-02 Target: 1.0000E-04 converged?   no
  RMS grad  8.3257E-03 Target: 6.6667E-05 converged?   no

Converting HDLC to Cartesians
 in gcp call
 n=          32
 coors(1) =   -9.51413319956989        2.09673582859747     
 -0.133580364819095     
 coors(2) =   -7.32373745402035        3.37266586167952     
  0.198787908651488     
 elements:            7           6
 gcp_e =    1.00000000000000     
 echo:  F
 pbc:  F
 method =pbeh3c              
DFTD Energy:    -0.0207612 hartree
gCP Energy:     0.0535200 hartree
| Total AOs: 316    Total MOs: 298
Setting up the DFT grid...
| time to set the grid = 0.07 s
DFT grid points: 367794 (11493 points/atom)

                      *** Start SCF Iterations ***

 Iter     DIIS Error       Energy change      Electrons        XC Energy           Energy        Time(s)
----------------------------------------------------------------------------------------------------------
Initial temperature is 0.250000
| Skip purify step
|    1     0.0362751171    -779.3324086688   126.0000114679   -64.4684560776    -779.3324086688     1.91  
|    2     0.0666259392      +7.4416303850   126.0000111160   -63.7201115056    -771.8907782838     1.86  
|    3     0.0333709948      -0.2342393418   126.0000114623   -63.7596357326    -772.1250176256     1.82  
|    4     0.0154724642      -0.0156461016   126.0000111213   -63.8002388867    -772.1406637271     1.78  
|    5     0.0115517406      -0.0095704264   126.0000111165   -63.8189610437    -772.1502341535     1.72  
|    6     0.0070750405      -0.0039265900   126.0000110876   -63.8352130344    -772.1541607435     1.70  
|    7     0.0020890762      -0.0018783710   126.0000110443   -63.8470514266    -772.1560391145     1.70  
|    8     0.0006528562      -0.0002018925   126.0000110188   -63.8541167278    -772.1562410069     1.64  
|    9     0.0002594299      -0.0000201206   126.0000110078   -63.8544808103    -772.1562611275     1.92  
|   10     0.0001120402      -0.0000038416   126.0000110026   -63.8548146823    -772.1562649691     1.58  
|   11     0.0000439655      -0.0000007295   126.0000109987   -63.8550405204    -772.1562656986     1.55  
----------------------------------------------------------------------------------------------------------
FINAL ENERGY: -772.1562656986 a.u.
Fractional Occupation Entropy: 0.0000000000
Mermin Free Energy:            -772.1562656986
DISPERSION CONTRIBUTION TO ENERGY: -0.0207612030 a.u.
GCP BSSE CORRECTION: 0.0535200029 a.u.
HOMO-LUMO GAP: 2.365 eV
CENTER OF MASS: {-0.021828, -0.073572, -0.064068} ANGS
DIPOLE MOMENT: {-7.589456, -1.527283, 2.487624} (|D| = 8.131464) DEBYE
Writing out molden info

Running Mulliken population analysis...


  Restricted hh-TDA Parameters
--------------------------------------------
Number of occupied orbitals:            64
Number of virtual orbitals:            234
Number of molecular orbitals:          298
Number of basis functions:             316
Multiplicity of target state:      singlet

 Generating 2nd functional diffs
Reference energy:             -779.4926599676
Number of electrons:           128.0000111727
XC energy:                     -65.1691918571

      Davidson Diagonalization Parameters
-----------------------------------------------
Number of roots to find:                    4
Number of guess vectors:                   15
Maximum subspace size:                    300
Number of vectors to save:                  4
Collapse vectors per root:                  2
Number of CSFs:                          2080
Maximum Davidson iterations:              500
Residual convergence:                 1.0e-06
Orthogonality tolerance:              1.0e-12
Use incremental sigma vectors:             No

Davidson memory usage:  12.89 MB

Guess Vectors:
  64 &  64 : closed :    -0.185348
  64 &  63 :  open  :    -0.108800
  64 &  62 :  open  :    -0.077612
  63 &  63 : closed :    -0.032252
  63 &  62 :  open  :    -0.001064
  64 &  59 :  open  :     0.000371
  64 &  61 :  open  :     0.000428
  64 &  60 :  open  :     0.027671
  64 &  58 :  open  :     0.027917
  62 &  62 : closed :     0.030125
  64 &  57 :  open  :     0.044619
  63 &  59 :  open  :     0.076918
  63 &  61 :  open  :     0.076976
  64 &  56 :  open  :     0.090419
  63 &  60 :  open  :     0.104219

  Root           Eigenvalue       Energy Change        Residual
-------------------------------------------------------------------
Iteration:    0   Subspace Size:   15
Root: 1:        -0.09368122        -0.09368122         0.03668295  
Root: 2:         0.00648471         0.00648471         0.04251947  
Root: 3:         0.00673707         0.00673707         0.03756595  
Root: 4:         0.06092551         0.06092551         0.03544629  

Iteration:    1   Subspace Size:   19
Root: 1:        -0.09583573        -0.00215450         0.00425758  
Root: 2:         0.00285850        -0.00362621         0.00737932  
Root: 3:         0.00299954        -0.00373753         0.01008489  
Root: 4:         0.05704489        -0.00388062         0.00985745  

Iteration:    2   Subspace Size:   23
Root: 1:        -0.09586928        -0.00003356         0.00062627  
Root: 2:         0.00274401        -0.00011448         0.00165316  
Root: 3:         0.00275419        -0.00024535         0.00170638  
Root: 4:         0.05677063        -0.00027426         0.00341007  

Iteration:    3   Subspace Size:   27
Root: 1:        -0.09586996        -0.00000068         0.00008430  
Root: 2:         0.00273748        -0.00000654         0.00033289  
Root: 3:         0.00274809        -0.00000610         0.00032917  
Root: 4:         0.05673498        -0.00003565         0.00081766  

Iteration:    4   Subspace Size:   31
Root: 1:        -0.09586997        -0.00000001         0.00001223  
Root: 2:         0.00273725        -0.00000023         0.00007116  
Root: 3:         0.00274789        -0.00000020         0.00005776  
Root: 4:         0.05673322        -0.00000177         0.00018621  

Iteration:    5   Subspace Size:   35
Root: 1:        -0.09586997        -0.00000000         0.00000166  
Root: 2:         0.00273724        -0.00000001         0.00001288  
Root: 3:         0.00274788        -0.00000001         0.00001001  
Root: 4:         0.05673312        -0.00000009         0.00004439  

Iteration:    6   Subspace Size:   39
Root: 1:        -0.09586997        -0.00000000         0.00000025  Converged
Root: 2:         0.00273724        -0.00000000         0.00000242  
Root: 3:         0.00274788        -0.00000000         0.00000184  
Root: 4:         0.05673312        -0.00000001         0.00001077  

Iteration:    7   Subspace Size:   42
Root: 1:        -0.09586997        -0.00000000         0.00000022  Converged
Root: 2:         0.00273724        -0.00000000         0.00000046  Converged
Root: 3:         0.00274788        -0.00000000         0.00000034  Converged
Root: 4:         0.05673312        -0.00000000         0.00000259  

Iteration:    8   Subspace Size:   43
Root: 1:        -0.09586997        -0.00000000         0.00000022  Converged
Root: 2:         0.00273724        -0.00000000         0.00000046  Converged
Root: 3:         0.00274788        -0.00000000         0.00000033  Converged
Root: 4:         0.05673312        -0.00000000         0.00000055  Converged

Davidson converged in 8 iterations
43 sigma vectors were formed

      Davidson Diagonalization Parameters
-----------------------------------------------
Number of roots to find:                    4
Number of guess vectors:                   15
Maximum subspace size:                    300
Number of vectors to save:                  4
Collapse vectors per root:                  2
Number of CSFs:                          2016
Maximum Davidson iterations:              500
Residual convergence:                 1.0e-06
Orthogonality tolerance:              1.0e-12
Use incremental sigma vectors:             No

Davidson memory usage:  12.58 MB

Guess Vectors:
  64 &  63 :  open  :    -0.108800
  64 &  62 :  open  :    -0.077612
  63 &  62 :  open  :    -0.001064
  64 &  59 :  open  :     0.000371
  64 &  61 :  open  :     0.000428
  64 &  60 :  open  :     0.027671
  64 &  58 :  open  :     0.027917
  64 &  57 :  open  :     0.044619
  63 &  59 :  open  :     0.076918
  63 &  61 :  open  :     0.076976
  64 &  56 :  open  :     0.090419
  63 &  60 :  open  :     0.104219
  63 &  58 :  open  :     0.104464
  62 &  59 :  open  :     0.108107
  62 &  61 :  open  :     0.108165

  Root           Eigenvalue       Energy Change        Residual
-------------------------------------------------------------------
Iteration:    0   Subspace Size:   15
Root: 1:        -0.02816448        -0.02816448         0.02311660  
Root: 2:         0.00292040         0.00292040         0.02658159  
Root: 3:         0.05183053         0.05183053         0.02280303  
Root: 4:         0.07257894         0.07257894         0.02118693  

Iteration:    1   Subspace Size:   19
Root: 1:        -0.02947927        -0.00131480         0.00358968  
Root: 2:         0.00090650        -0.00201390         0.00535768  
Root: 3:         0.04987616        -0.00195437         0.00657085  
Root: 4:         0.07110824        -0.00147070         0.00584361  

Iteration:    2   Subspace Size:   23
Root: 1:        -0.02951178        -0.00003250         0.00046057  
Root: 2:         0.00083269        -0.00007381         0.00084485  
Root: 3:         0.04973261        -0.00014355         0.00134283  
Root: 4:         0.07099263        -0.00011561         0.00096952  

Iteration:    3   Subspace Size:   27
Root: 1:        -0.02951226        -0.00000048         0.00007836  
Root: 2:         0.00083089        -0.00000180         0.00014937  
Root: 3:         0.04972679        -0.00000582         0.00025420  
Root: 4:         0.07098920        -0.00000343         0.00021902  

Iteration:    4   Subspace Size:   31
Root: 1:        -0.02951227        -0.00000001         0.00001127  
Root: 2:         0.00083084        -0.00000005         0.00002708  
Root: 3:         0.04972660        -0.00000018         0.00004256  
Root: 4:         0.07098906        -0.00000014         0.00003588  

Iteration:    5   Subspace Size:   35
Root: 1:        -0.02951227        -0.00000000         0.00000136  
Root: 2:         0.00083084        -0.00000000         0.00000415  
Root: 3:         0.04972660        -0.00000000         0.00000866  
Root: 4:         0.07098905        -0.00000000         0.00000916  

Iteration:    6   Subspace Size:   39
Root: 1:        -0.02951227        -0.00000000         0.00000018  Converged
Root: 2:         0.00083084        -0.00000000         0.00000068  Converged
Root: 3:         0.04972660        -0.00000000         0.00000157  
Root: 4:         0.07098905        -0.00000000         0.00000188  

Iteration:    7   Subspace Size:   41
Root: 1:        -0.02951227        -0.00000000         0.00000017  Converged
Root: 2:         0.00083084        -0.00000000         0.00000058  Converged
Root: 3:         0.04972660        -0.00000000         0.00000024  Converged
Root: 4:         0.07098905        -0.00000000         0.00000031  Converged

Davidson converged in 7 iterations
41 sigma vectors were formed

  Root   Mult.   Total Energy (a.u.)   Ex. Energy (a.u.)     Ex. Energy (eV)     Ex. Energy (nm)        Osc. (a.u.)  
-------------------------------------------------------------------------------------------------------------------
     1  singlet       -779.58852994
     2  triplet       -779.52217223          0.06635771          1.80568480        686.63268879          0.00000000
     3  triplet       -779.49182913          0.09670081          2.63136261        471.17877268          0.00000000
     4  singlet       -779.48992273          0.09860721          2.68323832        462.06935820          0.25166340
     5  singlet       -779.48991209          0.09861786          2.68352794        462.01948847          0.48074236
     6  triplet       -779.44293337          0.14559657          3.96188369        312.94260616          0.00000000
     7  singlet       -779.43592685          0.15260309          4.15254076        298.57436192          0.08113356
     8  triplet       -779.42167091          0.16685903          4.54046444        273.06506247          0.00000000

Singlet  1: Largest CI coefficients:
  64  &  64 : closed :   0.993029

Triplet  2: Largest CI coefficients:
  63  &  64 :  open  :  -0.703373
  64  &  63 :  open  :   0.703373

Triplet  3: Largest CI coefficients:
  62  &  64 :  open  :   0.678431
  64  &  62 :  open  :  -0.678431
  62  &  63 :  open  :  -0.182336
  63  &  62 :  open  :   0.182336

Singlet  4: Largest CI coefficients:
  62  &  64 :  open  :  -0.507530
  64  &  62 :  open  :  -0.507530
  63  &  64 :  open  :  -0.456439
  64  &  63 :  open  :  -0.456439
  62  &  63 :  open  :   0.152941
  63  &  62 :  open  :   0.152941

Singlet  5: Largest CI coefficients:
  63  &  64 :  open  :  -0.528594
  64  &  63 :  open  :  -0.528594
  62  &  64 :  open  :   0.443343
  64  &  62 :  open  :   0.443343
  62  &  63 :  open  :  -0.119599
  63  &  62 :  open  :  -0.119599

Triplet  6: Largest CI coefficients:
  61  &  64 :  open  :   0.688646
  64  &  61 :  open  :  -0.688646

Singlet  7: Largest CI coefficients:
  61  &  64 :  open  :   0.676019
  64  &  61 :  open  :   0.676019
  61  &  63 :  open  :  -0.144650
  63  &  61 :  open  :  -0.144650
  63  &  63 : closed :   0.122308

Triplet  8: Largest CI coefficients:
  60  &  64 :  open  :  -0.698488
  64  &  60 :  open  :   0.698488

Singlet state dipole moments:

  Root       Dx         Dy         Dz         |D|  (Debye)
------------------------------------------------------------
     1   -15.9371    -1.1318     1.8621    16.0854
     2    -9.6927    -0.0824    -0.0266     9.6930
     3   -11.7750    -0.3799     0.2568    11.7839
     4     3.8905    -3.0298     2.0663     5.3465

Triplet state dipole moments:

  Root       Dx         Dy         Dz         |D|  (Debye)
------------------------------------------------------------
     1   -14.7930    -1.8183     1.7281    15.0041
     2    -6.0293     1.3519    -1.7464     6.4210
     3     4.2669    -2.8115     1.7860     5.4130
     4     9.1359    -4.9323     3.4035    10.9260

Transition dipole moments between singlet states:

    Transition       Tx         Ty         Tz         |T| (a.u.)
------------------------------------------------------------------
     1 ->    2    -1.9422     0.2228     0.0816     1.9566
     1 ->    3    -2.6689     0.4332     0.0366     2.7041
     1 ->    4     0.6619    -0.3945     0.4513     0.8930
     2 ->    3    -1.7379    -0.6325     0.7326     1.9893
     2 ->    4    -0.3645     0.0266    -0.0124     0.3657
     3 ->    4    -1.0256     0.2955    -0.1758     1.0817

Transition dipole moments between triplet states:

    Transition       Tx         Ty         Tz         |T| (a.u.)
------------------------------------------------------------------
     1 ->    2    -0.1259     0.0114    -0.0487     0.1355
     1 ->    3    -0.1096     0.3229    -0.3506     0.4891
     1 ->    4     0.0512     0.1187    -0.0682     0.1461
     2 ->    3    -0.4435     0.1593    -0.0914     0.4800
     2 ->    4     0.24 in gcp call
 n=          32
 coors(1) =   -9.51413319956989        2.09673582859747     
 -0.133580364819095     
 coors(2) =   -7.32373745402035        3.37266586167952     
  0.198787908651488     
 elements:            7           6
 gcp_e =   0.000000000000000E+000
 echo:  F
 pbc:  F
 method =pbeh3c              
 in gcp call
 n=          32
 coors(1) =   -9.51413319956989        2.09673582859747     
 -0.133580364819095     
 coors(2) =   -7.32373745402035        3.37266586167952     
  0.198787908651488     
 elements:            7           6
 gcp_e =   0.000000000000000E+000
 echo:  F
 pbc:  F
 method =pbeh3c              
74    -0.0114     0.0292     0.2494
     3 ->    4    -0.0152    -0.2554     0.0861     0.2699

Magnetic transition dipole moments and rotational strengths:

 Transition      Lx         Ly         Lz       R(len)     R(vel) (a.u.)
------------------------------------------------------------------------
 1 ->    2     0.2118     0.2246     0.0605     0.3564     9.4994
 1 ->    3     0.3314    -0.0110     0.6866     0.8642    24.3959
 1 ->    4     0.0729     0.1607     0.0698    -0.0164    -0.0389

Electric transition quadrupole moments (Cartesian):

 Transition      Qxy        Qxz        Qyz        Qxx        Qyy        Qzz       norm (a.u.)
----------------------------------------------------------------------------------------------
 1 ->    2    -1.5209     0.5871     0.2356     9.0847     0.0504    -0.2425     9.2361
 1 ->    3    -1.8988     0.2547     0.1561    10.2857     0.1125    -0.0711    10.4646
 1 ->    4    -2.5262     1.8052     0.5279    13.0178    -0.0018    -0.6694    13.4101


Building Xtilde...

Building Z-vector RHS...

 Generating 2nd functional diffs
Solving CPSCF equations
Using DIIS solver

 Iter         Residual      
------  --------------------
    1      3.503203291435
    2      7.934926559547
    3      0.890638604373
    4      0.136658691103
    5      0.016939477687
    6      0.006111328897
    7      0.003279558551
    8      0.001337505460
    9      0.000347908285
   10      0.000120418789
   11      0.000051402850
   12      0.000029509653
   13      0.000009105987
   14      0.000005015901
   15      0.000002538053
   16      0.000001427078
   17      0.000000523146

CPSCF converged

Building X...

Computing grad Generating 2nd functional diffs
 Generating 2nd functional diffs
Building Xtilde...

Building Z-vector RHS...

 Generating 2nd functional diffs
Solving CPSCF equations
Using DIIS solver

 Iter         Residual      
------  --------------------
    1      3.511155496216
    2      8.175807813926
    3      0.831797933335
    4      0.109547096805
    5      0.018057707440
    6      0.006777442248
    7      0.003463978580
    8      0.001069049494
    9      0.000528252595
   10      0.000263838976
   11      0.000107715254
   12      0.000054657166
   13      0.000012924002
   14      0.000007267365
   15      0.000003786799
   16      0.000002192507
   17      0.000000638794

CPSCF converged

Building X...

Computing grad Generating 2nd functional diffs
 Generating 2nd functional diffs
Building Xtilde...

Building Z-vector RHS...

 Generating 2nd functional diffs
Solving CPSCF equations
Using DIIS solver

 Iter         Residual      
------  --------------------
    1      2.024781856800
    2      3.451410330461
    3      0.384928182498
    4      0.055801475483
    5      0.017434368298
    6      0.007424480313
    7      0.002294439604
    8      0.000997558434
    9      0.000256022871
   10      0.000129168224
   11      0.000043593186
   12      0.000021183999
   13      0.000006317990
   14      0.000003631051
   15      0.000002886909
   16      0.000000832082

CPSCF converged

Building X...

 Generating 2nd functional diffs
 Generating 2nd functional diffs
Lower state energy:      -779.4899227300
Upper state energy:      -779.4899120864
Energy difference:          0.0000106435
 Energy calculation finished, energy:  0.000000000E+00

Converting Cartesians to HDLC

Converting Cartesians to HDLC

Converting Cartesians to HDLC
 in dlf_makehessian...
Updating Hessian with the BFGS update, No     7
Testing convergence  in cycle    8
    Energy  0.0000E+00 Target: 1.0000E-05 converged?  yes
  Max step  1.0936E+00 Target: 4.0000E-04 converged?   no
  RMS step  1.2903E-01 Target: 2.6667E-04 converged?   no
  Max grad  3.0535E-02 Target: 1.0000E-04 converged?   no
  RMS grad  6.2296E-03 Target: 6.6667E-05 converged?   no

Converting HDLC to Cartesians
 in gcp call
 n=          32
 coors(1) =   -9.51842878262283        2.09315454410510     
 -0.137423390675074     
 coors(2) =   -7.33239169697286        3.37490377364507     
  0.200958814212098     
 elements:            7           6
 gcp_e =    1.00000000000000     
 echo:  F
 pbc:  F
 method =pbeh3c              
DFTD Energy:    -0.0207653 hartree
gCP Energy:     0.0535598 hartree
| Total AOs: 316    Total MOs: 298
Setting up the DFT grid...
| time to set the grid = 0.08 s
DFT grid points: 367784 (11493 points/atom)

                      *** Start SCF Iterations ***

 Iter     DIIS Error       Energy change      Electrons        XC Energy           Energy        Time(s)
----------------------------------------------------------------------------------------------------------
Initial temperature is 0.250000
| Skip purify step
|    1     0.0361947403    -779.3352619750   126.0017707243   -64.4698442908    -779.3352619750     1.90  
|    2     0.0663737532      +7.4432035278   126.0000120813   -63.7207736096    -771.8920584472     1.86  
|    3     0.0332736635      -0.2328906908   126.0000123562   -63.7605612169    -772.1249491380     1.83  
|    4     0.0154226597      -0.0157905315   126.0000120038   -63.8011921445    -772.1407396695     1.77  
|    5     0.0115073676      -0.0095303520   126.0000119929   -63.8199700409    -772.1502700215     1.73  
|    6     0.0070482126      -0.0039144737   126.0000119577   -63.8362567446    -772.1541844952     1.70  
|    7     0.0020870254      -0.0018671332   126.0000119060   -63.8480832986    -772.1560516284     1.70  
|    8     0.0006425132      -0.0002023798   126.0000118754   -63.8551739767    -772.1562540082     1.65  
|    9     0.0002562866      -0.0000201610   126.0000118631   -63.8555433684    -772.1562741691     1.92  
|   10     0.0001094327      -0.0000037962   126.0000118558   -63.8558758104    -772.1562779653     1.57  
|   11     0.0000430056      -0.0000007154   126.0000118514   -63.8560979972    -772.1562786807     1.55  
----------------------------------------------------------------------------------------------------------
FINAL ENERGY: -772.1562786807 a.u.
Fractional Occupation Entropy: 0.0000000000
Mermin Free Energy:            -772.1562786807
DISPERSION CONTRIBUTION TO ENERGY: -0.0207652629 a.u.
GCP BSSE CORRECTION: 0.0535597545 a.u.
HOMO-LUMO GAP: 2.360 eV
CENTER OF MASS: {-0.021805, -0.071948, -0.062356} ANGS
DIPOLE MOMENT: {-7.592419, -1.573254, 2.436886} (|D| = 8.127630) DEBYE
Writing out molden info

Running Mulliken population analysis...


  Restricted hh-TDA Parameters
--------------------------------------------
Number of occupied orbitals:            64
Number of virtual orbitals:            234
Number of molecular orbitals:          298
Number of basis functions:             316
Multiplicity of target state:      singlet

 Generating 2nd functional diffs
Reference energy:             -779.4927219605
Number of electrons:           128.0000120396
XC energy:                     -65.1702714384

      Davidson Diagonalization Parameters
-----------------------------------------------
Number of roots to find:                    4
Number of guess vectors:                   15
Maximum subspace size:                    300
Number of vectors to save:                  4
Collapse vectors per root:                  2
Number of CSFs:                          2080
Maximum Davidson iterations:              500
Residual convergence:                 1.0e-06
Orthogonality tolerance:              1.0e-12
Use incremental sigma vectors:             No

Davidson memory usage:  12.89 MB

Guess Vectors:
  64 &  64 : closed :    -0.185195
  64 &  63 :  open  :    -0.108843
  64 &  62 :  open  :    -0.077530
  63 &  63 : closed :    -0.032490
  63 &  62 :  open  :    -0.001177
  64 &  61 :  open  :     0.000470
  64 &  59 :  open  :     0.000472
  64 &  60 :  open  :     0.027794
  64 &  58 :  open  :     0.028085
  62 &  62 : closed :     0.030136
  64 &  57 :  open  :     0.044558
  63 &  61 :  open  :     0.076822
  63 &  59 :  open  :     0.076824
  64 &  56 :  open  :     0.090676
  63 &  60 :  open  :     0.104146

  Root           Eigenvalue       Energy Change        Residual
-------------------------------------------------------------------
Iteration:    0   Subspace Size:   15
Root: 1:        -0.09352134        -0.09352134         0.03666885  
Root: 2:         0.00650317         0.00650317         0.04241307  
Root: 3:         0.00673064         0.00673064         0.03762211  
Root: 4:         0.06085642         0.06085642         0.03538158  

Iteration:    1   Subspace Size:   19
Root: 1:        -0.09567369        -0.00215236         0.00426921  
Root: 2:         0.00287544        -0.00362773         0.00740420  
Root: 3:         0.00301486        -0.00371578         0.01006801  
Root: 4:         0.05698691        -0.00386951         0.00984738  

Iteration:    2   Subspace Size:   23
Root: 1:        -0.09570745        -0.00003375         0.00062899  
Root: 2:         0.00275784        -0.00011760         0.00165313  
Root: 3:         0.00277275        -0.00024211         0.00170529  
Root: 4:         0.05671353        -0.00027338         0.00339893  

Iteration:    3   Subspace Size:   27
Root: 1:        -0.09570814        -0.00000069         0.00008469  
Root: 2:         0.00275134        -0.00000650         0.00033361  
Root: 3:         0.00276663        -0.00000613         0.00032914  
Root: 4:         0.05667811        -0.00003542         0.00081558  

Iteration:    4   Subspace Size:   31
Root: 1:        -0.09570815        -0.00000001         0.00001229  
Root: 2:         0.00275111        -0.00000023         0.00007117  
Root: 3:         0.00276642        -0.00000020         0.00005794  
Root: 4:         0.05667635        -0.00000176         0.00018573  

Iteration:    5   Subspace Size:   35
Root: 1:        -0.09570815        -0.00000000         0.00000167  
Root: 2:         0.00275110        -0.00000001         0.00001289  
Root: 3:         0.00276642        -0.00000001         0.00001009  
Root: 4:         0.05667626        -0.00000009         0.00004422  

Iteration:    6   Subspace Size:   39
Root: 1:        -0.09570815        -0.00000000         0.00000025  Converged
Root: 2:         0.00275110        -0.00000000         0.00000242  
Root: 3:         0.00276642        -0.00000000         0.00000186  
Root: 4:         0.05667626        -0.00000001         0.00001073  

Iteration:    7   Subspace Size:   42
Root: 1:        -0.09570815        -0.00000000         0.00000022  Converged
Root: 2:         0.00275110        -0.00000000         0.00000046  Converged
Root: 3:         0.00276642        -0.00000000         0.00000034  Converged
Root: 4:         0.05667626        -0.00000000         0.00000258  

Iteration:    8   Subspace Size:   43
Root: 1:        -0.09570815        -0.00000000         0.00000022  Converged
Root: 2:         0.00275110        -0.00000000         0.00000046  Converged
Root: 3:         0.00276642        -0.00000000         0.00000034  Converged
Root: 4:         0.05667626        -0.00000000         0.00000054  Converged

Davidson converged in 8 iterations
43 sigma vectors were formed

      Davidson Diagonalization Parameters
-----------------------------------------------
Number of roots to find:                    4
Number of guess vectors:                   15
Maximum subspace size:                    300
Number of vectors to save:                  4
Collapse vectors per root:                  2
Number of CSFs:                          2016
Maximum Davidson iterations:              500
Residual convergence:                 1.0e-06
Orthogonality tolerance:              1.0e-12
Use incremental sigma vectors:             No

Davidson memory usage:  12.58 MB

Guess Vectors:
  64 &  63 :  open  :    -0.108843
  64 &  62 :  open  :    -0.077530
  63 &  62 :  open  :    -0.001177
  64 &  61 :  open  :     0.000470
  64 &  59 :  open  :     0.000472
  64 &  60 :  open  :     0.027794
  64 &  58 :  open  :     0.028085
  64 &  57 :  open  :     0.044558
  63 &  61 :  open  :     0.076822
  63 &  59 :  open  :     0.076824
  64 &  56 :  open  :     0.090676
  63 &  60 :  open  :     0.104146
  63 &  58 :  open  :     0.104438
  62 &  61 :  open  :     0.108135
  62 &  59 :  open  :     0.108137

  Root           Eigenvalue       Energy Change        Residual
-------------------------------------------------------------------
Iteration:    0   Subspace Size:   15
Root: 1:        -0.02820916        -0.02820916         0.02311350  
Root: 2:         0.00293358         0.00293358         0.02653949  
Root: 3:         0.05184952         0.05184952         0.02280850  
Root: 4:         0.07267984         0.07267984         0.02119107  

Iteration:    1   Subspace Size:   19
Root: 1:        -0.02952389        -0.00131473         0.00359237  
Root: 2:         0.00092802        -0.00200556         0.00534203  
Root: 3:         0.04989206        -0.00195746         0.00658013  
Root: 4:         0.07120946        -0.00147038         0.00584490  

Iteration:    2   Subspace Size:   23
Root: 1:        -0.02955643        -0.00003255         0.00045990  
Root: 2:         0.00085468        -0.00007334         0.00084181  
Root: 3:         0.04974814        -0.00014392         0.00134161  
Root: 4:         0.07109386        -0.00011560         0.00096958  

Iteration:    3   Subspace Size:   27
Root: 1:        -0.02955691        -0.00000048         0.00007810  
Root: 2:         0.00085290        -0.00000179         0.00014831  
Root: 3:         0.04974234        -0.00000580         0.00025371  
Root: 4:         0.07109043        -0.00000343         0.00021899  

Iteration:    4   Subspace Size:   31
Root: 1:        -0.02955692        -0.00000001         0.00001125  
Root: 2:         0.00085285        -0.00000005         0.00002697  
Root: 3:         0.04974216        -0.00000018         0.00004251  
Root: 4:         0.07109029        -0.00000014         0.00003566  

Iteration:    5   Subspace Size:   35
Root: 1:        -0.02955693        -0.00000000         0.00000136  
Root: 2:         0.00085285        -0.00000000         0.00000416  
Root: 3:         0.04974215        -0.00000000         0.00000866  
Root: 4:         0.07109029        -0.00000000         0.00000895  

Iteration:    6   Subspace Size:   39
Root: 1:        -0.02955693        -0.00000000         0.00000018  Converged
Root: 2:         0.00085285        -0.00000000         0.00000069  Converged
Root: 3:         0.04974215        -0.00000000         0.00000158  
Root: 4:         0.07109028        -0.00000000         0.00000187  

Iteration:    7   Subspace Size:   41
Root: 1:        -0.02955693        -0.00000000         0.00000017  Converged
Root: 2:         0.00085285        -0.00000000         0.00000059  Converged
Root: 3:         0.04974215        -0.00000000         0.00000024  Converged
Root: 4:         0.07109028        -0.00000000         0.00000031  Converged

Davidson converged in 7 iterations
41 sigma vectors were formed

  Root   Mult.   Total Energy (a.u.)   Ex. Energy (a.u.)     Ex. Energy (eV)     Ex. Energy (nm)        Osc. (a.u.)  
-------------------------------------------------------------------------------------------------------------------
     1  singlet       -779.58843011
     2  triplet       -779.52227889          0.06615122          1.80006604        688.77595724          0.00000000
     3  triplet       -779.49186911          0.09656100          2.62755801        471.86102245          0.00000000
     4  singlet       -779.48997086          0.09845925          2.67921210        462.76373859          0.27232231
     5  singlet       -779.48995554          0.09847456          2.67962881        462.69177439          0.45930805
     6  triplet       -779.44297981          0.14545030          3.95790332        313.25732472          0.00000000
     7  singlet       -779.43604570          0.15238440          4.14658988        299.00285341          0.08159019
     8  triplet       -779.42163168          0.16679843          4.53881551        273.16426594          0.00000000

Singlet  1: Largest CI coefficients:
  64  &  64 : closed :   0.992999

Triplet  2: Largest CI coefficients:
  63  &  64 :  open  :  -0.703365
  64  &  63 :  open  :   0.703365

Triplet  3: Largest CI coefficients:
  62  &  64 :  open  :   0.678343
  64  &  62 :  open  :  -0.678343
  62  &  63 :  open  :  -0.182744
  63  &  62 :  open  :   0.182744

Singlet  4: Largest CI coefficients:
  62  &  64 :  open  :  -0.493443
  64  &  62 :  open  :  -0.493443
  63  &  64 :  open  :  -0.472535
  64  &  63 :  open  :  -0.472535
  62  &  63 :  open  :   0.149708
  63  &  62 :  open  :   0.149708

Singlet  5: Largest CI coefficients:
  63  &  64 :  open  :  -0.514267
  64  &  63 :  open  :  -0.514267
  62  &  64 :  open  :   0.458841
  64  &  62 :  open  :   0.458841
  62  &  63 :  open  :  -0.124274
  63  &  62 :  open  :  -0.124274

Triplet  6: Largest CI coefficients:
  61  &  64 :  open  :   0.688763
  64  &  61 :  open  :  -0.688763

Singlet  7: Largest CI coefficients:
  61  &  64 :  open  :   0.675928
  64  &  61 :  open  :   0.675928
  61  &  63 :  open  :  -0.145027
  63  &  61 :  open  :  -0.145027
  63  &  63 : closed :   0.123635

Triplet  8: Largest CI coefficients:
  60  &  64 :  open  :  -0.698570
  64  &  60 :  open  :   0.698570

Singlet state dipole moments:

  Root       Dx         Dy         Dz         |D|  (Debye)
------------------------------------------------------------
     1   -15.9498    -1.1327     1.8619    16.0980
     2    -9.9774    -0.1732     0.0946     9.9793
     3   -11.5087    -0.2734     0.1485    11.5129
     4     3.8771    -3.0628     2.0322     5.3425

Triplet state dipole moments:

  Root       Dx         Dy         Dz         |D|  (Debye)
------------------------------------------------------------
     1   -14.7784    -1.8122     1.7339    14.9897
     2    -6.0408     1.3616    -1.7387     6.4319
     3     4.2827    -2.8493     1.7636     5.4379
     4     9.1220    -4.9799     3.3563    10.9213

Transition dipole moments between singlet states:

    Transition       Tx         Ty         Tz         |T| (a.u.)
------------------------------------------------------------------
     1 ->    2    -2.0220     0.2322     0.0789     2.0368
     1 ->    3    -2.6111     0.4211     0.0315     2.6451
     1 ->    4     0.6659    -0.4003     0.4467     0.8962
     2 ->    3    -1.7591    -0.6356     0.7343     2.0093
     2 ->    4    -0.3952     0.0358    -0.0185     0.3973
     3 ->    4    -1.0142     0.2976    -0.1745     1.0713

Transition dipole moments between triplet states:

    Transition       Tx         Ty         Tz         |T| (a.u.)
------------------------------------------------------------------
     1 ->    2    -0.1253     0.0114    -0.0492     0.1351
     1 ->    3    -0.1077     0.3256    -0.3496     0.4897
     1 ->    4     0.0495     0.1195    -0.0670     0.1457
     2 ->    3    -0.4444     0.1613    -0.0904     0.4814
     2 ->    4     0.24 in gcp call
 n=          32
 coors(1) =   -9.51842878262283        2.09315454410510     
 -0.137423390675074     
 coors(2) =   -7.33239169697286        3.37490377364507     
  0.200958814212098     
 elements:            7           6
 gcp_e =   0.000000000000000E+000
 echo:  F
 pbc:  F
 method =pbeh3c              
 in gcp call
 n=          32
 coors(1) =   -9.51842878262283        2.09315454410510     
 -0.137423390675074     
 coors(2) =   -7.33239169697286        3.37490377364507     
  0.200958814212098     
 elements:            7           6
 gcp_e =   0.000000000000000E+000
 echo:  F
 pbc:  F
 method =pbeh3c              
94    -0.0129     0.0293     0.2515
     3 ->    4    -0.0160    -0.2568     0.0867     0.2715

Magnetic transition dipole moments and rotational strengths:

 Transition      Lx         Ly         Lz       R(len)     R(vel) (a.u.)
------------------------------------------------------------------------
 1 ->    2     0.2213     0.2274     0.0803     0.3883    10.3268
 1 ->    3     0.3246    -0.0133     0.6828     0.8318    23.2690
 1 ->    4     0.0702     0.1581     0.0716    -0.0154    -0.0373

Electric transition quadrupole moments (Cartesian):

 Transition      Qxy        Qxz        Qyz        Qxx        Qyy        Qzz       norm (a.u.)
----------------------------------------------------------------------------------------------
 1 ->    2    -1.5843     0.5873     0.2409     9.4065     0.0501    -0.2465     9.5634
 1 ->    3    -1.8559     0.2375     0.1532     9.9939     0.1150    -0.0640    10.1695
 1 ->    4    -2.5524     1.7774     0.5293    12.9758    -0.0047    -0.6553    13.3699


Building Xtilde...

Building Z-vector RHS...

 Generating 2nd functional diffs
Solving CPSCF equations
Using DIIS solver

 Iter         Residual      
------  --------------------
    1      3.466908170577
    2      7.925660250720
    3      0.862105774371
    4      0.131247626002
    5      0.017195731584
    6      0.005753378036
    7      0.003074129617
    8      0.001222728027
    9      0.000342934658
   10      0.000139560880
   11      0.000058614186
   12      0.000031581836
   13      0.000009023598
   14      0.000004957191
   15      0.000002658945
   16      0.000001363966
   17      0.000000356171

CPSCF converged

Building X...

Computing grad Generating 2nd functional diffs
 Generating 2nd functional diffs
Building Xtilde...

Building Z-vector RHS...

 Generating 2nd functional diffs
Solving CPSCF equations
Using DIIS solver

 Iter         Residual      
------  --------------------
    1      3.532646206231
    2      8.185255909590
    3      0.854167006772
    4      0.117540523533
    5      0.017927261484
    6      0.007032895621
    7      0.003616068344
    8      0.001142777584
    9      0.000503841195
   10      0.000251414067
   11      0.000104116216
   12      0.000052971509
   13      0.000013198747
   14      0.000007455096
   15      0.000003985418
   16      0.000002229360
   17      0.000000654607

CPSCF converged

Building X...

Computing grad Generating 2nd functional diffs
 Generating 2nd functional diffs
Building Xtilde...

Building Z-vector RHS...

 Generating 2nd functional diffs
Solving CPSCF equations
Using DIIS solver

 Iter         Residual      
------  --------------------
    1      2.036077351064
    2      3.469282377439
    3      0.395550911617
    4      0.056569511571
    5      0.017598887199
    6      0.007466894799
    7      0.002303758199
    8      0.001008260014
    9      0.000260244290
   10      0.000131561294
   11      0.000044483006
   12      0.000021616542
   13      0.000006422750
   14      0.000003705545
   15      0.000002922558
   16      0.000000837020

CPSCF converged

Building X...

 Generating 2nd functional diffs
 Generating 2nd functional diffs
Lower state energy:      -779.4899708562
Upper state energy:      -779.4899555425
Energy difference:          0.0000153137
 Energy calculation finished, energy:  0.000000000E+00

Converting Cartesians to HDLC

Converting Cartesians to HDLC

Converting Cartesians to HDLC
 in dlf_makehessian...
Updating Hessian with the BFGS update, No     8
Testing convergence  in cycle    9
    Energy  0.0000E+00 Target: 1.0000E-05 converged?  yes
  Max step  5.9332E-01 Target: 4.0000E-04 converged?   no
  RMS step  8.1092E-02 Target: 2.6667E-04 converged?   no
  Max grad  2.1459E-03 Target: 1.0000E-04 converged?   no
  RMS grad  7.1011E-04 Target: 6.6667E-05 converged?   no

Converting HDLC to Cartesians
 in gcp call
 n=          32
 coors(1) =   -9.52139568482195        2.08721590066411     
 -0.143972152358165     
 coors(2) =   -7.34093247665495        3.37631949593278     
  0.204990661628458     
 elements:            7           6
 gcp_e =    1.00000000000000     
 echo:  F
 pbc:  F
 method =pbeh3c              
DFTD Energy:    -0.0207730 hartree
gCP Energy:     0.0536143 hartree
| Total AOs: 316    Total MOs: 298
Setting up the DFT grid...
| time to set the grid = 0.08 s
DFT grid points: 367750 (11492 points/atom)

                      *** Start SCF Iterations ***

 Iter     DIIS Error       Energy change      Electrons        XC Energy           Energy        Time(s)
----------------------------------------------------------------------------------------------------------
Initial temperature is 0.250000
| Skip purify step
|    1     0.0361300688    -779.3371452028   126.0033965571   -64.4721726356    -779.3371452028     1.91  
|    2     0.0660503740      +7.4447622048   126.0000130832   -63.7227902338    -771.8923829980     1.86  
|    3     0.0330856706      -0.2325519290   126.0000132404   -63.7626833205    -772.1249349271     1.83  
|    4     0.0151960215      -0.0158236826   126.0000128782   -63.8036168121    -772.1407586097     1.78  
|    5     0.0112617772      -0.0096452512   126.0000128597   -63.8227269216    -772.1504038609     1.73  
|    6     0.0066586560      -0.0039408275   126.0000128154   -63.8396409042    -772.1543446884     1.71  
|    7     0.0018697720      -0.0017023094   126.0000127523   -63.8508432645    -772.1560469978     1.70  
|    8     0.0005646432      -0.0001697402   126.0000127163   -63.8575424515    -772.1562167380     1.65  
|    9     0.0002199443      -0.0000169452   126.0000127011   -63.8577784011    -772.1562336832     1.93  
|   10     0.0000948866      -0.0000030956   126.0000126937   -63.8580441066    -772.1562367787     1.57  
|   11     0.0000409537      -0.0000005989   126.0000126883   -63.8582348265    -772.1562373776     1.55  
----------------------------------------------------------------------------------------------------------
FINAL ENERGY: -772.1562373776 a.u.
Fractional Occupation Entropy: 0.0000000000
Mermin Free Energy:            -772.1562373776
DISPERSION CONTRIBUTION TO ENERGY: -0.0207730407 a.u.
GCP BSSE CORRECTION: 0.0536142671 a.u.
HOMO-LUMO GAP: 2.346 eV
CENTER OF MASS: {-0.021842, -0.069712, -0.059424} ANGS
DIPOLE MOMENT: {-7.598170, -1.639566, 2.349726} (|D| = 8.120442) DEBYE
Writing out molden info

Running Mulliken population analysis...


  Restricted hh-TDA Parameters
--------------------------------------------
Number of occupied orbitals:            64
Number of virtual orbitals:            234
Number of molecular orbitals:          298
Number of basis functions:             316
Multiplicity of target state:      singlet

 Generating 2nd functional diffs
Reference energy:             -779.4926804214
Number of electrons:           128.0000128894
XC energy:                     -65.1724530547

      Davidson Diagonalization Parameters
-----------------------------------------------
Number of roots to find:                    4
Number of guess vectors:                   15
Maximum subspace size:                    300
Number of vectors to save:                  4
Collapse vectors per root:                  2
Number of CSFs:                          2080
Maximum Davidson iterations:              500
Residual convergence:                 1.0e-06
Orthogonality tolerance:              1.0e-12
Use incremental sigma vectors:             No

Davidson memory usage:  12.89 MB

Guess Vectors:
  64 &  64 : closed :    -0.185020
  64 &  63 :  open  :    -0.109097
  64 &  62 :  open  :    -0.077599
  63 &  63 : closed :    -0.033173
  63 &  62 :  open  :    -0.001676
  64 &  61 :  open  :     0.000519
  64 &  59 :  open  :     0.000520
  64 &  60 :  open  :     0.027858
  64 &  58 :  open  :     0.027869
  62 &  62 : closed :     0.029822
  64 &  57 :  open  :     0.044833
  63 &  61 :  open  :     0.076443
  63 &  59 :  open  :     0.076443
  64 &  56 :  open  :     0.090982
  63 &  60 :  open  :     0.103781

  Root           Eigenvalue       Energy Change        Residual
-------------------------------------------------------------------
Iteration:    0   Subspace Size:   15
Root: 1:        -0.09326367        -0.09326367         0.03666297  
Root: 2:         0.00641578         0.00641578         0.04201768  
Root: 3:         0.00660633         0.00660633         0.03800558  
Root: 4:         0.06075934         0.06075934         0.03529336  

Iteration:    1   Subspace Size:   19
Root: 1:        -0.09541593        -0.00215226         0.00428388  
Root: 2:         0.00278477        -0.00363101         0.00747963  
Root: 3:         0.00291439        -0.00369194         0.01002648  
Root: 4:         0.05690346        -0.00385588         0.00984772  

Iteration:    2   Subspace Size:   23
Root: 1:        -0.09544997        -0.00003404         0.00063232  
Root: 2:         0.00265443        -0.00013034         0.00168172  
Root: 3:         0.00268477        -0.00022962         0.00168968  
Root: 4:         0.05663036        -0.00027310         0.00341704  

Iteration:    3   Subspace Size:   27
Root: 1:        -0.09545067        -0.00000070         0.00008527  
Root: 2:         0.00264769        -0.00000674         0.00033773  
Root: 3:         0.00267880        -0.00000597         0.00033068  
Root: 4:         0.05659464        -0.00003573         0.00081746  

Iteration:    4   Subspace Size:   31
Root: 1:        -0.09545068        -0.00000001         0.00001237  
Root: 2:         0.00264746        -0.00000024         0.00007185  
Root: 3:         0.00267860        -0.00000020         0.00005805  
Root: 4:         0.05659287        -0.00000177         0.00018615  

Iteration:    5   Subspace Size:   35
Root: 1:        -0.09545068        -0.00000000         0.00000168  
Root: 2:         0.00264745        -0.00000001         0.00001312  
Root: 3:         0.00267859        -0.00000001         0.00000996  
Root: 4:         0.05659277        -0.00000009         0.00004436  

Iteration:    6   Subspace Size:   39
Root: 1:        -0.09545068        -0.00000000         0.00000026  Converged
Root: 2:         0.00264745        -0.00000000         0.00000248  
Root: 3:         0.00267859        -0.00000000         0.00000183  
Root: 4:         0.05659277        -0.00000001         0.00001077  

Iteration:    7   Subspace Size:   42
Root: 1:        -0.09545068        -0.00000000         0.00000021  Converged
Root: 2:         0.00264745        -0.00000000         0.00000047  Converged
Root: 3:         0.00267859        -0.00000000         0.00000033  Converged
Root: 4:         0.05659277        -0.00000000         0.00000260  

Iteration:    8   Subspace Size:   43
Root: 1:        -0.09545068        -0.00000000         0.00000021  Converged
Root: 2:         0.00264745        -0.00000000         0.00000047  Converged
Root: 3:         0.00267859        -0.00000000         0.00000033  Converged
Root: 4:         0.05659277        -0.00000000         0.00000055  Converged

Davidson converged in 8 iterations
43 sigma vectors were formed

      Davidson Diagonalization Parameters
-----------------------------------------------
Number of roots to find:                    4
Number of guess vectors:                   15
Maximum subspace size:                    300
Number of vectors to save:                  4
Collapse vectors per root:                  2
Number of CSFs:                          2016
Maximum Davidson iterations:              500
Residual convergence:                 1.0e-06
Orthogonality tolerance:              1.0e-12
Use incremental sigma vectors:             No

Davidson memory usage:  12.58 MB

Guess Vectors:
  64 &  63 :  open  :    -0.109097
  64 &  62 :  open  :    -0.077599
  63 &  62 :  open  :    -0.001676
  64 &  61 :  open  :     0.000519
  64 &  59 :  open  :     0.000520
  64 &  60 :  open  :     0.027858
  64 &  58 :  open  :     0.027869
  64 &  57 :  open  :     0.044833
  63 &  61 :  open  :     0.076443
  63 &  59 :  open  :     0.076443
  64 &  56 :  open  :     0.090982
  63 &  60 :  open  :     0.103781
  63 &  58 :  open  :     0.103793
  62 &  61 :  open  :     0.107940
  62 &  59 :  open  :     0.107941

  Root           Eigenvalue       Energy Change        Residual
-------------------------------------------------------------------
Iteration:    0   Subspace Size:   15
Root: 1:        -0.02843725        -0.02843725         0.02307238  
Root: 2:         0.00283174         0.00283174         0.02647793  
Root: 3:         0.05189087         0.05189087         0.02281939  
Root: 4:         0.07274681         0.07274681         0.02118850  

Iteration:    1   Subspace Size:   19
Root: 1:        -0.02974486        -0.00130760         0.00357737  
Root: 2:         0.00083683        -0.00199491         0.00533324  
Root: 3:         0.04992768        -0.00196319         0.00660507  
Root: 4:         0.07127725        -0.00146955         0.00585086  

Iteration:    2   Subspace Size:   23
Root: 1:        -0.02977709        -0.00003223         0.00045850  
Root: 2:         0.00076370        -0.00007313         0.00083949  
Root: 3:         0.04978263        -0.00014505         0.00134842  
Root: 4:         0.07116148        -0.00011577         0.00097537  

Iteration:    3   Subspace Size:   27
Root: 1:        -0.02977757        -0.00000048         0.00007778  
Root: 2:         0.00076192        -0.00000178         0.00014690  
Root: 3:         0.04977677        -0.00000586         0.00025475  
Root: 4:         0.07115800        -0.00000347         0.00022039  

Iteration:    4   Subspace Size:   31
Root: 1:        -0.02977758        -0.00000001         0.00001125  
Root: 2:         0.00076188        -0.00000004         0.00002692  
Root: 3:         0.04977658        -0.00000018         0.00004288  
Root: 4:         0.07115786        -0.00000015         0.00003569  

Iteration:    5   Subspace Size:   35
Root: 1:        -0.02977758        -0.00000000         0.00000136  
Root: 2:         0.00076188        -0.00000000         0.00000421  
Root: 3:         0.04977658        -0.00000001         0.00000876  
Root: 4:         0.07115785        -0.00000000         0.00000869  

Iteration:    6   Subspace Size:   39
Root: 1:        -0.02977758        -0.00000000         0.00000018  Converged
Root: 2:         0.00076188        -0.00000000         0.00000072  Converged
Root: 3:         0.04977658        -0.00000000         0.00000162  
Root: 4:         0.07115785        -0.00000000         0.00000185  

Iteration:    7   Subspace Size:   41
Root: 1:        -0.02977758        -0.00000000         0.00000017  Converged
Root: 2:         0.00076188        -0.00000000         0.00000062  Converged
Root: 3:         0.04977658        -0.00000000         0.00000025  Converged
Root: 4:         0.07115785        -0.00000000         0.00000030  Converged

Davidson converged in 7 iterations
41 sigma vectors were formed

  Root   Mult.   Total Energy (a.u.)   Ex. Energy (a.u.)     Ex. Energy (eV)     Ex. Energy (nm)        Osc. (a.u.)  
-------------------------------------------------------------------------------------------------------------------
     1  singlet       -779.58813111
     2  triplet       -779.52245800          0.06567311          1.78705584        693.79041238          0.00000000
     3  triplet       -779.49191854          0.09621256          2.61807655        473.56988298          0.00000000
     4  singlet       -779.49003297          0.09809813          2.66938557        464.46726143          0.21190623
     5  singlet       -779.49000183          0.09812928          2.67023302        464.31985363          0.51675348
     6  triplet       -779.44290384          0.14522726          3.95183418        313.73841884          0.00000000
     7  singlet       -779.43608765          0.15204345          4.13731216        299.67335289          0.08196534
     8  triplet       -779.42152257          0.16660854          4.53364824        273.47560740          0.00000000

Singlet  1: Largest CI coefficients:
  64  &  64 : closed :   0.992911

Triplet  2: Largest CI coefficients:
  63  &  64 :  open  :  -0.703346
  64  &  63 :  open  :   0.703346

Triplet  3: Largest CI coefficients:
  62  &  64 :  open  :   0.678044
  64  &  62 :  open  :  -0.678044
  62  &  63 :  open  :  -0.183931
  63  &  62 :  open  :   0.183931

Singlet  4: Largest CI coefficients:
  62  &  64 :  open  :  -0.530145
  64  &  62 :  open  :  -0.530145
  63  &  64 :  open  :  -0.427230
  64  &  63 :  open  :  -0.427230
  62  &  63 :  open  :   0.161055
  63  &  62 :  open  :   0.161055

Singlet  5: Largest CI coefficients:
  63  &  64 :  open  :  -0.552471
  64  &  63 :  open  :  -0.552471
  62  &  64 :  open  :   0.415387
  64  &  62 :  open  :   0.415387
  62  &  63 :  open  :  -0.111324
  63  &  62 :  open  :  -0.111324

Triplet  6: Largest CI coefficients:
  61  &  64 :  open  :   0.688745
  64  &  61 :  open  :  -0.688745

Singlet  7: Largest CI coefficients:
  61  &  64 :  open  :   0.675423
  64  &  61 :  open  :   0.675423
  61  &  63 :  open  :  -0.145852
  63  &  61 :  open  :  -0.145852
  63  &  63 : closed :   0.127682

Triplet  8: Largest CI coefficients:
  60  &  64 :  open  :  -0.698555
  64  &  60 :  open  :   0.698555

Singlet state dipole moments:

  Root       Dx         Dy         Dz         |D|  (Debye)
------------------------------------------------------------
     1   -15.9453    -1.1407     1.8591    16.0938
     2    -9.2448     0.1109    -0.2112     9.2479
     3   -12.2578    -0.5376     0.4738    12.2788
     4     3.8491    -3.1125     1.9729     5.3288

Triplet state dipole moments:

  Root       Dx         Dy         Dz         |D|  (Debye)
------------------------------------------------------------
     1   -14.7538    -1.8013     1.7414    14.9651
     2    -6.0608     1.3745    -1.7254     6.4498
     3     4.3058    -2.9066     1.7222     5.4730
     4     9.1108    -5.0517     3.2744    10.9200

Transition dipole moments between singlet states:

    Transition       Tx         Ty         Tz         |T| (a.u.)
------------------------------------------------------------------
     1 ->    2    -1.7887     0.1898     0.0697     1.8001
     1 ->    3    -2.7772     0.4299     0.0333     2.8105
     1 ->    4     0.6703    -0.4085     0.4387     0.8992
     2 ->    3    -1.6783    -0.6240     0.7207     1.9301
     2 ->    4    -0.3094     0.0102    -0.0044     0.3096
     3 ->    4    -1.0488     0.3046    -0.1736     1.1059

Transition dipole moments between triplet states:

    Transition       Tx         Ty         Tz         |T| (a.u.)
------------------------------------------------------------------
     1 ->    2    -0.1246     0.0115    -0.0502     0.1348
     1 ->    3    -0.1022     0.3295    -0.3477     0.4898
     1 ->    4     0.0479     0.1205    -0.0654     0.1452
     2 ->    3    -0.4461     0.1644    -0.0884     0.4836
     2 ->    4     0.25 in gcp call
 n=          32
 coors(1) =   -9.52139568482195        2.08721590066411     
 -0.143972152358165     
 coors(2) =   -7.34093247665495        3.37631949593278     
  0.204990661628458     
 elements:            7           6
 gcp_e =   0.000000000000000E+000
 echo:  F
 pbc:  F
 method =pbeh3c              
 in gcp call
 n=          32
 coors(1) =   -9.52139568482195        2.08721590066411     
 -0.143972152358165     
 coors(2) =   -7.34093247665495        3.37631949593278     
  0.204990661628458     
 elements:            7           6
 gcp_e =   0.000000000000000E+000
 echo:  F
 pbc:  F
 method =pbeh3c              
33    -0.0151     0.0295     0.2555
     3 ->    4    -0.0194    -0.2576     0.0865     0.2724

Magnetic transition dipole moments and rotational strengths:

 Transition      Lx         Ly         Lz       R(len)     R(vel) (a.u.)
------------------------------------------------------------------------
 1 ->    2     0.1917     0.2328     0.0207     0.2973     8.0696
 1 ->    3     0.3423     0.0139     0.6856     0.9219    26.4758
 1 ->    4     0.0655     0.1530     0.0734    -0.0136    -0.0339

Electric transition quadrupole moments (Cartesian):

 Transition      Qxy        Qxz        Qyz        Qxx        Qyy        Qzz       norm (a.u.)
----------------------------------------------------------------------------------------------
 1 ->    2    -1.4271     0.5524     0.2266     8.5382     0.0338    -0.2431     8.6807
 1 ->    3    -1.9926     0.2882     0.1798    10.7490     0.1244    -0.0851    10.9385
 1 ->    4    -2.5792     1.7254     0.5323    12.8777    -0.0131    -0.6321    13.2720


Building Xtilde...

Building Z-vector RHS...

 Generating 2nd functional diffs
Solving CPSCF equations
Using DIIS solver

 Iter         Residual      
------  --------------------
    1      3.575799102287
    2      7.974949386896
    3      0.950790837042
    4      0.144856870156
    5      0.016590404683
    6      0.006801551928
    7      0.003664459786
    8      0.001553456715
    9      0.000396365155
   10      0.000109134698
   11      0.000044989249
   12      0.000029132902
   13      0.000009708277
   14      0.000005487932
   15      0.000002380682
   16      0.000001608820
   17      0.000000426046

CPSCF converged

Building X...

Computing grad Generating 2nd functional diffs
 Generating 2nd functional diffs
Building Xtilde...

Building Z-vector RHS...

 Generating 2nd functional diffs
Solving CPSCF equations
Using DIIS solver

 Iter         Residual      
------  --------------------
    1      3.490354887937
    2      8.215169563597
    3      0.799666917940
    4      0.096856957683
    5      0.018168031618
    6      0.006363158822
    7      0.003207074180
    8      0.000975205740
    9      0.000557132044
   10      0.000274046838
   11      0.000105368486
   12      0.000052689091
   13      0.000012640615
   14      0.000007263820
   15      0.000003708165
   16      0.000002280913
   17      0.000000694661

CPSCF converged

Building X...

Computing grad Generating 2nd functional diffs
 Generating 2nd functional diffs
Building Xtilde...

Building Z-vector RHS...

 Generating 2nd functional diffs
Solving CPSCF equations
Using DIIS solver

 Iter         Residual      
------  --------------------
    1      1.971530468883
    2      3.355867694815
    3      0.387454082434
    4      0.054544898617
    5      0.017335771308
    6      0.007231503676
    7      0.002254667008
    8      0.000968119590
    9      0.000248701313
   10      0.000124780514
   11      0.000042163600
   12      0.000020567029
   13      0.000006360185
   14      0.000003698192
   15      0.000002999146
   16      0.000000874591

CPSCF converged

Building X...

 Generating 2nd functional diffs
 Generating 2nd functional diffs
Lower state energy:      -779.4900329722
Upper state energy:      -779.4900018289
Energy difference:          0.0000311433
 Energy calculation finished, energy:  0.000000000E+00

Converting Cartesians to HDLC

Converting Cartesians to HDLC

Converting Cartesians to HDLC
 in dlf_makehessian...
Updating Hessian with the BFGS update, No     9
Testing convergence  in cycle   10
    Energy  0.0000E+00 Target: 1.0000E-05 converged?  yes
  Max step  2.7421E-02 Target: 4.0000E-04 converged?   no
  RMS step  4.7337E-03 Target: 2.6667E-04 converged?   no
  Max grad  4.0672E-03 Target: 1.0000E-04 converged?   no
  RMS grad  1.1764E-03 Target: 6.6667E-05 converged?   no

Converting HDLC to Cartesians
 in gcp call
 n=          32
 coors(1) =   -9.52229542777200        2.08016092751703     
 -0.152238889441231     
 coors(2) =   -7.34759915673648        3.37638945969230     
  0.210067079580927     
 elements:            7           6
 gcp_e =    1.00000000000000     
 echo:  F
 pbc:  F
 method =pbeh3c              
DFTD Energy:    -0.0207806 hartree
gCP Energy:     0.0536472 hartree
| Total AOs: 316    Total MOs: 298
Setting up the DFT grid...
| time to set the grid = 0.07 s
DFT grid points: 367740 (11491 points/atom)

                      *** Start SCF Iterations ***

 Iter     DIIS Error       Energy change      Electrons        XC Energy           Energy        Time(s)
----------------------------------------------------------------------------------------------------------
Initial temperature is 0.250000
| Skip purify step
|    1     0.0362139936    -779.3363155620   126.0033716764   -64.4739654683    -779.3363155620     1.92  
|    2     0.0660135511      +7.4451392348   126.0000137450   -63.7249523014    -771.8911763272     1.86  
|    3     0.0330120931      -0.2338744667   126.0000137276   -63.7645838594    -772.1250507939     1.84  
|    4     0.0150461515      -0.0156232626   126.0000133829   -63.8058335232    -772.1406740565     1.80  
|    5     0.0110900611      -0.0097637240   126.0000133549   -63.8251792784    -772.1504377805     1.74  
|    6     0.0063517810      -0.0039615592   126.0000133049   -63.8425500548    -772.1543993397     1.72  
|    7     0.0017169409      -0.0015721324   126.0000132306   -63.8531602466    -772.1559714721     1.71  
|    8     0.0005372471      -0.0001481918   126.0000131906   -63.8595533727    -772.1561196639     1.66  
|    9     0.0001974843      -0.0000149634   126.0000131747   -63.8596928950    -772.1561346273     1.94  
|   10     0.0000867435      -0.0000026857   126.0000131647   -63.8599179047    -772.1561373130     1.58  
|   11     0.0000406141      -0.0000005237   126.0000131587   -63.8600878380    -772.1561378367     1.57  
----------------------------------------------------------------------------------------------------------
FINAL ENERGY: -772.1561378367 a.u.
Fractional Occupation Entropy: 0.0000000000
Mermin Free Energy:            -772.1561378367
DISPERSION CONTRIBUTION TO ENERGY: -0.0207806490 a.u.
GCP BSSE CORRECTION: 0.0536471577 a.u.
HOMO-LUMO GAP: 2.327 eV
CENTER OF MASS: {-0.021838, -0.067356, -0.055730} ANGS
DIPOLE MOMENT: {-7.609650, -1.711491, 2.240946} (|D| = 8.115282) DEBYE
Writing out molden info

Running Mulliken population analysis...


  Restricted hh-TDA Parameters
--------------------------------------------
Number of occupied orbitals:            64
Number of virtual orbitals:            234
Number of molecular orbitals:          298
Number of basis functions:             316
Multiplicity of target state:      singlet

 Generating 2nd functional diffs
Reference energy:             -779.4924942826
Number of electrons:           128.0000133670
XC energy:                     -65.1743449702

      Davidson Diagonalization Parameters
-----------------------------------------------
Number of roots to find:                    4
Number of guess vectors:                   15
Maximum subspace size:                    300
Number of vectors to save:                  4
Collapse vectors per root:                  2
Number of CSFs:                          2080
Maximum Davidson iterations:              500
Residual convergence:                 1.0e-06
Orthogonality tolerance:              1.0e-12
Use incremental sigma vectors:             No

Davidson memory usage:  12.89 MB

Guess Vectors:
  64 &  64 : closed :    -0.184910
  64 &  63 :  open  :    -0.109585
  64 &  62 :  open  :    -0.077903
  63 &  63 : closed :    -0.034259
  63 &  62 :  open  :    -0.002577
  64 &  59 :  open  :     0.000429
  64 &  61 :  open  :     0.000550
  64 &  58 :  open  :     0.027157
  64 &  60 :  open  :     0.027823
  62 &  62 : closed :     0.029105
  64 &  57 :  open  :     0.045486
  63 &  59 :  open  :     0.075754
  63 &  61 :  open  :     0.075875
  64 &  56 :  open  :     0.090989
  63 &  58 :  open  :     0.102483

  Root           Eigenvalue       Energy Change        Residual
-------------------------------------------------------------------
Iteration:    0   Subspace Size:   15
Root: 1:        -0.09309077        -0.09309077         0.03623360  
Root: 2:         0.00613496         0.00613496         0.04218639  
Root: 3:         0.00631370         0.00631370         0.03733871  
Root: 4:         0.06065582         0.06065582         0.03511476  

Iteration:    1   Subspace Size:   19
Root: 1:        -0.09514353        -0.00205276         0.00452012  
Root: 2:         0.00251415        -0.00362081         0.00700051  
Root: 3:         0.00266483        -0.00364887         0.00999365  
Root: 4:         0.05680852        -0.00384730         0.00964781  

Iteration:    2   Subspace Size:   23
Root: 1:        -0.09518151        -0.00003798         0.00066253  
Root: 2:         0.00240118        -0.00011297         0.00160882  
Root: 3:         0.00243956        -0.00022527         0.00139000  
Root: 4:         0.05655716        -0.00025136         0.00318364  

Iteration:    3   Subspace Size:   27
Root: 1:        -0.09518226        -0.00000075         0.00008728  
Root: 2:         0.00239513        -0.00000605         0.00032115  
Root: 3:         0.00243547        -0.00000409         0.00024738  
Root: 4:         0.05652480        -0.00003236         0.00081519  

Iteration:    4   Subspace Size:   31
Root: 1:        -0.09518228        -0.00000001         0.00001355  
Root: 2:         0.00239493        -0.00000021         0.00007035  
Root: 3:         0.00243535        -0.00000012         0.00004414  
Root: 4:         0.05652305        -0.00000175         0.00018826  

Iteration:    5   Subspace Size:   35
Root: 1:        -0.09518228        -0.00000000         0.00000175  
Root: 2:         0.00239492        -0.00000001         0.00001301  
Root: 3:         0.00243535        -0.00000000         0.00000724  
Root: 4:         0.05652295        -0.00000010         0.00004340  

Iteration:    6   Subspace Size:   39
Root: 1:        -0.09518228        -0.00000000         0.00000027  Converged
Root: 2:         0.00239492        -0.00000000         0.00000227  
Root: 3:         0.00243535        -0.00000000         0.00000120  
Root: 4:         0.05652294        -0.00000000         0.00000999  

Iteration:    7   Subspace Size:   42
Root: 1:        -0.09518228        -0.00000000         0.00000024  Converged
Root: 2:         0.00239492        -0.00000000         0.00000041  Converged
Root: 3:         0.00243535        -0.00000000         0.00000020  Converged
Root: 4:         0.05652294        -0.00000000         0.00000235  

Iteration:    8   Subspace Size:   43
Root: 1:        -0.09518228        -0.00000000         0.00000024  Converged
Root: 2:         0.00239492        -0.00000000         0.00000041  Converged
Root: 3:         0.00243535        -0.00000000         0.00000020  Converged
Root: 4:         0.05652294        -0.00000000         0.00000052  Converged

Davidson converged in 8 iterations
43 sigma vectors were formed

      Davidson Diagonalization Parameters
-----------------------------------------------
Number of roots to find:                    4
Number of guess vectors:                   15
Maximum subspace size:                    300
Number of vectors to save:                  4
Collapse vectors per root:                  2
Number of CSFs:                          2016
Maximum Davidson iterations:              500
Residual convergence:                 1.0e-06
Orthogonality tolerance:              1.0e-12
Use incremental sigma vectors:             No

Davidson memory usage:  12.58 MB

Guess Vectors:
  64 &  63 :  open  :    -0.109585
  64 &  62 :  open  :    -0.077903
  63 &  62 :  open  :    -0.002577
  64 &  59 :  open  :     0.000429
  64 &  61 :  open  :     0.000550
  64 &  58 :  open  :     0.027157
  64 &  60 :  open  :     0.027823
  64 &  57 :  open  :     0.045486
  63 &  59 :  open  :     0.075754
  63 &  61 :  open  :     0.075875
  64 &  56 :  open  :     0.090989
  63 &  58 :  open  :     0.102483
  63 &  60 :  open  :     0.103148
  62 &  59 :  open  :     0.107436
  62 &  61 :  open  :     0.107558

  Root           Eigenvalue       Energy Change        Residual
-------------------------------------------------------------------
Iteration:    0   Subspace Size:   15
Root: 1:        -0.02886120        -0.02886120         0.02299013  
Root: 2:         0.00258050         0.00258050         0.02639461  
Root: 3:         0.05195059         0.05195059         0.02281717  
Root: 4:         0.07274623         0.07274623         0.02117051  

Iteration:    1   Subspace Size:   19
Root: 1:        -0.03015420        -0.00129300         0.00354408  
Root: 2:         0.00059766        -0.00198284         0.00533729  
Root: 3:         0.04998498        -0.00196561         0.00661906  
Root: 4:         0.07127874        -0.00146749         0.00585696  

Iteration:    2   Subspace Size:   23
Root: 1:        -0.03018574        -0.00003154         0.00045672  
Root: 2:         0.00052425        -0.00007341         0.00084092  
Root: 3:         0.04983925        -0.00014572         0.00136390  
Root: 4:         0.07116278        -0.00011596         0.00098769  

Iteration:    3   Subspace Size:   27
Root: 1:        -0.03018622        -0.00000047         0.00007757  
Root: 2:         0.00052247        -0.00000178         0.00014638  
Root: 3:         0.04983324        -0.00000601         0.00025802  
Root: 4:         0.07115921        -0.00000357         0.00022354  

Iteration:    4   Subspace Size:   31
Root: 1:        -0.03018623        -0.00000001         0.00001126  
Root: 2:         0.00052242        -0.00000004         0.00002708  
Root: 3:         0.04983305        -0.00000019         0.00004370  
Root: 4:         0.07115906        -0.00000015         0.00003622  

Iteration:    5   Subspace Size:   35
Root: 1:        -0.03018623        -0.00000000         0.00000137  
Root: 2:         0.00052242        -0.00000000         0.00000432  
Root: 3:         0.04983305        -0.00000001         0.00000898  
Root: 4:         0.07115906        -0.00000000         0.00000865  

Iteration:    6   Subspace Size:   39
Root: 1:        -0.03018623        -0.00000000         0.00000018  Converged
Root: 2:         0.00052242        -0.00000000         0.00000076  Converged
Root: 3:         0.04983305        -0.00000000         0.00000167  
Root: 4:         0.07115906        -0.00000000         0.00000185  

Iteration:    7   Subspace Size:   41
Root: 1:        -0.03018623        -0.00000000         0.00000017  Converged
Root: 2:         0.00052242        -0.00000000         0.00000067  Converged
Root: 3:         0.04983305        -0.00000000         0.00000025  Converged
Root: 4:         0.07115906        -0.00000000         0.00000030  Converged

Davidson converged in 7 iterations
41 sigma vectors were formed

  Root   Mult.   Total Energy (a.u.)   Ex. Energy (a.u.)     Ex. Energy (eV)     Ex. Energy (nm)        Osc. (a.u.)  
-------------------------------------------------------------------------------------------------------------------
     1  singlet       -779.58767656
     2  triplet       -779.52268051          0.06499605          1.76863217        701.01756062          0.00000000
     3  triplet       -779.49197186          0.09570470          2.60425691        476.08291012          0.00000000
     4  singlet       -779.49009937          0.09757719          2.65521008        466.94693392          0.24236953
     5  singlet       -779.49005894          0.09761762          2.65631023        466.75354100          0.48068040
     6  triplet       -779.44266124          0.14501532          3.94606707        314.19694214          0.00000000
     7  singlet       -779.43597134          0.15170522          4.12810839        300.34148537          0.08206799
     8  triplet       -779.42133522          0.16634134          4.52637735        273.91490200          0.00000000

Singlet  1: Largest CI coefficients:
  64  &  64 : closed :   0.992771

Triplet  2: Largest CI coefficients:
  63  &  64 :  open  :   0.703317
  64  &  63 :  open  :  -0.703317

Triplet  3: Largest CI coefficients:
  62  &  64 :  open  :  -0.677540
  64  &  62 :  open  :   0.677540
  62  &  63 :  open  :   0.185815
  63  &  62 :  open  :  -0.185815

Singlet  4: Largest CI coefficients:
  62  &  64 :  open  :   0.507988
  64  &  62 :  open  :   0.507988
  63  &  64 :  open  :   0.454399
  64  &  63 :  open  :   0.454399
  62  &  63 :  open  :  -0.157284
  63  &  62 :  open  :  -0.157284

Singlet  5: Largest CI coefficients:
  63  &  64 :  open  :  -0.530309
  64  &  63 :  open  :  -0.530309
  62  &  64 :  open  :   0.441401
  64  &  62 :  open  :   0.441401
  62  &  63 :  open  :  -0.119815
  63  &  62 :  open  :  -0.119815

Triplet  6: Largest CI coefficients:
  61  &  64 :  open  :  -0.688535
  64  &  61 :  open  :   0.688535

Singlet  7: Largest CI coefficients:
  61  &  64 :  open  :  -0.674381
  64  &  61 :  open  :  -0.674381
  61  &  63 :  open  :   0.147060
  63  &  61 :  open  :   0.147060
  63  &  63 : closed :  -0.135037

Triplet  8: Largest CI coefficients:
  60  &  64 :  open  :   0.698411
  64  &  60 :  open  :  -0.698411

Singlet state dipole moments:

  Root       Dx         Dy         Dz         |D|  (Debye)
------------------------------------------------------------
     1   -15.9173    -1.1544     1.8542    16.0664
     2    -9.6866    -0.0361    -0.0156     9.6867
     3   -11.8221    -0.3670     0.3009    11.8316
     4     3.7982    -3.1648     1.8957     5.2949

Triplet state dipole moments:

  Root       Dx         Dy         Dz         |D|  (Debye)
------------------------------------------------------------
     1   -14.7261    -1.7850     1.7492    14.9367
     2    -6.0861     1.3903    -1.7092     6.4727
     3     4.3180    -2.9664     1.6641     5.4967
     4     9.1105    -5.1324     3.1706    10.9268

Transition dipole moments between singlet states:

    Transition       Tx         Ty         Tz         |T| (a.u.)
------------------------------------------------------------------
     1 ->    2     1.9185    -0.2030    -0.0633     1.9302
     1 ->    3    -2.6868     0.4085     0.0244     2.7178
     1 ->    4    -0.6723     0.4183    -0.4295     0.9008
     2 ->    3     1.7200     0.6349    -0.7288     1.9730
     2 ->    4    -0.3680     0.0254    -0.0135     0.3691
     3 ->    4     1.0417    -0.3097     0.1703     1.1000

Transition dipole moments between triplet states:

    Transition       Tx         Ty         Tz         |T| (a.u.)
------------------------------------------------------------------
     1 ->    2    -0.1236     0.0122    -0.0517     0.1345
     1 ->    3    -0.0912     0.3339    -0.3456     0.4891
     1 ->    4     0.0477     0.1210    -0.0637     0.1448
     2 ->    3    -0.4471     0.1676    -0.0855     0.4851
     2 ->    4     0.25 in gcp call
 n=          32
 coors(1) =   -9.52229542777200        2.08016092751703     
 -0.152238889441231     
 coors(2) =   -7.34759915673648        3.37638945969230     
  0.210067079580927     
 elements:            7           6
 gcp_e =   0.000000000000000E+000
 echo:  F
 pbc:  F
 method =pbeh3c              
 in gcp call
 n=          32
 coors(1) =   -9.52229542777200        2.08016092751703     
 -0.152238889441231     
 coors(2) =   -7.34759915673648        3.37638945969230     
  0.210067079580927     
 elements:            7           6
 gcp_e =   0.000000000000000E+000
 echo:  F
 pbc:  F
 method =pbeh3c              
83    -0.0177     0.0295     0.2606
     3 ->    4    -0.0242    -0.2574     0.0853     0.2722

Magnetic transition dipole moments and rotational strengths:

 Transition      Lx         Ly         Lz       R(len)     R(vel) (a.u.)
------------------------------------------------------------------------
 1 ->    2    -0.2069    -0.2405    -0.0542     0.3447    10.3835
 1 ->    3     0.3329     0.0110     0.6830     0.8734    27.4030
 1 ->    4    -0.0596    -0.1467    -0.0754    -0.0111    -0.0290

Electric transition quadrupole moments (Cartesian):

 Transition      Qxy        Qxz        Qyz        Qxx        Qyy        Qzz       norm (a.u.)
----------------------------------------------------------------------------------------------
 1 ->    2     1.5320    -0.5504    -0.2344    -9.0805    -0.0325     0.2506     9.2317
 1 ->    3    -1.9301     0.2637     0.1758    10.3026     0.1284    -0.0727    10.4877
 1 ->    4     2.6007    -1.6588    -0.5377   -12.7278     0.0269     0.6053    13.1213


Building Xtilde...

Building Z-vector RHS...

 Generating 2nd functional diffs
Solving CPSCF equations
Using DIIS solver

 Iter         Residual      
------  --------------------
    1      3.507055492511
    2      7.913593703266
    3      0.900217115105
    4      0.137460884505
    5      0.016687195031
    6      0.006161003163
    7      0.003285195540
    8      0.001339279250
    9      0.000347798401
   10      0.000119160433
   11      0.000050528582
   12      0.000029484831
   13      0.000009134573
   14      0.000005110372
   15      0.000002590437
   16      0.000001499093
   17      0.000000524964

CPSCF converged

Building X...

Computing grad Generating 2nd functional diffs
 Generating 2nd functional diffs
Building Xtilde...

Building Z-vector RHS...

 Generating 2nd functional diffs
Solving CPSCF equations
Using DIIS solver

 Iter         Residual      
------  --------------------
    1      3.517438683691
    2      8.192918538026
    3      0.827573980838
    4      0.110406842492
    5      0.017975817934
    6      0.006713741043
    7      0.003404697523
    8      0.001030086986
    9      0.000525626353
   10      0.000262031237
   11      0.000104475033
   12      0.000053101149
   13      0.000012708905
   14      0.000007289646
   15      0.000003931176
   16      0.000002222722
   17      0.000000644997

CPSCF converged

Building X...

Computing grad Generating 2nd functional diffs
 Generating 2nd functional diffs
Building Xtilde...

Building Z-vector RHS...

 Generating 2nd functional diffs
Solving CPSCF equations
Using DIIS solver

 Iter         Residual      
------  --------------------
    1      2.001663872631
    2      3.405648022989
    3      0.411010733271
    4      0.055680968855
    5      0.017541259502
    6      0.007263822722
    7      0.002263993227
    8      0.000980320749
    9      0.000255430894
   10      0.000128927488
   11      0.000043169311
   12      0.000020867809
   13      0.000006233046
   14      0.000003563888
   15      0.000002763746
   16      0.000000812998

CPSCF converged

Building X...

 Generating 2nd functional diffs
 Generating 2nd functional diffs
Lower state energy:      -779.4900993658
Upper state energy:      -779.4900589360
Energy difference:          0.0000404298
 Energy calculation finished, energy:  0.000000000E+00

Converting Cartesians to HDLC

Converting Cartesians to HDLC

Converting Cartesians to HDLC
 in dlf_makehessian...
Updating Hessian with the BFGS update, No    10
Testing convergence  in cycle   11
    Energy  0.0000E+00 Target: 1.0000E-05 converged?  yes
  Max step  7.3447E-02 Target: 4.0000E-04 converged?   no
  RMS step  9.6533E-03 Target: 2.6667E-04 converged?   no
  Max grad  2.9351E-02 Target: 1.0000E-04 converged?   no
  RMS grad  1.0457E-02 Target: 6.6667E-05 converged?   no

Converting HDLC to Cartesians
 in gcp call
 n=          32
 coors(1) =   -9.52220916226847        2.07432882211690     
 -0.160258162098182     
 coors(2) =   -7.35240669575700        3.37562394056684     
  0.214338858223579     
 elements:            7           6
 gcp_e =    1.00000000000000     
 echo:  F
 pbc:  F
 method =pbeh3c              
DFTD Energy:    -0.0207833 hartree
gCP Energy:     0.0536317 hartree
| Total AOs: 316    Total MOs: 298
Setting up the DFT grid...
| time to set the grid = 0.08 s
DFT grid points: 367727 (11491 points/atom)

                      *** Start SCF Iterations ***

 Iter     DIIS Error       Energy change      Electrons        XC Energy           Energy        Time(s)
----------------------------------------------------------------------------------------------------------
Initial temperature is 0.250000
| Skip purify step
|    1     0.0364578671    -779.3327279928   126.0015780504   -64.4738220345    -779.3327279928     1.90  
|    2     0.0664288892      +7.4449026529   126.0000138974   -63.7259527169    -771.8878253399     1.86  
|    3     0.0332058917      -0.2374509138   126.0000136839   -63.7647962361    -772.1252762537     1.83  
|    4     0.0151429595      -0.0151502772   126.0000133857   -63.8062137259    -772.1404265309     1.78  
|    5     0.0111752094      -0.0098264502   126.0000133501   -63.8254380015    -772.1502529811     1.73  
|    6     0.0063855360      -0.0040043277   126.0000133024   -63.8427582133    -772.1542573088     1.70  
|    7     0.0017485577      -0.0015826752   126.0000132228   -63.8533093773    -772.1558399840     1.69  
|    8     0.0005587904      -0.0001526955   126.0000131812   -63.8597283995    -772.1559926795     1.64  
|    9     0.0002056817      -0.0000154018   126.0000131639   -63.8598788511    -772.1560080812     1.92  
|   10     0.0000893400      -0.0000027944   126.0000131526   -63.8601233345    -772.1560108756     1.58  
|   11     0.0000424438      -0.0000005223   126.0000131460   -63.8602968819    -772.1560113979     1.56  
----------------------------------------------------------------------------------------------------------
FINAL ENERGY: -772.1560113979 a.u.
Fractional Occupation Entropy: 0.0000000000
Mermin Free Energy:            -772.1560113979
DISPERSION CONTRIBUTION TO ENERGY: -0.0207833417 a.u.
GCP BSSE CORRECTION: 0.0536317483 a.u.
HOMO-LUMO GAP: 2.308 eV
CENTER OF MASS: {-0.021690, -0.065498, -0.052193} ANGS
DIPOLE MOMENT: {-7.628400, -1.769102, 2.138518} (|D| = 8.117602) DEBYE
Writing out molden info

Running Mulliken population analysis...


  Restricted hh-TDA Parameters
--------------------------------------------
Number of occupied orbitals:            64
Number of virtual orbitals:            234
Number of molecular orbitals:          298
Number of basis functions:             316
Multiplicity of target state:      singlet

 Generating 2nd functional diffs
Reference energy:             -779.4922156288
Number of electrons:           128.0000133544
XC energy:                     -65.1745584853

      Davidson Diagonalization Parameters
-----------------------------------------------
Number of roots to find:                    4
Number of guess vectors:                   15
Maximum subspace size:                    300
Number of vectors to save:                  4
Collapse vectors per root:                  2
Number of CSFs:                          2080
Maximum Davidson iterations:              500
Residual convergence:                 1.0e-06
Orthogonality tolerance:              1.0e-12
Use incremental sigma vectors:             No

Davidson memory usage:  12.89 MB

Guess Vectors:
  64 &  64 : closed :    -0.184924
  64 &  63 :  open  :    -0.110163
  64 &  62 :  open  :    -0.078382
  63 &  63 : closed :    -0.035401
  63 &  62 :  open  :    -0.003620
  64 &  59 :  open  :     0.000193
  64 &  61 :  open  :     0.000521
  64 &  58 :  open  :     0.026251
  64 &  60 :  open  :     0.027709
  62 &  62 : closed :     0.028160
  64 &  57 :  open  :     0.046221
  63 &  59 :  open  :     0.074955
  63 &  61 :  open  :     0.075283
  64 &  56 :  open  :     0.090507
  63 &  58 :  open  :     0.101012

  Root           Eigenvalue       Energy Change        Residual
-------------------------------------------------------------------
Iteration:    0   Subspace Size:   15
Root: 1:        -0.09291439        -0.09291439         0.03624892  
Root: 2:         0.00580422         0.00580422         0.04211508  
Root: 3:         0.00596327         0.00596327         0.03738865  
Root: 4:         0.06061736         0.06061736         0.03508521  

Iteration:    1   Subspace Size:   19
Root: 1:        -0.09496897        -0.00205458         0.00454115  
Root: 2:         0.00217310        -0.00363112         0.00699323  
Root: 3:         0.00232792        -0.00363535         0.01000468  
Root: 4:         0.05677073        -0.00384664         0.00964558  

Iteration:    2   Subspace Size:   23
Root: 1:        -0.09500740        -0.00003843         0.00066593  
Root: 2:         0.00206430        -0.00010879         0.00158270  
Root: 3:         0.00209889        -0.00022903         0.00141714  
Root: 4:         0.05652064        -0.00025009         0.00321129  

Iteration:    3   Subspace Size:   27
Root: 1:        -0.09500815        -0.00000076         0.00008760  
Root: 2:         0.00205848        -0.00000582         0.00031862  
Root: 3:         0.00209460        -0.00000428         0.00024901  
Root: 4:         0.05648766        -0.00003298         0.00082341  

Iteration:    4   Subspace Size:   31
Root: 1:        -0.09500817        -0.00000001         0.00001372  
Root: 2:         0.00205828        -0.00000020         0.00007041  
Root: 3:         0.00209448        -0.00000012         0.00004493  
Root: 4:         0.05648587        -0.00000178         0.00019161  

Iteration:    5   Subspace Size:   35
Root: 1:        -0.09500817        -0.00000000         0.00000176  
Root: 2:         0.00205827        -0.00000001         0.00001300  
Root: 3:         0.00209448        -0.00000000         0.00000742  
Root: 4:         0.05648577        -0.00000010         0.00004439  

Iteration:    6   Subspace Size:   39
Root: 1:        -0.09500817        -0.00000000         0.00000027  Converged
Root: 2:         0.00205827        -0.00000000         0.00000225  
Root: 3:         0.00209448        -0.00000000         0.00000123  
Root: 4:         0.05648577        -0.00000001         0.00001022  

Iteration:    7   Subspace Size:   42
Root: 1:        -0.09500817        -0.00000000         0.00000024  Converged
Root: 2:         0.00205827        -0.00000000         0.00000041  Converged
Root: 3:         0.00209448        -0.00000000         0.00000021  Converged
Root: 4:         0.05648577        -0.00000000         0.00000245  

Iteration:    8   Subspace Size:   43
Root: 1:        -0.09500817        -0.00000000         0.00000024  Converged
Root: 2:         0.00205827        -0.00000000         0.00000040  Converged
Root: 3:         0.00209448        -0.00000000         0.00000020  Converged
Root: 4:         0.05648577        -0.00000000         0.00000054  Converged

Davidson converged in 8 iterations
43 sigma vectors were formed

      Davidson Diagonalization Parameters
-----------------------------------------------
Number of roots to find:                    4
Number of guess vectors:                   15
Maximum subspace size:                    300
Number of vectors to save:                  4
Collapse vectors per root:                  2
Number of CSFs:                          2016
Maximum Davidson iterations:              500
Residual convergence:                 1.0e-06
Orthogonality tolerance:              1.0e-12
Use incremental sigma vectors:             No

Davidson memory usage:  12.58 MB

Guess Vectors:
  64 &  63 :  open  :    -0.110163
  64 &  62 :  open  :    -0.078382
  63 &  62 :  open  :    -0.003620
  64 &  59 :  open  :     0.000193
  64 &  61 :  open  :     0.000521
  64 &  58 :  open  :     0.026251
  64 &  60 :  open  :     0.027709
  64 &  57 :  open  :     0.046221
  63 &  59 :  open  :     0.074955
  63 &  61 :  open  :     0.075283
  64 &  56 :  open  :     0.090507
  63 &  58 :  open  :     0.101012
  63 &  60 :  open  :     0.102471
  62 &  59 :  open  :     0.106735
  62 &  61 :  open  :     0.107063

  Root           Eigenvalue       Energy Change        Residual
-------------------------------------------------------------------
Iteration:    0   Subspace Size:   15
Root: 1:        -0.02934376        -0.02934376         0.02290358  
Root: 2:         0.00223674         0.00223674         0.02630088  
Root: 3:         0.05199532         0.05199532         0.02278826  
Root: 4:         0.07268702         0.07268702         0.02113439  

Iteration:    1   Subspace Size:   19
Root: 1:        -0.03062153        -0.00127778         0.00350947  
Root: 2:         0.00026572        -0.00197102         0.00534834  
Root: 3:         0.05003554        -0.00195978         0.00659803  
Root: 4:         0.07122350        -0.00146352         0.00585800  

Iteration:    2   Subspace Size:   23
Root: 1:        -0.03065234        -0.00003081         0.00045519  
Root: 2:         0.00019178        -0.00007395         0.00084607  
Root: 3:         0.04989073        -0.00014480         0.00138326  
Root: 4:         0.07110755        -0.00011595         0.00100362  

Iteration:    3   Subspace Size:   27
Root: 1:        -0.03065281        -0.00000047         0.00007756  
Root: 2:         0.00018997        -0.00000181         0.00014733  
Root: 3:         0.04988452        -0.00000621         0.00026279  
Root: 4:         0.07110386        -0.00000369         0.00022779  

Iteration:    4   Subspace Size:   31
Root: 1:        -0.03065282        -0.00000001         0.00001129  
Root: 2:         0.00018992        -0.00000005         0.00002743  
Root: 3:         0.04988433        -0.00000020         0.00004466  
Root: 4:         0.07110371        -0.00000015         0.00003721  

Iteration:    5   Subspace Size:   35
Root: 1:        -0.03065282        -0.00000000         0.00000137  
Root: 2:         0.00018992        -0.00000000         0.00000444  
Root: 3:         0.04988432        -0.00000001         0.00000926  
Root: 4:         0.07110370        -0.00000000         0.00000895  

Iteration:    6   Subspace Size:   39
Root: 1:        -0.03065282        -0.00000000         0.00000018  Converged
Root: 2:         0.00018992        -0.00000000         0.00000078  Converged
Root: 3:         0.04988432        -0.00000000         0.00000170  
Root: 4:         0.07110370        -0.00000000         0.00000187  

Iteration:    7   Subspace Size:   41
Root: 1:        -0.03065282        -0.00000000         0.00000018  Converged
Root: 2:         0.00018992        -0.00000000         0.00000070  Converged
Root: 3:         0.04988432        -0.00000000         0.00000026  Converged
Root: 4:         0.07110370        -0.00000000         0.00000030  Converged

Davidson converged in 7 iterations
41 sigma vectors were formed

  Root   Mult.   Total Energy (a.u.)   Ex. Energy (a.u.)     Ex. Energy (eV)     Ex. Energy (nm)        Osc. (a.u.)  
-------------------------------------------------------------------------------------------------------------------
     1  singlet       -779.58722380
     2  triplet       -779.52286845          0.06435534          1.75119768        707.99671441          0.00000000
     3  triplet       -779.49202571          0.09519809          2.59047129        478.61646374          0.00000000
     4  singlet       -779.49015736          0.09706644          2.64131166        469.40398045          0.27295575
     5  singlet       -779.49012115          0.09710264          2.64229695        469.22894412          0.44320302
     6  triplet       -779.44233131          0.14489249          3.94272457        314.46330736          0.00000000
     7  singlet       -779.43572986          0.15149393          4.12235900        300.76036739          0.08178302
     8  triplet       -779.42111192          0.16611187          4.52013323        274.29328795          0.00000000

Singlet  1: Largest CI coefficients:
  64  &  64 : closed :   0.992624

Triplet  2: Largest CI coefficients:
  63  &  64 :  open  :   0.703280
  64  &  63 :  open  :  -0.703280

Triplet  3: Largest CI coefficients:
  62  &  64 :  open  :  -0.676979
  64  &  62 :  open  :   0.676979
  62  &  63 :  open  :   0.187820
  63  &  62 :  open  :  -0.187820

Singlet  4: Largest CI coefficients:
  62  &  64 :  open  :   0.484609
  64  &  62 :  open  :   0.484609
  63  &  64 :  open  :   0.480322
  64  &  63 :  open  :   0.480322
  62  &  63 :  open  :  -0.153156
  63  &  62 :  open  :  -0.153156

Singlet  5: Largest CI coefficients:
  63  &  64 :  open  :  -0.506887
  64  &  63 :  open  :  -0.506887
  62  &  64 :  open  :   0.466096
  64  &  62 :  open  :   0.466096
  62  &  63 :  open  :  -0.128292
  63  &  62 :  open  :  -0.128292

Triplet  6: Largest CI coefficients:
  61  &  64 :  open  :  -0.688218
  64  &  61 :  open  :   0.688218

Singlet  7: Largest CI coefficients:
  61  &  64 :  open  :  -0.673026
  64  &  61 :  open  :  -0.673026
  61  &  63 :  open  :   0.148294
  63  &  61 :  open  :   0.148294
  63  &  63 : closed :  -0.144020

Triplet  8: Largest CI coefficients:
  60  &  64 :  open  :   0.698197
  64  &  60 :  open  :  -0.698197

Singlet state dipole moments:

  Root       Dx         Dy         Dz         |D|  (Debye)
------------------------------------------------------------
     1   -15.8766    -1.1678     1.8484    16.0264
     2   -10.1258    -0.1848     0.1788    10.1290
     3   -11.3760    -0.1939     0.1271    11.3784
     4     3.7310    -3.2031     1.8197     5.2432

Triplet state dipole moments:

  Root       Dx         Dy         Dz         |D|  (Debye)
------------------------------------------------------------
     1   -14.7075    -1.7658     1.7559    14.9168
     2    -6.1096     1.4073    -1.6943     6.4945
     3     4.3089    -3.0087     1.6025     5.4942
     4     9.1238    -5.1996     3.0709    10.9412

Transition dipole moments between singlet states:

    Transition       Tx         Ty         Tz         |T| (a.u.)
------------------------------------------------------------------
     1 ->    2     2.0417    -0.2148    -0.0569     2.0538
     1 ->    3    -2.5876     0.3876     0.0166     2.6166
     1 ->    4    -0.6702     0.4274    -0.4218     0.8999
     2 ->    3     1.7421     0.6400    -0.7298     1.9943
     2 ->    4    -0.4295     0.0410    -0.0218     0.4320
     3 ->    4     1.0338    -0.3133     0.1664     1.0929

Transition dipole moments between triplet states:

    Transition       Tx         Ty         Tz         |T| (a.u.)
------------------------------------------------------------------
     1 ->    2    -0.1226     0.0131    -0.0532     0.1343
     1 ->    3    -0.0758     0.3376    -0.3439     0.4878
     1 ->    4     0.0495     0.1207    -0.0621     0.1444
     2 ->    3    -0.4475     0.1700    -0.0826     0.4858
     2 ->    4     0.26 in gcp call
 n=          32
 coors(1) =   -9.52220916226847        2.07432882211690     
 -0.160258162098182     
 coors(2) =   -7.35240669575700        3.37562394056684     
  0.214338858223579     
 elements:            7           6
 gcp_e =   0.000000000000000E+000
 echo:  F
 pbc:  F
 method =pbeh3c              
 in gcp call
 n=          32
 coors(1) =   -9.52220916226847        2.07432882211690     
 -0.160258162098182     
 coors(2) =   -7.35240669575700        3.37562394056684     
  0.214338858223579     
 elements:            7           6
 gcp_e =   0.000000000000000E+000
 echo:  F
 pbc:  F
 method =pbeh3c              
32    -0.0199     0.0292     0.2655
     3 ->    4    -0.0288    -0.2563     0.0836     0.2712

Magnetic transition dipole moments and rotational strengths:

 Transition      Lx         Ly         Lz       R(len)     R(vel) (a.u.)
------------------------------------------------------------------------
 1 ->    2    -0.2212    -0.2483    -0.0882     0.3933    13.8273
 1 ->    3     0.3233     0.0060     0.6798     0.8231    29.8300
 1 ->    4    -0.0541    -0.1413    -0.0775    -0.0085    -0.0239

Electric transition quadrupole moments (Cartesian):

 Transition      Qxy        Qxz        Qyz        Qxx        Qyy        Qzz       norm (a.u.)
----------------------------------------------------------------------------------------------
 1 ->    2     1.6342    -0.5486    -0.2416    -9.5968    -0.0323     0.2570     9.7568
 1 ->    3    -1.8629     0.2399     0.1700     9.8350     0.1310    -0.0593    10.0153
 1 ->    4     2.6138    -1.5963    -0.5445   -12.5666     0.0423     0.5819    12.9590


Building Xtilde...

Building Z-vector RHS...

 Generating 2nd functional diffs
Solving CPSCF equations
Using DIIS solver

 Iter         Residual      
------  --------------------
    1      3.454325006525
    2      7.880168722439
    3      0.850970873210
    4      0.128813000349
    5      0.017021497798
    6      0.005657272466
    7      0.002966709717
    8      0.001157291442
    9      0.000340599828
   10      0.000147448015
   11      0.000061619438
   12      0.000032395170
   13      0.000008588840
   14      0.000004791424
   15      0.000002550435
   16      0.000001332787
   17      0.000000394067

CPSCF converged

Building X...

Computing grad Generating 2nd functional diffs
 Generating 2nd functional diffs
Building Xtilde...

Building Z-vector RHS...

 Generating 2nd functional diffs
Solving CPSCF equations
Using DIIS solver

 Iter         Residual      
------  --------------------
    1      3.556944110257
    2      8.180490697897
    3      0.863538144012
    4      0.122448011261
    5      0.017663049211
    6      0.007241645760
    7      0.003657286133
    8      0.001136882417
    9      0.000484121028
   10      0.000241457449
   11      0.000099130171
   12      0.000050692541
   13      0.000012551377
   14      0.000007367746
   15      0.000003999128
   16      0.000002159632
   17      0.000000662808

CPSCF converged

Building X...

Computing grad Generating 2nd functional diffs
 Generating 2nd functional diffs
Building Xtilde...

Building Z-vector RHS...

 Generating 2nd functional diffs
Solving CPSCF equations
Using DIIS solver

 Iter         Residual      
------  --------------------
    1      2.013115071269
    2      3.426658775096
    3      0.428923341142
    4      0.056097243970
    5      0.017500696387
    6      0.007214040639
    7      0.002250662869
    8      0.000980827966
    9      0.000259161761
   10      0.000131823627
   11      0.000043577659
   12      0.000020767962
   13      0.000005954917
   14      0.000003274018
   15      0.000002357027
   16      0.000000780770

CPSCF converged

Building X...

 Generating 2nd functional diffs
 Generating 2nd functional diffs
Lower state energy:      -779.4901573596
Upper state energy:      -779.4901211509
Energy difference:          0.0000362087
 Energy calculation finished, energy:  0.000000000E+00

Converting Cartesians to HDLC

Converting Cartesians to HDLC

Converting Cartesians to HDLC
 in dlf_makehessian...
Updating Hessian with the BFGS update, No    11
Testing convergence  in cycle   12
    Energy  0.0000E+00 Target: 1.0000E-05 converged?  yes
  Max step  1.6997E+00 Target: 4.0000E-04 converged?   no
  RMS step  1.7731E-01 Target: 2.6667E-04 converged?   no
  Max grad  2.8373E-03 Target: 1.0000E-04 converged?   no
  RMS grad  7.6573E-04 Target: 6.6667E-05 converged?   no

Converting HDLC to Cartesians
 in gcp call
 n=          32
 coors(1) =   -9.52275319964917        2.07216964076510     
 -0.165162203453619     
 coors(2) =   -7.35561777981987        3.37512258829132     
  0.215618703096596     
 elements:            7           6
 gcp_e =    1.00000000000000     
 echo:  F
 pbc:  F
 method =pbeh3c              
DFTD Energy:    -0.0207801 hartree
gCP Energy:     0.0535835 hartree
| Total AOs: 316    Total MOs: 298
Setting up the DFT grid...
| time to set the grid = 0.08 s
DFT grid points: 367749 (11492 points/atom)

                      *** Start SCF Iterations ***

 Iter     DIIS Error       Energy change      Electrons        XC Energy           Energy        Time(s)
----------------------------------------------------------------------------------------------------------
Initial temperature is 0.250000
| Skip purify step
|    1     0.0366595526    -779.3289100941   125.9993516819   -64.4719800677    -779.3289100941     1.89  
|    2     0.0670293445      +7.4459441242   126.0000136744   -63.7255426247    -771.8829659699     1.84  
|    3     0.0336073681      -0.2424988684   126.0000133363   -63.7633244356    -772.1254648383     1.82  
|    4     0.0161417055      -0.0146000134   126.0000130815   -63.8047035304    -772.1400648516     1.75  
|    5     0.0115147545      -0.0097993871   126.0000130485   -63.8234076838    -772.1498642388     1.70  
|    6     0.0068352756      -0.0040499431   126.0000130089   -63.8400454067    -772.1539141818     1.68  
|    7     0.0020077426      -0.0017769761   126.0000129311   -63.8512317460    -772.1556911579     1.68  
|    8     0.0006353885      -0.0001918791   126.0000128891   -63.8580930748    -772.1558830370     1.63  
|    9     0.0002537413      -0.0000192477   126.0000128715   -63.8583939288    -772.1559022847     1.91  
|   10     0.0001021901      -0.0000036721   126.0000128604   -63.8587344531    -772.1559059568     1.57  
|   11     0.0000463337      -0.0000006335   126.0000128523   -63.8589441587    -772.1559065903     1.54  
----------------------------------------------------------------------------------------------------------
FINAL ENERGY: -772.1559065903 a.u.
Fractional Occupation Entropy: 0.0000000000
Mermin Free Energy:            -772.1559065903
DISPERSION CONTRIBUTION TO ENERGY: -0.0207800894 a.u.
GCP BSSE CORRECTION: 0.0535834514 a.u.
HOMO-LUMO GAP: 2.300 eV
CENTER OF MASS: {-0.021463, -0.064726, -0.050138} ANGS
DIPOLE MOMENT: {-7.645495, -1.793014, 2.080671} (|D| = 8.123896) DEBYE
Writing out molden info

Running Mulliken population analysis...


  Restricted hh-TDA Parameters
--------------------------------------------
Number of occupied orbitals:            64
Number of virtual orbitals:            234
Number of molecular orbitals:          298
Number of basis functions:             316
Multiplicity of target state:      singlet

 Generating 2nd functional diffs
Reference energy:             -779.4919883164
Number of electrons:           128.0000130561
XC energy:                     -65.1731774621

      Davidson Diagonalization Parameters
-----------------------------------------------
Number of roots to find:                    4
Number of guess vectors:                   15
Maximum subspace size:                    300
Number of vectors to save:                  4
Collapse vectors per root:                  2
Number of CSFs:                          2080
Maximum Davidson iterations:              500
Residual convergence:                 1.0e-06
Orthogonality tolerance:              1.0e-12
Use incremental sigma vectors:             No

Davidson memory usage:  12.89 MB

Guess Vectors:
  64 &  64 : closed :    -0.185055
  64 &  63 :  open  :    -0.110556
  64 &  62 :  open  :    -0.078800
  63 &  63 : closed :    -0.036056
  63 &  62 :  open  :    -0.004300
  64 &  59 :  open  :    -0.000068
  64 &  61 :  open  :     0.000425
  64 &  58 :  open  :     0.025699
  62 &  62 : closed :     0.027456
  64 &  60 :  open  :     0.027603
  64 &  57 :  open  :     0.046563
  63 &  59 :  open  :     0.074432
  63 &  61 :  open  :     0.074925
  64 &  56 :  open  :     0.089850
  63 &  58 :  open  :     0.100199

  Root           Eigenvalue       Energy Change        Residual
-------------------------------------------------------------------
Iteration:    0   Subspace Size:   15
Root: 1:        -0.09292501        -0.09292501         0.03626899  
Root: 2:         0.00553543         0.00553543         0.04236040  
Root: 3:         0.00569181         0.00569181         0.03711892  
Root: 4:         0.06059976         0.06059976         0.03510127  

Iteration:    1   Subspace Size:   19
Root: 1:        -0.09498181        -0.00205680         0.00454924  
Root: 2:         0.00189497        -0.00364046         0.00694369  
Root: 3:         0.00205812        -0.00363369         0.01004721  
Root: 4:         0.05674937        -0.00385039         0.00964733  

Iteration:    2   Subspace Size:   23
Root: 1:        -0.09502042        -0.00003861         0.00066775  
Root: 2:         0.00179894        -0.00009603         0.00145627  
Root: 3:         0.00181619        -0.00024194         0.00154760  
Root: 4:         0.05649994        -0.00024943         0.00323244  

Iteration:    3   Subspace Size:   27
Root: 1:        -0.09502118        -0.00000076         0.00008771  
Root: 2:         0.00179400        -0.00000494         0.00030325  
Root: 3:         0.00181103        -0.00000516         0.00026559  
Root: 4:         0.05646646        -0.00003348         0.00082947  

Iteration:    4   Subspace Size:   31
Root: 1:        -0.09502119        -0.00000001         0.00001382  
Root: 2:         0.00179382        -0.00000018         0.00006801  
Root: 3:         0.00181088        -0.00000014         0.00004867  
Root: 4:         0.05646465        -0.00000180         0.00019432  

Iteration:    5   Subspace Size:   35
Root: 1:        -0.09502119        -0.00000000         0.00000177  
Root: 2:         0.00179382        -0.00000001         0.00001249  
Root: 3:         0.00181088        -0.00000000         0.00000822  
Root: 4:         0.05646455        -0.00000010         0.00004513  

Iteration:    6   Subspace Size:   39
Root: 1:        -0.09502119        -0.00000000         0.00000026  Converged
Root: 2:         0.00179381        -0.00000000         0.00000215  
Root: 3:         0.00181088        -0.00000000         0.00000137  
Root: 4:         0.05646455        -0.00000001         0.00001039  

Iteration:    7   Subspace Size:   42
Root: 1:        -0.09502119        -0.00000000         0.00000024  Converged
Root: 2:         0.00179381        -0.00000000         0.00000038  Converged
Root: 3:         0.00181088        -0.00000000         0.00000023  Converged
Root: 4:         0.05646455        -0.00000000         0.00000255  

Iteration:    8   Subspace Size:   43
Root: 1:        -0.09502119        -0.00000000         0.00000024  Converged
Root: 2:         0.00179381        -0.00000000         0.00000038  Converged
Root: 3:         0.00181088        -0.00000000         0.00000023  Converged
Root: 4:         0.05646455        -0.00000000         0.00000056  Converged

Davidson converged in 8 iterations
43 sigma vectors were formed

      Davidson Diagonalization Parameters
-----------------------------------------------
Number of roots to find:                    4
Number of guess vectors:                   15
Maximum subspace size:                    300
Number of vectors to save:                  4
Collapse vectors per root:                  2
Number of CSFs:                          2016
Maximum Davidson iterations:              500
Residual convergence:                 1.0e-06
Orthogonality tolerance:              1.0e-12
Use incremental sigma vectors:             No

Davidson memory usage:  12.58 MB

Guess Vectors:
  64 &  63 :  open  :    -0.110556
  64 &  62 :  open  :    -0.078800
  63 &  62 :  open  :    -0.004300
  64 &  59 :  open  :    -0.000068
  64 &  61 :  open  :     0.000425
  64 &  58 :  open  :     0.025699
  64 &  60 :  open  :     0.027603
  64 &  57 :  open  :     0.046563
  63 &  59 :  open  :     0.074432
  63 &  61 :  open  :     0.074925
  64 &  56 :  open  :     0.089850
  63 &  58 :  open  :     0.100199
  63 &  60 :  open  :     0.102103
  62 &  59 :  open  :     0.106188
  62 &  61 :  open  :     0.106681

  Root           Eigenvalue       Energy Change        Residual
-------------------------------------------------------------------
Iteration:    0   Subspace Size:   15
Root: 1:        -0.02965643        -0.02965643         0.02286544  
Root: 2:         0.00195849         0.00195849         0.02624086  
Root: 3:         0.05197891         0.05197891         0.02275328  
Root: 4:         0.07262075         0.07262075         0.02110075  

Iteration:    1   Subspace Size:   19
Root: 1:        -0.03092764        -0.00127120         0.00349389  
Root: 2:        -0.00000589        -0.00196438         0.00535299  
Root: 3:         0.05002870        -0.00195020         0.00656086  
Root: 4:         0.07116129        -0.00145947         0.00585516  

Iteration:    2   Subspace Size:   23
Root: 1:        -0.03095810        -0.00003046         0.00045438  
Root: 2:        -0.00008010        -0.00007421         0.00085036  
Root: 3:         0.04988555        -0.00014315         0.00139691  
Root: 4:         0.07104545        -0.00011583         0.00101520  

Iteration:    3   Subspace Size:   27
Root: 1:        -0.03095856        -0.00000047         0.00007767  
Root: 2:        -0.00008193        -0.00000183         0.00014860  
Root: 3:         0.04987919        -0.00000636         0.00026639  
Root: 4:         0.07104167        -0.00000378         0.00023098  

Iteration:    4   Subspace Size:   31
Root: 1:        -0.03095858        -0.00000001         0.00001131  
Root: 2:        -0.00008198        -0.00000005         0.00002764  
Root: 3:         0.04987899        -0.00000020         0.00004525  
Root: 4:         0.07104151        -0.00000016         0.00003814  

Iteration:    5   Subspace Size:   35
Root: 1:        -0.03095858        -0.00000000         0.00000137  
Root: 2:        -0.00008198        -0.00000000         0.00000447  
Root: 3:         0.04987898        -0.00000001         0.00000944  
Root: 4:         0.07104151        -0.00000000         0.00000937  

Iteration:    6   Subspace Size:   39
Root: 1:        -0.03095858        -0.00000000         0.00000018  Converged
Root: 2:        -0.00008198        -0.00000000         0.00000079  Converged
Root: 3:         0.04987898        -0.00000000         0.00000170  
Root: 4:         0.07104151        -0.00000000         0.00000191  

Iteration:    7   Subspace Size:   41
Root: 1:        -0.03095858        -0.00000000         0.00000018  Converged
Root: 2:        -0.00008198        -0.00000000         0.00000070  Converged
Root: 3:         0.04987898        -0.00000000         0.00000026  Converged
Root: 4:         0.07104151        -0.00000000         0.00000031  Converged

Davidson converged in 7 iterations
41 sigma vectors were formed

  Root   Mult.   Total Energy (a.u.)   Ex. Energy (a.u.)     Ex. Energy (eV)     Ex. Energy (nm)        Osc. (a.u.)  
-------------------------------------------------------------------------------------------------------------------
     1  singlet       -779.58700951
     2  triplet       -779.52294689          0.06406261          1.74323212        711.23185253          0.00000000
     3  triplet       -779.49207030          0.09493921          2.58342693        479.92153070          0.00000000
     4  singlet       -779.49019450          0.09681500          2.63446987        470.62303495          0.37302395
     5  singlet       -779.49017744          0.09683207          2.63493416        470.54010964          0.33827480
     6  triplet       -779.44210933          0.14490017          3.94293369        314.44662856          0.00000000
     7  singlet       -779.43552377          0.15148574          4.12213590        300.77664482          0.08130103
     8  triplet       -779.42094681          0.16606270          4.51879521        274.37450676          0.00000000

Singlet  1: Largest CI coefficients:
  64  &  64 : closed :   0.992547

Triplet  2: Largest CI coefficients:
  63  &  64 :  open  :   0.703252
  64  &  63 :  open  :  -0.703252

Triplet  3: Largest CI coefficients:
  62  &  64 :  open  :  -0.676657
  64  &  62 :  open  :   0.676657
  62  &  63 :  open  :   0.188912
  63  &  62 :  open  :  -0.188912

Singlet  4: Largest CI coefficients:
  63  &  64 :  open  :   0.548774
  64  &  63 :  open  :   0.548774
  62  &  64 :  open  :   0.411494
  64  &  62 :  open  :   0.411494
  62  &  63 :  open  :  -0.133962
  63  &  62 :  open  :  -0.133962

Singlet  5: Largest CI coefficients:
  62  &  64 :  open  :   0.531325
  64  &  62 :  open  :   0.531325
  63  &  64 :  open  :  -0.431803
  64  &  63 :  open  :  -0.431803
  62  &  63 :  open  :  -0.149747
  63  &  62 :  open  :  -0.149747

Triplet  6: Largest CI coefficients:
  61  &  64 :  open  :  -0.688009
  64  &  61 :  open  :   0.688009

Singlet  7: Largest CI coefficients:
  61  &  64 :  open  :  -0.672135
  64  &  61 :  open  :  -0.672135
  63  &  63 : closed :  -0.149769
  61  &  63 :  open  :   0.148940
  63  &  61 :  open  :   0.148940

Triplet  8: Largest CI coefficients:
  60  &  64 :  open  :   0.698066
  64  &  60 :  open  :  -0.698066

Singlet state dipole moments:

  Root       Dx         Dy         Dz         |D|  (Debye)
------------------------------------------------------------
     1   -15.8485    -1.1737     1.8441    15.9986
     2   -11.4110    -0.6448     0.7147    11.4515
     3   -10.0769     0.2821    -0.3966    10.0886
     4     3.6857    -3.2157     1.7745     5.2033

Triplet state dipole moments:

  Root       Dx         Dy         Dz         |D|  (Debye)
------------------------------------------------------------
     1   -14.7052    -1.7526     1.7596    14.9134
     2    -6.1202     1.4193    -1.6856     6.5048
     3     4.2877    -3.0197     1.5625     5.4721
     4     9.1422    -5.2294     3.0127    10.9546

Transition dipole moments between singlet states:

    Transition       Tx         Ty         Tz         |T| (a.u.)
------------------------------------------------------------------
     1 ->    2     2.3889    -0.2637    -0.0542     2.4040
     1 ->    3    -2.2626     0.3478     0.0060     2.2891
     1 ->    4    -0.6657     0.4325    -0.4182     0.8972
     2 ->    3     1.7323     0.6150    -0.6953     1.9653
     2 ->    4    -0.5817     0.0861    -0.0450     0.5897
     3 ->    4     0.9667    -0.3066     0.1597     1.0267

Transition dipole moments between triplet states:

    Transition       Tx         Ty         Tz         |T| (a.u.)
------------------------------------------------------------------
     1 ->    2    -0.1218     0.0139    -0.0542     0.1340
     1 ->    3    -0.0634     0.3394    -0.3431     0.4868
     1 ->    4     0.0520     0.1197    -0.0610     0.1441
     2 ->    3    -0.4477     0.1712    -0.0809     0.4861
     2 ->    4     0.26 in gcp call
 n=          32
 coors(1) =   -9.52275319964917        2.07216964076510     
 -0.165162203453619     
 coors(2) =   -7.35561777981987        3.37512258829132     
  0.215618703096596     
 elements:            7           6
 gcp_e =   0.000000000000000E+000
 echo:  F
 pbc:  F
 method =pbeh3c              
 in gcp call
 n=          32
 coors(1) =   -9.52275319964917        2.07216964076510     
 -0.165162203453619     
 coors(2) =   -7.35561777981987        3.37512258829132     
  0.215618703096596     
 elements:            7           6
 gcp_e =   0.000000000000000E+000
 echo:  F
 pbc:  F
 method =pbeh3c              
59    -0.0206     0.0288     0.2683
     3 ->    4    -0.0306    -0.2555     0.0823     0.2702

Magnetic transition dipole moments and rotational strengths:

 Transition      Lx         Ly         Lz       R(len)     R(vel) (a.u.)
------------------------------------------------------------------------
 1 ->    2    -0.2645    -0.2515    -0.1868     0.5553    22.6843
 1 ->    3     0.2890    -0.0275     0.6607     0.6595    27.5430
 1 ->    4    -0.0510    -0.1389    -0.0793    -0.0071    -0.0211

Electric transition quadrupole moments (Cartesian):

 Transition      Qxy        Qxz        Qyz        Qxx        Qyy        Qzz       norm (a.u.)
----------------------------------------------------------------------------------------------
 1 ->    2     1.8941    -0.5707    -0.2627   -10.9315    -0.0482     0.2637    11.1154
 1 ->    3    -1.6129     0.1608     0.1359     8.3386     0.1267    -0.0200     8.4968
 1 ->    4     2.6194    -1.5620    -0.5493   -12.4735     0.0514     0.5697    12.8654


Building Xtilde...

Building Z-vector RHS...

 Generating 2nd functional diffs
Solving CPSCF equations
Using DIIS solver

 Iter         Residual      
------  --------------------
    1      3.369166863301
    2      7.937806647066
    3      0.733351767101
    4      0.092149613403
    5      0.019023383590
    6      0.004811563955
    7      0.002459308086
    8      0.000877087499
    9      0.000492107515
   10      0.000222240223
   11      0.000085402429
   12      0.000039933288
   13      0.000008504922
   14      0.000004777540
   15      0.000002367287
   16      0.000001352420
   17      0.000000571958

CPSCF converged

Building X...

Computing grad Generating 2nd functional diffs
 Generating 2nd functional diffs
Building Xtilde...

Building Z-vector RHS...

 Generating 2nd functional diffs
Solving CPSCF equations
Using DIIS solver

 Iter         Residual      
------  --------------------
    1      3.710709635203
    2      8.216966214495
    3      0.993971981414
    4      0.145429065647
    5      0.017758137188
    6      0.009068048715
    7      0.004608871423
    8      0.001688540345
    9      0.000432737009
   10      0.000157724168
   11      0.000073737317
   12      0.000042022269
   13      0.000012261449
   14      0.000007633040
   15      0.000003458980
   16      0.000001969016
   17      0.000000731337

CPSCF converged

Building X...

Computing grad Generating 2nd functional diffs
 Generating 2nd functional diffs
Building Xtilde...

Building Z-vector RHS...

 Generating 2nd functional diffs
Solving CPSCF equations
Using DIIS solver

 Iter         Residual      
------  --------------------
    1      1.956943472323
    2      3.336048310323
    3      0.433335814612
    4      0.055125810352
    5      0.016645944421
    6      0.006932199550
    7      0.002151639958
    8      0.000960969156
    9      0.000259696302
   10      0.000134296187
   11      0.000044107114
   12      0.000020497940
   13      0.000005535443
   14      0.000002804942
   15      0.000001706349
   16      0.000000810280

CPSCF converged

Building X...

 Generating 2nd functional diffs
 Generating 2nd functional diffs
Lower state energy:      -779.4901945016
Upper state energy:      -779.4901774395
Energy difference:          0.0000170621
 Energy calculation finished, energy:  0.000000000E+00

Converting Cartesians to HDLC

Converting Cartesians to HDLC

Converting Cartesians to HDLC
 in dlf_makehessian...
Updating Hessian with the BFGS update, No    12
Testing convergence  in cycle   13
    Energy  0.0000E+00 Target: 1.0000E-05 converged?  yes
  Max step  4.2958E-02 Target: 4.0000E-04 converged?   no
  RMS step  5.1174E-03 Target: 2.6667E-04 converged?   no
  Max grad  6.6491E-03 Target: 1.0000E-04 converged?   no
  RMS grad  1.6966E-03 Target: 6.6667E-05 converged?   no

Converting HDLC to Cartesians
 in gcp call
 n=          32
 coors(1) =   -9.52418763493497        2.07204408305557     
 -0.167721933644786     
 coors(2) =   -7.35840629183646        3.37523240273369     
  0.214686077090752     
 elements:            7           6
 gcp_e =    1.00000000000000     
 echo:  F
 pbc:  F
 method =pbeh3c              
DFTD Energy:    -0.0207756 hartree
gCP Energy:     0.0535417 hartree
| Total AOs: 316    Total MOs: 298
Setting up the DFT grid...
| time to set the grid = 0.07 s
DFT grid points: 367746 (11492 points/atom)

                      *** Start SCF Iterations ***

 Iter     DIIS Error       Energy change      Electrons        XC Energy           Energy        Time(s)
----------------------------------------------------------------------------------------------------------
Initial temperature is 0.250000
| Skip purify step
|    1     0.0367613897    -779.3279591701   125.9987315346   -64.4703012789    -779.3279591701     1.89  
|    2     0.0674372511      +7.4483462072   126.0000133613   -63.7247089511    -771.8796129630     1.85  
|    3     0.0338826192      -0.2458933969   126.0000129675   -63.7618694938    -772.1255063598     1.82  
|    4     0.0168890068      -0.0143092353   126.0000127356   -63.8033140906    -772.1398155951     1.76  
|    5     0.0116797394      -0.0098371250   126.0000127055   -63.8217782779    -772.1496527202     1.71  
|    6     0.0070446025      -0.0040696075   126.0000126729   -63.8381072797    -772.1537223277     1.69  
|    7     0.0021218611      -0.0018711666   126.0000125996   -63.8495536486    -772.1555934943     1.69  
|    8     0.0006669890      -0.0002101572   126.0000125588   -63.8565868539    -772.1558036515     1.64  
|    9     0.0002787814      -0.0000211679   126.0000125417   -63.8569515876    -772.1558248195     1.91  
|   10     0.0001086415      -0.0000041754   126.0000125303   -63.8573376922    -772.1558289949     1.58  
|   11     0.0000484783      -0.0000007062   126.0000125221   -63.8575668002    -772.1558297011     1.55  
----------------------------------------------------------------------------------------------------------
FINAL ENERGY: -772.1558297011 a.u.
Fractional Occupation Entropy: 0.0000000000
Mermin Free Energy:            -772.1558297011
DISPERSION CONTRIBUTION TO ENERGY: -0.0207756239 a.u.
GCP BSSE CORRECTION: 0.0535417006 a.u.
HOMO-LUMO GAP: 2.299 eV
CENTER OF MASS: {-0.021283, -0.064526, -0.049193} ANGS
DIPOLE MOMENT: {-7.654425, -1.798944, 2.055046} (|D| = 8.127093) DEBYE
Writing out molden info

Running Mulliken population analysis...


  Restricted hh-TDA Parameters
--------------------------------------------
Number of occupied orbitals:            64
Number of virtual orbitals:            234
Number of molecular orbitals:          298
Number of basis functions:             316
Multiplicity of target state:      singlet

 Generating 2nd functional diffs
Reference energy:             -779.4918608604
Number of electrons:           128.0000127219
XC energy:                     -65.1717712458

      Davidson Diagonalization Parameters
-----------------------------------------------
Number of roots to find:                    4
Number of guess vectors:                   15
Maximum subspace size:                    300
Number of vectors to save:                  4
Collapse vectors per root:                  2
Number of CSFs:                          2080
Maximum Davidson iterations:              500
Residual convergence:                 1.0e-06
Orthogonality tolerance:              1.0e-12
Use incremental sigma vectors:             No

Davidson memory usage:  12.89 MB

Guess Vectors:
  64 &  64 : closed :    -0.185189
  64 &  63 :  open  :    -0.110729
  64 &  62 :  open  :    -0.079042
  63 &  63 : closed :    -0.036269
  63 &  62 :  open  :    -0.004582
  64 &  59 :  open  :    -0.000243
  64 &  61 :  open  :     0.000320
  64 &  58 :  open  :     0.025554
  62 &  62 : closed :     0.027105
  64 &  60 :  open  :     0.027559
  64 &  57 :  open  :     0.046561
  63 &  59 :  open  :     0.074217
  63 &  61 :  open  :     0.074780
  64 &  56 :  open  :     0.089392
  63 &  58 :  open  :     0.100014

  Root           Eigenvalue       Energy Change        Residual
-------------------------------------------------------------------
Iteration:    0   Subspace Size:   15
Root: 1:        -0.09301568        -0.09301568         0.03628366  
Root: 2:         0.00538509         0.00538509         0.04249737  
Root: 3:         0.00554423         0.00554423         0.03697963  
Root: 4:         0.06057790         0.06057790         0.03512178  

Iteration:    1   Subspace Size:   19
Root: 1:        -0.09507386        -0.00205819         0.00454961  
Root: 2:         0.00174169        -0.00364341         0.00692493  
Root: 3:         0.00190560        -0.00363863         0.01006449  
Root: 4:         0.05672525        -0.00385265         0.00965019  

Iteration:    2   Subspace Size:   23
Root: 1:        -0.09511249        -0.00003863         0.00066832  
Root: 2:         0.00165061        -0.00009107         0.00129750  
Root: 3:         0.00165843        -0.00024716         0.00168406  
Root: 4:         0.05647593        -0.00024932         0.00324446  

Iteration:    3   Subspace Size:   27
Root: 1:        -0.09511325        -0.00000076         0.00008776  
Root: 2:         0.00164659        -0.00000403         0.00029240  
Root: 3:         0.00165236        -0.00000607         0.00027638  
Root: 4:         0.05644216        -0.00003378         0.00083239  

Iteration:    4   Subspace Size:   31
Root: 1:        -0.09511326        -0.00000001         0.00001386  
Root: 2:         0.00164642        -0.00000017         0.00006618  
Root: 3:         0.00165221        -0.00000016         0.00005096  
Root: 4:         0.05644034        -0.00000181         0.00019567  

Iteration:    5   Subspace Size:   35
Root: 1:        -0.09511326        -0.00000000         0.00000177  
Root: 2:         0.00164641        -0.00000001         0.00001208  
Root: 3:         0.00165220        -0.00000001         0.00000871  
Root: 4:         0.05644024        -0.00000011         0.00004545  

Iteration:    6   Subspace Size:   39
Root: 1:        -0.09511326        -0.00000000         0.00000026  Converged
Root: 2:         0.00164641        -0.00000000         0.00000207  
Root: 3:         0.00165220        -0.00000000         0.00000146  
Root: 4:         0.05644023        -0.00000001         0.00001047  

Iteration:    7   Subspace Size:   42
Root: 1:        -0.09511326        -0.00000000         0.00000024  Converged
Root: 2:         0.00164641        -0.00000000         0.00000037  Converged
Root: 3:         0.00165220        -0.00000000         0.00000025  Converged
Root: 4:         0.05644023        -0.00000000         0.00000260  

Iteration:    8   Subspace Size:   43
Root: 1:        -0.09511326        -0.00000000         0.00000024  Converged
Root: 2:         0.00164641        -0.00000000         0.00000036  Converged
Root: 3:         0.00165220        -0.00000000         0.00000025  Converged
Root: 4:         0.05644023        -0.00000000         0.00000057  Converged

Davidson converged in 8 iterations
43 sigma vectors were formed

      Davidson Diagonalization Parameters
-----------------------------------------------
Number of roots to find:                    4
Number of guess vectors:                   15
Maximum subspace size:                    300
Number of vectors to save:                  4
Collapse vectors per root:                  2
Number of CSFs:                          2016
Maximum Davidson iterations:              500
Residual convergence:                 1.0e-06
Orthogonality tolerance:              1.0e-12
Use incremental sigma vectors:             No

Davidson memory usage:  12.58 MB

Guess Vectors:
  64 &  63 :  open  :    -0.110729
  64 &  62 :  open  :    -0.079042
  63 &  62 :  open  :    -0.004582
  64 &  59 :  open  :    -0.000243
  64 &  61 :  open  :     0.000320
  64 &  58 :  open  :     0.025554
  64 &  60 :  open  :     0.027559
  64 &  57 :  open  :     0.046561
  63 &  59 :  open  :     0.074217
  63 &  61 :  open  :     0.074780
  64 &  56 :  open  :     0.089392
  63 &  58 :  open  :     0.100014
  63 &  60 :  open  :     0.102019
  62 &  59 :  open  :     0.105904
  62 &  61 :  open  :     0.106467

  Root           Eigenvalue       Energy Change        Residual
-------------------------------------------------------------------
Iteration:    0   Subspace Size:   15
Root: 1:        -0.02978450        -0.02978450         0.02286896  
Root: 2:         0.00179945         0.00179945         0.02621548  
Root: 3:         0.05192964         0.05192964         0.02273148  
Root: 4:         0.07259092         0.07259092         0.02108079  

Iteration:    1   Subspace Size:   19
Root: 1:        -0.03105636        -0.00127187         0.00349292  
Root: 2:        -0.00016222        -0.00196167         0.00534896  
Root: 3:         0.04998652        -0.00194313         0.00653413  
Root: 4:         0.07113441        -0.00145651         0.00585212  

Iteration:    2   Subspace Size:   23
Root: 1:        -0.03108679        -0.00003043         0.00045401  
Root: 2:        -0.00023635        -0.00007413         0.00085194  
Root: 3:         0.04984453        -0.00014198         0.00140380  
Root: 4:         0.07101867        -0.00011574         0.00102085  

Iteration:    3   Subspace Size:   27
Root: 1:        -0.03108726        -0.00000047         0.00007774  
Root: 2:        -0.00023819        -0.00000183         0.00014923  
Root: 3:         0.04983810        -0.00000643         0.00026808  
Root: 4:         0.07101484        -0.00000383         0.00023257  

Iteration:    4   Subspace Size:   31
Root: 1:        -0.03108727        -0.00000001         0.00001132  
Root: 2:        -0.00023824        -0.00000005         0.00002766  
Root: 3:         0.04983789        -0.00000020         0.00004546  
Root: 4:         0.07101468        -0.00000016         0.00003871  

Iteration:    5   Subspace Size:   35
Root: 1:        -0.03108727        -0.00000000         0.00000137  
Root: 2:        -0.00023824        -0.00000000         0.00000445  
Root: 3:         0.04983789        -0.00000001         0.00000952  
Root: 4:         0.07101467        -0.00000000         0.00000968  

Iteration:    6   Subspace Size:   39
Root: 1:        -0.03108727        -0.00000000         0.00000018  Converged
Root: 2:        -0.00023824        -0.00000000         0.00000077  Converged
Root: 3:         0.04983789        -0.00000000         0.00000169  
Root: 4:         0.07101467        -0.00000000         0.00000194  

Iteration:    7   Subspace Size:   41
Root: 1:        -0.03108727        -0.00000000         0.00000017  Converged
Root: 2:        -0.00023824        -0.00000000         0.00000069  Converged
Root: 3:         0.04983789        -0.00000000         0.00000026  Converged
Root: 4:         0.07101467        -0.00000000         0.00000032  Converged

Davidson converged in 7 iterations
41 sigma vectors were formed

  Root   Mult.   Total Energy (a.u.)   Ex. Energy (a.u.)     Ex. Energy (eV)     Ex. Energy (nm)        Osc. (a.u.)  
-------------------------------------------------------------------------------------------------------------------
     1  singlet       -779.58697412
     2  triplet       -779.52294813          0.06402599          1.74223567        711.63862957          0.00000000
     3  triplet       -779.49209910          0.09487503          2.58168036        480.24620937          0.00000000
     4  singlet       -779.49021445          0.09675967          2.63296428        470.89214856          0.42599860
     5  singlet       -779.49020866          0.09676546          2.63312181        470.86397711          0.28306546
     6  triplet       -779.44202297          0.14495115          3.94432088        314.33604060          0.00000000
     7  singlet       -779.43542063          0.15155349          4.12397974        300.64216722          0.08091942
     8  triplet       -779.42084619          0.16612794          4.52057042        274.26676119          0.00000000

Singlet  1: Largest CI coefficients:
  64  &  64 : closed :   0.992530

Triplet  2: Largest CI coefficients:
  63  &  64 :  open  :   0.703235
  64  &  63 :  open  :  -0.703235

Triplet  3: Largest CI coefficients:
  62  &  64 :  open  :  -0.676563
  64  &  62 :  open  :   0.676563
  62  &  63 :  open  :   0.189200
  63  &  62 :  open  :  -0.189200

Singlet  4: Largest CI coefficients:
  63  &  64 :  open  :   0.580602
  64  &  63 :  open  :   0.580602
  62  &  64 :  open  :   0.368952
  64  &  62 :  open  :   0.368952
  62  &  63 :  open  :  -0.122242
  63  &  62 :  open  :  -0.122242

Singlet  5: Largest CI coefficients:
  62  &  64 :  open  :   0.561583
  64  &  62 :  open  :   0.561583
  63  &  64 :  open  :  -0.387940
  64  &  63 :  open  :  -0.387940
  62  &  63 :  open  :  -0.159840
  63  &  62 :  open  :  -0.159840

Triplet  6: Largest CI coefficients:
  61  &  64 :  open  :  -0.687973
  64  &  61 :  open  :   0.687973

Singlet  7: Largest CI coefficients:
  61  &  64 :  open  :  -0.671862
  64  &  61 :  open  :  -0.671862
  63  &  63 : closed :  -0.151663
  61  &  63 :  open  :   0.149095
  63  &  61 :  open  :   0.149095

Triplet  8: Largest CI coefficients:
  60  &  64 :  open  :   0.698053
  64  &  60 :  open  :  -0.698053

Singlet state dipole moments:

  Root       Dx         Dy         Dz         |D|  (Debye)
------------------------------------------------------------
     1   -15.8384    -1.1743     1.8415    15.9883
     2   -12.0736    -0.8775     0.9834    12.1453
     3    -9.4028     0.5231    -0.6585     9.4403
     4     3.6722    -3.2173     1.7543     5.1878

Triplet state dipole moments:

  Root       Dx         Dy         Dz         |D|  (Debye)
------------------------------------------------------------
     1   -14.7089    -1.7465     1.7617    14.9167
     2    -6.1213     1.4263    -1.6808     6.5061
     3     4.2728    -3.0176     1.5426     5.4536
     4     9.1551    -5.2375     2.9856    10.9618

Transition dipole moments between singlet states:

    Transition       Tx         Ty         Tz         |T| (a.u.)
------------------------------------------------------------------
     1 ->    2     2.5531    -0.2881    -0.0524     2.5698
     1 ->    3    -2.0694     0.3250     0.0008     2.0947
     1 ->    4    -0.6621     0.4345    -0.4168     0.8949
     2 ->    3     1.6684     0.5805    -0.6529     1.8833
     2 ->    4    -0.6554     0.1092    -0.0568     0.6669
     3 ->    4     0.9202    -0.2999     0.1551     0.9802

Transition dipole moments between triplet states:

    Transition       Tx         Ty         Tz         |T| (a.u.)
------------------------------------------------------------------
     1 ->    2    -0.1215     0.0143    -0.0546     0.1340
     1 ->    3    -0.0566     0.3400    -0.3427     0.4861
     1 ->    4     0.0541     0.1189    -0.0604     0.1439
     2 ->    3    -0.4483     0.1717    -0.0803     0.4867
     2 ->    4     0.26 in gcp call
 n=          32
 coors(1) =   -9.52418763493497        2.07204408305557     
 -0.167721933644786     
 coors(2) =   -7.35840629183646        3.37523240273369     
  0.214686077090752     
 elements:            7           6
 gcp_e =   0.000000000000000E+000
 echo:  F
 pbc:  F
 method =pbeh3c              
 in gcp call
 n=          32
 coors(1) =   -9.52418763493497        2.07204408305557     
 -0.167721933644786     
 coors(2) =   -7.35840629183646        3.37523240273369     
  0.214686077090752     
 elements:            7           6
 gcp_e =   0.000000000000000E+000
 echo:  F
 pbc:  F
 method =pbeh3c              
70    -0.0206     0.0284     0.2693
     3 ->    4    -0.0305    -0.2555     0.0816     0.2699

Magnetic transition dipole moments and rotational strengths:

 Transition      Lx         Ly         Lz       R(len)     R(vel) (a.u.)
------------------------------------------------------------------------
 1 ->    2    -0.2853    -0.2509    -0.2383     0.6435    28.7873
 1 ->    3     0.2684    -0.0463     0.6449     0.5699    26.0438
 1 ->    4    -0.0498    -0.1383    -0.0808    -0.0066    -0.0203

Electric transition quadrupole moments (Cartesian):

 Transition      Qxy        Qxz        Qyz        Qxx        Qyy        Qzz       norm (a.u.)
----------------------------------------------------------------------------------------------
 1 ->    2     2.0184    -0.5790    -0.2715   -11.5517    -0.0572     0.2638    11.7472
 1 ->    3    -1.4646     0.1172     0.1157     7.4670     0.1229     0.0014     7.6121
 1 ->    4     2.6237    -1.5480    -0.5513   -12.4434     0.0544     0.5642    12.8353


Building Xtilde...

Building Z-vector RHS...

 Generating 2nd functional diffs
Solving CPSCF equations
Using DIIS solver

 Iter         Residual      
------  --------------------
    1      3.368765881266
    2      8.032603400194
    3      0.698916877310
    4      0.069227380748
    5      0.018804812024
    6      0.004790958446
    7      0.002487115609
    8      0.000834637413
    9      0.000528926274
   10      0.000237473176
   11      0.000091182902
   12      0.000042049170
   13      0.000009330471
   14      0.000004970855
   15      0.000002228902
   16      0.000001211904
   17      0.000000520330

CPSCF converged

Building X...

Computing grad Generating 2nd functional diffs
 Generating 2nd functional diffs
Building Xtilde...

Building Z-vector RHS...

 Generating 2nd functional diffs
Solving CPSCF equations
Using DIIS solver

 Iter         Residual      
------  --------------------
    1      3.821015720443
    2      8.287016971016
    3      1.065572296964
    4      0.152507073133
    5      0.018474216473
    6      0.010136142665
    7      0.005160760886
    8      0.002007924838
    9      0.000489528334
   10      0.000138123736
   11      0.000063273667
   12      0.000039343225
   13      0.000012115777
   14      0.000007717808
   15      0.000002988427
   16      0.000001817876
   17      0.000000474817

CPSCF converged

Building X...

Computing grad Generating 2nd functional diffs
 Generating 2nd functional diffs
Building Xtilde...

Building Z-vector RHS...

 Generating 2nd functional diffs
Solving CPSCF equations
Using DIIS solver

 Iter         Residual      
------  --------------------
    1      1.862289154492
    2      3.178305603437
    3      0.419447636159
    4      0.052790610473
    5      0.015629526137
    6      0.006567140007
    7      0.002032825810
    8      0.000921031038
    9      0.000252192655
   10      0.000131540279
   11      0.000043198862
   12      0.000019711137
   13      0.000005171560
   14      0.000002476348
   15      0.000001335624
   16      0.000000762930

CPSCF converged

Building X...

 Generating 2nd functional diffs
 Generating 2nd functional diffs
Lower state energy:      -779.4902144484
Upper state energy:      -779.4902086594
Energy difference:          0.0000057891
 Energy calculation finished, energy:  0.000000000E+00

Converting Cartesians to HDLC

Converting Cartesians to HDLC

Converting Cartesians to HDLC
 in dlf_makehessian...
Updating Hessian with the BFGS update, No    13
Testing convergence  in cycle   14
    Energy  0.0000E+00 Target: 1.0000E-05 converged?  yes
  Max step  1.2547E-01 Target: 4.0000E-04 converged?   no
  RMS step  1.3216E-02 Target: 2.6667E-04 converged?   no
  Max grad  3.4626E-03 Target: 1.0000E-04 converged?   no
  RMS grad  9.1296E-04 Target: 6.6667E-05 converged?   no

Converting HDLC to Cartesians
 in gcp call
 n=          32
 coors(1) =   -9.52593833397909        2.07197771788626     
 -0.169874869504660     
 coors(2) =   -7.36132464497366        3.37565525703214     
  0.212701588490488     
 elements:            7           6
 gcp_e =    1.00000000000000     
 echo:  F
 pbc:  F
 method =pbeh3c              
DFTD Energy:    -0.0207726 hartree
gCP Energy:     0.0535160 hartree
| Total AOs: 316    Total MOs: 298
Setting up the DFT grid...
| time to set the grid = 0.07 s
DFT grid points: 367744 (11492 points/atom)

                      *** Start SCF Iterations ***

 Iter     DIIS Error       Energy change      Electrons        XC Energy           Energy        Time(s)
----------------------------------------------------------------------------------------------------------
Initial temperature is 0.250000
| Skip purify step
|    1     0.0368165390    -779.3286675993   125.9991564517   -64.4694753168    -779.3286675993     1.89  
|    2     0.0676098480      +7.4504290895   126.0000130132   -63.7240875515    -771.8782385098     1.85  
|    3     0.0340077114      -0.2472068285   126.0000125911   -63.7610292022    -772.1254453383     1.81  
|    4     0.0171763109      -0.0142268924   126.0000123728   -63.8025505228    -772.1396722307     1.77  
|    5     0.0117226499      -0.0098749878   126.0000123464   -63.8209724208    -772.1495472185     1.71  
|    6     0.0070830180      -0.0040783244   126.0000123164   -63.8372657702    -772.1536255429     1.69  
|    7     0.0021334625      -0.0018882397   126.0000122462   -63.8487542558    -772.1555137826     1.69  
|    8     0.0006670801      -0.0002117634   126.0000122063   -63.8557964739    -772.1557255460     1.63  
|    9     0.0002826715      -0.0000213316   126.0000121899   -63.8561647987    -772.1557468776     1.91  
|   10     0.0001091861      -0.0000042416   126.0000121781   -63.8565560646    -772.1557511191     1.57  
|   11     0.0000489119      -0.0000007189   126.0000121708   -63.8567881779    -772.1557518380     1.54  
----------------------------------------------------------------------------------------------------------
FINAL ENERGY: -772.1557518380 a.u.
Fractional Occupation Entropy: 0.0000000000
Mermin Free Energy:            -772.1557518380
DISPERSION CONTRIBUTION TO ENERGY: -0.0207725808 a.u.
GCP BSSE CORRECTION: 0.0535159776 a.u.
HOMO-LUMO GAP: 2.300 eV
CENTER OF MASS: {-0.021189, -0.064354, -0.048486} ANGS
DIPOLE MOMENT: {-7.653692, -1.804526, 2.035688} (|D| = 8.122767) DEBYE
Writing out molden info

Running Mulliken population analysis...


  Restricted hh-TDA Parameters
--------------------------------------------
Number of occupied orbitals:            64
Number of virtual orbitals:            234
Number of molecular orbitals:          298
Number of basis functions:             316
Multiplicity of target state:      singlet

 Generating 2nd functional diffs
Reference energy:             -779.4917788641
Number of electrons:           128.0000123640
XC energy:                     -65.1709762988

      Davidson Diagonalization Parameters
-----------------------------------------------
Number of roots to find:                    4
Number of guess vectors:                   15
Maximum subspace size:                    300
Number of vectors to save:                  4
Collapse vectors per root:                  2
Number of CSFs:                          2080
Maximum Davidson iterations:              500
Residual convergence:                 1.0e-06
Orthogonality tolerance:              1.0e-12
Use incremental sigma vectors:             No

Davidson memory usage:  12.89 MB

Guess Vectors:
  64 &  64 : closed :    -0.185287
  64 &  63 :  open  :    -0.110811
  64 &  62 :  open  :    -0.079176
  63 &  63 : closed :    -0.036334
  63 &  62 :  open  :    -0.004700
  64 &  59 :  open  :    -0.000353
  64 &  61 :  open  :     0.000243
  64 &  58 :  open  :     0.025610
  62 &  62 : closed :     0.026934
  64 &  60 :  open  :     0.027566
  64 &  57 :  open  :     0.046402
  63 &  59 :  open  :     0.074123
  63 &  61 :  open  :     0.074719
  64 &  56 :  open  :     0.089136
  63 &  58 :  open  :     0.100087

  Root           Eigenvalue       Energy Change        Residual
-------------------------------------------------------------------
Iteration:    0   Subspace Size:   15
Root: 1:        -0.09310891        -0.09310891         0.03629208  
Root: 2:         0.00529052         0.00529052         0.04252456  
Root: 3:         0.00545193         0.00545193         0.03695619  
Root: 4:         0.06054942         0.06054942         0.03513142  

Iteration:    1   Subspace Size:   19
Root: 1:        -0.09516773        -0.00205882         0.00454774  
Root: 2:         0.00164755        -0.00364297         0.00692215  
Root: 3:         0.00180976        -0.00364217         0.01006646  
Root: 4:         0.05669703        -0.00385239         0.00965160  

Iteration:    2   Subspace Size:   23
Root: 1:        -0.09520632        -0.00003859         0.00066840  
Root: 2:         0.00155710        -0.00009045         0.00124595  
Root: 3:         0.00156181        -0.00024794         0.00172352  
Root: 4:         0.05644769        -0.00024934         0.00324996  

Iteration:    3   Subspace Size:   27
Root: 1:        -0.09520709        -0.00000076         0.00008783  
Root: 2:         0.00155300        -0.00000410         0.00031480  
Root: 3:         0.00155581        -0.00000600         0.00025019  
Root: 4:         0.05641377        -0.00003392         0.00083351  

Iteration:    4   Subspace Size:   31
Root: 1:        -0.09520710        -0.00000001         0.00001387  
Root: 2:         0.00155280        -0.00000020         0.00007035  
Root: 3:         0.00155569        -0.00000012         0.00004476  
Root: 4:         0.05641195        -0.00000181         0.00019628  

Iteration:    5   Subspace Size:   35
Root: 1:        -0.09520710        -0.00000000         0.00000178  
Root: 2:         0.00155279        -0.00000001         0.00001285  
Root: 3:         0.00155569        -0.00000000         0.00000741  
Root: 4:         0.05641185        -0.00000011         0.00004556  

Iteration:    6   Subspace Size:   39
Root: 1:        -0.09520710        -0.00000000         0.00000027  Converged
Root: 2:         0.00155279        -0.00000000         0.00000220  
Root: 3:         0.00155569        -0.00000000         0.00000122  
Root: 4:         0.05641184        -0.00000001         0.00001049  

Iteration:    7   Subspace Size:   42
Root: 1:        -0.09520710        -0.00000000         0.00000024  Converged
Root: 2:         0.00155279        -0.00000000         0.00000039  Converged
Root: 3:         0.00155569        -0.00000000         0.00000020  Converged
Root: 4:         0.05641184        -0.00000000         0.00000261  

Iteration:    8   Subspace Size:   43
Root: 1:        -0.09520710        -0.00000000         0.00000024  Converged
Root: 2:         0.00155279        -0.00000000         0.00000038  Converged
Root: 3:         0.00155569        -0.00000000         0.00000020  Converged
Root: 4:         0.05641184        -0.00000000         0.00000057  Converged

Davidson converged in 8 iterations
43 sigma vectors were formed

      Davidson Diagonalization Parameters
-----------------------------------------------
Number of roots to find:                    4
Number of guess vectors:                   15
Maximum subspace size:                    300
Number of vectors to save:                  4
Collapse vectors per root:                  2
Number of CSFs:                          2016
Maximum Davidson iterations:              500
Residual convergence:                 1.0e-06
Orthogonality tolerance:              1.0e-12
Use incremental sigma vectors:             No

Davidson memory usage:  12.58 MB

Guess Vectors:
  64 &  63 :  open  :    -0.110811
  64 &  62 :  open  :    -0.079176
  63 &  62 :  open  :    -0.004700
  64 &  59 :  open  :    -0.000353
  64 &  61 :  open  :     0.000243
  64 &  58 :  open  :     0.025610
  64 &  60 :  open  :     0.027566
  64 &  57 :  open  :     0.046402
  63 &  59 :  open  :     0.074123
  63 &  61 :  open  :     0.074719
  64 &  56 :  open  :     0.089136
  63 &  58 :  open  :     0.100087
  63 &  60 :  open  :     0.102042
  62 &  59 :  open  :     0.105758
  62 &  61 :  open  :     0.106353

  Root           Eigenvalue       Energy Change        Residual
-------------------------------------------------------------------
Iteration:    0   Subspace Size:   15
Root: 1:        -0.02984771        -0.02984771         0.02289073  
Root: 2:         0.00170034         0.00170034         0.02620670  
Root: 3:         0.05188355         0.05188355         0.02272307  
Root: 4:         0.07259685         0.07259685         0.02107240  

Iteration:    1   Subspace Size:   19
Root: 1:        -0.03112321        -0.00127550         0.00349746  
Root: 2:        -0.00026018        -0.00196052         0.00534059  
Root: 3:         0.04994421        -0.00193934         0.00651981  
Root: 4:         0.07114220        -0.00145465         0.00584927  

Iteration:    2   Subspace Size:   23
Root: 1:        -0.03115372        -0.00003052         0.00045373  
Root: 2:        -0.00033405        -0.00007388         0.00085195  
Root: 3:         0.04980284        -0.00014137         0.00140732  
Root: 4:         0.07102653        -0.00011566         0.00102378  

Iteration:    3   Subspace Size:   27
Root: 1:        -0.03115419        -0.00000047         0.00007773  
Root: 2:        -0.00033589        -0.00000183         0.00014931  
Root: 3:         0.04979636        -0.00000647         0.00026875  
Root: 4:         0.07102268        -0.00000385         0.00023339  

Iteration:    4   Subspace Size:   31
Root: 1:        -0.03115420        -0.00000001         0.00001133  
Root: 2:        -0.00033593        -0.00000005         0.00002759  
Root: 3:         0.04979616        -0.00000020         0.00004552  
Root: 4:         0.07102252        -0.00000016         0.00003903  

Iteration:    5   Subspace Size:   35
Root: 1:        -0.03115420        -0.00000000         0.00000137  
Root: 2:        -0.00033594        -0.00000000         0.00000440  
Root: 3:         0.04979615        -0.00000001         0.00000954  
Root: 4:         0.07102252        -0.00000000         0.00000989  

Iteration:    6   Subspace Size:   39
Root: 1:        -0.03115420        -0.00000000         0.00000018  Converged
Root: 2:        -0.00033594        -0.00000000         0.00000076  Converged
Root: 3:         0.04979615        -0.00000000         0.00000168  
Root: 4:         0.07102252        -0.00000000         0.00000196  

Iteration:    7   Subspace Size:   41
Root: 1:        -0.03115420        -0.00000000         0.00000017  Converged
Root: 2:        -0.00033594        -0.00000000         0.00000068  Converged
Root: 3:         0.04979615        -0.00000000         0.00000025  Converged
Root: 4:         0.07102252        -0.00000000         0.00000033  Converged

Davidson converged in 7 iterations
41 sigma vectors were formed

  Root   Mult.   Total Energy (a.u.)   Ex. Energy (a.u.)     Ex. Energy (eV)     Ex. Energy (nm)        Osc. (a.u.)  
-------------------------------------------------------------------------------------------------------------------
     1  singlet       -779.58698596
     2  triplet       -779.52293307          0.06405290          1.74296768        711.33975699          0.00000000
     3  triplet       -779.49211480          0.09487116          2.58157525        480.26576368          0.00000000
     4  singlet       -779.49022607          0.09675989          2.63297010        470.89110740          0.27132945
     5  singlet       -779.49022318          0.09676278          2.63304891        470.87701399          0.43670244
     6  triplet       -779.44198271          0.14500325          3.94573858        314.22309965          0.00000000
     7  singlet       -779.43536702          0.15161894          4.12576061        300.51239608          0.08067990
     8  triplet       -779.42075635          0.16622961          4.52333721        274.09900004          0.00000000

Singlet  1: Largest CI coefficients:
  64  &  64 : closed :   0.992534

Triplet  2: Largest CI coefficients:
  63  &  64 :  open  :   0.703224
  64  &  63 :  open  :  -0.703224

Triplet  3: Largest CI coefficients:
  62  &  64 :  open  :  -0.676558
  64  &  62 :  open  :   0.676558
  62  &  63 :  open  :   0.189196
  63  &  62 :  open  :  -0.189196

Singlet  4: Largest CI coefficients:
  63  &  64 :  open  :   0.482341
  64  &  63 :  open  :   0.482341
  62  &  64 :  open  :   0.482232
  64  &  62 :  open  :   0.482232
  62  &  63 :  open  :  -0.154124
  63  &  62 :  open  :  -0.154124

Singlet  5: Largest CI coefficients:
  63  &  64 :  open  :  -0.504916
  64  &  63 :  open  :  -0.504916
  62  &  64 :  open  :   0.467922
  64  &  62 :  open  :   0.467922
  62  &  63 :  open  :  -0.129370
  63  &  62 :  open  :  -0.129370

Triplet  6: Largest CI coefficients:
  61  &  64 :  open  :  -0.688021
  64  &  61 :  open  :   0.688021

Singlet  7: Largest CI coefficients:
  61  &  64 :  open  :  -0.671838
  64  &  61 :  open  :  -0.671838
  63  &  63 : closed :  -0.152128
  61  &  63 :  open  :   0.149084
  63  &  61 :  open  :   0.149084

Triplet  8: Largest CI coefficients:
  60  &  64 :  open  :   0.698095
  64  &  60 :  open  :  -0.698095

Singlet state dipole moments:

  Root       Dx         Dy         Dz         |D|  (Debye)
------------------------------------------------------------
     1   -15.8362    -1.1740     1.8397    15.9858
     2   -10.1410    -0.1818     0.2041    10.1446
     3   -11.3266    -0.1677     0.1279    11.3285
     4     3.6729    -3.2195     1.7401     5.1849

Triplet state dipole moments:

  Root       Dx         Dy         Dz         |D|  (Debye)
------------------------------------------------------------
     1   -14.7084    -1.7445     1.7642    14.9162
     2    -6.1188     1.4315    -1.6762     6.5037
     3     4.2675    -3.0170     1.5289     5.4453
     4     9.1626    -5.2432     2.9652    10.9652

Transition dipole moments between singlet states:

    Transition       Tx         Ty         Tz         |T| (a.u.)
------------------------------------------------------------------
     1 ->    2     2.0396    -0.2098    -0.0496     2.0509
     1 ->    3    -2.5741     0.3792     0.0109     2.6019
     1 ->    4    -0.6599     0.4359    -0.4155     0.8934
     2 ->    3     1.7327     0.6436    -0.7278     1.9865
     2 ->    4    -0.4379     0.0409    -0.0217     0.4404
     3 ->    4     1.0404    -0.3169     0.1632     1.0998

Transition dipole moments between triplet states:

    Transition       Tx         Ty         Tz         |T| (a.u.)
------------------------------------------------------------------
     1 ->    2    -0.1216     0.0144    -0.0547     0.1341
     1 ->    3    -0.0530     0.3405    -0.3422     0.4856
     1 ->    4     0.0557     0.1183    -0.0598     0.1438
     2 ->    3    -0.4489     0.1722    -0.0799     0.4874
     2 ->    4     0.26 in gcp call
 n=          32
 coors(1) =   -9.52593833397909        2.07197771788626     
 -0.169874869504660     
 coors(2) =   -7.36132464497366        3.37565525703214     
  0.212701588490488     
 elements:            7           6
 gcp_e =   0.000000000000000E+000
 echo:  F
 pbc:  F
 method =pbeh3c              
 in gcp call
 n=          32
 coors(1) =   -9.52593833397909        2.07197771788626     
 -0.169874869504660     
 coors(2) =   -7.36132464497366        3.37565525703214     
  0.212701588490488     
 elements:            7           6
 gcp_e =   0.000000000000000E+000
 echo:  F
 pbc:  F
 method =pbeh3c              
74    -0.0205     0.0281     0.2697
     3 ->    4    -0.0294    -0.2559     0.0813     0.2702

Magnetic transition dipole moments and rotational strengths:

 Transition      Lx         Ly         Lz       R(len)     R(vel) (a.u.)
------------------------------------------------------------------------
 1 ->    2    -0.2192    -0.2565    -0.0928     0.3887    18.1040
 1 ->    3     0.3243     0.0103     0.6817     0.8233    39.9976
 1 ->    4    -0.0490    -0.1379    -0.0821    -0.0064    -0.0201

Electric transition quadrupole moments (Cartesian):

 Transition      Qxy        Qxz        Qyz        Qxx        Qyy        Qzz       norm (a.u.)
----------------------------------------------------------------------------------------------
 1 ->    2     1.6553    -0.5376    -0.2388    -9.6573    -0.0289     0.2572     9.8192
 1 ->    3    -1.8724     0.2404     0.1719     9.8037     0.1327    -0.0551     9.9863
 1 ->    4     2.6293    -1.5378    -0.5519   -12.4332     0.0554     0.5592    12.8251


Building Xtilde...

Building Z-vector RHS...

 Generating 2nd functional diffs
Solving CPSCF equations
Using DIIS solver

 Iter         Residual      
------  --------------------
    1      3.468395414495
    2      7.915027905060
    3      0.850741282042
    4      0.129247187890
    5      0.017013703978
    6      0.005721425994
    7      0.002987030240
    8      0.001159427528
    9      0.000343017762
   10      0.000149009142
   11      0.000063000889
   12      0.000032870705
   13      0.000008580313
   14      0.000004758721
   15      0.000002504680
   16      0.000001287639
   17      0.000000330882

CPSCF converged

Building X...

Computing grad Generating 2nd functional diffs
 Generating 2nd functional diffs
Building Xtilde...

Building Z-vector RHS...

 Generating 2nd functional diffs
Solving CPSCF equations
Using DIIS solver

 Iter         Residual      
------  --------------------
    1      3.580485202480
    2      8.227279862779
    3      0.868450623199
    4      0.124327647311
    5      0.017678267573
    6      0.007404847854
    7      0.003730430089
    8      0.001161438319
    9      0.000481426566
   10      0.000241502962
   11      0.000100380562
   12      0.000051246927
   13      0.000012700958
   14      0.000007449704
   15      0.000004008132
   16      0.000002170525
   17      0.000000688006

CPSCF converged

Building X...

Computing grad Generating 2nd functional diffs
 Generating 2nd functional diffs
Building Xtilde...

Building Z-vector RHS...

 Generating 2nd functional diffs
Solving CPSCF equations
Using DIIS solver

 Iter         Residual      
------  --------------------
    1      2.013729017642
    2      3.434824281081
    3      0.434305102235
    4      0.055732819427
    5      0.017383876494
    6      0.007157539380
    7      0.002243904062
    8      0.000975811318
    9      0.000258331258
   10      0.000131775032
   11      0.000043133542
   12      0.000020196629
   13      0.000005560785
   14      0.000002879986
   15      0.000001897865
   16      0.000000797040

CPSCF converged

Building X...

 Generating 2nd functional diffs
 Generating 2nd functional diffs
Lower state energy:      -779.4902260729
Upper state energy:      -779.4902231769
Energy difference:          0.0000028960
 Energy calculation finished, energy:  0.000000000E+00

Converting Cartesians to HDLC

Converting Cartesians to HDLC

Converting Cartesians to HDLC
 in dlf_makehessian...
Updating Hessian with the BFGS update, No    14
Testing convergence  in cycle   15
    Energy  0.0000E+00 Target: 1.0000E-05 converged?  yes
  Max step  6.4638E-02 Target: 4.0000E-04 converged?   no
  RMS step  7.7431E-03 Target: 2.6667E-04 converged?   no
  Max grad  9.9675E-03 Target: 1.0000E-04 converged?   no
  RMS grad  2.3050E-03 Target: 6.6667E-05 converged?   no

Converting HDLC to Cartesians
 in gcp call
 n=          32
 coors(1) =   -9.52779686639370        2.07112663627055     
 -0.172906954811514     
 coors(2) =   -7.36463371904665        3.37621379981714     
  0.209477765769533     
 elements:            7           6
 gcp_e =    1.00000000000000     
 echo:  F
 pbc:  F
 method =pbeh3c              
DFTD Energy:    -0.0207715 hartree
gCP Energy:     0.0535028 hartree
| Total AOs: 316    Total MOs: 298
Setting up the DFT grid...
| time to set the grid = 0.07 s
DFT grid points: 367737 (11491 points/atom)

                      *** Start SCF Iterations ***

 Iter     DIIS Error       Energy change      Electrons        XC Energy           Energy        Time(s)
----------------------------------------------------------------------------------------------------------
Initial temperature is 0.250000
| Skip purify step
|    1     0.0368128010    -779.3297040482   125.9997887523   -64.4693769898    -779.3297040482     1.89  
|    2     0.0675646609      +7.4518380134   126.0000125086   -63.7239326336    -771.8778660347     1.84  
|    3     0.0340277422      -0.2474458358   126.0000120526   -63.7608271125    -772.1253118706     1.82  
|    4     0.0171678511      -0.0142553751   126.0000118503   -63.8024076095    -772.1395672457     1.77  
|    5     0.0117026406      -0.0098977016   126.0000118254   -63.8208664197    -772.1494649473     1.70  
|    6     0.0070498882      -0.0040809606   126.0000117998   -63.8372178681    -772.1535459079     1.69  
|    7     0.0021083943      -0.0018757880   126.0000117312   -63.8486711241    -772.1554216958     1.67  
|    8     0.0006576401      -0.0002078067   126.0000116940   -63.8556739347    -772.1556295025     1.65  
|    9     0.0002781827      -0.0000208837   126.0000116770   -63.8560271366    -772.1556503862     1.92  
|   10     0.0001076168      -0.0000041382   126.0000116651   -63.8564095344    -772.1556545244     1.57  
|   11     0.0000484600      -0.0000007049   126.0000116578   -63.8566381380    -772.1556552293     1.54  
----------------------------------------------------------------------------------------------------------
FINAL ENERGY: -772.1556552293 a.u.
Fractional Occupation Entropy: 0.0000000000
Mermin Free Energy:            -772.1556552293
DISPERSION CONTRIBUTION TO ENERGY: -0.0207714501 a.u.
GCP BSSE CORRECTION: 0.0535027898 a.u.
HOMO-LUMO GAP: 2.300 eV
CENTER OF MASS: {-0.021195, -0.063988, -0.047508} ANGS
DIPOLE MOMENT: {-7.640270, -1.817845, 2.007984} (|D| = 8.106188) DEBYE
Writing out molden info

Running Mulliken population analysis...


  Restricted hh-TDA Parameters
--------------------------------------------
Number of occupied orbitals:            64
Number of virtual orbitals:            234
Number of molecular orbitals:          298
Number of basis functions:             316
Multiplicity of target state:      singlet

 Generating 2nd functional diffs
Reference energy:             -779.4917061327
Number of electrons:           128.0000118432
XC energy:                     -65.1708231060

      Davidson Diagonalization Parameters
-----------------------------------------------
Number of roots to find:                    4
Number of guess vectors:                   15
Maximum subspace size:                    300
Number of vectors to save:                  4
Collapse vectors per root:                  2
Number of CSFs:                          2080
Maximum Davidson iterations:              500
Residual convergence:                 1.0e-06
Orthogonality tolerance:              1.0e-12
Use incremental sigma vectors:             No

Davidson memory usage:  12.89 MB

Guess Vectors:
  64 &  64 : closed :    -0.185356
  64 &  63 :  open  :    -0.110875
  64 &  62 :  open  :    -0.079260
  63 &  63 : closed :    -0.036393
  63 &  62 :  open  :    -0.004779
  64 &  59 :  open  :    -0.000432
  64 &  61 :  open  :     0.000207
  64 &  58 :  open  :     0.025781
  62 &  62 : closed :     0.026836
  64 &  60 :  open  :     0.027619
  64 &  57 :  open  :     0.046138
  63 &  59 :  open  :     0.074050
  63 &  61 :  open  :     0.074689
  64 &  56 :  open  :     0.089007
  63 &  58 :  open  :     0.100263

  Root           Eigenvalue       Energy Change        Residual
-------------------------------------------------------------------
Iteration:    0   Subspace Size:   15
Root: 1:        -0.09318883        -0.09318883         0.03629516  
Root: 2:         0.00520744         0.00520744         0.04249983  
Root: 3:         0.00536625         0.00536625         0.03697480  
Root: 4:         0.06051981         0.06051981         0.03512833  

Iteration:    1   Subspace Size:   19
Root: 1:        -0.09524774        -0.00205891         0.00454453  
Root: 2:         0.00156568        -0.00364175         0.00692670  
Root: 3:         0.00172619        -0.00364006         0.01005804  
Root: 4:         0.05666996        -0.00384985         0.00964999  

Iteration:    2   Subspace Size:   23
Root: 1:        -0.09528627        -0.00003853         0.00066821  
Root: 2:         0.00147469        -0.00009100         0.00131816  
Root: 3:         0.00147886        -0.00024733         0.00166986  
Root: 4:         0.05642068        -0.00024927         0.00324957  

Iteration:    3   Subspace Size:   27
Root: 1:        -0.09528703        -0.00000076         0.00008795  
Root: 2:         0.00146978        -0.00000491         0.00032522  
Root: 3:         0.00147367        -0.00000520         0.00023664  
Root: 4:         0.05638676        -0.00003393         0.00083351  

Iteration:    4   Subspace Size:   31
Root: 1:        -0.09528704        -0.00000001         0.00001386  
Root: 2:         0.00146956        -0.00000021         0.00007156  
Root: 3:         0.00147356        -0.00000011         0.00004247  
Root: 4:         0.05638494        -0.00000181         0.00019656  

Iteration:    5   Subspace Size:   35
Root: 1:        -0.09528704        -0.00000000         0.00000179  
Root: 2:         0.00146955        -0.00000001         0.00001306  
Root: 3:         0.00147356        -0.00000000         0.00000694  
Root: 4:         0.05638484        -0.00000011         0.00004558  

Iteration:    6   Subspace Size:   39
Root: 1:        -0.09528704        -0.00000000         0.00000027  Converged
Root: 2:         0.00146955        -0.00000000         0.00000224  
Root: 3:         0.00147356        -0.00000000         0.00000114  
Root: 4:         0.05638483        -0.00000001         0.00001048  

Iteration:    7   Subspace Size:   42
Root: 1:        -0.09528704        -0.00000000         0.00000025  Converged
Root: 2:         0.00146955        -0.00000000         0.00000040  Converged
Root: 3:         0.00147356        -0.00000000         0.00000018  Converged
Root: 4:         0.05638483        -0.00000000         0.00000262  

Iteration:    8   Subspace Size:   43
Root: 1:        -0.09528704        -0.00000000         0.00000024  Converged
Root: 2:         0.00146955        -0.00000000         0.00000039  Converged
Root: 3:         0.00147356        -0.00000000         0.00000018  Converged
Root: 4:         0.05638483        -0.00000000         0.00000057  Converged

Davidson converged in 8 iterations
43 sigma vectors were formed

      Davidson Diagonalization Parameters
-----------------------------------------------
Number of roots to find:                    4
Number of guess vectors:                   15
Maximum subspace size:                    300
Number of vectors to save:                  4
Collapse vectors per root:                  2
Number of CSFs:                          2016
Maximum Davidson iterations:              500
Residual convergence:                 1.0e-06
Orthogonality tolerance:              1.0e-12
Use incremental sigma vectors:             No

Davidson memory usage:  12.58 MB

Guess Vectors:
  64 &  63 :  open  :    -0.110875
  64 &  62 :  open  :    -0.079260
  63 &  62 :  open  :    -0.004779
  64 &  59 :  open  :    -0.000432
  64 &  61 :  open  :     0.000207
  64 &  58 :  open  :     0.025781
  64 &  60 :  open  :     0.027619
  64 &  57 :  open  :     0.046138
  63 &  59 :  open  :     0.074050
  63 &  61 :  open  :     0.074689
  64 &  56 :  open  :     0.089007
  63 &  58 :  open  :     0.100263
  63 &  60 :  open  :     0.102100
  62 &  59 :  open  :     0.105664
  62 &  61 :  open  :     0.106303

  Root           Eigenvalue       Energy Change        Residual
-------------------------------------------------------------------
Iteration:    0   Subspace Size:   15
Root: 1:        -0.02991198        -0.02991198         0.02292318  
Root: 2:         0.00161675         0.00161675         0.02620712  
Root: 3:         0.05185786         0.05185786         0.02272536  
Root: 4:         0.07263744         0.07263744         0.02107281  

Iteration:    1   Subspace Size:   19
Root: 1:        -0.03119270        -0.00128072         0.00350420  
Root: 2:        -0.00034349        -0.00196025         0.00532975  
Root: 3:         0.04991980        -0.00193806         0.00651279  
Root: 4:         0.07118381        -0.00145363         0.00584493  

Iteration:    2   Subspace Size:   23
Root: 1:        -0.03122335        -0.00003066         0.00045330  
Root: 2:        -0.00041701        -0.00007352         0.00085118  
Root: 3:         0.04977872        -0.00014109         0.00140934  
Root: 4:         0.07106829        -0.00011552         0.00102611  

Iteration:    3   Subspace Size:   27
Root: 1:        -0.03122382        -0.00000046         0.00007761  
Root: 2:        -0.00041884        -0.00000183         0.00014895  
Root: 3:         0.04977223        -0.00000649         0.00026902  
Root: 4:         0.07106443        -0.00000387         0.00023402  

Iteration:    4   Subspace Size:   31
Root: 1:        -0.03122383        -0.00000001         0.00001133  
Root: 2:        -0.00041889        -0.00000005         0.00002745  
Root: 3:         0.04977202        -0.00000020         0.00004552  
Root: 4:         0.07106426        -0.00000016         0.00003924  

Iteration:    5   Subspace Size:   35
Root: 1:        -0.03122383        -0.00000000         0.00000137  
Root: 2:        -0.00041889        -0.00000000         0.00000435  
Root: 3:         0.04977201        -0.00000001         0.00000955  
Root: 4:         0.07106426        -0.00000000         0.00001005  

Iteration:    6   Subspace Size:   39
Root: 1:        -0.03122383        -0.00000000         0.00000018  Converged
Root: 2:        -0.00041889        -0.00000000         0.00000075  Converged
Root: 3:         0.04977201        -0.00000000         0.00000167  
Root: 4:         0.07106426        -0.00000000         0.00000199  

Iteration:    7   Subspace Size:   41
Root: 1:        -0.03122383        -0.00000000         0.00000017  Converged
Root: 2:        -0.00041889        -0.00000000         0.00000066  Converged
Root: 3:         0.04977201        -0.00000000         0.00000025  Converged
Root: 4:         0.07106426        -0.00000000         0.00000034  Converged

Davidson converged in 7 iterations
41 sigma vectors were formed

  Root   Mult.   Total Energy (a.u.)   Ex. Energy (a.u.)     Ex. Energy (eV)     Ex. Energy (nm)        Osc. (a.u.)  
-------------------------------------------------------------------------------------------------------------------
     1  singlet       -779.58699317
     2  triplet       -779.52292996          0.06406321          1.74324840        711.22520800          0.00000000
     3  triplet       -779.49212502          0.09486815          2.58149327        480.28101400          0.00000000
     4  singlet       -779.49023658          0.09675660          2.63288049        470.90713464          0.19391839
     5  singlet       -779.49023258          0.09676060          2.63298938        470.88765951          0.51344165
     6  triplet       -779.44193412          0.14505906          3.94725712        314.10221579          0.00000000
     7  singlet       -779.43532130          0.15167187          4.12720095        300.40752141          0.08052582
     8  triplet       -779.42064187          0.16635130          4.52664850        273.89849408          0.00000000

Singlet  1: Largest CI coefficients:
  64  &  64 : closed :   0.992540

Triplet  2: Largest CI coefficients:
  63  &  64 :  open  :   0.703216
  64  &  63 :  open  :  -0.703216

Triplet  3: Largest CI coefficients:
  62  &  64 :  open  :  -0.676582
  64  &  62 :  open  :   0.676582
  62  &  63 :  open  :   0.189120
  63  &  62 :  open  :  -0.189120

Singlet  4: Largest CI coefficients:
  62  &  64 :  open  :   0.533253
  64  &  62 :  open  :   0.533253
  63  &  64 :  open  :   0.420528
  64  &  63 :  open  :   0.420528
  62  &  63 :  open  :  -0.168071
  63  &  62 :  open  :  -0.168071

Singlet  5: Largest CI coefficients:
  63  &  64 :  open  :  -0.557443
  64  &  63 :  open  :  -0.557443
  62  &  64 :  open  :   0.408879
  64  &  62 :  open  :   0.408879
  62  &  63 :  open  :  -0.110501
  63  &  62 :  open  :  -0.110501

Triplet  6: Largest CI coefficients:
  61  &  64 :  open  :  -0.688101
  64  &  61 :  open  :   0.688101

Singlet  7: Largest CI coefficients:
  61  &  64 :  open  :  -0.671848
  64  &  61 :  open  :  -0.671848
  63  &  63 : closed :  -0.152552
  61  &  63 :  open  :   0.149043
  63  &  61 :  open  :   0.149043

Triplet  8: Largest CI coefficients:
  60  &  64 :  open  :   0.698160
  64  &  60 :  open  :  -0.698160

Singlet state dipole moments:

  Root       Dx         Dy         Dz         |D|  (Debye)
------------------------------------------------------------
     1   -15.8361    -1.1749     1.8381    15.9857
     2    -9.1367     0.1986    -0.2175     9.1415
     3   -12.3217    -0.5441     0.5606    12.3465
     4     3.6780    -3.2263     1.7210     5.1863

Triplet state dipole moments:

  Root       Dx         Dy         Dz         |D|  (Debye)
------------------------------------------------------------
     1   -14.6977    -1.7455     1.7685    14.9063
     2    -6.1147     1.4372    -1.6689     6.4993
     3     4.2706    -3.0226     1.5125     5.4462
     4     9.1672    -5.2552     2.9373    10.9673

Transition dipole moments between singlet states:

    Transition       Tx         Ty         Tz         |T| (a.u.)
------------------------------------------------------------------
     1 ->    2     1.7255    -0.1635    -0.0460     1.7339
     1 ->    3    -2.7927     0.3998     0.0146     2.8213
     1 ->    4    -0.6588     0.4377    -0.4133     0.8924
     2 ->    3     1.6320     0.6283    -0.7111     1.8879
     2 ->    4    -0.3128     0.0037    -0.0030     0.3128
     3 ->    4     1.0836    -0.3204     0.1641     1.1419

Transition dipole moments between triplet states:

    Transition       Tx         Ty         Tz         |T| (a.u.)
------------------------------------------------------------------
     1 ->    2    -0.1215     0.0145    -0.0550     0.1341
     1 ->    3    -0.0509     0.3415    -0.3413     0.4855
     1 ->    4     0.0573     0.1179    -0.0590     0.1437
     2 ->    3    -0.4494     0.1728    -0.0792     0.4880
     2 ->    4     0.26 in gcp call
 n=          32
 coors(1) =   -9.52779686639370        2.07112663627055     
 -0.172906954811514     
 coors(2) =   -7.36463371904665        3.37621379981714     
  0.209477765769533     
 elements:            7           6
 gcp_e =   0.000000000000000E+000
 echo:  F
 pbc:  F
 method =pbeh3c              
 in gcp call
 n=          32
 coors(1) =   -9.52779686639370        2.07112663627055     
 -0.172906954811514     
 coors(2) =   -7.36463371904665        3.37621379981714     
  0.209477765769533     
 elements:            7           6
 gcp_e =   0.000000000000000E+000
 echo:  F
 pbc:  F
 method =pbeh3c              
79    -0.0205     0.0277     0.2701
     3 ->    4    -0.0276    -0.2570     0.0810     0.2708

Magnetic transition dipole moments and rotational strengths:

 Transition      Lx         Ly         Lz       R(len)     R(vel) (a.u.)
------------------------------------------------------------------------
 1 ->    2    -0.1789    -0.2553    -0.0138     0.2663    12.8718
 1 ->    3     0.3475     0.0419     0.6881     0.9436    48.3776
 1 ->    4    -0.0479    -0.1372    -0.0836    -0.0061    -0.0198

Electric transition quadrupole moments (Cartesian):

 Transition      Qxy        Qxz        Qyz        Qxx        Qyy        Qzz       norm (a.u.)
----------------------------------------------------------------------------------------------
 1 ->    2     1.4310    -0.5027    -0.2162    -8.4634    -0.0127     0.2489     8.6046
 1 ->    3    -2.0569     0.3009     0.1983    10.8629     0.1358    -0.0837    11.0630
 1 ->    4     2.6369    -1.5224    -0.5520   -12.4189     0.0569     0.5510    12.8106


Building Xtilde...

Building Z-vector RHS...

 Generating 2nd functional diffs
Solving CPSCF equations
Using DIIS solver

 Iter         Residual      
------  --------------------
    1      3.611544135010
    2      7.976688140587
    3      0.970171584605
    4      0.146569798732
    5      0.016404396527
    6      0.007125351613
    7      0.003782408481
    8      0.001600157706
    9      0.000413647374
   10      0.000109007580
   11      0.000043533142
   12      0.000028097649
   13      0.000009484069
   14      0.000005389976
   15      0.000002246215
   16      0.000001587929
   17      0.000000359928

CPSCF converged

Building X...

Computing grad Generating 2nd functional diffs
 Generating 2nd functional diffs
Building Xtilde...

Building Z-vector RHS...

 Generating 2nd functional diffs
Solving CPSCF equations
Using DIIS solver

 Iter         Residual      
------  --------------------
    1      3.524598837835
    2      8.290113491167
    3      0.790669251557
    4      0.097041361441
    5      0.018209166466
    6      0.006462667788
    7      0.003208047504
    8      0.000959875339
    9      0.000560513890
   10      0.000276114811
   11      0.000103611305
   12      0.000050918510
   13      0.000012395610
   14      0.000007456055
   15      0.000003778357
   16      0.000002336855
   17      0.000000744515

CPSCF converged

Building X...

Computing grad Generating 2nd functional diffs
 Generating 2nd functional diffs
Building Xtilde...

Building Z-vector RHS...

 Generating 2nd functional diffs
Solving CPSCF equations
Using DIIS solver

 Iter         Residual      
------  --------------------
    1      1.939601154003
    2      3.307014734674
    3      0.408375190394
    4      0.053074706096
    5      0.016992376998
    6      0.006933299895
    7      0.002189751102
    8      0.000931447978
    9      0.000243062655
   10      0.000122424112
   11      0.000040169697
   12      0.000018833373
   13      0.000005428532
   14      0.000002907190
   15      0.000002097511
   16      0.000000744219

CPSCF converged

Building X...

 Generating 2nd functional diffs
 Generating 2nd functional diffs
Lower state energy:      -779.4902365792
Upper state energy:      -779.4902325775
Energy difference:          0.0000040017
 Energy calculation finished, energy:  0.000000000E+00

Converting Cartesians to HDLC

Converting Cartesians to HDLC

Converting Cartesians to HDLC
 in dlf_makehessian...
Updating Hessian with the BFGS update, No    15
Testing convergence  in cycle   16
    Energy  0.0000E+00 Target: 1.0000E-05 converged?  yes
  Max step  1.8657E-01 Target: 4.0000E-04 converged?   no
  RMS step  2.0091E-02 Target: 2.6667E-04 converged?   no
  Max grad  5.0978E-03 Target: 1.0000E-04 converged?   no
  RMS grad  1.2862E-03 Target: 6.6667E-05 converged?   no

Converting HDLC to Cartesians
 in gcp call
 n=          32
 coors(1) =   -9.52891991430946        2.06928093206379     
 -0.176761726205870     
 coors(2) =   -7.36710663078463        3.37663996468038     
  0.205214652955758     
 elements:            7           6
 gcp_e =    1.00000000000000     
 echo:  F
 pbc:  F
 method =pbeh3c              
DFTD Energy:    -0.0207731 hartree
gCP Energy:     0.0535054 hartree
| Total AOs: 316    Total MOs: 298
Setting up the DFT grid...
| time to set the grid = 0.08 s
DFT grid points: 367730 (11491 points/atom)

                      *** Start SCF Iterations ***

 Iter     DIIS Error       Energy change      Electrons        XC Energy           Energy        Time(s)
----------------------------------------------------------------------------------------------------------
Initial temperature is 0.250000
| Skip purify step
|    1     0.0367086569    -779.3309671081   126.0006207932   -64.4700449769    -779.3309671081     1.89  
|    2     0.0672759430      +7.4527505930   126.0000118157   -63.7243774745    -771.8782165151     1.84  
|    3     0.0339352138      -0.2469453292   126.0000113177   -63.7613729938    -772.1251618443     1.81  
|    4     0.0169265809      -0.0143554479   126.0000111393   -63.8029702693    -772.1395172922     1.76  
|    5     0.0116337025      -0.0098978288   126.0000111136   -63.8215014300    -772.1494151210     1.71  
|    6     0.0069814830      -0.0040763265   126.0000110929   -63.8379355864    -772.1534914475     1.69  
|    7     0.0020720952      -0.0018524550   126.0000110266   -63.8493283793    -772.1553439025     1.69  
|    8     0.0006475155      -0.0002027676   126.0000109910   -63.8562864989    -772.1555466701     1.64  
|    9     0.0002707581      -0.0000202933   126.0000109736   -63.8566221832    -772.1555669634     1.94  
|   10     0.0001056578      -0.0000039883   126.0000109625   -63.8569926428    -772.1555709517     1.58  
|   11     0.0000475621      -0.0000006833   126.0000109552   -63.8572156904    -772.1555716350     1.55  
----------------------------------------------------------------------------------------------------------
FINAL ENERGY: -772.1555716350 a.u.
Fractional Occupation Entropy: 0.0000000000
Mermin Free Energy:            -772.1555716350
DISPERSION CONTRIBUTION TO ENERGY: -0.0207731333 a.u.
GCP BSSE CORRECTION: 0.0535053688 a.u.
HOMO-LUMO GAP: 2.299 eV
CENTER OF MASS: {-0.021345, -0.063439, -0.046260} ANGS
DIPOLE MOMENT: {-7.612294, -1.839483, 1.971865} (|D| = 8.075826) DEBYE
Writing out molden info

Running Mulliken population analysis...


  Restricted hh-TDA Parameters
--------------------------------------------
Number of occupied orbitals:            64
Number of virtual orbitals:            234
Number of molecular orbitals:          298
Number of basis functions:             316
Multiplicity of target state:      singlet

 Generating 2nd functional diffs
Reference energy:             -779.4916594566
Number of electrons:           128.0000111293
XC energy:                     -65.1714127583

      Davidson Diagonalization Parameters
-----------------------------------------------
Number of roots to find:                    4
Number of guess vectors:                   15
Maximum subspace size:                    300
Number of vectors to save:                  4
Collapse vectors per root:                  2
Number of CSFs:                          2080
Maximum Davidson iterations:              500
Residual convergence:                 1.0e-06
Orthogonality tolerance:              1.0e-12
Use incremental sigma vectors:             No

Davidson memory usage:  12.89 MB

Guess Vectors:
  64 &  64 : closed :    -0.185364
  64 &  63 :  open  :    -0.110919
  64 &  62 :  open  :    -0.079271
  63 &  63 : closed :    -0.036475
  63 &  62 :  open  :    -0.004827
  64 &  59 :  open  :    -0.000465
  64 &  61 :  open  :     0.000255
  64 &  58 :  open  :     0.025998
  62 &  62 : closed :     0.026822
  64 &  60 :  open  :     0.027709
  64 &  57 :  open  :     0.045853
  63 &  59 :  open  :     0.073980
  63 &  61 :  open  :     0.074699
  64 &  56 :  open  :     0.089024
  63 &  58 :  open  :     0.100442

  Root           Eigenvalue       Energy Change        Residual
-------------------------------------------------------------------
Iteration:    0   Subspace Size:   15
Root: 1:        -0.09321580        -0.09321580         0.03629066  
Root: 2:         0.00515253         0.00515253         0.04243058  
Root: 3:         0.00529946         0.00529946         0.03702069  
Root: 4:         0.06051024         0.06051024         0.03510864  

Iteration:    1   Subspace Size:   19
Root: 1:        -0.09527419        -0.00205839         0.00454035  
Root: 2:         0.00151119        -0.00364134         0.00693673  
Root: 3:         0.00167018        -0.00362928         0.01003939  
Root: 4:         0.05666488        -0.00384536         0.00964334  

Iteration:    2   Subspace Size:   23
Root: 1:        -0.09531264        -0.00003845         0.00066772  
Root: 2:         0.00141925        -0.00009194         0.00138534  
Root: 3:         0.00142420        -0.00024598         0.00161510  
Root: 4:         0.05641591        -0.00024897         0.00324092  

Iteration:    3   Subspace Size:   27
Root: 1:        -0.09531340        -0.00000076         0.00008809  
Root: 2:         0.00141409        -0.00000516         0.00032254  
Root: 3:         0.00141925        -0.00000495         0.00024065  
Root: 4:         0.05638215        -0.00003376         0.00083217  

Iteration:    4   Subspace Size:   31
Root: 1:        -0.09531341        -0.00000001         0.00001385  
Root: 2:         0.00141388        -0.00000021         0.00007102  
Root: 3:         0.00141914        -0.00000011         0.00004306  
Root: 4:         0.05638034        -0.00000181         0.00019656  

Iteration:    5   Subspace Size:   35
Root: 1:        -0.09531341        -0.00000000         0.00000179  
Root: 2:         0.00141387        -0.00000001         0.00001295  
Root: 3:         0.00141913        -0.00000000         0.00000707  
Root: 4:         0.05638023        -0.00000011         0.00004552  

Iteration:    6   Subspace Size:   39
Root: 1:        -0.09531341        -0.00000000         0.00000027  Converged
Root: 2:         0.00141387        -0.00000000         0.00000222  
Root: 3:         0.00141913        -0.00000000         0.00000116  
Root: 4:         0.05638023        -0.00000001         0.00001045  

Iteration:    7   Subspace Size:   42
Root: 1:        -0.09531341        -0.00000000         0.00000025  Converged
Root: 2:         0.00141387        -0.00000000         0.00000040  Converged
Root: 3:         0.00141913        -0.00000000         0.00000019  Converged
Root: 4:         0.05638022        -0.00000000         0.00000261  

Iteration:    8   Subspace Size:   43
Root: 1:        -0.09531341        -0.00000000         0.00000024  Converged
Root: 2:         0.00141387        -0.00000000         0.00000039  Converged
Root: 3:         0.00141913        -0.00000000         0.00000019  Converged
Root: 4:         0.05638022        -0.00000000         0.00000057  Converged

Davidson converged in 8 iterations
43 sigma vectors were formed

      Davidson Diagonalization Parameters
-----------------------------------------------
Number of roots to find:                    4
Number of guess vectors:                   15
Maximum subspace size:                    300
Number of vectors to save:                  4
Collapse vectors per root:                  2
Number of CSFs:                          2016
Maximum Davidson iterations:              500
Residual convergence:                 1.0e-06
Orthogonality tolerance:              1.0e-12
Use incremental sigma vectors:             No

Davidson memory usage:  12.58 MB

Guess Vectors:
  64 &  63 :  open  :    -0.110919
  64 &  62 :  open  :    -0.079271
  63 &  62 :  open  :    -0.004827
  64 &  59 :  open  :    -0.000465
  64 &  61 :  open  :     0.000255
  64 &  58 :  open  :     0.025998
  64 &  60 :  open  :     0.027709
  64 &  57 :  open  :     0.045853
  63 &  59 :  open  :     0.073980
  63 &  61 :  open  :     0.074699
  64 &  56 :  open  :     0.089024
  63 &  58 :  open  :     0.100442
  63 &  60 :  open  :     0.102153
  62 &  59 :  open  :     0.105628
  62 &  61 :  open  :     0.106348

  Root           Eigenvalue       Energy Change        Residual
-------------------------------------------------------------------
Iteration:    0   Subspace Size:   15
Root: 1:        -0.02998072        -0.02998072         0.02295436  
Root: 2:         0.00156500         0.00156500         0.02621641  
Root: 3:         0.05188332         0.05188332         0.02273742  
Root: 4:         0.07270523         0.07270523         0.02108142  

Iteration:    1   Subspace Size:   19
Root: 1:        -0.03126627        -0.00128556         0.00350981  
Root: 2:        -0.00039615        -0.00196114         0.00532084  
Root: 3:         0.04994374        -0.00193958         0.00651139  
Root: 4:         0.07125153        -0.00145370         0.00583773  

Iteration:    2   Subspace Size:   23
Root: 1:        -0.03129706        -0.00003079         0.00045267  
Root: 2:        -0.00046935        -0.00007320         0.00085015  
Root: 3:         0.04980270        -0.00014104         0.00140916  
Root: 4:         0.07113628        -0.00011525         0.00102773  

Iteration:    3   Subspace Size:   27
Root: 1:        -0.03129752        -0.00000046         0.00007739  
Root: 2:        -0.00047118        -0.00000183         0.00014821  
Root: 3:         0.04979622        -0.00000649         0.00026904  
Root: 4:         0.07113241        -0.00000387         0.00023449  

Iteration:    4   Subspace Size:   31
Root: 1:        -0.03129753        -0.00000001         0.00001132  
Root: 2:        -0.00047122        -0.00000005         0.00002729  
Root: 3:         0.04979601        -0.00000020         0.00004549  
Root: 4:         0.07113224        -0.00000016         0.00003931  

Iteration:    5   Subspace Size:   35
Root: 1:        -0.03129753        -0.00000000         0.00000137  
Root: 2:        -0.00047122        -0.00000000         0.00000429  
Root: 3:         0.04979601        -0.00000001         0.00000955  
Root: 4:         0.07113224        -0.00000000         0.00001011  

Iteration:    6   Subspace Size:   39
Root: 1:        -0.03129753        -0.00000000         0.00000018  Converged
Root: 2:        -0.00047122        -0.00000000         0.00000074  Converged
Root: 3:         0.04979601        -0.00000000         0.00000167  
Root: 4:         0.07113224        -0.00000000         0.00000202  

Iteration:    7   Subspace Size:   41
Root: 1:        -0.03129753        -0.00000000         0.00000017  Converged
Root: 2:        -0.00047122        -0.00000000         0.00000064  Converged
Root: 3:         0.04979601        -0.00000000         0.00000025  Converged
Root: 4:         0.07113224        -0.00000000         0.00000035  Converged

Davidson converged in 7 iterations
41 sigma vectors were formed

  Root   Mult.   Total Energy (a.u.)   Ex. Energy (a.u.)     Ex. Energy (eV)     Ex. Energy (nm)        Osc. (a.u.)  
-------------------------------------------------------------------------------------------------------------------
     1  singlet       -779.58697287
     2  triplet       -779.52295699          0.06401588          1.74196031        711.75112143          0.00000000
     3  triplet       -779.49213068          0.09484219          2.58078675        480.41249643          0.00000000
     4  singlet       -779.49024559          0.09672728          2.63208275        471.04985926          0.21359164
     5  singlet       -779.49024032          0.09673255          2.63222605        471.02421506          0.49339145
     6  triplet       -779.44186345          0.14510942          3.94862753        313.99320301          0.00000000
     7  singlet       -779.43527923          0.15169364          4.12779315        300.36442274          0.08047038
     8  triplet       -779.42052722          0.16644565          4.52921580        273.74323992          0.00000000

Singlet  1: Largest CI coefficients:
  64  &  64 : closed :   0.992539

Triplet  2: Largest CI coefficients:
  63  &  64 :  open  :   0.703214
  64  &  63 :  open  :  -0.703214

Triplet  3: Largest CI coefficients:
  62  &  64 :  open  :  -0.676612
  64  &  62 :  open  :   0.676612
  62  &  63 :  open  :   0.189063
  63  &  62 :  open  :  -0.189063

Singlet  4: Largest CI coefficients:
  62  &  64 :  open  :   0.520257
  64  &  62 :  open  :   0.520257
  63  &  64 :  open  :   0.437689
  64  &  63 :  open  :   0.437689
  62  &  63 :  open  :  -0.164554
  63  &  62 :  open  :  -0.164554

Singlet  5: Largest CI coefficients:
  63  &  64 :  open  :  -0.544055
  64  &  63 :  open  :  -0.544055
  62  &  64 :  open  :   0.425355
  64  &  62 :  open  :   0.425355
  62  &  63 :  open  :  -0.115557
  63  &  62 :  open  :  -0.115557

Triplet  6: Largest CI coefficients:
  61  &  64 :  open  :  -0.688160
  64  &  61 :  open  :   0.688160

Singlet  7: Largest CI coefficients:
  61  &  64 :  open  :  -0.671795
  64  &  61 :  open  :  -0.671795
  63  &  63 : closed :  -0.153436
  61  &  63 :  open  :   0.149026
  63  &  61 :  open  :   0.149026

Triplet  8: Largest CI coefficients:
  60  &  64 :  open  :   0.698208
  64  &  60 :  open  :  -0.698208

Singlet state dipole moments:

  Root       Dx         Dy         Dz         |D|  (Debye)
------------------------------------------------------------
     1   -15.8367    -1.1787     1.8368    15.9864
     2    -9.3947     0.1000    -0.0959     9.3957
     3   -12.0565    -0.4437     0.4540    12.0732
     4     3.6823    -3.2378     1.6966     5.1886

Triplet state dipole moments:

  Root       Dx         Dy         Dz         |D|  (Debye)
------------------------------------------------------------
     1   -14.6744    -1.7501     1.7743    14.8846
     2    -6.1107     1.4428    -1.6592     6.4943
     3     4.2819    -3.0356     1.4937     5.4572
     4     9.1683    -5.2743     2.9020    10.9681

Transition dipole moments between singlet states:

    Transition       Tx         Ty         Tz         |T| (a.u.)
------------------------------------------------------------------
     1 ->    2     1.8110    -0.1748    -0.0438     1.8200
     1 ->    3    -2.7380     0.3928     0.0106     2.7660
     1 ->    4    -0.6588     0.4400    -0.4101     0.8920
     2 ->    3     1.6681     0.6380    -0.7184     1.9251
     2 ->    4    -0.3464     0.0139    -0.0090     0.3468
     3 ->    4     1.0739    -0.3215     0.1634     1.1328

Transition dipole moments between triplet states:

    Transition       Tx         Ty         Tz         |T| (a.u.)
------------------------------------------------------------------
     1 ->    2    -0.1210     0.0146    -0.0555     0.1339
     1 ->    3    -0.0505     0.3432    -0.3402     0.4859
     1 ->    4     0.0586     0.1178    -0.0580     0.1438
     2 ->    3    -0.4495     0.1732    -0.0780     0.4880
     2 ->    4     0.26 in gcp call
 n=          32
 coors(1) =   -9.52891991430946        2.06928093206379     
 -0.176761726205870     
 coors(2) =   -7.36710663078463        3.37663996468038     
  0.205214652955758     
 elements:            7           6
 gcp_e =   0.000000000000000E+000
 echo:  F
 pbc:  F
 method =pbeh3c              
 in gcp call
 n=          32
 coors(1) =   -9.52891991430946        2.06928093206379     
 -0.176761726205870     
 coors(2) =   -7.36710663078463        3.37663996468038     
  0.205214652955758     
 elements:            7           6
 gcp_e =   0.000000000000000E+000
 echo:  F
 pbc:  F
 method =pbeh3c              
84    -0.0207     0.0274     0.2705
     3 ->    4    -0.0256    -0.2582     0.0807     0.2718

Magnetic transition dipole moments and rotational strengths:

 Transition      Lx         Ly         Lz       R(len)     R(vel) (a.u.)
------------------------------------------------------------------------
 1 ->    2    -0.1881    -0.2586    -0.0361     0.2939    14.8754
 1 ->    3     0.3416     0.0367     0.6872     0.9135    48.6056
 1 ->    4    -0.0463    -0.1359    -0.0850    -0.0056    -0.0191

Electric transition quadrupole moments (Cartesian):

 Transition      Qxy        Qxz        Qyz        Qxx        Qyy        Qzz       norm (a.u.)
----------------------------------------------------------------------------------------------
 1 ->    2     1.4989    -0.5069    -0.2212    -8.8087    -0.0157     0.2518     8.9559
 1 ->    3    -2.0165     0.2850     0.1916    10.5998     0.1364    -0.0753    10.7965
 1 ->    4     2.6439    -1.5009    -0.5519   -12.3916     0.0599     0.5398    12.7825


Building Xtilde...

Building Z-vector RHS...

 Generating 2nd functional diffs
Solving CPSCF equations
Using DIIS solver

 Iter         Residual      
------  --------------------
    1      3.564894924778
    2      7.946540883911
    3      0.939030161719
    4      0.143085729050
    5      0.016433346201
    6      0.006681501392
    7      0.003541257207
    8      0.001470934113
    9      0.000378355328
   10      0.000107816709
   11      0.000044918066
   12      0.000027962312
   13      0.000009253473
   14      0.000005200609
   15      0.000002379507
   16      0.000001543468
   17      0.000000445098

CPSCF converged

Building X...

Computing grad Generating 2nd functional diffs
 Generating 2nd functional diffs
Building Xtilde...

Building Z-vector RHS...

 Generating 2nd functional diffs
Solving CPSCF equations
Using DIIS solver

 Iter         Residual      
------  --------------------
    1      3.531370304363
    2      8.264186984044
    3      0.808694068721
    4      0.105115745892
    5      0.018128399509
    6      0.006613601400
    7      0.003311424064
    8      0.000984083837
    9      0.000544012912
   10      0.000270543520
   11      0.000104976107
   12      0.000053218540
   13      0.000012694641
   14      0.000007431217
   15      0.000003947260
   16      0.000002312630
   17      0.000000721432

CPSCF converged

Building X...

Computing grad Generating 2nd functional diffs
 Generating 2nd functional diffs
Building Xtilde...

Building Z-vector RHS...

 Generating 2nd functional diffs
Solving CPSCF equations
Using DIIS solver

 Iter         Residual      
------  --------------------
    1      1.970212346234
    2      3.358855233228
    3      0.418086485294
    4      0.054221739713
    5      0.017251685372
    6      0.007044823500
    7      0.002218902136
    8      0.000949542514
    9      0.000248638515
   10      0.000125352809
   11      0.000041092224
   12      0.000019267419
   13      0.000005468143
   14      0.000002911661
   15      0.000002052796
   16      0.000000759416

CPSCF converged

Building X...

 Generating 2nd functional diffs
 Generating 2nd functional diffs
Lower state energy:      -779.4902455879
Upper state energy:      -779.4902403217
Energy difference:          0.0000052662
 Energy calculation finished, energy:  0.000000000E+00

Converting Cartesians to HDLC

Converting Cartesians to HDLC

Converting Cartesians to HDLC
 in dlf_makehessian...
Updating Hessian with the BFGS update, No    16
Testing convergence  in cycle   17
    Energy  0.0000E+00 Target: 1.0000E-05 converged?  yes
  Max step  9.8655E-02 Target: 4.0000E-04 converged?   no
  RMS step  1.1229E-02 Target: 2.6667E-04 converged?   no
  Max grad  1.4785E-03 Target: 1.0000E-04 converged?   no
  RMS grad  4.2995E-04 Target: 6.6667E-05 converged?   no

Converting HDLC to Cartesians
 in gcp call
 n=          32
 coors(1) =   -9.52863973909509        2.06716297195421     
 -0.180480048771679     
 coors(2) =   -7.36745225505146        3.37675664195625     
  0.200777438021563     
 elements:            7           6
 gcp_e =    1.00000000000000     
 echo:  F
 pbc:  F
 method =pbeh3c              
DFTD Energy:    -0.0207768 hartree
gCP Energy:     0.0535183 hartree
| Total AOs: 316    Total MOs: 298
Setting up the DFT grid...
| time to set the grid = 0.08 s
DFT grid points: 367717 (11491 points/atom)

                      *** Start SCF Iterations ***

 Iter     DIIS Error       Energy change      Electrons        XC Energy           Energy        Time(s)
----------------------------------------------------------------------------------------------------------
Initial temperature is 0.250000
| Skip purify step
|    1     0.0365585894    -779.3315315647   126.0010821987   -64.4709942340    -779.3315315647     1.90  
|    2     0.0669088330      +7.4523671197   126.0000110257   -63.7250855665    -771.8791644450     1.83  
|    3     0.0337938215      -0.2458925854   126.0000104879   -63.7622798827    -772.1250570304     1.81  
|    4     0.0166423922      -0.0144841580   126.0000103353   -63.8038024051    -772.1395411884     1.76  
|    5     0.0115755416      -0.0098592425   126.0000103109   -63.8223664191    -772.1494004310     1.70  
|    6     0.0069582124      -0.0040637881   126.0000102943   -63.8387900631    -772.1534642190     1.70  
|    7     0.0020723588      -0.0018497447   126.0000102306   -63.8501903840    -772.1553139637     1.68  
|    8     0.0006492277      -0.0002039743   126.0000101967   -63.8571726203    -772.1555179380     1.65  
|    9     0.0002691566      -0.0000203603   126.0000101801   -63.8575153170    -772.1555382983     1.91  
|   10     0.0001055370      -0.0000039760   126.0000101688   -63.8578869363    -772.1555422743     1.56  
|   11     0.0000470272      -0.0000006765   126.0000101628   -63.8581089044    -772.1555429508     1.54  
----------------------------------------------------------------------------------------------------------
FINAL ENERGY: -772.1555429508 a.u.
Fractional Occupation Entropy: 0.0000000000
Mermin Free Energy:            -772.1555429508
DISPERSION CONTRIBUTION TO ENERGY: -0.0207767909 a.u.
GCP BSSE CORRECTION: 0.0535182548 a.u.
HOMO-LUMO GAP: 2.297 eV
CENTER OF MASS: {-0.021608, -0.062924, -0.045065} ANGS
DIPOLE MOMENT: {-7.578367, -1.861822, 1.937006} (|D| = 8.040524) DEBYE
Writing out molden info

Running Mulliken population analysis...


  Restricted hh-TDA Parameters
--------------------------------------------
Number of occupied orbitals:            64
Number of virtual orbitals:            234
Number of molecular orbitals:          298
Number of basis functions:             316
Multiplicity of target state:      singlet

 Generating 2nd functional diffs
Reference energy:             -779.4916540226
Number of electrons:           128.0000103226
XC energy:                     -65.1723246928

      Davidson Diagonalization Parameters
-----------------------------------------------
Number of roots to find:                    4
Number of guess vectors:                   15
Maximum subspace size:                    300
Number of vectors to save:                  4
Collapse vectors per root:                  2
Number of CSFs:                          2080
Maximum Davidson iterations:              500
Residual convergence:                 1.0e-06
Orthogonality tolerance:              1.0e-12
Use incremental sigma vectors:             No

Davidson memory usage:  12.89 MB

Guess Vectors:
  64 &  64 : closed :    -0.185311
  64 &  63 :  open  :    -0.110939
  64 &  62 :  open  :    -0.079211
  63 &  63 : closed :    -0.036568
  63 &  62 :  open  :    -0.004839
  64 &  59 :  open  :    -0.000460
  64 &  61 :  open  :     0.000378
  64 &  58 :  open  :     0.026161
  62 &  62 : closed :     0.026889
  64 &  60 :  open  :     0.027798
  64 &  57 :  open  :     0.045655
  63 &  59 :  open  :     0.073912
  63 &  61 :  open  :     0.074750
  64 &  56 :  open  :     0.089135
  63 &  58 :  open  :     0.100533

  Root           Eigenvalue       Energy Change        Residual
-------------------------------------------------------------------
Iteration:    0   Subspace Size:   15
Root: 1:        -0.09317794        -0.09317794         0.03628025  
Root: 2:         0.00513992         0.00513992         0.04232059  
Root: 3:         0.00526905         0.00526905         0.03709810  
Root: 4:         0.06053110         0.06053110         0.03507774  

Iteration:    1   Subspace Size:   19
Root: 1:        -0.09523543        -0.00205749         0.00453629  
Root: 2:         0.00149760        -0.00364232         0.00694832  
Root: 3:         0.00165620        -0.00361285         0.01001636  
Root: 4:         0.05669059        -0.00384050         0.00963284  

Iteration:    2   Subspace Size:   23
Root: 1:        -0.09527380        -0.00003838         0.00066708  
Root: 2:         0.00140547        -0.00009212         0.00133891  
Root: 3:         0.00141103        -0.00024517         0.00165361  
Root: 4:         0.05644211        -0.00024848         0.00322601  

Iteration:    3   Subspace Size:   27
Root: 1:        -0.09527457        -0.00000076         0.00008819  
Root: 2:         0.00140082        -0.00000466         0.00031271  
Root: 3:         0.00140557        -0.00000545         0.00025339  
Root: 4:         0.05640865        -0.00003346         0.00082985  

Iteration:    4   Subspace Size:   31
Root: 1:        -0.09527458        -0.00000001         0.00001383  
Root: 2:         0.00140062        -0.00000019         0.00006948  
Root: 3:         0.00140545        -0.00000013         0.00004525  
Root: 4:         0.05640684        -0.00000181         0.00019638  

Iteration:    5   Subspace Size:   35
Root: 1:        -0.09527458        -0.00000000         0.00000180  
Root: 2:         0.00140061        -0.00000001         0.00001267  
Root: 3:         0.00140544        -0.00000000         0.00000755  
Root: 4:         0.05640674        -0.00000011         0.00004543  

Iteration:    6   Subspace Size:   39
Root: 1:        -0.09527458        -0.00000000         0.00000027  Converged
Root: 2:         0.00140061        -0.00000000         0.00000218  
Root: 3:         0.00140544        -0.00000000         0.00000125  
Root: 4:         0.05640673        -0.00000001         0.00001042  

Iteration:    7   Subspace Size:   42
Root: 1:        -0.09527458        -0.00000000         0.00000025  Converged
Root: 2:         0.00140061        -0.00000000         0.00000039  Converged
Root: 3:         0.00140544        -0.00000000         0.00000021  Converged
Root: 4:         0.05640673        -0.00000000         0.00000259  

Iteration:    8   Subspace Size:   43
Root: 1:        -0.09527458        -0.00000000         0.00000024  Converged
Root: 2:         0.00140061        -0.00000000         0.00000038  Converged
Root: 3:         0.00140544        -0.00000000         0.00000021  Converged
Root: 4:         0.05640673        -0.00000000         0.00000056  Converged

Davidson converged in 8 iterations
43 sigma vectors were formed

      Davidson Diagonalization Parameters
-----------------------------------------------
Number of roots to find:                    4
Number of guess vectors:                   15
Maximum subspace size:                    300
Number of vectors to save:                  4
Collapse vectors per root:                  2
Number of CSFs:                          2016
Maximum Davidson iterations:              500
Residual convergence:                 1.0e-06
Orthogonality tolerance:              1.0e-12
Use incremental sigma vectors:             No

Davidson memory usage:  12.58 MB

Guess Vectors:
  64 &  63 :  open  :    -0.110939
  64 &  62 :  open  :    -0.079211
  63 &  62 :  open  :    -0.004839
  64 &  59 :  open  :    -0.000460
  64 &  61 :  open  :     0.000378
  64 &  58 :  open  :     0.026161
  64 &  60 :  open  :     0.027798
  64 &  57 :  open  :     0.045655
  63 &  59 :  open  :     0.073912
  63 &  61 :  open  :     0.074750
  64 &  56 :  open  :     0.089135
  63 &  58 :  open  :     0.100533
  63 &  60 :  open  :     0.102170
  62 &  59 :  open  :     0.105640
  62 &  61 :  open  :     0.106479

  Root           Eigenvalue       Energy Change        Residual
-------------------------------------------------------------------
Iteration:    0   Subspace Size:   15
Root: 1:        -0.03003787        -0.03003787         0.02297095  
Root: 2:         0.00155821         0.00155821         0.02622926  
Root: 3:         0.05195952         0.05195952         0.02275187  
Root: 4:         0.07276792         0.07276792         0.02109243  

Iteration:    1   Subspace Size:   19
Root: 1:        -0.03132587        -0.00128800         0.00351160  
Root: 2:        -0.00040463        -0.00196285         0.00531772  
Root: 3:         0.05001691        -0.00194261         0.00651027  
Root: 4:         0.07131335        -0.00145456         0.00582802  

Iteration:    2   Subspace Size:   23
Root: 1:        -0.03135671        -0.00003084         0.00045196  
Root: 2:        -0.00047769        -0.00007306         0.00084956  
Root: 3:         0.04987593        -0.00014097         0.00140646  
Root: 4:         0.07119849        -0.00011486         0.00102817  

Iteration:    3   Subspace Size:   27
Root: 1:        -0.03135717        -0.00000046         0.00007714  
Root: 2:        -0.00047952        -0.00000183         0.00014740  
Root: 3:         0.04986948        -0.00000646         0.00026893  
Root: 4:         0.07119462        -0.00000387         0.00023469  

Iteration:    4   Subspace Size:   31
Root: 1:        -0.03135718        -0.00000001         0.00001130  
Root: 2:        -0.00047957        -0.00000005         0.00002716  
Root: 3:         0.04986927        -0.00000020         0.00004548  
Root: 4:         0.07119446        -0.00000016         0.00003927  

Iteration:    5   Subspace Size:   35
Root: 1:        -0.03135718        -0.00000000         0.00000137  
Root: 2:        -0.00047957        -0.00000000         0.00000425  
Root: 3:         0.04986927        -0.00000001         0.00000955  
Root: 4:         0.07119446        -0.00000000         0.00001008  

Iteration:    6   Subspace Size:   39
Root: 1:        -0.03135718        -0.00000000         0.00000018  Converged
Root: 2:        -0.00047957        -0.00000000         0.00000073  Converged
Root: 3:         0.04986927        -0.00000000         0.00000168  
Root: 4:         0.07119446        -0.00000000         0.00000204  

Iteration:    7   Subspace Size:   41
Root: 1:        -0.03135718        -0.00000000         0.00000017  Converged
Root: 2:        -0.00047957        -0.00000000         0.00000063  Converged
Root: 3:         0.04986927        -0.00000000         0.00000025  Converged
Root: 4:         0.07119446        -0.00000000         0.00000036  Converged

Davidson converged in 7 iterations
41 sigma vectors were formed

  Root   Mult.   Total Energy (a.u.)   Ex. Energy (a.u.)     Ex. Energy (eV)     Ex. Energy (nm)        Osc. (a.u.)  
-------------------------------------------------------------------------------------------------------------------
     1  singlet       -779.58692860
     2  triplet       -779.52301121          0.06391739          1.73928052        712.84775266          0.00000000
     3  triplet       -779.49213359          0.09479501          2.57950308        480.65157139          0.00000000
     4  singlet       -779.49025341          0.09667519          2.63066541        471.30364855          0.28413076
     5  singlet       -779.49024858          0.09668002          2.63079679        471.28011208          0.42268496
     6  triplet       -779.44178476          0.14514385          3.94956433        313.91872724          0.00000000
     7  singlet       -779.43524729          0.15168131          4.12745774        300.38883150          0.08047767
     8  triplet       -779.42045957          0.16646903          4.52985216        273.70478419          0.00000000

Singlet  1: Largest CI coefficients:
  64  &  64 : closed :   0.992529

Triplet  2: Largest CI coefficients:
  63  &  64 :  open  :   0.703219
  64  &  63 :  open  :  -0.703219

Triplet  3: Largest CI coefficients:
  62  &  64 :  open  :  -0.676633
  64  &  62 :  open  :   0.676633
  62  &  63 :  open  :   0.189059
  63  &  62 :  open  :  -0.189059

Singlet  4: Largest CI coefficients:
  63  &  64 :  open  :   0.492238
  64  &  63 :  open  :   0.492238
  62  &  64 :  open  :   0.472848
  64  &  62 :  open  :   0.472848
  62  &  63 :  open  :  -0.151602
  63  &  62 :  open  :  -0.151602

Singlet  5: Largest CI coefficients:
  63  &  64 :  open  :  -0.495214
  64  &  63 :  open  :  -0.495214
  62  &  64 :  open  :   0.477547
  64  &  62 :  open  :   0.477547
  62  &  63 :  open  :  -0.132072
  63  &  62 :  open  :  -0.132072

Triplet  6: Largest CI coefficients:
  61  &  64 :  open  :  -0.688154
  64  &  61 :  open  :   0.688154

Singlet  7: Largest CI coefficients:
  61  &  64 :  open  :  -0.671651
  64  &  61 :  open  :  -0.671651
  63  &  63 : closed :  -0.154726
  61  &  63 :  open  :   0.149044
  63  &  61 :  open  :   0.149044

Triplet  8: Largest CI coefficients:
  60  &  64 :  open  :   0.698209
  64  &  60 :  open  :  -0.698209

Singlet state dipole moments:

  Root       Dx         Dy         Dz         |D|  (Debye)
------------------------------------------------------------
     1   -15.8380    -1.1847     1.8360    15.9881
     2   -10.3081    -0.2450     0.2989    10.3153
     3   -11.1419    -0.0996     0.0741    11.1426
     4     3.6819    -3.2495     1.6735     5.1881

Triplet state dipole moments:

  Root       Dx         Dy         Dz         |D|  (Debye)
------------------------------------------------------------
     1   -14.6458    -1.7573     1.7801    14.8578
     2    -6.1095     1.4469    -1.6495     6.4916
     3     4.2951    -3.0509     1.4771     5.4715
     4     9.1659    -5.2940     2.8689    10.9668

Transition dipole moments between singlet states:

    Transition       Tx         Ty         Tz         |T| (a.u.)
------------------------------------------------------------------
     1 ->    2     2.0883    -0.2136    -0.0418     2.0997
     1 ->    3    -2.5339     0.3706     0.0037     2.5609
     1 ->    4    -0.6596     0.4420    -0.4067     0.8921
     2 ->    3     1.7410     0.6480    -0.7244     1.9939
     2 ->    4    -0.4592     0.0484    -0.0272     0.4625
     3 ->    4     1.0333    -0.3196     0.1609     1.0935

Transition dipole moments between triplet states:

    Transition       Tx         Ty         Tz         |T| (a.u.)
------------------------------------------------------------------
     1 ->    2    -0.1203     0.0148    -0.0561     0.1336
     1 ->    3    -0.0517     0.3451    -0.3393     0.4867
     1 ->    4     0.0593     0.1180    -0.0571     0.1439
     2 ->    3    -0.4489     0.1734    -0.0766     0.4873
     2 ->    4     0.26 in gcp call
 n=          32
 coors(1) =   -9.52863973909509        2.06716297195421     
 -0.180480048771679     
 coors(2) =   -7.36745225505146        3.37675664195625     
  0.200777438021563     
 elements:            7           6
 gcp_e =   0.000000000000000E+000
 echo:  F
 pbc:  F
 method =pbeh3c              
 in gcp call
 n=          32
 coors(1) =   -9.52863973909509        2.06716297195421     
 -0.180480048771679     
 coors(2) =   -7.36745225505146        3.37675664195625     
  0.200777438021563     
 elements:            7           6
 gcp_e =   0.000000000000000E+000
 echo:  F
 pbc:  F
 method =pbeh3c              
87    -0.0212     0.0273     0.2709
     3 ->    4    -0.0240    -0.2592     0.0803     0.2724

Magnetic transition dipole moments and rotational strengths:

 Transition      Lx         Ly         Lz       R(len)     R(vel) (a.u.)
------------------------------------------------------------------------
 1 ->    2    -0.2214    -0.2634    -0.1089     0.4016    20.8415
 1 ->    3     0.3198     0.0121     0.6794     0.8033    43.1213
 1 ->    4    -0.0448    -0.1344    -0.0858    -0.0050    -0.0181

Electric transition quadrupole moments (Cartesian):

 Transition      Qxy        Qxz        Qyz        Qxx        Qyy        Qzz       norm (a.u.)
----------------------------------------------------------------------------------------------
 1 ->    2     1.7053    -0.5290    -0.2395    -9.8804    -0.0284     0.2594    10.0466
 1 ->    3    -1.8517     0.2310     0.1677     9.6217     0.1351    -0.0484     9.8035
 1 ->    4     2.6465    -1.4788    -0.5516   -12.3549     0.0640     0.5288    12.7445


Building Xtilde...

Building Z-vector RHS...

 Generating 2nd functional diffs
Solving CPSCF equations
Using DIIS solver

 Iter         Residual      
------  --------------------
    1      3.439648871760
    2      7.892893271137
    3      0.833435342944
    4      0.125535996255
    5      0.017291102759
    6      0.005488830272
    7      0.002852662083
    8      0.001091961115
    9      0.000354919126
   10      0.000161677862
   11      0.000066679073
   12      0.000034068601
   13      0.000008619149
   14      0.000004784713
   15      0.000002574543
   16      0.000001291234
   17      0.000000375207

CPSCF converged

Building X...

Computing grad Generating 2nd functional diffs
 Generating 2nd functional diffs
Building Xtilde...

Building Z-vector RHS...

 Generating 2nd functional diffs
Solving CPSCF equations
Using DIIS solver

 Iter         Residual      
------  --------------------
    1      3.588005976154
    2      8.209585220041
    3      0.887045789532
    4      0.128693638725
    5      0.017583151293
    6      0.007526986720
    7      0.003810887760
    8      0.001212820478
    9      0.000466561828
   10      0.000231163117
   11      0.000096922940
   12      0.000049886963
   13      0.000012934930
   14      0.000007610238
   15      0.000004110413
   16      0.000002197817
   17      0.000000732351

CPSCF converged

Building X...

Computing grad Generating 2nd functional diffs
 Generating 2nd functional diffs
Building Xtilde...

Building Z-vector RHS...

 Generating 2nd functional diffs
Solving CPSCF equations
Using DIIS solver

 Iter         Residual      
------  --------------------
    1      2.015595299025
    2      3.436000119716
    3      0.437986164563
    4      0.056281508164
    5      0.017511599687
    6      0.007187547752
    7      0.002247593621
    8      0.000979549213
    9      0.000259861722
   10      0.000132064471
   11      0.000043180878
   12      0.000020193171
   13      0.000005493002
   14      0.000002842093
   15      0.000001838507
   16      0.000000802074

CPSCF converged

Building X...

 Generating 2nd functional diffs
 Generating 2nd functional diffs
Lower state energy:      -779.4902534083
Upper state energy:      -779.4902485802
Energy difference:          0.0000048281
 Energy calculation finished, energy:  0.000000000E+00

Converting Cartesians to HDLC

Converting Cartesians to HDLC

Converting Cartesians to HDLC
 in dlf_makehessian...
Updating Hessian with the BFGS update, No    17
Testing convergence  in cycle   18
    Energy  0.0000E+00 Target: 1.0000E-05 converged?  yes
  Max step  2.4874E-02 Target: 4.0000E-04 converged?   no
  RMS step  3.4914E-03 Target: 2.6667E-04 converged?   no
  Max grad  4.4143E-03 Target: 1.0000E-04 converged?   no
  RMS grad  1.2184E-03 Target: 6.6667E-05 converged?   no

Converting HDLC to Cartesians
 in gcp call
 n=          32
 coors(1) =   -9.52726527174972        2.06581670467945     
 -0.183287065377447     
 coors(2) =   -7.36586241611206        3.37669916741494     
  0.196802091863705     
 elements:            7           6
 gcp_e =    1.00000000000000     
 echo:  F
 pbc:  F
 method =pbeh3c              
DFTD Energy:    -0.0207802 hartree
gCP Energy:     0.0535296 hartree
| Total AOs: 316    Total MOs: 298
Setting up the DFT grid...
| time to set the grid = 0.08 s
DFT grid points: 367716 (11491 points/atom)

                      *** Start SCF Iterations ***

 Iter     DIIS Error       Energy change      Electrons        XC Energy           Energy        Time(s)
----------------------------------------------------------------------------------------------------------
Initial temperature is 0.250000
| Skip purify step
|    1     0.0364474355    -779.3309731349   126.0008274550   -64.4715387036    -779.3309731349     1.88  
|    2     0.0666766384      +7.4507290469   126.0000102529   -63.7255379643    -771.8802440880     1.83  
|    3     0.0336931514      -0.2447668980   126.0000096844   -63.7629208013    -772.1250109861     1.82  
|    4     0.0164908563      -0.0145981554   126.0000095568   -63.8043131127    -772.1396091415     1.75  
|    5     0.0115592110      -0.0098058513   126.0000095329   -63.8228578247    -772.1494149927     1.71  
|    6     0.0069909207      -0.0040501137   126.0000095213   -63.8391864139    -772.1534651065     1.70  
|    7     0.0021079032      -0.0018676606   126.0000094602   -63.8506492368    -772.1553327670     1.69  
|    8     0.0006602201      -0.0002106454   126.0000094274   -63.8577089122    -772.1555434125     1.65  
|    9     0.0002736913      -0.0000210309   126.0000094116   -63.8580786732    -772.1555644434     1.92  
|   10     0.0001069352      -0.0000040961   126.0000093998   -63.8584630711    -772.1555685395     1.57  
|   11     0.0000470150      -0.0000006849   126.0000093931   -63.8586883509    -772.1555692243     1.55  
----------------------------------------------------------------------------------------------------------
FINAL ENERGY: -772.1555692243 a.u.
Fractional Occupation Entropy: 0.0000000000
Mermin Free Energy:            -772.1555692243
DISPERSION CONTRIBUTION TO ENERGY: -0.0207802148 a.u.
GCP BSSE CORRECTION: 0.0535296190 a.u.
HOMO-LUMO GAP: 2.295 eV
CENTER OF MASS: {-0.021891, -0.062651, -0.044194} ANGS
DIPOLE MOMENT: {-7.551294, -1.876154, 1.911868} (|D| = 8.012318) DEBYE
Writing out molden info

Running Mulliken population analysis...


  Restricted hh-TDA Parameters
--------------------------------------------
Number of occupied orbitals:            64
Number of virtual orbitals:            234
Number of molecular orbitals:          298
Number of basis functions:             316
Multiplicity of target state:      singlet

 Generating 2nd functional diffs
Reference energy:             -779.4916732871
Number of electrons:           128.0000095421
XC energy:                     -65.1729162860

      Davidson Diagonalization Parameters
-----------------------------------------------
Number of roots to find:                    4
Number of guess vectors:                   15
Maximum subspace size:                    300
Number of vectors to save:                  4
Collapse vectors per root:                  2
Number of CSFs:                          2080
Maximum Davidson iterations:              500
Residual convergence:                 1.0e-06
Orthogonality tolerance:              1.0e-12
Use incremental sigma vectors:             No

Davidson memory usage:  12.89 MB

Guess Vectors:
  64 &  64 : closed :    -0.185245
  64 &  63 :  open  :    -0.110944
  64 &  62 :  open  :    -0.079129
  63 &  63 : closed :    -0.036643
  63 &  62 :  open  :    -0.004828
  64 &  59 :  open  :    -0.000463
  64 &  61 :  open  :     0.000512
  64 &  58 :  open  :     0.026230
  62 &  62 : closed :     0.026987
  64 &  60 :  open  :     0.027847
  64 &  57 :  open  :     0.045563
  63 &  59 :  open  :     0.073838
  63 &  61 :  open  :     0.074813
  64 &  56 :  open  :     0.089229
  63 &  58 :  open  :     0.100531

  Root           Eigenvalue       Energy Change        Residual
-------------------------------------------------------------------
Iteration:    0   Subspace Size:   15
Root: 1:        -0.09311593        -0.09311593         0.03626934  
Root: 2:         0.00515289         0.00515289         0.04218697  
Root: 3:         0.00526481         0.00526481         0.03720527  
Root: 4:         0.06056201         0.06056201         0.03504634  

Iteration:    1   Subspace Size:   19
Root: 1:        -0.09517256        -0.00205663         0.00453335  
Root: 2:         0.00150876        -0.00364414         0.00695759  
Root: 3:         0.00166733        -0.00359748         0.00999688  
Root: 4:         0.05672548        -0.00383653         0.00962236  

Iteration:    2   Subspace Size:   23
Root: 1:        -0.09521089        -0.00003833         0.00066652  
Root: 2:         0.00141692        -0.00009184         0.00125111  
Root: 3:         0.00142245        -0.00024488         0.00172033  
Root: 4:         0.05647746        -0.00024802         0.00321111  

Iteration:    3   Subspace Size:   27
Root: 1:        -0.09521165        -0.00000076         0.00008823  
Root: 2:         0.00141314        -0.00000378         0.00029551  
Root: 3:         0.00141613        -0.00000632         0.00027295  
Root: 4:         0.05644429        -0.00003317         0.00082753  

Iteration:    4   Subspace Size:   31
Root: 1:        -0.09521166        -0.00000001         0.00001382  
Root: 2:         0.00141297        -0.00000017         0.00006659  
Root: 3:         0.00141598        -0.00000015         0.00004923  
Root: 4:         0.05644249        -0.00000180         0.00019622  

Iteration:    5   Subspace Size:   35
Root: 1:        -0.09521166        -0.00000000         0.00000180  
Root: 2:         0.00141296        -0.00000001         0.00001211  
Root: 3:         0.00141597        -0.00000000         0.00000840  
Root: 4:         0.05644239        -0.00000011         0.00004536  

Iteration:    6   Subspace Size:   39
Root: 1:        -0.09521166        -0.00000000         0.00000027  Converged
Root: 2:         0.00141296        -0.00000000         0.00000209  
Root: 3:         0.00141597        -0.00000000         0.00000140  
Root: 4:         0.05644238        -0.00000001         0.00001040  

Iteration:    7   Subspace Size:   42
Root: 1:        -0.09521166        -0.00000000         0.00000024  Converged
Root: 2:         0.00141296        -0.00000000         0.00000037  Converged
Root: 3:         0.00141597        -0.00000000         0.00000024  Converged
Root: 4:         0.05644238        -0.00000000         0.00000258  

Iteration:    8   Subspace Size:   43
Root: 1:        -0.09521166        -0.00000000         0.00000024  Converged
Root: 2:         0.00141296        -0.00000000         0.00000037  Converged
Root: 3:         0.00141597        -0.00000000         0.00000024  Converged
Root: 4:         0.05644238        -0.00000000         0.00000056  Converged

Davidson converged in 8 iterations
43 sigma vectors were formed

      Davidson Diagonalization Parameters
-----------------------------------------------
Number of roots to find:                    4
Number of guess vectors:                   15
Maximum subspace size:                    300
Number of vectors to save:                  4
Collapse vectors per root:                  2
Number of CSFs:                          2016
Maximum Davidson iterations:              500
Residual convergence:                 1.0e-06
Orthogonality tolerance:              1.0e-12
Use incremental sigma vectors:             No
[truncated: 778,990 more chars]
