# Supplementary material for: Photovermellogens: Minimalistic Pyridinium-Based Acylhydrazones with Photoswitchable Basicity for Operation in Aqueous Media
Source: J Org Chem. 2026 May 4;91(19):6559–65. doi: 10.1021/acs.joc.5c02962 (PMC13185115; doi:10.1021/acs.joc.5c02962)
Supplement: Supplementary file 3 [file jo5c02962_si_003.zip › meci/pah/refD.out]

| Startfile from command line: tc.inp


|       ***********************************************************
|       *                 TeraChem v1.9-2023.07-dev               *
|       *                   Development Version                   *
|       *           Chemistry at the Speed of Graphics!           *
|       ***********************************************************
|       * This program may only be used in connection with        *
|       * a valid license from PetaChem, LLC. Use of this program *
|       * or results thereof indicates acceptance of all terms    *
|       * and conditions stated in the license and that a valid   *
|       * license agreement between the user and PetaChem, LLC    *
|       * exists. PetaChem, LLC does not warrant the correctness  *
|       * of results or their suitability for any purpose.        *
|       * Please email bugs, suggestions, and comments to         *
|       *                  help@petachem.com                      *
|       *                                                         *
|       ***********************************************************


|       ***********************************************************
|       *  Compiled by pisteinbach  Thu 27 Mar 2025 01:00:35 PM CET  *
|       *  Supported architecture SMs: 89 86 75                   *
|       *  Build cuda_11.8.r11.8/compiler.31833905_0              *
|       *  Git Version: d77d3eebd7eb45d4c3711b706ca3c5694cd0c5a9  *
|       ***********************************************************


| Job started   Fri Sep 12 10:29:58 2025
| On dual-gpu-02 (available memory: 28939 MB)

| ######################################### RUNTIME INFO ##########################################
| terachem  tc.inp 

|  NVRM version: NVIDIA UNIX x86_64 Kernel Module  525.60.13  Wed Nov 30 06:39:21 UTC 2022
|  GCC version:  gcc version 9.4.0 (Ubuntu 9.4.0-1ubuntu1~20.04.1) 

|  	linux-vdso.so.1 (0x00007ffc4725e000)
|  	libdftd4.so.3 => /mnt/group-bin/dftd4/3.5.0/lib/x86_64-linux-gnu/libdftd4.so.3 (0x0000148a73fe4000)
|  	libm.so.6 => /lib/x86_64-linux-gnu/libm.so.6 (0x0000148a73e82000)
|  	libthcbox.so.1 => /mnt/group-bin/terachem/dev-03-2025/lib/libthcbox.so.1 (0x0000148a729b4000)
|  	libnvToolsExt.so.1 => /mnt/group-lib/nvidia-hpc-sdk/Linux_x86_64/24.7/cuda/11.8/lib64/libnvToolsExt.so.1 (0x0000148a727aa000)
|  	libgpubox.so.1 => /mnt/group-bin/terachem/dev-03-2025/lib/libgpubox.so.1 (0x0000148a72791000)
|  	libcpubox.so.1 => /mnt/group-bin/terachem/dev-03-2025/lib/libcpubox.so.1 (0x0000148a7278b000)
|  	libtensorbox.so.1 => /mnt/group-bin/terachem/dev-03-2025/lib/libtensorbox.so.1 (0x0000148a7276c000)
|  	libiobox.so.1 => /mnt/group-bin/terachem/dev-03-2025/lib/libiobox.so.1 (0x0000148a72754000)
|  	libintbox.so.1 => /mnt/group-bin/terachem/dev-03-2025/lib/libintbox.so.1 (0x0000148a371ed000)
|  	libatmx2cbox.so.1 => /mnt/group-bin/terachem/dev-03-2025/lib/libatmx2cbox.so.1 (0x0000148a37116000)
|  	libperiodicbox.so.1 => /mnt/group-bin/terachem/dev-03-2025/lib/libperiodicbox.so.1 (0x0000148a254c4000)
|  	libsqmbox.so.1 => /mnt/group-bin/terachem/dev-03-2025/lib/libsqmbox.so.1 (0x0000148a25160000)
|  	libgridbox.so.1 => /mnt/group-bin/terachem/dev-03-2025/lib/libgridbox.so.1 (0x0000148a2395a000)
|  	libdftbox.so.1 => /mnt/group-bin/terachem/dev-03-2025/lib/libdftbox.so.1 (0x0000148a2386a000)
|  	libcibox.so.1 => /mnt/group-bin/terachem/dev-03-2025/lib/libcibox.so.1 (0x0000148a2341d000)
|  	libccbox.so.1 => /mnt/group-bin/terachem/dev-03-2025/lib/libccbox.so.1 (0x0000148a230dc000)
|  	libsimbox.so.1 => /mnt/group-bin/terachem/dev-03-2025/lib/libsimbox.so.1 (0x0000148a230b6000)
|  	liboptbox.so.1 => /mnt/group-bin/terachem/dev-03-2025/lib/liboptbox.so.1 (0x0000148a2307c000)
|  	libssl.so.1.1 => /lib/x86_64-linux-gnu/libssl.so.1.1 (0x0000148a22fe9000)
|  	libcrypto.so.1.1 => /lib/x86_64-linux-gnu/libcrypto.so.1.1 (0x0000148a22d11000)
|  	libifcore.so.5 => /mnt/group-lib/intel_oneAPI/compiler/2024.0/lib/libifcore.so.5 (0x0000148a22bd1000)
|  	libcuda.so.1 => /lib/x86_64-linux-gnu/libcuda.so.1 (0x0000148a20f16000)
|  	libcudart.so.11.0 => /mnt/group-bin/terachem/dev-03-2025/lib/libcudart.so.11.0 (0x0000148a20c6f000)
|  	libcublas.so.11 => /mnt/group-bin/terachem/dev-03-2025/lib/libcublas.so.11 (0x0000148a1b011000)
|  	libcufft.so.10 => /mnt/group-bin/terachem/dev-03-2025/lib/libcufft.so.10 (0x0000148a0a136000)
|  	libcusparse.so.11 => /mnt/group-bin/terachem/dev-03-2025/lib/libcusparse.so.11 (0x00001489f943c000)
|  	libcusolver.so.11 => /mnt/group-bin/terachem/dev-03-2025/lib/libcusolver.so.11 (0x00001489e7184000)
|  	libiomp5.so => /mnt/group-lib/intel_oneAPI/compiler/2024.0/lib/libiomp5.so (0x00001489e6d3d000)
|  	libdl.so.2 => /lib/x86_64-linux-gnu/libdl.so.2 (0x00001489e6d37000)
|  	libpthread.so.0 => /lib/x86_64-linux-gnu/libpthread.so.0 (0x00001489e6d14000)
|  	libstdc++.so.6 => /lib/x86_64-linux-gnu/libstdc++.so.6 (0x00001489e6b32000)
|  	libcilkrts.so.5 => /mnt/group-bin/terachem/dev-03-2025/lib/libcilkrts.so.5 (0x00001489e68f3000)
|  	libgcc_s.so.1 => /lib/x86_64-linux-gnu/libgcc_s.so.1 (0x00001489e68d8000)
|  	libc.so.6 => /lib/x86_64-linux-gnu/libc.so.6 (0x00001489e66e6000)
|  	/lib64/ld-linux-x86-64.so.2 (0x0000148a740be000)
|  	libmkl_intel_ilp64.so.2 => /mnt/group-lib/intel_oneAPI/mkl/2023.2.0/lib/intel64/libmkl_intel_ilp64.so.2 (0x00001489e5559000)
|  	libmkl_intel_thread.so.2 => /mnt/group-lib/intel_oneAPI/mkl/2023.2.0/lib/intel64/libmkl_intel_thread.so.2 (0x00001489e1f2d000)
|  	libmkl_core.so.2 => /mnt/group-lib/intel_oneAPI/mkl/2023.2.0/lib/intel64/libmkl_core.so.2 (0x00001489ddbb5000)
|  	libimf.so => /mnt/group-lib/intel_oneAPI/compiler/2024.0/lib/libimf.so (0x00001489dd795000)
|  	libsvml.so => /mnt/group-lib/intel_oneAPI/compiler/2024.0/lib/libsvml.so (0x00001489dc161000)
|  	libirng.so => /mnt/group-lib/intel_oneAPI/compiler/2024.0/lib/libirng.so (0x00001489dc067000)
|  	libintlc.so.5 => /mnt/group-lib/intel_oneAPI/compiler/2024.0/lib/libintlc.so.5 (0x00001489dc006000)
|  	librt.so.1 => /lib/x86_64-linux-gnu/librt.so.1 (0x00001489dbffc000)
|  	libcublasLt.so.11 => /mnt/group-lib/nvidia-hpc-sdk/Linux_x86_64/24.7/math_libs/11.8/lib64/libcublasLt.so.11 (0x00001489b7a74000)
| #################################################################################################

-----------------------------------
Processed Input file:
              coordinates coord.xyz
                 spinmult 1
                   charge +1
                   method 3c-pbeh
                    basis def2-msvp
                      fon yes
               fon_method constant
                   closed 0
                    hhtda yes
            hhtdasinglets 4
            hhtdatriplets 4
             cisnumstates 8
                  cismult 1
                cistarget 2
             cisguessvecs 15
                   cismax 300
               cismaxiter 500
               cisconvtol 1.0e-6
                  cphftol 1.0e-6
                 cphfiter 1000
           max_l_in_basis 2
           sphericalbasis yes
                    guess sad
                   purify no
                  dftgrid 3
                     xtol 1e-6
                 convthre 5e-5
                  threall 1e-14
                precision mixed
                     gpus 1
            min_tolerance 1e-3
          min_tolerance_e 5e-4
                     gpus 1
                      run minimize
-----------------------------------
Jobname: coord
Scratch data will be generated
Scratch directory: ./scr.coord
| Random number seed: 1383056695

XYZ coordinates coord.xyz
Molden File Output: ./scr.coord/coord.molden
Using basis set: def2-msvp
dmrgstart not found
Spin multiplicity: 1
DIIS will use up to 10 vectors.
Condition number limit for the DIIS overlap matrix is            0
WF convergence threshold: 5.00e-05
Using DIIS algorithm to converge WF
Maximum number of SCF iterations: 100
Incremental fock with rebuild every 8 iterations
Will switch to conventional Fock if diffuse functions are detected
X-matrix tolerance: 1.00e-06
PRECISION: MIXED
Single/Double precision threshold: 1.00e-05
TeraChem will select linear algebra engine
Using fractional orbital occupations
0 occupied orbitals will have integer occupation
0 occupied orbitals will have fractional occupation
kT is set to  0.250 a.u.
Density matrix guess purification turned off
DFT Functional requested: 3c-pbeh
Method: PBEh-3c composite method 
  PBEh exchange functional:              0.58 
  Hartree-Fock exact exchange:          0.42 
  PBEh correlation functional:           1.0  
Please find the citation for the method under https://doi.org/10.1063/1.4927476Please also cite the implementation paper: https://doi.org/10.1039/D3CP06086A Wavefunction: RESTRICTED

 DFT-D code reimplemented following the
 code by S.Grimme, University Bonn 
 based on DFTD3 V3.2 Rev 0         
 
Please cite DFT-D3 work done with this code as:
S. Grimme, J. Antony, S. Ehrlich and H. Krieg,
J. Chem. Phys. 132 (2010), 154104
If used with BJ-damping cite also
S. Grimme, S. Ehrlich and L. Goerigk,
J. Comput. Chem. 32 (2011), 1456-1465
For DFT-D2 the reference is
S. Grimme, J. Comput. Chem., 27 (2006), 1787-1799
BSSE Correction calculated using:
 ___________________________________________
                                            
|              **  g C P  **                |
|  a geometrical counterpoise correction    |
|             H.Kruse S.Grimme              |
|        Version 2.31                       |
|                                           |
 ___________________________________________ 

Please cite work done with this code as:
H. Kruse, S. Grimme J. Chem. Phys, 2012,136,154101
DOI: 10.1063/1.3700154 

DFT grid type: 3
Using a single DFT grid.
Ignoring all functions in basis set file with angular momentum > 2 
Initial guess generated from superposition of atomic densities generated with HF,
using spherically symmetric atomic densities and averaged alpha and beta spin densities.

********************************************
******* RUNNING GEOMETRY OPTMIZATION *******
********************************************

Geometry optimization parameters:
Max number of optimization cycles: 1000
Convergence threshold (Max grad component): 1.00e-03
Convergence threshold (energy change): 5.00e-04
Maximum of RMSD change allowed between steps is 0.500000
using L-BFGS method
Optimization checkpoint file will be dumped every 10 cycles
Atomic displacement in finite-difference Hessian (Bohr) 0.003000
Each step will be scaled by 1.00
Maximum step size in internal coordinates 0.50
Minimization SCF guess will be regenerated every 10 steps
Job started from scratch
SCF:   Initial guess is taken from previous step
CIS:   Initial guess is taken from previous step
Z-vec: Initial guess is taken from previous step
Starting TensorBox...
| TeraChem will select linear algebra engine
| Using cuSolver for matrix diagonalization

| using 1 out of 1 CUDA devices
|   Device 0: NVIDIA GeForce RTX 3080 Ti, 12045MB, CC 8.6 -- CPU THREAD 0
| -------------------------------------------------------------------
| CPU Memory Available: 7991.12 MegaWords 
| GPU Memory Available: 1249.65 MegaWords 
| Maximum recommended basis set size: 13300 basis functions
|  (limited by GPU memory)
| -------------------------------------------------------------------
| Initialize GPUBox with 128 MW of memory


Basis set:       def2-msvp
Total atoms:     32
Total charge:    1
Total electrons: 126 (63-alpha, 63-beta)
Number electrons modeled by ECPs: 0
Total orbitals: 316 (Cartesian), 298 (spherical) 
Total AO shells: 154 (100 S-shells; 36 P-shells; 18 D-shells; 0 F-shells; 0 G-shells)
Spin multiplicity: 1
Nuclear repulsion energy (QM atoms): 1156.211966388910 a.u.


No optimization coordinates found in the configuration file
Determining the type of coordinates based on the number of individual fragments...
Analyzing structure...
Found 32 atoms, 33 bonds
Building HDLC residues...
Found 1 HDLC residues
done.
Optimization will be performed in DLC coordinates

Using neutral atomic charges and default spins and spin directions.
Number of unique atoms is: 4 
Atom #1 is unique. Calculating atomic density. 
Atom #2 is unique. Calculating atomic density. 
Atom #7 is unique. Calculating atomic density. 
Atom #21 is unique. Calculating atomic density. 
-------------------------------------------------------
0 additional frames found in coord.xyz
-------------------------------------------------------
***********************************************************************
**                                                                   **
**                              DL-FIND                              **
**                       Geometry Optimisation                       **
**               written by Johannes Kaestner, in 2006               **
**               Copyright:  STFC Daresbury Laboratory               **
**                           Revision:  406 $                        **
**                                                                   **
***********************************************************************
Residue member list:
    0 :     1    1    1    1    1    1    1    1    1    1
   10 :     1    1    1    1    1    1    1    1    1    1
   20 :     1    1    1    1    1    1    1    1    1    1
   30 :     1    1

Generating new HDLC for    1 residues

Located a new residue for HDLC
   Residue number is    1
   Number of atoms it contains    32
   Atoms:      1     2     3     4     5     6     7     8     9    10
   Atoms:     11    12    13    14    15    16    17    18    19    20
   Atoms:     21    22    23    24    25    26    27    28    29    30
   Atoms:     31    32
   Generating HDLC for residue    1
       Dot-product about     1 is   0.99961002
       System near planar - making improper
       Dot-product about     2 is   0.99999961
       System near planar - making improper
       Dot-product about     3 is   0.99999954
       System near planar - making improper
       Dot-product about     4 is   0.99976531
       System near planar - making improper
       Dot-product about     5 is   0.99997576
       System near planar - making improper
       Dot-product about     6 is   1.00000000
       System near planar - making improper
       Dot-product about     9 is   0.99755448
       System near planar - making improper
       Dot-product about    12 is  -0.26262103
       Dot-product about    18 is   0.95277212
       System near planar - making improper
       Dot-product about    19 is   0.99822272
       System near planar - making improper
       Dot-product about    22 is   0.99998617
       System near planar - making improper
       Dot-product about    23 is   0.99992171
       System near planar - making improper
       Dot-product about    24 is   0.99999820
       System near planar - making improper
       Dot-product about    25 is   0.99995440
       System near planar - making improper
       Dot-product about    26 is   0.99997824
       System near planar - making improper
       Dot-product about    27 is   0.99943340
       System near planar - making improper

     The system has    90 degrees of freedom, and    90 non-zero eigenvalues

 call dlf_formstep_init...
 needhessian =  F

DL-FIND Report:
===============
Optimisation algorithm: L-BFGS
Number of steps in L-BFGS memory ...............         50
 
Trust radius based on energy
Maximum step length ............................  5.000E-01
 
Coordinate system: Delocalised internal coordinates (DLC)
 
Number of atoms ................................         32
Number of input geometries .....................          2
Variables to be optimised ......................         90
Restart information is written every ...........         10 steps
This run has not been restarted.
Maximum number of steps ........................       1000
Maximum number of energy evaluations ...........     100000
 
 in gcp call
 n=          32
 coors(1) =   -9.35964443761520        2.22826464105392     
 -0.284784847309000     
 coors(2) =   -7.61267845660724        2.93819780363674     
   1.42260725943716     
 elements:            7           6
 gcp_e =    1.00000000000000     
 echo:  F
 pbc:  F
 method =pbeh3c              
Using neutral atomic charges and default spins and spin directions.
Number of unique atoms is: 4 
Atom #1 is unique. Calculating atomic density. 
Atom #2 is unique. Calculating atomic density. 
Atom #7 is unique. Calculating atomic density. 
Atom #21 is unique. Calculating atomic density. 
DFTD Energy:    -0.0209403 hartree
gCP Energy:     0.0539723 hartree
| Total AOs: 316    Total MOs: 298
Setting up the DFT grid...
| time to set the grid = 0.10 s
DFT grid points: 367900 (11496 points/atom)

                      *** Start SCF Iterations ***

 Iter     DIIS Error       Energy change      Electrons        XC Energy           Energy        Time(s)
----------------------------------------------------------------------------------------------------------
Initial temperature is 0.250000
| Skip purify step
|    1     2.1625470258    -785.1909943066   127.0025115067   -63.8638767032    -785.1909943066     0.98  
|    2     0.0653449983     +13.2332141217   125.9999769522   -63.9932249489    -771.9577801849     1.39  
|    3     0.3436743107      +3.2614687395   125.9999806107   -63.5624999547    -768.6963114453     1.37  
|    4     0.0486462110      -3.3585839673   125.9999790732   -63.8255041798    -772.0548954127     1.37  
|    5     0.0176809256      -0.0962019465   125.9999784231   -63.8482249907    -772.1510973592     1.33  
|    6     0.0103268471      -0.0082486614   125.9999785645   -63.8635823816    -772.1593460205     1.30  
|    7     0.0041774029      -0.0019988374   125.9999784793   -63.8427928836    -772.1613448579     1.27  
|    8     0.0034553912      -0.0004762086   125.9999784383   -63.8410760151    -772.1618210665     1.24  
|    9     0.0023909545      -0.0002115536   125.9999784272   -63.8449735331    -772.1620326201     1.41  
|   10     0.0009412863      -0.0000674047   125.9999784530   -63.8474256330    -772.1621000248     1.22  
|   11     0.0001998779      -0.0000411380   125.9999784346   -63.8469823628    -772.1621411628     1.21  
|   12     0.0000910548      -0.0000025220   125.9999784390   -63.8469279630    -772.1621436848     1.17  
|   13     0.0000312341      -0.0000003106   125.9999784391   -63.8470326039    -772.1621439953     1.16  
----------------------------------------------------------------------------------------------------------
FINAL ENERGY: -772.1621439953 a.u.
Fractional Occupation Entropy: 0.0000000000
Mermin Free Energy:            -772.1621439953
DISPERSION CONTRIBUTION TO ENERGY: -0.0209403072 a.u.
GCP BSSE CORRECTION: 0.0539722816 a.u.
HOMO-LUMO GAP: 2.044 eV
CENTER OF MASS: {-0.063373, -0.149374, -0.004873} ANGS
DIPOLE MOMENT: {-7.602037, 1.328284, 0.319371} (|D| = 7.723814) DEBYE

Running Mulliken population analysis...


  Restricted hh-TDA Parameters
--------------------------------------------
Number of occupied orbitals:            64
Number of virtual orbitals:            234
Number of molecular orbitals:          298
Number of basis functions:             316
Multiplicity of target state:      singlet

 Generating 2nd functional diffs
Reference energy:             -779.4995818803
Number of electrons:           127.9999780970
XC energy:                     -65.1610147440

      Davidson Diagonalization Parameters
-----------------------------------------------
Number of roots to find:                    4
Number of guess vectors:                   15
Maximum subspace size:                    300
Number of vectors to save:                  4
Collapse vectors per root:                  2
Number of CSFs:                          2080
Maximum Davidson iterations:              500
Residual convergence:                 1.0e-06
Orthogonality tolerance:              1.0e-12
Use incremental sigma vectors:             No

Davidson memory usage:  12.89 MB

Guess Vectors:
  64 &  64 : closed :    -0.179307
  64 &  63 :  open  :    -0.111514
  64 &  62 :  open  :    -0.072523
  63 &  63 : closed :    -0.043721
  63 &  62 :  open  :    -0.004730
  64 &  61 :  open  :    -0.002263
  64 &  59 :  open  :     0.008982
  64 &  58 :  open  :     0.023980
  64 &  60 :  open  :     0.027264
  62 &  62 : closed :     0.034261
  64 &  57 :  open  :     0.057136
  63 &  61 :  open  :     0.065530
  63 &  59 :  open  :     0.076775
  64 &  56 :  open  :     0.087348
  63 &  58 :  open  :     0.091773

  Root           Eigenvalue       Energy Change        Residual
-------------------------------------------------------------------
Iteration:    0   Subspace Size:   15
Root: 1:        -0.08644460        -0.08644460         0.03748822  
Root: 2:        -0.00482767        -0.00482767         0.03843572  
Root: 3:         0.02456904         0.02456904         0.03806457  
Root: 4:         0.06152476         0.06152476         0.04047360  

Iteration:    1   Subspace Size:   19
Root: 1:        -0.08874915        -0.00230455         0.00474070  
Root: 2:        -0.00801909        -0.00319142         0.00699327  
Root: 3:         0.02137524        -0.00319380         0.00846795  
Root: 4:         0.05601027        -0.00551449         0.01192743  

Iteration:    2   Subspace Size:   23
Root: 1:        -0.08879128        -0.00004213         0.00071198  
Root: 2:        -0.00812174        -0.00010265         0.00130783  
Root: 3:         0.02122366        -0.00015158         0.00194586  
Root: 4:         0.05565560        -0.00035468         0.00331380  

Iteration:    3   Subspace Size:   27
Root: 1:        -0.08879209        -0.00000081         0.00010237  
Root: 2:        -0.00812518        -0.00000343         0.00024054  
Root: 3:         0.02121554        -0.00000812         0.00048999  
Root: 4:         0.05562487        -0.00003073         0.00113049  

Iteration:    4   Subspace Size:   31
Root: 1:        -0.08879211        -0.00000001         0.00001491  
Root: 2:        -0.00812529        -0.00000011         0.00004809  
Root: 3:         0.02121509        -0.00000045         0.00008185  
Root: 4:         0.05562164        -0.00000323         0.00027448  

Iteration:    5   Subspace Size:   35
Root: 1:        -0.08879211        -0.00000000         0.00000184  
Root: 2:        -0.00812529        -0.00000000         0.00000869  
Root: 3:         0.02121508        -0.00000001         0.00001501  
Root: 4:         0.05562146        -0.00000018         0.00005302  

Iteration:    6   Subspace Size:   39
Root: 1:        -0.08879211        -0.00000000         0.00000026  Converged
Root: 2:        -0.00812529        -0.00000000         0.00000151  
Root: 3:         0.02121508        -0.00000000         0.00000323  
Root: 4:         0.05562145        -0.00000001         0.00001219  

Iteration:    7   Subspace Size:   42
Root: 1:        -0.08879211        -0.00000000         0.00000024  Converged
Root: 2:        -0.00812529        -0.00000000         0.00000025  Converged
Root: 3:         0.02121508        -0.00000000         0.00000062  Converged
Root: 4:         0.05562145        -0.00000000         0.00000246  

Iteration:    8   Subspace Size:   43
Root: 1:        -0.08879211         0.00000000         0.00000023  Converged
Root: 2:        -0.00812529        -0.00000000         0.00000024  Converged
Root: 3:         0.02121508        -0.00000000         0.00000061  Converged
Root: 4:         0.05562145        -0.00000000         0.00000048  Converged

Davidson converged in 8 iterations
43 sigma vectors were formed

      Davidson Diagonalization Parameters
-----------------------------------------------
Number of roots to find:                    4
Number of guess vectors:                   15
Maximum subspace size:                    300
Number of vectors to save:                  4
Collapse vectors per root:                  2
Number of CSFs:                          2016
Maximum Davidson iterations:              500
Residual convergence:                 1.0e-06
Orthogonality tolerance:              1.0e-12
Use incremental sigma vectors:             No

Davidson memory usage:  12.58 MB

Guess Vectors:
  64 &  63 :  open  :    -0.111514
  64 &  62 :  open  :    -0.072523
  63 &  62 :  open  :    -0.004730
  64 &  61 :  open  :    -0.002263
  64 &  59 :  open  :     0.008982
  64 &  58 :  open  :     0.023980
  64 &  60 :  open  :     0.027264
  64 &  57 :  open  :     0.057136
  63 &  61 :  open  :     0.065530
  63 &  59 :  open  :     0.076775
  64 &  56 :  open  :     0.087348
  63 &  58 :  open  :     0.091773
  63 &  60 :  open  :     0.095057
  64 &  55 :  open  :     0.102641
  62 &  61 :  open  :     0.104521

  Root           Eigenvalue       Energy Change        Residual
-------------------------------------------------------------------
Iteration:    0   Subspace Size:   15
Root: 1:        -0.02943297        -0.02943297         0.02581427  
Root: 2:         0.01130403         0.01130403         0.02715783  
Root: 3:         0.05270062         0.05270062         0.02133862  
Root: 4:         0.07527356         0.07527356         0.02298494  

Iteration:    1   Subspace Size:   19
Root: 1:        -0.03115163        -0.00171865         0.00405471  
Root: 2:         0.00923692        -0.00206711         0.00699069  
Root: 3:         0.05110657        -0.00159404         0.00467957  
Root: 4:         0.07344488        -0.00182868         0.00620480  

Iteration:    2   Subspace Size:   23
Root: 1:        -0.03119085        -0.00003923         0.00052662  
Root: 2:         0.00911264        -0.00012428         0.00107403  
Root: 3:         0.05103877        -0.00006781         0.00078773  
Root: 4:         0.07332525        -0.00011963         0.00112958  

Iteration:    3   Subspace Size:   27
Root: 1:        -0.03119149        -0.00000064         0.00007427  
Root: 2:         0.00910944        -0.00000320         0.00016956  
Root: 3:         0.05103699        -0.00000178         0.00019682  
Root: 4:         0.07332030        -0.00000495         0.00025058  

Iteration:    4   Subspace Size:   31
Root: 1:        -0.03119150        -0.00000001         0.00001004  
Root: 2:         0.00910937        -0.00000007         0.00002841  
Root: 3:         0.05103688        -0.00000011         0.00003490  
Root: 4:         0.07332013        -0.00000017         0.00004206  

Iteration:    5   Subspace Size:   35
Root: 1:        -0.03119150        -0.00000000         0.00000135  
Root: 2:         0.00910937        -0.00000000         0.00000398  
Root: 3:         0.05103687        -0.00000000         0.00000631  
Root: 4:         0.07332013        -0.00000000         0.00001370  

Iteration:    6   Subspace Size:   39
Root: 1:        -0.03119150        -0.00000000         0.00000017  Converged
Root: 2:         0.00910937        -0.00000000         0.00000062  Converged
Root: 3:         0.05103687        -0.00000000         0.00000130  
Root: 4:         0.07332013        -0.00000000         0.00000208  

Iteration:    7   Subspace Size:   41
Root: 1:        -0.03119150        -0.00000000         0.00000017  Converged
Root: 2:         0.00910937        -0.00000000         0.00000054  Converged
Root: 3:         0.05103687        -0.00000000         0.00000022  Converged
Root: 4:         0.07332013        -0.00000000         0.00000042  Converged

 in gcp call
 n=          32
 coors(1) =   -9.35964443761520        2.22826464105392     
 -0.284784847309000     
 coors(2) =   -7.61267845660724        2.93819780363674     
   1.42260725943716     
 elements:            7           6
 gcp_e =   0.000000000000000E+000
 echo:  F
 pbc:  F
 method =pbeh3c              
Davidson converged in 7 iterations
41 sigma vectors were formed

Building Xtilde...

Building Z-vector RHS...

 Generating 2nd functional diffs
Solving CPSCF equations
Using DIIS solver

 Iter         Residual      
------  --------------------
    1      3.724042744749
    2      7.922448551317
    3      1.011975706196
    4      0.136714154604
    5      0.019555589772
    6      0.011935078091
    7      0.005962738189
    8      0.002206702377
    9      0.000468167224
   10      0.000106228624
   11      0.000044810263
   12      0.000018773439
   13      0.000008426448
   14      0.000002699140
   15      0.000001524206
   16      0.000000952463

CPSCF converged

Building X...

Computing grad Generating 2nd functional diffs
 Generating 2nd functional diffs
  Root   Mult.   Total Energy (a.u.)   Ex. Energy (a.u.)     Ex. Energy (eV)     Ex. Energy (nm)        Osc. (a.u.)  
-------------------------------------------------------------------------------------------------------------------
     1  singlet       -779.58837399
     2  triplet       -779.53077338          0.05760061          1.56739197        791.02243050          0.00000000
     3  singlet       -779.50770717          0.08066682          2.19505541        564.83412751          0.30004290
     4  triplet       -779.49047251          0.09790148          2.66403432        465.40023735          0.00000000
     5  singlet       -779.47836680          0.11000718          2.99344730        414.18541366          0.34845861
     6  triplet       -779.44854501          0.13982898          3.80493954        325.85069866          0.00000000
     7  singlet       -779.44396043          0.14441356          3.92969226        315.50618367          0.13604992
     8  triplet       -779.42626175          0.16211223          4.41129760        281.06065801          0.00000000

Singlet  1: Largest CI coefficients:
  64  &  64 : closed :   0.990956

Triplet  2: Largest CI coefficients:
  63  &  64 :  open  :  -0.701594
  64  &  63 :  open  :   0.701594

Singlet  3: Largest CI coefficients:
  63  &  64 :  open  :  -0.624716
  64  &  63 :  open  :  -0.624716
  62  &  64 :  open  :  -0.278401
  64  &  62 :  open  :  -0.278401
  63  &  63 : closed :  -0.147473
  62  &  63 :  open  :  -0.104368
  63  &  62 :  open  :  -0.104368

Triplet  4: Largest CI coefficients:
  62  &  64 :  open  :   0.671787
  64  &  62 :  open  :  -0.671787
  62  &  63 :  open  :   0.206721
  63  &  62 :  open  :  -0.206721

Singlet  5: Largest CI coefficients:
  62  &  64 :  open  :   0.587807
  64  &  62 :  open  :   0.587807
  63  &  64 :  open  :  -0.311990
  64  &  63 :  open  :  -0.311990
  63  &  63 : closed :   0.183628
  62  &  63 :  open  :   0.129716
  63  &  62 :  open  :   0.129716
  62  &  62 : closed :  -0.111680

Triplet  6: Largest CI coefficients:
  61  &  64 :  open  :  -0.685740
  64  &  61 :  open  :   0.685740

Singlet  7: Largest CI coefficients:
  61  &  64 :  open  :  -0.555980
  64  &  61 :  open  :  -0.555980
  63  &  63 : closed :  -0.498735
  62  &  64 :  open  :   0.158104
  64  &  62 :  open  :   0.158104
  61  &  63 :  open  :  -0.130835
  63  &  61 :  open  :  -0.130835

Triplet  8: Largest CI coefficients:
  60  &  64 :  open  :   0.698535
  64  &  60 :  open  :  -0.698535

Singlet state dipole moments:

  Root       Dx         Dy         Dz         |D|  (Debye)
------------------------------------------------------------
     1   -13.3079     0.6638     1.3434    13.3920
     2   -10.6250     0.2188     0.6530    10.6473
     3    -9.3203     0.3540    -0.5418     9.3427
     4     0.1555    -0.9285     0.5316     1.0811

Triplet state dipole moments:

  Root       Dx         Dy         Dz         |D|  (Debye)
------------------------------------------------------------
     1   -13.0094    -0.1732     2.1555    13.1879
     2    -7.2880     1.0105    -2.7213     7.8448
     3     5.0355    -1.1623    -0.1212     5.1693
     4    10.5913    -2.2888     1.2090    10.9030

Transition dipole moments between singlet states:

    Transition       Tx         Ty         Tz         |T| (a.u.)
------------------------------------------------------------------
     1 ->    2     2.3028    -0.5220     0.0641     2.3621
     1 ->    3     2.1324    -0.4309    -0.1367     2.1798
     1 ->    4    -1.1024     0.2140    -0.3898     1.1888
     2 ->    3    -1.1112    -0.3011     1.1668     1.6392
     2 ->    4    -1.9337     0.3983    -0.0497     1.9749
     3 ->    4    -0.0491     0.1383    -0.1055     0.1808

Transition dipole moments between triplet states:

    Transition       Tx         Ty         Tz         |T| (a.u.)
------------------------------------------------------------------
     1 ->    2    -1.0128    -0.0279     0.4512     1.1091
     1 ->    3     0.1293     0.1381    -0.4968     0.5316
     1 ->    4     0.3303    -0.1319     0.1204     0.3755
     2 ->    3     1.0735    -0.1683     0.0543     1.0880
     2 ->    4     0.3935    -0.0055    -0.0173     0.3939
     3 ->    4     0.0675     0.1807    -0.1773     0.2620

Magnetic transition dipole moments and rotational strengths:

 Transition      Lx         Ly         Lz       R(len)     R(vel) (a.u.)
------------------------------------------------------------------------
 1 ->    2     0.2226    -0.0145    -0.3768    -0.4961     3.6440
 1 ->    3     0.3281    -0.4465     0.0284    -0.8880    -3.1777
 1 ->    4    -0.1116    -0.1101     0.1814    -0.0288    -0.0304

Electric transition quadrupole moments (Cartesian):

 Transition      Qxy        Qxz        Qyz        Qxx        Qyy        Qzz       norm (a.u.)
----------------------------------------------------------------------------------------------
 1 ->    2     1.7961    -0.4436    -0.0939    -9.1384    -0.1886     0.1720     9.3278
 1 ->    3     1.7680    -0.5138    -0.0005   -10.6873    -0.5639     0.3549    10.8652
 1 ->    4     1.0396    -0.6702     0.0068   -11.4623    -0.1917     0.7279    11.5534


|FINAL Target State Energy: -779.507707171748 a.u.
 Energy calculation finished, energy: -7.794783668E+02

Converting Cartesians to HDLC
Testing convergence  in cycle    1
  Max grad  3.3791E-02 Target: 1.0000E-03 converged?   no
  RMS grad  1.0647E-02 Target: 6.6667E-04 converged?   no
 Predicted step length 2.0000E-02
 Trust radius          1.0000E-01

Converting HDLC to Cartesians
 in gcp call
 n=          32
 coors(1) =   -9.34510961094853        2.22770094906414     
 -0.297005320720211     
 coors(2) =   -7.60746647338573        2.93322848517273     
   1.42339166632499     
 elements:            7           6
 gcp_e =    1.00000000000000     
 echo:  F
 pbc:  F
 method =pbeh3c              
RMSD coordinate change for step 1 is  1.860e-02
DFTD Energy:    -0.0209525 hartree
gCP Energy:     0.0540500 hartree
| Total AOs: 316    Total MOs: 298
Setting up the DFT grid...
| time to set the grid = 0.07 s
DFT grid points: 367894 (11496 points/atom)

                      *** Start SCF Iterations ***

 Iter     DIIS Error       Energy change      Electrons        XC Energy           Energy        Time(s)
----------------------------------------------------------------------------------------------------------
Initial temperature is 0.250000
| Skip purify step
|    1     0.0060713773    -772.1637311361   125.9999153492   -63.8475841292    -772.1637311361     1.37  
|    2     0.0012272538      -0.0000408881   125.9999722372   -63.8492354884    -772.1637720241     1.24  
|    3     0.0021758486      +0.0000315223   125.9999722188   -63.8466694576    -772.1637405018     1.22  
|    4     0.0001428952      -0.0000725673   125.9999722388   -63.8482825867    -772.1638130691     1.20  
|    5     0.0001188544      -0.0000002331   125.9999722349   -63.8482954770    -772.1638133022     1.17  
|    6     0.0000439881      -0.0000005694   125.9999722372   -63.8482388203    -772.1638138715     1.14  
----------------------------------------------------------------------------------------------------------
FINAL ENERGY: -772.1638138715 a.u.
Fractional Occupation Entropy: 0.0000000000
Mermin Free Energy:            -772.1638138715
DISPERSION CONTRIBUTION TO ENERGY: -0.0209525240 a.u.
GCP BSSE CORRECTION: 0.0540500011 a.u.
HOMO-LUMO GAP: 2.030 eV
CENTER OF MASS: {-0.064494, -0.149562, -0.001691} ANGS
DIPOLE MOMENT: {-7.575585, 1.323930, 0.243613} (|D| = 7.694259) DEBYE

Running Mulliken population analysis...


  Restricted hh-TDA Parameters
--------------------------------------------
Number of occupied orbitals:            64
Number of virtual orbitals:            234
Number of molecular orbitals:          298
Number of basis functions:             316
Multiplicity of target state:      singlet

 Generating 2nd functional diffs
Reference energy:             -779.5008372330
Number of electrons:           127.9999717963
XC energy:                     -65.1622462612

      Davidson Diagonalization Parameters
-----------------------------------------------
Number of roots to find:                    4
Number of guess vectors:                   15
Maximum subspace size:                    300
Number of vectors to save:                  4
Collapse vectors per root:                  2
Number of CSFs:                          2080
Maximum Davidson iterations:              500
Residual convergence:                 1.0e-06
Orthogonality tolerance:              1.0e-12
Use incremental sigma vectors:             No

Davidson memory usage:  12.89 MB

Guess Vectors:
  64 &  64 : closed :    -0.178769
  64 &  63 :  open  :    -0.111133
  64 &  62 :  open  :    -0.073614
  63 &  63 : closed :    -0.043497
  63 &  62 :  open  :    -0.005978
  64 &  61 :  open  :    -0.002442
  64 &  59 :  open  :     0.008291
  64 &  58 :  open  :     0.023764
  64 &  60 :  open  :     0.027429
  62 &  62 : closed :     0.031542
  64 &  57 :  open  :     0.057714
  63 &  61 :  open  :     0.065194
  63 &  59 :  open  :     0.075927
  64 &  56 :  open  :     0.086179
  63 &  58 :  open  :     0.091400

  Root           Eigenvalue       Energy Change        Residual
-------------------------------------------------------------------
Iteration:    0   Subspace Size:   15
Root: 1:        -0.08562366        -0.08562366         0.03745721  
Root: 2:        -0.00435463        -0.00435463         0.03808131  
Root: 3:         0.02415337         0.02415337         0.03875705  
Root: 4:         0.06118930         0.06118930         0.04039193  

Iteration:    1   Subspace Size:   19
Root: 1:        -0.08793643        -0.00231277         0.00475724  
Root: 2:        -0.00751463        -0.00316000         0.00705940  
Root: 3:         0.02084929        -0.00330408         0.00859658  
Root: 4:         0.05568652        -0.00550278         0.01192110  

Iteration:    2   Subspace Size:   23
Root: 1:        -0.08797887        -0.00004244         0.00071905  
Root: 2:        -0.00761962        -0.00010499         0.00132457  
Root: 3:         0.02069321        -0.00015609         0.00198709  
Root: 4:         0.05533554        -0.00035098         0.00345848  

Iteration:    3   Subspace Size:   27
Root: 1:        -0.08797970        -0.00000083         0.00010336  
Root: 2:        -0.00762317        -0.00000355         0.00024489  
Root: 3:         0.02068485        -0.00000836         0.00049528  
Root: 4:         0.05530181        -0.00003373         0.00122258  

Iteration:    4   Subspace Size:   31
Root: 1:        -0.08797971        -0.00000002         0.00001506  
Root: 2:        -0.00762329        -0.00000011         0.00004960  
Root: 3:         0.02068439        -0.00000045         0.00008253  
Root: 4:         0.05529812        -0.00000369         0.00028482  

Iteration:    5   Subspace Size:   35
Root: 1:        -0.08797971        -0.00000000         0.00000188  
Root: 2:        -0.00762329        -0.00000000         0.00000881  
Root: 3:         0.02068438        -0.00000001         0.00001464  
Root: 4:         0.05529792        -0.00000019         0.00005640  

Iteration:    6   Subspace Size:   39
Root: 1:        -0.08797971        -0.00000000         0.00000027  Converged
Root: 2:        -0.00762329        -0.00000000         0.00000153  
Root: 3:         0.02068438        -0.00000000         0.00000309  
Root: 4:         0.05529792        -0.00000001         0.00001273  

Iteration:    7   Subspace Size:   42
Root: 1:        -0.08797971        -0.00000000         0.00000024  Converged
Root: 2:        -0.00762329        -0.00000000         0.00000025  Converged
Root: 3:         0.02068438        -0.00000000         0.00000064  Converged
Root: 4:         0.05529792        -0.00000000         0.00000267  

Iteration:    8   Subspace Size:   43
Root: 1:        -0.08797971        -0.00000000         0.00000024  Converged
Root: 2:        -0.00762329        -0.00000000         0.00000025  Converged
Root: 3:         0.02068438        -0.00000000         0.00000060  Converged
Root: 4:         0.05529792        -0.00000000         0.00000055  Converged

Davidson converged in 8 iterations
43 sigma vectors were formed

      Davidson Diagonalization Parameters
-----------------------------------------------
Number of roots to find:                    4
Number of guess vectors:                   15
Maximum subspace size:                    300
Number of vectors to save:                  4
Collapse vectors per root:                  2
Number of CSFs:                          2016
Maximum Davidson iterations:              500
Residual convergence:                 1.0e-06
Orthogonality tolerance:              1.0e-12
Use incremental sigma vectors:             No

Davidson memory usage:  12.58 MB

Guess Vectors:
  64 &  63 :  open  :    -0.111133
  64 &  62 :  open  :    -0.073614
  63 &  62 :  open  :    -0.005978
  64 &  61 :  open  :    -0.002442
  64 &  59 :  open  :     0.008291
  64 &  58 :  open  :     0.023764
  64 &  60 :  open  :     0.027429
  64 &  57 :  open  :     0.057714
  63 &  61 :  open  :     0.065194
  63 &  59 :  open  :     0.075927
  64 &  56 :  open  :     0.086179
  63 &  58 :  open  :     0.091400
  63 &  60 :  open  :     0.095065
  64 &  55 :  open  :     0.101411
  62 &  61 :  open  :     0.102713

  Root           Eigenvalue       Energy Change        Residual
-------------------------------------------------------------------
Iteration:    0   Subspace Size:   15
Root: 1:        -0.02916812        -0.02916812         0.02564065  
Root: 2:         0.01036820         0.01036820         0.02689064  
Root: 3:         0.05261420         0.05261420         0.02136114  
Root: 4:         0.07539374         0.07539374         0.02296765  

Iteration:    1   Subspace Size:   19
Root: 1:        -0.03087014        -0.00170202         0.00402118  
Root: 2:         0.00833957        -0.00202863         0.00700373  
Root: 3:         0.05101363        -0.00160057         0.00469696  
Root: 4:         0.07356364        -0.00183010         0.00622287  

Iteration:    2   Subspace Size:   23
Root: 1:        -0.03090849        -0.00003835         0.00052220  
Root: 2:         0.00821483        -0.00012474         0.00108036  
Root: 3:         0.05094532        -0.00006831         0.00079480  
Root: 4:         0.07344347        -0.00012017         0.00115817  

Iteration:    3   Subspace Size:   27
Root: 1:        -0.03090912        -0.00000063         0.00007383  
Root: 2:         0.00821159        -0.00000324         0.00016705  
Root: 3:         0.05094352        -0.00000180         0.00019879  
Root: 4:         0.07343824        -0.00000523         0.00026002  

Iteration:    4   Subspace Size:   31
Root: 1:        -0.03090913        -0.00000001         0.00001016  
Root: 2:         0.00821152        -0.00000007         0.00002809  
Root: 3:         0.05094341        -0.00000011         0.00003486  
Root: 4:         0.07343805        -0.00000019         0.00004239  

Iteration:    5   Subspace Size:   35
Root: 1:        -0.03090913        -0.00000000         0.00000143  
Root: 2:         0.00821152        -0.00000000         0.00000404  
Root: 3:         0.05094341        -0.00000000         0.00000615  
Root: 4:         0.07343804        -0.00000000         0.00001330  

Iteration:    6   Subspace Size:   39
Root: 1:        -0.03090913        -0.00000000         0.00000019  Converged
Root: 2:         0.00821152        -0.00000000         0.00000067  Converged
Root: 3:         0.05094341        -0.00000000         0.00000131  
Root: 4:         0.07343804        -0.00000000         0.00000205  

Iteration:    7   Subspace Size:   41
Root: 1:        -0.03090913         0.00000000         0.00000019  Converged
Root: 2:         0.00821152        -0.00000000         0.00000060  Converged
Root: 3:         0.05094341        -0.00000000         0.00000021  Converged
Root: 4:         0.07343804        -0.00000000         0.00000041  Converged

 in gcp call
 n=          32
 coors(1) =   -9.34510961094853        2.22770094906414     
 -0.297005320720211     
 coors(2) =   -7.60746647338573        2.93322848517273     
   1.42339166632499     
 elements:            7           6
 gcp_e =   0.000000000000000E+000
 echo:  F
 pbc:  F
 method =pbeh3c              
Davidson converged in 7 iterations
41 sigma vectors were formed

Building Xtilde...

Building Z-vector RHS...

 Generating 2nd functional diffs
Solving CPSCF equations
Using DIIS solver

 Iter         Residual      
------  --------------------
    1      3.700914083308
    2      7.863884891979
    3      0.994241716708
    4      0.133999875386
    5      0.018682563044
    6      0.011347816481
    7      0.005655122545
    8      0.002117952965
    9      0.000452009306
   10      0.000104501039
   11      0.000042417502
   12      0.000019476877
   13      0.000008165978
   14      0.000003154408
   15      0.000001594484
   16      0.000000991070

CPSCF converged

Building X...

Computing grad Generating 2nd functional diffs
 Generating 2nd functional diffs
  Root   Mult.   Total Energy (a.u.)   Ex. Energy (a.u.)     Ex. Energy (eV)     Ex. Energy (nm)        Osc. (a.u.)  
-------------------------------------------------------------------------------------------------------------------
     1  singlet       -779.58881695
     2  triplet       -779.53174637          0.05707058          1.55296925        798.36880729          0.00000000
     3  singlet       -779.50846052          0.08035642          2.18660919        567.01591205          0.28892850
     4  triplet       -779.49262571          0.09619123          2.61749622        473.67487969          0.00000000
     5  singlet       -779.48015285          0.10866409          2.95689994        419.30475507          0.35763548
     6  triplet       -779.44989383          0.13892312          3.78028987        327.97543299          0.00000000
     7  singlet       -779.44553932          0.14327763          3.89878208        318.00756805          0.13413541
     8  triplet       -779.42739919          0.16141776          4.39239996        282.26987920          0.00000000

Singlet  1: Largest CI coefficients:
  64  &  64 : closed :  -0.990525

Triplet  2: Largest CI coefficients:
  63  &  64 :  open  :   0.701395
  64  &  63 :  open  :  -0.701395

Singlet  3: Largest CI coefficients:
  63  &  64 :  open  :   0.615415
  64  &  63 :  open  :   0.615415
  62  &  64 :  open  :   0.294555
  64  &  62 :  open  :   0.294555
  63  &  63 : closed :   0.151457
  62  &  63 :  open  :   0.110256
  63  &  62 :  open  :   0.110256

Triplet  4: Largest CI coefficients:
  62  &  64 :  open  :  -0.670668
  64  &  62 :  open  :   0.670668
  62  &  63 :  open  :  -0.210561
  63  &  62 :  open  :   0.210561

Singlet  5: Largest CI coefficients:
  62  &  64 :  open  :  -0.579602
  64  &  62 :  open  :  -0.579602
  63  &  64 :  open  :   0.329329
  64  &  63 :  open  :   0.329329
  63  &  63 : closed :  -0.174267
  62  &  63 :  open  :  -0.132073
  63  &  62 :  open  :  -0.132073
  62  &  62 : closed :   0.110081

Triplet  6: Largest CI coefficients:
  61  &  64 :  open  :   0.685098
  64  &  61 :  open  :  -0.685098

Singlet  7: Largest CI coefficients:
  61  &  64 :  open  :   0.554124
  64  &  61 :  open  :   0.554124
  63  &  63 : closed :   0.502321
  62  &  64 :  open  :  -0.155237
  64  &  62 :  open  :  -0.155237
  61  &  63 :  open  :   0.133824
  63  &  61 :  open  :   0.133824

Triplet  8: Largest CI coefficients:
  60  &  64 :  open  :  -0.698377
  64  &  60 :  open  :   0.698377

Singlet state dipole moments:

  Root       Dx         Dy         Dz         |D|  (Debye)
------------------------------------------------------------
     1   -13.3077     0.6506     1.3521    13.3920
     2   -10.5182     0.2590     0.5053    10.5335
     3    -9.4697     0.3297    -0.3941     9.4837
     4    -0.0410    -0.9066     0.5005     1.0364

Triplet state dipole moments:

  Root       Dx         Dy         Dz         |D|  (Debye)
------------------------------------------------------------
     1   -13.0131    -0.1652     2.1303    13.1874
     2    -7.3117     1.0121    -2.7093     7.8630
     3     4.9157    -1.1563    -0.1528     5.0521
     4    10.5794    -2.2955     1.1427    10.8858

Transition dipole moments between singlet states:

    Transition       Tx         Ty         Tz         |T| (a.u.)
------------------------------------------------------------------
     1 ->    2     2.2646    -0.5107     0.0650     2.3224
     1 ->    3     2.1743    -0.4372    -0.1345     2.2219
     1 ->    4    -1.0976     0.2172    -0.3904     1.1850
     2 ->    3    -1.1124    -0.3004     1.1707     1.6426
     2 ->    4    -1.9297     0.3993    -0.0600     1.9715
     3 ->    4    -0.1093     0.1491    -0.1048     0.2125

Transition dipole moments between triplet states:

    Transition       Tx         Ty         Tz         |T| (a.u.)
------------------------------------------------------------------
     1 ->    2    -0.9745    -0.0295     0.4414     1.0702
     1 ->    3     0.1454     0.1409    -0.5063     0.5453
     1 ->    4     0.3177    -0.1300     0.1207     0.3639
     2 ->    3     1.0792    -0.1700     0.0532     1.0938
     2 ->    4     0.3945    -0.0052    -0.0181     0.3950
     3 ->    4     0.0713     0.1816    -0.1784     0.2643

Magnetic transition dipole moments and rotational strengths:

 Transition      Lx         Ly         Lz       R(len)     R(vel) (a.u.)
------------------------------------------------------------------------
 1 ->    2     0.2097    -0.0119    -0.3805    -0.4562     3.5639
 1 ->    3     0.3348    -0.4544     0.0278    -0.9228    -3.3388
 1 ->    4    -0.1165    -0.1031     0.1771    -0.0363    -0.0475

Electric transition quadrupole moments (Cartesian):

 Transition      Qxy        Qxz        Qyz        Qxx        Qyy        Qzz       norm (a.u.)
----------------------------------------------------------------------------------------------
 1 ->    2     1.7570    -0.4422    -0.1009    -8.9027    -0.1810     0.1639     9.0890
 1 ->    3     1.7798    -0.5156     0.0002   -10.8367    -0.5597     0.3432    11.0135
 1 ->    4     1.0200    -0.6275     0.0008   -11.2378    -0.1906     0.7036    11.3249


|FINAL Target State Energy: -779.508460523641 a.u.
 Energy calculation finished, energy: -7.794801529E+02

Converting Cartesians to HDLC
 Wolfe conditions fulfilled, increasing trust radius
Testing convergence  in cycle    2
    Energy  1.7860E-03 Target: 5.0000E-04 converged?   no
  Max step  6.6907E-03 Target: 4.0000E-03 converged?   no
  RMS step  2.1082E-03 Target: 2.6667E-03 converged?  yes
  Max grad  3.1914E-02 Target: 1.0000E-03 converged?   no
  RMS grad  9.8057E-03 Target: 6.6667E-04 converged?   no
 Predicted step length 2.8685E-01
 Trust radius          2.0000E-01

Converting HDLC to Cartesians
 in gcp call
 n=          32
 coors(1) =   -9.17621298694057        2.21592210175046     
 -0.432100070328291     
 coors(2) =   -7.56070607878464        2.89012017645993     
   1.42457830341328     
 elements:            7           6
 gcp_e =    1.00000000000000     
 echo:  F
 pbc:  F
 method =pbeh3c              
RMSD coordinate change for step 2 is  2.126e-01
DFTD Energy:    -0.0211128 hartree
gCP Energy:     0.0553360 hartree
| Total AOs: 316    Total MOs: 298
Setting up the DFT grid...
| time to set the grid = 0.06 s
DFT grid points: 367797 (11493 points/atom)

                      *** Start SCF Iterations ***

 Iter     DIIS Error       Energy change      Electrons        XC Energy           Energy        Time(s)
----------------------------------------------------------------------------------------------------------
Initial temperature is 0.250000
| Skip purify step
|    1     0.0603411319    -772.1025452822   125.9085761998   -63.8217374565    -772.1025452822     1.47  
|    2     0.0121104746      -0.0629879661   125.9999658920   -63.8938324719    -772.1655332483     1.41  
|    3     0.0224068909      +0.0023956015   125.9999656258   -63.8312714067    -772.1631376469     1.39  
|    4     0.0015516095      -0.0071380854   125.9999657838   -63.8597672101    -772.1702757322     1.38  
|    5     0.0006943348      -0.0000779964   125.9999658233   -63.8643150228    -772.1703537286     1.32  
|    6     0.0004344096      -0.0000179223   125.9999658070   -63.8631528601    -772.1703716509     1.29  
|    7     0.0002005865      -0.0000106022   125.9999658151   -63.8629601853    -772.1703822530     1.28  
|    8     0.0000426041      -0.0000019477   125.9999658128   -63.8628352950    -772.1703842007     1.25  
----------------------------------------------------------------------------------------------------------
FINAL ENERGY: -772.1703842007 a.u.
Fractional Occupation Entropy: 0.0000000000
Mermin Free Energy:            -772.1703842007
DISPERSION CONTRIBUTION TO ENERGY: -0.0211128132 a.u.
GCP BSSE CORRECTION: 0.0553360143 a.u.
HOMO-LUMO GAP: 1.908 eV
CENTER OF MASS: {-0.077257, -0.148399, 0.035354} ANGS
DIPOLE MOMENT: {-7.210000, 1.240455, -0.761056} (|D| = 7.355409) DEBYE

Running Mulliken population analysis...


  Restricted hh-TDA Parameters
--------------------------------------------
Number of occupied orbitals:            64
Number of virtual orbitals:            234
Number of molecular orbitals:          298
Number of basis functions:             316
Multiplicity of target state:      singlet

 Generating 2nd functional diffs
Reference energy:             -779.5023368618
Number of electrons:           127.9999652705
XC energy:                     -65.1771495615

      Davidson Diagonalization Parameters
-----------------------------------------------
Number of roots to find:                    4
Number of guess vectors:                   15
Maximum subspace size:                    300
Number of vectors to save:                  4
Collapse vectors per root:                  2
Number of CSFs:                          2080
Maximum Davidson iterations:              500
Residual convergence:                 1.0e-06
Orthogonality tolerance:              1.0e-12
Use incremental sigma vectors:             No

Davidson memory usage:  12.89 MB

Guess Vectors:
  64 &  64 : closed :    -0.179461
  64 &  63 :  open  :    -0.114471
  64 &  62 :  open  :    -0.090916
  63 &  63 : closed :    -0.049481
  63 &  62 :  open  :    -0.025925
  64 &  61 :  open  :    -0.006274
  62 &  62 : closed :    -0.002370
  64 &  59 :  open  :    -0.001394
  64 &  58 :  open  :     0.017810
  64 &  60 :  open  :     0.026301
  64 &  57 :  open  :     0.057231
  63 &  61 :  open  :     0.058716
  63 &  59 :  open  :     0.063596
  64 &  56 :  open  :     0.071187
  62 &  61 :  open  :     0.082272

  Root           Eigenvalue       Energy Change        Residual
-------------------------------------------------------------------
Iteration:    0   Subspace Size:   15
Root: 1:        -0.08391706        -0.08391706         0.03676536  
Root: 2:        -0.00774259        -0.00774259         0.03409482  
Root: 3:         0.01601393         0.01601393         0.04550710  
Root: 4:         0.05442333         0.05442333         0.04347797  

Iteration:    1   Subspace Size:   19
Root: 1:        -0.08627029        -0.00235323         0.00447326  
Root: 2:        -0.01051651        -0.00277391         0.00781122  
Root: 3:         0.01157342        -0.00444051         0.00994262  
Root: 4:         0.04878245        -0.00564088         0.01362851  

Iteration:    2   Subspace Size:   23
Root: 1:        -0.08630794        -0.00003765         0.00077929  
Root: 2:        -0.01066868        -0.00015217         0.00151847  
Root: 3:         0.01135187        -0.00022155         0.00234782  
Root: 4:         0.04832884        -0.00045361         0.00531156  

Iteration:    3   Subspace Size:   27
Root: 1:        -0.08630902        -0.00000108         0.00010997  
Root: 2:        -0.01067347        -0.00000479         0.00035766  
Root: 3:         0.01134074        -0.00001113         0.00044758  
Root: 4:         0.04825090        -0.00007795         0.00165698  

Iteration:    4   Subspace Size:   31
Root: 1:        -0.08630903        -0.00000002         0.00001601  
Root: 2:        -0.01067372        -0.00000024         0.00007318  
Root: 3:         0.01134039        -0.00000034         0.00007773  
Root: 4:         0.04824457        -0.00000633         0.00049479  

Iteration:    5   Subspace Size:   35
Root: 1:        -0.08630903        -0.00000000         0.00000241  
Root: 2:        -0.01067373        -0.00000001         0.00001249  
Root: 3:         0.01134038        -0.00000001         0.00001491  
Root: 4:         0.04824405        -0.00000052         0.00012338  

Iteration:    6   Subspace Size:   39
Root: 1:        -0.08630903        -0.00000000         0.00000036  Converged
Root: 2:        -0.01067373        -0.00000000         0.00000206  
Root: 3:         0.01134038        -0.00000000         0.00000215  
Root: 4:         0.04824402        -0.00000003         0.00002395  

Iteration:    7   Subspace Size:   42
Root: 1:        -0.08630903        -0.00000000         0.00000031  Converged
Root: 2:        -0.01067373        -0.00000000         0.00000034  Converged
Root: 3:         0.01134038        -0.00000000         0.00000036  Converged
Root: 4:         0.04824402        -0.00000000         0.00000565  

Iteration:    8   Subspace Size:   43
Root: 1:        -0.08630903        -0.00000000         0.00000030  Converged
Root: 2:        -0.01067373        -0.00000000         0.00000034  Converged
Root: 3:         0.01134038        -0.00000000         0.00000036  Converged
Root: 4:         0.04824402        -0.00000000         0.00000121  

Iteration:    9   Subspace Size:   44
Root: 1:        -0.08630903         0.00000000         0.00000030  Converged
Root: 2:        -0.01067373        -0.00000000         0.00000034  Converged
Root: 3:         0.01134038        -0.00000000         0.00000036  Converged
Root: 4:         0.04824402        -0.00000000         0.00000024  Converged

Davidson converged in 9 iterations
44 sigma vectors were formed

      Davidson Diagonalization Parameters
-----------------------------------------------
Number of roots to find:                    4
Number of guess vectors:                   15
Maximum subspace size:                    300
Number of vectors to save:                  4
Collapse vectors per root:                  2
Number of CSFs:                          2016
Maximum Davidson iterations:              500
Residual convergence:                 1.0e-06
Orthogonality tolerance:              1.0e-12
Use incremental sigma vectors:             No

Davidson memory usage:  12.58 MB

Guess Vectors:
  64 &  63 :  open  :    -0.114471
  64 &  62 :  open  :    -0.090916
  63 &  62 :  open  :    -0.025925
  64 &  61 :  open  :    -0.006274
  64 &  59 :  open  :    -0.001394
  64 &  58 :  open  :     0.017810
  64 &  60 :  open  :     0.026301
  64 &  57 :  open  :     0.057231
  63 &  61 :  open  :     0.058716
  63 &  59 :  open  :     0.063596
  64 &  56 :  open  :     0.071187
  62 &  61 :  open  :     0.082272
  63 &  58 :  open  :     0.082800
  64 &  55 :  open  :     0.085985
  62 &  59 :  open  :     0.087152

  Root           Eigenvalue       Energy Change        Residual
-------------------------------------------------------------------
Iteration:    0   Subspace Size:   15
Root: 1:        -0.03374254        -0.03374254         0.02301782  
Root: 2:        -0.00362261        -0.00362261         0.02188710  
Root: 3:         0.04975919         0.04975919         0.02162651  
Root: 4:         0.07485573         0.07485573         0.02462387  

Iteration:    1   Subspace Size:   19
Root: 1:        -0.03510890        -0.00136635         0.00333785  
Root: 2:        -0.00489718        -0.00127457         0.00454305  
Root: 3:         0.04812972        -0.00162947         0.00512102  
Root: 4:         0.07260225        -0.00225347         0.01249753  

Iteration:    2   Subspace Size:   23
Root: 1:        -0.03513540        -0.00002650         0.00043948  
Root: 2:        -0.00495040        -0.00005322         0.00077498  
Root: 3:         0.04804734        -0.00008238         0.00106335  
Root: 4:         0.07197791        -0.00062434         0.00528513  

Iteration:    3   Subspace Size:   27
Root: 1:        -0.03513584        -0.00000044         0.00006510  
Root: 2:        -0.00495191        -0.00000152         0.00010097  
Root: 3:         0.04804435        -0.00000299         0.00028941  
Root: 4:         0.07186987        -0.00010804         0.00288754  

Iteration:    4   Subspace Size:   31
Root: 1:        -0.03513585        -0.00000001         0.00000944  
Root: 2:        -0.00495194        -0.00000002         0.00001659  
Root: 3:         0.04804413        -0.00000022         0.00005623  
Root: 4:         0.07182610        -0.00004377         0.00142263  

Iteration:    5   Subspace Size:   35
Root: 1:        -0.03513585        -0.00000000         0.00000135  
Root: 2:        -0.00495194        -0.00000000         0.00000242  
Root: 3:         0.04804413        -0.00000001         0.00001254  
Root: 4:         0.07181593        -0.00001017         0.00048324  

Iteration:    6   Subspace Size:   39
Root: 1:        -0.03513585        -0.00000000         0.00000018  Converged
Root: 2:        -0.00495194        -0.00000000         0.00000041  Converged
Root: 3:         0.04804413        -0.00000000         0.00000239  
Root: 4:         0.07181526        -0.00000067         0.00008210  

Iteration:    7   Subspace Size:   41
Root: 1:        -0.03513585        -0.00000000         0.00000017  Converged
Root: 2:        -0.00495194        -0.00000000         0.00000039  Converged
Root: 3:         0.04804413        -0.00000000         0.00000042  Converged
Root: 4:         0.07181524        -0.00000002         0.00002379  

Iteration:    8   Subspace Size:   42
Root: 1:        -0.03513585        -0.00000000         0.00000017  Converged
Root: 2:        -0.00495194        -0.00000000         0.00000039  Converged
Root: 3:         0.04804413        -0.00000000         0.00000042  Converged
Root: 4:         0.07181524        -0.00000000         0.00000305  

Iteration:    9   Subspace Size:   43
Root: 1:        -0.03513585        -0.00000000         0.00000017  Converged
Root: 2:        -0.00495194        -0.00000000         0.00000039  Converged
Root: 3:         0.04804413        -0.00000000         0.00000041  Converged
Root: 4:         0.07181524        -0.00000000         0.00000053  Converged

 in gcp call
 n=          32
 coors(1) =   -9.17621298694057        2.21592210175046     
 -0.432100070328291     
 coors(2) =   -7.56070607878464        2.89012017645993     
   1.42457830341328     
 elements:            7           6
 gcp_e =   0.000000000000000E+000
 echo:  F
 pbc:  F
 method =pbeh3c              
Davidson converged in 9 iterations
43 sigma vectors were formed

Building Xtilde...

Building Z-vector RHS...

 Generating 2nd functional diffs
Solving CPSCF equations
Using DIIS solver

 Iter         Residual      
------  --------------------
    1      3.653130829882
    2      7.925590179140
    3      0.828628927031
    4      0.101209736943
    5      0.015192593944
    6      0.007698120870
    7      0.003552461305
    8      0.001401222322
    9      0.000377367980
   10      0.000213354690
   11      0.000089531014
   12      0.000048696355
   13      0.000008897366
   14      0.000005145583
   15      0.000001238598
   16      0.000000945933

CPSCF converged

Building X...

Computing grad Generating 2nd functional diffs
 Generating 2nd functional diffs
  Root   Mult.   Total Energy (a.u.)   Ex. Energy (a.u.)     Ex. Energy (eV)     Ex. Energy (nm)        Osc. (a.u.)  
-------------------------------------------------------------------------------------------------------------------
     1  singlet       -779.58864590
     2  triplet       -779.53747271          0.05117319          1.39249308        890.37584936          0.00000000
     3  singlet       -779.51301059          0.07563531          2.05814109        602.40875255          0.16642881
     4  triplet       -779.50728880          0.08135710          2.21383887        560.04175442          0.00000000
     5  singlet       -779.49099648          0.09764942          2.65717535        466.60157659          0.42156860
     6  triplet       -779.45429274          0.13435316          3.65593487        339.13137170          0.00000000
     7  singlet       -779.45409284          0.13455305          3.66137420        338.62755868          0.10357874
     8  triplet       -779.43052162          0.15812428          4.30277976        288.14912159          0.00000000

Singlet  1: Largest CI coefficients:
  64  &  64 : closed :   0.987441
  63  &  63 : closed :  -0.115518

Triplet  2: Largest CI coefficients:
  63  &  64 :  open  :  -0.699770
  64  &  63 :  open  :   0.699770

Singlet  3: Largest CI coefficients:
  63  &  64 :  open  :   0.484837
  64  &  63 :  open  :   0.484837
  62  &  64 :  open  :   0.460231
  64  &  62 :  open  :   0.460231
  62  &  63 :  open  :   0.172414
  63  &  62 :  open  :   0.172414
  63  &  63 : closed :   0.151817

Triplet  4: Largest CI coefficients:
  62  &  64 :  open  :  -0.663949
  64  &  62 :  open  :   0.663949
  62  &  63 :  open  :  -0.232299
  63  &  62 :  open  :   0.232299

Singlet  5: Largest CI coefficients:
  63  &  64 :  open  :  -0.501018
  64  &  63 :  open  :  -0.501018
  62  &  64 :  open  :   0.459999
  64  &  62 :  open  :   0.459999
  62  &  63 :  open  :   0.131721
  63  &  62 :  open  :   0.131721

Triplet  6: Largest CI coefficients:
  61  &  64 :  open  :   0.679102
  64  &  61 :  open  :  -0.679102

Singlet  7: Largest CI coefficients:
  63  &  63 : closed :   0.656376
  61  &  64 :  open  :   0.460040
  64  &  61 :  open  :   0.460040
  62  &  64 :  open  :  -0.138161
  64  &  62 :  open  :  -0.138161
  61  &  63 :  open  :   0.130280
  63  &  61 :  open  :   0.130280
  64  &  64 : closed :   0.101978

Triplet  8: Largest CI coefficients:
  60  &  64 :  open  :   0.507481
  64  &  60 :  open  :  -0.507481
  62  &  63 :  open  :   0.436157
  63  &  62 :  open  :  -0.436157
  62  &  64 :  open  :  -0.151716
  64  &  62 :  open  :   0.151716

Singlet state dipole moments:

  Root       Dx         Dy         Dz         |D|  (Debye)
------------------------------------------------------------
     1   -12.6936     0.4759     1.3470    12.7738
     2    -9.4557     0.7081    -0.9785     9.5325
     3   -10.7431     0.0718     1.1171    10.8012
     4    -4.1413    -0.6774     0.5627     4.2339

Triplet state dipole moments:

  Root       Dx         Dy         Dz         |D|  (Debye)
------------------------------------------------------------
     1   -12.6227    -0.1015     1.8118    12.7525
     2    -7.6057     1.0481    -2.4412     8.0564
     3     4.1105    -1.1882    -0.5003     4.3079
     4     5.2441    -1.8424    -0.1757     5.5611

Transition dipole moments between singlet states:

    Transition       Tx         Ty         Tz         |T| (a.u.)
------------------------------------------------------------------
     1 ->    2    -1.7744     0.3834    -0.0724     1.8168
     1 ->    3     2.4979    -0.4777    -0.0894     2.5447
     1 ->    4     0.9826    -0.2417     0.3616     1.0746
     2 ->    3     0.9718     0.2592    -1.0018     1.4196
     2 ->    4    -2.0093     0.4086    -0.0777     2.0519
     3 ->    4     1.0665    -0.3375     0.1668     1.1309

Transition dipole moments between triplet states:

    Transition       Tx         Ty         Tz         |T| (a.u.)
------------------------------------------------------------------
     1 ->    2     0.5830     0.0572    -0.3706     0.6932
     1 ->    3    -0.3123    -0.1641     0.5552     0.6578
     1 ->    4     0.1678     0.0377    -0.1268     0.2137
     2 ->    3     1.0010    -0.1638     0.0024     1.0143
     2 ->    4     1.5656    -0.2402     0.0091     1.5839
     3 ->    4    -0.2727     0.1786    -0.1774     0.3711

Magnetic transition dipole moments and rotational strengths:

 Transition      Lx         Ly         Lz       R(len)     R(vel) (a.u.)
------------------------------------------------------------------------
 1 ->    2    -0.0440    -0.0352     0.4076    -0.0351     0.2513
 1 ->    3     0.3934    -0.5403    -0.0100    -1.2417    -7.2564
 1 ->    4     0.1554     0.0701    -0.1376    -0.0860    -0.1804

Electric transition quadrupole moments (Cartesian):

 Transition      Qxy        Qxz        Qyz        Qxx        Qyy        Qzz       norm (a.u.)
----------------------------------------------------------------------------------------------
 1 ->    2    -1.4192     0.4242     0.1764     6.6084     0.1474    -0.0730     6.7766
 1 ->    3     1.8415    -0.3924    -0.0142   -11.6455    -0.5056     0.1262    11.8082
 1 ->    4    -0.7236     0.1682     0.0470     8.0297     0.1454    -0.3284     8.0721


|FINAL Target State Energy: -779.513010588515 a.u.
 Energy calculation finished, energy: -7.794909965E+02

Converting Cartesians to HDLC
 Wolfe conditions fulfilled, increasing trust radius
Testing convergence  in cycle    3
    Energy  1.0844E-02 Target: 5.0000E-04 converged?   no
  Max step  7.8209E-02 Target: 4.0000E-03 converged?   no
  RMS step  2.1082E-02 Target: 2.6667E-03 converged?   no
  Max grad  8.0146E-03 Target: 1.0000E-03 converged?   no
  RMS grad  2.7345E-03 Target: 6.6667E-04 converged?   no
 Predicted step length 7.4355E-02
 Trust radius          4.0000E-01

Converting HDLC to Cartesians
 in gcp call
 n=          32
 coors(1) =   -9.14431175113915        2.21006187120816     
 -0.468493017728134     
 coors(2) =   -7.55979484018734        2.88127026899658     
   1.41771557250637     
 elements:            7           6
 gcp_e =    1.00000000000000     
 echo:  F
 pbc:  F
 method =pbeh3c              
RMSD coordinate change for step 3 is  5.443e-02
DFTD Energy:    -0.0211113 hartree
gCP Energy:     0.0553971 hartree
| Total AOs: 316    Total MOs: 298
Setting up the DFT grid...
| time to set the grid = 0.06 s
DFT grid points: 367805 (11493 points/atom)

                      *** Start SCF Iterations ***

 Iter     DIIS Error       Energy change      Electrons        XC Energy           Energy        Time(s)
----------------------------------------------------------------------------------------------------------
Initial temperature is 0.250000
| Skip purify step
|    1     0.0147038625    -772.1519470575   125.9805032426   -63.8509036820    -772.1519470575     1.42  
|    2     0.0027225072      -0.0187657432   125.9999644405   -63.8635398903    -772.1707128008     1.30  
|    3     0.0044184037      +0.0003624733   125.9999643197   -63.8500749613    -772.1703503275     1.29  
|    4     0.0007723853      -0.0007152694   125.9999643994   -63.8562237207    -772.1710655969     1.27  
|    5     0.0003625119      -0.0000284009   125.9999643842   -63.8573021040    -772.1710939979     1.24  
|    6     0.0001536712      -0.0000076023   125.9999643942   -63.8574199495    -772.1711016001     1.21  
|    7     0.0000440740      -0.0000008431   125.9999643937   -63.8572631492    -772.1711024432     1.18  
----------------------------------------------------------------------------------------------------------
FINAL ENERGY: -772.1711024432 a.u.
Fractional Occupation Entropy: 0.0000000000
Mermin Free Energy:            -772.1711024432
DISPERSION CONTRIBUTION TO ENERGY: -0.0211112881 a.u.
GCP BSSE CORRECTION: 0.0553971069 a.u.
HOMO-LUMO GAP: 1.871 eV
CENTER OF MASS: {-0.079114, -0.146898, 0.045138} ANGS
DIPOLE MOMENT: {-7.138954, 1.178617, -1.077470} (|D| = 7.315378) DEBYE

Running Mulliken population analysis...


  Restricted hh-TDA Parameters
--------------------------------------------
Number of occupied orbitals:            64
Number of virtual orbitals:            234
Number of molecular orbitals:          298
Number of basis functions:             316
Multiplicity of target state:      singlet

 Generating 2nd functional diffs
Reference energy:             -779.5019946423
Number of electrons:           127.9999638282
XC energy:                     -65.1714602565

      Davidson Diagonalization Parameters
-----------------------------------------------
Number of roots to find:                    4
Number of guess vectors:                   15
Maximum subspace size:                    300
Number of vectors to save:                  4
Collapse vectors per root:                  2
Number of CSFs:                          2080
Maximum Davidson iterations:              500
Residual convergence:                 1.0e-06
Orthogonality tolerance:              1.0e-12
Use incremental sigma vectors:             No

Davidson memory usage:  12.89 MB

Guess Vectors:
  64 &  64 : closed :    -0.179148
  64 &  63 :  open  :    -0.114925
  64 &  62 :  open  :    -0.094516
  63 &  63 : closed :    -0.050701
  63 &  62 :  open  :    -0.030293
  62 &  62 : closed :    -0.009885
  64 &  61 :  open  :    -0.007080
  64 &  59 :  open  :    -0.003102
  64 &  58 :  open  :     0.017709
  64 &  60 :  open  :     0.026607
  63 &  61 :  open  :     0.057143
  64 &  57 :  open  :     0.057281
  63 &  59 :  open  :     0.061121
  64 &  56 :  open  :     0.065680
  62 &  61 :  open  :     0.077551

  Root           Eigenvalue       Energy Change        Residual
-------------------------------------------------------------------
Iteration:    0   Subspace Size:   15
Root: 1:        -0.08301010        -0.08301010         0.03642775  
Root: 2:        -0.00898919        -0.00898919         0.03233790  
Root: 3:         0.01499454         0.01499454         0.04704483  
Root: 4:         0.05322987         0.05322987         0.04423384  

Iteration:    1   Subspace Size:   19
Root: 1:        -0.08533724        -0.00232714         0.00465815  
Root: 2:        -0.01153796        -0.00254877         0.00760221  
Root: 3:         0.01023825        -0.00475628         0.01058671  
Root: 4:         0.04746139        -0.00576848         0.01446365  

Iteration:    2   Subspace Size:   23
Root: 1:        -0.08537753        -0.00004029         0.00084377  
Root: 2:        -0.01168018        -0.00014222         0.00144321  
Root: 3:         0.00998118        -0.00025707         0.00237640  
Root: 4:         0.04692167        -0.00053973         0.00592768  

Iteration:    3   Subspace Size:   27
Root: 1:        -0.08537880        -0.00000127         0.00011410  
Root: 2:        -0.01168449        -0.00000431         0.00035976  
Root: 3:         0.00997012        -0.00001107         0.00044370  
Root: 4:         0.04682523        -0.00009643         0.00204412  

Iteration:    4   Subspace Size:   31
Root: 1:        -0.08537882        -0.00000002         0.00001612  
Root: 2:        -0.01168475        -0.00000026         0.00007432  
Root: 3:         0.00996978        -0.00000034         0.00007779  
Root: 4:         0.04681481        -0.00001042         0.00064944  

Iteration:    5   Subspace Size:   35
Root: 1:        -0.08537882        -0.00000000         0.00000234  
Root: 2:        -0.01168476        -0.00000001         0.00001225  
Root: 3:         0.00996977        -0.00000001         0.00001591  
Root: 4:         0.04681391        -0.00000090         0.00016836  

Iteration:    6   Subspace Size:   39
Root: 1:        -0.08537882        -0.00000000         0.00000033  Converged
Root: 2:        -0.01168476        -0.00000000         0.00000195  
Root: 3:         0.00996977        -0.00000000         0.00000239  
Root: 4:         0.04681385        -0.00000006         0.00003401  

Iteration:    7   Subspace Size:   42
Root: 1:        -0.08537882        -0.00000000         0.00000030  Converged
Root: 2:        -0.01168476        -0.00000000         0.00000032  Converged
Root: 3:         0.00996977        -0.00000000         0.00000040  Converged
Root: 4:         0.04681385        -0.00000000         0.00000808  

Iteration:    8   Subspace Size:   43
Root: 1:        -0.08537882        -0.00000000         0.00000030  Converged
Root: 2:        -0.01168476        -0.00000000         0.00000031  Converged
Root: 3:         0.00996977        -0.00000000         0.00000041  Converged
Root: 4:         0.04681385        -0.00000000         0.00000162  

Iteration:    9   Subspace Size:   44
Root: 1:        -0.08537882        -0.00000000         0.00000029  Converged
Root: 2:        -0.01168476        -0.00000000         0.00000031  Converged
Root: 3:         0.00996977        -0.00000000         0.00000041  Converged
Root: 4:         0.04681385        -0.00000000         0.00000031  Converged

Davidson converged in 9 iterations
44 sigma vectors were formed

      Davidson Diagonalization Parameters
-----------------------------------------------
Number of roots to find:                    4
Number of guess vectors:                   15
Maximum subspace size:                    300
Number of vectors to save:                  4
Collapse vectors per root:                  2
Number of CSFs:                          2016
Maximum Davidson iterations:              500
Residual convergence:                 1.0e-06
Orthogonality tolerance:              1.0e-12
Use incremental sigma vectors:             No

Davidson memory usage:  12.58 MB

Guess Vectors:
  64 &  63 :  open  :    -0.114925
  64 &  62 :  open  :    -0.094516
  63 &  62 :  open  :    -0.030293
  64 &  61 :  open  :    -0.007080
  64 &  59 :  open  :    -0.003102
  64 &  58 :  open  :     0.017709
  64 &  60 :  open  :     0.026607
  63 &  61 :  open  :     0.057143
  64 &  57 :  open  :     0.057281
  63 &  59 :  open  :     0.061121
  64 &  56 :  open  :     0.065680
  62 &  61 :  open  :     0.077551
  62 &  59 :  open  :     0.081529
  64 &  55 :  open  :     0.081601
  63 &  58 :  open  :     0.081933

  Root           Eigenvalue       Energy Change        Residual
-------------------------------------------------------------------
Iteration:    0   Subspace Size:   15
Root: 1:        -0.03447903        -0.03447903         0.02264032  
Root: 2:        -0.00683791        -0.00683791         0.02135801  
Root: 3:         0.04936569         0.04936569         0.02184913  
Root: 4:         0.07360898         0.07360898         0.03126587  

Iteration:    1   Subspace Size:   19
Root: 1:        -0.03581021        -0.00133118         0.00312326  
Root: 2:        -0.00805010        -0.00121219         0.00374526  
Root: 3:         0.04768230        -0.00168339         0.00531724  
Root: 4:         0.06995948        -0.00364950         0.01427439  

Iteration:    2   Subspace Size:   23
Root: 1:        -0.03583321        -0.00002300         0.00040204  
Root: 2:        -0.00808462        -0.00003452         0.00077057  
Root: 3:         0.04759264        -0.00008965         0.00089798  
Root: 4:         0.06940801        -0.00055147         0.00293941  

Iteration:    3   Subspace Size:   27
Root: 1:        -0.03583357        -0.00000036         0.00005699  
Root: 2:        -0.00808605        -0.00000143         0.00013110  
Root: 3:         0.04759042        -0.00000223         0.00020731  
Root: 4:         0.06938287        -0.00002514         0.00073511  

Iteration:    4   Subspace Size:   31
Root: 1:        -0.03583358        -0.00000001         0.00000801  
Root: 2:        -0.00808609        -0.00000004         0.00002296  
Root: 3:         0.04759029        -0.00000012         0.00003901  
Root: 4:         0.06938115        -0.00000172         0.00021103  

Iteration:    5   Subspace Size:   35
Root: 1:        -0.03583358        -0.00000000         0.00000117  
Root: 2:        -0.00808609        -0.00000000         0.00000358  
Root: 3:         0.04759029        -0.00000000         0.00000637  
Root: 4:         0.06938102        -0.00000012         0.00006640  

Iteration:    6   Subspace Size:   39
Root: 1:        -0.03583358        -0.00000000         0.00000015  Converged
Root: 2:        -0.00808609        -0.00000000         0.00000053  Converged
Root: 3:         0.04759029        -0.00000000         0.00000117  
Root: 4:         0.06938101        -0.00000002         0.00002456  

Iteration:    7   Subspace Size:   41
Root: 1:        -0.03583358        -0.00000000         0.00000015  Converged
Root: 2:        -0.00808609        -0.00000000         0.00000049  Converged
Root: 3:         0.04759029        -0.00000000         0.00000020  Converged
Root: 4:         0.06938100        -0.00000000         0.00000872  

Iteration:    8   Subspace Size:   42
Root: 1:        -0.03583358        -0.00000000         0.00000015  Converged
Root: 2:        -0.00808609        -0.00000000         0.00000049  Converged
Root: 3:         0.04759029        -0.00000000         0.00000019  Converged
Root: 4:         0.06938100        -0.00000000         0.00000238  

Iteration:    9   Subspace Size:   43
Root: 1:        -0.03583358         0.00000000         0.00000015  Converged
Root: 2:        -0.00808609        -0.00000000         0.00000049  Converged
Root: 3:         0.04759029        -0.00000000         0.00000019  Converged
Root: 4:         0.06938100        -0.00000000         0.00000063  Converged

 in gcp call
 n=          32
 coors(1) =   -9.14431175113915        2.21006187120816     
 -0.468493017728134     
 coors(2) =   -7.55979484018734        2.88127026899658     
   1.41771557250637     
 elements:            7           6
 gcp_e =   0.000000000000000E+000
 echo:  F
 pbc:  F
 method =pbeh3c              
Davidson converged in 9 iterations
43 sigma vectors were formed

Building Xtilde...

Building Z-vector RHS...

 Generating 2nd functional diffs
Solving CPSCF equations
Using DIIS solver

 Iter         Residual      
------  --------------------
    1      3.618015069535
    2      7.905164210976
    3      0.779441050653
    4      0.093914393888
    5      0.015220613511
    6      0.006853032704
    7      0.003051039961
    8      0.001266865345
    9      0.000432980894
   10      0.000240188775
   11      0.000096572271
   12      0.000048875260
   13      0.000008400254
   14      0.000005077415
   15      0.000001207763
   16      0.000000937003

CPSCF converged

Building X...

Computing grad Generating 2nd functional diffs
 Generating 2nd functional diffs
  Root   Mult.   Total Energy (a.u.)   Ex. Energy (a.u.)     Ex. Energy (eV)     Ex. Energy (nm)        Osc. (a.u.)  
-------------------------------------------------------------------------------------------------------------------
     1  singlet       -779.58737346
     2  triplet       -779.53782822          0.04954525          1.34819452        919.63154150          0.00000000
     3  singlet       -779.51367940          0.07369406          2.00531718        618.27735678          0.12531894
     4  triplet       -779.51008074          0.07729273          2.10324182        589.49103935          0.00000000
     5  singlet       -779.49202487          0.09534859          2.59456674        477.86098107          0.44904986
     6  singlet       -779.45518079          0.13219267          3.59714504        344.67395524          0.09692245
     7  triplet       -779.45440435          0.13296911          3.61827308        342.66131395          0.00000000
     8  triplet       -779.43261364          0.15475983          4.21122843        294.41342998          0.00000000

Singlet  1: Largest CI coefficients:
  64  &  64 : closed :   0.985919
  63  &  63 : closed :  -0.123730

Triplet  2: Largest CI coefficients:
  63  &  64 :  open  :   0.699474
  64  &  63 :  open  :  -0.699474

Singlet  3: Largest CI coefficients:
  62  &  64 :  open  :   0.505174
  64  &  62 :  open  :   0.505174
  63  &  64 :  open  :   0.428806
  64  &  63 :  open  :   0.428806
  62  &  63 :  open  :   0.194073
  63  &  62 :  open  :   0.194073
  63  &  63 : closed :   0.149975

Triplet  4: Largest CI coefficients:
  62  &  64 :  open  :   0.661115
  64  &  62 :  open  :  -0.661115
  62  &  63 :  open  :   0.240565
  63  &  62 :  open  :  -0.240565

Singlet  5: Largest CI coefficients:
  63  &  64 :  open  :  -0.548339
  64  &  63 :  open  :  -0.548339
  62  &  64 :  open  :   0.407741
  64  &  62 :  open  :   0.407741
  62  &  63 :  open  :   0.125113
  63  &  62 :  open  :   0.125113

Singlet  6: Largest CI coefficients:
  63  &  63 : closed :   0.674758
  61  &  64 :  open  :   0.445517
  64  &  61 :  open  :   0.445517
  61  &  63 :  open  :   0.133589
  63  &  61 :  open  :   0.133589
  62  &  64 :  open  :  -0.128792
  64  &  62 :  open  :  -0.128792
  64  &  64 : closed :   0.111333

Triplet  7: Largest CI coefficients:
  61  &  64 :  open  :   0.676658
  64  &  61 :  open  :  -0.676658
  62  &  63 :  open  :   0.102165
  63  &  62 :  open  :  -0.102165

Triplet  8: Largest CI coefficients:
  62  &  63 :  open  :   0.616408
  63  &  62 :  open  :  -0.616408
  62  &  64 :  open  :  -0.210599
  64  &  62 :  open  :   0.210599
  61  &  62 :  open  :   0.122358
  62  &  61 :  open  :  -0.122358
  60  &  64 :  open  :   0.118661
  64  &  60 :  open  :  -0.118661
  61  &  64 :  open  :  -0.114345
  64  &  61 :  open  :   0.114345

Singlet state dipole moments:

  Root       Dx         Dy         Dz         |D|  (Debye)
------------------------------------------------------------
     1   -12.6469     0.4038     1.3814    12.7285
     2    -9.0961     0.8388    -1.3551     9.2347
     3   -11.2747     0.0056     1.5192    11.3766
     4    -4.7289    -0.6636     0.5992     4.8127

Triplet state dipole moments:

  Root       Dx         Dy         Dz         |D|  (Debye)
------------------------------------------------------------
     1   -12.6143    -0.1196     1.8087    12.7438
     2    -7.6072     1.0943    -2.3896     8.0485
     3     3.8391    -1.2072    -0.5959     4.0684
     4    -0.5677    -1.0997    -0.5739     1.3642

Transition dipole moments between singlet states:

    Transition       Tx         Ty         Tz         |T| (a.u.)
------------------------------------------------------------------
     1 ->    2    -1.5584     0.3379    -0.0896     1.5971
     1 ->    3     2.6122    -0.4864    -0.0666     2.6579
     1 ->    4     0.9524    -0.2542     0.3580     1.0487
     2 ->    3     0.9271     0.2404    -0.8930     1.3095
     2 ->    4    -1.8927     0.3853    -0.0948     1.9339
     3 ->    4     1.2870    -0.3786     0.1985     1.3561

Transition dipole moments between triplet states:

    Transition       Tx         Ty         Tz         |T| (a.u.)
------------------------------------------------------------------
     1 ->    2     0.4950     0.0569    -0.3346     0.6002
     1 ->    3     0.3826     0.1734    -0.5603     0.7003
     1 ->    4    -0.3806     0.0090     0.1274     0.4015
     2 ->    3    -1.0250     0.1749    -0.0018     1.0398
     2 ->    4    -1.9868     0.3492    -0.0538     2.0179
     3 ->    4    -0.4749     0.0916    -0.0724     0.4890

Magnetic transition dipole moments and rotational strengths:

 Transition      Lx         Ly         Lz       R(len)     R(vel) (a.u.)
------------------------------------------------------------------------
 1 ->    2    -0.0051    -0.0725     0.4059     0.0529    -0.2154
 1 ->    3     0.3884    -0.5590    -0.0400    -1.2890    -8.3566
 1 ->    4     0.1663     0.0558    -0.1180    -0.1020    -0.2309

Electric transition quadrupole moments (Cartesian):

 Transition      Qxy        Qxz        Qyz        Qxx        Qyy        Qzz       norm (a.u.)
----------------------------------------------------------------------------------------------
 1 ->    2    -1.2589     0.3876     0.1923     5.6904     0.1022    -0.0576     5.8452
 1 ->    3     1.9333    -0.3654    -0.0567   -12.1836    -0.4996     0.0839    12.3520
 1 ->    4    -0.6801     0.1044     0.0632     7.1985     0.1422    -0.2249     7.2365


|FINAL Target State Energy: -779.513679400472 a.u.
 Energy calculation finished, energy: -7.794920249E+02

Converting Cartesians to HDLC
 Wolfe conditions fulfilled, increasing trust radius
Testing convergence  in cycle    4
    Energy  1.0284E-03 Target: 5.0000E-04 converged?   no
  Max step  2.1227E-02 Target: 4.0000E-03 converged?   no
  RMS step  7.8377E-03 Target: 2.6667E-03 converged?   no
  Max grad  6.3909E-03 Target: 1.0000E-03 converged?   no
  RMS grad  1.7042E-03 Target: 6.6667E-04 converged?   no
 Predicted step length 4.3838E-02
 Trust radius          5.0000E-01

Converting HDLC to Cartesians
 in gcp call
 n=          32
 coors(1) =   -9.12335050912457        2.19772490489957     
 -0.483741160896807     
 coors(2) =   -7.55548601983220        2.87554464678131     
   1.41448520061534     
 elements:            7           6
 gcp_e =    1.00000000000000     
 echo:  F
 pbc:  F
 method =pbeh3c              
RMSD coordinate change for step 4 is  3.136e-02
DFTD Energy:    -0.0211350 hartree
gCP Energy:     0.0555290 hartree
| Total AOs: 316    Total MOs: 298
Setting up the DFT grid...
| time to set the grid = 0.06 s
DFT grid points: 367752 (11492 points/atom)

                      *** Start SCF Iterations ***

 Iter     DIIS Error       Energy change      Electrons        XC Energy           Energy        Time(s)
----------------------------------------------------------------------------------------------------------
Initial temperature is 0.250000
| Skip purify step
|    1     0.0099941499    -772.1702612765   125.9973672653   -63.8573509313    -772.1702612765     1.39  
|    2     0.0008008926      +0.0001171961   125.9999626438   -63.8594847262    -772.1701440804     1.27  
|    3     0.0006654927      -0.0000289096   125.9999626841   -63.8581371502    -772.1701729900     1.23  
|    4     0.0003216992      -0.0000254529   125.9999626683   -63.8583544340    -772.1701984429     1.21  
|    5     0.0001917023      -0.0000021443   125.9999626750   -63.8587690684    -772.1702005872     1.18  
|    6     0.0000470064      -0.0000023247   125.9999626741   -63.8586654408    -772.1702029120     1.17  
----------------------------------------------------------------------------------------------------------
FINAL ENERGY: -772.1702029120 a.u.
Fractional Occupation Entropy: 0.0000000000
Mermin Free Energy:            -772.1702029120
DISPERSION CONTRIBUTION TO ENERGY: -0.0211350033 a.u.
GCP BSSE CORRECTION: 0.0555289758 a.u.
HOMO-LUMO GAP: 1.860 eV
CENTER OF MASS: {-0.080560, -0.143712, 0.049806} ANGS
DIPOLE MOMENT: {-7.034160, 1.074302, -1.239760} (|D| = 7.222918) DEBYE

Running Mulliken population analysis...


  Restricted hh-TDA Parameters
--------------------------------------------
Number of occupied orbitals:            64
Number of virtual orbitals:            234
Number of molecular orbitals:          298
Number of basis functions:             316
Multiplicity of target state:      singlet

 Generating 2nd functional diffs
Reference energy:             -779.5006686597
Number of electrons:           127.9999620817
XC energy:                     -65.1728921387

      Davidson Diagonalization Parameters
-----------------------------------------------
Number of roots to find:                    4
Number of guess vectors:                   15
Maximum subspace size:                    300
Number of vectors to save:                  4
Collapse vectors per root:                  2
Number of CSFs:                          2080
Maximum Davidson iterations:              500
Residual convergence:                 1.0e-06
Orthogonality tolerance:              1.0e-12
Use incremental sigma vectors:             No

Davidson memory usage:  12.89 MB

Guess Vectors:
  64 &  64 : closed :    -0.180389
  64 &  63 :  open  :    -0.116502
  64 &  62 :  open  :    -0.096498
  63 &  63 : closed :    -0.052615
  63 &  62 :  open  :    -0.032611
  62 &  62 : closed :    -0.012607
  64 &  61 :  open  :    -0.007122
  64 &  59 :  open  :    -0.003729
  64 &  58 :  open  :     0.016168
  64 &  60 :  open  :     0.026309
  64 &  57 :  open  :     0.055921
  63 &  61 :  open  :     0.056764
  63 &  59 :  open  :     0.060158
  64 &  56 :  open  :     0.064672
  62 &  61 :  open  :     0.076768

  Root           Eigenvalue       Energy Change        Residual
-------------------------------------------------------------------
Iteration:    0   Subspace Size:   15
Root: 1:        -0.08422770        -0.08422770         0.03628785  
Root: 2:        -0.01006876        -0.01006876         0.03243936  
Root: 3:         0.01333092         0.01333092         0.04711940  
Root: 4:         0.05232198         0.05232198         0.04525917  

Iteration:    1   Subspace Size:   19
Root: 1:        -0.08653959        -0.00231189         0.00464170  
Root: 2:        -0.01262275        -0.00255399         0.00762799  
Root: 3:         0.00859095        -0.00473997         0.01066589  
Root: 4:         0.04646245        -0.00585953         0.01506019  

Iteration:    2   Subspace Size:   23
Root: 1:        -0.08657959        -0.00004000         0.00083862  
Root: 2:        -0.01276662        -0.00014387         0.00145353  
Root: 3:         0.00832677        -0.00026418         0.00237571  
Root: 4:         0.04585874        -0.00060371         0.00621542  

Iteration:    3   Subspace Size:   27
Root: 1:        -0.08658083        -0.00000125         0.00011480  
Root: 2:        -0.01277100        -0.00000437         0.00036306  
Root: 3:         0.00831572        -0.00001105         0.00044555  
Root: 4:         0.04575350        -0.00010523         0.00212734  

Iteration:    4   Subspace Size:   31
Root: 1:        -0.08658086        -0.00000002         0.00001625  
Root: 2:        -0.01277126        -0.00000026         0.00007527  
Root: 3:         0.00831538        -0.00000034         0.00007775  
Root: 4:         0.04574221        -0.00001130         0.00068407  

Iteration:    5   Subspace Size:   35
Root: 1:        -0.08658086        -0.00000000         0.00000239  
Root: 2:        -0.01277127        -0.00000001         0.00001247  
Root: 3:         0.00831536        -0.00000001         0.00001588  
Root: 4:         0.04574123        -0.00000098         0.00017485  

Iteration:    6   Subspace Size:   39
Root: 1:        -0.08658086        -0.00000000         0.00000033  Converged
Root: 2:        -0.01277127        -0.00000000         0.00000199  
Root: 3:         0.00831536        -0.00000000         0.00000238  
Root: 4:         0.04574116        -0.00000006         0.00003507  

Iteration:    7   Subspace Size:   42
Root: 1:        -0.08658086        -0.00000000         0.00000030  Converged
Root: 2:        -0.01277127        -0.00000000         0.00000032  Converged
Root: 3:         0.00831536        -0.00000000         0.00000040  Converged
Root: 4:         0.04574116        -0.00000000         0.00000841  

Iteration:    8   Subspace Size:   43
Root: 1:        -0.08658086        -0.00000000         0.00000030  Converged
Root: 2:        -0.01277127        -0.00000000         0.00000032  Converged
Root: 3:         0.00831536        -0.00000000         0.00000041  Converged
Root: 4:         0.04574116        -0.00000000         0.00000169  

Iteration:    9   Subspace Size:   44
Root: 1:        -0.08658086        -0.00000000         0.00000030  Converged
Root: 2:        -0.01277127        -0.00000000         0.00000032  Converged
Root: 3:         0.00831536        -0.00000000         0.00000040  Converged
Root: 4:         0.04574116        -0.00000000         0.00000032  Converged

Davidson converged in 9 iterations
44 sigma vectors were formed

      Davidson Diagonalization Parameters
-----------------------------------------------
Number of roots to find:                    4
Number of guess vectors:                   15
Maximum subspace size:                    300
Number of vectors to save:                  4
Collapse vectors per root:                  2
Number of CSFs:                          2016
Maximum Davidson iterations:              500
Residual convergence:                 1.0e-06
Orthogonality tolerance:              1.0e-12
Use incremental sigma vectors:             No

Davidson memory usage:  12.58 MB

Guess Vectors:
  64 &  63 :  open  :    -0.116502
  64 &  62 :  open  :    -0.096498
  63 &  62 :  open  :    -0.032611
  64 &  61 :  open  :    -0.007122
  64 &  59 :  open  :    -0.003729
  64 &  58 :  open  :     0.016168
  64 &  60 :  open  :     0.026309
  64 &  57 :  open  :     0.055921
  63 &  61 :  open  :     0.056764
  63 &  59 :  open  :     0.060158
  64 &  56 :  open  :     0.064672
  62 &  61 :  open  :     0.076768
  63 &  58 :  open  :     0.080055
  62 &  59 :  open  :     0.080162
  64 &  55 :  open  :     0.080416

  Root           Eigenvalue       Energy Change        Residual
-------------------------------------------------------------------
Iteration:    0   Subspace Size:   15
Root: 1:        -0.03611889        -0.03611889         0.02262296  
Root: 2:        -0.00825953        -0.00825953         0.02146324  
Root: 3:         0.04918137         0.04918137         0.02192110  
Root: 4:         0.07240587         0.07240587         0.03201479  

Iteration:    1   Subspace Size:   19
Root: 1:        -0.03744889        -0.00133000         0.00314678  
Root: 2:        -0.00948203        -0.00122249         0.00373303  
Root: 3:         0.04749395        -0.00168741         0.00539253  
Root: 4:         0.06863281        -0.00377306         0.01485410  

Iteration:    2   Subspace Size:   23
Root: 1:        -0.03747221        -0.00002332         0.00040457  
Root: 2:        -0.00951605        -0.00003403         0.00076370  
Root: 3:         0.04740131        -0.00009265         0.00089805  
Root: 4:         0.06804320        -0.00058961         0.00301638  

Iteration:    3   Subspace Size:   27
Root: 1:        -0.03747257        -0.00000036         0.00005705  
Root: 2:        -0.00951743        -0.00000138         0.00012934  
Root: 3:         0.04739911        -0.00000220         0.00020059  
Root: 4:         0.06801716        -0.00002604         0.00074301  

Iteration:    4   Subspace Size:   31
Root: 1:        -0.03747258        -0.00000001         0.00000798  
Root: 2:        -0.00951747        -0.00000004         0.00002260  
Root: 3:         0.04739899        -0.00000011         0.00003926  
Root: 4:         0.06801554        -0.00000163         0.00017722  

Iteration:    5   Subspace Size:   35
Root: 1:        -0.03747258        -0.00000000         0.00000112  
Root: 2:        -0.00951747        -0.00000000         0.00000353  
Root: 3:         0.04739899        -0.00000000         0.00000677  
Root: 4:         0.06801546        -0.00000008         0.00005069  

Iteration:    6   Subspace Size:   39
Root: 1:        -0.03747258        -0.00000000         0.00000014  Converged
Root: 2:        -0.00951747        -0.00000000         0.00000052  Converged
Root: 3:         0.04739899        -0.00000000         0.00000128  
Root: 4:         0.06801545        -0.00000001         0.00001294  

Iteration:    7   Subspace Size:   41
Root: 1:        -0.03747258        -0.00000000         0.00000014  Converged
Root: 2:        -0.00951747        -0.00000000         0.00000048  Converged
Root: 3:         0.04739899        -0.00000000         0.00000022  Converged
Root: 4:         0.06801545        -0.00000000         0.00000384  

Iteration:    8   Subspace Size:   42
Root: 1:        -0.03747258        -0.00000000         0.00000014  Converged
Root: 2:        -0.00951747        -0.00000000         0.00000048  Converged
Root: 3:         0.04739899        -0.00000000         0.00000022  Converged
Root: 4:         0.06801545        -0.00000000         0.00000111  

Iteration:    9   Subspace Size:   43
Root: 1:        -0.03747258         0.00000000         0.00000014  Converged
Root: 2:        -0.00951747        -0.00000000         0.00000048  Converged
Root: 3:         0.04739899        -0.00000000         0.00000021  Converged
Root: 4:         0.06801545        -0.00000000         0.00000032  Converged

 in gcp call
 n=          32
 coors(1) =   -9.12335050912457        2.19772490489957     
 -0.483741160896807     
 coors(2) =   -7.55548601983220        2.87554464678131     
   1.41448520061534     
 elements:            7           6
 gcp_e =   0.000000000000000E+000
 echo:  F
 pbc:  F
 method =pbeh3c              
Davidson converged in 9 iterations
43 sigma vectors were formed

Building Xtilde...

Building Z-vector RHS...

 Generating 2nd functional diffs
Solving CPSCF equations
Using DIIS solver

 Iter         Residual      
------  --------------------
    1      3.602640418114
    2      7.847621917877
    3      0.783458331101
    4      0.092163738367
    5      0.015256583060
    6      0.006651548313
    7      0.002918113177
    8      0.001239761103
    9      0.000447443883
   10      0.000244923854
   11      0.000096194747
   12      0.000048495487
   13      0.000008479173
   14      0.000004998512
   15      0.000001197296
   16      0.000000922605

CPSCF converged

Building X...

Computing grad Generating 2nd functional diffs
 Generating 2nd functional diffs
  Root   Mult.   Total Energy (a.u.)   Ex. Energy (a.u.)     Ex. Energy (eV)     Ex. Energy (nm)        Osc. (a.u.)  
-------------------------------------------------------------------------------------------------------------------
     1  singlet       -779.58724952
     2  triplet       -779.53814124          0.04910828          1.33630407        927.81443704          0.00000000
     3  singlet       -779.51343993          0.07380959          2.00846075        617.30965155          0.12425658
     4  triplet       -779.51018613          0.07706338          2.09700101        591.24540401          0.00000000
     5  singlet       -779.49235330          0.09489622          2.58225710        480.13894722          0.44554730
     6  singlet       -779.45492750          0.13232202          3.60066471        344.33703442          0.09187944
     7  triplet       -779.45326967          0.13397984          3.64577647        340.07630902          0.00000000
     8  triplet       -779.43265321          0.15459631          4.20677882        294.72483840          0.00000000

Singlet  1: Largest CI coefficients:
  64  &  64 : closed :  -0.985644
  63  &  63 : closed :   0.125904

Triplet  2: Largest CI coefficients:
  63  &  64 :  open  :   0.699616
  64  &  63 :  open  :  -0.699616

Singlet  3: Largest CI coefficients:
  62  &  64 :  open  :  -0.510065
  64  &  62 :  open  :  -0.510065
  63  &  64 :  open  :  -0.422539
  64  &  63 :  open  :  -0.422539
  62  &  63 :  open  :  -0.197722
  63  &  62 :  open  :  -0.197722
  63  &  63 : closed :  -0.146800

Triplet  4: Largest CI coefficients:
  62  &  64 :  open  :   0.660686
  64  &  62 :  open  :  -0.660686
  62  &  63 :  open  :   0.242185
  63  &  62 :  open  :  -0.242185

Singlet  5: Largest CI coefficients:
  63  &  64 :  open  :   0.553132
  64  &  63 :  open  :   0.553132
  62  &  64 :  open  :  -0.401684
  64  &  62 :  open  :  -0.401684
  62  &  63 :  open  :  -0.127089
  63  &  62 :  open  :  -0.127089

Singlet  6: Largest CI coefficients:
  63  &  63 : closed :  -0.703645
  61  &  64 :  open  :  -0.420998
  64  &  61 :  open  :  -0.420998
  61  &  63 :  open  :  -0.129041
  63  &  61 :  open  :  -0.129041
  62  &  64 :  open  :   0.126646
  64  &  62 :  open  :   0.126646
  64  &  64 : closed :  -0.115612
  58  &  64 :  open  :  -0.106886
  64  &  58 :  open  :  -0.106886

Triplet  7: Largest CI coefficients:
  61  &  64 :  open  :   0.676207
  64  &  61 :  open  :  -0.676207
  62  &  63 :  open  :   0.104380
  63  &  62 :  open  :  -0.104380

Triplet  8: Largest CI coefficients:
  62  &  63 :  open  :   0.620004
  63  &  62 :  open  :  -0.620004
  62  &  64 :  open  :  -0.213531
  64  &  62 :  open  :   0.213531
  61  &  62 :  open  :   0.121747
  62  &  61 :  open  :  -0.121747
  61  &  64 :  open  :  -0.119061
  64  &  61 :  open  :   0.119061

Singlet state dipole moments:

  Root       Dx         Dy         Dz         |D|  (Debye)
------------------------------------------------------------
     1   -12.5016     0.3519     1.3731    12.5816
     2    -9.0898     0.8648    -1.3352     9.2279
     3   -11.2613     0.0095     1.5229    11.3639
     4    -5.4298    -0.6700     0.7271     5.5191

Triplet state dipole moments:

  Root       Dx         Dy         Dz         |D|  (Debye)
------------------------------------------------------------
     1   -12.5299    -0.1552     1.8320    12.6641
     2    -7.5958     1.1433    -2.3494     8.0326
     3     3.9498    -1.2672    -0.6759     4.2028
     4    -0.6616    -1.0227    -0.5212     1.3249

Transition dipole moments between singlet states:

    Transition       Tx         Ty         Tz         |T| (a.u.)
------------------------------------------------------------------
     1 ->    2    -1.5506     0.3336    -0.0984     1.5891
     1 ->    3     2.6110    -0.4718    -0.0513     2.6538
     1 ->    4     0.9282    -0.2579     0.3368     1.0206
     2 ->    3     0.9200     0.2522    -0.8774     1.2961
     2 ->    4    -1.9211     0.3836    -0.0880     1.9610
     3 ->    4     1.4150    -0.3936     0.2084     1.4834

Transition dipole moments between triplet states:

    Transition       Tx         Ty         Tz         |T| (a.u.)
------------------------------------------------------------------
     1 ->    2     0.4508     0.0572    -0.3184     0.5549
     1 ->    3     0.3775     0.1816    -0.5441     0.6867
     1 ->    4    -0.3467    -0.0044     0.1320     0.3710
     2 ->    3    -0.9821     0.1728     0.0056     0.9972
     2 ->    4    -2.0013     0.3501    -0.0648     2.0327
     3 ->    4    -0.5056     0.0958    -0.0532     0.5174

Magnetic transition dipole moments and rotational strengths:

 Transition      Lx         Ly         Lz       R(len)     R(vel) (a.u.)
------------------------------------------------------------------------
 1 ->    2    -0.0000    -0.0751     0.3925     0.0636    -0.2446
 1 ->    3     0.3885    -0.5737    -0.0479    -1.2875    -9.9278
 1 ->    4     0.1617     0.0571    -0.1126    -0.0974    -0.2254

Electric transition quadrupole moments (Cartesian):

 Transition      Qxy        Qxz        Qyz        Qxx        Qyy        Qzz       norm (a.u.)
----------------------------------------------------------------------------------------------
 1 ->    2    -1.2535     0.3783     0.2024     5.7680     0.0951    -0.0475     5.9192
 1 ->    3     1.9134    -0.3115    -0.0788   -12.0713    -0.4836     0.0507    12.2359
 1 ->    4    -0.6405     0.0338     0.0834     6.6992     0.1212    -0.1749     6.7338


|FINAL Target State Energy: -779.513439927007 a.u.
 Energy calculation finished, energy: -7.794923533E+02

Converting Cartesians to HDLC
 Wolfe conditions fulfilled, increasing trust radius
Testing convergence  in cycle    5
    Energy  3.2842E-04 Target: 5.0000E-04 converged?  yes
  Max step  1.3256E-02 Target: 4.0000E-03 converged?   no
  RMS step  4.6209E-03 Target: 2.6667E-03 converged?   no
  Max grad  4.8829E-03 Target: 1.0000E-03 converged?   no
  RMS grad  1.4807E-03 Target: 6.6667E-04 converged?   no
 Predicted step length 1.1517E-01
 Trust radius          5.0000E-01

Converting HDLC to Cartesians
 in gcp call
 n=          32
 coors(1) =   -9.11046760743972        2.16470411533892     
 -0.508015388700326     
 coors(2) =   -7.56863344467377        2.87351521926249     
   1.40003872652420     
 elements:            7           6
 gcp_e =    1.00000000000000     
 echo:  F
 pbc:  F
 method =pbeh3c              
RMSD coordinate change for step 5 is  6.943e-02
DFTD Energy:    -0.0211554 hartree
gCP Energy:     0.0554706 hartree
| Total AOs: 316    Total MOs: 298
Setting up the DFT grid...
| time to set the grid = 0.06 s
DFT grid points: 367726 (11491 points/atom)

                      *** Start SCF Iterations ***

 Iter     DIIS Error       Energy change      Electrons        XC Energy           Energy        Time(s)
----------------------------------------------------------------------------------------------------------
Initial temperature is 0.250000
| Skip purify step
|    1     0.0282103431    -772.1552735315   125.9847489115   -63.8508838824    -772.1552735315     1.43  
|    2     0.0023886095      -0.0135425975   125.9999709907   -63.8601670661    -772.1688161290     1.32  
|    3     0.0014070974      -0.0002030411   125.9999710513   -63.8526054821    -772.1690191701     1.29  
|    4     0.0004160110      -0.0001275199   125.9999709992   -63.8560301897    -772.1691466900     1.27  
|    5     0.0003762582      -0.0000069968   125.9999710068   -63.8564167281    -772.1691536868     1.24  
|    6     0.0001431099      -0.0000061677   125.9999710105   -63.8562712607    -772.1691598544     1.22  
|    7     0.0000346068      -0.0000009537   125.9999710077   -63.8560478371    -772.1691608081     1.20  
----------------------------------------------------------------------------------------------------------
FINAL ENERGY: -772.1691608081 a.u.
Fractional Occupation Entropy: 0.0000000000
Mermin Free Energy:            -772.1691608081
DISPERSION CONTRIBUTION TO ENERGY: -0.0211554282 a.u.
GCP BSSE CORRECTION: 0.0554705531 a.u.
HOMO-LUMO GAP: 1.845 eV
CENTER OF MASS: {-0.080904, -0.133527, 0.057771} ANGS
DIPOLE MOMENT: {-6.985252, 0.750066, -1.529379} (|D| = 7.189948) DEBYE

Running Mulliken population analysis...


  Restricted hh-TDA Parameters
--------------------------------------------
Number of occupied orbitals:            64
Number of virtual orbitals:            234
Number of molecular orbitals:          298
Number of basis functions:             316
Multiplicity of target state:      singlet

 Generating 2nd functional diffs
Reference energy:             -779.4992855533
Number of electrons:           127.9999705475
XC energy:                     -65.1702195429

      Davidson Diagonalization Parameters
-----------------------------------------------
Number of roots to find:                    4
Number of guess vectors:                   15
Maximum subspace size:                    300
Number of vectors to save:                  4
Collapse vectors per root:                  2
Number of CSFs:                          2080
Maximum Davidson iterations:              500
Residual convergence:                 1.0e-06
Orthogonality tolerance:              1.0e-12
Use incremental sigma vectors:             No

Davidson memory usage:  12.89 MB

Guess Vectors:
  64 &  64 : closed :    -0.181371
  64 &  63 :  open  :    -0.118003
  64 &  62 :  open  :    -0.099071
  63 &  63 : closed :    -0.054635
  63 &  62 :  open  :    -0.035703
  62 &  62 : closed :    -0.016770
  64 &  61 :  open  :    -0.007345
  64 &  59 :  open  :    -0.003602
  64 &  58 :  open  :     0.014995
  64 &  60 :  open  :     0.026305
  64 &  57 :  open  :     0.054880
  63 &  61 :  open  :     0.056023
  63 &  59 :  open  :     0.059766
  64 &  56 :  open  :     0.063619
  62 &  61 :  open  :     0.074956

  Root           Eigenvalue       Energy Change        Residual
-------------------------------------------------------------------
Iteration:    0   Subspace Size:   15
Root: 1:        -0.08522966        -0.08522966         0.03604760  
Root: 2:        -0.01103456        -0.01103456         0.03222516  
Root: 3:         0.01106693         0.01106693         0.04717623  
Root: 4:         0.05134740         0.05134740         0.04587261  

Iteration:    1   Subspace Size:   19
Root: 1:        -0.08750859        -0.00227893         0.00460491  
Root: 2:        -0.01354836        -0.00251380         0.00768430  
Root: 3:         0.00635381        -0.00471312         0.01073343  
Root: 4:         0.04552940        -0.00581800         0.01547630  

Iteration:    2   Subspace Size:   23
Root: 1:        -0.08754793        -0.00003934         0.00083461  
Root: 2:        -0.01369469        -0.00014632         0.00148666  
Root: 3:         0.00608341        -0.00027040         0.00235208  
Root: 4:         0.04488133        -0.00064807         0.00658210  

Iteration:    3   Subspace Size:   27
Root: 1:        -0.08754916        -0.00000123         0.00011395  
Root: 2:        -0.01369922        -0.00000453         0.00037099  
Root: 3:         0.00607276        -0.00001065         0.00043318  
Root: 4:         0.04476492        -0.00011641         0.00227446  

Iteration:    4   Subspace Size:   31
Root: 1:        -0.08754918        -0.00000002         0.00001574  
Root: 2:        -0.01369949        -0.00000027         0.00007763  
Root: 3:         0.00607243        -0.00000032         0.00007718  
Root: 4:         0.04475196        -0.00001296         0.00072207  

Iteration:    5   Subspace Size:   35
Root: 1:        -0.08754918        -0.00000000         0.00000229  
Root: 2:        -0.01369950        -0.00000001         0.00001286  
Root: 3:         0.00607242        -0.00000001         0.00001608  
Root: 4:         0.04475085        -0.00000111         0.00018911  

Iteration:    6   Subspace Size:   39
Root: 1:        -0.08754918        -0.00000000         0.00000031  Converged
Root: 2:        -0.01369950        -0.00000000         0.00000205  
Root: 3:         0.00607242        -0.00000000         0.00000258  
Root: 4:         0.04475077        -0.00000008         0.00003988  

Iteration:    7   Subspace Size:   42
Root: 1:        -0.08754918        -0.00000000         0.00000029  Converged
Root: 2:        -0.01369950        -0.00000000         0.00000033  Converged
Root: 3:         0.00607242        -0.00000000         0.00000045  Converged
Root: 4:         0.04475077        -0.00000000         0.00000971  

Iteration:    8   Subspace Size:   43
Root: 1:        -0.08754918        -0.00000000         0.00000029  Converged
Root: 2:        -0.01369950        -0.00000000         0.00000032  Converged
Root: 3:         0.00607242        -0.00000000         0.00000044  Converged
Root: 4:         0.04475077        -0.00000000         0.00000196  

Iteration:    9   Subspace Size:   44
Root: 1:        -0.08754918        -0.00000000         0.00000028  Converged
Root: 2:        -0.01369950        -0.00000000         0.00000033  Converged
Root: 3:         0.00607242        -0.00000000         0.00000044  Converged
Root: 4:         0.04475077        -0.00000000         0.00000037  Converged

Davidson converged in 9 iterations
44 sigma vectors were formed

      Davidson Diagonalization Parameters
-----------------------------------------------
Number of roots to find:                    4
Number of guess vectors:                   15
Maximum subspace size:                    300
Number of vectors to save:                  4
Collapse vectors per root:                  2
Number of CSFs:                          2016
Maximum Davidson iterations:              500
Residual convergence:                 1.0e-06
Orthogonality tolerance:              1.0e-12
Use incremental sigma vectors:             No

Davidson memory usage:  12.58 MB

Guess Vectors:
  64 &  63 :  open  :    -0.118003
  64 &  62 :  open  :    -0.099071
  63 &  62 :  open  :    -0.035703
  64 &  61 :  open  :    -0.007345
  64 &  59 :  open  :    -0.003602
  64 &  58 :  open  :     0.014995
  64 &  60 :  open  :     0.026305
  64 &  57 :  open  :     0.054880
  63 &  61 :  open  :     0.056023
  63 &  59 :  open  :     0.059766
  64 &  56 :  open  :     0.063619
  62 &  61 :  open  :     0.074956
  63 &  58 :  open  :     0.078363
  64 &  55 :  open  :     0.078376
  62 &  59 :  open  :     0.078699

  Root           Eigenvalue       Energy Change        Residual
-------------------------------------------------------------------
Iteration:    0   Subspace Size:   15
Root: 1:        -0.03759046        -0.03759046         0.02239165  
Root: 2:        -0.01022971        -0.01022971         0.02163194  
Root: 3:         0.04883111         0.04883111         0.02192931  
Root: 4:         0.07018228         0.07018228         0.03263746  

Iteration:    1   Subspace Size:   19
Root: 1:        -0.03888644        -0.00129598         0.00318086  
Root: 2:        -0.01146638        -0.00123667         0.00381012  
Root: 3:         0.04714814        -0.00168297         0.00550129  
Root: 4:         0.06631021        -0.00387207         0.01528942  

Iteration:    2   Subspace Size:   23
Root: 1:        -0.03891032        -0.00002388         0.00040603  
Root: 2:        -0.01150168        -0.00003531         0.00077673  
Root: 3:         0.04705167        -0.00009647         0.00090053  
Root: 4:         0.06568847        -0.00062174         0.00313938  

Iteration:    3   Subspace Size:   27
Root: 1:        -0.03891069        -0.00000037         0.00005708  
Root: 2:        -0.01150310        -0.00000141         0.00013406  
Root: 3:         0.04704947        -0.00000220         0.00019258  
Root: 4:         0.06565997        -0.00002850         0.00080074  

Iteration:    4   Subspace Size:   31
Root: 1:        -0.03891069        -0.00000001         0.00000798  
Root: 2:        -0.01150314        -0.00000004         0.00002374  
Root: 3:         0.04704937        -0.00000010         0.00003760  
Root: 4:         0.06565801        -0.00000195         0.00020199  

Iteration:    5   Subspace Size:   35
Root: 1:        -0.03891069        -0.00000000         0.00000113  
Root: 2:        -0.01150314        -0.00000000         0.00000378  
Root: 3:         0.04704937        -0.00000000         0.00000671  
Root: 4:         0.06565790        -0.00000012         0.00005992  

Iteration:    6   Subspace Size:   39
Root: 1:        -0.03891069        -0.00000000         0.00000014  Converged
Root: 2:        -0.01150314        -0.00000000         0.00000057  Converged
Root: 3:         0.04704937        -0.00000000         0.00000140  
Root: 4:         0.06565789        -0.00000001         0.00001425  

Iteration:    7   Subspace Size:   41
Root: 1:        -0.03891069        -0.00000000         0.00000014  Converged
Root: 2:        -0.01150314        -0.00000000         0.00000053  Converged
Root: 3:         0.04704937        -0.00000000         0.00000027  Converged
Root: 4:         0.06565789        -0.00000000         0.00000312  

Iteration:    8   Subspace Size:   42
Root: 1:        -0.03891069        -0.00000000         0.00000014  Converged
Root: 2:        -0.01150314        -0.00000000         0.00000052  Converged
Root: 3:         0.04704937        -0.00000000         0.00000027  Converged
Root: 4:         0.06565789        -0.00000000         0.00000069  Converged

 in gcp call
 n=          32
 coors(1) =   -9.11046760743972        2.16470411533892     
 -0.508015388700326     
 coors(2) =   -7.56863344467377        2.87351521926249     
   1.40003872652420     
 elements:            7           6
 gcp_e =   0.000000000000000E+000
 echo:  F
 pbc:  F
 method =pbeh3c              
Davidson converged in 8 iterations
42 sigma vectors were formed

Building Xtilde...

Building Z-vector RHS...

 Generating 2nd functional diffs
Solving CPSCF equations
Using DIIS solver

 Iter         Residual      
------  --------------------
    1      3.583416637946
    2      7.868240305558
    3      0.784013328294
    4      0.089648852849
    5      0.015435884826
    6      0.006428911373
    7      0.002797297123
    8      0.001235798091
    9      0.000494008162
   10      0.000264305901
   11      0.000100453000
   12      0.000049072301
   13      0.000008455771
   14      0.000005102697
   15      0.000001263814
   16      0.000000942455

CPSCF converged

Building X...

Computing grad Generating 2nd functional diffs
 Generating 2nd functional diffs
  Root   Mult.   Total Energy (a.u.)   Ex. Energy (a.u.)     Ex. Energy (eV)     Ex. Energy (nm)        Osc. (a.u.)  
-------------------------------------------------------------------------------------------------------------------
     1  singlet       -779.58683474
     2  triplet       -779.53819625          0.04863849          1.32352050        936.77597308          0.00000000
     3  singlet       -779.51298506          0.07384968          2.00955174        616.97451372          0.11105058
     4  triplet       -779.51078869          0.07604605          2.06931784        599.15503640          0.00000000
     5  singlet       -779.49321313          0.09362161          2.54757315        486.67580208          0.45014686
     6  singlet       -779.45453479          0.13229995          3.60006426        344.39446575          0.08545890
     7  triplet       -779.45223619          0.13459855          3.66261230        338.51309013          0.00000000
     8  triplet       -779.43362767          0.15320707          4.16897588        297.39730875          0.00000000

Singlet  1: Largest CI coefficients:
  64  &  64 : closed :   0.985407
  63  &  63 : closed :  -0.128200

Triplet  2: Largest CI coefficients:
  63  &  64 :  open  :  -0.699985
  64  &  63 :  open  :   0.699985

Singlet  3: Largest CI coefficients:
  62  &  64 :  open  :  -0.527341
  64  &  62 :  open  :  -0.527341
  63  &  64 :  open  :  -0.399277
  64  &  63 :  open  :  -0.399277
  62  &  63 :  open  :  -0.207276
  63  &  62 :  open  :  -0.207276
  63  &  63 : closed :  -0.134217

Triplet  4: Largest CI coefficients:
  62  &  64 :  open  :   0.660295
  64  &  62 :  open  :  -0.660295
  62  &  63 :  open  :   0.244018
  63  &  62 :  open  :  -0.244018

Singlet  5: Largest CI coefficients:
  63  &  64 :  open  :  -0.570383
  64  &  63 :  open  :  -0.570383
  62  &  64 :  open  :   0.379159
  64  &  62 :  open  :   0.379159
  62  &  63 :  open  :   0.125025
  63  &  62 :  open  :   0.125025

Singlet  6: Largest CI coefficients:
  63  &  63 : closed :   0.725534
  61  &  64 :  open  :   0.402048
  64  &  61 :  open  :   0.402048
  61  &  63 :  open  :   0.128868
  63  &  61 :  open  :   0.128868
  64  &  64 : closed :   0.119305
  62  &  64 :  open  :  -0.116848
  64  &  62 :  open  :  -0.116848
  58  &  64 :  open  :   0.112554
  64  &  58 :  open  :   0.112554

Triplet  7: Largest CI coefficients:
  61  &  64 :  open  :   0.675719
  64  &  61 :  open  :  -0.675719
  62  &  63 :  open  :   0.109266
  63  &  62 :  open  :  -0.109266

Triplet  8: Largest CI coefficients:
  62  &  63 :  open  :   0.623127
  63  &  62 :  open  :  -0.623127
  62  &  64 :  open  :  -0.216624
  64  &  62 :  open  :   0.216624
  61  &  64 :  open  :  -0.125593
  64  &  61 :  open  :   0.125593
  61  &  62 :  open  :   0.121083
  62  &  61 :  open  :  -0.121083

Singlet state dipole moments:

  Root       Dx         Dy         Dz         |D|  (Debye)
------------------------------------------------------------
     1   -12.3856     0.2431     1.3479    12.4611
     2    -8.9143     0.9644    -1.3550     9.0681
     3   -11.4037    -0.0096     1.5986    11.5152
     4    -6.0525    -0.7197     0.8606     6.1556

Triplet state dipole moments:

  Root       Dx         Dy         Dz         |D|  (Debye)
------------------------------------------------------------
     1   -12.4866    -0.2372     1.9108    12.6342
     2    -7.5211     1.3172    -2.3165     7.9792
     3     4.0552    -1.4282    -0.8243     4.3777
     4    -0.6661    -0.7959    -0.4252     1.1216

Transition dipole moments between singlet states:

    Transition       Tx         Ty         Tz         |T| (a.u.)
------------------------------------------------------------------
     1 ->    2     1.4659    -0.3054     0.1157     1.5019
     1 ->    3     2.6507    -0.4305    -0.0262     2.6856
     1 ->    4     0.8918    -0.2800     0.3087     0.9843
     2 ->    3    -0.8881    -0.2929     0.8407     1.2574
     2 ->    4     1.8595    -0.3573     0.0873     1.8955
     3 ->    4     1.5887    -0.3951     0.2257     1.6526

Transition dipole moments between triplet states:

    Transition       Tx         Ty         Tz         |T| (a.u.)
------------------------------------------------------------------
     1 ->    2    -0.3635    -0.0467     0.2591     0.4488
     1 ->    3    -0.3835    -0.2135     0.5250     0.6843
     1 ->    4     0.2905     0.0303    -0.1394     0.3237
     2 ->    3    -0.9131     0.1772     0.0071     0.9302
     2 ->    4    -2.0102     0.3332    -0.0747     2.0390
     3 ->    4    -0.5220     0.1189    -0.0214     0.5358

Magnetic transition dipole moments and rotational strengths:

 Transition      Lx         Ly         Lz       R(len)     R(vel) (a.u.)
------------------------------------------------------------------------
 1 ->    2     0.0005     0.1084    -0.3584     0.0739    -0.2830
 1 ->    3     0.3867    -0.6011    -0.0722    -1.2858   -13.3558
 1 ->    4     0.1548     0.0563    -0.0845    -0.0962    -0.2345

Electric transition quadrupole moments (Cartesian):

 Transition      Qxy        Qxz        Qyz        Qxx        Qyy        Qzz       norm (a.u.)
----------------------------------------------------------------------------------------------
 1 ->    2     1.1745    -0.3408    -0.1996    -5.5452    -0.0603     0.0191     5.6823
 1 ->    3     1.9492    -0.2491    -0.1334   -12.0637    -0.4496    -0.0012    12.2317
 1 ->    4    -0.7220    -0.0457     0.1436     6.2677     0.1167    -0.0999     6.3128


|FINAL Target State Energy: -779.512985057046 a.u.
 Energy calculation finished, energy: -7.794932131E+02

Converting Cartesians to HDLC
 Wolfe conditions fulfilled, increasing trust radius
Testing convergence  in cycle    6
    Energy  8.5984E-04 Target: 5.0000E-04 converged?   no
  Max step  3.6930E-02 Target: 4.0000E-03 converged?   no
  RMS step  1.2140E-02 Target: 2.6667E-03 converged?   no
  Max grad  4.3371E-03 Target: 1.0000E-03 converged?   no
  RMS grad  1.5181E-03 Target: 6.6667E-04 converged?   no
 Predicted step length 2.2566E-01
 Trust radius          5.0000E-01

Converting HDLC to Cartesians
 in gcp call
 n=          32
 coors(1) =   -9.04637115801957        2.11280248610155     
 -0.550906392125663     
 coors(2) =   -7.52757898471805        2.87309135103385     
   1.35032026794635     
 elements:            7           6
 gcp_e =    1.00000000000000     
 echo:  F
 pbc:  F
 method =pbeh3c              
RMSD coordinate change for step 6 is  1.166e-01
DFTD Energy:    -0.0212264 hartree
gCP Energy:     0.0555040 hartree
| Total AOs: 316    Total MOs: 298
Setting up the DFT grid...
| time to set the grid = 0.06 s
DFT grid points: 367661 (11489 points/atom)

                      *** Start SCF Iterations ***

 Iter     DIIS Error       Energy change      Electrons        XC Energy           Energy        Time(s)
----------------------------------------------------------------------------------------------------------
Initial temperature is 0.250000
| Skip purify step
|    1     0.0535209618    -772.1481790650   125.9683911941   -63.8502852484    -772.1481790650     1.46  
|    2     0.0044204352      -0.0157706889   125.9999967436   -63.8739827104    -772.1639497539     1.38  
|    3     0.0032786405      -0.0003085276   125.9999965092   -63.8563564213    -772.1642582815     1.35  
|    4     0.0012619231      -0.0007827436   125.9999965420   -63.8639469718    -772.1650410250     1.33  
|    5     0.0007229400      -0.0000570124   125.9999964887   -63.8650345015    -772.1650980374     1.29  
|    6     0.0002189488      -0.0000420855   125.9999964917   -63.8649595497    -772.1651401230     1.28  
|    7     0.0000734713      -0.0000041215   125.9999964894   -63.8645270689    -772.1651442444     1.24  
|    8     0.0000196781      -0.0000001680   125.9999964873   -63.8644125917    -772.1651444124     1.23  
----------------------------------------------------------------------------------------------------------
FINAL ENERGY: -772.1651444124 a.u.
Fractional Occupation Entropy: 0.0000000000
Mermin Free Energy:            -772.1651444124
DISPERSION CONTRIBUTION TO ENERGY: -0.0212263913 a.u.
GCP BSSE CORRECTION: 0.0555039737 a.u.
HOMO-LUMO GAP: 1.789 eV
CENTER OF MASS: {-0.084407, -0.118761, 0.070736} ANGS
DIPOLE MOMENT: {-7.109802, 0.244361, -1.981772} (|D| = 7.384878) DEBYE

Running Mulliken population analysis...


  Restricted hh-TDA Parameters
--------------------------------------------
Number of occupied orbitals:            64
Number of virtual orbitals:            234
Number of molecular orbitals:          298
Number of basis functions:             316
Multiplicity of target state:      singlet

 Generating 2nd functional diffs
Reference energy:             -779.4943911935
Number of electrons:           127.9999964314
XC energy:                     -65.1787600931

      Davidson Diagonalization Parameters
-----------------------------------------------
Number of roots to find:                    4
Number of guess vectors:                   15
Maximum subspace size:                    300
Number of vectors to save:                  4
Collapse vectors per root:                  2
Number of CSFs:                          2080
Maximum Davidson iterations:              500
Residual convergence:                 1.0e-06
Orthogonality tolerance:              1.0e-12
Use incremental sigma vectors:             No

Davidson memory usage:  12.89 MB

Guess Vectors:
  64 &  64 : closed :    -0.183655
  64 &  63 :  open  :    -0.122070
  64 &  62 :  open  :    -0.104900
  63 &  63 : closed :    -0.060486
  63 &  62 :  open  :    -0.043316
  62 &  62 : closed :    -0.026146
  64 &  61 :  open  :    -0.009707
  64 &  59 :  open  :    -0.007282
  64 &  58 :  open  :     0.012106
  64 &  60 :  open  :     0.024360
  63 &  61 :  open  :     0.051877
  64 &  57 :  open  :     0.053400
  63 &  59 :  open  :     0.054302
  64 &  56 :  open  :     0.061960
  62 &  61 :  open  :     0.069047

  Root           Eigenvalue       Energy Change        Residual
-------------------------------------------------------------------
Iteration:    0   Subspace Size:   15
Root: 1:        -0.08638175        -0.08638175         0.03596712  
Root: 2:        -0.01213880        -0.01213880         0.03193295  
Root: 3:         0.00541225         0.00541225         0.04777121  
Root: 4:         0.04789103         0.04789103         0.04730764  

Iteration:    1   Subspace Size:   19
Root: 1:        -0.08865370        -0.00227195         0.00466342  
Root: 2:        -0.01465302        -0.00251422         0.00807392  
Root: 3:         0.00062516        -0.00478708         0.01091154  
Root: 4:         0.04221692        -0.00567412         0.01614769  

Iteration:    2   Subspace Size:   23
Root: 1:        -0.08869423        -0.00004053         0.00084816  
Root: 2:        -0.01481443        -0.00016141         0.00161211  
Root: 3:         0.00033926        -0.00028590         0.00234481  
Root: 4:         0.04147777        -0.00073915         0.00673267  

Iteration:    3   Subspace Size:   27
Root: 1:        -0.08869551        -0.00000127         0.00011819  
Root: 2:        -0.01481982        -0.00000539         0.00037396  
Root: 3:         0.00032897        -0.00001030         0.00043844  
Root: 4:         0.04135455        -0.00012322         0.00232620  

Iteration:    4   Subspace Size:   31
Root: 1:        -0.08869553        -0.00000002         0.00001601  
Root: 2:        -0.01482009        -0.00000027         0.00008388  
Root: 3:         0.00032864        -0.00000032         0.00008177  
Root: 4:         0.04134165        -0.00001290         0.00071829  

Iteration:    5   Subspace Size:   35
Root: 1:        -0.08869553        -0.00000000         0.00000223  
Root: 2:        -0.01482010        -0.00000001         0.00001394  
Root: 3:         0.00032863        -0.00000001         0.00001780  
Root: 4:         0.04134054        -0.00000111         0.00018073  

Iteration:    6   Subspace Size:   39
Root: 1:        -0.08869553        -0.00000000         0.00000030  Converged
Root: 2:        -0.01482010        -0.00000000         0.00000220  
Root: 3:         0.00032863        -0.00000000         0.00000289  
Root: 4:         0.04134047        -0.00000007         0.00004047  

Iteration:    7   Subspace Size:   42
Root: 1:        -0.08869553        -0.00000000         0.00000029  Converged
Root: 2:        -0.01482010        -0.00000000         0.00000036  Converged
Root: 3:         0.00032863        -0.00000000         0.00000047  Converged
Root: 4:         0.04134047        -0.00000000         0.00001010  

Iteration:    8   Subspace Size:   43
Root: 1:        -0.08869553        -0.00000000         0.00000029  Converged
Root: 2:        -0.01482010        -0.00000000         0.00000035  Converged
Root: 3:         0.00032863        -0.00000000         0.00000047  Converged
Root: 4:         0.04134047        -0.00000000         0.00000216  

Iteration:    9   Subspace Size:   44
Root: 1:        -0.08869553        -0.00000000         0.00000028  Converged
Root: 2:        -0.01482010        -0.00000000         0.00000035  Converged
Root: 3:         0.00032863        -0.00000000         0.00000047  Converged
Root: 4:         0.04134047        -0.00000000         0.00000043  Converged

Davidson converged in 9 iterations
44 sigma vectors were formed

      Davidson Diagonalization Parameters
-----------------------------------------------
Number of roots to find:                    4
Number of guess vectors:                   15
Maximum subspace size:                    300
Number of vectors to save:                  4
Collapse vectors per root:                  2
Number of CSFs:                          2016
Maximum Davidson iterations:              500
Residual convergence:                 1.0e-06
Orthogonality tolerance:              1.0e-12
Use incremental sigma vectors:             No

Davidson memory usage:  12.58 MB

Guess Vectors:
  64 &  63 :  open  :    -0.122070
  64 &  62 :  open  :    -0.104900
  63 &  62 :  open  :    -0.043316
  64 &  61 :  open  :    -0.009707
  64 &  59 :  open  :    -0.007282
  64 &  58 :  open  :     0.012106
  64 &  60 :  open  :     0.024360
  63 &  61 :  open  :     0.051877
  64 &  57 :  open  :     0.053400
  63 &  59 :  open  :     0.054302
  64 &  56 :  open  :     0.061960
  62 &  61 :  open  :     0.069047
  62 &  59 :  open  :     0.071473
  63 &  58 :  open  :     0.073690
  64 &  55 :  open  :     0.074157

  Root           Eigenvalue       Energy Change        Residual
-------------------------------------------------------------------
Iteration:    0   Subspace Size:   15
Root: 1:        -0.04065129        -0.04065129         0.02213685  
Root: 2:        -0.01375107        -0.01375107         0.02179569  
Root: 3:         0.04722609         0.04722609         0.02225727  
Root: 4:         0.06303308         0.06303308         0.03212538  

Iteration:    1   Subspace Size:   19
Root: 1:        -0.04189378        -0.00124250         0.00328973  
Root: 2:        -0.01498983        -0.00123875         0.00393253  
Root: 3:         0.04551333        -0.00171276         0.00582213  
Root: 4:         0.05939357        -0.00363951         0.01496337  

Iteration:    2   Subspace Size:   23
Root: 1:        -0.04191936        -0.00002558         0.00043416  
Root: 2:        -0.01502696        -0.00003714         0.00080304  
Root: 3:         0.04540410        -0.00010923         0.00096206  
Root: 4:         0.05879779        -0.00059579         0.00303003  

Iteration:    3   Subspace Size:   27
Root: 1:        -0.04191979        -0.00000043         0.00006032  
Root: 2:        -0.01502846        -0.00000150         0.00014055  
Root: 3:         0.04540159        -0.00000251         0.00019716  
Root: 4:         0.05877112        -0.00002666         0.00074320  

Iteration:    4   Subspace Size:   31
Root: 1:        -0.04191979        -0.00000001         0.00000856  
Root: 2:        -0.01502851        -0.00000005         0.00002503  
Root: 3:         0.04540148        -0.00000011         0.00003765  
Root: 4:         0.05876945        -0.00000167         0.00018241  

Iteration:    5   Subspace Size:   35
Root: 1:        -0.04191979        -0.00000000         0.00000124  
Root: 2:        -0.01502851        -0.00000000         0.00000394  
Root: 3:         0.04540148        -0.00000000         0.00000702  
Root: 4:         0.05876936        -0.00000009         0.00005182  

Iteration:    6   Subspace Size:   39
Root: 1:        -0.04191979        -0.00000000         0.00000016  Converged
Root: 2:        -0.01502851        -0.00000000         0.00000060  Converged
Root: 3:         0.04540148        -0.00000000         0.00000157  
Root: 4:         0.05876935        -0.00000001         0.00001178  

Iteration:    7   Subspace Size:   41
Root: 1:        -0.04191979        -0.00000000         0.00000015  Converged
Root: 2:        -0.01502851        -0.00000000         0.00000055  Converged
Root: 3:         0.04540148        -0.00000000         0.00000031  Converged
Root: 4:         0.05876935        -0.00000000         0.00000248  

Iteration:    8   Subspace Size:   42
Root: 1:        -0.04191979        -0.00000000         0.00000015  Converged
Root: 2:        -0.01502851        -0.00000000         0.00000054  Converged
Root: 3:         0.04540148        -0.00000000         0.00000028  Converged
Root: 4:         0.05876935        -0.00000000         0.00000057  Converged

 in gcp call
 n=          32
 coors(1) =   -9.04637115801957        2.11280248610155     
 -0.550906392125663     
 coors(2) =   -7.52757898471805        2.87309135103385     
   1.35032026794635     
 elements:            7           6
 gcp_e =   0.000000000000000E+000
 echo:  F
 pbc:  F
 method =pbeh3c              
Davidson converged in 8 iterations
42 sigma vectors were formed

Building Xtilde...

Building Z-vector RHS...

 Generating 2nd functional diffs
Solving CPSCF equations
Using DIIS solver

 Iter         Residual      
------  --------------------
    1      3.672966400007
    2      8.181942169792
    3      0.761547356858
    4      0.082975997670
    5      0.015341304996
    6      0.006651798996
    7      0.002904267226
    8      0.001253286397
    9      0.000528771677
   10      0.000282149999
   11      0.000101626678
   12      0.000045366527
   13      0.000007972914
   14      0.000004812002
   15      0.000001437411
   16      0.000000959220

CPSCF converged

Building X...

Computing grad Generating 2nd functional diffs
 Generating 2nd functional diffs
  Root   Mult.   Total Energy (a.u.)   Ex. Energy (a.u.)     Ex. Energy (eV)     Ex. Energy (nm)        Osc. (a.u.)  
-------------------------------------------------------------------------------------------------------------------
     1  singlet       -779.58308672
     2  triplet       -779.53631099          0.04677574          1.27283235        974.08131602          0.00000000
     3  triplet       -779.50941970          0.07366702          2.00458134        618.50431288          0.00000000
     4  singlet       -779.50921130          0.07387543          2.01025230        616.75950280          0.07698783
     5  singlet       -779.49406256          0.08902416          2.42247021        511.80906306          0.44105694
     6  singlet       -779.45305073          0.13003600          3.53845888        350.39045194          0.06076453
     7  triplet       -779.44898971          0.13409701          3.64896470        339.77917230          0.00000000
     8  triplet       -779.43562184          0.14746488          4.01272294        308.97777502          0.00000000

Singlet  1: Largest CI coefficients:
  64  &  64 : closed :   0.983897
  63  &  63 : closed :  -0.133774

Triplet  2: Largest CI coefficients:
  63  &  64 :  open  :   0.700301
  64  &  63 :  open  :  -0.700301

Triplet  3: Largest CI coefficients:
  62  &  64 :  open  :  -0.656353
  64  &  62 :  open  :   0.656353
  62  &  63 :  open  :  -0.253920
  63  &  62 :  open  :   0.253920

Singlet  4: Largest CI coefficients:
  62  &  64 :  open  :  -0.572426
  64  &  62 :  open  :  -0.572426
  63  &  64 :  open  :  -0.321950
  64  &  63 :  open  :  -0.321950
  62  &  63 :  open  :  -0.237668
  63  &  62 :  open  :  -0.237668

Singlet  5: Largest CI coefficients:
  63  &  64 :  open  :  -0.617205
  64  &  63 :  open  :  -0.617205
  62  &  64 :  open  :   0.300230
  64  &  62 :  open  :   0.300230
  62  &  63 :  open  :   0.117123
  63  &  62 :  open  :   0.117123

Singlet  6: Largest CI coefficients:
  63  &  63 : closed :   0.771941
  61  &  64 :  open  :   0.358272
  64  &  61 :  open  :   0.358272
  61  &  63 :  open  :   0.133768
  63  &  61 :  open  :   0.133768
  64  &  64 : closed :   0.127148
  58  &  64 :  open  :   0.115894
  64  &  58 :  open  :   0.115894

Triplet  7: Largest CI coefficients:
  61  &  64 :  open  :  -0.672032
  64  &  61 :  open  :   0.672032
  62  &  63 :  open  :  -0.125500
  63  &  62 :  open  :   0.125500

Triplet  8: Largest CI coefficients:
  62  &  63 :  open  :  -0.620720
  63  &  62 :  open  :   0.620720
  62  &  64 :  open  :   0.225747
  64  &  62 :  open  :  -0.225747
  61  &  64 :  open  :   0.142807
  64  &  61 :  open  :  -0.142807
  61  &  62 :  open  :  -0.120420
  62  &  61 :  open  :   0.120420

Singlet state dipole moments:

  Root       Dx         Dy         Dz         |D|  (Debye)
------------------------------------------------------------
     1   -11.9749    -0.0400     1.3850    12.0548
     2    -8.4403     1.1552    -1.3816     8.6303
     3   -11.5130    -0.2179     1.9065    11.6718
     4    -8.0899    -0.7057     1.2549     8.2170

Triplet state dipole moments:

  Root       Dx         Dy         Dz         |D|  (Debye)
------------------------------------------------------------
     1   -12.4538    -0.4173     2.0873    12.6344
     2    -7.4543     1.5774    -2.1480     7.9164
     3     4.0425    -1.6675    -0.9482     4.4745
     4    -0.8252    -0.3791    -0.1948     0.9288

Transition dipole moments between singlet states:

    Transition       Tx         Ty         Tz         |T| (a.u.)
------------------------------------------------------------------
     1 ->    2     1.2221    -0.2357     0.1184     1.2503
     1 ->    3     2.7028    -0.3548     0.0273     2.7261
     1 ->    4     0.7418    -0.2949     0.2526     0.8372
     2 ->    3    -0.6998    -0.3635     0.7404     1.0816
     2 ->    4     1.6034    -0.2719     0.0783     1.6282
     3 ->    4     2.0391    -0.3925     0.2376     2.0901

Transition dipole moments between triplet states:

    Transition       Tx         Ty         Tz         |T| (a.u.)
------------------------------------------------------------------
     1 ->    2    -0.1314     0.0107     0.0993     0.1650
     1 ->    3    -0.4016    -0.2623     0.4989     0.6921
     1 ->    4     0.0883     0.0885    -0.1559     0.1998
     2 ->    3    -0.7707     0.1833    -0.0165     0.7924
     2 ->    4    -2.0020     0.2854    -0.0752     2.0236
     3 ->    4    -0.5887     0.1760     0.0422     0.6159

Magnetic transition dipole moments and rotational strengths:

 Transition      Lx         Ly         Lz       R(len)     R(vel) (a.u.)
------------------------------------------------------------------------
 1 ->    2     0.0032     0.2028    -0.2896     0.0782    -0.3172
 1 ->    3     0.4041    -0.6142    -0.1168    -1.3069   -240.8040
 1 ->    4     0.1390     0.0725    -0.0233    -0.0759    -0.2151

Electric transition quadrupole moments (Cartesian):

 Transition      Qxy        Qxz        Qyz        Qxx        Qyy        Qzz       norm (a.u.)
----------------------------------------------------------------------------------------------
 1 ->    2     0.9681    -0.3235    -0.1556    -4.6199    -0.0078    -0.0564     4.7342
 1 ->    3     1.9283    -0.1382    -0.1768   -11.7329    -0.3331    -0.0835    11.8974
 1 ->    4    -0.8957    -0.1278     0.2334     5.8278     0.0946    -0.0130     5.9030


|FINAL Target State Energy: -779.509211296844 a.u.
 Energy calculation finished, energy: -7.794940626E+02

Converting Cartesians to HDLC
 Wolfe conditions fulfilled, increasing trust radius
Testing convergence  in cycle    7
    Energy  8.4943E-04 Target: 5.0000E-04 converged?   no
  Max step  7.5419E-02 Target: 4.0000E-03 converged?   no
  RMS step  2.3786E-02 Target: 2.6667E-03 converged?   no
  Max grad  8.9199E-03 Target: 1.0000E-03 converged?   no
  RMS grad  2.1806E-03 Target: 6.6667E-04 converged?   no
 Predicted step length 9.9646E-02
 Trust radius          5.0000E-01

Converting HDLC to Cartesians
 in gcp call
 n=          32
 coors(1) =   -9.04723782974927        2.10345036981616     
 -0.588693154337297     
 coors(2) =   -7.55418515531078        2.89776522920884     
   1.32344968940247     
 elements:            7           6
 gcp_e =    1.00000000000000     
 echo:  F
 pbc:  F
 method =pbeh3c              
RMSD coordinate change for step 7 is  6.554e-02
DFTD Energy:    -0.0211937 hartree
gCP Energy:     0.0551732 hartree
| Total AOs: 316    Total MOs: 298
Setting up the DFT grid...
| time to set the grid = 0.06 s
DFT grid points: 367739 (11491 points/atom)

                      *** Start SCF Iterations ***

 Iter     DIIS Error       Energy change      Electrons        XC Energy           Energy        Time(s)
----------------------------------------------------------------------------------------------------------
Initial temperature is 0.250000
| Skip purify step
|    1     0.0274104196    -772.1537187052   125.9952501780   -63.8564353893    -772.1537187052     1.43  
|    2     0.0023779959      -0.0121412738   126.0000278880   -63.8542373414    -772.1658599790     1.34  
|    3     0.0035048593      +0.0001438858   126.0000279521   -63.8591313556    -772.1657160932     1.30  
|    4     0.0007616933      -0.0005713484   126.0000278152   -63.8553879136    -772.1662874416     1.29  
|    5     0.0005408000      -0.0000271002   126.0000278025   -63.8557419071    -772.1663145418     1.24  
|    6     0.0002109602      -0.0000144984   126.0000277891   -63.8559174146    -772.1663290402     1.23  
|    7     0.0000684321      -0.0000013439   126.0000277889   -63.8557958484    -772.1663303842     1.20  
|    8     0.0000220665      -0.0000001207   126.0000277863   -63.8558244531    -772.1663305049     1.18  
----------------------------------------------------------------------------------------------------------
FINAL ENERGY: -772.1663305049 a.u.
Fractional Occupation Entropy: 0.0000000000
Mermin Free Energy:            -772.1663305049
DISPERSION CONTRIBUTION TO ENERGY: -0.0211937140 a.u.
GCP BSSE CORRECTION: 0.0551731946 a.u.
HOMO-LUMO GAP: 1.750 eV
CENTER OF MASS: {-0.082295, -0.113992, 0.081204} ANGS
DIPOLE MOMENT: {-6.937646, 0.059356, -2.258755} (|D| = 7.296330) DEBYE

Running Mulliken population analysis...


  Restricted hh-TDA Parameters
--------------------------------------------
Number of occupied orbitals:            64
Number of virtual orbitals:            234
Number of molecular orbitals:          298
Number of basis functions:             316
Multiplicity of target state:      singlet

 Generating 2nd functional diffs
Reference energy:             -779.4961649748
Number of electrons:           128.0000282279
XC energy:                     -65.1699920012

      Davidson Diagonalization Parameters
-----------------------------------------------
Number of roots to find:                    4
Number of guess vectors:                   15
Maximum subspace size:                    300
Number of vectors to save:                  4
Collapse vectors per root:                  2
Number of CSFs:                          2080
Maximum Davidson iterations:              500
Residual convergence:                 1.0e-06
Orthogonality tolerance:              1.0e-12
Use incremental sigma vectors:             No

Davidson memory usage:  12.89 MB

Guess Vectors:
  64 &  64 : closed :    -0.180131
  64 &  63 :  open  :    -0.119960
  64 &  62 :  open  :    -0.100888
  63 &  63 : closed :    -0.059790
  63 &  62 :  open  :    -0.040717
  62 &  62 : closed :    -0.021644
  64 &  61 :  open  :    -0.006571
  64 &  59 :  open  :    -0.004556
  64 &  58 :  open  :     0.015344
  64 &  60 :  open  :     0.026828
  63 &  61 :  open  :     0.053599
  64 &  57 :  open  :     0.055178
  63 &  59 :  open  :     0.055615
  64 &  56 :  open  :     0.068740
  62 &  61 :  open  :     0.072672

  Root           Eigenvalue       Energy Change        Residual
-------------------------------------------------------------------
Iteration:    0   Subspace Size:   15
Root: 1:        -0.08359511        -0.08359511         0.03573278  
Root: 2:        -0.00958040        -0.00958040         0.03190364  
Root: 3:         0.00690859         0.00690859         0.04756117  
Root: 4:         0.04960700         0.04960700         0.04749010  

Iteration:    1   Subspace Size:   19
Root: 1:        -0.08582269        -0.00222758         0.00474252  
Root: 2:        -0.01207313        -0.00249273         0.00791779  
Root: 3:         0.00220006        -0.00470854         0.01077969  
Root: 4:         0.04394749        -0.00565951         0.01623788  

Iteration:    2   Subspace Size:   23
Root: 1:        -0.08586457        -0.00004188         0.00087720  
Root: 2:        -0.01222823        -0.00015510         0.00157488  
Root: 3:         0.00192341        -0.00027664         0.00227847  
Root: 4:         0.04317338        -0.00077411         0.00660177  

Iteration:    3   Subspace Size:   27
Root: 1:        -0.08586595        -0.00000138         0.00012383  
Root: 2:        -0.01223348        -0.00000525         0.00033079  
Root: 3:         0.00191388        -0.00000953         0.00043460  
Root: 4:         0.04305269        -0.00012069         0.00214751  

Iteration:    4   Subspace Size:   31
Root: 1:        -0.08586597        -0.00000002         0.00001735  
Root: 2:        -0.01223368        -0.00000020         0.00007510  
Root: 3:         0.00191356        -0.00000032         0.00008190  
Root: 4:         0.04304214        -0.00001055         0.00064622  

Iteration:    5   Subspace Size:   35
Root: 1:        -0.08586597        -0.00000000         0.00000238  
Root: 2:        -0.01223369        -0.00000001         0.00001308  
Root: 3:         0.00191355        -0.00000001         0.00001768  
Root: 4:         0.04304127        -0.00000087         0.00014813  

Iteration:    6   Subspace Size:   39
Root: 1:        -0.08586597        -0.00000000         0.00000033  Converged
Root: 2:        -0.01223369        -0.00000000         0.00000207  
Root: 3:         0.00191355        -0.00000000         0.00000283  
Root: 4:         0.04304122        -0.00000005         0.00003162  

Iteration:    7   Subspace Size:   42
Root: 1:        -0.08586597        -0.00000000         0.00000031  Converged
Root: 2:        -0.01223369        -0.00000000         0.00000034  Converged
Root: 3:         0.00191355        -0.00000000         0.00000047  Converged
Root: 4:         0.04304122        -0.00000000         0.00000826  

Iteration:    8   Subspace Size:   43
Root: 1:        -0.08586597        -0.00000000         0.00000031  Converged
Root: 2:        -0.01223369        -0.00000000         0.00000034  Converged
Root: 3:         0.00191355        -0.00000000         0.00000046  Converged
Root: 4:         0.04304122        -0.00000000         0.00000196  

Iteration:    9   Subspace Size:   44
Root: 1:        -0.08586597        -0.00000000         0.00000030  Converged
Root: 2:        -0.01223369        -0.00000000         0.00000034  Converged
Root: 3:         0.00191355        -0.00000000         0.00000046  Converged
Root: 4:         0.04304122        -0.00000000         0.00000041  Converged

Davidson converged in 9 iterations
44 sigma vectors were formed

      Davidson Diagonalization Parameters
-----------------------------------------------
Number of roots to find:                    4
Number of guess vectors:                   15
Maximum subspace size:                    300
Number of vectors to save:                  4
Collapse vectors per root:                  2
Number of CSFs:                          2016
Maximum Davidson iterations:              500
Residual convergence:                 1.0e-06
Orthogonality tolerance:              1.0e-12
Use incremental sigma vectors:             No

Davidson memory usage:  12.58 MB

Guess Vectors:
  64 &  63 :  open  :    -0.119960
  64 &  62 :  open  :    -0.100888
  63 &  62 :  open  :    -0.040717
  64 &  61 :  open  :    -0.006571
  64 &  59 :  open  :    -0.004556
  64 &  58 :  open  :     0.015344
  64 &  60 :  open  :     0.026828
  63 &  61 :  open  :     0.053599
  64 &  57 :  open  :     0.055178
  63 &  59 :  open  :     0.055615
  64 &  56 :  open  :     0.068740
  62 &  61 :  open  :     0.072672
  62 &  59 :  open  :     0.074687
  63 &  58 :  open  :     0.075514
  64 &  55 :  open  :     0.078096

  Root           Eigenvalue       Energy Change        Residual
-------------------------------------------------------------------
Iteration:    0   Subspace Size:   15
Root: 1:        -0.03890988        -0.03890988         0.02220712  
Root: 2:        -0.01117212        -0.01117212         0.02186477  
Root: 3:         0.04920834         0.04920834         0.02203399  
Root: 4:         0.06491449         0.06491449         0.03210850  

Iteration:    1   Subspace Size:   19
Root: 1:        -0.04015970        -0.00124982         0.00333192  
Root: 2:        -0.01240955        -0.00123744         0.00387513  
Root: 3:         0.04753010        -0.00167824         0.00563321  
Root: 4:         0.06133018        -0.00358431         0.01433320  

Iteration:    2   Subspace Size:   23
Root: 1:        -0.04018609        -0.00002639         0.00044540  
Root: 2:        -0.01244552        -0.00003597         0.00077245  
Root: 3:         0.04742837        -0.00010173         0.00090383  
Root: 4:         0.06077677        -0.00055341         0.00286014  

Iteration:    3   Subspace Size:   27
Root: 1:        -0.04018654        -0.00000045         0.00006344  
Root: 2:        -0.01244690        -0.00000137         0.00013592  
Root: 3:         0.04742615        -0.00000222         0.00018679  
Root: 4:         0.06075343        -0.00002334         0.00065557  

Iteration:    4   Subspace Size:   31
Root: 1:        -0.04018655        -0.00000001         0.00000940  
Root: 2:        -0.01244694        -0.00000004         0.00002424  
Root: 3:         0.04742605        -0.00000010         0.00003881  
Root: 4:         0.06075213        -0.00000130         0.00016381  

Iteration:    5   Subspace Size:   35
Root: 1:        -0.04018655        -0.00000000         0.00000135  
Root: 2:        -0.01244694        -0.00000000         0.00000374  
Root: 3:         0.04742604        -0.00000000         0.00000815  
Root: 4:         0.06075206        -0.00000007         0.00004944  

Iteration:    6   Subspace Size:   39
Root: 1:        -0.04018655        -0.00000000         0.00000017  Converged
Root: 2:        -0.01244694        -0.00000000         0.00000059  Converged
Root: 3:         0.04742604        -0.00000000         0.00000169  
Root: 4:         0.06075205        -0.00000001         0.00001204  

Iteration:    7   Subspace Size:   41
Root: 1:        -0.04018655        -0.00000000         0.00000016  Converged
Root: 2:        -0.01244694        -0.00000000         0.00000056  Converged
Root: 3:         0.04742604        -0.00000000         0.00000031  Converged
Root: 4:         0.06075205        -0.00000000         0.00000254  

Iteration:    8   Subspace Size:   42
Root: 1:        -0.04018655        -0.00000000         0.00000016  Converged
Root: 2:        -0.01244694        -0.00000000         0.00000055  Converged
Root: 3:         0.04742604        -0.00000000         0.00000027  Converged
Root: 4:         0.06075205        -0.00000000         0.00000058  Converged

 in gcp call
 n=          32
 coors(1) =   -9.04723782974927        2.10345036981616     
 -0.588693154337297     
 coors(2) =   -7.55418515531078        2.89776522920884     
   1.32344968940247     
 elements:            7           6
 gcp_e =   0.000000000000000E+000
 echo:  F
 pbc:  F
 method =pbeh3c              
Davidson converged in 8 iterations
42 sigma vectors were formed

Building Xtilde...

Building Z-vector RHS...

 Generating 2nd functional diffs
Solving CPSCF equations
Using DIIS solver

 Iter         Residual      
------  --------------------
    1      3.601466006220
    2      8.068396192030
    3      0.765997676462
    4      0.084748048601
    5      0.015706852384
    6      0.006204381155
    7      0.002678097321
    8      0.001268493608
    9      0.000587035876
   10      0.000301784046
   11      0.000109216866
   12      0.000048062418
   13      0.000007777731
   14      0.000004621304
   15      0.000001196027
   16      0.000000871974

CPSCF converged

Building X...

Computing grad Generating 2nd functional diffs
 Generating 2nd functional diffs
  Root   Mult.   Total Energy (a.u.)   Ex. Energy (a.u.)     Ex. Energy (eV)     Ex. Energy (nm)        Osc. (a.u.)  
-------------------------------------------------------------------------------------------------------------------
     1  singlet       -779.58203095
     2  triplet       -779.53635153          0.04567942          1.24300011        997.45945132          0.00000000
     3  triplet       -779.50861191          0.07341903          1.99783322        620.59344813          0.00000000
     4  singlet       -779.50839867          0.07363228          2.00363600        618.79613075          0.07729148
     5  singlet       -779.49425142          0.08777952          2.38860198        519.06605605          0.44293668
     6  singlet       -779.45312376          0.12890719          3.50774256        353.45872341          0.05570615
     7  triplet       -779.44873893          0.13329202          3.62705973        341.83120780          0.00000000
     8  triplet       -779.43541292          0.14661802          3.98967876        310.76241482          0.00000000

Singlet  1: Largest CI coefficients:
  64  &  64 : closed :   0.984203
  63  &  63 : closed :  -0.136021

Triplet  2: Largest CI coefficients:
  63  &  64 :  open  :   0.700203
  64  &  63 :  open  :  -0.700203

Triplet  3: Largest CI coefficients:
  62  &  64 :  open  :  -0.656760
  64  &  62 :  open  :   0.656760
  62  &  63 :  open  :  -0.252036
  63  &  62 :  open  :   0.252036

Singlet  4: Largest CI coefficients:
  62  &  64 :  open  :  -0.572800
  64  &  62 :  open  :  -0.572800
  63  &  64 :  open  :  -0.322878
  64  &  63 :  open  :  -0.322878
  62  &  63 :  open  :  -0.236902
  63  &  62 :  open  :  -0.236902

Singlet  5: Largest CI coefficients:
  63  &  64 :  open  :  -0.617507
  64  &  63 :  open  :  -0.617507
  62  &  64 :  open  :   0.300638
  64  &  62 :  open  :   0.300638
  62  &  63 :  open  :   0.119147
  63  &  62 :  open  :   0.119147

Singlet  6: Largest CI coefficients:
  63  &  63 : closed :   0.781352
  61  &  64 :  open  :   0.348832
  64  &  61 :  open  :   0.348832
  61  &  63 :  open  :   0.132624
  63  &  61 :  open  :   0.132624
  64  &  64 : closed :   0.130702
  58  &  64 :  open  :   0.115867
  64  &  58 :  open  :   0.115867

Triplet  7: Largest CI coefficients:
  61  &  64 :  open  :  -0.671272
  64  &  61 :  open  :   0.671272
  62  &  63 :  open  :  -0.123023
  63  &  62 :  open  :   0.123023

Triplet  8: Largest CI coefficients:
  62  &  63 :  open  :  -0.623039
  63  &  62 :  open  :   0.623039
  62  &  64 :  open  :   0.225431
  64  &  62 :  open  :  -0.225431
  61  &  64 :  open  :   0.139999
  64  &  61 :  open  :  -0.139999
  61  &  62 :  open  :  -0.112316
  62  &  61 :  open  :   0.112316

Singlet state dipole moments:

  Root       Dx         Dy         Dz         |D|  (Debye)
------------------------------------------------------------
     1   -12.2527    -0.0689     1.3760    12.3299
     2    -8.4361     1.2029    -1.2310     8.6099
     3   -11.8077    -0.1817     1.8920    11.9597
     4    -7.9880    -0.8492     1.4380     8.1607

Triplet state dipole moments:

  Root       Dx         Dy         Dz         |D|  (Debye)
------------------------------------------------------------
     1   -12.4455    -0.4992     2.1807    12.6450
     2    -7.4123     1.7039    -2.0587     7.8793
     3     4.1735    -1.7597    -1.0990     4.6607
     4    -0.3947    -0.3245     0.0241     0.5115

Transition dipole moments between singlet states:

    Transition       Tx         Ty         Tz         |T| (a.u.)
------------------------------------------------------------------
     1 ->    2     1.2251    -0.2351     0.1361     1.2548
     1 ->    3     2.7284    -0.3447     0.0766     2.7512
     1 ->    4     0.7155    -0.2964     0.2201     0.8051
     2 ->    3    -0.7341    -0.4058     0.7548     1.1284
     2 ->    4     1.6121    -0.2723     0.1015     1.6380
     3 ->    4     2.1703    -0.3981     0.2732     2.2234

Transition dipole moments between triplet states:

    Transition       Tx         Ty         Tz         |T| (a.u.)
------------------------------------------------------------------
     1 ->    2    -0.1051     0.0330     0.0587     0.1248
     1 ->    3    -0.3596    -0.2819     0.4733     0.6579
     1 ->    4     0.0857     0.0860    -0.1333     0.1803
     2 ->    3    -0.7603     0.1966    -0.0225     0.7856
     2 ->    4    -1.9686     0.2747    -0.0953     1.9899
     3 ->    4    -0.5214     0.1820     0.0800     0.5581

Magnetic transition dipole moments and rotational strengths:

 Transition      Lx         Ly         Lz       R(len)     R(vel) (a.u.)
------------------------------------------------------------------------
 1 ->    2     0.0288     0.2102    -0.2587     0.0494    -0.2559
 1 ->    3     0.3988    -0.6362    -0.1212    -1.2982   -40.1818
 1 ->    4     0.1312     0.0448    -0.0173    -0.0768    -0.2130

Electric transition quadrupole moments (Cartesian):

 Transition      Qxy        Qxz        Qyz        Qxx        Qyy        Qzz       norm (a.u.)
----------------------------------------------------------------------------------------------
 1 ->    2     0.9540    -0.3139    -0.1404    -4.6440     0.0036    -0.0455     4.7537
 1 ->    3     1.9954    -0.0929    -0.1958   -11.8969    -0.3053    -0.0734    12.0692
 1 ->    4    -0.8543    -0.2417     0.2582     5.2801     0.0550     0.0337     5.3608


|FINAL Target State Energy: -779.508398665925 a.u.
 Energy calculation finished, energy: -7.794942514E+02

Converting Cartesians to HDLC
 Wolfe conditions fulfilled, increasing trust radius
Testing convergence  in cycle    8
    Energy  1.8886E-04 Target: 5.0000E-04 converged?  yes
  Max step  3.2076E-02 Target: 4.0000E-03 converged?   no
  RMS step  1.0504E-02 Target: 2.6667E-03 converged?   no
  Max grad  7.3501E-03 Target: 1.0000E-03 converged?   no
  RMS grad  1.7441E-03 Target: 6.6667E-04 converged?   no
 Predicted step length 5.8814E-02
 Trust radius          5.0000E-01

Converting HDLC to Cartesians
 in gcp call
 n=          32
 coors(1) =   -9.06315030635312        2.11651984284975     
 -0.561130269926982     
 coors(2) =   -7.54442639327678        2.89368142632058     
   1.33505311151958     
 elements:            7           6
 gcp_e =    1.00000000000000     
 echo:  F
 pbc:  F
 method =pbeh3c              
RMSD coordinate change for step 8 is  4.793e-02
DFTD Energy:    -0.0211933 hartree
gCP Energy:     0.0551856 hartree
| Total AOs: 316    Total MOs: 298
Setting up the DFT grid...
| time to set the grid = 0.07 s
DFT grid points: 367703 (11490 points/atom)

                      *** Start SCF Iterations ***

 Iter     DIIS Error       Energy change      Electrons        XC Energy           Energy        Time(s)
----------------------------------------------------------------------------------------------------------
Initial temperature is 0.250000
| Skip purify step
|    1     0.0170145622    -772.1615123242   125.9893015924   -63.8537083793    -772.1615123242     1.45  
|    2     0.0013240125      -0.0051991801   126.0000086450   -63.8601933324    -772.1667115043     1.33  
|    3     0.0015185024      -0.0000413450   126.0000086162   -63.8553121464    -772.1667528493     1.31  
|    4     0.0004397128      -0.0001021779   126.0000086789   -63.8576605185    -772.1668550272     1.28  
|    5     0.0003105939      -0.0000061596   126.0000086726   -63.8577872950    -772.1668611869     1.25  
|    6     0.0000709556      -0.0000059969   126.0000086793   -63.8578194309    -772.1668671838     1.24  
|    7     0.0000226593      -0.0000004680   126.0000086801   -63.8577241829    -772.1668676518     1.21  
----------------------------------------------------------------------------------------------------------
FINAL ENERGY: -772.1668676518 a.u.
Fractional Occupation Entropy: 0.0000000000
Mermin Free Energy:            -772.1668676518
DISPERSION CONTRIBUTION TO ENERGY: -0.0211933319 a.u.
GCP BSSE CORRECTION: 0.0551856083 a.u.
HOMO-LUMO GAP: 1.770 eV
CENTER OF MASS: {-0.082780, -0.118091, 0.073157} ANGS
DIPOLE MOMENT: {-7.042942, 0.189864, -2.008485} (|D| = 7.326192) DEBYE

Running Mulliken population analysis...


  Restricted hh-TDA Parameters
--------------------------------------------
Number of occupied orbitals:            64
Number of virtual orbitals:            234
Number of molecular orbitals:          298
Number of basis functions:             316
Multiplicity of target state:      singlet

 Generating 2nd functional diffs
Reference energy:             -779.4967861476
Number of electrons:           128.0000088180
XC energy:                     -65.1719314465

      Davidson Diagonalization Parameters
-----------------------------------------------
Number of roots to find:                    4
Number of guess vectors:                   15
Maximum subspace size:                    300
Number of vectors to save:                  4
Collapse vectors per root:                  2
Number of CSFs:                          2080
Maximum Davidson iterations:              500
Residual convergence:                 1.0e-06
Orthogonality tolerance:              1.0e-12
Use incremental sigma vectors:             No

Davidson memory usage:  12.89 MB

Guess Vectors:
  64 &  64 : closed :    -0.180922
  64 &  63 :  open  :    -0.120087
  64 &  62 :  open  :    -0.101046
  63 &  63 : closed :    -0.059252
  63 &  62 :  open  :    -0.040211
  62 &  62 : closed :    -0.021169
  64 &  61 :  open  :    -0.007604
  64 &  59 :  open  :    -0.004988
  64 &  58 :  open  :     0.015002
  64 &  60 :  open  :     0.026059
  63 &  61 :  open  :     0.053231
  64 &  57 :  open  :     0.054916
  63 &  59 :  open  :     0.055847
  64 &  56 :  open  :     0.067258
  62 &  61 :  open  :     0.072272

  Root           Eigenvalue       Energy Change        Residual
-------------------------------------------------------------------
Iteration:    0   Subspace Size:   15
Root: 1:        -0.08425170        -0.08425170         0.03592086  
Root: 2:        -0.01002376        -0.01002376         0.03223603  
Root: 3:         0.00720607         0.00720607         0.04725393  
Root: 4:         0.04948320         0.04948320         0.04711289  

Iteration:    1   Subspace Size:   19
Root: 1:        -0.08650530        -0.00225360         0.00472973  
Root: 2:        -0.01256305        -0.00253929         0.00788891  
Root: 3:         0.00253702        -0.00466905         0.01077490  
Root: 4:         0.04381415        -0.00566905         0.01586399  

Iteration:    2   Subspace Size:   23
Root: 1:        -0.08654699        -0.00004169         0.00086362  
Root: 2:        -0.01271682        -0.00015376         0.00156182  
Root: 3:         0.00226153        -0.00027549         0.00230384  
Root: 4:         0.04309839        -0.00071577         0.00653860  

Iteration:    3   Subspace Size:   27
Root: 1:        -0.08654832        -0.00000133         0.00012255  
Root: 2:        -0.01272189        -0.00000507         0.00034280  
Root: 3:         0.00225164        -0.00000989         0.00043345  
Root: 4:         0.04298111        -0.00011728         0.00218331  

Iteration:    4   Subspace Size:   31
Root: 1:        -0.08654834        -0.00000002         0.00001715  
Root: 2:        -0.01272211        -0.00000022         0.00007821  
Root: 3:         0.00225132        -0.00000032         0.00007954  
Root: 4:         0.04297003        -0.00001108         0.00067115  

Iteration:    5   Subspace Size:   35
Root: 1:        -0.08654834        -0.00000000         0.00000238  
Root: 2:        -0.01272212        -0.00000001         0.00001340  
Root: 3:         0.00225131        -0.00000001         0.00001721  
Root: 4:         0.04296908        -0.00000095         0.00015713  

Iteration:    6   Subspace Size:   39
Root: 1:        -0.08654834        -0.00000000         0.00000033  Converged
Root: 2:        -0.01272212        -0.00000000         0.00000210  
Root: 3:         0.00225131        -0.00000000         0.00000273  
Root: 4:         0.04296903        -0.00000005         0.00003419  

Iteration:    7   Subspace Size:   42
Root: 1:        -0.08654834        -0.00000000         0.00000031  Converged
Root: 2:        -0.01272212        -0.00000000         0.00000034  Converged
Root: 3:         0.00225131        -0.00000000         0.00000045  Converged
Root: 4:         0.04296903        -0.00000000         0.00000898  

Iteration:    8   Subspace Size:   43
Root: 1:        -0.08654834        -0.00000000         0.00000030  Converged
Root: 2:        -0.01272212        -0.00000000         0.00000034  Converged
Root: 3:         0.00225131        -0.00000000         0.00000045  Converged
Root: 4:         0.04296903        -0.00000000         0.00000201  

Iteration:    9   Subspace Size:   44
Root: 1:        -0.08654834        -0.00000000         0.00000030  Converged
Root: 2:        -0.01272212        -0.00000000         0.00000034  Converged
Root: 3:         0.00225131        -0.00000000         0.00000045  Converged
Root: 4:         0.04296903        -0.00000000         0.00000040  Converged

Davidson converged in 9 iterations
44 sigma vectors were formed

      Davidson Diagonalization Parameters
-----------------------------------------------
Number of roots to find:                    4
Number of guess vectors:                   15
Maximum subspace size:                    300
Number of vectors to save:                  4
Collapse vectors per root:                  2
Number of CSFs:                          2016
Maximum Davidson iterations:              500
Residual convergence:                 1.0e-06
Orthogonality tolerance:              1.0e-12
Use incremental sigma vectors:             No

Davidson memory usage:  12.58 MB

Guess Vectors:
  64 &  63 :  open  :    -0.120087
  64 &  62 :  open  :    -0.101046
  63 &  62 :  open  :    -0.040211
  64 &  61 :  open  :    -0.007604
  64 &  59 :  open  :    -0.004988
  64 &  58 :  open  :     0.015002
  64 &  60 :  open  :     0.026059
  63 &  61 :  open  :     0.053231
  64 &  57 :  open  :     0.054916
  63 &  59 :  open  :     0.055847
  64 &  56 :  open  :     0.067258
  62 &  61 :  open  :     0.072272
  62 &  59 :  open  :     0.074888
  63 &  58 :  open  :     0.075837
  64 &  55 :  open  :     0.077220

  Root           Eigenvalue       Energy Change        Residual
-------------------------------------------------------------------
Iteration:    0   Subspace Size:   15
Root: 1:        -0.03887618        -0.03887618         0.02224615  
Root: 2:        -0.01111742        -0.01111742         0.02179835  
Root: 3:         0.04859129         0.04859129         0.02209330  
Root: 4:         0.06503676         0.06503676         0.03177230  

Iteration:    1   Subspace Size:   19
Root: 1:        -0.04013002        -0.00125384         0.00330557  
Root: 2:        -0.01235319        -0.00123578         0.00387448  
Root: 3:         0.04690188        -0.00168941         0.00564814  
Root: 4:         0.06149544        -0.00354132         0.01423656  

Iteration:    2   Subspace Size:   23
Root: 1:        -0.04015596        -0.00002594         0.00044124  
Root: 2:        -0.01238928        -0.00003609         0.00077448  
Root: 3:         0.04679949        -0.00010239         0.00091811  
Root: 4:         0.06095177        -0.00054367         0.00281246  

Iteration:    3   Subspace Size:   27
Root: 1:        -0.04015640        -0.00000044         0.00006239  
Root: 2:        -0.01239068        -0.00000139         0.00013342  
Root: 3:         0.04679720        -0.00000229         0.00018842  
Root: 4:         0.06092925        -0.00002252         0.00065542  

Iteration:    4   Subspace Size:   31
Root: 1:        -0.04015641        -0.00000001         0.00000913  
Root: 2:        -0.01239072        -0.00000004         0.00002416  
Root: 3:         0.04679710        -0.00000010         0.00003733  
Root: 4:         0.06092795        -0.00000130         0.00016523  

Iteration:    5   Subspace Size:   35
Root: 1:        -0.04015641        -0.00000000         0.00000132  
Root: 2:        -0.01239072        -0.00000000         0.00000372  
Root: 3:         0.04679709        -0.00000000         0.00000762  
Root: 4:         0.06092788        -0.00000007         0.00005016  

Iteration:    6   Subspace Size:   39
Root: 1:        -0.04015641        -0.00000000         0.00000016  Converged
Root: 2:        -0.01239072        -0.00000000         0.00000058  Converged
Root: 3:         0.04679709        -0.00000000         0.00000164  
Root: 4:         0.06092787        -0.00000001         0.00001195  

Iteration:    7   Subspace Size:   41
Root: 1:        -0.04015641        -0.00000000         0.00000016  Converged
Root: 2:        -0.01239072        -0.00000000         0.00000055  Converged
Root: 3:         0.04679709        -0.00000000         0.00000029  Converged
Root: 4:         0.06092787        -0.00000000         0.00000259  

Iteration:    8   Subspace Size:   42
Root: 1:        -0.04015641        -0.00000000         0.00000016  Converged
Root: 2:        -0.01239072        -0.00000000         0.00000054  Converged
Root: 3:         0.04679709        -0.00000000         0.00000027  Converged
Root: 4:         0.06092787        -0.00000000         0.00000058  Converged

 in gcp call
 n=          32
 coors(1) =   -9.06315030635312        2.11651984284975     
 -0.561130269926982     
 coors(2) =   -7.54442639327678        2.89368142632058     
   1.33505311151958     
 elements:            7           6
 gcp_e =   0.000000000000000E+000
 echo:  F
 pbc:  F
 method =pbeh3c              
Davidson converged in 8 iterations
42 sigma vectors were formed

Building Xtilde...

Building Z-vector RHS...

 Generating 2nd functional diffs
Solving CPSCF equations
Using DIIS solver

 Iter         Residual      
------  --------------------
    1      3.642612868750
    2      8.116472068110
    3      0.784300869892
    4      0.089039919676
    5      0.015408966157
    6      0.006692362971
    7      0.002920640700
    8      0.001284750815
    9      0.000541219466
   10      0.000292345606
   11      0.000106946695
   12      0.000048175832
   13      0.000008115019
   14      0.000004768512
   15      0.000001295087
   16      0.000000925539

CPSCF converged

Building X...

Computing grad Generating 2nd functional diffs
 Generating 2nd functional diffs
  Root   Mult.   Total Energy (a.u.)   Ex. Energy (a.u.)     Ex. Energy (eV)     Ex. Energy (nm)        Osc. (a.u.)  
-------------------------------------------------------------------------------------------------------------------
     1  singlet       -779.58333449
     2  triplet       -779.53694256          0.04639193          1.26238853        982.13994772          0.00000000
     3  singlet       -779.50950827          0.07382623          2.00891351        617.17052660          0.08910361
     4  triplet       -779.50917687          0.07415762          2.01793131        614.41249217          0.00000000
     5  singlet       -779.49453484          0.08879966          2.41636118        513.10301494          0.43375119
     6  singlet       -779.45381712          0.12951737          3.52434640        351.79351516          0.05777558
     7  triplet       -779.44998906          0.13334544          3.62851332        341.69426915          0.00000000
     8  triplet       -779.43585828          0.14747622          4.01303137        308.95402851          0.00000000

Singlet  1: Largest CI coefficients:
  64  &  64 : closed :   0.984353
  63  &  63 : closed :  -0.133022

Triplet  2: Largest CI coefficients:
  63  &  64 :  open  :   0.700264
  64  &  63 :  open  :  -0.700264

Singlet  3: Largest CI coefficients:
  62  &  64 :  open  :  -0.557381
  64  &  62 :  open  :  -0.557381
  63  &  64 :  open  :  -0.351102
  64  &  63 :  open  :  -0.351102
  62  &  63 :  open  :  -0.230377
  63  &  62 :  open  :  -0.230377

Triplet  4: Largest CI coefficients:
  62  &  64 :  open  :  -0.657000
  64  &  62 :  open  :   0.657000
  62  &  63 :  open  :  -0.251900
  63  &  62 :  open  :   0.251900

Singlet  5: Largest CI coefficients:
  63  &  64 :  open  :  -0.601821
  64  &  63 :  open  :  -0.601821
  62  &  64 :  open  :   0.327936
  64  &  62 :  open  :   0.327936
  62  &  63 :  open  :   0.125575
  63  &  62 :  open  :   0.125575

Singlet  6: Largest CI coefficients:
  63  &  63 : closed :   0.771203
  61  &  64 :  open  :   0.359194
  64  &  61 :  open  :   0.359194
  61  &  63 :  open  :   0.134204
  63  &  61 :  open  :   0.134204
  64  &  64 : closed :   0.126837
  58  &  64 :  open  :   0.112933
  64  &  58 :  open  :   0.112933

Triplet  7: Largest CI coefficients:
  61  &  64 :  open  :  -0.672303
  64  &  61 :  open  :   0.672303
  62  &  63 :  open  :  -0.120598
  63  &  62 :  open  :   0.120598

Triplet  8: Largest CI coefficients:
  62  &  63 :  open  :  -0.622869
  63  &  62 :  open  :   0.622869
  62  &  64 :  open  :   0.224841
  64  &  62 :  open  :  -0.224841
  61  &  64 :  open  :   0.137503
  64  &  61 :  open  :  -0.137503
  61  &  62 :  open  :  -0.115446
  62  &  61 :  open  :   0.115446

Singlet state dipole moments:

  Root       Dx         Dy         Dz         |D|  (Debye)
------------------------------------------------------------
     1   -12.2220    -0.0372     1.3806    12.2998
     2    -8.6026     1.0984    -1.1827     8.7527
     3   -11.5352    -0.1476     1.7699    11.6711
     4    -7.8406    -0.7979     1.3163     7.9903

Triplet state dipole moments:

  Root       Dx         Dy         Dz         |D|  (Debye)
------------------------------------------------------------
     1   -12.5096    -0.4686     2.1448    12.7007
     2    -7.4502     1.6308    -2.1399     7.9212
     3     4.0944    -1.6877    -0.9877     4.5374
     4    -0.6031    -0.3830    -0.1184     0.7242

Transition dipole moments between singlet states:

    Transition       Tx         Ty         Tz         |T| (a.u.)
------------------------------------------------------------------
     1 ->    2     1.3157    -0.2507     0.1284     1.3455
     1 ->    3     2.6840    -0.3484     0.0390     2.7068
     1 ->    4     0.7242    -0.2932     0.2423     0.8180
     2 ->    3    -0.7636    -0.4029     0.8034     1.1794
     2 ->    4     1.7135    -0.2893     0.0883     1.7399
     3 ->    4     2.0156    -0.3886     0.2474     2.0675

Transition dipole moments between triplet states:

    Transition       Tx         Ty         Tz         |T| (a.u.)
------------------------------------------------------------------
     1 ->    2    -0.1603     0.0141     0.0937     0.1862
     1 ->    3    -0.3585    -0.2744     0.4910     0.6670
     1 ->    4     0.1385     0.0752    -0.1349     0.2074
     2 ->    3    -0.7774     0.1888    -0.0181     0.8002
     2 ->    4    -1.9818     0.2815    -0.0819     2.0034
     3 ->    4    -0.5371     0.1710     0.0503     0.5659

Magnetic transition dipole moments and rotational strengths:

 Transition      Lx         Ly         Lz       R(len)     R(vel) (a.u.)
------------------------------------------------------------------------
 1 ->    2     0.0325     0.1867    -0.2817     0.0402    -0.1939
 1 ->    3     0.4026    -0.6234    -0.1082    -1.2936   -34.5080
 1 ->    4     0.1330     0.0641    -0.0242    -0.0716    -0.1954

Electric transition quadrupole moments (Cartesian):

 Transition      Qxy        Qxz        Qyz        Qxx        Qyy        Qzz       norm (a.u.)
----------------------------------------------------------------------------------------------
 1 ->    2     1.0213    -0.3179    -0.1504    -5.0023    -0.0100    -0.0454     5.1178
 1 ->    3     1.9426    -0.1445    -0.1758   -11.7320    -0.3354    -0.0609    11.8988
 1 ->    4    -0.8878    -0.1623     0.2476     5.7375     0.0803    -0.0107     5.8139


|FINAL Target State Energy: -779.509508265075 a.u.
 Energy calculation finished, energy: -7.794945348E+02

Converting Cartesians to HDLC
 Wolfe conditions fulfilled, increasing trust radius
Testing convergence  in cycle    9
    Energy  2.8341E-04 Target: 5.0000E-04 converged?  yes
  Max step  1.8391E-02 Target: 4.0000E-03 converged?   no
  RMS step  6.1995E-03 Target: 2.6667E-03 converged?   no
  Max grad  1.3123E-03 Target: 1.0000E-03 converged?   no
  RMS grad  4.7950E-04 Target: 6.6667E-04 converged?  yes
 Predicted step length 1.0565E-02
 Trust radius          5.0000E-01

Converting HDLC to Cartesians
 in gcp call
 n=          32
 coors(1) =   -9.05614080588701        2.11863383453695     
 -0.563628133311215     
 coors(2) =   -7.53618142303982        2.89513002165713     
   1.33136447057295     
 elements:            7           6
 gcp_e =    1.00000000000000     
 echo:  F
 pbc:  F
 method =pbeh3c              
RMSD coordinate change for step 9 is  7.117e-03

**** resetting density ****
Using neutral atomic charges and default spins and spin directions.
Number of unique atoms is: 4 
Atom #1 is unique. Calculating atomic density. 
Atom #2 is unique. Calculating atomic density. 
Atom #7 is unique. Calculating atomic density. 
Atom #21 is unique. Calculating atomic density. 
DFTD Energy:    -0.0211978 hartree
gCP Energy:     0.0552111 hartree
| Total AOs: 316    Total MOs: 298
Setting up the DFT grid...
| time to set the grid = 0.07 s
DFT grid points: 367692 (11490 points/atom)

                      *** Start SCF Iterations ***

 Iter     DIIS Error       Energy change      Electrons        XC Energy           Energy        Time(s)
----------------------------------------------------------------------------------------------------------
Initial temperature is 0.250000
| Skip purify step
|    1     2.2224129157    -785.2205340904   127.0011756473   -63.8685115359    -785.2205340904     1.03  
|    2     0.0620929511     +13.2499252190   126.0000097999   -64.0114669410    -771.9706088714     1.46  
|    3     0.3302336226      +3.1992940686   126.0000029565   -63.5471234596    -768.7713148028     1.43  
|    4     0.0547172356      -3.2904978919   126.0000080058   -63.8412764638    -772.0618126947     1.44  
|    5     0.0166633480      -0.0908185569   126.0000075668   -63.8643468710    -772.1526312516     1.38  
|    6     0.0085470414      -0.0104418694   126.0000075512   -63.8815107240    -772.1630731210     1.35  
|    7     0.0037255115      -0.0028070339   126.0000076718   -63.8555399356    -772.1658801549     1.34  
|    8     0.0021183495      -0.0004343525   126.0000076719   -63.8535086460    -772.1663145074     1.30  
|    9     0.0018832157      -0.0002534432   126.0000077218   -63.8558084631    -772.1665679506     1.46  
|   10     0.0008693998      -0.0000415616   126.0000077492   -63.8586135592    -772.1666095123     1.27  
|   11     0.0002198410      -0.0000330536   126.0000077795   -63.8584512169    -772.1666425659     1.27  
|   12     0.0000625672      -0.0000021244   126.0000077806   -63.8584769347    -772.1666446903     1.25  
|   13     0.0000249876      -0.0000001984   126.0000077807   -63.8586042928    -772.1666448887     1.23  
----------------------------------------------------------------------------------------------------------
FINAL ENERGY: -772.1666448887 a.u.
Fractional Occupation Entropy: 0.0000000000
Mermin Free Energy:            -772.1666448887
DISPERSION CONTRIBUTION TO ENERGY: -0.0211978300 a.u.
GCP BSSE CORRECTION: 0.0552110969 a.u.
HOMO-LUMO GAP: 1.766 eV
CENTER OF MASS: {-0.083429, -0.118732, 0.073967} ANGS
DIPOLE MOMENT: {-7.064847, 0.206543, -2.030296} (|D| = 7.353695) DEBYE

Running Mulliken population analysis...


  Restricted hh-TDA Parameters
--------------------------------------------
Number of occupied orbitals:            64
Number of virtual orbitals:            234
Number of molecular orbitals:          298
Number of basis functions:             316
Multiplicity of target state:      singlet

 Generating 2nd functional diffs
Reference energy:             -779.4964267183
Number of electrons:           128.0000079044
XC energy:                     -65.1728300134

      Davidson Diagonalization Parameters
-----------------------------------------------
Number of roots to find:                    4
Number of guess vectors:                   15
Maximum subspace size:                    300
Number of vectors to save:                  4
Collapse vectors per root:                  2
Number of CSFs:                          2080
Maximum Davidson iterations:              500
Residual convergence:                 1.0e-06
Orthogonality tolerance:              1.0e-12
Use incremental sigma vectors:             No

Davidson memory usage:  12.89 MB

Guess Vectors:
  64 &  64 : closed :    -0.181032
  64 &  63 :  open  :    -0.120361
  64 &  62 :  open  :    -0.101756
  63 &  63 : closed :    -0.059690
  63 &  62 :  open  :    -0.041085
  62 &  62 : closed :    -0.022480
  64 &  61 :  open  :    -0.008134
  64 &  59 :  open  :    -0.005503
  64 &  58 :  open  :     0.014872
  64 &  60 :  open  :     0.025872
  63 &  61 :  open  :     0.052537
  64 &  57 :  open  :     0.054961
  63 &  59 :  open  :     0.055168
  64 &  56 :  open  :     0.066539
  62 &  61 :  open  :     0.071142

  Root           Eigenvalue       Energy Change        Residual
-------------------------------------------------------------------
Iteration:    0   Subspace Size:   15
Root: 1:        -0.08419927        -0.08419927         0.03592993  
Root: 2:        -0.01027497        -0.01027497         0.03205393  
Root: 3:         0.00685072         0.00685072         0.04742480  
Root: 4:         0.04909564         0.04909564         0.04719977  

Iteration:    1   Subspace Size:   19
Root: 1:        -0.08645483        -0.00225556         0.00475504  
Root: 2:        -0.01279532        -0.00252036         0.00790334  
Root: 3:         0.00213560        -0.00471513         0.01081349  
Root: 4:         0.04342483        -0.00567081         0.01596366  

Iteration:    2   Subspace Size:   23
Root: 1:        -0.08649697        -0.00004214         0.00087016  
Root: 2:        -0.01294899        -0.00015367         0.00156870  
Root: 3:         0.00185862        -0.00027698         0.00231284  
Root: 4:         0.04270157        -0.00072326         0.00656868  

Iteration:    3   Subspace Size:   27
Root: 1:        -0.08649833        -0.00000136         0.00012206  
Root: 2:        -0.01295413        -0.00000514         0.00034419  
Root: 3:         0.00184870        -0.00000992         0.00043695  
Root: 4:         0.04258314        -0.00011843         0.00223584  

Iteration:    4   Subspace Size:   31
Root: 1:        -0.08649835        -0.00000002         0.00001694  
Root: 2:        -0.01295435        -0.00000022         0.00007845  
Root: 3:         0.00184838        -0.00000032         0.00008093  
Root: 4:         0.04257154        -0.00001159         0.00067821  

Iteration:    5   Subspace Size:   35
Root: 1:        -0.08649835        -0.00000000         0.00000233  
Root: 2:        -0.01295436        -0.00000001         0.00001348  
Root: 3:         0.00184837        -0.00000001         0.00001756  
Root: 4:         0.04257057        -0.00000097         0.00015843  

Iteration:    6   Subspace Size:   39
Root: 1:        -0.08649835        -0.00000000         0.00000032  Converged
Root: 2:        -0.01295436        -0.00000000         0.00000210  
Root: 3:         0.00184837        -0.00000000         0.00000281  
Root: 4:         0.04257052        -0.00000005         0.00003470  

Iteration:    7   Subspace Size:   42
Root: 1:        -0.08649835        -0.00000000         0.00000030  Converged
Root: 2:        -0.01295437        -0.00000000         0.00000035  Converged
Root: 3:         0.00184837        -0.00000000         0.00000047  Converged
Root: 4:         0.04257052        -0.00000000         0.00000895  

Iteration:    8   Subspace Size:   43
Root: 1:        -0.08649835        -0.00000000         0.00000030  Converged
Root: 2:        -0.01295437        -0.00000000         0.00000034  Converged
Root: 3:         0.00184837         0.00000000         0.00000047  Converged
Root: 4:         0.04257052        -0.00000000         0.00000202  

Iteration:    9   Subspace Size:   44
Root: 1:        -0.08649835        -0.00000000         0.00000029  Converged
Root: 2:        -0.01295437        -0.00000000         0.00000034  Converged
Root: 3:         0.00184837        -0.00000000         0.00000047  Converged
Root: 4:         0.04257052        -0.00000000         0.00000041  Converged

Davidson converged in 9 iterations
44 sigma vectors were formed

      Davidson Diagonalization Parameters
-----------------------------------------------
Number of roots to find:                    4
Number of guess vectors:                   15
Maximum subspace size:                    300
Number of vectors to save:                  4
Collapse vectors per root:                  2
Number of CSFs:                          2016
Maximum Davidson iterations:              500
Residual convergence:                 1.0e-06
Orthogonality tolerance:              1.0e-12
Use incremental sigma vectors:             No

Davidson memory usage:  12.58 MB

Guess Vectors:
  64 &  63 :  open  :    -0.120361
  64 &  62 :  open  :    -0.101756
  63 &  62 :  open  :    -0.041085
  64 &  61 :  open  :    -0.008134
  64 &  59 :  open  :    -0.005503
  64 &  58 :  open  :     0.014872
  64 &  60 :  open  :     0.025872
  63 &  61 :  open  :     0.052537
  64 &  57 :  open  :     0.054961
  63 &  59 :  open  :     0.055168
  64 &  56 :  open  :     0.066539
  62 &  61 :  open  :     0.071142
  62 &  59 :  open  :     0.073772
  63 &  58 :  open  :     0.075543
  64 &  55 :  open  :     0.076583

  Root           Eigenvalue       Energy Change        Residual
-------------------------------------------------------------------
Iteration:    0   Subspace Size:   15
Root: 1:        -0.03904298        -0.03904298         0.02220585  
Root: 2:        -0.01157425        -0.01157425         0.02168995  
Root: 3:         0.04829959         0.04829959         0.02210921  
Root: 4:         0.06419799         0.06419799         0.03146051  

Iteration:    1   Subspace Size:   19
Root: 1:        -0.04028967        -0.00124669         0.00330486  
Root: 2:        -0.01279167        -0.00121742         0.00387628  
Root: 3:         0.04661252        -0.00168707         0.00567148  
Root: 4:         0.06074231        -0.00345568         0.01404599  

Iteration:    2   Subspace Size:   23
Root: 1:        -0.04031561        -0.00002594         0.00044143  
Root: 2:        -0.01282772        -0.00003605         0.00078500  
Root: 3:         0.04650923        -0.00010328         0.00092945  
Root: 4:         0.06021349        -0.00052883         0.00278275  

Iteration:    3   Subspace Size:   27
Root: 1:        -0.04031605        -0.00000044         0.00006241  
Root: 2:        -0.01282916        -0.00000144         0.00013440  
Root: 3:         0.04650689        -0.00000235         0.00018944  
Root: 4:         0.06019142        -0.00002207         0.00065012  

Iteration:    4   Subspace Size:   31
Root: 1:        -0.04031606        -0.00000001         0.00000904  
Root: 2:        -0.01282920        -0.00000004         0.00002423  
Root: 3:         0.04650679        -0.00000010         0.00003773  
Root: 4:         0.06019015        -0.00000127         0.00016222  

Iteration:    5   Subspace Size:   35
Root: 1:        -0.04031606        -0.00000000         0.00000130  
Root: 2:        -0.01282920        -0.00000000         0.00000372  
Root: 3:         0.04650678        -0.00000000         0.00000791  
Root: 4:         0.06019008        -0.00000007         0.00004812  

Iteration:    6   Subspace Size:   39
Root: 1:        -0.04031606        -0.00000000         0.00000016  Converged
Root: 2:        -0.01282920        -0.00000000         0.00000058  Converged
Root: 3:         0.04650678        -0.00000000         0.00000168  
Root: 4:         0.06019007        -0.00000001         0.00001160  

Iteration:    7   Subspace Size:   41
Root: 1:        -0.04031606        -0.00000000         0.00000016  Converged
Root: 2:        -0.01282920        -0.00000000         0.00000055  Converged
Root: 3:         0.04650678        -0.00000000         0.00000030  Converged
Root: 4:         0.06019007        -0.00000000         0.00000257  

Iteration:    8   Subspace Size:   42
Root: 1:        -0.04031606        -0.00000000         0.00000016  Converged
Root: 2:        -0.01282920        -0.00000000         0.00000053  Converged
Root: 3:         0.04650678        -0.00000000         0.00000027  Converged
Root: 4:         0.06019007        -0.00000000         0.00000057  Converged

 in gcp call
 n=          32
 coors(1) =   -9.05614080588701        2.11863383453695     
 -0.563628133311215     
 coors(2) =   -7.53618142303982        2.89513002165713     
   1.33136447057295     
 elements:            7           6
 gcp_e =   0.000000000000000E+000
 echo:  F
 pbc:  F
 method =pbeh3c              
Davidson converged in 8 iterations
42 sigma vectors were formed

Building Xtilde...

Building Z-vector RHS...

 Generating 2nd functional diffs
Solving CPSCF equations
Using DIIS solver

 Iter         Residual      
------  --------------------
    1      3.664342207389
    2      8.193361587453
    3      0.778295902826
    4      0.087926002479
    5      0.015393066904
    6      0.006740737117
    7      0.002949217881
    8      0.001286137631
    9      0.000542771964
   10      0.000294483190
   11      0.000107823714
   12      0.000048029301
   13      0.000008004894
   14      0.000004728818
   15      0.000001271319
   16      0.000000902628

CPSCF converged

Building X...

Computing grad Generating 2nd functional diffs
 Generating 2nd functional diffs
  Root   Mult.   Total Energy (a.u.)   Ex. Energy (a.u.)     Ex. Energy (eV)     Ex. Energy (nm)        Osc. (a.u.)  
-------------------------------------------------------------------------------------------------------------------
     1  singlet       -779.58292507
     2  triplet       -779.53674278          0.04618229          1.25668381        986.59837534          0.00000000
     3  singlet       -779.50938108          0.07354399          2.00123334        619.53905181          0.08399182
     4  triplet       -779.50925592          0.07366915          2.00463922        618.48645574          0.00000000
     5  singlet       -779.49457835          0.08834672          2.40403615        515.73359554          0.43377136
     6  singlet       -779.45385620          0.12906887          3.51214200        353.01596797          0.05616489
     7  triplet       -779.44991994          0.13300513          3.61925319        342.56851944          0.00000000
     8  triplet       -779.43623664          0.14668842          3.99159446        310.61326977          0.00000000

Singlet  1: Largest CI coefficients:
  64  &  64 : closed :   0.984189
  63  &  63 : closed :  -0.133587

Triplet  2: Largest CI coefficients:
  63  &  64 :  open  :   0.700217
  64  &  63 :  open  :  -0.700217

Singlet  3: Largest CI coefficients:
  62  &  64 :  open  :  -0.563016
  64  &  62 :  open  :  -0.563016
  63  &  64 :  open  :  -0.340404
  64  &  63 :  open  :  -0.340404
  62  &  63 :  open  :  -0.233729
  63  &  62 :  open  :  -0.233729

Triplet  4: Largest CI coefficients:
  62  &  64 :  open  :  -0.656542
  64  &  62 :  open  :   0.656542
  62  &  63 :  open  :  -0.253026
  63  &  62 :  open  :   0.253026

Singlet  5: Largest CI coefficients:
  63  &  64 :  open  :  -0.607887
  64  &  63 :  open  :  -0.607887
  62  &  64 :  open  :   0.317375
  64  &  62 :  open  :   0.317375
  62  &  63 :  open  :   0.122969
  63  &  62 :  open  :   0.122969

Singlet  6: Largest CI coefficients:
  63  &  63 : closed :   0.772589
  61  &  64 :  open  :   0.357819
  64  &  61 :  open  :   0.357819
  61  &  63 :  open  :   0.135006
  63  &  61 :  open  :   0.135006
  64  &  64 : closed :   0.127366
  58  &  64 :  open  :   0.111371
  64  &  58 :  open  :   0.111371

Triplet  7: Largest CI coefficients:
  61  &  64 :  open  :  -0.671550
  64  &  61 :  open  :   0.671550
  62  &  63 :  open  :  -0.124211
  63  &  62 :  open  :   0.124211

Triplet  8: Largest CI coefficients:
  62  &  63 :  open  :  -0.621874
  63  &  62 :  open  :   0.621874
  62  &  64 :  open  :   0.225295
  64  &  62 :  open  :  -0.225295
  61  &  64 :  open  :   0.141277
  64  &  61 :  open  :  -0.141277
  61  &  62 :  open  :  -0.117110
  62  &  61 :  open  :   0.117110

Singlet state dipole moments:

  Root       Dx         Dy         Dz         |D|  (Debye)
------------------------------------------------------------
     1   -12.1796    -0.0466     1.3803    12.2576
     2    -8.5461     1.1253    -1.2332     8.7076
     3   -11.5428    -0.1870     1.8279    11.6881
     4    -7.9732    -0.7796     1.3179     8.1189

Triplet state dipole moments:

  Root       Dx         Dy         Dz         |D|  (Debye)
------------------------------------------------------------
     1   -12.5062    -0.4695     2.1379    12.6963
     2    -7.4627     1.6322    -2.1332     7.9314
     3     4.0309    -1.6665    -0.9824     4.4711
     4    -0.6325    -0.3773    -0.1216     0.7465

Transition dipole moments between singlet states:

    Transition       Tx         Ty         Tz         |T| (a.u.)
------------------------------------------------------------------
     1 ->    2     1.2798    -0.2441     0.1249     1.3089
     1 ->    3     2.6909    -0.3493     0.0402     2.7138
     1 ->    4     0.7131    -0.2921     0.2427     0.8079
     2 ->    3    -0.7352    -0.3987     0.7855     1.1473
     2 ->    4     1.6765    -0.2822     0.0854     1.7022
     3 ->    4     2.0447    -0.3913     0.2462     2.0964

Transition dipole moments between triplet states:

    Transition       Tx         Ty         Tz         |T| (a.u.)
------------------------------------------------------------------
     1 ->    2    -0.1472     0.0162     0.0878     0.1721
     1 ->    3    -0.3680    -0.2749     0.4934     0.6741
     1 ->    4     0.1242     0.0800    -0.1408     0.2041
     2 ->    3    -0.7823     0.1902    -0.0204     0.8053
     2 ->    4    -1.9765     0.2785    -0.0791     1.9976
     3 ->    4    -0.5478     0.1716     0.0541     0.5766

Magnetic transition dipole moments and rotational strengths:

 Transition      Lx         Ly         Lz       R(len)     R(vel) (a.u.)
------------------------------------------------------------------------
 1 ->    2     0.0264     0.1956    -0.2820     0.0492    -0.2332
 1 ->    3     0.4065    -0.6193    -0.1123    -1.3056   -42.3117
 1 ->    4     0.1332     0.0661    -0.0218    -0.0704    -0.1943

Electric transition quadrupole moments (Cartesian):

 Transition      Qxy        Qxz        Qyz        Qxx        Qyy        Qzz       norm (a.u.)
----------------------------------------------------------------------------------------------
 1 ->    2     0.9977    -0.3234    -0.1468    -4.8312    -0.0089    -0.0506     4.9462
 1 ->    3     1.9410    -0.1454    -0.1707   -11.7362    -0.3342    -0.0694    11.9026
 1 ->    4    -0.8948    -0.1581     0.2477     5.7647     0.0823    -0.0048     5.8417


|FINAL Target State Energy: -779.509381083301 a.u.
 Energy calculation finished, energy: -7.794945783E+02

Converting Cartesians to HDLC
 Wolfe conditions fulfilled, increasing trust radius
Testing convergence  in cycle   10
    Energy  4.3514E-05 Target: 5.0000E-04 converged?  yes
  Max step  3.4851E-03 Target: 4.0000E-03 converged?  yes
  RMS step  1.1137E-03 Target: 2.6667E-03 converged?  yes
  Max grad  1.0156E-03 Target: 1.0000E-03 converged?   no
  RMS grad  3.3644E-04 Target: 6.6667E-04 converged?  yes
 Predicted step length 2.0148E-02
 Trust radius          5.0000E-01

Converting HDLC to Cartesians
 in gcp call
 n=          32
 coors(1) =   -9.04154816453771        2.12060202757779     
 -0.570792832668174     
 coors(2) =   -7.52130388870762        2.89800601226142     
   1.32315518682126     
 elements:            7           6
 gcp_e =    1.00000000000000     
 echo:  F
 pbc:  F
 method =pbeh3c              
RMSD coordinate change for step 10 is  1.554e-02
DFTD Energy:    -0.0212041 hartree
gCP Energy:     0.0552119 hartree
| Total AOs: 316    Total MOs: 298
Setting up the DFT grid...
| time to set the grid = 0.06 s
DFT grid points: 367694 (11490 points/atom)

                      *** Start SCF Iterations ***

 Iter     DIIS Error       Energy change      Electrons        XC Energy           Energy        Time(s)
----------------------------------------------------------------------------------------------------------
Initial temperature is 0.250000
| Skip purify step
|    1     0.0040897612    -772.1676578527   125.9998595467   -63.8595738403    -772.1676578527     1.44  
|    2     0.0003178722      +0.0013041098   126.0000094502   -63.8599863627    -772.1663537428     1.29  
|    3     0.0003704376      -0.0000033458   126.0000094237   -63.8597509227    -772.1663570887     1.26  
|    4     0.0001094232      -0.0000071384   126.0000094272   -63.8599577610    -772.1663642270     1.24  
|    5     0.0000741480      -0.0000004974   126.0000094200   -63.8598446810    -772.1663647244     1.23  
|    6     0.0000280893      -0.0000004836   126.0000094200   -63.8598734223    -772.1663652081     1.20  
----------------------------------------------------------------------------------------------------------
FINAL ENERGY: -772.1663652081 a.u.
Fractional Occupation Entropy: 0.0000000000
Mermin Free Energy:            -772.1663652081
DISPERSION CONTRIBUTION TO ENERGY: -0.0212040716 a.u.
GCP BSSE CORRECTION: 0.0552119414 a.u.
HOMO-LUMO GAP: 1.757 eV
CENTER OF MASS: {-0.084569, -0.119476, 0.076072} ANGS
DIPOLE MOMENT: {-7.068011, 0.219874, -2.088400} (|D| = 7.373367) DEBYE

Running Mulliken population analysis...


  Restricted hh-TDA Parameters
--------------------------------------------
Number of occupied orbitals:            64
Number of virtual orbitals:            234
Number of molecular orbitals:          298
Number of basis functions:             316
Multiplicity of target state:      singlet

 Generating 2nd functional diffs
Reference energy:             -779.4960495599
Number of electrons:           128.0000095698
XC energy:                     -65.1741258143

      Davidson Diagonalization Parameters
-----------------------------------------------
Number of roots to find:                    4
Number of guess vectors:                   15
Maximum subspace size:                    300
Number of vectors to save:                  4
Collapse vectors per root:                  2
Number of CSFs:                          2080
Maximum Davidson iterations:              500
Residual convergence:                 1.0e-06
Orthogonality tolerance:              1.0e-12
Use incremental sigma vectors:             No

Davidson memory usage:  12.89 MB

Guess Vectors:
  64 &  64 : closed :    -0.181191
  64 &  63 :  open  :    -0.120744
  64 &  62 :  open  :    -0.102291
  63 &  63 : closed :    -0.060297
  63 &  62 :  open  :    -0.041844
  62 &  62 : closed :    -0.023391
  64 &  61 :  open  :    -0.008653
  64 &  59 :  open  :    -0.005810
  64 &  58 :  open  :     0.014638
  64 &  60 :  open  :     0.025621
  63 &  61 :  open  :     0.051794
  63 &  59 :  open  :     0.054637
  64 &  57 :  open  :     0.054939
  64 &  56 :  open  :     0.066272
  62 &  61 :  open  :     0.070247

  Root           Eigenvalue       Energy Change        Residual
-------------------------------------------------------------------
Iteration:    0   Subspace Size:   15
Root: 1:        -0.08416064        -0.08416064         0.03598492  
Root: 2:        -0.01048759        -0.01048759         0.03204339  
Root: 3:         0.00645130         0.00645130         0.04749610  
Root: 4:         0.04867722         0.04867722         0.04737406  

Iteration:    1   Subspace Size:   19
Root: 1:        -0.08642507        -0.00226443         0.00478817  
Root: 2:        -0.01301176        -0.00252417         0.00790474  
Root: 3:         0.00170974        -0.00474156         0.01084814  
Root: 4:         0.04299870        -0.00567852         0.01612857  

Iteration:    2   Subspace Size:   23
Root: 1:        -0.08646779        -0.00004272         0.00087462  
Root: 2:        -0.01316484        -0.00015308         0.00157533  
Root: 3:         0.00143194        -0.00027780         0.00232312  
Root: 4:         0.04225871        -0.00073998         0.00659988  

Iteration:    3   Subspace Size:   27
Root: 1:        -0.08646916        -0.00000137         0.00012193  
Root: 2:        -0.01317004        -0.00000520         0.00034325  
Root: 3:         0.00142198        -0.00000996         0.00044109  
Root: 4:         0.04213915        -0.00011957         0.00226870  

Iteration:    4   Subspace Size:   31
Root: 1:        -0.08646918        -0.00000002         0.00001691  
Root: 2:        -0.01317026        -0.00000022         0.00007807  
Root: 3:         0.00142165        -0.00000033         0.00008220  
Root: 4:         0.04212725        -0.00001190         0.00068409  

Iteration:    5   Subspace Size:   35
Root: 1:        -0.08646918        -0.00000000         0.00000230  
Root: 2:        -0.01317027        -0.00000001         0.00001352  
Root: 3:         0.00142164        -0.00000001         0.00001783  
Root: 4:         0.04212626        -0.00000099         0.00015782  

Iteration:    6   Subspace Size:   39
Root: 1:        -0.08646918        -0.00000000         0.00000031  Converged
Root: 2:        -0.01317027        -0.00000000         0.00000210  
Root: 3:         0.00142164        -0.00000000         0.00000288  
Root: 4:         0.04212621        -0.00000005         0.00003441  

Iteration:    7   Subspace Size:   42
Root: 1:        -0.08646918        -0.00000000         0.00000030  Converged
Root: 2:        -0.01317027        -0.00000000         0.00000035  Converged
Root: 3:         0.00142164        -0.00000000         0.00000049  Converged
Root: 4:         0.04212621        -0.00000000         0.00000875  

Iteration:    8   Subspace Size:   43
Root: 1:        -0.08646918        -0.00000000         0.00000029  Converged
Root: 2:        -0.01317027        -0.00000000         0.00000034  Converged
Root: 3:         0.00142164        -0.00000000         0.00000049  Converged
Root: 4:         0.04212621        -0.00000000         0.00000199  

Iteration:    9   Subspace Size:   44
Root: 1:        -0.08646918        -0.00000000         0.00000029  Converged
Root: 2:        -0.01317027        -0.00000000         0.00000034  Converged
Root: 3:         0.00142164         0.00000000         0.00000049  Converged
Root: 4:         0.04212621        -0.00000000         0.00000041  Converged

Davidson converged in 9 iterations
44 sigma vectors were formed

      Davidson Diagonalization Parameters
-----------------------------------------------
Number of roots to find:                    4
Number of guess vectors:                   15
Maximum subspace size:                    300
Number of vectors to save:                  4
Collapse vectors per root:                  2
Number of CSFs:                          2016
Maximum Davidson iterations:              500
Residual convergence:                 1.0e-06
Orthogonality tolerance:              1.0e-12
Use incremental sigma vectors:             No

Davidson memory usage:  12.58 MB

Guess Vectors:
  64 &  63 :  open  :    -0.120744
  64 &  62 :  open  :    -0.102291
  63 &  62 :  open  :    -0.041844
  64 &  61 :  open  :    -0.008653
  64 &  59 :  open  :    -0.005810
  64 &  58 :  open  :     0.014638
  64 &  60 :  open  :     0.025621
  63 &  61 :  open  :     0.051794
  63 &  59 :  open  :     0.054637
  64 &  57 :  open  :     0.054939
  64 &  56 :  open  :     0.066272
  62 &  61 :  open  :     0.070247
  62 &  59 :  open  :     0.073090
  63 &  58 :  open  :     0.075085
  64 &  55 :  open  :     0.076063

  Root           Eigenvalue       Energy Change        Residual
-------------------------------------------------------------------
Iteration:    0   Subspace Size:   15
Root: 1:        -0.03924494        -0.03924494         0.02223413  
Root: 2:        -0.01188367        -0.01188367         0.02165520  
Root: 3:         0.04796778         0.04796778         0.02216865  
Root: 4:         0.06323871         0.06323871         0.03114101  

Iteration:    1   Subspace Size:   19
Root: 1:        -0.04049310        -0.00124816         0.00331951  
Root: 2:        -0.01309290        -0.00120923         0.00389067  
Root: 3:         0.04627445        -0.00169332         0.00570371  
Root: 4:         0.05987755        -0.00336116         0.01379345  

Iteration:    2   Subspace Size:   23
Root: 1:        -0.04051926        -0.00002616         0.00044536  
Root: 2:        -0.01312912        -0.00003622         0.00079281  
Root: 3:         0.04616998        -0.00010448         0.00094119  
Root: 4:         0.05936731        -0.00051024         0.00273643  

Iteration:    3   Subspace Size:   27
Root: 1:        -0.04051971        -0.00000045         0.00006310  
Root: 2:        -0.01313059        -0.00000147         0.00013482  
Root: 3:         0.04616757        -0.00000241         0.00019122  
Root: 4:         0.05934602        -0.00002129         0.00063429  

Iteration:    4   Subspace Size:   31
Root: 1:        -0.04051972        -0.00000001         0.00000909  
Root: 2:        -0.01313063        -0.00000004         0.00002433  
Root: 3:         0.04616747        -0.00000010         0.00003869  
Root: 4:         0.05934481        -0.00000121         0.00015784  

Iteration:    5   Subspace Size:   35
Root: 1:        -0.04051972        -0.00000000         0.00000130  
Root: 2:        -0.01313063        -0.00000000         0.00000372  
Root: 3:         0.04616746        -0.00000000         0.00000827  
Root: 4:         0.05934475        -0.00000006         0.00004580  

Iteration:    6   Subspace Size:   39
Root: 1:        -0.04051972        -0.00000000         0.00000016  Converged
Root: 2:        -0.01313063        -0.00000000         0.00000058  Converged
Root: 3:         0.04616746        -0.00000000         0.00000171  
Root: 4:         0.05934475        -0.00000001         0.00001106  

Iteration:    7   Subspace Size:   41
Root: 1:        -0.04051972        -0.00000000         0.00000016  Converged
Root: 2:        -0.01313063        -0.00000000         0.00000055  Converged
Root: 3:         0.04616746        -0.00000000         0.00000030  Converged
Root: 4:         0.05934474        -0.00000000         0.00000254  

Iteration:    8   Subspace Size:   42
Root: 1:        -0.04051972        -0.00000000         0.00000016  Converged
Root: 2:        -0.01313063        -0.00000000         0.00000053  Converged
Root: 3:         0.04616746        -0.00000000         0.00000027  Converged
Root: 4:         0.05934474        -0.00000000         0.00000056  Converged

 in gcp call
 n=          32
 coors(1) =   -9.04154816453771        2.12060202757779     
 -0.570792832668174     
 coors(2) =   -7.52130388870762        2.89800601226142     
   1.32315518682126     
 elements:            7           6
 gcp_e =   0.000000000000000E+000
 echo:  F
 pbc:  F
 method =pbeh3c              
Davidson converged in 8 iterations
42 sigma vectors were formed

Building Xtilde...

Building Z-vector RHS...

 Generating 2nd functional diffs
Solving CPSCF equations
Using DIIS solver

 Iter         Residual      
------  --------------------
    1      3.686205219960
    2      8.254193991804
    3      0.777838526449
    4      0.088164450268
    5      0.015360400781
    6      0.006912548064
    7      0.003031500354
    8      0.001300796555
    9      0.000540853689
   10      0.000296924720
   11      0.000108687188
   12      0.000048070782
   13      0.000008058566
   14      0.000004750137
   15      0.000001294452
   16      0.000000905977

CPSCF converged

Building X...

Computing grad Generating 2nd functional diffs
 Generating 2nd functional diffs
  Root   Mult.   Total Energy (a.u.)   Ex. Energy (a.u.)     Ex. Energy (eV)     Ex. Energy (nm)        Osc. (a.u.)  
-------------------------------------------------------------------------------------------------------------------
     1  singlet       -779.58251874
     2  triplet       -779.53656928          0.04594946          1.25034831        991.59745974          0.00000000
     3  singlet       -779.50921983          0.07329891          1.99456447        621.61049405          0.08179412
     4  triplet       -779.50918019          0.07333855          1.99564305        621.27453536          0.00000000
     5  singlet       -779.49462792          0.08789082          2.39163041        518.40878212          0.42954078
     6  singlet       -779.45392335          0.12859539          3.49925791        354.31575416          0.05302242
     7  triplet       -779.44988210          0.13263664          3.60922606        343.52024102          0.00000000
     8  triplet       -779.43670482          0.14581392          3.96779809        312.47613362          0.00000000

Singlet  1: Largest CI coefficients:
  64  &  64 : closed :   0.983968
  63  &  63 : closed :  -0.133669

Triplet  2: Largest CI coefficients:
  63  &  64 :  open  :   0.700167
  64  &  63 :  open  :  -0.700167

Singlet  3: Largest CI coefficients:
  62  &  64 :  open  :  -0.564434
  64  &  62 :  open  :  -0.564434
  63  &  64 :  open  :  -0.336879
  64  &  63 :  open  :  -0.336879
  62  &  63 :  open  :  -0.235853
  63  &  62 :  open  :  -0.235853

Triplet  4: Largest CI coefficients:
  62  &  64 :  open  :  -0.655971
  64  &  62 :  open  :   0.655971
  62  &  63 :  open  :  -0.254331
  63  &  62 :  open  :   0.254331

Singlet  5: Largest CI coefficients:
  63  &  64 :  open  :  -0.609755
  64  &  63 :  open  :  -0.609755
  62  &  64 :  open  :   0.313530
  64  &  62 :  open  :   0.313530
  62  &  63 :  open  :   0.122753
  63  &  62 :  open  :   0.122753

Singlet  6: Largest CI coefficients:
  63  &  63 : closed :   0.775521
  61  &  64 :  open  :   0.354366
  64  &  61 :  open  :   0.354366
  61  &  63 :  open  :   0.135989
  63  &  61 :  open  :   0.135989
  64  &  64 : closed :   0.127643
  58  &  64 :  open  :   0.109641
  64  &  58 :  open  :   0.109641

Triplet  7: Largest CI coefficients:
  61  &  64 :  open  :  -0.670246
  64  &  61 :  open  :   0.670246
  62  &  63 :  open  :  -0.129417
  63  &  62 :  open  :   0.129417

Triplet  8: Largest CI coefficients:
  62  &  63 :  open  :  -0.620708
  63  &  62 :  open  :   0.620708
  62  &  64 :  open  :   0.225946
  64  &  62 :  open  :  -0.225946
  61  &  64 :  open  :   0.146794
  64  &  61 :  open  :  -0.146794
  61  &  62 :  open  :  -0.117580
  62  &  61 :  open  :   0.117580

Singlet state dipole moments:

  Root       Dx         Dy         Dz         |D|  (Debye)
------------------------------------------------------------
     1   -12.1270    -0.0730     1.3873    12.2063
     2    -8.5033     1.1284    -1.2226     8.6645
     3   -11.4854    -0.2232     1.8556    11.6365
     4    -8.1420    -0.7767     1.3414     8.2882

Triplet state dipole moments:

  Root       Dx         Dy         Dz         |D|  (Debye)
------------------------------------------------------------
     1   -12.4963    -0.4935     2.1505    12.6896
     2    -7.4502     1.6399    -2.1122     7.9155
     3     3.9848    -1.6426    -0.9938     4.4232
     4    -0.6527    -0.3663    -0.1028     0.7555

Transition dipole moments between singlet states:

    Transition       Tx         Ty         Tz         |T| (a.u.)
------------------------------------------------------------------
     1 ->    2     1.2649    -0.2411     0.1255     1.2938
     1 ->    3     2.6849    -0.3462     0.0456     2.7075
     1 ->    4     0.6912    -0.2890     0.2390     0.7864
     2 ->    3    -0.7161    -0.4056     0.7813     1.1348
     2 ->    4     1.6680    -0.2779     0.0842     1.6931
     3 ->    4     2.0568    -0.3905     0.2476     2.1081

Transition dipole moments between triplet states:

    Transition       Tx         Ty         Tz         |T| (a.u.)
------------------------------------------------------------------
     1 ->    2    -0.1391     0.0192     0.0807     0.1620
     1 ->    3    -0.3713    -0.2771     0.4916     0.6755
     1 ->    4     0.1228     0.0841    -0.1455     0.2081
     2 ->    3    -0.7963     0.1936    -0.0226     0.8198
     2 ->    4    -1.9653     0.2733    -0.0789     1.9858
     3 ->    4    -0.5601     0.1736     0.0624     0.5897

Magnetic transition dipole moments and rotational strengths:

 Transition      Lx         Ly         Lz       R(len)     R(vel) (a.u.)
------------------------------------------------------------------------
 1 ->    2     0.0268     0.1999    -0.2797     0.0494    -0.2332
 1 ->    3     0.4112    -0.6183    -0.1159    -1.3128   -55.1056
 1 ->    4     0.1306     0.0676    -0.0194    -0.0661    -0.1852

Electric transition quadrupole moments (Cartesian):

 Transition      Qxy        Qxz        Qyz        Qxx        Qyy        Qzz       norm (a.u.)
----------------------------------------------------------------------------------------------
 1 ->    2     0.9807    -0.3272    -0.1423    -4.7458    -0.0048    -0.0532     4.8595
 1 ->    3     1.9263    -0.1397    -0.1627   -11.6916    -0.3312    -0.0776    11.8560
 1 ->    4    -0.8934    -0.1714     0.2493     5.7578     0.0792     0.0076     5.8351


|FINAL Target State Energy: -779.509219829799 a.u.
 Energy calculation finished, energy: -7.794946279E+02

Converting Cartesians to HDLC
 Wolfe conditions fulfilled, increasing trust radius
Testing convergence  in cycle   11
    Energy  4.9573E-05 Target: 5.0000E-04 converged?  yes
  Max step  7.7447E-03 Target: 4.0000E-03 converged?   no
  RMS step  2.1238E-03 Target: 2.6667E-03 converged?  yes
  Max grad  1.1420E-03 Target: 1.0000E-03 converged?   no
  RMS grad  4.1171E-04 Target: 6.6667E-04 converged?  yes
 Predicted step length 5.2484E-02
 Trust radius          5.0000E-01

Converting HDLC to Cartesians
 in gcp call
 n=          32
 coors(1) =   -9.00257702470972        2.12407113593695     
 -0.591626507036921     
 coors(2) =   -7.48489239693873        2.90378342436010     
   1.30300879559257     
 elements:            7           6
 gcp_e =    1.00000000000000     
 echo:  F
 pbc:  F
 method =pbeh3c              
RMSD coordinate change for step 11 is  4.210e-02
DFTD Energy:    -0.0212172 hartree
gCP Energy:     0.0551517 hartree
| Total AOs: 316    Total MOs: 298
Setting up the DFT grid...
| time to set the grid = 0.06 s
DFT grid points: 367637 (11488 points/atom)

                      *** Start SCF Iterations ***

 Iter     DIIS Error       Energy change      Electrons        XC Energy           Energy        Time(s)
----------------------------------------------------------------------------------------------------------
Initial temperature is 0.250000
| Skip purify step
|    1     0.0114807565    -772.1611706950   125.9941847598   -63.8575074136    -772.1611706950     1.43  
|    2     0.0009041566      -0.0044439083   126.0000154487   -63.8607339046    -772.1656146033     1.31  
|    3     0.0011465318      -0.0000054022   126.0000153570   -63.8580651584    -772.1656200055     1.29  
|    4     0.0003725276      -0.0000701578   126.0000153833   -63.8594323559    -772.1656901633     1.26  
|    5     0.0001632329      -0.0000073246   126.0000153696   -63.8595661634    -772.1656974880     1.24  
|    6     0.0000624022      -0.0000031716   126.0000153641   -63.8594834451    -772.1657006596     1.23  
|    7     0.0000159934      -0.0000001659   126.0000153646   -63.8594238739    -772.1657008255     1.20  
----------------------------------------------------------------------------------------------------------
FINAL ENERGY: -772.1657008255 a.u.
Fractional Occupation Entropy: 0.0000000000
Mermin Free Energy:            -772.1657008255
DISPERSION CONTRIBUTION TO ENERGY: -0.0212171508 a.u.
GCP BSSE CORRECTION: 0.0551517007 a.u.
HOMO-LUMO GAP: 1.734 eV
CENTER OF MASS: {-0.087910, -0.121163, 0.082177} ANGS
DIPOLE MOMENT: {-7.027207, 0.247245, -2.263291} (|D| = 7.386829) DEBYE

Running Mulliken population analysis...


  Restricted hh-TDA Parameters
--------------------------------------------
Number of occupied orbitals:            64
Number of virtual orbitals:            234
Number of molecular orbitals:          298
Number of basis functions:             316
Multiplicity of target state:      singlet

 Generating 2nd functional diffs
Reference energy:             -779.4950897617
Number of electrons:           128.0000156089
XC energy:                     -65.1736668996

      Davidson Diagonalization Parameters
-----------------------------------------------
Number of roots to find:                    4
Number of guess vectors:                   15
Maximum subspace size:                    300
Number of vectors to save:                  4
Collapse vectors per root:                  2
Number of CSFs:                          2080
Maximum Davidson iterations:              500
Residual convergence:                 1.0e-06
Orthogonality tolerance:              1.0e-12
Use incremental sigma vectors:             No

Davidson memory usage:  12.89 MB

Guess Vectors:
  64 &  64 : closed :    -0.181398
  64 &  63 :  open  :    -0.121611
  64 &  62 :  open  :    -0.103640
  63 &  63 : closed :    -0.061823
  63 &  62 :  open  :    -0.043852
  62 &  62 : closed :    -0.025881
  64 &  61 :  open  :    -0.009606
  64 &  59 :  open  :    -0.006415
  64 &  58 :  open  :     0.013995
  64 &  60 :  open  :     0.025355
  63 &  61 :  open  :     0.050182
  63 &  59 :  open  :     0.053372
  64 &  57 :  open  :     0.054881
  64 &  56 :  open  :     0.065492
  62 &  61 :  open  :     0.068153

  Root           Eigenvalue       Energy Change        Residual
-------------------------------------------------------------------
Iteration:    0   Subspace Size:   15
Root: 1:        -0.08395376        -0.08395376         0.03607516  
Root: 2:        -0.01094626        -0.01094626         0.03199572  
Root: 3:         0.00545741         0.00545741         0.04765332  
Root: 4:         0.04777526         0.04777526         0.04814269  

Iteration:    1   Subspace Size:   19
Root: 1:        -0.08623285        -0.00227909         0.00491412  
Root: 2:        -0.01347182        -0.00252556         0.00792379  
Root: 3:         0.00066485        -0.00479256         0.01094842  
Root: 4:         0.04201701        -0.00575825         0.01690481  

Iteration:    2   Subspace Size:   23
Root: 1:        -0.08627791        -0.00004506         0.00088840  
Root: 2:        -0.01362356        -0.00015174         0.00159637  
Root: 3:         0.00038407        -0.00028078         0.00235079  
Root: 4:         0.04119310        -0.00082391         0.00667729  

Iteration:    3   Subspace Size:   27
Root: 1:        -0.08627932        -0.00000141         0.00012313  
Root: 2:        -0.01362894        -0.00000538         0.00033820  
Root: 3:         0.00037403        -0.00001004         0.00045535  
Root: 4:         0.04107082        -0.00012228         0.00234886  

Iteration:    4   Subspace Size:   31
Root: 1:        -0.08627934        -0.00000002         0.00001729  
Root: 2:        -0.01362915        -0.00000021         0.00007610  
Root: 3:         0.00037368        -0.00000035         0.00008697  
Root: 4:         0.04105820        -0.00001262         0.00070586  

Iteration:    5   Subspace Size:   35
Root: 1:        -0.08627934        -0.00000000         0.00000234  
Root: 2:        -0.01362916        -0.00000001         0.00001351  
Root: 3:         0.00037367        -0.00000001         0.00001884  
Root: 4:         0.04105717        -0.00000103         0.00015589  

Iteration:    6   Subspace Size:   39
Root: 1:        -0.08627934        -0.00000000         0.00000031  Converged
Root: 2:        -0.01362916        -0.00000000         0.00000208  
Root: 3:         0.00037367        -0.00000000         0.00000308  
Root: 4:         0.04105712        -0.00000005         0.00003330  

Iteration:    7   Subspace Size:   42
Root: 1:        -0.08627934        -0.00000000         0.00000030  Converged
Root: 2:        -0.01362916        -0.00000000         0.00000035  Converged
Root: 3:         0.00037367        -0.00000000         0.00000054  Converged
Root: 4:         0.04105711        -0.00000000         0.00000817  

Iteration:    8   Subspace Size:   43
Root: 1:        -0.08627934        -0.00000000         0.00000029  Converged
Root: 2:        -0.01362916        -0.00000000         0.00000034  Converged
Root: 3:         0.00037367        -0.00000000         0.00000054  Converged
Root: 4:         0.04105711        -0.00000000         0.00000188  

Iteration:    9   Subspace Size:   44
Root: 1:        -0.08627934        -0.00000000         0.00000029  Converged
Root: 2:        -0.01362916        -0.00000000         0.00000034  Converged
Root: 3:         0.00037367         0.00000000         0.00000054  Converged
Root: 4:         0.04105711        -0.00000000         0.00000042  Converged

Davidson converged in 9 iterations
44 sigma vectors were formed

      Davidson Diagonalization Parameters
-----------------------------------------------
Number of roots to find:                    4
Number of guess vectors:                   15
Maximum subspace size:                    300
Number of vectors to save:                  4
Collapse vectors per root:                  2
Number of CSFs:                          2016
Maximum Davidson iterations:              500
Residual convergence:                 1.0e-06
Orthogonality tolerance:              1.0e-12
Use incremental sigma vectors:             No

Davidson memory usage:  12.58 MB

Guess Vectors:
  64 &  63 :  open  :    -0.121611
  64 &  62 :  open  :    -0.103640
  63 &  62 :  open  :    -0.043852
  64 &  61 :  open  :    -0.009606
  64 &  59 :  open  :    -0.006415
  64 &  58 :  open  :     0.013995
  64 &  60 :  open  :     0.025355
  63 &  61 :  open  :     0.050182
  63 &  59 :  open  :     0.053372
  64 &  57 :  open  :     0.054881
  64 &  56 :  open  :     0.065492
  62 &  61 :  open  :     0.068153
  62 &  59 :  open  :     0.071343
  63 &  58 :  open  :     0.073782
  64 &  55 :  open  :     0.074778

  Root           Eigenvalue       Energy Change        Residual
-------------------------------------------------------------------
Iteration:    0   Subspace Size:   15
Root: 1:        -0.03975886        -0.03975886         0.02228231  
Root: 2:        -0.01261268        -0.01261268         0.02152588  
Root: 3:         0.04742677         0.04742677         0.02230479  
Root: 4:         0.06084259         0.06084259         0.03032994  

Iteration:    1   Subspace Size:   19
Root: 1:        -0.04100980        -0.00125094         0.00335957  
Root: 2:        -0.01378874        -0.00117606         0.00394070  
Root: 3:         0.04572476        -0.00170201         0.00580101  
Root: 4:         0.05773927        -0.00310333         0.01311305  

Iteration:    2   Subspace Size:   23
Root: 1:        -0.04103662        -0.00002682         0.00045620  
Root: 2:        -0.01382568        -0.00003694         0.00082018  
Root: 3:         0.04561637        -0.00010839         0.00098352  
Root: 4:         0.05727563        -0.00046364         0.00262971  

Iteration:    3   Subspace Size:   27
Root: 1:        -0.04103709        -0.00000047         0.00006526  
Root: 2:        -0.01382726        -0.00000158         0.00013687  
Root: 3:         0.04561374        -0.00000263         0.00019654  
Root: 4:         0.05725595        -0.00001968         0.00059812  

Iteration:    4   Subspace Size:   31
Root: 1:        -0.04103710        -0.00000001         0.00000928  
Root: 2:        -0.01382730        -0.00000004         0.00002488  
Root: 3:         0.04561363        -0.00000011         0.00004005  
Root: 4:         0.05725489        -0.00000105         0.00014523  

Iteration:    5   Subspace Size:   35
Root: 1:        -0.04103710        -0.00000000         0.00000132  
Root: 2:        -0.01382730        -0.00000000         0.00000384  
Root: 3:         0.04561362        -0.00000000         0.00000890  
Root: 4:         0.05725484        -0.00000005         0.00004031  

Iteration:    6   Subspace Size:   39
Root: 1:        -0.04103710        -0.00000000         0.00000017  Converged
Root: 2:        -0.01382730        -0.00000000         0.00000059  Converged
Root: 3:         0.04561362        -0.00000000         0.00000179  
Root: 4:         0.05725484        -0.00000000         0.00000955  

Iteration:    7   Subspace Size:   41
Root: 1:        -0.04103710        -0.00000000         0.00000016  Converged
Root: 2:        -0.01382730        -0.00000000         0.00000056  Converged
Root: 3:         0.04561362        -0.00000000         0.00000032  Converged
Root: 4:         0.05725484        -0.00000000         0.00000232  

Iteration:    8   Subspace Size:   42
Root: 1:        -0.04103710        -0.00000000         0.00000016  Converged
Root: 2:        -0.01382730        -0.00000000         0.00000053  Converged
Root: 3:         0.04561362        -0.00000000         0.00000028  Converged
Root: 4:         0.05725484        -0.00000000         0.00000052  Converged

 in gcp call
 n=          32
 coors(1) =   -9.00257702470972        2.12407113593695     
 -0.591626507036921     
 coors(2) =   -7.48489239693873        2.90378342436010     
   1.30300879559257     
 elements:            7           6
 gcp_e =   0.000000000000000E+000
 echo:  F
 pbc:  F
 method =pbeh3c              
Davidson converged in 8 iterations
42 sigma vectors were formed

Building Xtilde...

Building Z-vector RHS...

 Generating 2nd functional diffs
Solving CPSCF equations
Using DIIS solver

 Iter         Residual      
------  --------------------
    1      3.735222137819
    2      8.384513011072
    3      0.777985334600
    4      0.088477516629
    5      0.015372621360
    6      0.007387782576
    7      0.003247391573
    8      0.001344327510
    9      0.000533401628
   10      0.000301617181
   11      0.000110550358
   12      0.000048239426
   13      0.000008331649
   14      0.000004786371
   15      0.000001283096
   16      0.000000869586

CPSCF converged

Building X...

Computing grad Generating 2nd functional diffs
 Generating 2nd functional diffs
  Root   Mult.   Total Energy (a.u.)   Ex. Energy (a.u.)     Ex. Energy (eV)     Ex. Energy (nm)        Osc. (a.u.)  
-------------------------------------------------------------------------------------------------------------------
     1  singlet       -779.58136910
     2  triplet       -779.53612686          0.04524224          1.23110379       1007.09803629          0.00000000
     3  triplet       -779.50891706          0.07245204          1.97152004        628.87628853          0.00000000
     4  singlet       -779.50871892          0.07265018          1.97691179        627.16111830          0.07595718
     5  singlet       -779.49471609          0.08665301          2.35794802        525.81405296          0.41953849
     6  singlet       -779.45403265          0.12733646          3.46500070        357.81874622          0.04518810
     7  triplet       -779.44947614          0.13189297          3.58898963        345.45717130          0.00000000
     8  triplet       -779.43783493          0.14353418          3.90576309        317.43917322          0.00000000

Singlet  1: Largest CI coefficients:
  64  &  64 : closed :   0.983363
  63  &  63 : closed :  -0.134272

Triplet  2: Largest CI coefficients:
  63  &  64 :  open  :   0.699926
  64  &  63 :  open  :  -0.699926

Triplet  3: Largest CI coefficients:
  62  &  64 :  open  :  -0.654576
  64  &  62 :  open  :   0.654576
  62  &  63 :  open  :  -0.257478
  63  &  62 :  open  :   0.257478

Singlet  4: Largest CI coefficients:
  62  &  64 :  open  :  -0.568657
  64  &  62 :  open  :  -0.568657
  63  &  64 :  open  :  -0.326542
  64  &  63 :  open  :  -0.326542
  62  &  63 :  open  :  -0.241508
  63  &  62 :  open  :  -0.241508

Singlet  5: Largest CI coefficients:
  63  &  64 :  open  :  -0.615153
  64  &  63 :  open  :  -0.615153
  62  &  64 :  open  :   0.302527
  64  &  62 :  open  :   0.302527
  62  &  63 :  open  :   0.121517
  63  &  62 :  open  :   0.121517

Singlet  6: Largest CI coefficients:
  63  &  63 : closed :   0.787004
  61  &  64 :  open  :   0.340055
  64  &  61 :  open  :   0.340055
  61  &  63 :  open  :   0.137536
  63  &  61 :  open  :   0.137536
  64  &  64 : closed :   0.129409
  58  &  64 :  open  :   0.105697
  64  &  58 :  open  :   0.105697

Triplet  7: Largest CI coefficients:
  61  &  64 :  open  :  -0.665404
  64  &  61 :  open  :   0.665404
  62  &  63 :  open  :  -0.147010
  63  &  62 :  open  :   0.147010

Triplet  8: Largest CI coefficients:
  62  &  63 :  open  :  -0.616591
  63  &  62 :  open  :   0.616591
  62  &  64 :  open  :   0.227118
  64  &  62 :  open  :  -0.227118
  61  &  64 :  open  :   0.165653
  64  &  61 :  open  :  -0.165653
  61  &  62 :  open  :  -0.118148
  62  &  61 :  open  :   0.118148

Singlet state dipole moments:

  Root       Dx         Dy         Dz         |D|  (Debye)
------------------------------------------------------------
     1   -11.9406    -0.1499     1.3935    12.0226
     2    -8.3827     1.1441    -1.2041     8.5457
     3   -11.3121    -0.3243     1.9251    11.4793
     4    -8.6966    -0.7696     1.4307     8.8471

Triplet state dipole moments:

  Root       Dx         Dy         Dz         |D|  (Debye)
------------------------------------------------------------
     1   -12.4293    -0.5629     2.1747    12.6307
     2    -7.4125     1.6653    -2.0577     7.8710
     3     3.8473    -1.5695    -1.0356     4.2822
     4    -0.6637    -0.3414    -0.0576     0.7486

Transition dipole moments between singlet states:

    Transition       Tx         Ty         Tz         |T| (a.u.)
------------------------------------------------------------------
     1 ->    2     1.2237    -0.2336     0.1278     1.2523
     1 ->    3     2.6728    -0.3385     0.0610     2.6949
     1 ->    4     0.6335    -0.2812     0.2279     0.7296
     2 ->    3    -0.6626    -0.4242     0.7672     1.0989
     2 ->    4     1.6416    -0.2642     0.0804     1.6647
     3 ->    4     2.1086    -0.3908     0.2517     2.1593

Transition dipole moments between triplet states:

    Transition       Tx         Ty         Tz         |T| (a.u.)
------------------------------------------------------------------
     1 ->    2    -0.1152     0.0279     0.0625     0.1340
     1 ->    3    -0.3806    -0.2833     0.4851     0.6785
     1 ->    4     0.1194     0.0980    -0.1622     0.2240
     2 ->    3    -0.8350     0.2011    -0.0277     0.8593
     2 ->    4    -1.9372     0.2600    -0.0789     1.9562
     3 ->    4    -0.6072     0.1822     0.0901     0.6403

Magnetic transition dipole moments and rotational strengths:

 Transition      Lx         Ly         Lz       R(len)     R(vel) (a.u.)
------------------------------------------------------------------------
 1 ->    2     0.0238     0.2102    -0.2711     0.0546    -0.2548
 1 ->    3     0.4237    -0.6174    -0.1284    -1.3337   -210.3601
 1 ->    4     0.1233     0.0728    -0.0135    -0.0546    -0.1589

Electric transition quadrupole moments (Cartesian):

 Transition      Qxy        Qxz        Qyz        Qxx        Qyy        Qzz       norm (a.u.)
----------------------------------------------------------------------------------------------
 1 ->    2     0.9360    -0.3346    -0.1332    -4.5505     0.0089    -0.0592     4.6601
 1 ->    3     1.8864    -0.1170    -0.1429   -11.5796    -0.3233    -0.1014    11.7386
 1 ->    4    -0.8665    -0.2116     0.2515     5.6306     0.0641     0.0418     5.7069


|FINAL Target State Energy: -779.508718919991 a.u.
 Energy calculation finished, energy: -7.794947161E+02

Converting Cartesians to HDLC
 Wolfe conditions fulfilled, increasing trust radius
Testing convergence  in cycle   12
    Energy  8.8171E-05 Target: 5.0000E-04 converged?  yes
  Max step  2.1929E-02 Target: 4.0000E-03 converged?   no
  RMS step  5.5323E-03 Target: 2.6667E-03 converged?   no
  Max grad  1.7338E-03 Target: 1.0000E-03 converged?   no
  RMS grad  6.3898E-04 Target: 6.6667E-04 converged?  yes
 Predicted step length 1.0811E-01
 Trust radius          5.0000E-01

Converting HDLC to Cartesians
 in gcp call
 n=          32
 coors(1) =   -8.89342203175021        2.13605194883065     
 -0.635754743737370     
 coors(2) =   -7.37882303519431        2.91032522740555     
   1.26163947400930     
 elements:            7           6
 gcp_e =    1.00000000000000     
 echo:  F
 pbc:  F
 method =pbeh3c              
RMSD coordinate change for step 12 is  9.831e-02
DFTD Energy:    -0.0212677 hartree
gCP Energy:     0.0551920 hartree
| Total AOs: 316    Total MOs: 298
Setting up the DFT grid...
| time to set the grid = 0.06 s
DFT grid points: 367553 (11486 points/atom)

                      *** Start SCF Iterations ***

 Iter     DIIS Error       Energy change      Electrons        XC Energy           Energy        Time(s)
----------------------------------------------------------------------------------------------------------
Initial temperature is 0.250000
| Skip purify step
|    1     0.0212895188    -772.1580337389   125.9845327711   -63.8581493875    -772.1580337389     1.48  
|    2     0.0016958342      -0.0055939051   126.0000143667   -63.8677438476    -772.1636276440     1.38  
|    3     0.0019018987      -0.0001818782   126.0000143292   -63.8629269385    -772.1638095221     1.34  
|    4     0.0007005161      -0.0001193982   126.0000143166   -63.8642262756    -772.1639289204     1.32  
|    5     0.0003644612      -0.0000235142   126.0000143024   -63.8648858052    -772.1639524346     1.29  
|    6     0.0001153013      -0.0000118400   126.0000143019   -63.8649246782    -772.1639642746     1.26  
|    7     0.0000385389      -0.0000010250   126.0000143040   -63.8645778285    -772.1639652997     1.25  
----------------------------------------------------------------------------------------------------------
FINAL ENERGY: -772.1639652997 a.u.
Fractional Occupation Entropy: 0.0000000000
Mermin Free Energy:            -772.1639652997
DISPERSION CONTRIBUTION TO ENERGY: -0.0212676987 a.u.
GCP BSSE CORRECTION: 0.0551920070 a.u.
HOMO-LUMO GAP: 1.705 eV
CENTER OF MASS: {-0.095948, -0.126860, 0.095303} ANGS
DIPOLE MOMENT: {-6.918453, 0.401426, -2.664930} (|D| = 7.424822) DEBYE

Running Mulliken population analysis...


  Restricted hh-TDA Parameters
--------------------------------------------
Number of occupied orbitals:            64
Number of virtual orbitals:            234
Number of molecular orbitals:          298
Number of basis functions:             316
Multiplicity of target state:      singlet

 Generating 2nd functional diffs
Reference energy:             -779.4925639498
Number of electrons:           128.0000145304
XC energy:                     -65.1789294205

      Davidson Diagonalization Parameters
-----------------------------------------------
Number of roots to find:                    4
Number of guess vectors:                   15
Maximum subspace size:                    300
Number of vectors to save:                  4
Collapse vectors per root:                  2
Number of CSFs:                          2080
Maximum Davidson iterations:              500
Residual convergence:                 1.0e-06
Orthogonality tolerance:              1.0e-12
Use incremental sigma vectors:             No

Davidson memory usage:  12.89 MB

Guess Vectors:
  64 &  64 : closed :    -0.183516
  64 &  63 :  open  :    -0.124426
  64 &  62 :  open  :    -0.106613
  63 &  63 : closed :    -0.065337
  63 &  62 :  open  :    -0.047523
  62 &  62 : closed :    -0.029710
  64 &  61 :  open  :    -0.012050
  64 &  59 :  open  :    -0.008303
  64 &  58 :  open  :     0.011061
  64 &  60 :  open  :     0.023642
  63 &  61 :  open  :     0.047040
  63 &  59 :  open  :     0.050787
  64 &  57 :  open  :     0.053358
  64 &  56 :  open  :     0.064338
  62 &  61 :  open  :     0.064853

  Root           Eigenvalue       Energy Change        Residual
-------------------------------------------------------------------
Iteration:    0   Subspace Size:   15
Root: 1:        -0.08504304        -0.08504304         0.03644448  
Root: 2:        -0.01265777        -0.01265777         0.03249984  
Root: 3:         0.00283372         0.00283372         0.04754958  
Root: 4:         0.04575776         0.04575776         0.04960812  

Iteration:    1   Subspace Size:   19
Root: 1:        -0.08737410        -0.00233106         0.00516239  
Root: 2:        -0.01525354        -0.00259576         0.00788446  
Root: 3:        -0.00197377        -0.00480750         0.01121466  
Root: 4:         0.03980254        -0.00595522         0.01890076  

Iteration:    2   Subspace Size:   23
Root: 1:        -0.08742385        -0.00004974         0.00090745  
Root: 2:        -0.01539952        -0.00014598         0.00160700  
Root: 3:        -0.00226228        -0.00028851         0.00243389  
Root: 4:         0.03876088        -0.00104166         0.00674236  

Iteration:    3   Subspace Size:   27
Root: 1:        -0.08742531        -0.00000146         0.00012746  
Root: 2:        -0.01540500        -0.00000548         0.00032471  
Root: 3:        -0.00227286        -0.00001058         0.00048981  
Root: 4:         0.03863626        -0.00012461         0.00234714  

Iteration:    4   Subspace Size:   31
Root: 1:        -0.08742534        -0.00000002         0.00001885  
Root: 2:        -0.01540518        -0.00000018         0.00006726  
Root: 3:        -0.00227327        -0.00000041         0.00009924  
Root: 4:         0.03862410        -0.00001217         0.00071872  

Iteration:    5   Subspace Size:   35
Root: 1:        -0.08742534        -0.00000000         0.00000264  
Root: 2:        -0.01540519        -0.00000001         0.00001255  
Root: 3:        -0.00227329        -0.00000002         0.00002079  
Root: 4:         0.03862307        -0.00000102         0.00015016  

Iteration:    6   Subspace Size:   39
Root: 1:        -0.08742534        -0.00000000         0.00000037  Converged
Root: 2:        -0.01540519        -0.00000000         0.00000190  
Root: 3:        -0.00227329        -0.00000000         0.00000340  
Root: 4:         0.03862303        -0.00000004         0.00003111  

Iteration:    7   Subspace Size:   42
Root: 1:        -0.08742534        -0.00000000         0.00000035  Converged
Root: 2:        -0.01540519        -0.00000000         0.00000031  Converged
Root: 3:        -0.00227329        -0.00000000         0.00000063  Converged
Root: 4:         0.03862303        -0.00000000         0.00000734  

Iteration:    8   Subspace Size:   43
Root: 1:        -0.08742534        -0.00000000         0.00000033  Converged
Root: 2:        -0.01540519        -0.00000000         0.00000030  Converged
Root: 3:        -0.00227329        -0.00000000         0.00000062  Converged
Root: 4:         0.03862303        -0.00000000         0.00000148  

Iteration:    9   Subspace Size:   44
Root: 1:        -0.08742534        -0.00000000         0.00000033  Converged
Root: 2:        -0.01540519        -0.00000000         0.00000030  Converged
Root: 3:        -0.00227329        -0.00000000         0.00000062  Converged
Root: 4:         0.03862303        -0.00000000         0.00000032  Converged

Davidson converged in 9 iterations
44 sigma vectors were formed

      Davidson Diagonalization Parameters
-----------------------------------------------
Number of roots to find:                    4
Number of guess vectors:                   15
Maximum subspace size:                    300
Number of vectors to save:                  4
Collapse vectors per root:                  2
Number of CSFs:                          2016
Maximum Davidson iterations:              500
Residual convergence:                 1.0e-06
Orthogonality tolerance:              1.0e-12
Use incremental sigma vectors:             No

Davidson memory usage:  12.58 MB

Guess Vectors:
  64 &  63 :  open  :    -0.124426
  64 &  62 :  open  :    -0.106613
  63 &  62 :  open  :    -0.047523
  64 &  61 :  open  :    -0.012050
  64 &  59 :  open  :    -0.008303
  64 &  58 :  open  :     0.011061
  64 &  60 :  open  :     0.023642
  63 &  61 :  open  :     0.047040
  63 &  59 :  open  :     0.050787
  64 &  57 :  open  :     0.053358
  64 &  56 :  open  :     0.064338
  62 &  61 :  open  :     0.064853
  62 &  59 :  open  :     0.068600
  63 &  58 :  open  :     0.070150
  64 &  55 :  open  :     0.072648

  Root           Eigenvalue       Energy Change        Residual
-------------------------------------------------------------------
Iteration:    0   Subspace Size:   15
Root: 1:        -0.04150877        -0.04150877         0.02249790  
Root: 2:        -0.01439180        -0.01439180         0.02148134  
Root: 3:         0.04550136         0.04550136         0.02251241  
Root: 4:         0.05604813         0.05604813         0.02897661  

Iteration:    1   Subspace Size:   19
Root: 1:        -0.04277753        -0.00126876         0.00344312  
Root: 2:        -0.01552642        -0.00113462         0.00405711  
Root: 3:         0.04380678        -0.00169458         0.00584697  
Root: 4:         0.05340109        -0.00264703         0.01151949  

Iteration:    2   Subspace Size:   23
Root: 1:        -0.04280560        -0.00002807         0.00047526  
Root: 2:        -0.01556499        -0.00003857         0.00086959  
Root: 3:         0.04369560        -0.00011117         0.00104574  
Root: 4:         0.05303410        -0.00036700         0.00242903  

Iteration:    3   Subspace Size:   27
Root: 1:        -0.04280612        -0.00000051         0.00006914  
Root: 2:        -0.01556677        -0.00000177         0.00014114  
Root: 3:         0.04369263        -0.00000297         0.00021009  
Root: 4:         0.05301731        -0.00001679         0.00054178  

Iteration:    4   Subspace Size:   31
Root: 1:        -0.04280612        -0.00000001         0.00000978  
Root: 2:        -0.01556681        -0.00000004         0.00002569  
Root: 3:         0.04369251        -0.00000012         0.00004498  
Root: 4:         0.05301648        -0.00000083         0.00012573  

Iteration:    5   Subspace Size:   35
Root: 1:        -0.04280612        -0.00000000         0.00000139  
Root: 2:        -0.01556681        -0.00000000         0.00000400  
Root: 3:         0.04369250        -0.00000001         0.00000980  
Root: 4:         0.05301644        -0.00000004         0.00003429  

Iteration:    6   Subspace Size:   39
Root: 1:        -0.04280612        -0.00000000         0.00000018  Converged
Root: 2:        -0.01556681        -0.00000000         0.00000062  Converged
Root: 3:         0.04369250        -0.00000000         0.00000186  
Root: 4:         0.05301644        -0.00000000         0.00000774  

Iteration:    7   Subspace Size:   41
Root: 1:        -0.04280612        -0.00000000         0.00000018  Converged
Root: 2:        -0.01556681        -0.00000000         0.00000059  Converged
Root: 3:         0.04369250        -0.00000000         0.00000034  Converged
Root: 4:         0.05301644        -0.00000000         0.00000196  

Iteration:    8   Subspace Size:   42
Root: 1:        -0.04280612        -0.00000000         0.00000018  Converged
Root: 2:        -0.01556681        -0.00000000         0.00000056  Converged
Root: 3:         0.04369250        -0.00000000         0.00000028  Converged
Root: 4:         0.05301644        -0.00000000         0.00000044  Converged

 in gcp call
 n=          32
 coors(1) =   -8.89342203175021        2.13605194883065     
 -0.635754743737370     
 coors(2) =   -7.37882303519431        2.91032522740555     
   1.26163947400930     
 elements:            7           6
 gcp_e =   0.000000000000000E+000
 echo:  F
 pbc:  F
 method =pbeh3c              
Davidson converged in 8 iterations
42 sigma vectors were formed

Building Xtilde...

Building Z-vector RHS...

 Generating 2nd functional diffs
Solving CPSCF equations
Using DIIS solver

 Iter         Residual      
------  --------------------
    1      3.823205594025
    2      8.550169895859
    3      0.800974578593
    4      0.092778557955
    5      0.015664254996
    6      0.008674574815
    7      0.003882187493
    8      0.001491734656
    9      0.000470309587
   10      0.000280611238
   11      0.000105575140
   12      0.000047663597
   13      0.000009282115
   14      0.000005036702
   15      0.000001427754
   16      0.000000985338

CPSCF converged

Building X...

Computing grad Generating 2nd functional diffs
 Generating 2nd functional diffs
  Root   Mult.   Total Energy (a.u.)   Ex. Energy (a.u.)     Ex. Energy (eV)     Ex. Energy (nm)        Osc. (a.u.)  
-------------------------------------------------------------------------------------------------------------------
     1  singlet       -779.57998929
     2  triplet       -779.53537007          0.04461921          1.21415036       1021.16035015          0.00000000
     3  triplet       -779.50813076          0.07185853          1.95536967        634.07049158          0.00000000
     4  singlet       -779.50796914          0.07202015          1.95976763        632.64755729          0.07868939
     5  singlet       -779.49483724          0.08515205          2.31710478        535.08249515          0.38451320
     6  singlet       -779.45394092          0.12604836          3.42994992        361.47530862          0.03273239
     7  triplet       -779.44887145          0.13111784          3.56789742        347.49939829          0.00000000
     8  triplet       -779.43954751          0.14044178          3.82161457        324.42889921          0.00000000

Singlet  1: Largest CI coefficients:
  64  &  64 : closed :  -0.982642
  63  &  63 : closed :   0.132074

Triplet  2: Largest CI coefficients:
  63  &  64 :  open  :  -0.699557
  64  &  63 :  open  :   0.699557

Triplet  3: Largest CI coefficients:
  62  &  64 :  open  :  -0.653500
  64  &  62 :  open  :   0.653500
  62  &  63 :  open  :  -0.259394
  63  &  62 :  open  :   0.259394

Singlet  4: Largest CI coefficients:
  62  &  64 :  open  :   0.560786
  64  &  62 :  open  :   0.560786
  63  &  64 :  open  :   0.339629
  64  &  63 :  open  :   0.339629
  62  &  63 :  open  :   0.242009
  63  &  62 :  open  :   0.242009

Singlet  5: Largest CI coefficients:
  63  &  64 :  open  :  -0.607571
  64  &  63 :  open  :  -0.607571
  62  &  64 :  open  :   0.313407
  64  &  62 :  open  :   0.313407
  62  &  63 :  open  :   0.127269
  63  &  62 :  open  :   0.127269

Singlet  6: Largest CI coefficients:
  63  &  63 : closed :   0.802694
  61  &  64 :  open  :   0.316037
  64  &  61 :  open  :   0.316037
  61  &  63 :  open  :   0.139132
  63  &  61 :  open  :   0.139132
  64  &  64 : closed :   0.128387

Triplet  7: Largest CI coefficients:
  61  &  64 :  open  :  -0.651101
  64  &  61 :  open  :   0.651101
  62  &  63 :  open  :  -0.191685
  63  &  62 :  open  :   0.191685

Triplet  8: Largest CI coefficients:
  62  &  63 :  open  :  -0.605489
  63  &  62 :  open  :   0.605489
  62  &  64 :  open  :   0.223526
  64  &  62 :  open  :  -0.223526
  61  &  64 :  open  :   0.213815
  64  &  61 :  open  :  -0.213815
  61  &  62 :  open  :  -0.114606
  62  &  61 :  open  :   0.114606
  59  &  62 :  open  :  -0.102490
  62  &  59 :  open  :   0.102490

Singlet state dipole moments:

  Root       Dx         Dy         Dz         |D|  (Debye)
------------------------------------------------------------
     1   -11.5630    -0.3018     1.4202    11.6538
     2    -8.2252     1.0443    -0.9862     8.3496
     3   -10.7849    -0.4456     1.9147    10.9626
     4    -9.4590    -0.8145     1.5793     9.6245

Triplet state dipole moments:

  Root       Dx         Dy         Dz         |D|  (Debye)
------------------------------------------------------------
     1   -12.2738    -0.7317     2.2558    12.5008
     2    -7.2400     1.6740    -1.9366     7.6792
     3     3.6380    -1.3912    -1.1146     4.0513
     4    -0.6686    -0.3494     0.0276     0.7549

Transition dipole moments between singlet states:

    Transition       Tx         Ty         Tz         |T| (a.u.)
------------------------------------------------------------------
     1 ->    2     1.2496    -0.2389     0.1429     1.2802
     1 ->    3    -2.5810     0.3214    -0.0923     2.6026
     1 ->    4    -0.5316     0.2588    -0.1997     0.6241
     2 ->    3     0.6265     0.4795    -0.7937     1.1191
     2 ->    4    -1.7036     0.2591    -0.0836     1.7252
     3 ->    4     2.0322    -0.3763     0.2636     2.0835

Transition dipole moments between triplet states:

    Transition       Tx         Ty         Tz         |T| (a.u.)
------------------------------------------------------------------
     1 ->    2     0.1048    -0.0365    -0.0488     0.1212
     1 ->    3     0.3771     0.2828    -0.4543     0.6546
     1 ->    4    -0.1558    -0.1217     0.1943     0.2772
     2 ->    3    -0.9715     0.2203    -0.0340     0.9968
     2 ->    4    -1.8452     0.2316    -0.0866     1.8617
     3 ->    4    -0.7478     0.1989     0.1594     0.7901

Magnetic transition dipole moments and rotational strengths:

 Transition      Lx         Ly         Lz       R(len)     R(vel) (a.u.)
------------------------------------------------------------------------
 1 ->    2     0.0395     0.1989    -0.2607     0.0354    -0.1622
 1 ->    3    -0.4485     0.6228     0.1440    -1.3445    34.2950
 1 ->    4    -0.1044    -0.0796     0.0100    -0.0329    -0.1028

Electric transition quadrupole moments (Cartesian):

 Transition      Qxy        Qxz        Qyz        Qxx        Qyy        Qzz       norm (a.u.)
----------------------------------------------------------------------------------------------
 1 ->    2     0.9011    -0.3528    -0.1230    -4.5801     0.0336    -0.0571     4.6833
 1 ->    3    -1.7406     0.0509     0.0892    11.1302     0.3192     0.1390    11.2713
 1 ->    4     0.7726     0.3245    -0.2399    -5.4189    -0.0347    -0.1111     5.4897


|FINAL Target State Energy: -779.507969138706 a.u.
 Energy calculation finished, energy: -7.794948372E+02

Converting Cartesians to HDLC
 Wolfe conditions fulfilled, increasing trust radius
Testing convergence  in cycle   13
    Energy  1.2114E-04 Target: 5.0000E-04 converged?  yes
  Max step  4.7292E-02 Target: 4.0000E-03 converged?   no
  RMS step  1.1395E-02 Target: 2.6667E-03 converged?   no
  Max grad  3.1533E-03 Target: 1.0000E-03 converged?   no
  RMS grad  1.0144E-03 Target: 6.6667E-04 converged?   no
 Predicted step length 7.0579E-02
 Trust radius          5.0000E-01

Converting HDLC to Cartesians
 in gcp call
 n=          32
 coors(1) =   -8.82879337022143        2.13945235890256     
 -0.666622228494638     
 coors(2) =   -7.32021270572683        2.91392242807385     
   1.23538327724360     
 elements:            7           6
 gcp_e =    1.00000000000000     
 echo:  F
 pbc:  F
 method =pbeh3c              
RMSD coordinate change for step 13 is  6.146e-02
DFTD Energy:    -0.0212916 hartree
gCP Energy:     0.0551019 hartree
| Total AOs: 316    Total MOs: 298
Setting up the DFT grid...
| time to set the grid = 0.07 s
DFT grid points: 367521 (11485 points/atom)

                      *** Start SCF Iterations ***

 Iter     DIIS Error       Energy change      Electrons        XC Energy           Energy        Time(s)
----------------------------------------------------------------------------------------------------------
Initial temperature is 0.250000
| Skip purify step
|    1     0.0157707473    -772.1508510812   125.9883185220   -63.8575551904    -772.1508510812     1.46  
|    2     0.0011342255      -0.0120823282   126.0000150061   -63.8643405224    -772.1629334094     1.34  
|    3     0.0017066121      +0.0000206201   126.0000149660   -63.8581271958    -772.1629127893     1.31  
|    4     0.0005328854      -0.0001763881   126.0000149900   -63.8610099081    -772.1630891774     1.29  
|    5     0.0002529420      -0.0000166115   126.0000149892   -63.8616845058    -772.1631057889     1.27  
|    6     0.0000805028      -0.0000056449   126.0000149777   -63.8614594070    -772.1631114339     1.26  
|    7     0.0000218418      -0.0000003807   126.0000149815   -63.8612739274    -772.1631118145     1.22  
----------------------------------------------------------------------------------------------------------
FINAL ENERGY: -772.1631118145 a.u.
Fractional Occupation Entropy: 0.0000000000
Mermin Free Energy:            -772.1631118145
DISPERSION CONTRIBUTION TO ENERGY: -0.0212915537 a.u.
GCP BSSE CORRECTION: 0.0551019486 a.u.
HOMO-LUMO GAP: 1.671 eV
CENTER OF MASS: {-0.101405, -0.129382, 0.104067} ANGS
DIPOLE MOMENT: {-6.826290, 0.465608, -2.933625} (|D| = 7.444540) DEBYE

Running Mulliken population analysis...


  Restricted hh-TDA Parameters
--------------------------------------------
Number of occupied orbitals:            64
Number of virtual orbitals:            234
Number of molecular orbitals:          298
Number of basis functions:             316
Multiplicity of target state:      singlet

 Generating 2nd functional diffs
Reference energy:             -779.4911770160
Number of electrons:           128.0000152194
XC energy:                     -65.1755562403

      Davidson Diagonalization Parameters
-----------------------------------------------
Number of roots to find:                    4
Number of guess vectors:                   15
Maximum subspace size:                    300
Number of vectors to save:                  4
Collapse vectors per root:                  2
Number of CSFs:                          2080
Maximum Davidson iterations:              500
Residual convergence:                 1.0e-06
Orthogonality tolerance:              1.0e-12
Use incremental sigma vectors:             No

Davidson memory usage:  12.89 MB

Guess Vectors:
  64 &  64 : closed :    -0.183784
  64 &  63 :  open  :    -0.125713
  64 &  62 :  open  :    -0.108320
  63 &  63 : closed :    -0.067642
  63 &  62 :  open  :    -0.050249
  62 &  62 : closed :    -0.032856
  64 &  61 :  open  :    -0.013324
  64 &  59 :  open  :    -0.008910
  64 &  58 :  open  :     0.009846
  64 &  60 :  open  :     0.023398
  63 &  61 :  open  :     0.044747
  63 &  59 :  open  :     0.049162
  64 &  57 :  open  :     0.052996
  62 &  61 :  open  :     0.062140
  64 &  56 :  open  :     0.062394

  Root           Eigenvalue       Energy Change        Residual
-------------------------------------------------------------------
Iteration:    0   Subspace Size:   15
Root: 1:        -0.08480860        -0.08480860         0.03664501  
Root: 2:        -0.01336519        -0.01336519         0.03233959  
Root: 3:         0.00136791         0.00136791         0.04761319  
Root: 4:         0.04467929         0.04467929         0.05111359  

Iteration:    1   Subspace Size:   19
Root: 1:        -0.08717647        -0.00236787         0.00534621  
Root: 2:        -0.01593419        -0.00256901         0.00796194  
Root: 3:        -0.00347089        -0.00483880         0.01123788  
Root: 4:         0.03834506        -0.00633423         0.02045463  

Iteration:    2   Subspace Size:   23
Root: 1:        -0.08722998        -0.00005351         0.00090684  
Root: 2:        -0.01608018        -0.00014599         0.00164407  
Root: 3:        -0.00375510        -0.00028420         0.00247756  
Root: 4:         0.03714787        -0.00119719         0.00668459  

Iteration:    3   Subspace Size:   27
Root: 1:        -0.08723143        -0.00000145         0.00013058  
Root: 2:        -0.01608583        -0.00000565         0.00032707  
Root: 3:        -0.00376582        -0.00001072         0.00052431  
Root: 4:         0.03702563        -0.00012223         0.00240812  

Iteration:    4   Subspace Size:   31
Root: 1:        -0.08723145        -0.00000003         0.00001996  
Root: 2:        -0.01608602        -0.00000019         0.00006495  
Root: 3:        -0.00376631        -0.00000049         0.00011352  
Root: 4:         0.03701301        -0.00001263         0.00072990  

Iteration:    5   Subspace Size:   35
Root: 1:        -0.08723145        -0.00000000         0.00000285  
Root: 2:        -0.01608603        -0.00000001         0.00001238  
Root: 3:        -0.00376633        -0.00000002         0.00002334  
Root: 4:         0.03701199        -0.00000102         0.00014467  

Iteration:    6   Subspace Size:   39
Root: 1:        -0.08723145        -0.00000000         0.00000040  Converged
Root: 2:        -0.01608603        -0.00000000         0.00000184  
Root: 3:        -0.00376633        -0.00000000         0.00000386  
Root: 4:         0.03701195        -0.00000004         0.00002921  

Iteration:    7   Subspace Size:   42
Root: 1:        -0.08723145        -0.00000000         0.00000039  Converged
Root: 2:        -0.01608603        -0.00000000         0.00000030  Converged
Root: 3:        -0.00376633        -0.00000000         0.00000072  Converged
Root: 4:         0.03701194        -0.00000000         0.00000722  

Iteration:    8   Subspace Size:   43
Root: 1:        -0.08723145        -0.00000000         0.00000037  Converged
Root: 2:        -0.01608603        -0.00000000         0.00000030  Converged
Root: 3:        -0.00376633        -0.00000000         0.00000070  Converged
Root: 4:         0.03701194        -0.00000000         0.00000153  

Iteration:    9   Subspace Size:   44
Root: 1:        -0.08723145        -0.00000000         0.00000037  Converged
Root: 2:        -0.01608603        -0.00000000         0.00000029  Converged
Root: 3:        -0.00376633        -0.00000000         0.00000070  Converged
Root: 4:         0.03701194        -0.00000000         0.00000031  Converged

Davidson converged in 9 iterations
44 sigma vectors were formed

      Davidson Diagonalization Parameters
-----------------------------------------------
Number of roots to find:                    4
Number of guess vectors:                   15
Maximum subspace size:                    300
Number of vectors to save:                  4
Collapse vectors per root:                  2
Number of CSFs:                          2016
Maximum Davidson iterations:              500
Residual convergence:                 1.0e-06
Orthogonality tolerance:              1.0e-12
Use incremental sigma vectors:             No

Davidson memory usage:  12.58 MB

Guess Vectors:
  64 &  63 :  open  :    -0.125713
  64 &  62 :  open  :    -0.108320
  63 &  62 :  open  :    -0.050249
  64 &  61 :  open  :    -0.013324
  64 &  59 :  open  :    -0.008910
  64 &  58 :  open  :     0.009846
  64 &  60 :  open  :     0.023398
  63 &  61 :  open  :     0.044747
  63 &  59 :  open  :     0.049162
  64 &  57 :  open  :     0.052996
  62 &  61 :  open  :     0.062140
  64 &  56 :  open  :     0.062394
  62 &  59 :  open  :     0.066554
  63 &  58 :  open  :     0.067917
  64 &  55 :  open  :     0.070784

  Root           Eigenvalue       Energy Change        Residual
-------------------------------------------------------------------
Iteration:    0   Subspace Size:   15
Root: 1:        -0.04237657        -0.04237657         0.02250478  
Root: 2:        -0.01534747        -0.01534747         0.02128993  
Root: 3:         0.04467433         0.04467433         0.02276384  
Root: 4:         0.05307608         0.05307608         0.02770956  

Iteration:    1   Subspace Size:   19
Root: 1:        -0.04364369        -0.00126713         0.00346420  
Root: 2:        -0.01642724        -0.00107977         0.00429613  
Root: 3:         0.04298529        -0.00168904         0.00561663  
Root: 4:         0.05077985        -0.00229622         0.00947758  

Iteration:    2   Subspace Size:   23
Root: 1:        -0.04367201        -0.00002831         0.00048164  
Root: 2:        -0.01647019        -0.00004295         0.00096592  
Root: 3:         0.04288047        -0.00010483         0.00110622  
Root: 4:         0.05052460        -0.00025525         0.00215055  

Iteration:    3   Subspace Size:   27
Root: 1:        -0.04367253        -0.00000053         0.00007035  
Root: 2:        -0.01647239        -0.00000221         0.00014806  
Root: 3:         0.04287707        -0.00000340         0.00022633  
Root: 4:         0.05051100        -0.00001361         0.00052402  

Iteration:    4   Subspace Size:   31
Root: 1:        -0.04367254        -0.00000001         0.00000983  
Root: 2:        -0.01647244        -0.00000005         0.00002702  
Root: 3:         0.04287694        -0.00000013         0.00004304  
Root: 4:         0.05051027        -0.00000073         0.00010728  

Iteration:    5   Subspace Size:   35
Root: 1:        -0.04367254        -0.00000000         0.00000142  
Root: 2:        -0.01647245        -0.00000000         0.00000427  
Root: 3:         0.04287694        -0.00000000         0.00001024  
Root: 4:         0.05051024        -0.00000003         0.00002760  

Iteration:    6   Subspace Size:   39
Root: 1:        -0.04367254        -0.00000000         0.00000018  Converged
Root: 2:        -0.01647245        -0.00000000         0.00000065  Converged
Root: 3:         0.04287694        -0.00000000         0.00000196  
Root: 4:         0.05051024        -0.00000000         0.00000633  

Iteration:    7   Subspace Size:   41
Root: 1:        -0.04367254        -0.00000000         0.00000018  Converged
Root: 2:        -0.01647245        -0.00000000         0.00000062  Converged
Root: 3:         0.04287694        -0.00000000         0.00000037  Converged
Root: 4:         0.05051024        -0.00000000         0.00000165  

Iteration:    8   Subspace Size:   42
Root: 1:        -0.04367254        -0.00000000         0.00000018  Converged
Root: 2:        -0.01647245        -0.00000000         0.00000059  Converged
Root: 3:         0.04287694        -0.00000000         0.00000030  Converged
Root: 4:         0.05051024        -0.00000000         0.00000036  Converged

 in gcp call
 n=          32
 coors(1) =   -8.82879337022143        2.13945235890256     
 -0.666622228494638     
 coors(2) =   -7.32021270572683        2.91392242807385     
   1.23538327724360     
 elements:            7           6
 gcp_e =   0.000000000000000E+000
 echo:  F
 pbc:  F
 method =pbeh3c              
Davidson converged in 8 iterations
42 sigma vectors were formed

Building Xtilde...

Building Z-vector RHS...

 Generating 2nd functional diffs
Solving CPSCF equations
Using DIIS solver

 Iter         Residual      
------  --------------------
    1      3.868464840561
    2      8.645268479768
    3      0.811355372176
    4      0.094194078119
    5      0.016139366099
    6      0.009405287072
    7      0.004228156310
    8      0.001585132393
    9      0.000454472246
   10      0.000272144043
   11      0.000103556610
   12      0.000046942934
   13      0.000010004868
   14      0.000005126737
   15      0.000001391732
   16      0.000000914073

CPSCF converged

Building X...

Computing grad Generating 2nd functional diffs
 Generating 2nd functional diffs
  Root   Mult.   Total Energy (a.u.)   Ex. Energy (a.u.)     Ex. Energy (eV)     Ex. Energy (nm)        Osc. (a.u.)  
-------------------------------------------------------------------------------------------------------------------
     1  singlet       -779.57840847
     2  triplet       -779.53484956          0.04355891          1.18529803       1046.01726637          0.00000000
     3  triplet       -779.50764946          0.07075901          1.92545025        643.92326118          0.00000000
     4  singlet       -779.50726304          0.07114542          1.93596518        640.42588091          0.07346802
     5  singlet       -779.49494335          0.08346512          2.27120118        545.89713093          0.36829754
     6  singlet       -779.45416507          0.12424340          3.38083431        366.72669869          0.02623691
     7  triplet       -779.44830008          0.13010839          3.54042883        350.19548944          0.00000000
     8  triplet       -779.44066678          0.13774169          3.74814145        330.78853193          0.00000000

Singlet  1: Largest CI coefficients:
  64  &  64 : closed :  -0.981701
  63  &  63 : closed :   0.132985

Triplet  2: Largest CI coefficients:
  63  &  64 :  open  :  -0.699248
  64  &  63 :  open  :   0.699248

Triplet  3: Largest CI coefficients:
  62  &  64 :  open  :  -0.651529
  64  &  62 :  open  :   0.651529
  62  &  63 :  open  :  -0.263787
  63  &  62 :  open  :   0.263787

Singlet  4: Largest CI coefficients:
  62  &  64 :  open  :   0.563229
  64  &  62 :  open  :   0.563229
  63  &  64 :  open  :   0.331596
  64  &  63 :  open  :   0.331596
  62  &  63 :  open  :   0.248425
  63  &  62 :  open  :   0.248425

Singlet  5: Largest CI coefficients:
  63  &  64 :  open  :  -0.611337
  64  &  63 :  open  :  -0.611337
  62  &  64 :  open  :   0.304506
  64  &  62 :  open  :   0.304506
  62  &  63 :  open  :   0.127761
  63  &  62 :  open  :   0.127761

Singlet  6: Largest CI coefficients:
  63  &  63 : closed :   0.816741
  61  &  64 :  open  :   0.296698
  64  &  61 :  open  :   0.296698
  61  &  63 :  open  :   0.140291
  63  &  61 :  open  :   0.140291
  64  &  64 : closed :   0.130325

Triplet  7: Largest CI coefficients:
  61  &  64 :  open  :  -0.631597
  64  &  61 :  open  :   0.631597
  62  &  63 :  open  :  -0.239382
  63  &  62 :  open  :   0.239382
  62  &  64 :  open  :   0.110915
  64  &  62 :  open  :  -0.110915

Triplet  8: Largest CI coefficients:
  62  &  63 :  open  :  -0.587172
  63  &  62 :  open  :   0.587172
  61  &  64 :  open  :   0.264933
  64  &  61 :  open  :  -0.264933
  62  &  64 :  open  :   0.219698
  64  &  62 :  open  :  -0.219698
  61  &  62 :  open  :  -0.114663
  62  &  61 :  open  :   0.114663
  59  &  62 :  open  :  -0.107368
  62  &  59 :  open  :   0.107368

Singlet state dipole moments:

  Root       Dx         Dy         Dz         |D|  (Debye)
------------------------------------------------------------
     1   -11.3025    -0.4015     1.4190    11.3983
     2    -8.1111     1.0483    -0.9365     8.2320
     3   -10.5533    -0.5552     1.9680    10.7496
     4   -10.1081    -0.8472     1.7051    10.2859

Triplet state dipole moments:

  Root       Dx         Dy         Dz         |D|  (Debye)
------------------------------------------------------------
     1   -12.1415    -0.8320     2.2766    12.3811
     2    -7.2095     1.7054    -1.8626     7.6390
     3     3.1936    -1.2257    -1.0955     3.5919
     4    -0.4659    -0.3737     0.0128     0.5974

Transition dipole moments between singlet states:

    Transition       Tx         Ty         Tz         |T| (a.u.)
------------------------------------------------------------------
     1 ->    2     1.2138    -0.2321     0.1475     1.2446
     1 ->    3    -2.5516     0.3096    -0.1101     2.5727
     1 ->    4    -0.4702     0.2483    -0.1846     0.5628
     2 ->    3     0.5681     0.5074    -0.7826     1.0921
     2 ->    4    -1.6653     0.2414    -0.0842     1.6848
     3 ->    4     2.0726    -0.3744     0.2724     2.1237

Transition dipole moments between triplet states:

    Transition       Tx         Ty         Tz         |T| (a.u.)
------------------------------------------------------------------
     1 ->    2     0.0756    -0.0495    -0.0283     0.0947
     1 ->    3     0.3795     0.2827    -0.4317     0.6406
     1 ->    4    -0.1695    -0.1522     0.2315     0.3248
     2 ->    3    -1.0867     0.2344    -0.0437     1.1126
     2 ->    4    -1.7563     0.2030    -0.0847     1.7700
     3 ->    4    -0.8710     0.2190     0.2248     0.9258

Magnetic transition dipole moments and rotational strengths:

 Transition      Lx         Ly         Lz       R(len)     R(vel) (a.u.)
------------------------------------------------------------------------
 1 ->    2     0.0355     0.2039    -0.2467     0.0406    -0.1809
 1 ->    3    -0.4641     0.6243     0.1593    -1.3600    20.5108
 1 ->    4    -0.0952    -0.0848     0.0018    -0.0234    -0.0784

Electric transition quadrupole moments (Cartesian):

 Transition      Qxy        Qxz        Qyz        Qxx        Qyy        Qzz       norm (a.u.)
----------------------------------------------------------------------------------------------
 1 ->    2     0.8451    -0.3609    -0.1141    -4.4105     0.0546    -0.0613     4.5074
 1 ->    3    -1.6641     0.0125     0.0577    10.9087     0.3145     0.1674    11.0409
 1 ->    4     0.7278     0.3750    -0.2352    -5.2105    -0.0182    -0.1503     5.2819


|FINAL Target State Energy: -779.507263044639 a.u.
 Energy calculation finished, energy: -7.794949433E+02

Converting Cartesians to HDLC
 Wolfe conditions fulfilled, increasing trust radius
Testing convergence  in cycle   14
    Energy  1.0611E-04 Target: 5.0000E-04 converged?  yes
  Max step  3.1614E-02 Target: 4.0000E-03 converged?   no
  RMS step  7.4396E-03 Target: 2.6667E-03 converged?   no
  Max grad  1.9116E-03 Target: 1.0000E-03 converged?   no
  RMS grad  6.4537E-04 Target: 6.6667E-04 converged?  yes
 Predicted step length 1.4526E-01
 Trust radius          5.0000E-01

Converting HDLC to Cartesians
 in gcp call
 n=          32
 coors(1) =   -8.66938016003761        2.15114531170705     
 -0.730572471086465     
 coors(2) =   -7.16612705368722        2.91773459510883     
   1.17774621941248     
 elements:            7           6
 gcp_e =    1.00000000000000     
 echo:  F
 pbc:  F
 method =pbeh3c              
RMSD coordinate change for step 14 is  1.359e-01
DFTD Energy:    -0.0213607 hartree
gCP Energy:     0.0550221 hartree
| Total AOs: 316    Total MOs: 298
Setting up the DFT grid...
| time to set the grid = 0.06 s
DFT grid points: 367472 (11483 points/atom)

                      *** Start SCF Iterations ***

 Iter     DIIS Error       Energy change      Electrons        XC Energy           Energy        Time(s)
----------------------------------------------------------------------------------------------------------
Initial temperature is 0.250000
| Skip purify step
|    1     0.0298515441    -772.1269181922   125.9615208934   -63.8434726689    -772.1269181922     1.48  
|    2     0.0028012071      -0.0333935997   126.0000218728   -63.8664600405    -772.1603117919     1.38  
|    3     0.0041322955      -0.0000711428   126.0000220370   -63.8487791092    -772.1603829348     1.35  
|    4     0.0010962275      -0.0005842121   126.0000220660   -63.8561402601    -772.1609671468     1.34  
|    5     0.0005175448      -0.0000780703   126.0000220458   -63.8579937581    -772.1610452171     1.31  
|    6     0.0002247264      -0.0000232530   126.0000220617   -63.8576135668    -772.1610684701     1.29  
|    7     0.0000439658      -0.0000023261   126.0000220653   -63.8569918961    -772.1610707962     1.28  
----------------------------------------------------------------------------------------------------------
FINAL ENERGY: -772.1610707962 a.u.
Fractional Occupation Entropy: 0.0000000000
Mermin Free Energy:            -772.1610707962
DISPERSION CONTRIBUTION TO ENERGY: -0.0213606848 a.u.
GCP BSSE CORRECTION: 0.0550221106 a.u.
HOMO-LUMO GAP: 1.611 eV
CENTER OF MASS: {-0.114050, -0.136802, 0.121664} ANGS
DIPOLE MOMENT: {-6.636033, 0.688479, -3.498757} (|D| = 7.533408) DEBYE

Running Mulliken population analysis...


  Restricted hh-TDA Parameters
--------------------------------------------
Number of occupied orbitals:            64
Number of virtual orbitals:            234
Number of molecular orbitals:          298
Number of basis functions:             316
Multiplicity of target state:      singlet

 Generating 2nd functional diffs
Reference energy:             -779.4877574924
Number of electrons:           128.0000224154
XC energy:                     -65.1711846072

      Davidson Diagonalization Parameters
-----------------------------------------------
Number of roots to find:                    4
Number of guess vectors:                   15
Maximum subspace size:                    300
Number of vectors to save:                  4
Collapse vectors per root:                  2
Number of CSFs:                          2080
Maximum Davidson iterations:              500
Residual convergence:                 1.0e-06
Orthogonality tolerance:              1.0e-12
Use incremental sigma vectors:             No

Davidson memory usage:  12.89 MB

Guess Vectors:
  64 &  64 : closed :    -0.185469
  64 &  63 :  open  :    -0.129111
  64 &  62 :  open  :    -0.112451
  63 &  63 : closed :    -0.072752
  63 &  62 :  open  :    -0.056093
  62 &  62 : closed :    -0.039433
  64 &  61 :  open  :    -0.016641
  64 &  59 :  open  :    -0.010320
  64 &  58 :  open  :     0.005348
  64 &  60 :  open  :     0.022018
  63 &  61 :  open  :     0.039717
  63 &  59 :  open  :     0.046038
  64 &  57 :  open  :     0.051333
  62 &  61 :  open  :     0.056377
  64 &  56 :  open  :     0.058263

  Root           Eigenvalue       Energy Change        Residual
-------------------------------------------------------------------
Iteration:    0   Subspace Size:   15
Root: 1:        -0.08512443        -0.08512443         0.03753051  
Root: 2:        -0.01533752        -0.01533752         0.03269505  
Root: 3:        -0.00228029        -0.00228029         0.04757695  
Root: 4:         0.04216172         0.04216172         0.05430672  

Iteration:    1   Subspace Size:   19
Root: 1:        -0.08767945        -0.00255502         0.00549720  
Root: 2:        -0.01798879        -0.00265127         0.00795915  
Root: 3:        -0.00715501        -0.00487472         0.01103190  
Root: 4:         0.03505026        -0.00711146         0.02371126  

Iteration:    2   Subspace Size:   23
Root: 1:        -0.08773648        -0.00005703         0.00088716  
Root: 2:        -0.01812943        -0.00014064         0.00166988  
Root: 3:        -0.00742452        -0.00026951         0.00247796  
Root: 4:         0.03349604        -0.00155421         0.00693116  

Iteration:    3   Subspace Size:   27
Root: 1:        -0.08773781        -0.00000133         0.00014201  
Root: 2:        -0.01813491        -0.00000549         0.00033810  
Root: 3:        -0.00743515        -0.00001063         0.00054497  
Root: 4:         0.03335911        -0.00013693         0.00188923  

Iteration:    4   Subspace Size:   31
Root: 1:        -0.08773784        -0.00000003         0.00002323  
Root: 2:        -0.01813512        -0.00000020         0.00007014  
Root: 3:        -0.00743570        -0.00000055         0.00012086  
Root: 4:         0.03335125        -0.00000786         0.00073704  

Iteration:    5   Subspace Size:   35
Root: 1:        -0.08773784        -0.00000000         0.00000338  
Root: 2:        -0.01813513        -0.00000001         0.00001334  
Root: 3:        -0.00743573        -0.00000002         0.00002534  
Root: 4:         0.03335026        -0.00000098         0.00014917  

Iteration:    6   Subspace Size:   39
Root: 1:        -0.08773784        -0.00000000         0.00000046  Converged
Root: 2:        -0.01813513        -0.00000000         0.00000195  
Root: 3:        -0.00743573        -0.00000000         0.00000436  
Root: 4:         0.03335022        -0.00000004         0.00003814  

Iteration:    7   Subspace Size:   42
Root: 1:        -0.08773784        -0.00000000         0.00000046  Converged
Root: 2:        -0.01813513        -0.00000000         0.00000030  Converged
Root: 3:        -0.00743573        -0.00000000         0.00000078  Converged
Root: 4:         0.03335022        -0.00000000         0.00000937  

Iteration:    8   Subspace Size:   43
Root: 1:        -0.08773784        -0.00000000         0.00000045  Converged
Root: 2:        -0.01813513        -0.00000000         0.00000029  Converged
Root: 3:        -0.00743573        -0.00000000         0.00000073  Converged
Root: 4:         0.03335022        -0.00000000         0.00000241  

Iteration:    9   Subspace Size:   44
Root: 1:        -0.08773784        -0.00000000         0.00000045  Converged
Root: 2:        -0.01813513        -0.00000000         0.00000029  Converged
Root: 3:        -0.00743573        -0.00000000         0.00000072  Converged
Root: 4:         0.03335022        -0.00000000         0.00000054  Converged

Davidson converged in 9 iterations
44 sigma vectors were formed

      Davidson Diagonalization Parameters
-----------------------------------------------
Number of roots to find:                    4
Number of guess vectors:                   15
Maximum subspace size:                    300
Number of vectors to save:                  4
Collapse vectors per root:                  2
Number of CSFs:                          2016
Maximum Davidson iterations:              500
Residual convergence:                 1.0e-06
Orthogonality tolerance:              1.0e-12
Use incremental sigma vectors:             No

Davidson memory usage:  12.58 MB

Guess Vectors:
  64 &  63 :  open  :    -0.129111
  64 &  62 :  open  :    -0.112451
  63 &  62 :  open  :    -0.056093
  64 &  61 :  open  :    -0.016641
  64 &  59 :  open  :    -0.010320
  64 &  58 :  open  :     0.005348
  64 &  60 :  open  :     0.022018
  63 &  61 :  open  :     0.039717
  63 &  59 :  open  :     0.046038
  64 &  57 :  open  :     0.051333
  62 &  61 :  open  :     0.056377
  64 &  56 :  open  :     0.058263
  63 &  58 :  open  :     0.061707
  62 &  59 :  open  :     0.062698
  64 &  55 :  open  :     0.066941

  Root           Eigenvalue       Energy Change        Residual
-------------------------------------------------------------------
Iteration:    0   Subspace Size:   15
Root: 1:        -0.04463744        -0.04463744         0.02259101  
Root: 2:        -0.01757320        -0.01757320         0.02171839  
Root: 3:         0.04174203         0.04174203         0.02392173  
Root: 4:         0.04766190         0.04766190         0.02637322  

Iteration:    1   Subspace Size:   19
Root: 1:        -0.04591011        -0.00127267         0.00349616  
Root: 2:        -0.01869418        -0.00112098         0.00502412  
Root: 3:         0.04003252        -0.00170952         0.00534684  
Root: 4:         0.04554870        -0.00211320         0.00792332  

Iteration:    2   Subspace Size:   23
Root: 1:        -0.04593899        -0.00002888         0.00047516  
Root: 2:        -0.01875263        -0.00005844         0.00106834  
Root: 3:         0.03994836        -0.00008416         0.00100621  
Root: 4:         0.04538558        -0.00016312         0.00142699  

Iteration:    3   Subspace Size:   27
Root: 1:        -0.04593949        -0.00000050         0.00006737  
Root: 2:        -0.01875541        -0.00000278         0.00016822  
Root: 3:         0.03994562        -0.00000274         0.00024901  
Root: 4:         0.04537978        -0.00000580         0.00048710  

Iteration:    4   Subspace Size:   31
Root: 1:        -0.04593950        -0.00000001         0.00001010  
Root: 2:        -0.01875547        -0.00000006         0.00003099  
Root: 3:         0.03994547        -0.00000015         0.00004584  
Root: 4:         0.04537909        -0.00000069         0.00010208  

Iteration:    5   Subspace Size:   35
Root: 1:        -0.04593950        -0.00000000         0.00000164  
Root: 2:        -0.01875547        -0.00000000         0.00000487  
Root: 3:         0.03994546        -0.00000001         0.00001122  
Root: 4:         0.04537906        -0.00000002         0.00002046  

Iteration:    6   Subspace Size:   39
Root: 1:        -0.04593950        -0.00000000         0.00000021  Converged
Root: 2:        -0.01875547        -0.00000000         0.00000072  Converged
Root: 3:         0.03994546        -0.00000000         0.00000213  
Root: 4:         0.04537906        -0.00000000         0.00000390  

Iteration:    7   Subspace Size:   41
Root: 1:        -0.04593950        -0.00000000         0.00000021  Converged
Root: 2:        -0.01875547        -0.00000000         0.00000070  Converged
Root: 3:         0.03994546        -0.00000000         0.00000044  Converged
Root: 4:         0.04537906        -0.00000000         0.00000097  Converged

 in gcp call
 n=          32
 coors(1) =   -8.66938016003761        2.15114531170705     
 -0.730572471086465     
 coors(2) =   -7.16612705368722        2.91773459510883     
   1.17774621941248     
 elements:            7           6
 gcp_e =   0.000000000000000E+000
 echo:  F
 pbc:  F
 method =pbeh3c              
Davidson converged in 7 iterations
41 sigma vectors were formed

Building Xtilde...

Building Z-vector RHS...

 Generating 2nd functional diffs
Solving CPSCF equations
Using DIIS solver

 Iter         Residual      
------  --------------------
    1      3.953377262690
    2      8.777290514031
    3      0.847302003707
    4      0.098618118712
    5      0.017735417787
    6      0.011353765615
    7      0.005180192114
    8      0.001838729071
    9      0.000411036206
   10      0.000216487242
   11      0.000086149947
   12      0.000041963542
   13      0.000011760137
   14      0.000005492039
   15      0.000001458535
   16      0.000000978552

CPSCF converged

Building X...

Computing grad Generating 2nd functional diffs
 Generating 2nd functional diffs
  Root   Mult.   Total Energy (a.u.)   Ex. Energy (a.u.)     Ex. Energy (eV)     Ex. Energy (nm)        Osc. (a.u.)  
-------------------------------------------------------------------------------------------------------------------
     1  singlet       -779.57549533
     2  triplet       -779.53369699          0.04179834          1.13739059       1090.07602234          0.00000000
     3  triplet       -779.50651296          0.06898237          1.87710549        660.50747535          0.00000000
     4  singlet       -779.50589262          0.06960271          1.89398591        654.62060707          0.07001420
     5  singlet       -779.49519322          0.08030211          2.18513133        567.39940026          0.32573944
     6  singlet       -779.45440728          0.12108806          3.29497314        376.28294765          0.01620544
     7  triplet       -779.44781203          0.12768331          3.47443896        356.84673737          0.00000000
     8  triplet       -779.44237843          0.13311690          3.62229465        342.28088201          0.00000000

Singlet  1: Largest CI coefficients:
  64  &  64 : closed :  -0.979958
  63  &  63 : closed :   0.132726

Triplet  2: Largest CI coefficients:
  63  &  64 :  open  :   0.698547
  64  &  63 :  open  :  -0.698547

Triplet  3: Largest CI coefficients:
  62  &  64 :  open  :   0.648589
  64  &  62 :  open  :  -0.648589
  62  &  63 :  open  :   0.269765
  63  &  62 :  open  :  -0.269765

Singlet  4: Largest CI coefficients:
  62  &  64 :  open  :   0.560065
  64  &  62 :  open  :   0.560065
  63  &  64 :  open  :   0.332398
  64  &  63 :  open  :   0.332398
  62  &  63 :  open  :   0.255395
  63  &  62 :  open  :   0.255395

Singlet  5: Largest CI coefficients:
  63  &  64 :  open  :  -0.609230
  64  &  63 :  open  :  -0.609230
  62  &  64 :  open  :   0.303035
  64  &  62 :  open  :   0.303035
  62  &  63 :  open  :   0.132864
  63  &  62 :  open  :   0.132864

Singlet  6: Largest CI coefficients:
  63  &  63 : closed :   0.836183
  61  &  64 :  open  :   0.264024
  64  &  61 :  open  :   0.264024
  61  &  63 :  open  :   0.143313
  63  &  61 :  open  :   0.143313
  64  &  64 : closed :   0.130738

Triplet  7: Largest CI coefficients:
  61  &  64 :  open  :   0.528891
  64  &  61 :  open  :  -0.528891
  62  &  63 :  open  :   0.396828
  63  &  62 :  open  :  -0.396828
  62  &  64 :  open  :  -0.173896
  64  &  62 :  open  :   0.173896
  59  &  64 :  open  :   0.102351
  64  &  59 :  open  :  -0.102351

Triplet  8: Largest CI coefficients:
  62  &  63 :  open  :   0.493297
  63  &  62 :  open  :  -0.493297
  61  &  64 :  open  :  -0.433912
  64  &  61 :  open  :   0.433912
  62  &  64 :  open  :  -0.183574
  64  &  62 :  open  :   0.183574
  61  &  62 :  open  :   0.105026
  62  &  61 :  open  :  -0.105026

Singlet state dipole moments:

  Root       Dx         Dy         Dz         |D|  (Debye)
------------------------------------------------------------
     1   -10.7061    -0.6087     1.4307    10.8184
     2    -7.8901     0.9515    -0.7338     7.9810
     3    -9.9455    -0.7330     2.0007    10.1712
     4   -11.1656    -0.9535     1.8997    11.3661

Triplet state dipole moments:

  Root       Dx         Dy         Dz         |D|  (Debye)
------------------------------------------------------------
     1   -11.8475    -1.0508     2.3307    12.1202
     2    -7.0838     1.7163    -1.7007     7.4845
     3     1.4293    -0.7271    -0.6778     1.7409
     4     0.7178    -0.6000    -0.3655     1.0044

Transition dipole moments between singlet states:

    Transition       Tx         Ty         Tz         |T| (a.u.)
------------------------------------------------------------------
     1 ->    2     1.1967    -0.2263     0.1602     1.2284
     1 ->    3    -2.4456     0.2880    -0.1440     2.4667
     1 ->    4    -0.3572     0.2227    -0.1535     0.4480
     2 ->    3     0.4758     0.5720    -0.7881     1.0838
     2 ->    4    -1.6268     0.2170    -0.0928     1.6438
     3 ->    4     2.0154    -0.3593     0.2882     2.0673

Transition dipole moments between triplet states:

    Transition       Tx         Ty         Tz         |T| (a.u.)
------------------------------------------------------------------
     1 ->    2     0.0353    -0.0726     0.0001     0.0807
     1 ->    3     0.3502     0.2377    -0.3312     0.5375
     1 ->    4    -0.2672    -0.2364     0.3372     0.4909
     2 ->    3    -1.4906     0.2706    -0.0729     1.5168
     2 ->    4    -1.3691     0.1123    -0.0723     1.3756
     3 ->    4    -1.1494     0.2407     0.3791     1.2340

Magnetic transition dipole moments and rotational strengths:

 Transition      Lx         Ly         Lz       R(len)     R(vel) (a.u.)
------------------------------------------------------------------------
 1 ->    2     0.0382     0.1960    -0.2228     0.0344    -0.1515
 1 ->    3    -0.4971     0.6261     0.1826    -1.3697    10.0274
 1 ->    4    -0.0727    -0.0955    -0.0119    -0.0065    -0.0269

Electric transition quadrupole moments (Cartesian):

 Transition      Qxy        Qxz        Qyz        Qxx        Qyy        Qzz       norm (a.u.)
----------------------------------------------------------------------------------------------
 1 ->    2     0.7561    -0.3855    -0.0984    -4.2663     0.0915    -0.0665     4.3525
 1 ->    3    -1.4644    -0.0699    -0.0205    10.2827     0.3247     0.2099    10.3939
 1 ->    4     0.6301     0.4771    -0.2113    -4.9244     0.0017    -0.2232     4.9969


|FINAL Target State Energy: -779.505892620186 a.u.
 Energy calculation finished, energy: -7.794951932E+02

Converting Cartesians to HDLC
 Wolfe conditions fulfilled, increasing trust radius
Testing convergence  in cycle   15
    Energy  2.4987E-04 Target: 5.0000E-04 converged?  yes
  Max step  6.5314E-02 Target: 4.0000E-03 converged?   no
  RMS step  1.5312E-02 Target: 2.6667E-03 converged?   no
  Max grad  2.6872E-03 Target: 1.0000E-03 converged?   no
  RMS grad  7.5078E-04 Target: 6.6667E-04 converged?   no
 Predicted step length 3.0715E-01
 Trust radius          5.0000E-01

Converting HDLC to Cartesians
 in gcp call
 n=          32
 coors(1) =   -8.26517149936617        2.16902038625021     
 -0.865238328448832     
 coors(2) =   -6.75851677412041        2.90740364981709     
   1.04759183535965     
 elements:            7           6
 gcp_e =    1.00000000000000     
 echo:  F
 pbc:  F
 method =pbeh3c              
RMSD coordinate change for step 15 is  3.112e-01
DFTD Energy:    -0.0215633 hartree
gCP Energy:     0.0551236 hartree
| Total AOs: 316    Total MOs: 298
Setting up the DFT grid...
| time to set the grid = 0.06 s
DFT grid points: 367168 (11474 points/atom)

                      *** Start SCF Iterations ***

 Iter     DIIS Error       Energy change      Electrons        XC Energy           Energy        Time(s)
----------------------------------------------------------------------------------------------------------
Initial temperature is 0.250000
| Skip purify step
|    1     0.0644252861    -772.0263194846   125.8409274909   -63.7949452713    -772.0263194846     1.48  
|    2     0.0064305858      -0.1254117107   125.9999972260   -63.8895854757    -772.1517311953     1.41  
|    3     0.0088321413      -0.0014205472   125.9999976189   -63.8249114640    -772.1531517425     1.37  
|    4     0.0025246364      -0.0025689691   125.9999973742   -63.8508085217    -772.1557207116     1.34  
|    5     0.0010117344      -0.0001912770   125.9999974302   -63.8558770724    -772.1559119887     1.32  
|    6     0.0005428004      -0.0000386440   125.9999973498   -63.8541998348    -772.1559506327     1.30  
|    7     0.0000874861      -0.0000276359   125.9999973997   -63.8531787425    -772.1559782686     1.30  
|    8     0.0000388847      -0.0000004249   125.9999973937   -63.8532905945    -772.1559786935     1.25  
----------------------------------------------------------------------------------------------------------
FINAL ENERGY: -772.1559786935 a.u.
Fractional Occupation Entropy: 0.0000000000
Mermin Free Energy:            -772.1559786935
DISPERSION CONTRIBUTION TO ENERGY: -0.0215633150 a.u.
GCP BSSE CORRECTION: 0.0551235631 a.u.
HOMO-LUMO GAP: 1.501 eV
CENTER OF MASS: {-0.143515, -0.154232, 0.158327} ANGS
DIPOLE MOMENT: {-6.261177, 1.253628, -4.714902} (|D| = 7.937519) DEBYE

Running Mulliken population analysis...


  Restricted hh-TDA Parameters
--------------------------------------------
Number of occupied orbitals:            64
Number of virtual orbitals:            234
Number of molecular orbitals:          298
Number of basis functions:             316
Multiplicity of target state:      singlet

 Generating 2nd functional diffs
Reference energy:             -779.4793067911
Number of electrons:           127.9999973524
XC energy:                     -65.1674066269

      Davidson Diagonalization Parameters
-----------------------------------------------
Number of roots to find:                    4
Number of guess vectors:                   15
Maximum subspace size:                    300
Number of vectors to save:                  4
Collapse vectors per root:                  2
Number of CSFs:                          2080
Maximum Davidson iterations:              500
Residual convergence:                 1.0e-06
Orthogonality tolerance:              1.0e-12
Use incremental sigma vectors:             No

Davidson memory usage:  12.89 MB

Guess Vectors:
  64 &  64 : closed :    -0.190168
  64 &  63 :  open  :    -0.136779
  64 &  62 :  open  :    -0.121706
  63 &  63 : closed :    -0.083389
  63 &  62 :  open  :    -0.068317
  62 &  62 : closed :    -0.053245
  64 &  61 :  open  :    -0.025598
  64 &  59 :  open  :    -0.018943
  64 &  58 :  open  :    -0.001434
  64 &  60 :  open  :     0.017645
  63 &  61 :  open  :     0.027791
  63 &  59 :  open  :     0.034447
  62 &  61 :  open  :     0.042863
  64 &  57 :  open  :     0.046101
  64 &  56 :  open  :     0.049232

  Root           Eigenvalue       Energy Change        Residual
-------------------------------------------------------------------
Iteration:    0   Subspace Size:   15
Root: 1:        -0.08625092        -0.08625092         0.03947471  
Root: 2:        -0.01939342        -0.01939342         0.03500330  
Root: 3:        -0.01111556        -0.01111556         0.04705812  
Root: 4:         0.03671486         0.03671486         0.05877258  

Iteration:    1   Subspace Size:   19
Root: 1:        -0.08922852        -0.00297761         0.00582107  
Root: 2:        -0.02253068        -0.00313725         0.00821967  
Root: 3:        -0.01591328        -0.00479772         0.01149262  
Root: 4:         0.02854229        -0.00817257         0.02833061  

Iteration:    2   Subspace Size:   23
Root: 1:        -0.08929383        -0.00006531         0.00091630  
Root: 2:        -0.02267328        -0.00014260         0.00195174  
Root: 3:        -0.01621175        -0.00029848         0.00276516  
Root: 4:         0.02651398        -0.00202831         0.00902518  

Iteration:    3   Subspace Size:   27
Root: 1:        -0.08929519        -0.00000136         0.00013548  
Root: 2:        -0.02268126        -0.00000798         0.00044048  
Root: 3:        -0.01622625        -0.00001450         0.00061588  
Root: 4:         0.02629723        -0.00021675         0.00365309  

Iteration:    4   Subspace Size:   31
Root: 1:        -0.08929522        -0.00000003         0.00002243  
Root: 2:        -0.02268161        -0.00000035         0.00009008  
Root: 3:        -0.01622694        -0.00000068         0.00012388  
Root: 4:         0.02626467        -0.00003255         0.00119624  

Iteration:    5   Subspace Size:   35
Root: 1:        -0.08929522        -0.00000000         0.00000349  
Root: 2:        -0.02268163        -0.00000001         0.00001600  
Root: 3:        -0.01622696        -0.00000002         0.00002443  
Root: 4:         0.02626165        -0.00000302         0.00026124  

Iteration:    6   Subspace Size:   39
Root: 1:        -0.08929522        -0.00000000         0.00000052  Converged
Root: 2:        -0.02268163        -0.00000000         0.00000245  
Root: 3:        -0.01622696        -0.00000000         0.00000385  
Root: 4:         0.02626150        -0.00000016         0.00007506  

Iteration:    7   Subspace Size:   42
Root: 1:        -0.08929522        -0.00000000         0.00000045  Converged
Root: 2:        -0.02268163        -0.00000000         0.00000040  Converged
Root: 3:        -0.01622696        -0.00000000         0.00000071  Converged
Root: 4:         0.02626148        -0.00000001         0.00001673  

Iteration:    8   Subspace Size:   43
Root: 1:        -0.08929522        -0.00000000         0.00000045  Converged
Root: 2:        -0.02268163        -0.00000000         0.00000040  Converged
Root: 3:        -0.01622696        -0.00000000         0.00000071  Converged
Root: 4:         0.02626148        -0.00000000         0.00000423  

Iteration:    9   Subspace Size:   44
Root: 1:        -0.08929522        -0.00000000         0.00000044  Converged
Root: 2:        -0.02268163        -0.00000000         0.00000039  Converged
Root: 3:        -0.01622696        -0.00000000         0.00000071  Converged
Root: 4:         0.02626148        -0.00000000         0.00000089  Converged

Davidson converged in 9 iterations
44 sigma vectors were formed

      Davidson Diagonalization Parameters
-----------------------------------------------
Number of roots to find:                    4
Number of guess vectors:                   15
Maximum subspace size:                    300
Number of vectors to save:                  4
Collapse vectors per root:                  2
Number of CSFs:                          2016
Maximum Davidson iterations:              500
Residual convergence:                 1.0e-06
Orthogonality tolerance:              1.0e-12
Use incremental sigma vectors:             No

Davidson memory usage:  12.58 MB

Guess Vectors:
  64 &  63 :  open  :    -0.136779
  64 &  62 :  open  :    -0.121706
  63 &  62 :  open  :    -0.068317
  64 &  61 :  open  :    -0.025598
  64 &  59 :  open  :    -0.018943
  64 &  58 :  open  :    -0.001434
  64 &  60 :  open  :     0.017645
  63 &  61 :  open  :     0.027791
  63 &  59 :  open  :     0.034447
  62 &  61 :  open  :     0.042863
  64 &  57 :  open  :     0.046101
  64 &  56 :  open  :     0.049232
  62 &  59 :  open  :     0.049519
  63 &  58 :  open  :     0.051955
  64 &  55 :  open  :     0.058424

  Root           Eigenvalue       Energy Change        Residual
-------------------------------------------------------------------
Iteration:    0   Subspace Size:   15
Root: 1:        -0.04930367        -0.04930367         0.02302898  
Root: 2:        -0.02217569        -0.02217569         0.02318740  
Root: 3:         0.03104980         0.03104980         0.02755921  
Root: 4:         0.03955802         0.03955802         0.02421450  

Iteration:    1   Subspace Size:   19
Root: 1:        -0.05061500        -0.00131133         0.00367903  
Root: 2:        -0.02351703        -0.00134134         0.00590680  
Root: 3:         0.02904558        -0.00200422         0.00932728  
Root: 4:         0.03756444        -0.00199358         0.00719567  

Iteration:    2   Subspace Size:   23
Root: 1:        -0.05064731        -0.00003230         0.00051401  
Root: 2:        -0.02359609        -0.00007906         0.00113786  
Root: 3:         0.02880459        -0.00024099         0.00235702  
Root: 4:         0.03743096        -0.00013347         0.00151106  

Iteration:    3   Subspace Size:   27
Root: 1:        -0.05064790        -0.00000059         0.00007497  
Root: 2:        -0.02359919        -0.00000309         0.00018690  
Root: 3:         0.02878859        -0.00001600         0.00052403  
Root: 4:         0.03742453        -0.00000643         0.00037153  

Iteration:    4   Subspace Size:   31
Root: 1:        -0.05064791        -0.00000001         0.00001089  
Root: 2:        -0.02359926        -0.00000008         0.00003410  
Root: 3:         0.02878793        -0.00000066         0.00008296  
Root: 4:         0.03742415        -0.00000038         0.00007169  

Iteration:    5   Subspace Size:   35
Root: 1:        -0.05064791        -0.00000000         0.00000172  
Root: 2:        -0.02359926        -0.00000000         0.00000566  
Root: 3:         0.02878791        -0.00000001         0.00001618  
Root: 4:         0.03742414        -0.00000001         0.00001697  

Iteration:    6   Subspace Size:   39
Root: 1:        -0.05064791        -0.00000000         0.00000023  Converged
Root: 2:        -0.02359926        -0.00000000         0.00000078  Converged
Root: 3:         0.02878791        -0.00000000         0.00000282  
Root: 4:         0.03742414        -0.00000000         0.00000359  

Iteration:    7   Subspace Size:   41
Root: 1:        -0.05064791        -0.00000000         0.00000023  Converged
Root: 2:        -0.02359926        -0.00000000         0.00000076  Converged
Root: 3:         0.02878791        -0.00000000         0.00000058  Converged
Root: 4:         0.03742414        -0.00000000         0.00000078  Converged

 in gcp call
 n=          32
 coors(1) =   -8.26517149936617        2.16902038625021     
 -0.865238328448832     
 coors(2) =   -6.75851677412041        2.90740364981709     
   1.04759183535965     
 elements:            7           6
 gcp_e =   0.000000000000000E+000
 echo:  F
 pbc:  F
 method =pbeh3c              
Davidson converged in 7 iterations
41 sigma vectors were formed

Building Xtilde...

Building Z-vector RHS...

 Generating 2nd functional diffs
Solving CPSCF equations
Using DIIS solver

 Iter         Residual      
------  --------------------
    1      4.158376145846
    2      8.918749621205
    3      0.979112260886
    4      0.111223118379
    5      0.024387943192
    6      0.016117651540
    7      0.007350832172
    8      0.002246598914
    9      0.000473673442
   10      0.000143771005
   11      0.000046676801
   12      0.000030032608
   13      0.000013391798
   14      0.000005358562
   15      0.000001608705
   16      0.000000697414

CPSCF converged

Building X...

Computing grad Generating 2nd functional diffs
 Generating 2nd functional diffs
  Root   Mult.   Total Energy (a.u.)   Ex. Energy (a.u.)     Ex. Energy (eV)     Ex. Energy (nm)        Osc. (a.u.)  
-------------------------------------------------------------------------------------------------------------------
     1  singlet       -779.56860201
     2  triplet       -779.52995470          0.03864731          1.05164674       1178.95311665          0.00000000
     3  triplet       -779.50290605          0.06569596          1.78767765        693.54909012          0.00000000
     4  singlet       -779.50198842          0.06661359          1.81264775        683.99511538          0.07955787
     5  singlet       -779.49553375          0.07306826          1.98828814        623.57270121          0.21720091
     6  singlet       -779.45304531          0.11555670          3.14445736        394.29448856          0.00600524
     7  triplet       -779.45051888          0.11808313          3.21320502        385.85841830          0.00000000
     8  triplet       -779.44188266          0.12671936          3.44820854        359.56126004          0.00000000

Singlet  1: Largest CI coefficients:
  64  &  64 : closed :  -0.975527
  63  &  63 : closed :   0.126245

Triplet  2: Largest CI coefficients:
  63  &  64 :  open  :   0.696424
  64  &  63 :  open  :  -0.696424

Triplet  3: Largest CI coefficients:
  62  &  64 :  open  :  -0.642912
  64  &  62 :  open  :   0.642912
  62  &  63 :  open  :  -0.279021
  63  &  62 :  open  :   0.279021

Singlet  4: Largest CI coefficients:
  62  &  64 :  open  :  -0.528980
  64  &  62 :  open  :  -0.528980
  63  &  64 :  open  :  -0.377630
  64  &  63 :  open  :  -0.377630
  62  &  63 :  open  :  -0.256043
  63  &  62 :  open  :  -0.256043

Singlet  5: Largest CI coefficients:
  63  &  64 :  open  :  -0.575322
  64  &  63 :  open  :  -0.575322
  62  &  64 :  open  :   0.342389
  64  &  62 :  open  :   0.342389
  62  &  63 :  open  :   0.161578
  63  &  62 :  open  :   0.161578
  64  &  64 : closed :   0.108254

Singlet  6: Largest CI coefficients:
  63  &  63 : closed :  -0.853151
  61  &  64 :  open  :  -0.223795
  64  &  61 :  open  :  -0.223795
  61  &  63 :  open  :  -0.158383
  63  &  61 :  open  :  -0.158383
  64  &  64 : closed :  -0.122215
  62  &  63 :  open  :  -0.108229
  63  &  62 :  open  :  -0.108229
  58  &  63 :  open  :  -0.105369
  63  &  58 :  open  :  -0.105369

Triplet  7: Largest CI coefficients:
  62  &  63 :  open  :  -0.600989
  63  &  62 :  open  :   0.600989
  62  &  64 :  open  :   0.258260
  64  &  62 :  open  :  -0.258260
  61  &  64 :  open  :  -0.203310
  64  &  61 :  open  :   0.203310

Triplet  8: Largest CI coefficients:
  61  &  64 :  open  :   0.650301
  64  &  61 :  open  :  -0.650301
  62  &  63 :  open  :  -0.193974
  63  &  62 :  open  :   0.193974

Singlet state dipole moments:

  Root       Dx         Dy         Dz         |D|  (Debye)
------------------------------------------------------------
     1    -9.2851    -1.0507     1.5025     9.4644
     2    -7.3974     0.3494     0.0753     7.4061
     3    -8.6134    -0.7844     1.7753     8.8293
     4   -12.6516    -1.2767     2.1135    12.8903

Triplet state dipole moments:

  Root       Dx         Dy         Dz         |D|  (Debye)
------------------------------------------------------------
     1   -11.1637    -1.5214     2.4626    11.5329
     2    -6.6774     1.6242    -1.3030     6.9945
     3    -2.3996    -0.0829     0.6887     2.4979
     4     2.8100    -0.7147    -1.4625     3.2475

Transition dipole moments between singlet states:

    Transition       Tx         Ty         Tz         |T| (a.u.)
------------------------------------------------------------------
     1 ->    2    -1.3071     0.2162    -0.1904     1.3385
     1 ->    3    -2.0887     0.2403    -0.1956     2.1116
     1 ->    4     0.1929    -0.1793     0.0929     0.2792
     2 ->    3    -0.3465    -0.7397     0.8601     1.1861
     2 ->    4    -1.5303     0.1881    -0.1407     1.5482
     3 ->    4    -1.5848     0.2919    -0.2941     1.6381

Transition dipole moments between triplet states:

    Transition       Tx         Ty         Tz         |T| (a.u.)
------------------------------------------------------------------
     1 ->    2     0.0452     0.1371    -0.0605     0.1565
     1 ->    3    -0.2285    -0.0865     0.0804     0.2573
     1 ->    4     0.4944     0.3124    -0.3955     0.7060
     2 ->    3    -1.8867     0.2519    -0.1184     1.9071
     2 ->    4    -0.3753    -0.0757    -0.0101     0.3830
     3 ->    4    -0.6509     0.0997     0.2474     0.7034

Magnetic transition dipole moments and rotational strengths:

 Transition      Lx         Ly         Lz       R(len)     R(vel) (a.u.)
------------------------------------------------------------------------
 1 ->    2    -0.0853    -0.1369     0.1763    -0.0483     0.0483
 1 ->    3    -0.5607     0.6222     0.2026    -1.2809     3.8206
 1 ->    4     0.0182     0.1068     0.0427     0.0117     0.0557

Electric transition quadrupole moments (Cartesian):

 Transition      Qxy        Qxz        Qyz        Qxx        Qyy        Qzz       norm (a.u.)
----------------------------------------------------------------------------------------------
 1 ->    2    -0.6137     0.4508     0.0259     4.4087    -0.1220     0.1133     4.4771
 1 ->    3    -1.0178    -0.2375    -0.2027     8.5010     0.4077     0.2283     8.5801
 1 ->    4    -0.4851    -0.6488     0.1315     4.7174     0.0092     0.3576     4.8016


|FINAL Target State Energy: -779.501988419808 a.u.
 Energy calculation finished, energy: -7.794955338E+02

Converting Cartesians to HDLC
 Wolfe conditions fulfilled, increasing trust radius
Testing convergence  in cycle   16
    Energy  3.4053E-04 Target: 5.0000E-04 converged?  yes
  Max step  1.3720E-01 Target: 4.0000E-03 converged?   no
  RMS step  3.2376E-02 Target: 2.6667E-03 converged?   no
  Max grad  4.9266E-03 Target: 1.0000E-03 converged?   no
  RMS grad  1.8769E-03 Target: 6.6667E-04 converged?   no
 Predicted step length 2.4201E-01
 Trust radius          5.0000E-01

Converting HDLC to Cartesians
 in gcp call
 n=          32
 coors(1) =   -7.91483908602142        2.18828516017764     
 -0.957999594214881     
 coors(2) =   -6.38024606400694        2.88586446661655     
  0.943796234909521     
 elements:            7           6
 gcp_e =    1.00000000000000     
 echo:  F
 pbc:  F
 method =pbeh3c              
RMSD coordinate change for step 16 is  2.494e-01
DFTD Energy:    -0.0217581 hartree
gCP Energy:     0.0556130 hartree
| Total AOs: 316    Total MOs: 298
Setting up the DFT grid...
| time to set the grid = 0.06 s
DFT grid points: 366885 (11465 points/atom)

                      *** Start SCF Iterations ***

 Iter     DIIS Error       Energy change      Electrons        XC Energy           Energy        Time(s)
----------------------------------------------------------------------------------------------------------
Initial temperature is 0.250000
| Skip purify step
|    1     0.0619748504    -772.0679801365   125.9028477995   -63.8128726901    -772.0679801365     1.43  
|    2     0.0045379094      -0.0821001329   125.9999965485   -63.8749865130    -772.1500802694     1.34  
|    3     0.0066267479      -0.0006535920   125.9999967554   -63.8286477577    -772.1507338614     1.32  
|    4     0.0016610756      -0.0015529621   125.9999967292   -63.8494988796    -772.1522868235     1.29  
|    5     0.0008890079      -0.0001075816   125.9999967465   -63.8521269834    -772.1523944051     1.26  
|    6     0.0004109053      -0.0000338904   125.9999967917   -63.8510748150    -772.1524282955     1.24  
|    7     0.0000818743      -0.0000146891   125.9999967790   -63.8502681612    -772.1524429846     1.21  
|    8     0.0000382731      -0.0000004042   125.9999967809   -63.8502984304    -772.1524433888     1.19  
----------------------------------------------------------------------------------------------------------
FINAL ENERGY: -772.1524433888 a.u.
Fractional Occupation Entropy: 0.0000000000
Mermin Free Energy:            -772.1524433888
DISPERSION CONTRIBUTION TO ENERGY: -0.0217580506 a.u.
GCP BSSE CORRECTION: 0.0556129547 a.u.
HOMO-LUMO GAP: 1.423 eV
CENTER OF MASS: {-0.167803, -0.171961, 0.181289} ANGS
DIPOLE MOMENT: {-6.038664, 1.856687, -5.508073} (|D| = 8.381624) DEBYE

Running Mulliken population analysis...


  Restricted hh-TDA Parameters
--------------------------------------------
Number of occupied orbitals:            64
Number of virtual orbitals:            234
Number of molecular orbitals:          298
Number of basis functions:             316
Multiplicity of target state:      singlet

 Generating 2nd functional diffs
Reference energy:             -779.4725144257
Number of electrons:           127.9999967294
XC energy:                     -65.1643523602

      Davidson Diagonalization Parameters
-----------------------------------------------
Number of roots to find:                    4
Number of guess vectors:                   15
Maximum subspace size:                    300
Number of vectors to save:                  4
Collapse vectors per root:                  2
Number of CSFs:                          2080
Maximum Davidson iterations:              500
Residual convergence:                 1.0e-06
Orthogonality tolerance:              1.0e-12
Use incremental sigma vectors:             No

Davidson memory usage:  12.89 MB

Guess Vectors:
  64 &  64 : closed :    -0.194024
  64 &  63 :  open  :    -0.142263
  64 &  62 :  open  :    -0.130184
  63 &  63 : closed :    -0.090502
  63 &  62 :  open  :    -0.078423
  62 &  62 : closed :    -0.066344
  64 &  61 :  open  :    -0.035400
  64 &  59 :  open  :    -0.027392
  64 &  58 :  open  :    -0.005185
  64 &  60 :  open  :     0.012984
  63 &  61 :  open  :     0.016360
  63 &  59 :  open  :     0.024369
  62 &  61 :  open  :     0.028440
  62 &  59 :  open  :     0.036448
  64 &  56 :  open  :     0.039516

  Root           Eigenvalue       Energy Change        Residual
-------------------------------------------------------------------
Iteration:    0   Subspace Size:   15
Root: 1:        -0.08665256        -0.08665256         0.04050969  
Root: 2:        -0.02365192        -0.02365192         0.03604019  
Root: 3:        -0.01851824        -0.01851824         0.04585861  
Root: 4:         0.02617416         0.02617416         0.03827696  

Iteration:    1   Subspace Size:   19
Root: 1:        -0.08988227        -0.00322970         0.00677300  
Root: 2:        -0.02712425        -0.00347233         0.00805752  
Root: 3:        -0.02294485        -0.00442661         0.01109133  
Root: 4:         0.02275000        -0.00342416         0.01762749  

Iteration:    2   Subspace Size:   23
Root: 1:        -0.08997514        -0.00009287         0.00116443  
Root: 2:        -0.02725738        -0.00013313         0.00196141  
Root: 3:        -0.02321966        -0.00027482         0.00291387  
Root: 4:         0.02199416        -0.00075584         0.00802525  

Iteration:    3   Subspace Size:   27
Root: 1:        -0.08997769        -0.00000255         0.00017214  
Root: 2:        -0.02726605        -0.00000866         0.00039480  
Root: 3:        -0.02323782        -0.00001815         0.00062380  
Root: 4:         0.02180123        -0.00019293         0.00468132  

Iteration:    4   Subspace Size:   31
Root: 1:        -0.08997774        -0.00000005         0.00003127  
Root: 2:        -0.02726633        -0.00000029         0.00007265  
Root: 3:        -0.02323855        -0.00000073         0.00016788  
Root: 4:         0.02165703        -0.00014420         0.00621839  

Iteration:    5   Subspace Size:   35
Root: 1:        -0.08997774        -0.00000000         0.00000437  
Root: 2:        -0.02726634        -0.00000001         0.00001343  
Root: 3:        -0.02323860        -0.00000005         0.00003467  
Root: 4:         0.02134956        -0.00030746         0.00497095  

Iteration:    6   Subspace Size:   39
Root: 1:        -0.08997774        -0.00000000         0.00000057  Converged
Root: 2:        -0.02726634        -0.00000000         0.00000223  
Root: 3:        -0.02323860        -0.00000000         0.00000635  
Root: 4:         0.02128868        -0.00006088         0.00098347  

Iteration:    7   Subspace Size:   42
Root: 1:        -0.08997774        -0.00000000         0.00000056  Converged
Root: 2:        -0.02726634        -0.00000000         0.00000038  Converged
Root: 3:        -0.02323860        -0.00000000         0.00000095  Converged
Root: 4:         0.02128659        -0.00000210         0.00023407  

Iteration:    8   Subspace Size:   43
Root: 1:        -0.08997774         0.00000000         0.00000056  Converged
Root: 2:        -0.02726634        -0.00000000         0.00000038  Converged
Root: 3:        -0.02323860        -0.00000000         0.00000095  Converged
Root: 4:         0.02128647        -0.00000012         0.00005344  

Iteration:    9   Subspace Size:   44
Root: 1:        -0.08997774        -0.00000000         0.00000056  Converged
Root: 2:        -0.02726634        -0.00000000         0.00000038  Converged
Root: 3:        -0.02323860        -0.00000000         0.00000095  Converged
Root: 4:         0.02128646        -0.00000001         0.00001253  

Iteration:   10   Subspace Size:   45
Root: 1:        -0.08997774        -0.00000000         0.00000056  Converged
Root: 2:        -0.02726634        -0.00000000         0.00000038  Converged
Root: 3:        -0.02323860        -0.00000000         0.00000095  Converged
Root: 4:         0.02128646        -0.00000000         0.00000246  

Iteration:   11   Subspace Size:   46
Root: 1:        -0.08997774         0.00000000         0.00000056  Converged
Root: 2:        -0.02726634        -0.00000000         0.00000038  Converged
Root: 3:        -0.02323860        -0.00000000         0.00000095  Converged
Root: 4:         0.02128646        -0.00000000         0.00000049  Converged

Davidson converged in 11 iterations
46 sigma vectors were formed

      Davidson Diagonalization Parameters
-----------------------------------------------
Number of roots to find:                    4
Number of guess vectors:                   15
Maximum subspace size:                    300
Number of vectors to save:                  4
Collapse vectors per root:                  2
Number of CSFs:                          2016
Maximum Davidson iterations:              500
Residual convergence:                 1.0e-06
Orthogonality tolerance:              1.0e-12
Use incremental sigma vectors:             No

Davidson memory usage:  12.58 MB

Guess Vectors:
  64 &  63 :  open  :    -0.142263
  64 &  62 :  open  :    -0.130184
  63 &  62 :  open  :    -0.078423
  64 &  61 :  open  :    -0.035400
  64 &  59 :  open  :    -0.027392
  64 &  58 :  open  :    -0.005185
  64 &  60 :  open  :     0.012984
  63 &  61 :  open  :     0.016360
  63 &  59 :  open  :     0.024369
  62 &  61 :  open  :     0.028440
  62 &  59 :  open  :     0.036448
  64 &  56 :  open  :     0.039516
  64 &  57 :  open  :     0.039996
  63 &  58 :  open  :     0.046576
  64 &  55 :  open  :     0.051652

  Root           Eigenvalue       Energy Change        Residual
-------------------------------------------------------------------
Iteration:    0   Subspace Size:   15
Root: 1:        -0.05244021        -0.05244021         0.02334725  
Root: 2:        -0.02680812        -0.02680812         0.02371420  
Root: 3:         0.02033720         0.02033720         0.02840440  
Root: 4:         0.03317008         0.03317008         0.02395893  

Iteration:    1   Subspace Size:   19
Root: 1:        -0.05379106        -0.00135085         0.00388464  
Root: 2:        -0.02822738        -0.00141925         0.00631700  
Root: 3:         0.01816873        -0.00216847         0.00975254  
Root: 4:         0.03118000        -0.00199008         0.00656650  

Iteration:    2   Subspace Size:   23
Root: 1:        -0.05382805        -0.00003698         0.00056155  
Root: 2:        -0.02831827        -0.00009090         0.00119517  
Root: 3:         0.01791416        -0.00025457         0.00245087  
Root: 4:         0.03106756        -0.00011244         0.00135874  

Iteration:    3   Subspace Size:   27
Root: 1:        -0.05382875        -0.00000071         0.00008283  
Root: 2:        -0.02832162        -0.00000335         0.00019835  
Root: 3:         0.01789776        -0.00001639         0.00054855  
Root: 4:         0.03106260        -0.00000496         0.00035160  

Iteration:    4   Subspace Size:   31
Root: 1:        -0.05382877        -0.00000001         0.00001259  
Root: 2:        -0.02832170        -0.00000008         0.00003606  
Root: 3:         0.01789701        -0.00000075         0.00008972  
Root: 4:         0.03106225        -0.00000035         0.00007540  

Iteration:    5   Subspace Size:   35
Root: 1:        -0.05382877        -0.00000000         0.00000197  
Root: 2:        -0.02832170        -0.00000000         0.00000629  
Root: 3:         0.01789699        -0.00000002         0.00001916  
Root: 4:         0.03106224        -0.00000001         0.00001801  

Iteration:    6   Subspace Size:   39
Root: 1:        -0.05382877        -0.00000000         0.00000028  Converged
Root: 2:        -0.02832170        -0.00000000         0.00000085  Converged
Root: 3:         0.01789699        -0.00000000         0.00000408  
Root: 4:         0.03106224        -0.00000000         0.00000461  

Iteration:    7   Subspace Size:   41
Root: 1:        -0.05382877        -0.00000000         0.00000026  Converged
Root: 2:        -0.02832170        -0.00000000         0.00000085  Converged
Root: 3:         0.01789699        -0.00000000         0.00000081  Converged
Root: 4:         0.03106224        -0.00000000         0.00000093  Converged

 in gcp call
 n=          32
 coors(1) =   -7.91483908602142        2.18828516017764     
 -0.957999594214881     
 coors(2) =   -6.38024606400694        2.88586446661655     
  0.943796234909521     
 elements:            7           6
 gcp_e =   0.000000000000000E+000
 echo:  F
 pbc:  F
 method =pbeh3c              
Davidson converged in 7 iterations
41 sigma vectors were formed

Building Xtilde...

Building Z-vector RHS...

 Generating 2nd functional diffs
Solving CPSCF equations
Using DIIS solver

 Iter         Residual      
------  --------------------
    1      4.287804337954
    2      8.746921571644
    3      1.103591985137
    4      0.118262843896
    5      0.029641380360
    6      0.019449828354
    7      0.008828514135
    8      0.002327835036
    9      0.000581157259
   10      0.000215342172
   11      0.000068557593
   12      0.000041365343
   13      0.000019963968
   14      0.000006309072
   15      0.000002113636
   16      0.000001283664
   17      0.000000373923

CPSCF converged

Building X...

Computing grad Generating 2nd functional diffs
 Generating 2nd functional diffs
  Root   Mult.   Total Energy (a.u.)   Ex. Energy (a.u.)     Ex. Energy (eV)     Ex. Energy (nm)        Osc. (a.u.)  
-------------------------------------------------------------------------------------------------------------------
     1  singlet       -779.56249217
     2  triplet       -779.52634319          0.03614898          0.98366352       1260.43324586          0.00000000
     3  triplet       -779.50083613          0.06165604          1.67774589        738.99284469          0.00000000
     4  singlet       -779.49978077          0.06271140          1.70646369        726.55645361          0.08919846
     5  singlet       -779.49575302          0.06673914          1.81606419        682.70836234          0.13366190
     6  triplet       -779.45461743          0.10787473          2.93542036        422.37296638          0.00000000
     7  singlet       -779.45122796          0.11126421          3.02765261        409.50609794          0.00305670
     8  triplet       -779.44145219          0.12103998          3.29366495        376.43240172          0.00000000

Singlet  1: Largest CI coefficients:
  64  &  64 : closed :   0.971725
  63  &  63 : closed :  -0.119872
  63  &  64 :  open  :   0.110507
  64  &  63 :  open  :   0.110507

Triplet  2: Largest CI coefficients:
  63  &  64 :  open  :   0.693623
  64  &  63 :  open  :  -0.693623

Triplet  3: Largest CI coefficients:
  62  &  64 :  open  :   0.639772
  64  &  62 :  open  :  -0.639772
  62  &  63 :  open  :   0.282109
  63  &  62 :  open  :  -0.282109

Singlet  4: Largest CI coefficients:
  62  &  64 :  open  :   0.482114
  64  &  62 :  open  :   0.482114
  63  &  64 :  open  :   0.437293
  64  &  63 :  open  :   0.437293
  62  &  63 :  open  :   0.242107
  63  &  62 :  open  :   0.242107
  64  &  64 : closed :  -0.119815

Singlet  5: Largest CI coefficients:
  63  &  64 :  open  :  -0.522083
  64  &  63 :  open  :  -0.522083
  62  &  64 :  open  :   0.399931
  64  &  62 :  open  :   0.399931
  62  &  63 :  open  :   0.192237
  63  &  62 :  open  :   0.192237
  64  &  64 : closed :   0.114733

Triplet  6: Largest CI coefficients:
  62  &  63 :  open  :   0.620138
  63  &  62 :  open  :  -0.620138
  62  &  64 :  open  :  -0.268587
  64  &  62 :  open  :   0.268587
  61  &  64 :  open  :   0.118973
  64  &  61 :  open  :  -0.118973
  61  &  62 :  open  :   0.107503
  62  &  61 :  open  :  -0.107503

Singlet  7: Largest CI coefficients:
  63  &  63 : closed :   0.723105
  62  &  63 :  open  :   0.326726
  63  &  62 :  open  :   0.326726
  61  &  64 :  open  :   0.184897
  64  &  61 :  open  :   0.184897
  61  &  63 :  open  :   0.170386
  63  &  61 :  open  :   0.170386
  62  &  64 :  open  :  -0.166562
  64  &  62 :  open  :  -0.166562
  58  &  63 :  open  :   0.105972
  63  &  58 :  open  :   0.105972

Triplet  8: Largest CI coefficients:
  61  &  64 :  open  :   0.667304
  64  &  61 :  open  :  -0.667304
  59  &  64 :  open  :   0.122735
  64  &  59 :  open  :  -0.122735
  62  &  63 :  open  :  -0.115344
  63  &  62 :  open  :   0.115344

Singlet state dipole moments:

  Root       Dx         Dy         Dz         |D|  (Debye)
------------------------------------------------------------
     1    -8.0417    -1.3632     1.6368     8.3191
     2    -7.0961    -0.4795     0.8975     7.1687
     3    -7.7730    -0.5059     1.3384     7.9036
     4   -10.2328    -1.2988     1.8194    10.4741

Triplet state dipole moments:

  Root       Dx         Dy         Dz         |D|  (Debye)
------------------------------------------------------------
     1   -10.6374    -1.8024     2.5348    11.0828
     2    -6.3334     1.3862    -1.0309     6.5648
     3    -3.7774    -0.1024     0.9498     3.8963
     4     1.8021    -0.4356    -1.2931     2.2604

Transition dipole moments between singlet states:

    Transition       Tx         Ty         Tz         |T| (a.u.)
------------------------------------------------------------------
     1 ->    2    -1.4319     0.2020    -0.2058     1.4607
     1 ->    3     1.7089    -0.2139     0.1954     1.7332
     1 ->    4     0.1490    -0.1192     0.0693     0.2030
     2 ->    3     0.3063     0.8030    -0.8922     1.2388
     2 ->    4    -1.6890     0.2147    -0.1641     1.7105
     3 ->    4     0.4446    -0.1770     0.2019     0.5194

Transition dipole moments between triplet states:

    Transition       Tx         Ty         Tz         |T| (a.u.)
------------------------------------------------------------------
     1 ->    2    -0.0857    -0.1819     0.0950     0.2225
     1 ->    3     0.2255     0.0775    -0.0379     0.2414
     1 ->    4     0.6939     0.2550    -0.3321     0.8104
     2 ->    3    -1.8305     0.2129    -0.1179     1.8466
     2 ->    4     0.1666     0.1209    -0.0232     0.2072
     3 ->    4     0.4239    -0.0740    -0.1109     0.4444

Magnetic transition dipole moments and rotational strengths:

 Transition      Lx         Ly         Lz       R(len)     R(vel) (a.u.)
------------------------------------------------------------------------
 1 ->    2    -0.1371    -0.0536     0.1751    -0.1494     0.2062
 1 ->    3     0.6035    -0.5947    -0.1864    -1.1221     2.0415
 1 ->    4    -0.0287     0.1243     0.0727     0.0141     0.1040

Electric transition quadrupole moments (Cartesian):

 Transition      Qxy        Qxz        Qyz        Qxx        Qyy        Qzz       norm (a.u.)
----------------------------------------------------------------------------------------------
 1 ->    2    -0.5106     0.4611    -0.0750     4.6121    -0.0616     0.1761     4.6675
 1 ->    3     0.7375     0.3401     0.3297    -6.9393    -0.5668    -0.2067     7.0204
 1 ->    4    -0.4076    -0.7364     0.0073     4.1892     0.1326     0.4427     4.2978


|FINAL Target State Energy: -779.499780769757 a.u.
 Energy calculation finished, energy: -7.794957530E+02

Converting Cartesians to HDLC
 Wolfe conditions fulfilled, increasing trust radius
Testing convergence  in cycle   17
    Energy  2.1927E-04 Target: 5.0000E-04 converged?  yes
  Max step  8.5976E-02 Target: 4.0000E-03 converged?   no
  RMS step  2.5510E-02 Target: 2.6667E-03 converged?   no
  Max grad  1.2142E-02 Target: 1.0000E-03 converged?   no
  RMS grad  3.0790E-03 Target: 6.6667E-04 converged?   no
 Predicted step length 2.2522E-01
 Trust radius          5.0000E-01

Converting HDLC to Cartesians
 in gcp call
 n=          32
 coors(1) =   -8.04300510630645        2.24111042280739     
 -0.900412421466333     
 coors(2) =   -6.44675036717161        2.92414130690704     
  0.953706989639869     
 elements:            7           6
 gcp_e =    1.00000000000000     
 echo:  F
 pbc:  F
 method =pbeh3c              
RMSD coordinate change for step 17 is  1.438e-01
DFTD Energy:    -0.0216634 hartree
gCP Energy:     0.0553541 hartree
| Total AOs: 316    Total MOs: 298
Setting up the DFT grid...
| time to set the grid = 0.06 s
DFT grid points: 367018 (11469 points/atom)

                      *** Start SCF Iterations ***

 Iter     DIIS Error       Energy change      Electrons        XC Energy           Energy        Time(s)
----------------------------------------------------------------------------------------------------------
Initial temperature is 0.250000
| Skip purify step
|    1     0.0552084540    -772.1017157784   125.9319979860   -63.8209365603    -772.1017157784     1.43  
|    2     0.0048467218      -0.0523277930   125.9999703023   -63.8628020945    -772.1540435714     1.35  
|    3     0.0078566271      -0.0002045506   125.9999698756   -63.8255664362    -772.1542481220     1.32  
|    4     0.0009302686      -0.0014752783   125.9999702632   -63.8437248542    -772.1557234003     1.30  
|    5     0.0005025164      -0.0000417653   125.9999702039   -63.8458899081    -772.1557651656     1.25  
|    6     0.0002581952      -0.0000123333   125.9999702209   -63.8451634548    -772.1557774989     1.24  
|    7     0.0000787544      -0.0000039588   125.9999702281   -63.8447048509    -772.1557814577     1.21  
|    8     0.0000304937      -0.0000005054   125.9999702220   -63.8446898294    -772.1557819631     1.20  
----------------------------------------------------------------------------------------------------------
FINAL ENERGY: -772.1557819631 a.u.
Fractional Occupation Entropy: 0.0000000000
Mermin Free Energy:            -772.1557819631
DISPERSION CONTRIBUTION TO ENERGY: -0.0216634301 a.u.
GCP BSSE CORRECTION: 0.0553540824 a.u.
HOMO-LUMO GAP: 1.488 eV
CENTER OF MASS: {-0.161007, -0.181562, 0.159616} ANGS
DIPOLE MOMENT: {-6.567662, 2.237569, -4.797029} (|D| = 8.435188) DEBYE

Running Mulliken population analysis...


  Restricted hh-TDA Parameters
--------------------------------------------
Number of occupied orbitals:            64
Number of virtual orbitals:            234
Number of molecular orbitals:          298
Number of basis functions:             316
Multiplicity of target state:      singlet

 Generating 2nd functional diffs
Reference energy:             -779.4757449176
Number of electrons:           127.9999697490
XC energy:                     -65.1586246400

      Davidson Diagonalization Parameters
-----------------------------------------------
Number of roots to find:                    4
Number of guess vectors:                   15
Maximum subspace size:                    300
Number of vectors to save:                  4
Collapse vectors per root:                  2
Number of CSFs:                          2080
Maximum Davidson iterations:              500
Residual convergence:                 1.0e-06
Orthogonality tolerance:              1.0e-12
Use incremental sigma vectors:             No

Davidson memory usage:  12.89 MB

Guess Vectors:
  64 &  64 : closed :    -0.194315
  64 &  63 :  open  :    -0.139805
  64 &  62 :  open  :    -0.132604
  63 &  63 : closed :    -0.085294
  63 &  62 :  open  :    -0.078093
  62 &  62 : closed :    -0.070893
  64 &  61 :  open  :    -0.038979
  64 &  59 :  open  :    -0.026278
  64 &  58 :  open  :    -0.002812
  64 &  60 :  open  :     0.012103
  63 &  61 :  open  :     0.015532
  62 &  61 :  open  :     0.022733
  63 &  59 :  open  :     0.028233
  64 &  56 :  open  :     0.031625
  62 &  59 :  open  :     0.035434

  Root           Eigenvalue       Energy Change        Residual
-------------------------------------------------------------------
Iteration:    0   Subspace Size:   15
Root: 1:        -0.08604170        -0.08604170         0.04002302  
Root: 2:        -0.02723135        -0.02723135         0.03331981  
Root: 3:        -0.01513531        -0.01513531         0.04698106  
Root: 4:         0.02455091         0.02455091         0.03984491  

Iteration:    1   Subspace Size:   19
Root: 1:        -0.08923792        -0.00319622         0.00614855  
Root: 2:        -0.03004525        -0.00281390         0.00810865  
Root: 3:        -0.02001433        -0.00487902         0.01099817  
Root: 4:         0.02024965        -0.00430126         0.01901108  

Iteration:    2   Subspace Size:   23
Root: 1:        -0.08931185        -0.00007393         0.00106761  
Root: 2:        -0.03018504        -0.00013978         0.00191229  
Root: 3:        -0.02028488        -0.00027056         0.00284609  
Root: 4:         0.01935491        -0.00089474         0.00798956  

Iteration:    3   Subspace Size:   27
Root: 1:        -0.08931395        -0.00000210         0.00017603  
Root: 2:        -0.03019307        -0.00000804         0.00038308  
Root: 3:        -0.02030120        -0.00001631         0.00074612  
Root: 4:         0.01917733        -0.00017758         0.00335699  

Iteration:    4   Subspace Size:   31
Root: 1:        -0.08931400        -0.00000005         0.00003422  
Root: 2:        -0.03019335        -0.00000028         0.00007497  
Root: 3:        -0.02030229        -0.00000109         0.00019748  
Root: 4:         0.01914517        -0.00003217         0.00108838  

Iteration:    5   Subspace Size:   35
Root: 1:        -0.08931400        -0.00000000         0.00000506  
Root: 2:        -0.03019336        -0.00000001         0.00001661  
Root: 3:        -0.02030235        -0.00000007         0.00004395  
Root: 4:         0.01914194        -0.00000323         0.00031225  

Iteration:    6   Subspace Size:   39
Root: 1:        -0.08931400        -0.00000000         0.00000073  Converged
Root: 2:        -0.03019336        -0.00000000         0.00000259  
Root: 3:        -0.02030236        -0.00000000         0.00000702  
Root: 4:         0.01914168        -0.00000025         0.00008038  

Iteration:    7   Subspace Size:   42
Root: 1:        -0.08931400        -0.00000000         0.00000062  Converged
Root: 2:        -0.03019336        -0.00000000         0.00000046  Converged
Root: 3:        -0.02030236        -0.00000000         0.00000116  
Root: 4:         0.01914167        -0.00000001         0.00001513  

Iteration:    8   Subspace Size:   44
Root: 1:        -0.08931400        -0.00000000         0.00000061  Converged
Root: 2:        -0.03019336        -0.00000000         0.00000037  Converged
Root: 3:        -0.02030236        -0.00000000         0.00000020  Converged
Root: 4:         0.01914167        -0.00000000         0.00000297  

Iteration:    9   Subspace Size:   45
Root: 1:        -0.08931400        -0.00000000         0.00000061  Converged
Root: 2:        -0.03019336        -0.00000000         0.00000037  Converged
Root: 3:        -0.02030236        -0.00000000         0.00000020  Converged
Root: 4:         0.01914167        -0.00000000         0.00000060  Converged

Davidson converged in 9 iterations
45 sigma vectors were formed

      Davidson Diagonalization Parameters
-----------------------------------------------
Number of roots to find:                    4
Number of guess vectors:                   15
Maximum subspace size:                    300
Number of vectors to save:                  4
Collapse vectors per root:                  2
Number of CSFs:                          2016
Maximum Davidson iterations:              500
Residual convergence:                 1.0e-06
Orthogonality tolerance:              1.0e-12
Use incremental sigma vectors:             No

Davidson memory usage:  12.58 MB

Guess Vectors:
  64 &  63 :  open  :    -0.139805
  64 &  62 :  open  :    -0.132604
  63 &  62 :  open  :    -0.078093
  64 &  61 :  open  :    -0.038979
  64 &  59 :  open  :    -0.026278
  64 &  58 :  open  :    -0.002812
  64 &  60 :  open  :     0.012103
  63 &  61 :  open  :     0.015532
  62 &  61 :  open  :     0.022733
  63 &  59 :  open  :     0.028233
  64 &  56 :  open  :     0.031625
  62 &  59 :  open  :     0.035434
  64 &  57 :  open  :     0.042621
  64 &  55 :  open  :     0.051208
  63 &  58 :  open  :     0.051699

  Root           Eigenvalue       Energy Change        Residual
-------------------------------------------------------------------
Iteration:    0   Subspace Size:   15
Root: 1:        -0.05099558        -0.05099558         0.02290379  
Root: 2:        -0.02920174        -0.02920174         0.02239699  
Root: 3:         0.02005737         0.02005737         0.02676286  
Root: 4:         0.03205193         0.03205193         0.02399920  

Iteration:    1   Subspace Size:   19
Root: 1:        -0.05232059        -0.00132502         0.00368851  
Root: 2:        -0.03043255        -0.00123081         0.00624806  
Root: 3:         0.01815426        -0.00190311         0.00884993  
Root: 4:         0.03006551        -0.00198642         0.00708690  

Iteration:    2   Subspace Size:   23
Root: 1:        -0.05235449        -0.00003390         0.00053054  
Root: 2:        -0.03052192        -0.00008937         0.00135295  
Root: 3:         0.01795252        -0.00020174         0.00192984  
Root: 4:         0.02994010        -0.00012542         0.00157617  

Iteration:    3   Subspace Size:   27
Root: 1:        -0.05235514        -0.00000065         0.00007657  
Root: 2:        -0.03052629        -0.00000437         0.00024118  
Root: 3:         0.01794160        -0.00001092         0.00045318  
Root: 4:         0.02993279        -0.00000731         0.00048716  

Iteration:    4   Subspace Size:   31
Root: 1:        -0.05235515        -0.00000001         0.00001035  
Root: 2:        -0.03052643        -0.00000014         0.00004531  
Root: 3:         0.01794110        -0.00000050         0.00007306  
Root: 4:         0.02993213        -0.00000066         0.00009848  

Iteration:    5   Subspace Size:   35
Root: 1:        -0.05235515        -0.00000000         0.00000140  
Root: 2:        -0.03052643        -0.00000000         0.00000750  
Root: 3:         0.01794109        -0.00000001         0.00001516  
Root: 4:         0.02993211        -0.00000002         0.00001919  

Iteration:    6   Subspace Size:   39
Root: 1:        -0.05235515        -0.00000000         0.00000021  Converged
Root: 2:        -0.03052643        -0.00000000         0.00000119  
Root: 3:         0.01794108        -0.00000000         0.00000312  
Root: 4:         0.02993211        -0.00000000         0.00000383  

Iteration:    7   Subspace Size:   42
Root: 1:        -0.05235515        -0.00000000         0.00000020  Converged
Root: 2:        -0.03052643        -0.00000000         0.00000018  Converged
Root: 3:         0.01794108        -0.00000000         0.00000055  Converged
Root: 4:         0.02993211        -0.00000000         0.00000072  Converged

 in gcp call
 n=          32
 coors(1) =   -8.04300510630645        2.24111042280739     
 -0.900412421466333     
 coors(2) =   -6.44675036717161        2.92414130690704     
  0.953706989639869     
 elements:            7           6
 gcp_e =   0.000000000000000E+000
 echo:  F
 pbc:  F
 method =pbeh3c              
Davidson converged in 7 iterations
42 sigma vectors were formed

Building Xtilde...

Building Z-vector RHS...

 Generating 2nd functional diffs
Solving CPSCF equations
Using DIIS solver

 Iter         Residual      
------  --------------------
    1      4.353260524981
    2      9.227272098636
    3      1.018826608059
    4      0.114757801653
    5      0.035021395290
    6      0.022028799115
    7      0.009265110091
    8      0.002028798111
    9      0.000623246303
   10      0.000274764556
   11      0.000081252128
   12      0.000047331480
   13      0.000022453773
   14      0.000006278887
   15      0.000002049788
   16      0.000001105688
   17      0.000000408312

CPSCF converged

Building X...

Computing grad Generating 2nd functional diffs
 Generating 2nd functional diffs
  Root   Mult.   Total Energy (a.u.)   Ex. Energy (a.u.)     Ex. Energy (eV)     Ex. Energy (nm)        Osc. (a.u.)  
-------------------------------------------------------------------------------------------------------------------
     1  singlet       -779.56505892
     2  triplet       -779.52810007          0.03695885          1.00570130       1232.81356946          0.00000000
     3  triplet       -779.50627135          0.05878757          1.59969081        775.05115154          0.00000000
     4  singlet       -779.50593828          0.05912064          1.60875412        770.68471496          0.05376217
     5  singlet       -779.49604727          0.06901164          1.87790200        660.22732158          0.17984736
     6  triplet       -779.45780383          0.10725508          2.91855882        424.81316373          0.00000000
     7  singlet       -779.45660325          0.10845567          2.95122837        420.11056144          0.00122148
     8  triplet       -779.44581281          0.11924610          3.24485107        382.09525795          0.00000000

Singlet  1: Largest CI coefficients:
  64  &  64 : closed :   0.970727
  63  &  63 : closed :  -0.120967
  63  &  64 :  open  :   0.111505
  64  &  63 :  open  :   0.111505

Triplet  2: Largest CI coefficients:
  63  &  64 :  open  :  -0.694200
  64  &  63 :  open  :   0.694200

Triplet  3: Largest CI coefficients:
  62  &  64 :  open  :   0.639864
  64  &  62 :  open  :  -0.639864
  62  &  63 :  open  :   0.288205
  63  &  62 :  open  :  -0.288205

Singlet  4: Largest CI coefficients:
  62  &  64 :  open  :  -0.527642
  64  &  62 :  open  :  -0.527642
  63  &  64 :  open  :  -0.366042
  64  &  63 :  open  :  -0.366042
  62  &  63 :  open  :  -0.268812
  63  &  62 :  open  :  -0.268812
  64  &  64 : closed :   0.101769

Singlet  5: Largest CI coefficients:
  63  &  64 :  open  :  -0.570100
  64  &  63 :  open  :  -0.570100
  62  &  64 :  open  :   0.330718
  64  &  62 :  open  :   0.330718
  62  &  63 :  open  :   0.146874
  63  &  62 :  open  :   0.146874
  64  &  64 : closed :   0.135166
  63  &  63 : closed :   0.133485

Triplet  6: Largest CI coefficients:
  62  &  63 :  open  :   0.604812
  63  &  62 :  open  :  -0.604812
  62  &  64 :  open  :  -0.262961
  64  &  62 :  open  :   0.262961
  61  &  64 :  open  :   0.175896
  64  &  61 :  open  :  -0.175896
  61  &  62 :  open  :   0.121197
  62  &  61 :  open  :  -0.121197

Singlet  7: Largest CI coefficients:
  63  &  63 : closed :   0.548266
  62  &  63 :  open  :   0.459184
  63  &  62 :  open  :   0.459184
  62  &  64 :  open  :  -0.262113
  64  &  62 :  open  :  -0.262113
  61  &  64 :  open  :   0.124274
  64  &  61 :  open  :   0.124274
  61  &  62 :  open  :  -0.119867
  62  &  61 :  open  :  -0.119867
  61  &  63 :  open  :   0.116553
  63  &  61 :  open  :   0.116553

Triplet  8: Largest CI coefficients:
  61  &  64 :  open  :  -0.658438
  64  &  61 :  open  :   0.658438
  62  &  63 :  open  :   0.162087
  63  &  62 :  open  :  -0.162087
  59  &  64 :  open  :  -0.106945
  64  &  59 :  open  :   0.106945

Singlet state dipole moments:

  Root       Dx         Dy         Dz         |D|  (Debye)
------------------------------------------------------------
     1    -8.3533    -1.2340     1.7051     8.6144
     2    -7.2777     0.2414    -0.2365     7.2856
     3    -8.3317    -1.2226     2.0681     8.6712
     4    -6.9417    -0.7091     0.9875     7.0473

Triplet state dipole moments:

  Root       Dx         Dy         Dz         |D|  (Debye)
------------------------------------------------------------
     1   -11.2060    -1.5205     2.3868    11.5578
     2    -6.6159     1.2158    -1.3626     6.8633
     3    -4.1272    -0.2198     0.3757     4.1501
     4     1.1732    -0.4860    -0.9498     1.5858

Transition dipole moments between singlet states:

    Transition       Tx         Ty         Tz         |T| (a.u.)
------------------------------------------------------------------
     1 ->    2     1.1402    -0.1977     0.1581     1.1679
     1 ->    3     1.9541    -0.2637     0.1449     1.9771
     1 ->    4     0.0572    -0.0609     0.0996     0.1300
     2 ->    3    -0.2788    -0.6350     0.8053     1.0627
     2 ->    4     1.9499    -0.2118     0.0454     1.9619
     3 ->    4     0.0391    -0.1335     0.1052     0.1744

Transition dipole moments between triplet states:

    Transition       Tx         Ty         Tz         |T| (a.u.)
------------------------------------------------------------------
     1 ->    2    -0.1210     0.0462     0.0472     0.1378
     1 ->    3    -0.1168    -0.0891     0.0680     0.1619
     1 ->    4     0.8426     0.2434    -0.4228     0.9736
     2 ->    3    -1.9136     0.2387    -0.0901     1.9305
     2 ->    4    -0.1946    -0.0601    -0.0110     0.2040
     3 ->    4    -0.6158     0.0628     0.1238     0.6312

Magnetic transition dipole moments and rotational strengths:

 Transition      Lx         Ly         Lz       R(len)     R(vel) (a.u.)
------------------------------------------------------------------------
 1 ->    2    -0.0065     0.1103    -0.2617     0.0705    -0.1404
 1 ->    3     0.6164    -0.5543    -0.1850    -1.3239     3.0351
 1 ->    4    -0.0553     0.1472     0.0417     0.0080     0.1086

Electric transition quadrupole moments (Cartesian):

 Transition      Qxy        Qxz        Qyz        Qxx        Qyy        Qzz       norm (a.u.)
----------------------------------------------------------------------------------------------
 1 ->    2     0.4630    -0.4331    -0.0580    -3.4962     0.1434    -0.0506     3.5569
 1 ->    3     0.8862     0.1289     0.3527    -7.9436    -0.6722    -0.3187     8.0362
 1 ->    4    -0.3488    -0.5384    -0.0620     3.4181     0.2351     0.3842     3.5074


|FINAL Target State Energy: -779.505938279169 a.u.
 Energy calculation finished, energy: -7.794960473E+02

Converting Cartesians to HDLC
 Wolfe conditions fulfilled, increasing trust radius
Testing convergence  in cycle   18
    Energy  2.9425E-04 Target: 5.0000E-04 converged?  yes
  Max step  6.8895E-02 Target: 4.0000E-03 converged?   no
  RMS step  2.3740E-02 Target: 2.6667E-03 converged?   no
  Max grad  1.1301E-02 Target: 1.0000E-03 converged?   no
  RMS grad  3.4660E-03 Target: 6.6667E-04 converged?   no
 Predicted step length 7.8983E-02
 Trust radius          5.0000E-01

Converting HDLC to Cartesians
 in gcp call
 n=          32
 coors(1) =   -8.05181468439573        2.22769695574588     
 -0.907125304171664     
 coors(2) =   -6.44039870901721        2.92979249672103     
  0.925379384713625     
 elements:            7           6
 gcp_e =    1.00000000000000     
 echo:  F
 pbc:  F
 method =pbeh3c              
RMSD coordinate change for step 18 is  3.701e-02
DFTD Energy:    -0.0216566 hartree
gCP Energy:     0.0552214 hartree
| Total AOs: 316    Total MOs: 298
Setting up the DFT grid...
| time to set the grid = 0.06 s
DFT grid points: 366996 (11468 points/atom)

                      *** Start SCF Iterations ***

 Iter     DIIS Error       Energy change      Electrons        XC Energy           Energy        Time(s)
----------------------------------------------------------------------------------------------------------
Initial temperature is 0.250000
| Skip purify step
|    1     0.0175601608    -772.1665891888   126.0054283500   -63.8515888022    -772.1665891888     1.42  
|    2     0.0014356026      +0.0110858125   125.9999790582   -63.8476739859    -772.1555033764     1.30  
|    3     0.0017919439      -0.0000688305   125.9999791486   -63.8536054116    -772.1555722069     1.26  
|    4     0.0003831165      -0.0000840245   125.9999790742   -63.8498934542    -772.1556562314     1.23  
|    5     0.0001796159      -0.0000034306   125.9999790968   -63.8500101648    -772.1556596620     1.21  
|    6     0.0000754058      -0.0000023787   125.9999790886   -63.8501928289    -772.1556620407     1.19  
|    7     0.0000324561      -0.0000003660   125.9999790898   -63.8501451831    -772.1556624067     1.19  
----------------------------------------------------------------------------------------------------------
FINAL ENERGY: -772.1556624067 a.u.
Fractional Occupation Entropy: 0.0000000000
Mermin Free Energy:            -772.1556624067
DISPERSION CONTRIBUTION TO ENERGY: -0.0216565573 a.u.
GCP BSSE CORRECTION: 0.0552214124 a.u.
HOMO-LUMO GAP: 1.498 eV
CENTER OF MASS: {-0.160118, -0.177237, 0.161448} ANGS
DIPOLE MOMENT: {-6.723369, 2.072460, -4.851068} (|D| = 8.545855) DEBYE

Running Mulliken population analysis...


  Restricted hh-TDA Parameters
--------------------------------------------
Number of occupied orbitals:            64
Number of virtual orbitals:            234
Number of molecular orbitals:          298
Number of basis functions:             316
Multiplicity of target state:      singlet

 Generating 2nd functional diffs
Reference energy:             -779.4763235022
Number of electrons:           127.9999787578
XC energy:                     -65.1641948023

      Davidson Diagonalization Parameters
-----------------------------------------------
Number of roots to find:                    4
Number of guess vectors:                   15
Maximum subspace size:                    300
Number of vectors to save:                  4
Collapse vectors per root:                  2
Number of CSFs:                          2080
Maximum Davidson iterations:              500
Residual convergence:                 1.0e-06
Orthogonality tolerance:              1.0e-12
Use incremental sigma vectors:             No

Davidson memory usage:  12.89 MB

Guess Vectors:
  64 &  64 : closed :    -0.194713
  64 &  63 :  open  :    -0.139583
  64 &  62 :  open  :    -0.131646
  63 &  63 : closed :    -0.084454
  63 &  62 :  open  :    -0.076516
  62 &  62 : closed :    -0.068579
  64 &  61 :  open  :    -0.039057
  64 &  59 :  open  :    -0.026849
  64 &  58 :  open  :    -0.002438
  64 &  60 :  open  :     0.011454
  63 &  61 :  open  :     0.016073
  62 &  61 :  open  :     0.024010
  63 &  59 :  open  :     0.028280
  64 &  56 :  open  :     0.034593
  62 &  59 :  open  :     0.036218

  Root           Eigenvalue       Energy Change        Residual
-------------------------------------------------------------------
Iteration:    0   Subspace Size:   15
Root: 1:        -0.08554508        -0.08554508         0.04071489  
Root: 2:        -0.02533408        -0.02533408         0.03527477  
Root: 3:        -0.01610195        -0.01610195         0.04554836  
Root: 4:         0.02455215         0.02455215         0.03809319  

Iteration:    1   Subspace Size:   19
Root: 1:        -0.08885748        -0.00331240         0.00622176  
Root: 2:        -0.02857254        -0.00323845         0.00812517  
Root: 3:        -0.02058518        -0.00448323         0.01102182  
Root: 4:         0.02081991        -0.00373224         0.01756557  

Iteration:    2   Subspace Size:   23
Root: 1:        -0.08893345        -0.00007597         0.00107666  
Root: 2:        -0.02870997        -0.00013744         0.00188383  
Root: 3:        -0.02085711        -0.00027193         0.00284585  
Root: 4:         0.02009263        -0.00072727         0.00697596  

Iteration:    3   Subspace Size:   27
Root: 1:        -0.08893555        -0.00000210         0.00017729  
Root: 2:        -0.02871781        -0.00000784         0.00037285  
Root: 3:        -0.02087364        -0.00001653         0.00071638  
Root: 4:         0.01996158        -0.00013105         0.00274567  

Iteration:    4   Subspace Size:   31
Root: 1:        -0.08893561        -0.00000005         0.00003629  
Root: 2:        -0.02871807        -0.00000027         0.00006662  
Root: 3:        -0.02087466        -0.00000102         0.00018797  
Root: 4:         0.01994086        -0.00002072         0.00089011  

Iteration:    5   Subspace Size:   35
Root: 1:        -0.08893561        -0.00000000         0.00000493  
Root: 2:        -0.02871808        -0.00000001         0.00001311  
Root: 3:        -0.02087473        -0.00000006         0.00004303  
Root: 4:         0.01993857        -0.00000228         0.00027796  

Iteration:    6   Subspace Size:   39
Root: 1:        -0.08893561        -0.00000000         0.00000072  Converged
Root: 2:        -0.02871808        -0.00000000         0.00000209  
Root: 3:        -0.02087473        -0.00000000         0.00000721  
Root: 4:         0.01993837        -0.00000020         0.00007322  

Iteration:    7   Subspace Size:   42
Root: 1:        -0.08893561        -0.00000000         0.00000061  Converged
Root: 2:        -0.02871808        -0.00000000         0.00000037  Converged
Root: 3:        -0.02087473        -0.00000000         0.00000117  
Root: 4:         0.01993836        -0.00000001         0.00001364  

Iteration:    8   Subspace Size:   44
Root: 1:        -0.08893561        -0.00000000         0.00000060  Converged
Root: 2:        -0.02871808        -0.00000000         0.00000031  Converged
Root: 3:        -0.02087473        -0.00000000         0.00000021  Converged
Root: 4:         0.01993836        -0.00000000         0.00000271  

Iteration:    9   Subspace Size:   45
Root: 1:        -0.08893561        -0.00000000         0.00000060  Converged
Root: 2:        -0.02871808        -0.00000000         0.00000031  Converged
Root: 3:        -0.02087473         0.00000000         0.00000021  Converged
Root: 4:         0.01993836        -0.00000000         0.00000058  Converged

Davidson converged in 9 iterations
45 sigma vectors were formed

      Davidson Diagonalization Parameters
-----------------------------------------------
Number of roots to find:                    4
Number of guess vectors:                   15
Maximum subspace size:                    300
Number of vectors to save:                  4
Collapse vectors per root:                  2
Number of CSFs:                          2016
Maximum Davidson iterations:              500
Residual convergence:                 1.0e-06
Orthogonality tolerance:              1.0e-12
Use incremental sigma vectors:             No

Davidson memory usage:  12.58 MB

Guess Vectors:
  64 &  63 :  open  :    -0.139583
  64 &  62 :  open  :    -0.131646
  63 &  62 :  open  :    -0.076516
  64 &  61 :  open  :    -0.039057
  64 &  59 :  open  :    -0.026849
  64 &  58 :  open  :    -0.002438
  64 &  60 :  open  :     0.011454
  63 &  61 :  open  :     0.016073
  62 &  61 :  open  :     0.024010
  63 &  59 :  open  :     0.028280
  64 &  56 :  open  :     0.034593
  62 &  59 :  open  :     0.036218
  64 &  57 :  open  :     0.042960
  64 &  55 :  open  :     0.051166
  63 &  58 :  open  :     0.052692

  Root           Eigenvalue       Energy Change        Residual
-------------------------------------------------------------------
Iteration:    0   Subspace Size:   15
Root: 1:        -0.05034870        -0.05034870         0.02306726  
Root: 2:        -0.02739376        -0.02739376         0.02295410  
Root: 3:         0.01976022         0.01976022         0.02653758  
Root: 4:         0.03181755         0.03181755         0.02383299  

Iteration:    1   Subspace Size:   19
Root: 1:        -0.05168517        -0.00133647         0.00371529  
Root: 2:        -0.02869521        -0.00130144         0.00645650  
Root: 3:         0.01787649        -0.00188373         0.00816082  
Root: 4:         0.02983411        -0.00198344         0.00674938  

Iteration:    2   Subspace Size:   23
Root: 1:        -0.05171922        -0.00003406         0.00053378  
Root: 2:        -0.02879074        -0.00009553         0.00134069  
Root: 3:         0.01770372        -0.00017277         0.00180187  
Root: 4:         0.02971938        -0.00011473         0.00144713  

Iteration:    3   Subspace Size:   27
Root: 1:        -0.05171986        -0.00000064         0.00007634  
Root: 2:        -0.02879504        -0.00000430         0.00023358  
Root: 3:         0.01769435        -0.00000937         0.00042188  
Root: 4:         0.02971334        -0.00000603         0.00043643  

Iteration:    4   Subspace Size:   31
Root: 1:        -0.05171988        -0.00000001         0.00001012  
Root: 2:        -0.02879517        -0.00000013         0.00004335  
Root: 3:         0.01769392        -0.00000043         0.00006743  
Root: 4:         0.02971281        -0.00000053         0.00008928  

Iteration:    5   Subspace Size:   35
Root: 1:        -0.05171988        -0.00000000         0.00000128  
Root: 2:        -0.02879517        -0.00000000         0.00000753  
Root: 3:         0.01769391        -0.00000001         0.00001280  
Root: 4:         0.02971279        -0.00000002         0.00001849  

Iteration:    6   Subspace Size:   39
Root: 1:        -0.05171988        -0.00000000         0.00000018  Converged
Root: 2:        -0.02879517        -0.00000000         0.00000114  
Root: 3:         0.01769391        -0.00000000         0.00000217  
Root: 4:         0.02971279        -0.00000000         0.00000395  

Iteration:    7   Subspace Size:   42
Root: 1:        -0.05171988        -0.00000000         0.00000017  Converged
Root: 2:        -0.02879517        -0.00000000         0.00000020  Converged
Root: 3:         0.01769391        -0.00000000         0.00000043  Converged
Root: 4:         0.02971279        -0.00000000         0.00000074  Converged

 in gcp call
 n=          32
 coors(1) =   -8.05181468439573        2.22769695574588     
 -0.907125304171664     
 coors(2) =   -6.44039870901721        2.92979249672103     
  0.925379384713625     
 elements:            7           6
 gcp_e =   0.000000000000000E+000
 echo:  F
 pbc:  F
 method =pbeh3c              
Davidson converged in 7 iterations
42 sigma vectors were formed

Building Xtilde...

Building Z-vector RHS...

 Generating 2nd functional diffs
Solving CPSCF equations
Using DIIS solver

 Iter         Residual      
------  --------------------
    1      4.367369773222
    2      9.011553965247
    3      1.100236642189
    4      0.117675818307
    5      0.035244106177
    6      0.022133072621
    7      0.009501098326
    8      0.002097360740
    9      0.000652829042
   10      0.000292745296
   11      0.000086159924
   12      0.000047623354
   13      0.000023272374
   14      0.000006260017
   15      0.000002084708
   16      0.000001142501
   17      0.000000414485

CPSCF converged

Building X...

Computing grad Generating 2nd functional diffs
 Generating 2nd functional diffs
  Root   Mult.   Total Energy (a.u.)   Ex. Energy (a.u.)     Ex. Energy (eV)     Ex. Energy (nm)        Osc. (a.u.)  
-------------------------------------------------------------------------------------------------------------------
     1  singlet       -779.56525911
     2  triplet       -779.52804338          0.03721573          1.01269141       1224.30405871          0.00000000
     3  triplet       -779.50511867          0.06014044          1.63650424        757.61625003          0.00000000
     4  singlet       -779.50504158          0.06021753          1.63860198        756.64634911          0.07602124
     5  singlet       -779.49719823          0.06806088          1.85203041        669.45024164          0.15274815
     6  triplet       -779.45862959          0.10662952          2.90153630        427.30542632          0.00000000
     7  singlet       -779.45638514          0.10887397          2.96261089        418.49647263          0.00044831
     8  triplet       -779.44661071          0.11864840          3.22858672        384.02010347          0.00000000

Singlet  1: Largest CI coefficients:
  64  &  64 : closed :  -0.969407
  63  &  64 :  open  :  -0.120646
  64  &  63 :  open  :  -0.120646
  63  &  63 : closed :   0.114446

Triplet  2: Largest CI coefficients:
  63  &  64 :  open  :   0.693981
  64  &  63 :  open  :  -0.693981

Triplet  3: Largest CI coefficients:
  62  &  64 :  open  :   0.638655
  64  &  62 :  open  :  -0.638655
  62  &  63 :  open  :   0.288727
  63  &  62 :  open  :  -0.288727

Singlet  4: Largest CI coefficients:
  62  &  64 :  open  :   0.487570
  64  &  62 :  open  :   0.487570
  63  &  64 :  open  :   0.423801
  64  &  63 :  open  :   0.423801
  62  &  63 :  open  :   0.254966
  63  &  62 :  open  :   0.254966
  64  &  64 : closed :  -0.123056

Singlet  5: Largest CI coefficients:
  63  &  64 :  open  :   0.525772
  64  &  63 :  open  :   0.525772
  62  &  64 :  open  :  -0.386015
  64  &  62 :  open  :  -0.386015
  62  &  63 :  open  :  -0.176198
  63  &  62 :  open  :  -0.176198
  64  &  64 : closed :  -0.134164
  63  &  63 : closed :  -0.127329

Triplet  6: Largest CI coefficients:
  62  &  63 :  open  :   0.608288
  63  &  62 :  open  :  -0.608288
  62  &  64 :  open  :  -0.265075
  64  &  62 :  open  :   0.265075
  61  &  64 :  open  :   0.165058
  64  &  61 :  open  :  -0.165058
  61  &  62 :  open  :   0.117468
  62  &  61 :  open  :  -0.117468

Singlet  7: Largest CI coefficients:
  62  &  63 :  open  :  -0.530465
  63  &  62 :  open  :  -0.530465
  63  &  63 : closed :  -0.412092
  62  &  64 :  open  :   0.277540
  64  &  62 :  open  :   0.277540
  61  &  62 :  open  :   0.128177
  62  &  61 :  open  :   0.128177

Triplet  8: Largest CI coefficients:
  61  &  64 :  open  :  -0.660674
  64  &  61 :  open  :   0.660674
  62  &  63 :  open  :   0.152489
  63  &  62 :  open  :  -0.152489
  59  &  64 :  open  :  -0.114385
  64  &  59 :  open  :   0.114385

Singlet state dipole moments:

  Root       Dx         Dy         Dz         |D|  (Debye)
------------------------------------------------------------
     1    -8.2099    -1.3358     1.7226     8.4944
     2    -7.3443    -0.1784     0.3598     7.3552
     3    -8.1628    -0.8469     1.5811     8.3576
     4    -5.7077    -0.4973     0.8178     5.7874

Triplet state dipole moments:

  Root       Dx         Dy         Dz         |D|  (Debye)
------------------------------------------------------------
     1   -11.3422    -1.6187     2.4446    11.7150
     2    -6.4786     1.2553    -1.2874     6.7235
     3    -4.3748    -0.1061     0.4367     4.3978
     4     1.2094    -0.4978    -0.9616     1.6233

Transition dipole moments between singlet states:

    Transition       Tx         Ty         Tz         |T| (a.u.)
------------------------------------------------------------------
     1 ->    2     1.3475    -0.2160     0.1766     1.3761
     1 ->    3     1.8143    -0.2312     0.1457     1.8348
     1 ->    4     0.0319    -0.0341     0.0632     0.0786
     2 ->    3    -0.3373    -0.7136     0.8846     1.1855
     2 ->    4     1.8775    -0.2161     0.0673     1.8911
     3 ->    4    -0.5008    -0.0558     0.0598     0.5075

Transition dipole moments between triplet states:

    Transition       Tx         Ty         Tz         |T| (a.u.)
------------------------------------------------------------------
     1 ->    2     0.0855    -0.0812     0.0004     0.1179
     1 ->    3     0.1291     0.0814    -0.0624     0.1649
     1 ->    4    -0.8268    -0.2333     0.3809     0.9397
     2 ->    3    -1.9189     0.2344    -0.1009     1.9358
     2 ->    4    -0.1938    -0.0787     0.0027     0.2092
     3 ->    4    -0.6118     0.0779     0.1158     0.6275

Magnetic transition dipole moments and rotational strengths:

 Transition      Lx         Ly         Lz       R(len)     R(vel) (a.u.)
------------------------------------------------------------------------
 1 ->    2     0.0729     0.0848    -0.2440    -0.0368     0.0093
 1 ->    3     0.6103    -0.5649    -0.1538    -1.2155     2.6710
 1 ->    4    -0.0613     0.1372     0.0418     0.0040     0.0640

Electric transition quadrupole moments (Cartesian):

 Transition      Qxy        Qxz        Qyz        Qxx        Qyy        Qzz       norm (a.u.)
----------------------------------------------------------------------------------------------
 1 ->    2     0.5589    -0.4517     0.0186    -4.2357     0.0630    -0.0947     4.2978
 1 ->    3     0.8503     0.1319     0.3518    -7.4226    -0.6663    -0.2451     7.5142
 1 ->    4    -0.2929    -0.4684    -0.0574     2.5058     0.2013     0.2700     2.5886


|FINAL Target State Energy: -779.505041583703 a.u.
 Energy calculation finished, energy: -7.794971982E+02

Converting Cartesians to HDLC
 Wolfe conditions fulfilled, increasing trust radius
Testing convergence  in cycle   19
    Energy  1.1510E-03 Target: 5.0000E-04 converged?   no
  Max step  2.4585E-02 Target: 4.0000E-03 converged?   no
  RMS step  8.3256E-03 Target: 2.6667E-03 converged?   no
  Max grad  9.2161E-03 Target: 1.0000E-03 converged?   no
  RMS grad  2.0062E-03 Target: 6.6667E-04 converged?   no
 Predicted step length 2.5172E-01
 Trust radius          5.0000E-01

Converting HDLC to Cartesians
 in gcp call
 n=          32
 coors(1) =   -7.70959187022965        2.22734820649012     
  -1.00884384407728     
 coors(2) =   -6.03022268197260        2.89330688417039     
  0.769347245174268     
 elements:            7           6
 gcp_e =    1.00000000000000     
 echo:  F
 pbc:  F
 method =pbeh3c              
RMSD coordinate change for step 19 is  2.504e-01

**** resetting density ****
Using neutral atomic charges and default spins and spin directions.
Number of unique atoms is: 4 
Atom #1 is unique. Calculating atomic density. 
Atom #2 is unique. Calculating atomic density. 
Atom #7 is unique. Calculating atomic density. 
Atom #21 is unique. Calculating atomic density. 
DFTD Energy:    -0.0218645 hartree
gCP Energy:     0.0560424 hartree
| Total AOs: 316    Total MOs: 298
Setting up the DFT grid...
| time to set the grid = 0.08 s
DFT grid points: 366722 (11460 points/atom)

                      *** Start SCF Iterations ***

 Iter     DIIS Error       Energy change      Electrons        XC Energy           Energy        Time(s)
----------------------------------------------------------------------------------------------------------
Initial temperature is 0.250000
| Skip purify step
|    1     2.1173229953    -785.1872289381   127.0010532135   -63.8661398417    -785.1872289381     0.99  
|    2     0.0460426924     +13.2322484812   125.9999808357   -64.0211172084    -771.9549804570     1.45  
|    3     0.1861361549      +2.4099646427   125.9999791372   -63.5627983894    -769.5450158142     1.43  
|    4     0.0257924686      -2.5460041303   125.9999827068   -63.8215767282    -772.0910199445     1.43  
|    5     0.0134469311      -0.0498615557   125.9999813218   -63.8553783788    -772.1408815002     1.38  
|    6     0.0075611530      -0.0074179006   125.9999823315   -63.8753055484    -772.1482994008     1.35  
|    7     0.0024668200      -0.0025810074   125.9999824734   -63.8585980929    -772.1508804082     1.33  
|    8     0.0014281973      -0.0003384144   125.9999826287   -63.8547945083    -772.1512188226     1.29  
|    9     0.0005198191      -0.0001645935   125.9999827805   -63.8574414319    -772.1513834161     1.46  
|   10     0.0002587894      -0.0000296059   125.9999828929   -63.8593578712    -772.1514130220     1.27  
|   11     0.0000623048      -0.0000062733   125.9999829301   -63.8587793536    -772.1514192953     1.24  
|   12     0.0000264761      -0.0000003687   125.9999829413   -63.8587341118    -772.1514196640     1.22  
----------------------------------------------------------------------------------------------------------
FINAL ENERGY: -772.1514196640 a.u.
Fractional Occupation Entropy: 0.0000000000
Mermin Free Energy:            -772.1514196640
DISPERSION CONTRIBUTION TO ENERGY: -0.0218644601 a.u.
GCP BSSE CORRECTION: 0.0560423728 a.u.
HOMO-LUMO GAP: 1.475 eV
CENTER OF MASS: {-0.180632, -0.189974, 0.183018} ANGS
DIPOLE MOMENT: {-6.894642, 2.477007, -5.590911} (|D| = 9.215744) DEBYE

Running Mulliken population analysis...


  Restricted hh-TDA Parameters
--------------------------------------------
Number of occupied orbitals:            64
Number of virtual orbitals:            234
Number of molecular orbitals:          298
Number of basis functions:             316
Multiplicity of target state:      singlet

 Generating 2nd functional diffs
Reference energy:             -779.4695874858
Number of electrons:           127.9999826699
XC energy:                     -65.1729650379

      Davidson Diagonalization Parameters
-----------------------------------------------
Number of roots to find:                    4
Number of guess vectors:                   15
Maximum subspace size:                    300
Number of vectors to save:                  4
Collapse vectors per root:                  2
Number of CSFs:                          2080
Maximum Davidson iterations:              500
Residual convergence:                 1.0e-06
Orthogonality tolerance:              1.0e-12
Use incremental sigma vectors:             No

Davidson memory usage:  12.89 MB

Guess Vectors:
  64 &  64 : closed :    -0.200386
  64 &  63 :  open  :    -0.143945
  64 &  62 :  open  :    -0.140554
  63 &  63 : closed :    -0.087504
  63 &  62 :  open  :    -0.084113
  62 &  62 : closed :    -0.080722
  64 &  61 :  open  :    -0.052711
  64 &  59 :  open  :    -0.031365
  64 &  58 :  open  :    -0.007304
  64 &  60 :  open  :     0.000560
  63 &  61 :  open  :     0.003731
  62 &  61 :  open  :     0.007122
  63 &  59 :  open  :     0.025077
  62 &  59 :  open  :     0.028467
  64 &  56 :  open  :     0.031359

  Root           Eigenvalue       Energy Change        Residual
-------------------------------------------------------------------
Iteration:    0   Subspace Size:   15
Root: 1:        -0.08436598        -0.08436598         0.04443991  
Root: 2:        -0.02860938        -0.02860938         0.04386658  
Root: 3:        -0.02496707        -0.02496707         0.03776456  
Root: 4:         0.01265975         0.01265975         0.03643334  

Iteration:    1   Subspace Size:   19
Root: 1:        -0.08855530        -0.00418933         0.00655820  
Root: 2:        -0.03359856        -0.00498917         0.00902282  
Root: 3:        -0.02803000        -0.00306294         0.01102055  
Root: 4:         0.00943302        -0.00322673         0.01534577  

Iteration:    2   Subspace Size:   23
Root: 1:        -0.08864141        -0.00008611         0.00111751  
Root: 2:        -0.03377843        -0.00017987         0.00236313  
Root: 3:        -0.02830083        -0.00027083         0.00282810  
Root: 4:         0.00886691        -0.00056611         0.00552350  

Iteration:    3   Subspace Size:   27
Root: 1:        -0.08864362        -0.00000220         0.00021532  
Root: 2:        -0.03378982        -0.00001139         0.00047295  
Root: 3:        -0.02831855        -0.00001772         0.00066465  
Root: 4:         0.00878573        -0.00008118         0.00183115  

Iteration:    4   Subspace Size:   31
Root: 1:        -0.08864369        -0.00000008         0.00003646  
Root: 2:        -0.03379025        -0.00000043         0.00009090  
Root: 3:        -0.02831950        -0.00000095         0.00017241  
Root: 4:         0.00877773        -0.00000800         0.00049350  

Iteration:    5   Subspace Size:   35
Root: 1:        -0.08864369        -0.00000000         0.00000457  
Root: 2:        -0.03379026        -0.00000001         0.00001645  
Root: 3:        -0.02831956        -0.00000006         0.00003654  
Root: 4:         0.00877715        -0.00000057         0.00010945  

Iteration:    6   Subspace Size:   39
Root: 1:        -0.08864369        -0.00000000         0.00000067  Converged
Root: 2:        -0.03379026        -0.00000000         0.00000349  
Root: 3:        -0.02831956        -0.00000000         0.00000799  
Root: 4:         0.00877713        -0.00000003         0.00002609  

Iteration:    7   Subspace Size:   42
Root: 1:        -0.08864369        -0.00000000         0.00000066  Converged
Root: 2:        -0.03379026        -0.00000000         0.00000053  Converged
Root: 3:        -0.02831956        -0.00000000         0.00000108  
Root: 4:         0.00877712        -0.00000000         0.00000562  

Iteration:    8   Subspace Size:   44
Root: 1:        -0.08864369        -0.00000000         0.00000065  Converged
Root: 2:        -0.03379026        -0.00000000         0.00000039  Converged
Root: 3:        -0.02831956        -0.00000000         0.00000019  Converged
Root: 4:         0.00877712        -0.00000000         0.00000114  

Iteration:    9   Subspace Size:   45
Root: 1:        -0.08864369        -0.00000000         0.00000064  Converged
Root: 2:        -0.03379026        -0.00000000         0.00000038  Converged
Root: 3:        -0.02831956        -0.00000000         0.00000019  Converged
Root: 4:         0.00877712        -0.00000000         0.00000026  Converged

Davidson converged in 9 iterations
45 sigma vectors were formed

      Davidson Diagonalization Parameters
-----------------------------------------------
Number of roots to find:                    4
Number of guess vectors:                   15
Maximum subspace size:                    300
Number of vectors to save:                  4
Collapse vectors per root:                  2
Number of CSFs:                          2016
Maximum Davidson iterations:              500
Residual convergence:                 1.0e-06
Orthogonality tolerance:              1.0e-12
Use incremental sigma vectors:             No

Davidson memory usage:  12.58 MB

Guess Vectors:
  64 &  63 :  open  :    -0.143945
  64 &  62 :  open  :    -0.140554
  63 &  62 :  open  :    -0.084113
  64 &  61 :  open  :    -0.052711
  64 &  59 :  open  :    -0.031365
  64 &  58 :  open  :    -0.007304
  64 &  60 :  open  :     0.000560
  63 &  61 :  open  :     0.003731
  62 &  61 :  open  :     0.007122
  63 &  59 :  open  :     0.025077
  62 &  59 :  open  :     0.028467
  64 &  56 :  open  :     0.031359
  64 &  57 :  open  :     0.032500
  64 &  55 :  open  :     0.044104
  63 &  58 :  open  :     0.049137

  Root           Eigenvalue       Energy Change        Residual
-------------------------------------------------------------------
Iteration:    0   Subspace Size:   15
Root: 1:        -0.05189078        -0.05189078         0.02375717  
Root: 2:        -0.03063051        -0.03063051         0.02430954  
Root: 3:         0.00796680         0.00796680         0.02677361  
Root: 4:         0.02243377         0.02243377         0.02377553  

Iteration:    1   Subspace Size:   19
Root: 1:        -0.05334142        -0.00145063         0.00393807  
Root: 2:        -0.03214885        -0.00151834         0.00679528  
Root: 3:         0.00596040        -0.00200640         0.00825347  
Root: 4:         0.02035194        -0.00208184         0.00612526  

Iteration:    2   Subspace Size:   23
Root: 1:        -0.05337985        -0.00003843         0.00059515  
Root: 2:        -0.03225541        -0.00010656         0.00127506  
Root: 3:         0.00578515        -0.00017525         0.00218936  
Root: 4:         0.02024901        -0.00010293         0.00171011  

Iteration:    3   Subspace Size:   27
Root: 1:        -0.05338062        -0.00000077         0.00008925  
Root: 2:        -0.03225920        -0.00000379         0.00020843  
Root: 3:         0.00577225        -0.00001290         0.00050232  
Root: 4:         0.02024011        -0.00000890         0.00051495  

Iteration:    4   Subspace Size:   31
Root: 1:        -0.05338064        -0.00000002         0.00001384  
Root: 2:        -0.03225930        -0.00000009         0.00003790  
Root: 3:         0.00577159        -0.00000066         0.00008786  
Root: 4:         0.02023943        -0.00000068         0.00011588  

Iteration:    5   Subspace Size:   35
Root: 1:        -0.05338064        -0.00000000         0.00000196  
Root: 2:        -0.03225930        -0.00000000         0.00000650  
Root: 3:         0.00577158        -0.00000002         0.00001787  
Root: 4:         0.02023939        -0.00000003         0.00002728  

Iteration:    6   Subspace Size:   39
Root: 1:        -0.05338064        -0.00000000         0.00000030  Converged
Root: 2:        -0.03225930        -0.00000000         0.00000082  Converged
Root: 3:         0.00577158        -0.00000000         0.00000334  
Root: 4:         0.02023939        -0.00000000         0.00000578  

Iteration:    7   Subspace Size:   41
Root: 1:        -0.05338064        -0.00000000         0.00000029  Converged
Root: 2:        -0.03225930        -0.00000000         0.00000082  Converged
Root: 3:         0.00577158        -0.00000000         0.00000064  Converged
Root: 4:         0.02023939        -0.00000000         0.00000109  

Iteration:    8   Subspace Size:   42
Root: 1:        -0.05338064        -0.00000000         0.00000029  Converged
Root: 2:        -0.03225930        -0.00000000         0.00000081  Converged
Root: 3:         0.00577158        -0.00000000         0.00000051  Converged
Root: 4:         0.02023939        -0.00000000         0.00000022  Converged

 in gcp call
 n=          32
 coors(1) =   -7.70959187022965        2.22734820649012     
  -1.00884384407728     
 coors(2) =   -6.03022268197260        2.89330688417039     
  0.769347245174268     
 elements:            7           6
 gcp_e =   0.000000000000000E+000
 echo:  F
 pbc:  F
 method =pbeh3c              
Davidson converged in 8 iterations
42 sigma vectors were formed

Building Xtilde...

Building Z-vector RHS...

 Generating 2nd functional diffs
Solving CPSCF equations
Using DIIS solver

 Iter         Residual      
------  --------------------
    1      4.537332956747
    2      8.120488301366
    3      1.198148016228
    4      0.117612225281
    5      0.031656217038
    6      0.019863155621
    7      0.009285790139
    8      0.002414042804
    9      0.000759626833
   10      0.000348717212
   11      0.000102066911
   12      0.000053555174
   13      0.000028194028
   14      0.000009278146
   15      0.000003158091
   16      0.000002096216
   17      0.000000783990

CPSCF converged

Building X...

Computing grad Generating 2nd functional diffs
 Generating 2nd functional diffs
  Root   Mult.   Total Energy (a.u.)   Ex. Energy (a.u.)     Ex. Energy (eV)     Ex. Energy (nm)        Osc. (a.u.)  
-------------------------------------------------------------------------------------------------------------------
     1  singlet       -779.55823118
     2  triplet       -779.52296812          0.03526306          0.95955642       1292.09932911          0.00000000
     3  singlet       -779.50337775          0.05485343          1.49263762        830.63845390          0.11622893
     4  triplet       -779.50184678          0.05638440          1.53429725        808.08474804          0.00000000
     5  singlet       -779.49790704          0.06032414          1.64150301        755.30912749          0.02786693
     6  triplet       -779.46381591          0.09441527          2.56916984        482.58475879          0.00000000
     7  singlet       -779.46081036          0.09742082          2.65095494        467.69644796          0.00027978
     8  triplet       -779.44934809          0.10888309          2.96285902        418.46142434          0.00000000

Singlet  1: Largest CI coefficients:
  64  &  64 : closed :   0.965911
  63  &  64 :  open  :   0.131750
  64  &  63 :  open  :   0.131750

Triplet  2: Largest CI coefficients:
  63  &  64 :  open  :  -0.689418
  64  &  63 :  open  :   0.689418

Singlet  3: Largest CI coefficients:
  63  &  64 :  open  :   0.604329
  64  &  63 :  open  :   0.604329
  62  &  64 :  open  :   0.261615
  64  &  62 :  open  :   0.261615
  64  &  64 : closed :  -0.187496
  62  &  63 :  open  :   0.154838
  63  &  62 :  open  :   0.154838
  63  &  63 : closed :  -0.104397

Triplet  4: Largest CI coefficients:
  62  &  64 :  open  :   0.640793
  64  &  62 :  open  :  -0.640793
  62  &  63 :  open  :   0.274875
  63  &  62 :  open  :  -0.274875

Singlet  5: Largest CI coefficients:
  62  &  64 :  open  :   0.567328
  64  &  62 :  open  :   0.567328
  63  &  64 :  open  :  -0.277687
  64  &  63 :  open  :  -0.277687
  62  &  63 :  open  :   0.262533
  63  &  62 :  open  :   0.262533

Triplet  6: Largest CI coefficients:
  62  &  63 :  open  :   0.627523
  63  &  62 :  open  :  -0.627523
  62  &  64 :  open  :  -0.256450
  64  &  62 :  open  :   0.256450
  61  &  62 :  open  :   0.121860
  62  &  61 :  open  :  -0.121860
  61  &  64 :  open  :   0.106949
  64  &  61 :  open  :  -0.106949

Singlet  7: Largest CI coefficients:
  62  &  63 :  open  :   0.613721
  63  &  62 :  open  :   0.613721
  62  &  64 :  open  :  -0.274376
  64  &  62 :  open  :  -0.274376
  61  &  62 :  open  :  -0.138299
  62  &  61 :  open  :  -0.138299

Triplet  8: Largest CI coefficients:
  61  &  64 :  open  :  -0.668734
  64  &  61 :  open  :   0.668734
  59  &  64 :  open  :  -0.142441
  64  &  59 :  open  :   0.142441

Singlet state dipole moments:

  Root       Dx         Dy         Dz         |D|  (Debye)
------------------------------------------------------------
     1    -6.4946    -1.8884     2.0261     7.0605
     2    -8.2344    -2.1530     2.5956     8.8982
     3    -6.7931     0.5817    -0.2363     6.8221
     4    -6.3183    -0.0567     0.6065     6.3476

Triplet state dipole moments:

  Root       Dx         Dy         Dz         |D|  (Debye)
------------------------------------------------------------
     1   -11.0882    -2.0008     2.5758    11.5580
     2    -5.7008     0.8994    -0.8383     5.8319
     3    -6.4833     0.0453     0.5469     6.5065
     4    -0.4665    -0.4920    -0.4014     0.7879

Transition dipole moments between singlet states:

    Transition       Tx         Ty         Tz         |T| (a.u.)
------------------------------------------------------------------
     1 ->    2    -1.7548     0.2252    -0.2195     1.7828
     1 ->    3     0.8175    -0.1233     0.0974     0.8324
     1 ->    4     0.0478     0.0448    -0.0042     0.0656
     2 ->    3     0.5057     0.4669    -0.6101     0.9197
     2 ->    4    -0.9039     0.1722    -0.0749     0.9231
     3 ->    4    -1.5510     0.0759    -0.0527     1.5537

Transition dipole moments between triplet states:

    Transition       Tx         Ty         Tz         |T| (a.u.)
------------------------------------------------------------------
     1 ->    2    -0.0027     0.1752    -0.0934     0.1986
     1 ->    3    -0.1650    -0.0873     0.0519     0.1938
     1 ->    4     1.0195     0.1226    -0.2361     1.0537
     2 ->    3    -1.7746     0.1809    -0.1086     1.7871
     2 ->    4    -0.0456    -0.1241     0.0332     0.1363
     3 ->    4    -0.5287     0.0974     0.0342     0.5387

Magnetic transition dipole moments and rotational strengths:

 Transition      Lx         Ly         Lz       R(len)     R(vel) (a.u.)
------------------------------------------------------------------------
 1 ->    2    -0.3408     0.1134     0.2143    -0.5766     0.6429
 1 ->    3     0.5608    -0.5192    -0.0173    -0.5208     0.6608
 1 ->    4    -0.0503     0.0843     0.0371    -0.0012    -0.0051

Electric transition quadrupole moments (Cartesian):

 Transition      Qxy        Qxz        Qyz        Qxx        Qyy        Qzz       norm (a.u.)
----------------------------------------------------------------------------------------------
 1 ->    2    -0.6829     0.4249    -0.3249     5.6357     0.3652     0.1568     5.7160
 1 ->    3     0.4498     0.3022     0.3422    -4.1313    -0.7255    -0.0384     4.2433
 1 ->    4    -0.1869    -0.2637    -0.0321     0.6055     0.1544     0.0392     0.7054


|FINAL Target State Energy: -779.503377747321 a.u.
 Energy calculation finished, energy: -7.794979070E+02

Converting Cartesians to HDLC
Testing convergence  in cycle   20
    Energy  7.0881E-04 Target: 5.0000E-04 converged?   no
  Max step  9.4155E-02 Target: 4.0000E-03 converged?   no
  RMS step  2.6533E-02 Target: 2.6667E-03 converged?   no
  Max grad  2.0571E-02 Target: 1.0000E-03 converged?   no
  RMS grad  5.7589E-03 Target: 6.6667E-04 converged?   no
 Predicted step length 1.4468E-01
 Trust radius          5.0000E-01

Converting HDLC to Cartesians
 in gcp call
 n=          32
 coors(1) =   -7.89534743167116        2.24353542412477     
 -0.962354072206219     
 coors(2) =   -6.22003779275942        2.93572156820987     
  0.812751745558784     
 elements:            7           6
 gcp_e =    1.00000000000000     
 echo:  F
 pbc:  F
 method =pbeh3c              
RMSD coordinate change for step 20 is  1.295e-01
DFTD Energy:    -0.0217431 hartree
gCP Energy:     0.0555049 hartree
| Total AOs: 316    Total MOs: 298
Setting up the DFT grid...
| time to set the grid = 0.06 s
DFT grid points: 366866 (11464 points/atom)

                      *** Start SCF Iterations ***

 Iter     DIIS Error       Energy change      Electrons        XC Energy           Energy        Time(s)
----------------------------------------------------------------------------------------------------------
Initial temperature is 0.250000
| Skip purify step
|    1     0.0247446007    -772.1449404339   125.9818374647   -63.8548104220    -772.1449404339     1.45  
|    2     0.0021263704      -0.0097544146   125.9999651695   -63.8627031318    -772.1546948485     1.35  
|    3     0.0035752710      +0.0002560221   125.9999653439   -63.8602364418    -772.1544388264     1.32  
|    4     0.0009583700      -0.0008213483   125.9999653881   -63.8595508786    -772.1552601747     1.31  
|    5     0.0005594230      -0.0000587571   125.9999653852   -63.8608681604    -772.1553189317     1.26  
|    6     0.0002140892      -0.0000118405   125.9999654171   -63.8607711319    -772.1553307722     1.25  
|    7     0.0000476581      -0.0000012562   125.9999654287   -63.8605129624    -772.1553320284     1.22  
----------------------------------------------------------------------------------------------------------
FINAL ENERGY: -772.1553320284 a.u.
Fractional Occupation Entropy: 0.0000000000
Mermin Free Energy:            -772.1553320284
DISPERSION CONTRIBUTION TO ENERGY: -0.0217431426 a.u.
GCP BSSE CORRECTION: 0.0555049462 a.u.
HOMO-LUMO GAP: 1.557 eV
CENTER OF MASS: {-0.167685, -0.185842, 0.168301} ANGS
DIPOLE MOMENT: {-7.232909, 2.333439, -5.049196} (|D| = 9.124379) DEBYE

Running Mulliken population analysis...


  Restricted hh-TDA Parameters
--------------------------------------------
Number of occupied orbitals:            64
Number of virtual orbitals:            234
Number of molecular orbitals:          298
Number of basis functions:             316
Multiplicity of target state:      singlet

 Generating 2nd functional diffs
Reference energy:             -779.4751090424
Number of electrons:           127.9999648803
XC energy:                     -65.1747805921

      Davidson Diagonalization Parameters
-----------------------------------------------
Number of roots to find:                    4
Number of guess vectors:                   15
Maximum subspace size:                    300
Number of vectors to save:                  4
Collapse vectors per root:                  2
Number of CSFs:                          2080
Maximum Davidson iterations:              500
Residual convergence:                 1.0e-06
Orthogonality tolerance:              1.0e-12
Use incremental sigma vectors:             No

Davidson memory usage:  12.89 MB

Guess Vectors:
  64 &  64 : closed :    -0.198609
  64 &  63 :  open  :    -0.139851
  64 &  62 :  open  :    -0.137263
  63 &  63 : closed :    -0.081094
  63 &  62 :  open  :    -0.078506
  62 &  62 : closed :    -0.075918
  64 &  61 :  open  :    -0.048357
  64 &  59 :  open  :    -0.032207
  64 &  58 :  open  :    -0.003826
  64 &  60 :  open  :     0.005849
  63 &  61 :  open  :     0.010401
  62 &  61 :  open  :     0.012989
  63 &  59 :  open  :     0.026551
  62 &  59 :  open  :     0.029139
  64 &  56 :  open  :     0.030817

  Root           Eigenvalue       Energy Change        Residual
-------------------------------------------------------------------
Iteration:    0   Subspace Size:   15
Root: 1:        -0.08443383        -0.08443383         0.04327061  
Root: 2:        -0.02731559        -0.02731559         0.03804835  
Root: 3:        -0.01971842        -0.01971842         0.04290000  
Root: 4:         0.01742538         0.01742538         0.03575537  

Iteration:    1   Subspace Size:   19
Root: 1:        -0.08831033        -0.00387651         0.00626249  
Root: 2:        -0.03122293        -0.00390733         0.00866333  
Root: 3:        -0.02364068        -0.00392227         0.01072366  
Root: 4:         0.01431704        -0.00310833         0.01500369  

Iteration:    2   Subspace Size:   23
Root: 1:        -0.08838609        -0.00007576         0.00107161  
Root: 2:        -0.03138088        -0.00015795         0.00223619  
Root: 3:        -0.02389418        -0.00025349         0.00271032  
Root: 4:         0.01379251        -0.00052454         0.00513703  

Iteration:    3   Subspace Size:   27
Root: 1:        -0.08838805        -0.00000196         0.00021155  
Root: 2:        -0.03139165        -0.00001077         0.00051841  
Root: 3:        -0.02390988        -0.00001570         0.00057973  
Root: 4:         0.01372427        -0.00006824         0.00180317  

Iteration:    4   Subspace Size:   31
Root: 1:        -0.08838813        -0.00000007         0.00003558  
Root: 2:        -0.03139218        -0.00000053         0.00011490  
Root: 3:        -0.02391055        -0.00000067         0.00010888  
Root: 4:         0.01371664        -0.00000763         0.00048720  

Iteration:    5   Subspace Size:   35
Root: 1:        -0.08838813        -0.00000000         0.00000497  
Root: 2:        -0.03139220        -0.00000002         0.00002755  
Root: 3:        -0.02391057        -0.00000002         0.00002113  
Root: 4:         0.01371610        -0.00000054         0.00013444  

Iteration:    6   Subspace Size:   39
Root: 1:        -0.08838813        -0.00000000         0.00000069  Converged
Root: 2:        -0.03139220        -0.00000000         0.00000439  
Root: 3:        -0.02391057        -0.00000000         0.00000375  
Root: 4:         0.01371606        -0.00000004         0.00003261  

Iteration:    7   Subspace Size:   42
Root: 1:        -0.08838813        -0.00000000         0.00000062  Converged
Root: 2:        -0.03139220        -0.00000000         0.00000073  Converged
Root: 3:        -0.02391057        -0.00000000         0.00000060  Converged
Root: 4:         0.01371606        -0.00000000         0.00000732  

Iteration:    8   Subspace Size:   43
Root: 1:        -0.08838813        -0.00000000         0.00000062  Converged
Root: 2:        -0.03139220        -0.00000000         0.00000068  Converged
Root: 3:        -0.02391057        -0.00000000         0.00000057  Converged
Root: 4:         0.01371606        -0.00000000         0.00000178  

Iteration:    9   Subspace Size:   44
Root: 1:        -0.08838813        -0.00000000         0.00000062  Converged
Root: 2:        -0.03139220        -0.00000000         0.00000068  Converged
Root: 3:        -0.02391057        -0.00000000         0.00000057  Converged
Root: 4:         0.01371606        -0.00000000         0.00000042  Converged

Davidson converged in 9 iterations
44 sigma vectors were formed

      Davidson Diagonalization Parameters
-----------------------------------------------
Number of roots to find:                    4
Number of guess vectors:                   15
Maximum subspace size:                    300
Number of vectors to save:                  4
Collapse vectors per root:                  2
Number of CSFs:                          2016
Maximum Davidson iterations:              500
Residual convergence:                 1.0e-06
Orthogonality tolerance:              1.0e-12
Use incremental sigma vectors:             No

Davidson memory usage:  12.58 MB

Guess Vectors:
  64 &  63 :  open  :    -0.139851
  64 &  62 :  open  :    -0.137263
  63 &  62 :  open  :    -0.078506
  64 &  61 :  open  :    -0.048357
  64 &  59 :  open  :    -0.032207
  64 &  58 :  open  :    -0.003826
  64 &  60 :  open  :     0.005849
  63 &  61 :  open  :     0.010401
  62 &  61 :  open  :     0.012989
  63 &  59 :  open  :     0.026551
  62 &  59 :  open  :     0.029139
  64 &  56 :  open  :     0.030817
  64 &  57 :  open  :     0.038479
  64 &  55 :  open  :     0.047238
  63 &  58 :  open  :     0.054932

  Root           Eigenvalue       Energy Change        Residual
-------------------------------------------------------------------
Iteration:    0   Subspace Size:   15
Root: 1:        -0.04898719        -0.04898719         0.02338658  
Root: 2:        -0.02918186        -0.02918186         0.02339974  
Root: 3:         0.01325313         0.01325313         0.02532275  
Root: 4:         0.02520244         0.02520244         0.02350608  

Iteration:    1   Subspace Size:   19
Root: 1:        -0.05037443        -0.00138724         0.00368471  
Root: 2:        -0.03055640        -0.00137454         0.00664477  
Root: 3:         0.01151464        -0.00173849         0.00703412  
Root: 4:         0.02323501        -0.00196743         0.00639165  

Iteration:    2   Subspace Size:   23
Root: 1:        -0.05040756        -0.00003313         0.00055597  
Root: 2:        -0.03065736        -0.00010096         0.00137434  
Root: 3:         0.01138640        -0.00012824         0.00171187  
Root: 4:         0.02313372        -0.00010129         0.00157819  

Iteration:    3   Subspace Size:   27
Root: 1:        -0.05040825        -0.00000068         0.00008005  
Root: 2:        -0.03066189        -0.00000453         0.00022785  
Root: 3:         0.01137841        -0.00000799         0.00037862  
Root: 4:         0.02312648        -0.00000724         0.00045029  

Iteration:    4   Subspace Size:   31
Root: 1:        -0.05040826        -0.00000001         0.00001091  
Root: 2:        -0.03066201        -0.00000012         0.00004196  
Root: 3:         0.01137806        -0.00000036         0.00006458  
Root: 4:         0.02312596        -0.00000052         0.00008403  

Iteration:    5   Subspace Size:   35
Root: 1:        -0.05040826        -0.00000000         0.00000146  
Root: 2:        -0.03066201        -0.00000000         0.00000704  
Root: 3:         0.01137805        -0.00000001         0.00001424  
Root: 4:         0.02312595        -0.00000002         0.00001854  

Iteration:    6   Subspace Size:   39
Root: 1:        -0.05040826        -0.00000000         0.00000021  Converged
Root: 2:        -0.03066201        -0.00000000         0.00000095  Converged
Root: 3:         0.01137805        -0.00000000         0.00000261  
Root: 4:         0.02312595        -0.00000000         0.00000405  

Iteration:    7   Subspace Size:   41
Root: 1:        -0.05040826        -0.00000000         0.00000020  Converged
Root: 2:        -0.03066201        -0.00000000         0.00000089  Converged
Root: 3:         0.01137805        -0.00000000         0.00000050  Converged
Root: 4:         0.02312595        -0.00000000         0.00000078  Converged

 in gcp call
 n=          32
 coors(1) =   -7.89534743167116        2.24353542412477     
 -0.962354072206219     
 coors(2) =   -6.22003779275942        2.93572156820987     
  0.812751745558784     
 elements:            7           6
 gcp_e =   0.000000000000000E+000
 echo:  F
 pbc:  F
 method =pbeh3c              
Davidson converged in 7 iterations
41 sigma vectors were formed

Building Xtilde...

Building Z-vector RHS...

 Generating 2nd functional diffs
Solving CPSCF equations
Using DIIS solver

 Iter         Residual      
------  --------------------
    1      4.380212602446
    2      8.492823738424
    3      1.162570782279
    4      0.118596842380
    5      0.036609092951
    6      0.023143187309
    7      0.010139833106
    8      0.002064256533
    9      0.000835774501
   10      0.000391809806
   11      0.000104764528
   12      0.000053876691
   13      0.000028760327
   14      0.000008159326
   15      0.000002690860
   16      0.000001592102
   17      0.000000561331

CPSCF converged

Building X...

Computing grad Generating 2nd functional diffs
 Generating 2nd functional diffs
  Root   Mult.   Total Energy (a.u.)   Ex. Energy (a.u.)     Ex. Energy (eV)     Ex. Energy (nm)        Osc. (a.u.)  
-------------------------------------------------------------------------------------------------------------------
     1  singlet       -779.56349717
     2  triplet       -779.52551730          0.03797987          1.03348471       1199.67155575          0.00000000
     3  singlet       -779.50650125          0.05699592          1.55093775        799.41455325          0.08506127
     4  triplet       -779.50577105          0.05772612          1.57080737        789.30251279          0.00000000
[truncated: 623,653 more chars]
