# Supplementary material for: Photovermellogens: Minimalistic Pyridinium-Based Acylhydrazones with Photoswitchable Basicity for Operation in Aqueous Media
Source: J Org Chem. 2026 May 4;91(19):6559–65. doi: 10.1021/acs.joc.5c02962 (PMC13185115; doi:10.1021/acs.joc.5c02962)
Supplement: Supplementary file 3 [file jo5c02962_si_003.zip › meci/pah/refC.out]

| Startfile from command line: tc.inp


|       ***********************************************************
|       *                 TeraChem v1.9-2023.07-dev               *
|       *                   Development Version                   *
|       *           Chemistry at the Speed of Graphics!           *
|       ***********************************************************
|       * This program may only be used in connection with        *
|       * a valid license from PetaChem, LLC. Use of this program *
|       * or results thereof indicates acceptance of all terms    *
|       * and conditions stated in the license and that a valid   *
|       * license agreement between the user and PetaChem, LLC    *
|       * exists. PetaChem, LLC does not warrant the correctness  *
|       * of results or their suitability for any purpose.        *
|       * Please email bugs, suggestions, and comments to         *
|       *                  help@petachem.com                      *
|       *                                                         *
|       ***********************************************************


|       ***********************************************************
|       *  Compiled by pisteinbach  Thu 27 Mar 2025 01:00:35 PM CET  *
|       *  Supported architecture SMs: 89 86 75                   *
|       *  Build cuda_11.8.r11.8/compiler.31833905_0              *
|       *  Git Version: d77d3eebd7eb45d4c3711b706ca3c5694cd0c5a9  *
|       ***********************************************************


| Job started   Fri Sep 12 10:27:00 2025
| On threadripper-01 (available memory: 198387 MB)

| ######################################### RUNTIME INFO ##########################################
| terachem  tc.inp 

|  NVRM version: NVIDIA UNIX x86_64 Kernel Module  510.47.03  Mon Jan 24 22:58:54 UTC 2022
|  GCC version:  gcc version 9.3.0 (Ubuntu 9.3.0-17ubuntu1~20.04) 

|  	linux-vdso.so.1 (0x00007ffd066ba000)
|  	libdftd4.so.3 => /mnt/group-bin/dftd4/3.5.0/lib/x86_64-linux-gnu/libdftd4.so.3 (0x0000145abc6aa000)
|  	libm.so.6 => /lib/x86_64-linux-gnu/libm.so.6 (0x0000145abc548000)
|  	libthcbox.so.1 => /mnt/group-bin/terachem/dev-03-2025/lib/libthcbox.so.1 (0x0000145abb078000)
|  	libnvToolsExt.so.1 => /mnt/group-lib/nvidia-hpc-sdk/Linux_x86_64/24.7/cuda/11.8/lib64/libnvToolsExt.so.1 (0x0000145abae6e000)
|  	libgpubox.so.1 => /mnt/group-bin/terachem/dev-03-2025/lib/libgpubox.so.1 (0x0000145abae55000)
|  	libcpubox.so.1 => /mnt/group-bin/terachem/dev-03-2025/lib/libcpubox.so.1 (0x0000145abae4f000)
|  	libtensorbox.so.1 => /mnt/group-bin/terachem/dev-03-2025/lib/libtensorbox.so.1 (0x0000145abae30000)
|  	libiobox.so.1 => /mnt/group-bin/terachem/dev-03-2025/lib/libiobox.so.1 (0x0000145abae1a000)
|  	libintbox.so.1 => /mnt/group-bin/terachem/dev-03-2025/lib/libintbox.so.1 (0x0000145a7f8b1000)
|  	libatmx2cbox.so.1 => /mnt/group-bin/terachem/dev-03-2025/lib/libatmx2cbox.so.1 (0x0000145a7f7da000)
|  	libperiodicbox.so.1 => /mnt/group-bin/terachem/dev-03-2025/lib/libperiodicbox.so.1 (0x0000145a6db88000)
|  	libsqmbox.so.1 => /mnt/group-bin/terachem/dev-03-2025/lib/libsqmbox.so.1 (0x0000145a6d824000)
|  	libgridbox.so.1 => /mnt/group-bin/terachem/dev-03-2025/lib/libgridbox.so.1 (0x0000145a6c01e000)
|  	libdftbox.so.1 => /mnt/group-bin/terachem/dev-03-2025/lib/libdftbox.so.1 (0x0000145a6bf30000)
|  	libcibox.so.1 => /mnt/group-bin/terachem/dev-03-2025/lib/libcibox.so.1 (0x0000145a6bae1000)
|  	libccbox.so.1 => /mnt/group-bin/terachem/dev-03-2025/lib/libccbox.so.1 (0x0000145a6b7a0000)
|  	libsimbox.so.1 => /mnt/group-bin/terachem/dev-03-2025/lib/libsimbox.so.1 (0x0000145a6b77a000)
|  	liboptbox.so.1 => /mnt/group-bin/terachem/dev-03-2025/lib/liboptbox.so.1 (0x0000145a6b740000)
|  	libssl.so.1.1 => /lib/x86_64-linux-gnu/libssl.so.1.1 (0x0000145a6b6ad000)
|  	libcrypto.so.1.1 => /lib/x86_64-linux-gnu/libcrypto.so.1.1 (0x0000145a6b3d7000)
|  	libifcore.so.5 => /mnt/group-lib/intel_oneAPI/compiler/2024.0/lib/libifcore.so.5 (0x0000145a6b295000)
|  	libcuda.so.1 => /lib/x86_64-linux-gnu/libcuda.so.1 (0x0000145a69a65000)
|  	libcudart.so.11.0 => /mnt/group-bin/terachem/dev-03-2025/lib/libcudart.so.11.0 (0x0000145a697be000)
|  	libcublas.so.11 => /mnt/group-bin/terachem/dev-03-2025/lib/libcublas.so.11 (0x0000145a63b60000)
|  	libcufft.so.10 => /mnt/group-bin/terachem/dev-03-2025/lib/libcufft.so.10 (0x0000145a52c85000)
|  	libcusparse.so.11 => /mnt/group-bin/terachem/dev-03-2025/lib/libcusparse.so.11 (0x0000145a41f8d000)
|  	libcusolver.so.11 => /mnt/group-bin/terachem/dev-03-2025/lib/libcusolver.so.11 (0x0000145a2fcd3000)
|  	libiomp5.so => /mnt/group-lib/intel_oneAPI/compiler/2024.0/lib/libiomp5.so (0x0000145a2f88c000)
|  	libdl.so.2 => /lib/x86_64-linux-gnu/libdl.so.2 (0x0000145a2f886000)
|  	libpthread.so.0 => /lib/x86_64-linux-gnu/libpthread.so.0 (0x0000145a2f863000)
|  	libstdc++.so.6 => /lib/x86_64-linux-gnu/libstdc++.so.6 (0x0000145a2f681000)
|  	libcilkrts.so.5 => /mnt/group-bin/terachem/dev-03-2025/lib/libcilkrts.so.5 (0x0000145a2f444000)
|  	libgcc_s.so.1 => /lib/x86_64-linux-gnu/libgcc_s.so.1 (0x0000145a2f427000)
|  	libc.so.6 => /lib/x86_64-linux-gnu/libc.so.6 (0x0000145a2f235000)
|  	/lib64/ld-linux-x86-64.so.2 (0x0000145abc784000)
|  	libmkl_intel_ilp64.so.2 => /mnt/group-lib/intel_oneAPI/mkl/2023.2.0/lib/intel64/libmkl_intel_ilp64.so.2 (0x0000145a2e0a8000)
|  	libmkl_intel_thread.so.2 => /mnt/group-lib/intel_oneAPI/mkl/2023.2.0/lib/intel64/libmkl_intel_thread.so.2 (0x0000145a2aa7c000)
|  	libmkl_core.so.2 => /mnt/group-lib/intel_oneAPI/mkl/2023.2.0/lib/intel64/libmkl_core.so.2 (0x0000145a26704000)
|  	libimf.so => /mnt/group-lib/intel_oneAPI/compiler/2024.0/lib/libimf.so (0x0000145a262e6000)
|  	libsvml.so => /mnt/group-lib/intel_oneAPI/compiler/2024.0/lib/libsvml.so (0x0000145a24cb0000)
|  	libirng.so => /mnt/group-lib/intel_oneAPI/compiler/2024.0/lib/libirng.so (0x0000145a24bb6000)
|  	libintlc.so.5 => /mnt/group-lib/intel_oneAPI/compiler/2024.0/lib/libintlc.so.5 (0x0000145a24b55000)
|  	librt.so.1 => /lib/x86_64-linux-gnu/librt.so.1 (0x0000145a24b4b000)
|  	libcublasLt.so.11 => /mnt/group-lib/nvidia-hpc-sdk/Linux_x86_64/24.7/math_libs/11.8/lib64/libcublasLt.so.11 (0x0000145a005c3000)
| #################################################################################################

-----------------------------------
Processed Input file:
              coordinates coord.xyz
                 spinmult 1
                   charge +1
                   method 3c-pbeh
                    basis def2-msvp
                      fon yes
               fon_method constant
                   closed 0
                    hhtda yes
            hhtdasinglets 4
            hhtdatriplets 4
             cisnumstates 8
                  cismult 1
                cistarget 2
             cisguessvecs 15
                   cismax 300
               cismaxiter 500
               cisconvtol 1.0e-6
                  cphftol 1.0e-6
                 cphfiter 1000
           max_l_in_basis 2
           sphericalbasis yes
                    guess sad
                   purify no
                  dftgrid 3
                     xtol 1e-6
                 convthre 5e-5
                  threall 1e-14
                precision mixed
                     gpus 1
            min_tolerance 1e-3
          min_tolerance_e 5e-4
                     gpus 1
                      run minimize
-----------------------------------
Jobname: coord
Scratch data will be generated
Scratch directory: ./scr.coord
| Random number seed: 47160506

XYZ coordinates coord.xyz
Molden File Output: ./scr.coord/coord.molden
Using basis set: def2-msvp
dmrgstart not found
Spin multiplicity: 1
DIIS will use up to 10 vectors.
Condition number limit for the DIIS overlap matrix is            0
WF convergence threshold: 5.00e-05
Using DIIS algorithm to converge WF
Maximum number of SCF iterations: 100
Incremental fock with rebuild every 8 iterations
Will switch to conventional Fock if diffuse functions are detected
X-matrix tolerance: 1.00e-06
PRECISION: MIXED
Single/Double precision threshold: 1.00e-05
TeraChem will select linear algebra engine
Using fractional orbital occupations
0 occupied orbitals will have integer occupation
0 occupied orbitals will have fractional occupation
kT is set to  0.250 a.u.
Density matrix guess purification turned off
DFT Functional requested: 3c-pbeh
Method: PBEh-3c composite method 
  PBEh exchange functional:              0.58 
  Hartree-Fock exact exchange:          0.42 
  PBEh correlation functional:           1.0  
Please find the citation for the method under https://doi.org/10.1063/1.4927476Please also cite the implementation paper: https://doi.org/10.1039/D3CP06086A Wavefunction: RESTRICTED

 DFT-D code reimplemented following the
 code by S.Grimme, University Bonn 
 based on DFTD3 V3.2 Rev 0         
 
Please cite DFT-D3 work done with this code as:
S. Grimme, J. Antony, S. Ehrlich and H. Krieg,
J. Chem. Phys. 132 (2010), 154104
If used with BJ-damping cite also
S. Grimme, S. Ehrlich and L. Goerigk,
J. Comput. Chem. 32 (2011), 1456-1465
For DFT-D2 the reference is
S. Grimme, J. Comput. Chem., 27 (2006), 1787-1799
BSSE Correction calculated using:
 ___________________________________________
                                            
|              **  g C P  **                |
|  a geometrical counterpoise correction    |
|             H.Kruse S.Grimme              |
|        Version 2.31                       |
|                                           |
 ___________________________________________ 

Please cite work done with this code as:
H. Kruse, S. Grimme J. Chem. Phys, 2012,136,154101
DOI: 10.1063/1.3700154 

DFT grid type: 3
Using a single DFT grid.
Ignoring all functions in basis set file with angular momentum > 2 
Initial guess generated from superposition of atomic densities generated with HF,
using spherically symmetric atomic densities and averaged alpha and beta spin densities.

********************************************
******* RUNNING GEOMETRY OPTMIZATION *******
********************************************

Geometry optimization parameters:
Max number of optimization cycles: 1000
Convergence threshold (Max grad component): 1.00e-03
Convergence threshold (energy change): 5.00e-04
Maximum of RMSD change allowed between steps is 0.500000
using L-BFGS method
Optimization checkpoint file will be dumped every 10 cycles
Atomic displacement in finite-difference Hessian (Bohr) 0.003000
Each step will be scaled by 1.00
Maximum step size in internal coordinates 0.50
Minimization SCF guess will be regenerated every 10 steps
Job started from scratch
SCF:   Initial guess is taken from previous step
CIS:   Initial guess is taken from previous step
Z-vec: Initial guess is taken from previous step
Starting TensorBox...
| TeraChem will select linear algebra engine
| Using cuSolver for matrix diagonalization

| using 1 out of 1 CUDA devices
|   Device 0: NVIDIA GeForce RTX 3080 Ti, 12053MB, CC 8.6 -- CPU THREAD 0
| -------------------------------------------------------------------
| CPU Memory Available: 32198.88 MegaWords 
| GPU Memory Available: 1250.73 MegaWords 
| Maximum recommended basis set size: 13300 basis functions
|  (limited by GPU memory)
| -------------------------------------------------------------------
| Initialize GPUBox with 128 MW of memory


Basis set:       def2-msvp
Total atoms:     32
Total charge:    1
Total electrons: 126 (63-alpha, 63-beta)
Number electrons modeled by ECPs: 0
Total orbitals: 316 (Cartesian), 298 (spherical) 
Total AO shells: 154 (100 S-shells; 36 P-shells; 18 D-shells; 0 F-shells; 0 G-shells)
Spin multiplicity: 1
Nuclear repulsion energy (QM atoms): 1148.061065710030 a.u.


No optimization coordinates found in the configuration file
Determining the type of coordinates based on the number of individual fragments...
Analyzing structure...
Found 32 atoms, 33 bonds
Building HDLC residues...
Found 1 HDLC residues
done.
Optimization will be performed in DLC coordinates

Using neutral atomic charges and default spins and spin directions.
Number of unique atoms is: 4 
Atom #1 is unique. Calculating atomic density. 
Atom #2 is unique. Calculating atomic density. 
Atom #7 is unique. Calculating atomic density. 
Atom #21 is unique. Calculating atomic density. 
-------------------------------------------------------
0 additional frames found in coord.xyz
-------------------------------------------------------
***********************************************************************
**                                                                   **
**                              DL-FIND                              **
**                       Geometry Optimisation                       **
**               written by Johannes Kaestner, in 2006               **
**               Copyright:  STFC Daresbury Laboratory               **
**                           Revision:  406 $                        **
**                                                                   **
***********************************************************************
Residue member list:
    0 :     1    1    1    1    1    1    1    1    1    1
   10 :     1    1    1    1    1    1    1    1    1    1
   20 :     1    1    1    1    1    1    1    1    1    1
   30 :     1    1

Generating new HDLC for    1 residues

Located a new residue for HDLC
   Residue number is    1
   Number of atoms it contains    32
   Atoms:      1     2     3     4     5     6     7     8     9    10
   Atoms:     11    12    13    14    15    16    17    18    19    20
   Atoms:     21    22    23    24    25    26    27    28    29    30
   Atoms:     31    32
   Generating HDLC for residue    1
       Dot-product about     1 is   0.99948821
       System near planar - making improper
       Dot-product about     2 is   0.99999989
       System near planar - making improper
       Dot-product about     3 is   0.99998033
       System near planar - making improper
       Dot-product about     4 is   0.99989946
       System near planar - making improper
       Dot-product about     5 is   0.99999936
       System near planar - making improper
       Dot-product about     6 is   0.99999905
       System near planar - making improper
       Dot-product about     9 is   0.99958369
       System near planar - making improper
       Dot-product about    12 is  -0.26068051
       Dot-product about    18 is   0.94893502
       Dot-product about    19 is   0.99981346
       System near planar - making improper
       Dot-product about    22 is   0.99982694
       System near planar - making improper
       Dot-product about    23 is   0.99994732
       System near planar - making improper
       Dot-product about    24 is   0.99999642
       System near planar - making improper
       Dot-product about    25 is   0.99996421
       System near planar - making improper
       Dot-product about    26 is   0.99999090
       System near planar - making improper
       Dot-product about    27 is   0.99933974
       System near planar - making improper

     The system has    90 degrees of freedom, and    90 non-zero eigenvalues

 call dlf_formstep_init...
 needhessian =  F

DL-FIND Report:
===============
Optimisation algorithm: L-BFGS
Number of steps in L-BFGS memory ...............         50
 
Trust radius based on energy
Maximum step length ............................  5.000E-01
 
Coordinate system: Delocalised internal coordinates (DLC)
 
Number of atoms ................................         32
Number of input geometries .....................          2
Variables to be optimised ......................         90
Restart information is written every ...........         10 steps
This run has not been restarted.
Maximum number of steps ........................       1000
Maximum number of energy evaluations ...........     100000
 
 in gcp call
 n=          32
 coors(1) =   -9.52467757105126        2.15591466308241     
 -0.206841943214452     
 coors(2) =   -7.53847192455683        3.21613790346355     
  0.981448330949112     
 elements:            7           6
 gcp_e =    1.00000000000000     
 echo:  F
 pbc:  F
 method =pbeh3c              
Using neutral atomic charges and default spins and spin directions.
Number of unique atoms is: 4 
Atom #1 is unique. Calculating atomic density. 
Atom #2 is unique. Calculating atomic density. 
Atom #7 is unique. Calculating atomic density. 
Atom #21 is unique. Calculating atomic density. 
DFTD Energy:    -0.0207690 hartree
gCP Energy:     0.0531992 hartree
| Total AOs: 316    Total MOs: 298
Setting up the DFT grid...
| time to set the grid = 0.07 s
DFT grid points: 368091 (11502 points/atom)

                      *** Start SCF Iterations ***

 Iter     DIIS Error       Energy change      Electrons        XC Energy           Energy        Time(s)
----------------------------------------------------------------------------------------------------------
Initial temperature is 0.250000
| Skip purify step
|    1     2.1109453059    -785.1849351019   127.0026915390   -63.8617372197    -785.1849351019     0.95  
|    2     0.0627333877     +13.2333028595   126.0000007935   -63.9929593708    -771.9516322424     1.37  
|    3     0.2995799296      +2.7283832772   125.9999910484   -63.5571564876    -769.2232489652     1.34  
|    4     0.0607652866      -2.8358294555   126.0000043725   -63.8057274081    -772.0590784208     1.34  
|    5     0.0148291396      -0.0777384305   126.0000047611   -63.8373062565    -772.1368168513     1.27  
|    6     0.0079841939      -0.0069123814   126.0000048843   -63.8553760870    -772.1437292327     1.24  
|    7     0.0049776778      -0.0013113546   126.0000049628   -63.8387110171    -772.1450405873     1.21  
|    8     0.0032940158      -0.0011737262   126.0000049724   -63.8347371838    -772.1462143135     1.19  
|    9     0.0014109251      -0.0001827668   126.0000049693   -63.8392096582    -772.1463970803     1.34  
|   10     0.0005800475      -0.0000632027   126.0000049645   -63.8415238145    -772.1464602830     1.16  
|   11     0.0001497511      -0.0000092889   126.0000049666   -63.8408124939    -772.1464695720     1.13  
|   12     0.0000571725      -0.0000008835   126.0000049704   -63.8406477536    -772.1464704554     1.10  
|   13     0.0000180848      -0.0000001407   126.0000049706   -63.8406730328    -772.1464705962     1.09  
----------------------------------------------------------------------------------------------------------
FINAL ENERGY: -772.1464705962 a.u.
Fractional Occupation Entropy: 0.0000000000
Mermin Free Energy:            -772.1464705962
DISPERSION CONTRIBUTION TO ENERGY: -0.0207690436 a.u.
GCP BSSE CORRECTION: 0.0531991564 a.u.
HOMO-LUMO GAP: 1.088 eV
CENTER OF MASS: {-0.041367, -0.117053, -0.037393} ANGS
DIPOLE MOMENT: {-9.780167, 0.438613, 1.326422} (|D| = 9.879445) DEBYE

Running Mulliken population analysis...


  Restricted hh-TDA Parameters
--------------------------------------------
Number of occupied orbitals:            64
Number of virtual orbitals:            234
Number of molecular orbitals:          298
Number of basis functions:             316
Multiplicity of target state:      singlet

 Generating 2nd functional diffs
Reference energy:             -779.4842698735
Number of electrons:           128.0000050504
XC energy:                     -65.1545219614

      Davidson Diagonalization Parameters
-----------------------------------------------
Number of roots to find:                    4
Number of guess vectors:                   15
Maximum subspace size:                    300
Number of vectors to save:                  4
Collapse vectors per root:                  2
Number of CSFs:                          2080
Maximum Davidson iterations:              500
Residual convergence:                 1.0e-06
Orthogonality tolerance:              1.0e-12
Use incremental sigma vectors:             No

Davidson memory usage:  12.89 MB

Guess Vectors:
  64 &  64 : closed :    -0.161426
  64 &  63 :  open  :    -0.123978
  63 &  63 : closed :    -0.086530
  64 &  62 :  open  :    -0.075123
  63 &  62 :  open  :    -0.037675
  64 &  61 :  open  :     0.001739
  62 &  62 : closed :     0.011181
  64 &  59 :  open  :     0.012819
  64 &  60 :  open  :     0.032380
  64 &  58 :  open  :     0.039037
  63 &  61 :  open  :     0.039188
  63 &  59 :  open  :     0.050267
  63 &  60 :  open  :     0.069828
  63 &  58 :  open  :     0.076485
  64 &  57 :  open  :     0.076768

  Root           Eigenvalue       Energy Change        Residual
-------------------------------------------------------------------
Iteration:    0   Subspace Size:   15
Root: 1:        -0.05734952        -0.05734952         0.03728248  
Root: 2:        -0.00735248        -0.00735248         0.04407069  
Root: 3:         0.01080485         0.01080485         0.03956792  
Root: 4:         0.04078709         0.04078709         0.05447278  

Iteration:    1   Subspace Size:   19
Root: 1:        -0.06000083        -0.00265131         0.00505874  
Root: 2:        -0.01168046        -0.00432798         0.00741871  
Root: 3:         0.00774868        -0.00305617         0.00778157  
Root: 4:         0.03389955        -0.00688754         0.01493229  

Iteration:    2   Subspace Size:   23
Root: 1:        -0.06004680        -0.00004597         0.00096662  
Root: 2:        -0.01178622        -0.00010576         0.00191671  
Root: 3:         0.00762019        -0.00012850         0.00194864  
Root: 4:         0.03336706        -0.00053249         0.00446473  

Iteration:    3   Subspace Size:   27
Root: 1:        -0.06004852        -0.00000172         0.00014836  
Root: 2:        -0.01179259        -0.00000637         0.00037590  
Root: 3:         0.00761214        -0.00000804         0.00038810  
Root: 4:         0.03331807        -0.00004899         0.00128856  

Iteration:    4   Subspace Size:   31
Root: 1:        -0.06004856        -0.00000004         0.00002281  
Root: 2:        -0.01179283        -0.00000023         0.00006990  
Root: 3:         0.00761188        -0.00000027         0.00007154  
Root: 4:         0.03331456        -0.00000351         0.00028961  

Iteration:    5   Subspace Size:   35
Root: 1:        -0.06004856        -0.00000000         0.00000368  
Root: 2:        -0.01179283        -0.00000001         0.00001198  
Root: 3:         0.00761187        -0.00000001         0.00001490  
Root: 4:         0.03331439        -0.00000017         0.00005592  

Iteration:    6   Subspace Size:   39
Root: 1:        -0.06004856        -0.00000000         0.00000054  Converged
Root: 2:        -0.01179283        -0.00000000         0.00000201  
Root: 3:         0.00761187        -0.00000000         0.00000251  
Root: 4:         0.03331439        -0.00000001         0.00001082  

Iteration:    7   Subspace Size:   42
Root: 1:        -0.06004856        -0.00000000         0.00000043  Converged
Root: 2:        -0.01179283        -0.00000000         0.00000042  Converged
Root: 3:         0.00761187        -0.00000000         0.00000037  Converged
Root: 4:         0.03331439        -0.00000000         0.00000223  

Iteration:    8   Subspace Size:   43
Root: 1:        -0.06004856        -0.00000000         0.00000041  Converged
Root: 2:        -0.01179283        -0.00000000         0.00000039  Converged
Root: 3:         0.00761187        -0.00000000         0.00000033  Converged
Root: 4:         0.03331439        -0.00000000         0.00000046  Converged

Davidson converged in 8 iterations
43 sigma vectors were formed

      Davidson Diagonalization Parameters
-----------------------------------------------
Number of roots to find:                    4
Number of guess vectors:                   15
Maximum subspace size:                    300
Number of vectors to save:                  4
Collapse vectors per root:                  2
Number of CSFs:                          2016
Maximum Davidson iterations:              500
Residual convergence:                 1.0e-06
Orthogonality tolerance:              1.0e-12
Use incremental sigma vectors:             No

Davidson memory usage:  12.58 MB

Guess Vectors:
  64 &  63 :  open  :    -0.123978
  64 &  62 :  open  :    -0.075123
  63 &  62 :  open  :    -0.037675
  64 &  61 :  open  :     0.001739
  64 &  59 :  open  :     0.012819
  64 &  60 :  open  :     0.032380
  64 &  58 :  open  :     0.039037
  63 &  61 :  open  :     0.039188
  63 &  59 :  open  :     0.050267
  63 &  60 :  open  :     0.069828
  63 &  58 :  open  :     0.076485
  64 &  57 :  open  :     0.076768
  64 &  56 :  open  :     0.083775
  62 &  61 :  open  :     0.088043
  62 &  59 :  open  :     0.099122

  Root           Eigenvalue       Energy Change        Residual
-------------------------------------------------------------------
Iteration:    0   Subspace Size:   15
Root: 1:        -0.03951437        -0.03951437         0.02288533  
Root: 2:         0.01190819         0.01190819         0.02213157  
Root: 3:         0.04953989         0.04953989         0.02524534  
Root: 4:         0.06336097         0.06336097         0.02271044  

Iteration:    1   Subspace Size:   19
Root: 1:        -0.04074681        -0.00123245         0.00326328  
Root: 2:         0.01068610        -0.00122209         0.00514580  
Root: 3:         0.04785763        -0.00168226         0.00591602  
Root: 4:         0.06140920        -0.00195178         0.00666135  

Iteration:    2   Subspace Size:   23
Root: 1:        -0.04077127        -0.00002446         0.00046447  
Root: 2:         0.01062294        -0.00006316         0.00102905  
Root: 3:         0.04775969        -0.00009794         0.00147939  
Root: 4:         0.06126187        -0.00014733         0.00172295  

Iteration:    3   Subspace Size:   27
Root: 1:        -0.04077175        -0.00000048         0.00006522  
Root: 2:         0.01062034        -0.00000260         0.00013533  
Root: 3:         0.04775414        -0.00000555         0.00031693  
Root: 4:         0.06125274        -0.00000913         0.00041702  

Iteration:    4   Subspace Size:   31
Root: 1:        -0.04077176        -0.00000001         0.00000782  
Root: 2:         0.01062030        -0.00000004         0.00002752  
Root: 3:         0.04775389        -0.00000025         0.00006224  
Root: 4:         0.06125224        -0.00000050         0.00011260  

Iteration:    5   Subspace Size:   35
Root: 1:        -0.04077176        -0.00000000         0.00000116  
Root: 2:         0.01062030        -0.00000000         0.00000404  
Root: 3:         0.04775388        -0.00000001         0.00001078  
Root: 4:         0.06125220        -0.00000004         0.00002218  

Iteration:    6   Subspace Size:   39
Root: 1:        -0.04077176        -0.00000000         0.00000014  Converged
Root: 2:         0.01062030        -0.00000000         0.00000070  Converged
Root: 3:         0.04775388        -0.00000000         0.00000209  
Root: 4:         0.06125220        -0.00000000         0.00000385  

Iteration:    7   Subspace Size:   41
Root: 1:        -0.04077176        -0.00000000         0.00000014  Converged
Root: 2:         0.01062030        -0.00000000         0.00000067  Converged
Root: 3:         0.04775388        -0.00000000         0.00000035  Converged
Root: 4:         0.06125220        -0.00000000         0.00000091  Converged

 in gcp call
 n=          32
 coors(1) =   -9.52467757105126        2.15591466308241     
 -0.206841943214452     
 coors(2) =   -7.53847192455683        3.21613790346355     
  0.981448330949112     
 elements:            7           6
 gcp_e =   0.000000000000000E+000
 echo:  F
 pbc:  F
 method =pbeh3c              
Davidson converged in 7 iterations
41 sigma vectors were formed

Building Xtilde...

Building Z-vector RHS...

 Generating 2nd functional diffs
Solving CPSCF equations
Using DIIS solver

 Iter         Residual      
------  --------------------
    1      4.101735970231
    2      9.083054347025
    3      1.261294768368
    4      0.139390667200
    5      0.039318531815
    6      0.023161852274
    7      0.009658252763
    8      0.002354166447
    9      0.001594741485
   10      0.000687199073
   11      0.000157760644
   12      0.000061295052
   13      0.000027458124
   14      0.000009670138
   15      0.000002465021
   16      0.000001628138
   17      0.000000656194

CPSCF converged

Building X...

Computing grad Generating 2nd functional diffs
 Generating 2nd functional diffs
  Root   Mult.   Total Energy (a.u.)   Ex. Energy (a.u.)     Ex. Energy (eV)     Ex. Energy (nm)        Osc. (a.u.)  
-------------------------------------------------------------------------------------------------------------------
     1  singlet       -779.54431844
     2  triplet       -779.52504164          0.01927680          0.52454839       2363.63744817          0.00000000
     3  singlet       -779.49606271          0.04825573          1.31310506        944.20640445          0.21788946
     4  singlet       -779.47665801          0.06766043          1.84113367        673.41237970          0.04064422
     5  triplet       -779.47364958          0.07066886          1.92299723        644.74466688          0.00000000
     6  singlet       -779.45095549          0.09336295          2.54053471        488.02411669          0.06568377
     7  triplet       -779.43651599          0.10780245          2.93345330        422.65619435          0.00000000
     8  triplet       -779.42301768          0.12130076          3.30076107        375.62313053          0.00000000

Singlet  1: Largest CI coefficients:
  64  &  64 : closed :  -0.910355
  63  &  64 :  open  :  -0.261253
  64  &  63 :  open  :  -0.261253
  63  &  63 : closed :   0.143200

Triplet  2: Largest CI coefficients:
  63  &  64 :  open  :  -0.701252
  64  &  63 :  open  :   0.701252

Singlet  3: Largest CI coefficients:
  63  &  64 :  open  :  -0.622884
  64  &  63 :  open  :  -0.622884
  64  &  64 : closed :   0.335452
  63  &  63 : closed :  -0.157817
  62  &  63 :  open  :  -0.136621
  63  &  62 :  open  :  -0.136621
  62  &  64 :  open  :  -0.118417
  64  &  62 :  open  :  -0.118417

Singlet  4: Largest CI coefficients:
  63  &  63 : closed :   0.662079
  62  &  64 :  open  :   0.347553
  64  &  62 :  open  :   0.347553
  62  &  63 :  open  :   0.304148
  63  &  62 :  open  :   0.304148
  64  &  64 : closed :   0.191114
  63  &  64 :  open  :  -0.161698
  64  &  63 :  open  :  -0.161698
  62  &  62 : closed :  -0.128584

Triplet  5: Largest CI coefficients:
  62  &  64 :  open  :   0.543803
  64  &  62 :  open  :  -0.543803
  62  &  63 :  open  :   0.446072
  63  &  62 :  open  :  -0.446072

Singlet  6: Largest CI coefficients:
  63  &  63 : closed :   0.661035
  62  &  64 :  open  :  -0.478312
  64  &  62 :  open  :  -0.478312
  62  &  63 :  open  :  -0.159534
  63  &  62 :  open  :  -0.159534

Triplet  7: Largest CI coefficients:
  62  &  63 :  open  :   0.522203
  63  &  62 :  open  :  -0.522203
  62  &  64 :  open  :  -0.418624
  64  &  62 :  open  :   0.418624
  61  &  64 :  open  :   0.144131
  64  &  61 :  open  :  -0.144131
  59  &  62 :  open  :   0.105324
  62  &  59 :  open  :  -0.105324

Triplet  8: Largest CI coefficients:
  61  &  64 :  open  :  -0.649896
  64  &  61 :  open  :   0.649896
  61  &  63 :  open  :  -0.196211
  63  &  61 :  open  :   0.196211
  62  &  63 :  open  :   0.124619
  63  &  62 :  open  :  -0.124619

Singlet state dipole moments:

  Root       Dx         Dy         Dz         |D|  (Debye)
------------------------------------------------------------
     1   -12.7171    -0.4645     1.9190    12.8694
     2    -9.2034    -1.1346     2.1109     9.5103
     3   -10.5077     0.0976    -0.0122    10.5082
     4   -15.1370     0.6570     0.8821    15.1769

Triplet state dipole moments:

  Root       Dx         Dy         Dz         |D|  (Debye)
------------------------------------------------------------
     1   -14.5355    -0.5926     2.5105    14.7626
     2    -9.1112     1.4019    -2.5892     9.5751
     3     0.3072    -0.7212    -1.6208     1.8004
     4     4.6885    -1.9653     0.7402     5.1374

Transition dipole moments between singlet states:

    Transition       Tx         Ty         Tz         |T| (a.u.)
------------------------------------------------------------------
     1 ->    2    -2.5639     0.4460     0.0209     2.6025
     1 ->    3    -0.9391     0.0509     0.1286     0.9492
     1 ->    4     1.0033    -0.1109    -0.1910     1.0273
     2 ->    3     1.7541    -0.6498     0.5444     1.9482
     2 ->    4     3.0920    -0.2706    -0.5661     3.1550
     3 ->    4    -1.4354    -0.2388     0.8892     1.7053

Transition dipole moments between triplet states:

    Transition       Tx         Ty         Tz         |T| (a.u.)
------------------------------------------------------------------
     1 ->    2    -0.6004     0.0244     0.1498     0.6192
     1 ->    3     0.8843    -0.1018    -0.0409     0.8911
     1 ->    4     0.2342     0.1767    -0.4900     0.5711
     2 ->    3    -2.0078     0.3039     0.0376     2.0310
     2 ->    4     0.1884    -0.0954     0.1387     0.2526
     3 ->    4    -0.6477     0.1418    -0.2179     0.6980

Magnetic transition dipole moments and rotational strengths:

 Transition      Lx         Ly         Lz       R(len)     R(vel) (a.u.)
------------------------------------------------------------------------
 1 ->    2    -0.4161    -0.0751     0.1630    -1.0368     3.0133
 1 ->    3    -0.1307     0.2309    -0.1411    -0.1163    -0.8092
 1 ->    4     0.1544    -0.3630     0.1130    -0.1736    -0.1911

Electric transition quadrupole moments (Cartesian):

 Transition      Qxy        Qxz        Qyz        Qxx        Qyy        Qzz       norm (a.u.)
----------------------------------------------------------------------------------------------
 1 ->    2    -1.5622     0.4596     0.0231     9.5834     0.0802    -0.1686     9.7226
 1 ->    3    -0.3528     0.2913     0.0285     2.9035     0.1759    -0.1068     2.9466
 1 ->    4     1.2288    -0.8188    -0.1760    -7.2663    -0.4362     0.7043     7.4630


|FINAL Target State Energy: -779.496062705236 a.u.
 Energy calculation finished, energy: -7.794766580E+02

Converting Cartesians to HDLC
Testing convergence  in cycle    1
  Max grad  3.6442E-02 Target: 1.0000E-03 converged?   no
  RMS grad  1.0855E-02 Target: 6.6667E-04 converged?   no
 Predicted step length 2.0000E-02
 Trust radius          1.0000E-01

Converting HDLC to Cartesians
 in gcp call
 n=          32
 coors(1) =   -9.51226111094081        2.15345615094660     
 -0.216354830969282     
 coors(2) =   -7.52922603957433        3.21499634704527     
  0.977419167492019     
 elements:            7           6
 gcp_e =    1.00000000000000     
 echo:  F
 pbc:  F
 method =pbeh3c              
RMSD coordinate change for step 1 is  1.408e-02
DFTD Energy:    -0.0207833 hartree
gCP Energy:     0.0532542 hartree
| Total AOs: 316    Total MOs: 298
Setting up the DFT grid...
| time to set the grid = 0.06 s
DFT grid points: 368061 (11501 points/atom)

                      *** Start SCF Iterations ***

 Iter     DIIS Error       Energy change      Electrons        XC Energy           Energy        Time(s)
----------------------------------------------------------------------------------------------------------
Initial temperature is 0.250000
| Skip purify step
|    1     0.0040011074    -772.1522472056   126.0034782314   -63.8439291523    -772.1522472056     1.33  
|    2     0.0007179366      +0.0040750183   126.0000002533   -63.8433227468    -772.1481721873     1.18  
|    3     0.0015801798      +0.0000434966   126.0000002810   -63.8436984853    -772.1481286907     1.17  
|    4     0.0002916303      -0.0000684732   126.0000002735   -63.8435973865    -772.1481971639     1.15  
|    5     0.0001096759      -0.0000037669   126.0000002714   -63.8436669352    -772.1482009308     1.12  
|    6     0.0000514501      -0.0000006920   126.0000002730   -63.8434981421    -772.1482016228     1.11  
|    7     0.0000313643      -0.0000000988   126.0000002729   -63.8435823185    -772.1482017216     1.09  
----------------------------------------------------------------------------------------------------------
FINAL ENERGY: -772.1482017216 a.u.
Fractional Occupation Entropy: 0.0000000000
Mermin Free Energy:            -772.1482017216
DISPERSION CONTRIBUTION TO ENERGY: -0.0207833079 a.u.
GCP BSSE CORRECTION: 0.0532541768 a.u.
HOMO-LUMO GAP: 1.056 eV
CENTER OF MASS: {-0.042298, -0.116324, -0.034790} ANGS
DIPOLE MOMENT: {-9.733272, 0.402398, 1.260012} (|D| = 9.822735) DEBYE

Running Mulliken population analysis...


  Restricted hh-TDA Parameters
--------------------------------------------
Number of occupied orbitals:            64
Number of virtual orbitals:            234
Number of molecular orbitals:          298
Number of basis functions:             316
Multiplicity of target state:      singlet

 Generating 2nd functional diffs
Reference energy:             -779.4857321066
Number of electrons:           128.0000002778
XC energy:                     -65.1574923125

      Davidson Diagonalization Parameters
-----------------------------------------------
Number of roots to find:                    4
Number of guess vectors:                   15
Maximum subspace size:                    300
Number of vectors to save:                  4
Collapse vectors per root:                  2
Number of CSFs:                          2080
Maximum Davidson iterations:              500
Residual convergence:                 1.0e-06
Orthogonality tolerance:              1.0e-12
Use incremental sigma vectors:             No

Davidson memory usage:  12.89 MB

Guess Vectors:
  64 &  64 : closed :    -0.160086
  64 &  63 :  open  :    -0.123630
  63 &  63 : closed :    -0.087175
  64 &  62 :  open  :    -0.075420
  63 &  62 :  open  :    -0.038964
  64 &  61 :  open  :     0.002247
  62 &  62 : closed :     0.009246
  64 &  59 :  open  :     0.012956
  64 &  60 :  open  :     0.033033
  63 &  61 :  open  :     0.038703
  64 &  58 :  open  :     0.039376
  63 &  59 :  open  :     0.049412
  63 &  60 :  open  :     0.069489
  63 &  58 :  open  :     0.075832
  64 &  57 :  open  :     0.077294

  Root           Eigenvalue       Energy Change        Residual
-------------------------------------------------------------------
Iteration:    0   Subspace Size:   15
Root: 1:        -0.05600590        -0.05600590         0.03682561  
Root: 2:        -0.00652570        -0.00652570         0.04394150  
Root: 3:         0.01040159         0.01040159         0.04023240  
Root: 4:         0.03988096         0.03988096         0.05396862  

Iteration:    1   Subspace Size:   19
Root: 1:        -0.05861435        -0.00260845         0.00507017  
Root: 2:        -0.01087410        -0.00434840         0.00753387  
Root: 3:         0.00725268        -0.00314892         0.00784181  
Root: 4:         0.03324647        -0.00663449         0.01449051  

Iteration:    2   Subspace Size:   23
Root: 1:        -0.05866084        -0.00004650         0.00097237  
Root: 2:        -0.01098365        -0.00010955         0.00198598  
Root: 3:         0.00712256        -0.00013012         0.00196820  
Root: 4:         0.03274256        -0.00050391         0.00433261  

Iteration:    3   Subspace Size:   27
Root: 1:        -0.05866259        -0.00000175         0.00014958  
Root: 2:        -0.01099049        -0.00000684         0.00039254  
Root: 3:         0.00711444        -0.00000812         0.00039295  
Root: 4:         0.03269627        -0.00004629         0.00126464  

Iteration:    4   Subspace Size:   31
Root: 1:        -0.05866263        -0.00000004         0.00002357  
Root: 2:        -0.01099074        -0.00000025         0.00007275  
Root: 3:         0.00711417        -0.00000027         0.00007165  
Root: 4:         0.03269289        -0.00000337         0.00028533  

Iteration:    5   Subspace Size:   35
Root: 1:        -0.05866263        -0.00000000         0.00000389  
Root: 2:        -0.01099075        -0.00000001         0.00001265  
Root: 3:         0.00711416        -0.00000001         0.00001493  
Root: 4:         0.03269273        -0.00000016         0.00005450  

Iteration:    6   Subspace Size:   39
Root: 1:        -0.05866263        -0.00000000         0.00000058  Converged
Root: 2:        -0.01099075        -0.00000000         0.00000209  
Root: 3:         0.00711416        -0.00000000         0.00000250  
Root: 4:         0.03269273        -0.00000001         0.00001060  

Iteration:    7   Subspace Size:   42
Root: 1:        -0.05866263        -0.00000000         0.00000046  Converged
Root: 2:        -0.01099075        -0.00000000         0.00000043  Converged
Root: 3:         0.00711416        -0.00000000         0.00000037  Converged
Root: 4:         0.03269273        -0.00000000         0.00000209  

Iteration:    8   Subspace Size:   43
Root: 1:        -0.05866263        -0.00000000         0.00000044  Converged
Root: 2:        -0.01099075        -0.00000000         0.00000042  Converged
Root: 3:         0.00711416        -0.00000000         0.00000033  Converged
Root: 4:         0.03269273        -0.00000000         0.00000043  Converged

Davidson converged in 8 iterations
43 sigma vectors were formed

      Davidson Diagonalization Parameters
-----------------------------------------------
Number of roots to find:                    4
Number of guess vectors:                   15
Maximum subspace size:                    300
Number of vectors to save:                  4
Collapse vectors per root:                  2
Number of CSFs:                          2016
Maximum Davidson iterations:              500
Residual convergence:                 1.0e-06
Orthogonality tolerance:              1.0e-12
Use incremental sigma vectors:             No

Davidson memory usage:  12.58 MB

Guess Vectors:
  64 &  63 :  open  :    -0.123630
  64 &  62 :  open  :    -0.075420
  63 &  62 :  open  :    -0.038964
  64 &  61 :  open  :     0.002247
  64 &  59 :  open  :     0.012956
  64 &  60 :  open  :     0.033033
  63 &  61 :  open  :     0.038703
  64 &  58 :  open  :     0.039376
  63 &  59 :  open  :     0.049412
  63 &  60 :  open  :     0.069489
  63 &  58 :  open  :     0.075832
  64 &  57 :  open  :     0.077294
  64 &  56 :  open  :     0.083885
  62 &  61 :  open  :     0.086913
  62 &  59 :  open  :     0.097622

  Root           Eigenvalue       Energy Change        Residual
-------------------------------------------------------------------
Iteration:    0   Subspace Size:   15
Root: 1:        -0.03932342        -0.03932342         0.02281127  
Root: 2:         0.01129989         0.01129989         0.02207463  
Root: 3:         0.04916472         0.04916472         0.02530701  
Root: 4:         0.06379294         0.06379294         0.02274077  

Iteration:    1   Subspace Size:   19
Root: 1:        -0.04055099        -0.00122757         0.00326836  
Root: 2:         0.01007987        -0.00122002         0.00521550  
Root: 3:         0.04749465        -0.00167007         0.00587988  
Root: 4:         0.06182292        -0.00197002         0.00683625  

Iteration:    2   Subspace Size:   23
Root: 1:        -0.04057556        -0.00002457         0.00046454  
Root: 2:         0.01001516        -0.00006471         0.00104552  
Root: 3:         0.04739734        -0.00009731         0.00147217  
Root: 4:         0.06166738        -0.00015554         0.00180010  

Iteration:    3   Subspace Size:   27
Root: 1:        -0.04057604        -0.00000048         0.00006508  
Root: 2:         0.01001247        -0.00000269         0.00013728  
Root: 3:         0.04739184        -0.00000551         0.00031707  
Root: 4:         0.06165744        -0.00000995         0.00043750  

Iteration:    4   Subspace Size:   31
Root: 1:        -0.04057605        -0.00000001         0.00000781  
Root: 2:         0.01001242        -0.00000004         0.00002806  
Root: 3:         0.04739158        -0.00000025         0.00006207  
Root: 4:         0.06165689        -0.00000055         0.00011829  

Iteration:    5   Subspace Size:   35
Root: 1:        -0.04057605        -0.00000000         0.00000116  
Root: 2:         0.01001242        -0.00000000         0.00000409  
Root: 3:         0.04739157        -0.00000001         0.00001055  
Root: 4:         0.06165684        -0.00000004         0.00002336  

Iteration:    6   Subspace Size:   39
Root: 1:        -0.04057605        -0.00000000         0.00000014  Converged
Root: 2:         0.01001242        -0.00000000         0.00000071  Converged
Root: 3:         0.04739157        -0.00000000         0.00000210  
Root: 4:         0.06165684        -0.00000000         0.00000415  

Iteration:    7   Subspace Size:   41
Root: 1:        -0.04057605        -0.00000000         0.00000014  Converged
Root: 2:         0.01001242        -0.00000000         0.00000067  Converged
Root: 3:         0.04739157        -0.00000000         0.00000038  Converged
Root: 4:         0.06165684        -0.00000000         0.00000100  

Iteration:    8   Subspace Size:   42
Root: 1:        -0.04057605        -0.00000000         0.00000014  Converged
Root: 2:         0.01001242        -0.00000000         0.00000067  Converged
Root: 3:         0.04739157        -0.00000000         0.00000029  Converged
Root: 4:         0.06165684        -0.00000000         0.00000023  Converged

 in gcp call
 n=          32
 coors(1) =   -9.51226111094081        2.15345615094660     
 -0.216354830969282     
 coors(2) =   -7.52922603957433        3.21499634704527     
  0.977419167492019     
 elements:            7           6
 gcp_e =   0.000000000000000E+000
 echo:  F
 pbc:  F
 method =pbeh3c              
Davidson converged in 8 iterations
42 sigma vectors were formed

Building Xtilde...

Building Z-vector RHS...

 Generating 2nd functional diffs
Solving CPSCF equations
Using DIIS solver

 Iter         Residual      
------  --------------------
    1      4.085281783818
    2      8.981157644757
    3      1.257256423660
    4      0.137623638503
    5      0.038605522634
    6      0.022674195942
    7      0.009350061348
    8      0.002279947886
    9      0.001532971586
   10      0.000663669818
   11      0.000154976654
   12      0.000061926594
   13      0.000027633891
   14      0.000009419717
   15      0.000002323777
   16      0.000001527043
   17      0.000000593673

CPSCF converged

Building X...

Computing grad Generating 2nd functional diffs
 Generating 2nd functional diffs
  Root   Mult.   Total Energy (a.u.)   Ex. Energy (a.u.)     Ex. Energy (eV)     Ex. Energy (nm)        Osc. (a.u.)  
-------------------------------------------------------------------------------------------------------------------
     1  singlet       -779.54439474
     2  triplet       -779.52630815          0.01808658          0.49216089       2519.18070375          0.00000000
     3  singlet       -779.49672286          0.04767188          1.29721762        955.77040263          0.20704215
     4  singlet       -779.47861795          0.06577679          1.78987716        692.69681404          0.04003324
     5  triplet       -779.47571968          0.06867505          1.86874294        663.46321830          0.00000000
     6  singlet       -779.45303938          0.09135536          2.48590533        498.74876280          0.06453963
     7  triplet       -779.43834053          0.10605420          2.88588125        429.62343127          0.00000000
     8  triplet       -779.42407526          0.12031947          3.27405891        378.68659136          0.00000000

Singlet  1: Largest CI coefficients:
  64  &  64 : closed :  -0.903268
  63  &  64 :  open  :  -0.271083
  64  &  63 :  open  :  -0.271083
  63  &  63 : closed :   0.149913

Triplet  2: Largest CI coefficients:
  63  &  64 :  open  :   0.701197
  64  &  63 :  open  :  -0.701197

Singlet  3: Largest CI coefficients:
  63  &  64 :  open  :  -0.615691
  64  &  63 :  open  :  -0.615691
  64  &  64 : closed :   0.345394
  63  &  63 : closed :  -0.166083
  62  &  63 :  open  :  -0.144832
  63  &  62 :  open  :  -0.144832
  62  &  64 :  open  :  -0.125281
  64  &  62 :  open  :  -0.125281

Singlet  4: Largest CI coefficients:
  63  &  63 : closed :   0.654885
  62  &  64 :  open  :   0.342101
  64  &  62 :  open  :   0.342101
  62  &  63 :  open  :   0.310081
  63  &  62 :  open  :   0.310081
  64  &  64 : closed :   0.203653
  63  &  64 :  open  :  -0.170090
  64  &  63 :  open  :  -0.170090
  62  &  62 : closed :  -0.125854

Triplet  5: Largest CI coefficients:
  62  &  64 :  open  :  -0.535150
  64  &  62 :  open  :   0.535150
  62  &  63 :  open  :  -0.456612
  63  &  62 :  open  :   0.456612

Singlet  6: Largest CI coefficients:
  63  &  63 : closed :   0.669286
  62  &  64 :  open  :  -0.464584
  64  &  62 :  open  :  -0.464584
  62  &  63 :  open  :  -0.179404
  63  &  62 :  open  :  -0.179404

Triplet  7: Largest CI coefficients:
  62  &  63 :  open  :   0.514908
  63  &  62 :  open  :  -0.514908
  62  &  64 :  open  :  -0.430005
  64  &  62 :  open  :   0.430005
  61  &  64 :  open  :   0.135219
  64  &  61 :  open  :  -0.135219
  59  &  62 :  open  :   0.108694
  62  &  59 :  open  :  -0.108694

Triplet  8: Largest CI coefficients:
  61  &  64 :  open  :   0.647773
  64  &  61 :  open  :  -0.647773
  61  &  63 :  open  :   0.208958
  63  &  61 :  open  :  -0.208958
  62  &  63 :  open  :  -0.116899
  63  &  62 :  open  :   0.116899

Singlet state dipole moments:

  Root       Dx         Dy         Dz         |D|  (Debye)
------------------------------------------------------------
     1   -12.8152    -0.4763     1.9332    12.9689
     2    -9.1090    -1.1254     2.0686     9.4085
     3   -10.3491     0.0624     0.0176    10.3493
     4   -15.9686     0.7318     0.9959    16.0164

Triplet state dipole moments:

  Root       Dx         Dy         Dz         |D|  (Debye)
------------------------------------------------------------
     1   -14.5200    -0.6032     2.4986    14.7457
     2    -9.2522     1.4209    -2.5637     9.7054
     3     0.4831    -0.7262    -1.6184     1.8384
     4     4.5322    -1.9677     0.7425     4.9964

Transition dipole moments between singlet states:

    Transition       Tx         Ty         Tz         |T| (a.u.)
------------------------------------------------------------------
     1 ->    2    -2.5153     0.4329     0.0208     2.5524
     1 ->    3    -0.9456     0.0500     0.1273     0.9555
     1 ->    4     1.0061    -0.1090    -0.1888     1.0294
     2 ->    3     1.8039    -0.6579     0.5540     1.9984
     2 ->    4     3.0950    -0.2608    -0.5741     3.1585
     3 ->    4    -1.4005    -0.2461     0.8854     1.6750

Transition dipole moments between triplet states:

    Transition       Tx         Ty         Tz         |T| (a.u.)
------------------------------------------------------------------
     1 ->    2    -0.5587     0.0257     0.1363     0.5757
     1 ->    3    -0.8605     0.0977     0.0406     0.8670
     1 ->    4     0.2088     0.1865    -0.4956     0.5693
     2 ->    3     1.9564    -0.2917    -0.0420     1.9785
     2 ->    4     0.2129    -0.1022     0.1373     0.2731
     3 ->    4     0.5996    -0.1365     0.2036     0.6477

Magnetic transition dipole moments and rotational strengths:

 Transition      Lx         Ly         Lz       R(len)     R(vel) (a.u.)
------------------------------------------------------------------------
 1 ->    2    -0.4133    -0.0777     0.1589    -1.0092     3.1175
 1 ->    3    -0.1366     0.2320    -0.1447    -0.1224    -0.8823
 1 ->    4     0.1563    -0.3622     0.1125    -0.1755    -0.1881

Electric transition quadrupole moments (Cartesian):

 Transition      Qxy        Qxz        Qyz        Qxx        Qyy        Qzz       norm (a.u.)
----------------------------------------------------------------------------------------------
 1 ->    2    -1.5065     0.4436     0.0264     9.3267     0.0632    -0.1501     9.4594
 1 ->    3    -0.3367     0.2772     0.0254     2.8867     0.1643    -0.0855     2.9255
 1 ->    4     1.2302    -0.8130    -0.1808    -7.2253    -0.4308     0.7025     7.4223


|FINAL Target State Energy: -779.496722857821 a.u.
 Energy calculation finished, energy: -7.794786179E+02

Converting Cartesians to HDLC
 Wolfe conditions fulfilled, increasing trust radius
Testing convergence  in cycle    2
    Energy  1.9599E-03 Target: 5.0000E-04 converged?   no
  Max step  7.0774E-03 Target: 4.0000E-03 converged?   no
  RMS step  2.1082E-03 Target: 2.6667E-03 converged?  yes
  Max grad  3.4768E-02 Target: 1.0000E-03 converged?   no
  RMS grad  1.0001E-02 Target: 6.6667E-04 converged?   no
 Predicted step length 3.1564E-01
 Trust radius          2.0000E-01

Converting HDLC to Cartesians
 in gcp call
 n=          32
 coors(1) =   -9.39666676602883        2.13245922993419     
 -0.337547835836394     
 coors(2) =   -7.45751921049076        3.22467729230050     
  0.911080590119246     
 elements:            7           6
 gcp_e =    1.00000000000000     
 echo:  F
 pbc:  F
 method =pbeh3c              
RMSD coordinate change for step 2 is  1.749e-01
DFTD Energy:    -0.0209014 hartree
gCP Energy:     0.0536664 hartree
| Total AOs: 316    Total MOs: 298
Setting up the DFT grid...
| time to set the grid = 0.05 s
DFT grid points: 367890 (11496 points/atom)

                      *** Start SCF Iterations ***

 Iter     DIIS Error       Energy change      Electrons        XC Energy           Energy        Time(s)
----------------------------------------------------------------------------------------------------------
Initial temperature is 0.250000
| Skip purify step
|    1     0.0563290283    -772.1223459901   125.9466924145   -63.8343957112    -772.1223459901     1.37  
|    2     0.0068445687      -0.0338173499   125.9999577862   -63.8791657602    -772.1561633400     1.30  
|    3     0.0123807973      +0.0001413119   125.9999582936   -63.8427465690    -772.1560220281     1.28  
|    4     0.0020759061      -0.0026746336   125.9999576298   -63.8587735711    -772.1586966617     1.25  
|    5     0.0013241139      -0.0001841907   125.9999578824   -63.8625322710    -772.1588808524     1.21  
|    6     0.0003982391      -0.0001144536   125.9999578291   -63.8609664720    -772.1589953060     1.20  
|    7     0.0001016517      -0.0000105222   125.9999578236   -63.8609731280    -772.1590058281     1.17  
|    8     0.0000535609      -0.0000014572   125.9999578281   -63.8608193447    -772.1590072854     1.17  
|    9     0.0000281424      -0.0000004420   125.9999578307   -63.8609242724    -772.1590077274     1.38  
----------------------------------------------------------------------------------------------------------
FINAL ENERGY: -772.1590077274 a.u.
Fractional Occupation Entropy: 0.0000000000
Mermin Free Energy:            -772.1590077274
DISPERSION CONTRIBUTION TO ENERGY: -0.0209013619 a.u.
GCP BSSE CORRECTION: 0.0536664327 a.u.
HOMO-LUMO GAP: 0.737 eV
CENTER OF MASS: {-0.051391, -0.105816, -0.001274} ANGS
DIPOLE MOMENT: {-9.423244, -0.011799, 0.356592} (|D| = 9.429996) DEBYE

Running Mulliken population analysis...


  Restricted hh-TDA Parameters
--------------------------------------------
Number of occupied orbitals:            64
Number of virtual orbitals:            234
Number of molecular orbitals:          298
Number of basis functions:             316
Multiplicity of target state:      singlet

 Generating 2nd functional diffs
Reference energy:             -779.4932550572
Number of electrons:           127.9999571622
XC energy:                     -65.1751980077

      Davidson Diagonalization Parameters
-----------------------------------------------
Number of roots to find:                    4
Number of guess vectors:                   15
Maximum subspace size:                    300
Number of vectors to save:                  4
Collapse vectors per root:                  2
Number of CSFs:                          2080
Maximum Davidson iterations:              500
Residual convergence:                 1.0e-06
Orthogonality tolerance:              1.0e-12
Use incremental sigma vectors:             No

Davidson memory usage:  12.89 MB

Guess Vectors:
  64 &  64 : closed :    -0.148717
  64 &  63 :  open  :    -0.121822
  63 &  63 : closed :    -0.094927
  64 &  62 :  open  :    -0.080559
  63 &  62 :  open  :    -0.053664
  62 &  62 : closed :    -0.012402
  64 &  61 :  open  :     0.005071
  64 &  59 :  open  :     0.014129
  63 &  61 :  open  :     0.031966
  64 &  60 :  open  :     0.038410
  64 &  58 :  open  :     0.039923
  63 &  59 :  open  :     0.041024
  63 &  60 :  open  :     0.065305
  63 &  58 :  open  :     0.066818
  62 &  61 :  open  :     0.073229

  Root           Eigenvalue       Energy Change        Residual
-------------------------------------------------------------------
Iteration:    0   Subspace Size:   15
Root: 1:        -0.04453442        -0.04453442         0.03157558  
Root: 2:        -0.00139004        -0.00139004         0.03625959  
Root: 3:         0.00743337         0.00743337         0.05072793  
Root: 4:         0.02914989         0.02914989         0.05241331  

Iteration:    1   Subspace Size:   19
Root: 1:        -0.04661711        -0.00208269         0.00469330  
Root: 2:        -0.00495862        -0.00356859         0.00825676  
Root: 3:         0.00252127        -0.00491210         0.00865945  
Root: 4:         0.02387821        -0.00527168         0.01011881  

Iteration:    2   Subspace Size:   23
Root: 1:        -0.04666239        -0.00004528         0.00087461  
Root: 2:        -0.00509786        -0.00013923         0.00256620  
Root: 3:         0.00236674        -0.00015453         0.00223206  
Root: 4:         0.02362773        -0.00025048         0.00294712  

Iteration:    3   Subspace Size:   27
Root: 1:        -0.04666383        -0.00000144         0.00013966  
Root: 2:        -0.00510972        -0.00001186         0.00056521  
Root: 3:         0.00235790        -0.00000884         0.00049557  
Root: 4:         0.02360821        -0.00001953         0.00067928  

Iteration:    4   Subspace Size:   31
Root: 1:        -0.04666386        -0.00000003         0.00002026  
Root: 2:        -0.00511027        -0.00000055         0.00011582  
Root: 3:         0.00235749        -0.00000041         0.00011369  
Root: 4:         0.02360741        -0.00000080         0.00013518  

Iteration:    5   Subspace Size:   35
Root: 1:        -0.04666386        -0.00000000         0.00000286  
Root: 2:        -0.00511029        -0.00000002         0.00002033  
Root: 3:         0.00235747        -0.00000002         0.00002220  
Root: 4:         0.02360737        -0.00000004         0.00003429  

Iteration:    6   Subspace Size:   39
Root: 1:        -0.04666386        -0.00000000         0.00000046  Converged
Root: 2:        -0.00511029        -0.00000000         0.00000315  
Root: 3:         0.00235747        -0.00000000         0.00000363  
Root: 4:         0.02360737        -0.00000000         0.00000585  

Iteration:    7   Subspace Size:   42
Root: 1:        -0.04666386        -0.00000000         0.00000042  Converged
Root: 2:        -0.00511029        -0.00000000         0.00000056  Converged
Root: 3:         0.00235747        -0.00000000         0.00000063  Converged
Root: 4:         0.02360737        -0.00000000         0.00000120  

Iteration:    8   Subspace Size:   43
Root: 1:        -0.04666386        -0.00000000         0.00000041  Converged
Root: 2:        -0.00511029        -0.00000000         0.00000054  Converged
Root: 3:         0.00235747        -0.00000000         0.00000052  Converged
Root: 4:         0.02360737        -0.00000000         0.00000021  Converged

Davidson converged in 8 iterations
43 sigma vectors were formed

      Davidson Diagonalization Parameters
-----------------------------------------------
Number of roots to find:                    4
Number of guess vectors:                   15
Maximum subspace size:                    300
Number of vectors to save:                  4
Collapse vectors per root:                  2
Number of CSFs:                          2016
Maximum Davidson iterations:              500
Residual convergence:                 1.0e-06
Orthogonality tolerance:              1.0e-12
Use incremental sigma vectors:             No

Davidson memory usage:  12.58 MB

Guess Vectors:
  64 &  63 :  open  :    -0.121822
  64 &  62 :  open  :    -0.080559
  63 &  62 :  open  :    -0.053664
  64 &  61 :  open  :     0.005071
  64 &  59 :  open  :     0.014129
  63 &  61 :  open  :     0.031966
  64 &  60 :  open  :     0.038410
  64 &  58 :  open  :     0.039923
  63 &  59 :  open  :     0.041024
  63 &  60 :  open  :     0.065305
  63 &  58 :  open  :     0.066818
  62 &  61 :  open  :     0.073229
  64 &  56 :  open  :     0.081635
  64 &  57 :  open  :     0.082256
  62 &  59 :  open  :     0.082286

  Root           Eigenvalue       Energy Change        Residual
-------------------------------------------------------------------
Iteration:    0   Subspace Size:   15
Root: 1:        -0.03813263        -0.03813263         0.02211662  
Root: 2:         0.00440372         0.00440372         0.02129575  
Root: 3:         0.04424183         0.04424183         0.02698332  
Root: 4:         0.06700900         0.06700900         0.02325877  

Iteration:    1   Subspace Size:   19
Root: 1:        -0.03931781        -0.00118518         0.00324312  
Root: 2:         0.00322847        -0.00117525         0.00555290  
Root: 3:         0.04241168        -0.00183015         0.00765317  
Root: 4:         0.06487678        -0.00213221         0.00927004  

Iteration:    2   Subspace Size:   23
Root: 1:        -0.03934253        -0.00002472         0.00045397  
Root: 2:         0.00315720        -0.00007127         0.00113407  
Root: 3:         0.04225880        -0.00015287         0.00141928  
Root: 4:         0.06459520        -0.00028158         0.00330656  

Iteration:    3   Subspace Size:   27
Root: 1:        -0.03934300        -0.00000047         0.00005932  
Root: 2:         0.00315405        -0.00000315         0.00015210  
Root: 3:         0.04225343        -0.00000537         0.00029374  
Root: 4:         0.06456014        -0.00003506         0.00087295  

Iteration:    4   Subspace Size:   31
Root: 1:        -0.03934300        -0.00000001         0.00000706  
Root: 2:         0.00315400        -0.00000005         0.00003007  
Root: 3:         0.04225322        -0.00000021         0.00006469  
Root: 4:         0.06455778        -0.00000236         0.00024433  

Iteration:    5   Subspace Size:   35
Root: 1:        -0.03934300        -0.00000000         0.00000098  Converged
Root: 2:         0.00315400        -0.00000000         0.00000411  
Root: 3:         0.04225321        -0.00000001         0.00001121  
Root: 4:         0.06455760        -0.00000018         0.00005371  

Iteration:    6   Subspace Size:   38
Root: 1:        -0.03934300        -0.00000000         0.00000092  Converged
Root: 2:         0.00315400        -0.00000000         0.00000059  Converged
Root: 3:         0.04225321        -0.00000000         0.00000231  
Root: 4:         0.06455759        -0.00000001         0.00001041  

Iteration:    7   Subspace Size:   40
Root: 1:        -0.03934300        -0.00000000         0.00000090  Converged
Root: 2:         0.00315400        -0.00000000         0.00000057  Converged
Root: 3:         0.04225321        -0.00000000         0.00000040  Converged
Root: 4:         0.06455759        -0.00000000         0.00000266  

Iteration:    8   Subspace Size:   41
Root: 1:        -0.03934300        -0.00000000         0.00000090  Converged
Root: 2:         0.00315400        -0.00000000         0.00000057  Converged
Root: 3:         0.04225321        -0.00000000         0.00000039  Converged
Root: 4:         0.06455759        -0.00000000         0.00000069  Converged

 in gcp call
 n=          32
 coors(1) =   -9.39666676602883        2.13245922993419     
 -0.337547835836394     
 coors(2) =   -7.45751921049076        3.22467729230050     
  0.911080590119246     
 elements:            7           6
 gcp_e =   0.000000000000000E+000
 echo:  F
 pbc:  F
 method =pbeh3c              
Davidson converged in 8 iterations
41 sigma vectors were formed

Building Xtilde...

Building Z-vector RHS...

 Generating 2nd functional diffs
Solving CPSCF equations
Using DIIS solver

 Iter         Residual      
------  --------------------
    1      4.395311417776
    2      9.370291465585
    3      1.272208229770
    4      0.136332564728
    5      0.041870753975
    6      0.020765875968
    7      0.007430763692
    8      0.001741998075
    9      0.001008784816
   10      0.000472829789
   11      0.000144297506
   12      0.000064949398
   13      0.000030780301
   14      0.000008269895
   15      0.000001685045
   16      0.000000775741

CPSCF converged

Building X...

Computing grad Generating 2nd functional diffs
 Generating 2nd functional diffs
  Root   Mult.   Total Energy (a.u.)   Ex. Energy (a.u.)     Ex. Energy (eV)     Ex. Energy (nm)        Osc. (a.u.)  
-------------------------------------------------------------------------------------------------------------------
     1  singlet       -779.53991892
     2  triplet       -779.53259806          0.00732086          0.19921065       6223.77462514          0.00000000
     3  singlet       -779.49836535          0.04155357          1.13072996       1096.49717511          0.08715592
     4  singlet       -779.49089759          0.04902133          1.33393794        929.46018792          0.03705036
     5  triplet       -779.49010106          0.04981786          1.35561263        914.59918355          0.00000000
     6  singlet       -779.46964769          0.07027123          1.91217711        648.39297681          0.03546012
     7  triplet       -779.45100184          0.08891707          2.41955627        512.42544791          0.00000000
     8  triplet       -779.42869746          0.11122145          3.02648925        409.66350929          0.00000000

Singlet  1: Largest CI coefficients:
  64  &  64 : closed :   0.792107
  63  &  64 :  open  :   0.390390
  64  &  63 :  open  :   0.390390
  63  &  63 : closed :  -0.221014

Triplet  2: Largest CI coefficients:
  63  &  64 :  open  :   0.700690
  64  &  63 :  open  :  -0.700690

Singlet  3: Largest CI coefficients:
  63  &  64 :  open  :  -0.490980
  64  &  63 :  open  :  -0.490980
  64  &  64 : closed :   0.421337
  62  &  63 :  open  :  -0.281666
  63  &  62 :  open  :  -0.281666
  63  &  63 : closed :  -0.272938
  62  &  64 :  open  :  -0.205765
  64  &  62 :  open  :  -0.205765

Singlet  4: Largest CI coefficients:
  63  &  63 : closed :   0.501537
  64  &  64 : closed :   0.397988
  62  &  63 :  open  :   0.362082
  63  &  62 :  open  :   0.362082
  63  &  64 :  open  :  -0.278502
  64  &  63 :  open  :  -0.278502
  62  &  64 :  open  :   0.260480
  64  &  62 :  open  :   0.260480

Triplet  5: Largest CI coefficients:
  62  &  63 :  open  :   0.558087
  63  &  62 :  open  :  -0.558087
  62  &  64 :  open  :   0.429869
  64  &  62 :  open  :  -0.429869

Singlet  6: Largest CI coefficients:
  63  &  63 : closed :  -0.765229
  62  &  63 :  open  :   0.294501
  63  &  62 :  open  :   0.294501
  62  &  64 :  open  :   0.289380
  64  &  62 :  open  :   0.289380
  63  &  64 :  open  :  -0.128338
  64  &  63 :  open  :  -0.128338
  64  &  64 : closed :  -0.110277

Triplet  7: Largest CI coefficients:
  62  &  64 :  open  :   0.535523
  64  &  62 :  open  :  -0.535523
  62  &  63 :  open  :  -0.416920
  63  &  62 :  open  :   0.416920
  59  &  62 :  open  :  -0.127398
  62  &  59 :  open  :   0.127398
  61  &  62 :  open  :  -0.100921
  62  &  61 :  open  :   0.100921

Triplet  8: Largest CI coefficients:
  61  &  64 :  open  :  -0.595931
  64  &  61 :  open  :   0.595931
  61  &  63 :  open  :  -0.349785
  63  &  61 :  open  :   0.349785

Singlet state dipole moments:

  Root       Dx         Dy         Dz         |D|  (Debye)
------------------------------------------------------------
     1   -13.3554    -0.6431     2.0560    13.5281
     2    -8.9820    -0.6532     1.3074     9.1001
     3    -7.5428    -0.5089     0.5480     7.5798
     4   -22.0308     1.1103     1.8721    22.1381

Triplet state dipole moments:

  Root       Dx         Dy         Dz         |D|  (Debye)
------------------------------------------------------------
     1   -14.1965    -0.7084     2.3788    14.4119
     2   -10.3010     1.6103    -2.2222    10.6603
     3     1.8355    -0.6489    -1.4066     2.4018
     4     2.6248    -2.0081     0.6277     3.3639

Transition dipole moments between singlet states:

    Transition       Tx         Ty         Tz         |T| (a.u.)
------------------------------------------------------------------
     1 ->    2     1.7527    -0.2719    -0.0131     1.7737
     1 ->    3     1.0584    -0.0702    -0.0925     1.0648
     1 ->    4     0.8581    -0.0730    -0.1235     0.8700
     2 ->    3     2.0856    -0.7403     0.7031     2.3221
     2 ->    4    -2.8831     0.0935     0.6408     2.9549
     3 ->    4     0.7154     0.2979    -0.6868     1.0354

Transition dipole moments between triplet states:

    Transition       Tx         Ty         Tz         |T| (a.u.)
------------------------------------------------------------------
     1 ->    2     0.2402    -0.0348    -0.0415     0.2462
     1 ->    3     0.5275    -0.0594    -0.0183     0.5311
     1 ->    4    -0.0412    -0.2943     0.5380     0.6146
     2 ->    3     1.3503    -0.1706    -0.0663     1.3626
     2 ->    4     0.3751    -0.1565     0.1140     0.4221
     3 ->    4     0.3338    -0.1106     0.0919     0.3634

Magnetic transition dipole moments and rotational strengths:

 Transition      Lx         Ly         Lz       R(len)     R(vel) (a.u.)
------------------------------------------------------------------------
 1 ->    2     0.3535     0.1366    -0.1381    -0.5842     3.4887
 1 ->    3     0.2435    -0.2405     0.1827    -0.2577    -3.9849
 1 ->    4     0.1937    -0.3143     0.1189    -0.1745    -0.1675

Electric transition quadrupole moments (Cartesian):

 Transition      Qxy        Qxz        Qyz        Qxx        Qyy        Qzz       norm (a.u.)
----------------------------------------------------------------------------------------------
 1 ->    2     0.9406    -0.2433    -0.0456    -5.9559     0.0656    -0.0528     6.0354
 1 ->    3     0.2591    -0.0915     0.0164    -3.2207    -0.0090    -0.1682     3.2368
 1 ->    4     1.1338    -0.6320    -0.2071    -6.0468    -0.3579     0.6215     6.2295


|FINAL Target State Energy: -779.498365348943 a.u.
 Energy calculation finished, energy: -7.794908976E+02

Converting Cartesians to HDLC
 Wolfe conditions fulfilled, increasing trust radius
Testing convergence  in cycle    3
    Energy  1.2280E-02 Target: 5.0000E-04 converged?   no
  Max step  8.3954E-02 Target: 4.0000E-03 converged?   no
  RMS step  2.1082E-02 Target: 2.6667E-03 converged?   no
  Max grad  1.8403E-02 Target: 1.0000E-03 converged?   no
  RMS grad  4.2480E-03 Target: 6.6667E-04 converged?   no
 Predicted step length 1.6299E-01
 Trust radius          4.0000E-01

Converting HDLC to Cartesians
 in gcp call
 n=          32
 coors(1) =   -9.28299668419942        2.12696933286095     
 -0.429819204527509     
 coors(2) =   -7.34979321023567        3.22506865441338     
  0.830139093290344     
 elements:            7           6
 gcp_e =    1.00000000000000     
 echo:  F
 pbc:  F
 method =pbeh3c              
RMSD coordinate change for step 3 is  1.398e-01
DFTD Energy:    -0.0209771 hartree
gCP Energy:     0.0538752 hartree
| Total AOs: 316    Total MOs: 298
Setting up the DFT grid...
| time to set the grid = 0.06 s
DFT grid points: 367840 (11495 points/atom)

                      *** Start SCF Iterations ***

 Iter     DIIS Error       Energy change      Electrons        XC Energy           Energy        Time(s)
----------------------------------------------------------------------------------------------------------
Initial temperature is 0.250000
| Skip purify step
|    1     0.0468397018    -772.1234349020   125.9532905719   -63.8469194991    -772.1234349020     1.35  
|    2     0.0040645582      -0.0342573773   125.9999839300   -63.8834554285    -772.1576922793     1.27  
|    3     0.0064364700      -0.0001815207   125.9999837347   -63.8513072436    -772.1578738000     1.24  
|    4     0.0017449582      -0.0012511996   125.9999837154   -63.8675410466    -772.1591249996     1.22  
|    5     0.0009490439      -0.0001226704   125.9999836458   -63.8689728128    -772.1592476700     1.21  
|    6     0.0003486208      -0.0000528595   125.9999836625   -63.8681636591    -772.1593005295     1.18  
|    7     0.0000675906      -0.0000067976   125.9999836499   -63.8678378023    -772.1593073271     1.15  
|    8     0.0000329543      -0.0000006097   125.9999836484   -63.8678359327    -772.1593079368     1.13  
----------------------------------------------------------------------------------------------------------
FINAL ENERGY: -772.1593079368 a.u.
Fractional Occupation Entropy: 0.0000000000
Mermin Free Energy:            -772.1593079368
DISPERSION CONTRIBUTION TO ENERGY: -0.0209770883 a.u.
GCP BSSE CORRECTION: 0.0538752229 a.u.
HOMO-LUMO GAP: 0.602 eV
CENTER OF MASS: {-0.059242, -0.101445, 0.023970} ANGS
DIPOLE MOMENT: {-9.354583, -0.193661, -0.442702} (|D| = 9.367055) DEBYE

Running Mulliken population analysis...


  Restricted hh-TDA Parameters
--------------------------------------------
Number of occupied orbitals:            64
Number of virtual orbitals:            234
Number of molecular orbitals:          298
Number of basis functions:             316
Multiplicity of target state:      singlet

 Generating 2nd functional diffs
Reference energy:             -779.4904658131
Number of electrons:           127.9999833890
XC energy:                     -65.1822545108

      Davidson Diagonalization Parameters
-----------------------------------------------
Number of roots to find:                    4
Number of guess vectors:                   15
Maximum subspace size:                    300
Number of vectors to save:                  4
Collapse vectors per root:                  2
Number of CSFs:                          2080
Maximum Davidson iterations:              500
Residual convergence:                 1.0e-06
Orthogonality tolerance:              1.0e-12
Use incremental sigma vectors:             No

Davidson memory usage:  12.89 MB

Guess Vectors:
  64 &  64 : closed :    -0.148161
  64 &  63 :  open  :    -0.125435
  63 &  63 : closed :    -0.102710
  64 &  62 :  open  :    -0.088596
  63 &  62 :  open  :    -0.065871
  62 &  62 : closed :    -0.029032
  64 &  61 :  open  :     0.002666
  64 &  59 :  open  :     0.010775
  63 &  61 :  open  :     0.025391
  63 &  59 :  open  :     0.033501
  64 &  58 :  open  :     0.033754
  64 &  60 :  open  :     0.038134
  63 &  58 :  open  :     0.056479
  63 &  60 :  open  :     0.060859
  62 &  61 :  open  :     0.062230

  Root           Eigenvalue       Energy Change        Residual
-------------------------------------------------------------------
Iteration:    0   Subspace Size:   15
Root: 1:        -0.04065847        -0.04065847         0.02779448  
Root: 2:        -0.00226085        -0.00226085         0.03422919  
Root: 3:         0.00154469         0.00154469         0.05411494  
Root: 4:         0.02293209         0.02293209         0.05430773  

Iteration:    1   Subspace Size:   19
Root: 1:        -0.04239401        -0.00173554         0.00475834  
Root: 2:        -0.00697982        -0.00471897         0.00974966  
Root: 3:        -0.00272119        -0.00426588         0.00828133  
Root: 4:         0.01739671        -0.00553538         0.01013681  

Iteration:    2   Subspace Size:   23
Root: 1:        -0.04244478        -0.00005078         0.00096151  
Root: 2:        -0.00717796        -0.00019814         0.00315292  
Root: 3:        -0.00286908        -0.00014789         0.00225616  
Root: 4:         0.01716125        -0.00023546         0.00318480  

Iteration:    3   Subspace Size:   27
Root: 1:        -0.04244672        -0.00000194         0.00019008  
Root: 2:        -0.00719461        -0.00001666         0.00066600  
Root: 3:        -0.00287909        -0.00001001         0.00045229  
Root: 4:         0.01713803        -0.00002322         0.00079958  

Iteration:    4   Subspace Size:   31
Root: 1:        -0.04244679        -0.00000007         0.00002903  
Root: 2:        -0.00719534        -0.00000072         0.00013752  
Root: 3:        -0.00287948        -0.00000039         0.00010547  
Root: 4:         0.01713688        -0.00000116         0.00019722  

Iteration:    5   Subspace Size:   35
Root: 1:        -0.04244679        -0.00000000         0.00000433  
Root: 2:        -0.00719537        -0.00000003         0.00002670  
Root: 3:        -0.00287950        -0.00000002         0.00002017  
Root: 4:         0.01713679        -0.00000009         0.00004071  

Iteration:    6   Subspace Size:   39
Root: 1:        -0.04244679        -0.00000000         0.00000080  Converged
Root: 2:        -0.00719537        -0.00000000         0.00000430  
Root: 3:        -0.00287950        -0.00000000         0.00000368  
Root: 4:         0.01713679        -0.00000000         0.00000633  

Iteration:    7   Subspace Size:   42
Root: 1:        -0.04244679        -0.00000000         0.00000061  Converged
Root: 2:        -0.00719537        -0.00000000         0.00000073  Converged
Root: 3:        -0.00287950        -0.00000000         0.00000069  Converged
Root: 4:         0.01713679        -0.00000000         0.00000127  

Iteration:    8   Subspace Size:   43
Root: 1:        -0.04244679        -0.00000000         0.00000061  Converged
Root: 2:        -0.00719537        -0.00000000         0.00000063  Converged
Root: 3:        -0.00287950        -0.00000000         0.00000068  Converged
Root: 4:         0.01713679        -0.00000000         0.00000023  Converged

Davidson converged in 8 iterations
43 sigma vectors were formed

      Davidson Diagonalization Parameters
-----------------------------------------------
Number of roots to find:                    4
Number of guess vectors:                   15
Maximum subspace size:                    300
Number of vectors to save:                  4
Collapse vectors per root:                  2
Number of CSFs:                          2016
Maximum Davidson iterations:              500
Residual convergence:                 1.0e-06
Orthogonality tolerance:              1.0e-12
Use incremental sigma vectors:             No

Davidson memory usage:  12.58 MB

Guess Vectors:
  64 &  63 :  open  :    -0.125435
  64 &  62 :  open  :    -0.088596
  63 &  62 :  open  :    -0.065871
  64 &  61 :  open  :     0.002666
  64 &  59 :  open  :     0.010775
  63 &  61 :  open  :     0.025391
  63 &  59 :  open  :     0.033501
  64 &  58 :  open  :     0.033754
  64 &  60 :  open  :     0.038134
  63 &  58 :  open  :     0.056479
  63 &  60 :  open  :     0.060859
  62 &  61 :  open  :     0.062230
  62 &  59 :  open  :     0.070340
  64 &  56 :  open  :     0.075025
  64 &  57 :  open  :     0.082492

  Root           Eigenvalue       Energy Change        Residual
-------------------------------------------------------------------
Iteration:    0   Subspace Size:   15
Root: 1:        -0.04010814        -0.04010814         0.02206902  
Root: 2:        -0.00070772        -0.00070772         0.02115854  
Root: 3:         0.03647549         0.03647549         0.03012966  
Root: 4:         0.06811602         0.06811602         0.02373674  

Iteration:    1   Subspace Size:   19
Root: 1:        -0.04131040        -0.00120226         0.00347321  
Root: 2:        -0.00189661        -0.00118889         0.00554296  
Root: 3:         0.03398645        -0.00248905         0.01049245  
Root: 4:         0.06586427        -0.00225175         0.01088404  

Iteration:    2   Subspace Size:   23
Root: 1:        -0.04133957        -0.00002917         0.00047887  
Root: 2:        -0.00196897        -0.00007236         0.00122043  
Root: 3:         0.03372396        -0.00026249         0.00159749  
Root: 4:         0.06549672        -0.00036755         0.00485785  

Iteration:    3   Subspace Size:   27
Root: 1:        -0.04134011        -0.00000054         0.00006256  
Root: 2:        -0.00197258        -0.00000360         0.00016317  
Root: 3:         0.03371722        -0.00000674         0.00033867  
Root: 4:         0.06541829        -0.00007842         0.00141876  

Iteration:    4   Subspace Size:   31
Root: 1:        -0.04134012        -0.00000001         0.00000793  
Root: 2:        -0.00197264        -0.00000007         0.00003187  
Root: 3:         0.03371695        -0.00000027         0.00007321  
Root: 4:         0.06541180        -0.00000650         0.00045453  

Iteration:    5   Subspace Size:   35
Root: 1:        -0.04134012        -0.00000000         0.00000110  
Root: 2:        -0.00197265        -0.00000000         0.00000428  
Root: 3:         0.03371693        -0.00000001         0.00001358  
Root: 4:         0.06541119        -0.00000061         0.00011362  

Iteration:    6   Subspace Size:   39
Root: 1:        -0.04134012        -0.00000000         0.00000014  Converged
Root: 2:        -0.00197265        -0.00000000         0.00000059  Converged
Root: 3:         0.03371693        -0.00000000         0.00000269  
Root: 4:         0.06541115        -0.00000004         0.00003509  

Iteration:    7   Subspace Size:   41
Root: 1:        -0.04134012        -0.00000000         0.00000013  Converged
Root: 2:        -0.00197265        -0.00000000         0.00000058  Converged
Root: 3:         0.03371693        -0.00000000         0.00000043  Converged
Root: 4:         0.06541115        -0.00000000         0.00000728  

Iteration:    8   Subspace Size:   42
Root: 1:        -0.04134012        -0.00000000         0.00000013  Converged
Root: 2:        -0.00197265        -0.00000000         0.00000058  Converged
Root: 3:         0.03371693        -0.00000000         0.00000040  Converged
Root: 4:         0.06541115        -0.00000000         0.00000133  

Iteration:    9   Subspace Size:   43
Root: 1:        -0.04134012        -0.00000000         0.00000013  Converged
Root: 2:        -0.00197265        -0.00000000         0.00000057  Converged
Root: 3:         0.03371693        -0.00000000         0.00000040  Converged
Root: 4:         0.06541115        -0.00000000         0.00000026  Converged

 in gcp call
 n=          32
 coors(1) =   -9.28299668419942        2.12696933286095     
 -0.429819204527509     
 coors(2) =   -7.34979321023567        3.22506865441338     
  0.830139093290344     
 elements:            7           6
 gcp_e =   0.000000000000000E+000
 echo:  F
 pbc:  F
 method =pbeh3c              
Davidson converged in 9 iterations
43 sigma vectors were formed

Building Xtilde...

Building Z-vector RHS...

 Generating 2nd functional diffs
Solving CPSCF equations
Using DIIS solver

 Iter         Residual      
------  --------------------
    1      3.817202342440
    2      7.151470695222
    3      1.231295278988
    4      0.128099402265
    5      0.022183879743
    6      0.013318743620
    7      0.005611151581
    8      0.001660992449
    9      0.000452149165
   10      0.000157036420
   11      0.000065917494
   12      0.000040559944
   13      0.000018118375
   14      0.000005561152
   15      0.000001473057
   16      0.000000849850

CPSCF converged

Building X...

Computing grad Generating 2nd functional diffs
 Generating 2nd functional diffs
  Root   Mult.   Total Energy (a.u.)   Ex. Energy (a.u.)     Ex. Energy (eV)     Ex. Energy (nm)        Osc. (a.u.)  
-------------------------------------------------------------------------------------------------------------------
     1  singlet       -779.53291261
     2  triplet       -779.53180593          0.00110667          0.03011415      41171.41623745          0.00000000
     3  singlet       -779.49766118          0.03525143          0.95923994       1292.52562972          0.04073224
     4  singlet       -779.49334531          0.03956730          1.07668071       1151.54120976          0.00136207
     5  triplet       -779.49243846          0.04047415          1.10135737       1125.74015116          0.00000000
     6  singlet       -779.47332903          0.05958358          1.62135142        764.69677718          0.01073580
     7  triplet       -779.45674888          0.07616373          2.07252010        598.22927896          0.00000000
     8  triplet       -779.42505466          0.10785794          2.93496350        422.43871442          0.00000000

Singlet  1: Largest CI coefficients:
  63  &  64 :  open  :   0.573578
  64  &  63 :  open  :   0.573578
  64  &  64 : closed :   0.536467
  63  &  63 : closed :  -0.178668

Triplet  2: Largest CI coefficients:
  63  &  64 :  open  :   0.700351
  64  &  63 :  open  :  -0.700351

Singlet  3: Largest CI coefficients:
  64  &  64 : closed :   0.777208
  63  &  64 :  open  :  -0.375493
  64  &  63 :  open  :  -0.375493
  62  &  63 :  open  :  -0.168892
  63  &  62 :  open  :  -0.168892
  63  &  63 : closed :  -0.102437

Singlet  4: Largest CI coefficients:
  62  &  63 :  open  :   0.567530
  63  &  62 :  open  :   0.567530
  63  &  63 : closed :   0.409925
  64  &  64 : closed :   0.266255
  62  &  64 :  open  :   0.210118
  64  &  62 :  open  :   0.210118

Triplet  5: Largest CI coefficients:
  62  &  63 :  open  :  -0.653787
  63  &  62 :  open  :   0.653787
  62  &  64 :  open  :  -0.263261
  64  &  62 :  open  :   0.263261

Singlet  6: Largest CI coefficients:
  63  &  63 : closed :  -0.871798
  62  &  63 :  open  :   0.274245
  63  &  62 :  open  :   0.274245
  62  &  64 :  open  :   0.133437
  64  &  62 :  open  :   0.133437
  63  &  64 :  open  :  -0.113247
  64  &  63 :  open  :  -0.113247

Triplet  7: Largest CI coefficients:
  62  &  64 :  open  :   0.631554
  64  &  62 :  open  :  -0.631554
  62  &  63 :  open  :  -0.255425
  63  &  62 :  open  :   0.255425
  59  &  62 :  open  :  -0.120727
  62  &  59 :  open  :   0.120727
  61  &  62 :  open  :  -0.112728
  62  &  61 :  open  :   0.112728

Triplet  8: Largest CI coefficients:
  61  &  64 :  open  :  -0.498453
  64  &  61 :  open  :   0.498453
  61  &  63 :  open  :  -0.483122
  63  &  61 :  open  :   0.483122

Singlet state dipole moments:

  Root       Dx         Dy         Dz         |D|  (Debye)
------------------------------------------------------------
     1   -13.2533    -0.8850     2.1708    13.4590
     2    -2.9368    -2.2172     2.4505     4.4211
     3   -10.9319     0.9566    -0.8117    11.0036
     4   -24.4913     0.9030     2.3909    24.6243

Triplet state dipole moments:

  Root       Dx         Dy         Dz         |D|  (Debye)
------------------------------------------------------------
     1   -13.7907    -0.8979     2.3721    14.0220
     2   -10.6274     1.6425    -1.8924    10.9188
     3     2.1090    -0.5176    -1.1755     2.4694
     4     1.9355    -2.0971     0.4607     2.8907

Transition dipole moments between singlet states:

    Transition       Tx         Ty         Tz         |T| (a.u.)
------------------------------------------------------------------
     1 ->    2     1.3074    -0.1439    -0.0566     1.3165
     1 ->    3     0.2243     0.0168    -0.0321     0.2272
     1 ->    4     0.5171    -0.0309    -0.0436     0.5199
     2 ->    3     1.3852    -0.4724     0.4343     1.5266
     2 ->    4    -1.4077     0.0492     0.2428     1.4294
     3 ->    4     1.4933     0.2410    -0.6927     1.6637

Transition dipole moments between triplet states:

    Transition       Tx         Ty         Tz         |T| (a.u.)
------------------------------------------------------------------
     1 ->    2    -0.1177     0.0348     0.0179     0.1240
     1 ->    3     0.2804    -0.0405    -0.0005     0.2833
     1 ->    4    -0.0019    -0.3440     0.5179     0.6217
     2 ->    3    -0.8367     0.0813     0.0731     0.8438
     2 ->    4    -0.4152     0.1690    -0.0827     0.4558
     3 ->    4     0.3083    -0.1031     0.0523     0.3293

Magnetic transition dipole moments and rotational strengths:

 Transition      Lx         Ly         Lz       R(len)     R(vel) (a.u.)
------------------------------------------------------------------------
 1 ->    2     0.4009     0.0611     0.0012    -0.5153     1.9634
 1 ->    3     0.1338    -0.2909     0.2596    -0.0168    -0.1426
 1 ->    4     0.2646    -0.2339     0.1395    -0.1380    -0.1542

Electric transition quadrupole moments (Cartesian):

 Transition      Qxy        Qxz        Qyz        Qxx        Qyy        Qzz       norm (a.u.)
----------------------------------------------------------------------------------------------
 1 ->    2     0.4348    -0.0305     0.0189    -3.7183     0.1760    -0.3933     3.7685
 1 ->    3    -0.1488     0.1267     0.0653    -0.9552     0.0394    -0.1717     0.9929
 1 ->    4     0.8214    -0.4062    -0.1712    -4.1351    -0.3006     0.5516     4.2851


|FINAL Target State Energy: -779.497661179879 a.u.
 Energy calculation finished, energy: -7.794933453E+02

Converting Cartesians to HDLC
 Wolfe conditions fulfilled, increasing trust radius
Testing convergence  in cycle    4
    Energy  2.4477E-03 Target: 5.0000E-04 converged?   no
  Max step  7.8723E-02 Target: 4.0000E-03 converged?   no
  RMS step  1.7181E-02 Target: 2.6667E-03 converged?   no
  Max grad  2.7430E-02 Target: 1.0000E-03 converged?   no
  RMS grad  7.3405E-03 Target: 6.6667E-04 converged?   no
 Predicted step length 7.9355E-02
 Trust radius          5.0000E-01

Converting HDLC to Cartesians
 in gcp call
 n=          32
 coors(1) =   -9.26578974904777        2.11037448504806     
 -0.478501375325866     
 coors(2) =   -7.37654632586069        3.24395126706833     
  0.816537434501464     
 elements:            7           6
 gcp_e =    1.00000000000000     
 echo:  F
 pbc:  F
 method =pbeh3c              
RMSD coordinate change for step 4 is  8.209e-02
DFTD Energy:    -0.0209831 hartree
gCP Energy:     0.0539219 hartree
| Total AOs: 316    Total MOs: 298
Setting up the DFT grid...
| time to set the grid = 0.05 s
DFT grid points: 367812 (11494 points/atom)

                      *** Start SCF Iterations ***

 Iter     DIIS Error       Energy change      Electrons        XC Energy           Energy        Time(s)
----------------------------------------------------------------------------------------------------------
Initial temperature is 0.250000
| Skip purify step
|    1     0.0285827422    -772.1314497500   125.9740517732   -63.8515240120    -772.1314497500     1.35  
|    2     0.0029250860      -0.0300487930   126.0000211106   -63.8695872687    -772.1614985430     1.25  
|    3     0.0047912539      -0.0000833794   126.0000211570   -63.8518607990    -772.1615819224     1.22  
|    4     0.0006427222      -0.0004752885   126.0000211135   -63.8605963397    -772.1620572109     1.20  
|    5     0.0003493751      -0.0000120621   126.0000210885   -63.8617241693    -772.1620692729     1.17  
|    6     0.0001868890      -0.0000059405   126.0000210962   -63.8611414197    -772.1620752134     1.15  
|    7     0.0000790855      -0.0000019162   126.0000210931   -63.8611431235    -772.1620771296     1.13  
|    8     0.0000315131      -0.0000002469   126.0000210935   -63.8611030023    -772.1620773765     1.11  
----------------------------------------------------------------------------------------------------------
FINAL ENERGY: -772.1620773765 a.u.
Fractional Occupation Entropy: 0.0000000000
Mermin Free Energy:            -772.1620773765
DISPERSION CONTRIBUTION TO ENERGY: -0.0209830644 a.u.
GCP BSSE CORRECTION: 0.0539218938 a.u.
HOMO-LUMO GAP: 0.476 eV
CENTER OF MASS: {-0.058620, -0.092796, 0.039195} ANGS
DIPOLE MOMENT: {-9.306062, -0.448380, -0.853211} (|D| = 9.355843) DEBYE

Running Mulliken population analysis...


  Restricted hh-TDA Parameters
--------------------------------------------
Number of occupied orbitals:            64
Number of virtual orbitals:            234
Number of molecular orbitals:          298
Number of basis functions:             316
Multiplicity of target state:      singlet

 Generating 2nd functional diffs
Reference energy:             -779.4928005817
Number of electrons:           128.0000214283
XC energy:                     -65.1753795122

      Davidson Diagonalization Parameters
-----------------------------------------------
Number of roots to find:                    4
Number of guess vectors:                   15
Maximum subspace size:                    300
Number of vectors to save:                  4
Collapse vectors per root:                  2
Number of CSFs:                          2080
Maximum Davidson iterations:              500
Residual convergence:                 1.0e-06
Orthogonality tolerance:              1.0e-12
Use incremental sigma vectors:             No

Davidson memory usage:  12.89 MB

Guess Vectors:
  64 &  64 : closed :    -0.140909
  64 &  63 :  open  :    -0.122338
  63 &  63 : closed :    -0.103767
  64 &  62 :  open  :    -0.086446
  63 &  62 :  open  :    -0.067876
  62 &  62 : closed :    -0.031984
  64 &  61 :  open  :     0.005243
  64 &  59 :  open  :     0.015314
  63 &  61 :  open  :     0.023814
  63 &  59 :  open  :     0.033885
  64 &  58 :  open  :     0.037639
  64 &  60 :  open  :     0.041907
  63 &  58 :  open  :     0.056210
  62 &  61 :  open  :     0.059705
  63 &  60 :  open  :     0.060478

  Root           Eigenvalue       Energy Change        Residual
-------------------------------------------------------------------
Iteration:    0   Subspace Size:   15
Root: 1:        -0.03720221        -0.03720221         0.02606079  
Root: 2:        -0.00255981        -0.00255981         0.02635978  
Root: 3:         0.00825254         0.00825254         0.05808760  
Root: 4:         0.02162881         0.02162881         0.05535513  

Iteration:    1   Subspace Size:   19
Root: 1:        -0.03876246        -0.00156025         0.00476995  
Root: 2:        -0.00419397        -0.00163416         0.00779022  
Root: 3:         0.00073879        -0.00751375         0.01080222  
Root: 4:         0.01598998        -0.00563883         0.01020757  

Iteration:    2   Subspace Size:   23
Root: 1:        -0.03881477        -0.00005231         0.00103412  
Root: 2:        -0.00432601        -0.00013204         0.00239498  
Root: 3:         0.00048511        -0.00025367         0.00364661  
Root: 4:         0.01574982        -0.00024016         0.00295791  

Iteration:    3   Subspace Size:   27
Root: 1:        -0.03881712        -0.00000235         0.00020948  
Root: 2:        -0.00433734        -0.00001133         0.00047490  
Root: 3:         0.00046265        -0.00002246         0.00080251  
Root: 4:         0.01572984        -0.00001999         0.00073467  

Iteration:    4   Subspace Size:   31
Root: 1:        -0.03881721        -0.00000008         0.00003051  
Root: 2:        -0.00433778        -0.00000044         0.00008932  
Root: 3:         0.00046164        -0.00000101         0.00016716  
Root: 4:         0.01572886        -0.00000097         0.00017046  

Iteration:    5   Subspace Size:   35
Root: 1:        -0.03881721        -0.00000000         0.00000491  
Root: 2:        -0.00433779        -0.00000001         0.00001893  
Root: 3:         0.00046160        -0.00000005         0.00003854  
Root: 4:         0.01572880        -0.00000007         0.00004089  

Iteration:    6   Subspace Size:   39
Root: 1:        -0.03881721        -0.00000000         0.00000094  Converged
Root: 2:        -0.00433779        -0.00000000         0.00000330  
Root: 3:         0.00046160        -0.00000000         0.00000592  
Root: 4:         0.01572880        -0.00000000         0.00000629  

Iteration:    7   Subspace Size:   42
Root: 1:        -0.03881721        -0.00000000         0.00000071  Converged
Root: 2:        -0.00433779        -0.00000000         0.00000065  Converged
Root: 3:         0.00046160        -0.00000000         0.00000095  Converged
Root: 4:         0.01572880        -0.00000000         0.00000123  

Iteration:    8   Subspace Size:   43
Root: 1:        -0.03881721        -0.00000000         0.00000071  Converged
Root: 2:        -0.00433779        -0.00000000         0.00000065  Converged
Root: 3:         0.00046160        -0.00000000         0.00000081  Converged
Root: 4:         0.01572880        -0.00000000         0.00000022  Converged

Davidson converged in 8 iterations
43 sigma vectors were formed

      Davidson Diagonalization Parameters
-----------------------------------------------
Number of roots to find:                    4
Number of guess vectors:                   15
Maximum subspace size:                    300
Number of vectors to save:                  4
Collapse vectors per root:                  2
Number of CSFs:                          2016
Maximum Davidson iterations:              500
Residual convergence:                 1.0e-06
Orthogonality tolerance:              1.0e-12
Use incremental sigma vectors:             No

Davidson memory usage:  12.58 MB

Guess Vectors:
  64 &  63 :  open  :    -0.122338
  64 &  62 :  open  :    -0.086446
  63 &  62 :  open  :    -0.067876
  64 &  61 :  open  :     0.005243
  64 &  59 :  open  :     0.015314
  63 &  61 :  open  :     0.023814
  63 &  59 :  open  :     0.033885
  64 &  58 :  open  :     0.037639
  64 &  60 :  open  :     0.041907
  63 &  58 :  open  :     0.056210
  62 &  61 :  open  :     0.059705
  63 &  60 :  open  :     0.060478
  62 &  59 :  open  :     0.069776
  64 &  56 :  open  :     0.075061
  64 &  57 :  open  :     0.085665

  Root           Eigenvalue       Energy Change        Residual
-------------------------------------------------------------------
Iteration:    0   Subspace Size:   15
Root: 1:        -0.03778512        -0.03778512         0.02174937  
Root: 2:        -0.00234928        -0.00234928         0.02062409  
Root: 3:         0.03931296         0.03931296         0.03150944  
Root: 4:         0.06927760         0.06927760         0.02475214  

Iteration:    1   Subspace Size:   19
Root: 1:        -0.03896773        -0.00118261         0.00346717  
Root: 2:        -0.00348303        -0.00113375         0.00522490  
Root: 3:         0.03644724        -0.00286572         0.01183835  
Root: 4:         0.06680228        -0.00247532         0.01175303  

Iteration:    2   Subspace Size:   23
Root: 1:        -0.03899699        -0.00002926         0.00049237  
Root: 2:        -0.00354867        -0.00006565         0.00120874  
Root: 3:         0.03611773        -0.00032951         0.00187623  
Root: 4:         0.06636983        -0.00043245         0.00508307  

Iteration:    3   Subspace Size:   27
Root: 1:        -0.03899758        -0.00000059         0.00006776  
Root: 2:        -0.00355220        -0.00000353         0.00016663  
Root: 3:         0.03610827        -0.00000946         0.00040728  
Root: 4:         0.06628469        -0.00008514         0.00155558  

Iteration:    4   Subspace Size:   31
Root: 1:        -0.03899759        -0.00000001         0.00000911  
Root: 2:        -0.00355227        -0.00000007         0.00003211  
Root: 3:         0.03610787        -0.00000040         0.00009263  
Root: 4:         0.06627699        -0.00000771         0.00052235  

Iteration:    5   Subspace Size:   35
Root: 1:        -0.03899759        -0.00000000         0.00000135  
Root: 2:        -0.00355227        -0.00000000         0.00000431  
Root: 3:         0.03610785        -0.00000002         0.00001740  
Root: 4:         0.06627621        -0.00000078         0.00013084  

Iteration:    6   Subspace Size:   39
Root: 1:        -0.03899759        -0.00000000         0.00000017  Converged
Root: 2:        -0.00355227        -0.00000000         0.00000062  Converged
Root: 3:         0.03610785        -0.00000000         0.00000324  
Root: 4:         0.06627616        -0.00000005         0.00003915  

Iteration:    7   Subspace Size:   41
Root: 1:        -0.03899759        -0.00000000         0.00000015  Converged
Root: 2:        -0.00355227        -0.00000000         0.00000060  Converged
Root: 3:         0.03610785        -0.00000000         0.00000055  Converged
Root: 4:         0.06627615        -0.00000000         0.00000796  

Iteration:    8   Subspace Size:   42
Root: 1:        -0.03899759        -0.00000000         0.00000015  Converged
Root: 2:        -0.00355227        -0.00000000         0.00000060  Converged
Root: 3:         0.03610785        -0.00000000         0.00000046  Converged
Root: 4:         0.06627615        -0.00000000         0.00000148  

Iteration:    9   Subspace Size:   43
Root: 1:        -0.03899759         0.00000000         0.00000015  Converged
Root: 2:        -0.00355227        -0.00000000         0.00000060  Converged
Root: 3:         0.03610785        -0.00000000         0.00000046  Converged
Root: 4:         0.06627615        -0.00000000         0.00000028  Converged

 in gcp call
 n=          32
 coors(1) =   -9.26578974904777        2.11037448504806     
 -0.478501375325866     
 coors(2) =   -7.37654632586069        3.24395126706833     
  0.816537434501464     
 elements:            7           6
 gcp_e =   0.000000000000000E+000
 echo:  F
 pbc:  F
 method =pbeh3c              
Davidson converged in 9 iterations
43 sigma vectors were formed

Building Xtilde...

Building Z-vector RHS...

 Generating 2nd functional diffs
Solving CPSCF equations
Using DIIS solver

 Iter         Residual      
------  --------------------
    1      5.431110089038
    2     11.933358548704
    3      1.255873009410
    4      0.150845860324
    5      0.058123591262
    6      0.022083987710
    7      0.006105401606
    8      0.001557870623
    9      0.000444515099
   10      0.000293448162
   11      0.000133319792
   12      0.000058676836
   13      0.000032679663
   14      0.000008760048
   15      0.000001887241
   16      0.000000842113

CPSCF converged

Building X...

Computing grad Generating 2nd functional diffs
 Generating 2nd functional diffs
  Root   Mult.   Total Energy (a.u.)   Ex. Energy (a.u.)     Ex. Energy (eV)     Ex. Energy (nm)        Osc. (a.u.)  
-------------------------------------------------------------------------------------------------------------------
     1  triplet       -779.53179817
     2  singlet       -779.53161779          0.00018038          0.00490844     252593.93022844          0.00000000
     3  singlet       -779.49713837          0.03465980          0.94314090       1314.58852123          0.00000000
     4  triplet       -779.49635286          0.03544532          0.96451596       1285.45536255          0.00263350
     5  singlet       -779.49233899          0.03945919          1.07373890       1154.69617557          0.00000000
     6  singlet       -779.47707179          0.05472639          1.48918046        832.56679621          0.00000000
     7  triplet       -779.45669273          0.07510544          2.04372263        606.65874632          0.04026521
     8  triplet       -779.42652443          0.10527374          2.86464385        432.80849962          0.01204563

Triplet  1: Largest CI coefficients:
  63  &  64 :  open  :   0.700115
  64  &  63 :  open  :  -0.700115

Singlet  2: Largest CI coefficients:
  63  &  64 :  open  :  -0.610881
  64  &  63 :  open  :  -0.610881
  64  &  64 : closed :  -0.441734
  63  &  63 : closed :   0.186913

Singlet  3: Largest CI coefficients:
  62  &  63 :  open  :   0.612316
  63  &  62 :  open  :   0.612316
  63  &  63 : closed :   0.339730
  62  &  64 :  open  :   0.197189
  64  &  62 :  open  :   0.197189
  64  &  64 : closed :  -0.160539

Triplet  4: Largest CI coefficients:
  62  &  63 :  open  :  -0.670479
  63  &  62 :  open  :   0.670479
  62  &  64 :  open  :  -0.216972
  64  &  62 :  open  :   0.216972

Singlet  5: Largest CI coefficients:
  64  &  64 : closed :  -0.857223
  63  &  64 :  open  :   0.302614
  64  &  63 :  open  :   0.302614
  62  &  63 :  open  :  -0.142357
  63  &  62 :  open  :  -0.142357

Singlet  6: Largest CI coefficients:
  63  &  63 : closed :   0.904710
  62  &  63 :  open  :  -0.232686
  63  &  62 :  open  :  -0.232686
  63  &  64 :  open  :   0.115426
  64  &  63 :  open  :   0.115426

Triplet  7: Largest CI coefficients:
  62  &  64 :  open  :  -0.647393
  64  &  62 :  open  :   0.647393
  62  &  63 :  open  :   0.209031
  63  &  62 :  open  :  -0.209031
  61  &  62 :  open  :   0.120169
  62  &  61 :  open  :  -0.120169
  59  &  62 :  open  :   0.115148
  62  &  59 :  open  :  -0.115148

Triplet  8: Largest CI coefficients:
  61  &  63 :  open  :   0.587849
  63  &  61 :  open  :  -0.587849
  61  &  64 :  open  :   0.369527
  64  &  61 :  open  :  -0.369527

Singlet state dipole moments:

  Root       Dx         Dy         Dz         |D|  (Debye)
------------------------------------------------------------
     1   -13.4984    -0.8467     2.1813    13.6997
     2   -11.4886     1.3610    -1.1080    11.6218
     3    -1.3455    -2.4186     2.6230     3.8131
     4   -25.2104     0.7701     2.5725    25.3530

Triplet state dipole moments:

  Root       Dx         Dy         Dz         |D|  (Debye)
------------------------------------------------------------
     1   -13.7130    -0.8723     2.3352    13.9377
     2   -10.6861     1.7505    -1.7973    10.9767
     3     2.5374    -0.4631    -1.0386     2.7806
     4    -0.1740    -2.0558     0.4498     2.1116

Transition dipole moments between singlet states:

    Transition       Tx         Ty         Tz         |T| (a.u.)
------------------------------------------------------------------
     1 ->    2     0.3275    -0.0644    -0.0044     0.3338
     1 ->    3     0.8919    -0.0644    -0.0680     0.8968
     1 ->    4     0.4130    -0.0077    -0.0316     0.4143
     2 ->    3     0.6515    -0.3104     0.3430     0.7990
     2 ->    4    -1.6926    -0.1912     0.6025     1.8068
     3 ->    4    -0.6558     0.1681    -0.1080     0.6855

Transition dipole moments between triplet states:

    Transition       Tx         Ty         Tz         |T| (a.u.)
------------------------------------------------------------------
     1 ->    2    -0.0861     0.0380     0.0092     0.0945
     1 ->    3    -0.1981     0.0367    -0.0056     0.2016
     1 ->    4    -0.0816     0.4329    -0.5606     0.7130
     2 ->    3     0.6023    -0.0466    -0.0738     0.6086
     2 ->    4     0.4922    -0.2098     0.0851     0.5418
     3 ->    4     0.2044    -0.0728     0.0282     0.2188

Magnetic transition dipole moments and rotational strengths:

 Transition      Lx         Ly         Lz       R(len)     R(vel) (a.u.)
------------------------------------------------------------------------
 1 ->    2     0.0559     0.2954    -0.2506    -0.0004    -0.1463
 1 ->    3     0.4182    -0.0983     0.1545    -0.3688   -23.7059
 1 ->    4     0.2584    -0.2035     0.1369    -0.1039    -0.0863

Electric transition quadrupole moments (Cartesian):

 Transition      Qxy        Qxz        Qyz        Qxx        Qyy        Qzz       norm (a.u.)
----------------------------------------------------------------------------------------------
 1 ->    2     0.2410    -0.0816    -0.0460    -0.3619     0.0558    -0.0921     0.4577
 1 ->    3     0.1508     0.1066     0.0630    -2.6244     0.2121    -0.4989     2.6869
 1 ->    4     0.7687    -0.3636    -0.1794    -3.4320    -0.2999     0.5426     3.5942


|FINAL Target State Energy: -779.497138374743 a.u.
 Energy calculation finished, energy: -7.794923390E+02

Converting Cartesians to HDLC
 Rejecting step, energy  1.006E-03 higher
 E,Eold  -779.492338985652       -779.493345310191     
 Total number of bad steps:     1
 Trust radius          3.9678E-02

Converting HDLC to Cartesians
 in gcp call
 n=          32
 coors(1) =   -9.27542124262986        2.11881819144229     
 -0.454220958029544     
 coors(2) =   -7.36410621819959        3.23479736428703     
  0.823449994815101     
 elements:            7           6
 gcp_e =    1.00000000000000     
 echo:  F
 pbc:  F
 method =pbeh3c              
RMSD coordinate change for step 5 is  4.106e-02
DFTD Energy:    -0.0209797 hartree
gCP Energy:     0.0538953 hartree
| Total AOs: 316    Total MOs: 298
Setting up the DFT grid...
| time to set the grid = 0.05 s
DFT grid points: 367822 (11494 points/atom)

                      *** Start SCF Iterations ***

 Iter     DIIS Error       Energy change      Electrons        XC Energy           Energy        Time(s)
----------------------------------------------------------------------------------------------------------
Initial temperature is 0.250000
| Skip purify step
|    1     0.0143711322    -772.1664398515   126.0001791559   -63.8646612923    -772.1664398515     1.37  
|    2     0.0011729470      +0.0056972831   126.0000024291   -63.8628634363    -772.1607425684     1.25  
|    3     0.0022081280      -0.0000231990   126.0000024414   -63.8671772502    -772.1607657674     1.22  
|    4     0.0003022200      -0.0001062607   126.0000024701   -63.8642199452    -772.1608720281     1.20  
|    5     0.0001656985      -0.0000023069   126.0000024691   -63.8643950391    -772.1608743349     1.16  
|    6     0.0000808213      -0.0000014775   126.0000024721   -63.8645042227    -772.1608758124     1.16  
|    7     0.0000371748      -0.0000003280   126.0000024727   -63.8644234456    -772.1608761404     1.13  
----------------------------------------------------------------------------------------------------------
FINAL ENERGY: -772.1608761404 a.u.
Fractional Occupation Entropy: 0.0000000000
Mermin Free Energy:            -772.1608761404
DISPERSION CONTRIBUTION TO ENERGY: -0.0209797153 a.u.
GCP BSSE CORRECTION: 0.0538952568 a.u.
HOMO-LUMO GAP: 0.537 eV
CENTER OF MASS: {-0.058921, -0.097074, 0.031577} ANGS
DIPOLE MOMENT: {-9.323900, -0.323936, -0.645013} (|D| = 9.351796) DEBYE

Running Mulliken population analysis...


  Restricted hh-TDA Parameters
--------------------------------------------
Number of occupied orbitals:            64
Number of virtual orbitals:            234
Number of molecular orbitals:          298
Number of basis functions:             316
Multiplicity of target state:      singlet

 Generating 2nd functional diffs
Reference energy:             -779.4918166552
Number of electrons:           128.0000025131
XC energy:                     -65.1787700242

      Davidson Diagonalization Parameters
-----------------------------------------------
Number of roots to find:                    4
Number of guess vectors:                   15
Maximum subspace size:                    300
Number of vectors to save:                  4
Collapse vectors per root:                  2
Number of CSFs:                          2080
Maximum Davidson iterations:              500
Residual convergence:                 1.0e-06
Orthogonality tolerance:              1.0e-12
Use incremental sigma vectors:             No

Davidson memory usage:  12.89 MB

Guess Vectors:
  64 &  64 : closed :    -0.144374
  64 &  63 :  open  :    -0.123782
  63 &  63 : closed :    -0.103190
  64 &  62 :  open  :    -0.087392
  63 &  62 :  open  :    -0.066800
  62 &  62 : closed :    -0.030410
  64 &  61 :  open  :     0.004043
  64 &  59 :  open  :     0.013208
  63 &  61 :  open  :     0.024636
  63 &  59 :  open  :     0.033800
  64 &  58 :  open  :     0.035769
  64 &  60 :  open  :     0.040127
  63 &  58 :  open  :     0.056361
  63 &  60 :  open  :     0.060719
  62 &  61 :  open  :     0.061025

  Root           Eigenvalue       Energy Change        Residual
-------------------------------------------------------------------
Iteration:    0   Subspace Size:   15
Root: 1:        -0.03874378        -0.03874378         0.02682618  
Root: 2:        -0.00209489        -0.00209489         0.02777869  
Root: 3:         0.00480294         0.00480294         0.05766846  
Root: 4:         0.02227223         0.02227223         0.05477255  

Iteration:    1   Subspace Size:   19
Root: 1:        -0.04038030        -0.00163652         0.00474801  
Root: 2:        -0.00431414        -0.00221925         0.00868294  
Root: 3:        -0.00206259        -0.00686553         0.00974383  
Root: 4:         0.01669199        -0.00558024         0.01015199  

Iteration:    2   Subspace Size:   23
Root: 1:        -0.04043160        -0.00005130         0.00099673  
Root: 2:        -0.00447613        -0.00016199         0.00291748  
Root: 3:        -0.00226537        -0.00020278         0.00290432  
Root: 4:         0.01645548        -0.00023651         0.00307607  

Iteration:    3   Subspace Size:   27
Root: 1:        -0.04043374        -0.00000214         0.00020000  
Root: 2:        -0.00449152        -0.00001540         0.00061069  
Root: 3:        -0.00228001        -0.00001464         0.00060713  
Root: 4:         0.01643382        -0.00002166         0.00076531  

Iteration:    4   Subspace Size:   31
Root: 1:        -0.04043381        -0.00000008         0.00002990  
Root: 2:        -0.00449218        -0.00000065         0.00011751  
Root: 3:        -0.00228060        -0.00000059         0.00013545  
Root: 4:         0.01643277        -0.00000105         0.00018243  

Iteration:    5   Subspace Size:   35
Root: 1:        -0.04043382        -0.00000000         0.00000463  
Root: 2:        -0.00449220        -0.00000002         0.00002524  
Root: 3:        -0.00228063        -0.00000003         0.00002786  
Root: 4:         0.01643269        -0.00000008         0.00004068  

Iteration:    6   Subspace Size:   39
Root: 1:        -0.04043382        -0.00000000         0.00000088  Converged
Root: 2:        -0.00449220        -0.00000000         0.00000425  
Root: 3:        -0.00228063        -0.00000000         0.00000443  
Root: 4:         0.01643269        -0.00000000         0.00000622  

Iteration:    7   Subspace Size:   42
Root: 1:        -0.04043382        -0.00000000         0.00000066  Converged
Root: 2:        -0.00449220        -0.00000000         0.00000080  Converged
Root: 3:        -0.00228063        -0.00000000         0.00000069  Converged
Root: 4:         0.01643269        -0.00000000         0.00000123  

Iteration:    8   Subspace Size:   43
Root: 1:        -0.04043382        -0.00000000         0.00000066  Converged
Root: 2:        -0.00449220        -0.00000000         0.00000075  Converged
Root: 3:        -0.00228063        -0.00000000         0.00000058  Converged
Root: 4:         0.01643269        -0.00000000         0.00000023  Converged

Davidson converged in 8 iterations
43 sigma vectors were formed

      Davidson Diagonalization Parameters
-----------------------------------------------
Number of roots to find:                    4
Number of guess vectors:                   15
Maximum subspace size:                    300
Number of vectors to save:                  4
Collapse vectors per root:                  2
Number of CSFs:                          2016
Maximum Davidson iterations:              500
Residual convergence:                 1.0e-06
Orthogonality tolerance:              1.0e-12
Use incremental sigma vectors:             No

Davidson memory usage:  12.58 MB

Guess Vectors:
  64 &  63 :  open  :    -0.123782
  64 &  62 :  open  :    -0.087392
  63 &  62 :  open  :    -0.066800
  64 &  61 :  open  :     0.004043
  64 &  59 :  open  :     0.013208
  63 &  61 :  open  :     0.024636
  63 &  59 :  open  :     0.033800
  64 &  58 :  open  :     0.035769
  64 &  60 :  open  :     0.040127
  63 &  58 :  open  :     0.056361
  63 &  60 :  open  :     0.060719
  62 &  61 :  open  :     0.061025
  62 &  59 :  open  :     0.070190
  64 &  56 :  open  :     0.075125
  64 &  57 :  open  :     0.084105

  Root           Eigenvalue       Energy Change        Residual
-------------------------------------------------------------------
Iteration:    0   Subspace Size:   15
Root: 1:        -0.03885005        -0.03885005         0.02190906  
Root: 2:        -0.00142666        -0.00142666         0.02088604  
Root: 3:         0.03799043         0.03799043         0.03080703  
Root: 4:         0.06891048         0.06891048         0.02426006  

Iteration:    1   Subspace Size:   19
Root: 1:        -0.04004249        -0.00119243         0.00346908  
Root: 2:        -0.00258811        -0.00116146         0.00538149  
Root: 3:         0.03532198        -0.00266845         0.01117593  
Root: 4:         0.06653588        -0.00237460         0.01131597  

Iteration:    2   Subspace Size:   23
Root: 1:        -0.04007173        -0.00002925         0.00048561  
Root: 2:        -0.00265700        -0.00006889         0.00121689  
Root: 3:         0.03502680        -0.00029518         0.00173802  
Root: 4:         0.06613969        -0.00039619         0.00500715  

Iteration:    3   Subspace Size:   27
Root: 1:        -0.04007230        -0.00000057         0.00006458  
Root: 2:        -0.00266059        -0.00000358         0.00016505  
Root: 3:         0.03501873        -0.00000806         0.00037305  
Root: 4:         0.06605717        -0.00008253         0.00152187  

Iteration:    4   Subspace Size:   31
Root: 1:        -0.04007231        -0.00000001         0.00000836  
Root: 2:        -0.00266066        -0.00000007         0.00003197  
Root: 3:         0.03501840        -0.00000033         0.00008257  
Root: 4:         0.06604967        -0.00000749         0.00049890  

Iteration:    5   Subspace Size:   35
Root: 1:        -0.04007231        -0.00000000         0.00000118  
Root: 2:        -0.00266066        -0.00000000         0.00000428  
Root: 3:         0.03501838        -0.00000002         0.00001550  
Root: 4:         0.06604895        -0.00000072         0.00012602  

Iteration:    6   Subspace Size:   39
Root: 1:        -0.04007231        -0.00000000         0.00000015  Converged
Root: 2:        -0.00266066        -0.00000000         0.00000060  Converged
Root: 3:         0.03501838        -0.00000000         0.00000294  
Root: 4:         0.06604890        -0.00000005         0.00003893  

Iteration:    7   Subspace Size:   41
Root: 1:        -0.04007231        -0.00000000         0.00000013  Converged
Root: 2:        -0.00266066        -0.00000000         0.00000058  Converged
Root: 3:         0.03501838        -0.00000000         0.00000048  Converged
Root: 4:         0.06604890        -0.00000000         0.00000767  

Iteration:    8   Subspace Size:   42
Root: 1:        -0.04007231         0.00000000         0.00000013  Converged
Root: 2:        -0.00266066        -0.00000000         0.00000058  Converged
Root: 3:         0.03501838        -0.00000000         0.00000043  Converged
Root: 4:         0.06604890        -0.00000000         0.00000137  

Iteration:    9   Subspace Size:   43
Root: 1:        -0.04007231        -0.00000000         0.00000013  Converged
Root: 2:        -0.00266066        -0.00000000         0.00000057  Converged
Root: 3:         0.03501838        -0.00000000         0.00000043  Converged
Root: 4:         0.06604890        -0.00000000         0.00000026  Converged

 in gcp call
 n=          32
 coors(1) =   -9.27542124262986        2.11881819144229     
 -0.454220958029544     
 coors(2) =   -7.36410621819959        3.23479736428703     
  0.823449994815101     
 elements:            7           6
 gcp_e =   0.000000000000000E+000
 echo:  F
 pbc:  F
 method =pbeh3c              
Davidson converged in 9 iterations
43 sigma vectors were formed

Building Xtilde...

Building Z-vector RHS...

 Generating 2nd functional diffs
Solving CPSCF equations
Using DIIS solver

 Iter         Residual      
------  --------------------
    1      4.678680878547
    2      9.831556479639
    3      1.278950006511
    4      0.143648020037
    5      0.045139902234
    6      0.019631781293
    7      0.006894739460
    8      0.001489341016
    9      0.000567809857
   10      0.000284993999
   11      0.000123302564
   12      0.000057318116
   13      0.000030053214
   14      0.000007641126
   15      0.000001611394
   16      0.000000705611

CPSCF converged

Building X...

Computing grad Generating 2nd functional diffs
 Generating 2nd functional diffs
  Root   Mult.   Total Energy (a.u.)   Ex. Energy (a.u.)     Ex. Energy (eV)     Ex. Energy (nm)        Osc. (a.u.)  
-------------------------------------------------------------------------------------------------------------------
     1  singlet       -779.53225047
     2  triplet       -779.53188896          0.00036151          0.00983721     126035.97201182          0.00000000
     3  singlet       -779.49630886          0.03594162          0.97802095       1267.70516022          0.01695681
     4  triplet       -779.49447731          0.03777316          1.02785977       1206.23672552          0.00000000
     5  singlet       -779.49409729          0.03815319          1.03820084       1194.22192990          0.01477334
     6  singlet       -779.47538397          0.05686651          1.54741611        801.23387583          0.00831321
     7  triplet       -779.45679827          0.07545220          2.05315850        603.87067378          0.00000000
     8  triplet       -779.42576775          0.10648272          2.89754167        427.89452122          0.00000000

Singlet  1: Largest CI coefficients:
  63  &  64 :  open  :  -0.594898
  64  &  63 :  open  :  -0.594898
  64  &  64 : closed :  -0.485663
  63  &  63 : closed :   0.182409

Triplet  2: Largest CI coefficients:
  63  &  64 :  open  :  -0.700211
  64  &  63 :  open  :   0.700211

Singlet  3: Largest CI coefficients:
  64  &  64 : closed :  -0.526866
  62  &  63 :  open  :   0.463672
  63  &  62 :  open  :   0.463672
  63  &  63 : closed :   0.292025
  63  &  64 :  open  :   0.250731
  64  &  63 :  open  :   0.250731
  62  &  64 :  open  :   0.176072
  64  &  62 :  open  :   0.176072

Triplet  4: Largest CI coefficients:
  62  &  63 :  open  :   0.663255
  63  &  62 :  open  :  -0.663255
  62  &  64 :  open  :   0.238305
  64  &  62 :  open  :  -0.238305

Singlet  5: Largest CI coefficients:
  64  &  64 : closed :  -0.668035
  62  &  63 :  open  :  -0.398279
  63  &  62 :  open  :  -0.398279
  63  &  63 : closed :  -0.251097
  63  &  64 :  open  :   0.240528
  64  &  63 :  open  :   0.240528
  62  &  64 :  open  :  -0.116325
  64  &  62 :  open  :  -0.116325

Singlet  6: Largest CI coefficients:
  63  &  63 : closed :   0.888763
  62  &  63 :  open  :  -0.256214
  63  &  62 :  open  :  -0.256214
  63  &  64 :  open  :   0.114428
  64  &  63 :  open  :   0.114428
  62  &  64 :  open  :  -0.108375
  64  &  62 :  open  :  -0.108375

Triplet  7: Largest CI coefficients:
  62  &  64 :  open  :  -0.640654
  64  &  62 :  open  :   0.640654
  62  &  63 :  open  :   0.230388
  63  &  62 :  open  :  -0.230388
  59  &  62 :  open  :   0.117980
  62  &  59 :  open  :  -0.117980
  61  &  62 :  open  :   0.116528
  62  &  61 :  open  :  -0.116528

Triplet  8: Largest CI coefficients:
  61  &  63 :  open  :   0.542286
  63  &  61 :  open  :  -0.542286
  61  &  64 :  open  :   0.433564
  64  &  61 :  open  :  -0.433564

Singlet state dipole moments:

  Root       Dx         Dy         Dz         |D|  (Debye)
------------------------------------------------------------
     1   -13.4075    -0.8658     2.1809    13.6113
     2    -8.1948    -0.1512     0.4492     8.2085
     3    -5.1140    -1.0170     1.1293     5.3350
     4   -24.8870     0.8445     2.4837    25.0249

Triplet state dipole moments:

  Root       Dx         Dy         Dz         |D|  (Debye)
------------------------------------------------------------
     1   -13.7535    -0.8865     2.3546    13.9818
     2   -10.6704     1.6982    -1.8430    10.9607
     3     2.3440    -0.4910    -1.1062     2.6380
     4     0.7513    -2.0612     0.4662     2.2429

Transition dipole moments between singlet states:

    Transition       Tx         Ty         Tz         |T| (a.u.)
------------------------------------------------------------------
     1 ->    2     0.8338    -0.1070    -0.0329     0.8412
     1 ->    3     0.7587    -0.0445    -0.0572     0.7621
     1 ->    4     0.4663    -0.0187    -0.0382     0.4683
     2 ->    3     2.0212    -0.7768     0.7809     2.3019
     2 ->    4    -1.8899    -0.0941     0.5336     1.9660
     3 ->    4     0.3773     0.2319    -0.4149     0.6068

Transition dipole moments between triplet states:

    Transition       Tx         Ty         Tz         |T| (a.u.)
------------------------------------------------------------------
     1 ->    2    -0.1006     0.0362     0.0135     0.1078
     1 ->    3     0.2387    -0.0387     0.0029     0.2419
     1 ->    4     0.0461    -0.3914     0.5433     0.6712
     2 ->    3    -0.7136     0.0633     0.0727     0.7201
     2 ->    4    -0.4560     0.1898    -0.0845     0.5011
     3 ->    4     0.2557    -0.0891     0.0397     0.2737

Magnetic transition dipole moments and rotational strengths:

 Transition      Lx         Ly         Lz       R(len)     R(vel) (a.u.)
------------------------------------------------------------------------
 1 ->    2     0.2543     0.2126    -0.1441    -0.1940     1.1689
 1 ->    3     0.3360    -0.2171     0.2361    -0.2511     2.8883
 1 ->    4     0.2634    -0.2186     0.1401    -0.1216    -0.1188

Electric transition quadrupole moments (Cartesian):

 Transition      Qxy        Qxz        Qyz        Qxx        Qyy        Qzz       norm (a.u.)
----------------------------------------------------------------------------------------------
 1 ->    2     0.3617    -0.0559    -0.0163    -2.0461     0.1374    -0.2777     2.1016
 1 ->    3     0.0616     0.1155     0.0713    -2.4664     0.1470    -0.3834     2.5048
 1 ->    4     0.7965    -0.3847    -0.1758    -3.7843    -0.2995     0.5465     3.9399


|FINAL Target State Energy: -779.496308855983 a.u.
 Energy calculation finished, energy: -7.794940973E+02

Converting Cartesians to HDLC
 Wolfe conditions fulfilled, increasing trust radius
Testing convergence  in cycle    6
    Energy  7.5198E-04 Target: 5.0000E-04 converged?   no
  Max step  1.4495E-02 Target: 4.0000E-03 converged?   no
  RMS step  4.1824E-03 Target: 2.6667E-03 converged?   no
  Max grad  2.5159E-02 Target: 1.0000E-03 converged?   no
  RMS grad  6.0076E-03 Target: 6.6667E-04 converged?   no
 Predicted step length 3.2426E-02
 Trust radius          7.9355E-02

Converting HDLC to Cartesians
 in gcp call
 n=          32
 coors(1) =   -9.30631102572060        2.11989395709707     
 -0.445852236954023     
 coors(2) =   -7.39874036710082        3.24140990367752     
  0.830088182185595     
 elements:            7           6
 gcp_e =    1.00000000000000     
 echo:  F
 pbc:  F
 method =pbeh3c              
RMSD coordinate change for step 6 is  2.014e-02
DFTD Energy:    -0.0209486 hartree
gCP Energy:     0.0537564 hartree
| Total AOs: 316    Total MOs: 298
Setting up the DFT grid...
| time to set the grid = 0.05 s
DFT grid points: 367857 (11495 points/atom)

                      *** Start SCF Iterations ***

 Iter     DIIS Error       Energy change      Electrons        XC Energy           Energy        Time(s)
----------------------------------------------------------------------------------------------------------
Initial temperature is 0.250000
| Skip purify step
|    1     0.0076140831    -772.1500841729   125.9928403226   -63.8559743743    -772.1500841729     1.37  
|    2     0.0013147543      -0.0110718400   125.9999985772   -63.8569077429    -772.1611560129     1.23  
|    3     0.0025371964      +0.0001174407   125.9999985565   -63.8560517621    -772.1610385722     1.22  
|    4     0.0003549243      -0.0001772624   125.9999985825   -63.8561762450    -772.1612158346     1.21  
|    5     0.0001057837      -0.0000074252   125.9999985801   -63.8561843298    -772.1612232598     1.16  
|    6     0.0000603771      -0.0000008979   125.9999985821   -63.8564321306    -772.1612241577     1.15  
|    7     0.0000279757      -0.0000000953   125.9999985818   -63.8563336089    -772.1612242529     1.13  
----------------------------------------------------------------------------------------------------------
FINAL ENERGY: -772.1612242529 a.u.
Fractional Occupation Entropy: 0.0000000000
Mermin Free Energy:            -772.1612242529
DISPERSION CONTRIBUTION TO ENERGY: -0.0209485749 a.u.
GCP BSSE CORRECTION: 0.0537563868 a.u.
HOMO-LUMO GAP: 0.570 eV
CENTER OF MASS: {-0.056729, -0.095855, 0.029396} ANGS
DIPOLE MOMENT: {-9.464835, -0.317731, -0.596447} (|D| = 9.488930) DEBYE

Running Mulliken population analysis...


  Restricted hh-TDA Parameters
--------------------------------------------
Number of occupied orbitals:            64
Number of virtual orbitals:            234
Number of molecular orbitals:          298
Number of basis functions:             316
Multiplicity of target state:      singlet

 Generating 2nd functional diffs
Reference energy:             -779.4927007312
Number of electrons:           127.9999985587
XC energy:                     -65.1705101523

      Davidson Diagonalization Parameters
-----------------------------------------------
Number of roots to find:                    4
Number of guess vectors:                   15
Maximum subspace size:                    300
Number of vectors to save:                  4
Collapse vectors per root:                  2
Number of CSFs:                          2080
Maximum Davidson iterations:              500
Residual convergence:                 1.0e-06
Orthogonality tolerance:              1.0e-12
Use incremental sigma vectors:             No

Davidson memory usage:  12.89 MB

Guess Vectors:
  64 &  64 : closed :    -0.145373
  64 &  63 :  open  :    -0.123713
  63 &  63 : closed :    -0.102053
  64 &  62 :  open  :    -0.086435
  63 &  62 :  open  :    -0.064775
  62 &  62 : closed :    -0.027498
  64 &  61 :  open  :     0.003585
  64 &  59 :  open  :     0.013619
  63 &  61 :  open  :     0.025245
  63 &  59 :  open  :     0.035279
  64 &  58 :  open  :     0.036252
  64 &  60 :  open  :     0.039608
  63 &  58 :  open  :     0.057913
  63 &  60 :  open  :     0.061268
  62 &  61 :  open  :     0.062522

  Root           Eigenvalue       Energy Change        Residual
-------------------------------------------------------------------
Iteration:    0   Subspace Size:   15
Root: 1:        -0.03878488        -0.03878488         0.02736278  
Root: 2:        -0.00181947        -0.00181947         0.02974188  
Root: 3:         0.00392818         0.00392818         0.05690331  
Root: 4:         0.02411927         0.02411927         0.05403372  

Iteration:    1   Subspace Size:   19
Root: 1:        -0.04048022        -0.00169533         0.00472540  
Root: 2:        -0.00486572        -0.00304625         0.00934237  
Root: 3:        -0.00208917        -0.00601735         0.00898698  
Root: 4:         0.01863276        -0.00548651         0.01010667  

Iteration:    2   Subspace Size:   23
Root: 1:        -0.04053053        -0.00005031         0.00096891  
Root: 2:        -0.00505052        -0.00018480         0.00320912  
Root: 3:        -0.00226106        -0.00017189         0.00250608  
Root: 4:         0.01839776        -0.00023500         0.00313232  

Iteration:    3   Subspace Size:   27
Root: 1:        -0.04053252        -0.00000200         0.00019649  
Root: 2:        -0.00506827        -0.00001775         0.00067596  
Root: 3:        -0.00227259        -0.00001153         0.00051315  
Root: 4:         0.01837559        -0.00002217         0.00076670  

Iteration:    4   Subspace Size:   31
Root: 1:        -0.04053260        -0.00000007         0.00003055  
Root: 2:        -0.00506903        -0.00000076         0.00013178  
Root: 3:        -0.00227304        -0.00000045         0.00011837  
Root: 4:         0.01837453        -0.00000106         0.00018135  

Iteration:    5   Subspace Size:   35
Root: 1:        -0.04053260        -0.00000000         0.00000456  
Root: 2:        -0.00506906        -0.00000003         0.00002667  
Root: 3:        -0.00227306        -0.00000002         0.00002316  
Root: 4:         0.01837445        -0.00000008         0.00004026  

Iteration:    6   Subspace Size:   39
Root: 1:        -0.04053260        -0.00000000         0.00000082  Converged
Root: 2:        -0.00506906        -0.00000000         0.00000448  
Root: 3:        -0.00227306        -0.00000000         0.00000387  
Root: 4:         0.01837445        -0.00000000         0.00000608  

Iteration:    7   Subspace Size:   42
Root: 1:        -0.04053260        -0.00000000         0.00000064  Converged
Root: 2:        -0.00506906        -0.00000000         0.00000081  Converged
Root: 3:        -0.00227306        -0.00000000         0.00000064  Converged
Root: 4:         0.01837445        -0.00000000         0.00000120  

Iteration:    8   Subspace Size:   43
Root: 1:        -0.04053260        -0.00000000         0.00000064  Converged
Root: 2:        -0.00506906        -0.00000000         0.00000075  Converged
Root: 3:        -0.00227306        -0.00000000         0.00000061  Converged
Root: 4:         0.01837445        -0.00000000         0.00000022  Converged

Davidson converged in 8 iterations
43 sigma vectors were formed

      Davidson Diagonalization Parameters
-----------------------------------------------
Number of roots to find:                    4
Number of guess vectors:                   15
Maximum subspace size:                    300
Number of vectors to save:                  4
Collapse vectors per root:                  2
Number of CSFs:                          2016
Maximum Davidson iterations:              500
Residual convergence:                 1.0e-06
Orthogonality tolerance:              1.0e-12
Use incremental sigma vectors:             No

Davidson memory usage:  12.58 MB

Guess Vectors:
  64 &  63 :  open  :    -0.123713
  64 &  62 :  open  :    -0.086435
  63 &  62 :  open  :    -0.064775
  64 &  61 :  open  :     0.003585
  64 &  59 :  open  :     0.013619
  63 &  61 :  open  :     0.025245
  63 &  59 :  open  :     0.035279
  64 &  58 :  open  :     0.036252
  64 &  60 :  open  :     0.039608
  63 &  58 :  open  :     0.057913
  63 &  60 :  open  :     0.061268
  62 &  61 :  open  :     0.062522
  62 &  59 :  open  :     0.072556
  64 &  56 :  open  :     0.075414
  64 &  57 :  open  :     0.084190

  Root           Eigenvalue       Energy Change        Residual
-------------------------------------------------------------------
Iteration:    0   Subspace Size:   15
Root: 1:        -0.03854054        -0.03854054         0.02197536  
Root: 2:        -0.00003348        -0.00003348         0.02102171  
Root: 3:         0.03795727         0.03795727         0.03040777  
Root: 4:         0.06881107         0.06881107         0.02385318  

Iteration:    1   Subspace Size:   19
Root: 1:        -0.03973716        -0.00119662         0.00346538  
Root: 2:        -0.00121108        -0.00117760         0.00549292  
Root: 3:         0.03537422        -0.00258305         0.01077906  
Root: 4:         0.06653472        -0.00227635         0.01101317  

Iteration:    2   Subspace Size:   23
Root: 1:        -0.03976636        -0.00002920         0.00049554  
Root: 2:        -0.00128236        -0.00007128         0.00123081  
Root: 3:         0.03509812        -0.00027610         0.00170590  
Root: 4:         0.06615821        -0.00037651         0.00482481  

Iteration:    3   Subspace Size:   27
Root: 1:        -0.03976695        -0.00000059         0.00006530  
Root: 2:        -0.00128605        -0.00000368         0.00016558  
Root: 3:         0.03509040        -0.00000773         0.00036384  
Root: 4:         0.06608126        -0.00007695         0.00146452  

Iteration:    4   Subspace Size:   31
Root: 1:        -0.03976696        -0.00000001         0.00000836  
Root: 2:        -0.00128612        -0.00000007         0.00003237  
Root: 3:         0.03509008        -0.00000032         0.00007932  
Root: 4:         0.06607442        -0.00000684         0.00046548  

Iteration:    5   Subspace Size:   35
Root: 1:        -0.03976696        -0.00000000         0.00000117  
Root: 2:        -0.00128612        -0.00000000         0.00000430  
Root: 3:         0.03509007        -0.00000002         0.00001402  
Root: 4:         0.06607379        -0.00000063         0.00011493  

Iteration:    6   Subspace Size:   39
Root: 1:        -0.03976696        -0.00000000         0.00000015  Converged
Root: 2:        -0.00128612        -0.00000000         0.00000059  Converged
Root: 3:         0.03509007        -0.00000000         0.00000278  
Root: 4:         0.06607375        -0.00000004         0.00003649  

Iteration:    7   Subspace Size:   41
Root: 1:        -0.03976696        -0.00000000         0.00000013  Converged
Root: 2:        -0.00128612        -0.00000000         0.00000058  Converged
Root: 3:         0.03509007        -0.00000000         0.00000045  Converged
Root: 4:         0.06607375        -0.00000000         0.00000746  

Iteration:    8   Subspace Size:   42
Root: 1:        -0.03976696         0.00000000         0.00000013  Converged
Root: 2:        -0.00128612        -0.00000000         0.00000057  Converged
Root: 3:         0.03509007        -0.00000000         0.00000040  Converged
Root: 4:         0.06607375        -0.00000000         0.00000132  

Iteration:    9   Subspace Size:   43
Root: 1:        -0.03976696        -0.00000000         0.00000013  Converged
Root: 2:        -0.00128612        -0.00000000         0.00000056  Converged
Root: 3:         0.03509007        -0.00000000         0.00000040  Converged
Root: 4:         0.06607375        -0.00000000         0.00000024  Converged

 in gcp call
 n=          32
 coors(1) =   -9.30631102572060        2.11989395709707     
 -0.445852236954023     
 coors(2) =   -7.39874036710082        3.24140990367752     
  0.830088182185595     
 elements:            7           6
 gcp_e =   0.000000000000000E+000
 echo:  F
 pbc:  F
 method =pbeh3c              
Davidson converged in 9 iterations
43 sigma vectors were formed

Building Xtilde...

Building Z-vector RHS...

 Generating 2nd functional diffs
Solving CPSCF equations
Using DIIS solver

 Iter         Residual      
------  --------------------
    1      4.153304206461
    2      8.392150271781
    3      1.291922753277
    4      0.135352017132
    5      0.032194751366
    6      0.017753147211
    7      0.006922686323
    8      0.001530779160
    9      0.000605624612
   10      0.000271355539
   11      0.000112220336
   12      0.000056128211
   13      0.000026489710
   14      0.000007436716
   15      0.000001575445
   16      0.000000756909

CPSCF converged

Building X...

Computing grad Generating 2nd functional diffs
 Generating 2nd functional diffs
  Root   Mult.   Total Energy (a.u.)   Ex. Energy (a.u.)     Ex. Energy (eV)     Ex. Energy (nm)        Osc. (a.u.)  
-------------------------------------------------------------------------------------------------------------------
     1  singlet       -779.53323333
     2  triplet       -779.53246769          0.00076564          0.02083408      59510.28034153          0.00000000
     3  singlet       -779.49776979          0.03546354          0.96501187       1284.79476961          0.02974146
     4  singlet       -779.49497379          0.03825954          1.04109479       1190.90232640          0.00723792
     5  triplet       -779.49398685          0.03924648          1.06795089       1160.95432336          0.00000000
     6  singlet       -779.47432628          0.05890705          1.60294207        773.47911100          0.01063702
     7  triplet       -779.45761067          0.07562266          2.05779703        602.50947299          0.00000000
     8  triplet       -779.42662698          0.10660635          2.90090584        427.39829335          0.00000000

Singlet  1: Largest CI coefficients:
  63  &  64 :  open  :  -0.583115
  64  &  63 :  open  :  -0.583115
  64  &  64 : closed :  -0.514756
  63  &  63 : closed :   0.177969

Triplet  2: Largest CI coefficients:
  63  &  64 :  open  :   0.700088
  64  &  63 :  open  :  -0.700088

Singlet  3: Largest CI coefficients:
  64  &  64 : closed :  -0.679551
  63  &  64 :  open  :   0.328521
  64  &  63 :  open  :   0.328521
  62  &  63 :  open  :   0.319066
  63  &  62 :  open  :   0.319066
  63  &  63 : closed :   0.237896
  62  &  64 :  open  :   0.134661
  64  &  62 :  open  :   0.134661

Singlet  4: Largest CI coefficients:
  62  &  63 :  open  :  -0.488562
  63  &  62 :  open  :  -0.488562
  64  &  64 : closed :  -0.485620
  63  &  63 : closed :  -0.389008
  62  &  64 :  open  :  -0.165759
  64  &  62 :  open  :  -0.165759
  63  &  64 :  open  :   0.164633
  64  &  63 :  open  :   0.164633

Triplet  5: Largest CI coefficients:
  62  &  63 :  open  :  -0.657779
  63  &  62 :  open  :   0.657779
  62  &  64 :  open  :  -0.252894
  64  &  62 :  open  :   0.252894

Singlet  6: Largest CI coefficients:
  63  &  63 : closed :   0.854903
  62  &  63 :  open  :  -0.298459
  63  &  62 :  open  :  -0.298459
  62  &  64 :  open  :  -0.137488
  64  &  62 :  open  :  -0.137488
  63  &  64 :  open  :   0.111863
  64  &  63 :  open  :   0.111863

Triplet  7: Largest CI coefficients:
  62  &  64 :  open  :   0.635638
  64  &  62 :  open  :  -0.635638
  62  &  63 :  open  :  -0.244822
  63  &  62 :  open  :   0.244822
  59  &  62 :  open  :  -0.116781
  62  &  59 :  open  :   0.116781
  61  &  62 :  open  :  -0.113661
  62  &  61 :  open  :   0.113661

Triplet  8: Largest CI coefficients:
  61  &  63 :  open  :  -0.513540
  63  &  61 :  open  :   0.513540
  61  &  64 :  open  :  -0.466682
  64  &  61 :  open  :   0.466682

Singlet state dipole moments:

  Root       Dx         Dy         Dz         |D|  (Debye)
------------------------------------------------------------
     1   -13.4313    -0.8579     2.2004    13.6374
     2    -5.5563    -1.2639     1.6276     5.9261
     3    -8.4613     0.0698     0.1445     8.4628
     4   -24.3591     0.9063     2.3125    24.4854

Triplet state dipole moments:

  Root       Dx         Dy         Dz         |D|  (Debye)
------------------------------------------------------------
     1   -13.8563    -0.8815     2.3932    14.0890
     2   -10.6512     1.7246    -1.8807    10.9526
     3     2.2565    -0.4587    -1.1460     2.5721
     4     1.2047    -2.0860     0.4258     2.4462

Transition dipole moments between singlet states:

    Transition       Tx         Ty         Tz         |T| (a.u.)
------------------------------------------------------------------
     1 ->    2     1.1129    -0.1338    -0.0392     1.1216
     1 ->    3     0.5297    -0.0087    -0.0558     0.5327
     1 ->    4     0.5179    -0.0197    -0.0480     0.5204
     2 ->    3     2.0968    -0.7414     0.7064     2.3335
     2 ->    4    -1.8319    -0.0365     0.4453     1.8856
     3 ->    4     1.1589     0.2528    -0.6161     1.3366

Transition dipole moments between triplet states:

    Transition       Tx         Ty         Tz         |T| (a.u.)
------------------------------------------------------------------
     1 ->    2    -0.1213     0.0374     0.0178     0.1281
     1 ->    3     0.3270    -0.0404    -0.0084     0.3296
     1 ->    4     0.0075    -0.3783     0.5346     0.6549
     2 ->    3    -0.7843     0.0735     0.0722     0.7910
     2 ->    4    -0.4538     0.1899    -0.0872     0.4996
     3 ->    4     0.2916    -0.1019     0.0436     0.3119

Magnetic transition dipole moments and rotational strengths:

 Transition      Lx         Ly         Lz       R(len)     R(vel) (a.u.)
------------------------------------------------------------------------
 1 ->    2     0.3521     0.1403    -0.0728    -0.3760     2.0199
 1 ->    3     0.2290    -0.2572     0.2495    -0.1096     1.0802
 1 ->    4     0.2624    -0.2431     0.1459    -0.1337    -0.1182

Electric transition quadrupole moments (Cartesian):

 Transition      Qxy        Qxz        Qyz        Qxx        Qyy        Qzz       norm (a.u.)
----------------------------------------------------------------------------------------------
 1 ->    2     0.4268    -0.0391     0.0031    -3.0838     0.1672    -0.3380     3.1362
 1 ->    3    -0.0356     0.1103     0.0745    -1.7710     0.1062    -0.3108     1.8065
 1 ->    4     0.8468    -0.4056    -0.1815    -4.0961    -0.3059     0.5462     4.2526


|FINAL Target State Energy: -779.497769789384 a.u.
 Energy calculation finished, energy: -7.794949738E+02

Converting Cartesians to HDLC
 Wolfe conditions fulfilled, increasing trust radius
Testing convergence  in cycle    7
    Energy  8.7651E-04 Target: 5.0000E-04 converged?   no
  Max step  9.2752E-03 Target: 4.0000E-03 converged?   no
  RMS step  3.4180E-03 Target: 2.6667E-03 converged?   no
  Max grad  6.5310E-03 Target: 1.0000E-03 converged?   no
  RMS grad  2.2521E-03 Target: 6.6667E-04 converged?   no
 Predicted step length 4.8698E-02
 Trust radius          1.5871E-01

Converting HDLC to Cartesians
 in gcp call
 n=          32
 coors(1) =   -9.31623553129316        2.11300099922453     
 -0.464272936485865     
 coors(2) =   -7.42647537256633        3.25328809038012     
  0.819565357590888     
 elements:            7           6
 gcp_e =    1.00000000000000     
 echo:  F
 pbc:  F
 method =pbeh3c              
RMSD coordinate change for step 7 is  3.692e-02
DFTD Energy:    -0.0209291 hartree
gCP Energy:     0.0536583 hartree
| Total AOs: 316    Total MOs: 298
Setting up the DFT grid...
| time to set the grid = 0.05 s
DFT grid points: 367859 (11495 points/atom)

                      *** Start SCF Iterations ***

 Iter     DIIS Error       Energy change      Electrons        XC Energy           Energy        Time(s)
----------------------------------------------------------------------------------------------------------
Initial temperature is 0.250000
| Skip purify step
|    1     0.0133134327    -772.1422454939   125.9867923395   -63.8439674176    -772.1422454939     1.37  
|    2     0.0020072213      -0.0191173057   126.0000136511   -63.8505104500    -772.1613627995     1.25  
|    3     0.0034003338      +0.0001876160   126.0000136261   -63.8435501071    -772.1611751836     1.23  
|    4     0.0006136724      -0.0003549238   126.0000136315   -63.8464880613    -772.1615301074     1.21  
|    5     0.0002300185      -0.0000233712   126.0000136276   -63.8471437619    -772.1615534785     1.18  
|    6     0.0000943425      -0.0000032390   126.0000136260   -63.8473671187    -772.1615567175     1.16  
|    7     0.0000555457      -0.0000005079   126.0000136253   -63.8471672485    -772.1615572254     1.14  
|    8     0.0000096026      -0.0000000528   126.0000136257   -63.8471388083    -772.1615572782     1.12  
----------------------------------------------------------------------------------------------------------
FINAL ENERGY: -772.1615572782 a.u.
Fractional Occupation Entropy: 0.0000000000
Mermin Free Energy:            -772.1615572782
DISPERSION CONTRIBUTION TO ENERGY: -0.0209290895 a.u.
GCP BSSE CORRECTION: 0.0536583456 a.u.
HOMO-LUMO GAP: 0.555 eV
CENTER OF MASS: {-0.055258, -0.090779, 0.035307} ANGS
DIPOLE MOMENT: {-9.587830, -0.426870, -0.791214} (|D| = 9.629887) DEBYE

Running Mulliken population analysis...


  Restricted hh-TDA Parameters
--------------------------------------------
Number of occupied orbitals:            64
Number of virtual orbitals:            234
Number of molecular orbitals:          298
Number of basis functions:             316
Multiplicity of target state:      singlet

 Generating 2nd functional diffs
Reference energy:             -779.4931012472
Number of electrons:           128.0000138420
XC energy:                     -65.1611218464

      Davidson Diagonalization Parameters
-----------------------------------------------
Number of roots to find:                    4
Number of guess vectors:                   15
Maximum subspace size:                    300
Number of vectors to save:                  4
Collapse vectors per root:                  2
Number of CSFs:                          2080
Maximum Davidson iterations:              500
Residual convergence:                 1.0e-06
Orthogonality tolerance:              1.0e-12
Use incremental sigma vectors:             No

Davidson memory usage:  12.89 MB

Guess Vectors:
  64 &  64 : closed :    -0.144471
  64 &  63 :  open  :    -0.123400
  63 &  63 : closed :    -0.102329
  64 &  62 :  open  :    -0.085783
  63 &  62 :  open  :    -0.064712
  62 &  62 : closed :    -0.027095
  64 &  61 :  open  :     0.003554
  64 &  59 :  open  :     0.014797
  63 &  61 :  open  :     0.024625
  63 &  59 :  open  :     0.035868
  64 &  58 :  open  :     0.036969
  64 &  60 :  open  :     0.040037
  63 &  58 :  open  :     0.058040
  63 &  60 :  open  :     0.061108
  62 &  61 :  open  :     0.062242

  Root           Eigenvalue       Energy Change        Residual
-------------------------------------------------------------------
Iteration:    0   Subspace Size:   15
Root: 1:        -0.03747274        -0.03747274         0.02685035  
Root: 2:        -0.00180022        -0.00180022         0.02936020  
Root: 3:         0.00405185         0.00405185         0.05753698  
Root: 4:         0.02509418         0.02509418         0.05379647  

Iteration:    1   Subspace Size:   19
Root: 1:        -0.03912098        -0.00164824         0.00474461  
Root: 2:        -0.00467330        -0.00287308         0.00940742  
Root: 3:        -0.00221936        -0.00627120         0.00913570  
Root: 4:         0.01962169        -0.00547248         0.01017237  

Iteration:    2   Subspace Size:   23
Root: 1:        -0.03917209        -0.00005111         0.00098915  
Root: 2:        -0.00486255        -0.00018925         0.00329299  
Root: 3:        -0.00239694        -0.00017758         0.00256316  
Root: 4:         0.01938308        -0.00023861         0.00315234  

Iteration:    3   Subspace Size:   27
Root: 1:        -0.03917420        -0.00000211         0.00020493  
Root: 2:        -0.00488117        -0.00001862         0.00068444  
Root: 3:        -0.00240893        -0.00001200         0.00051290  
Root: 4:         0.01936076        -0.00002233         0.00075985  

Iteration:    4   Subspace Size:   31
Root: 1:        -0.03917428        -0.00000008         0.00003162  
Root: 2:        -0.00488195        -0.00000078         0.00013126  
Root: 3:        -0.00240937        -0.00000044         0.00010767  
Root: 4:         0.01935973        -0.00000103         0.00017136  

Iteration:    5   Subspace Size:   35
Root: 1:        -0.03917428        -0.00000000         0.00000489  
Root: 2:        -0.00488197        -0.00000003         0.00002699  
Root: 3:        -0.00240939        -0.00000002         0.00002294  
Root: 4:         0.01935966        -0.00000007         0.00004166  

Iteration:    6   Subspace Size:   39
Root: 1:        -0.03917428        -0.00000000         0.00000086  Converged
Root: 2:        -0.00488197        -0.00000000         0.00000460  
Root: 3:        -0.00240939        -0.00000000         0.00000386  
Root: 4:         0.01935965        -0.00000000         0.00000647  

Iteration:    7   Subspace Size:   42
Root: 1:        -0.03917428        -0.00000000         0.00000068  Converged
Root: 2:        -0.00488197        -0.00000000         0.00000084  Converged
Root: 3:        -0.00240939        -0.00000000         0.00000062  Converged
Root: 4:         0.01935965        -0.00000000         0.00000133  

Iteration:    8   Subspace Size:   43
Root: 1:        -0.03917428        -0.00000000         0.00000068  Converged
Root: 2:        -0.00488197        -0.00000000         0.00000078  Converged
Root: 3:        -0.00240939        -0.00000000         0.00000059  Converged
Root: 4:         0.01935965        -0.00000000         0.00000024  Converged

Davidson converged in 8 iterations
43 sigma vectors were formed

      Davidson Diagonalization Parameters
-----------------------------------------------
Number of roots to find:                    4
Number of guess vectors:                   15
Maximum subspace size:                    300
Number of vectors to save:                  4
Collapse vectors per root:                  2
Number of CSFs:                          2016
Maximum Davidson iterations:              500
Residual convergence:                 1.0e-06
Orthogonality tolerance:              1.0e-12
Use incremental sigma vectors:             No

Davidson memory usage:  12.58 MB

Guess Vectors:
  64 &  63 :  open  :    -0.123400
  64 &  62 :  open  :    -0.085783
  63 &  62 :  open  :    -0.064712
  64 &  61 :  open  :     0.003554
  64 &  59 :  open  :     0.014797
  63 &  61 :  open  :     0.024625
  63 &  59 :  open  :     0.035868
  64 &  58 :  open  :     0.036969
  64 &  60 :  open  :     0.040037
  63 &  58 :  open  :     0.058040
  63 &  60 :  open  :     0.061108
  62 &  61 :  open  :     0.062242
  62 &  59 :  open  :     0.073485
  64 &  56 :  open  :     0.075038
  64 &  57 :  open  :     0.085021

  Root           Eigenvalue       Energy Change        Residual
-------------------------------------------------------------------
Iteration:    0   Subspace Size:   15
Root: 1:        -0.03787513        -0.03787513         0.02197649  
Root: 2:         0.00042137         0.00042137         0.02100196  
Root: 3:         0.03784532         0.03784532         0.03112251  
Root: 4:         0.06944568         0.06944568         0.02388875  

Iteration:    1   Subspace Size:   19
Root: 1:        -0.03907463        -0.00119950         0.00348935  
Root: 2:        -0.00075897        -0.00118034         0.00547456  
Root: 3:         0.03506676        -0.00277855         0.01114978  
Root: 4:         0.06716369        -0.00228199         0.01120038  

Iteration:    2   Subspace Size:   23
Root: 1:        -0.03910441        -0.00002978         0.00051495  
Root: 2:        -0.00083007        -0.00007111         0.00124979  
Root: 3:         0.03477323        -0.00029354         0.00179817  
Root: 4:         0.06677385        -0.00038984         0.00486018  

Iteration:    3   Subspace Size:   27
Root: 1:        -0.03910505        -0.00000065         0.00006913  
Root: 2:        -0.00083388        -0.00000380         0.00016906  
Root: 3:         0.03476461        -0.00000861         0.00038655  
Root: 4:         0.06669584        -0.00007801         0.00153162  

Iteration:    4   Subspace Size:   31
Root: 1:        -0.03910506        -0.00000001         0.00000912  
Root: 2:        -0.00083395        -0.00000007         0.00003325  
Root: 3:         0.03476425        -0.00000036         0.00008333  
Root: 4:         0.06668847        -0.00000737         0.00048202  

Iteration:    5   Subspace Size:   35
Root: 1:        -0.03910506        -0.00000000         0.00000132  
Root: 2:        -0.00083395        -0.00000000         0.00000439  
Root: 3:         0.03476424        -0.00000002         0.00001414  
Root: 4:         0.06668779        -0.00000068         0.00012338  

Iteration:    6   Subspace Size:   39
Root: 1:        -0.03910506        -0.00000000         0.00000016  Converged
Root: 2:        -0.00083395        -0.00000000         0.00000062  Converged
Root: 3:         0.03476424        -0.00000000         0.00000279  
Root: 4:         0.06668774        -0.00000005         0.00003928  

Iteration:    7   Subspace Size:   41
Root: 1:        -0.03910506        -0.00000000         0.00000015  Converged
Root: 2:        -0.00083395        -0.00000000         0.00000060  Converged
Root: 3:         0.03476424        -0.00000000         0.00000046  Converged
Root: 4:         0.06668774        -0.00000000         0.00000796  

Iteration:    8   Subspace Size:   42
Root: 1:        -0.03910506        -0.00000000         0.00000015  Converged
Root: 2:        -0.00083395        -0.00000000         0.00000059  Converged
Root: 3:         0.03476424        -0.00000000         0.00000040  Converged
Root: 4:         0.06668774        -0.00000000         0.00000145  

Iteration:    9   Subspace Size:   43
Root: 1:        -0.03910506        -0.00000000         0.00000015  Converged
Root: 2:        -0.00083395        -0.00000000         0.00000058  Converged
Root: 3:         0.03476424        -0.00000000         0.00000039  Converged
Root: 4:         0.06668774        -0.00000000         0.00000027  Converged

 in gcp call
 n=          32
 coors(1) =   -9.31623553129316        2.11300099922453     
 -0.464272936485865     
 coors(2) =   -7.42647537256633        3.25328809038012     
  0.819565357590888     
 elements:            7           6
 gcp_e =   0.000000000000000E+000
 echo:  F
 pbc:  F
 method =pbeh3c              
Davidson converged in 9 iterations
43 sigma vectors were formed

Building Xtilde...

Building Z-vector RHS...

 Generating 2nd functional diffs
Solving CPSCF equations
Using DIIS solver

 Iter         Residual      
------  --------------------
    1      4.203287299840
    2      8.656290122325
    3      1.303824575638
    4      0.139164628109
    5      0.032938837608
    6      0.018148774012
    7      0.007064769597
    8      0.001561856302
    9      0.000635097590
   10      0.000293172335
   11      0.000120932924
   12      0.000058676232
   13      0.000028132370
   14      0.000008127821
   15      0.000001633190
   16      0.000000820965

CPSCF converged

Building X...

Computing grad Generating 2nd functional diffs
 Generating 2nd functional diffs
  Root   Mult.   Total Energy (a.u.)   Ex. Energy (a.u.)     Ex. Energy (eV)     Ex. Energy (nm)        Osc. (a.u.)  
-------------------------------------------------------------------------------------------------------------------
     1  singlet       -779.53227553
     2  triplet       -779.53220631          0.00006922          0.00188355     658248.17879975          0.00000000
     3  singlet       -779.49798322          0.03429231          0.93314106       1328.67607690          0.02184123
     4  singlet       -779.49551064          0.03676489          1.00042342       1239.31745832          0.00561402
     5  triplet       -779.49393520          0.03834033          1.04329328       1188.39278573          0.00000000
     6  singlet       -779.47374159          0.05853394          1.59278918        778.40948837          0.00832833
     7  triplet       -779.45833701          0.07393852          2.01196919        616.23319837          0.00000000
     8  triplet       -779.42641351          0.10586202          2.88065172        430.40336930          0.00000000

Singlet  1: Largest CI coefficients:
  63  &  64 :  open  :   0.612453
  64  &  63 :  open  :   0.612453
  64  &  64 : closed :   0.449033
  63  &  63 : closed :  -0.153834

Triplet  2: Largest CI coefficients:
  63  &  64 :  open  :   0.699844
  64  &  63 :  open  :  -0.699844

Singlet  3: Largest CI coefficients:
  64  &  64 : closed :   0.700482
  62  &  63 :  open  :  -0.330929
  63  &  62 :  open  :  -0.330929
  63  &  64 :  open  :  -0.283422
  64  &  63 :  open  :  -0.283422
  63  &  63 : closed :  -0.274662
  62  &  64 :  open  :  -0.119742
  64  &  62 :  open  :  -0.119742

Singlet  4: Largest CI coefficients:
  64  &  64 : closed :   0.521063
  62  &  63 :  open  :   0.479472
  63  &  62 :  open  :   0.479472
  63  &  63 : closed :   0.401187
  63  &  64 :  open  :  -0.149858
  64  &  63 :  open  :  -0.149858
  62  &  64 :  open  :   0.133598
  64  &  62 :  open  :   0.133598

Triplet  5: Largest CI coefficients:
  62  &  63 :  open  :  -0.670442
  63  &  62 :  open  :   0.670442
  62  &  64 :  open  :  -0.216951
  64  &  62 :  open  :   0.216951

Singlet  6: Largest CI coefficients:
  63  &  63 : closed :  -0.843390
  62  &  63 :  open  :   0.324803
  63  &  62 :  open  :   0.324803
  62  &  64 :  open  :   0.127020
  64  &  62 :  open  :   0.127020

Triplet  7: Largest CI coefficients:
  62  &  64 :  open  :  -0.648598
  64  &  62 :  open  :   0.648598
  62  &  63 :  open  :   0.209506
  63  &  62 :  open  :  -0.209506
  61  &  62 :  open  :   0.113354
  62  &  61 :  open  :  -0.113354
  59  &  62 :  open  :   0.110777
  62  &  59 :  open  :  -0.110777

Triplet  8: Largest CI coefficients:
  61  &  63 :  open  :  -0.547265
  63  &  61 :  open  :   0.547265
  61  &  64 :  open  :  -0.426359
  64  &  61 :  open  :   0.426359

Singlet state dipole moments:

  Root       Dx         Dy         Dz         |D|  (Debye)
------------------------------------------------------------
     1   -13.5410    -0.8745     2.2478    13.7541
     2    -5.7070    -1.1748     1.5992     6.0421
     3    -8.3886     0.0025     0.3252     8.3949
     4   -24.2339     0.8707     2.2478    24.3535

Triplet state dipole moments:

  Root       Dx         Dy         Dz         |D|  (Debye)
------------------------------------------------------------
     1   -13.8694    -0.9049     2.4300    14.1097
     2   -10.6745     1.7888    -1.8394    10.9786
     3     2.3303    -0.3810    -1.1191     2.6130
     4     0.7420    -2.1038     0.3684     2.2611

Transition dipole moments between singlet states:

    Transition       Tx         Ty         Tz         |T| (a.u.)
------------------------------------------------------------------
     1 ->    2     0.9700    -0.1144    -0.0373     0.9774
     1 ->    3     0.4745     0.0046    -0.0625     0.4786
     1 ->    4     0.4601    -0.0047    -0.0417     0.4620
     2 ->    3     2.1813    -0.7538     0.7071     2.4138
     2 ->    4    -1.7945    -0.0751     0.4694     1.8564
     3 ->    4     1.2953     0.2559    -0.6224     1.4597

Transition dipole moments between triplet states:

    Transition       Tx         Ty         Tz         |T| (a.u.)
------------------------------------------------------------------
     1 ->    2    -0.1193     0.0392     0.0186     0.1269
     1 ->    3    -0.3718     0.0394     0.0167     0.3743
     1 ->    4     0.0146    -0.4050     0.5365     0.6724
     2 ->    3     0.6865    -0.0574    -0.0739     0.6928
     2 ->    4    -0.4806     0.2051    -0.0853     0.5295
     3 ->    4    -0.2826     0.1010    -0.0344     0.3021

Magnetic transition dipole moments and rotational strengths:

 Transition      Lx         Ly         Lz       R(len)     R(vel) (a.u.)
------------------------------------------------------------------------
 1 ->    2     0.3516     0.1483    -0.0731    -0.3268     1.7720
 1 ->    3     0.2250    -0.2439     0.2479    -0.0902     0.7906
 1 ->    4     0.2705    -0.2435     0.1575    -0.1190    -0.0766

Electric transition quadrupole moments (Cartesian):

 Transition      Qxy        Qxz        Qyz        Qxx        Qyy        Qzz       norm (a.u.)
----------------------------------------------------------------------------------------------
 1 ->    2     0.3485    -0.0064     0.0125    -2.5864     0.1805    -0.3597     2.6407
 1 ->    3    -0.0626     0.1213     0.0868    -1.5678     0.1399    -0.3595     1.6226
 1 ->    4     0.8118    -0.3759    -0.1802    -3.7993    -0.3043     0.5357     3.9556


|FINAL Target State Energy: -779.497983220530 a.u.
 Energy calculation finished, energy: -7.794955106E+02

Converting Cartesians to HDLC
 Wolfe conditions fulfilled, increasing trust radius
Testing convergence  in cycle    8
    Energy  5.3685E-04 Target: 5.0000E-04 converged?   no
  Max step  1.4424E-02 Target: 4.0000E-03 converged?   no
  RMS step  5.1332E-03 Target: 2.6667E-03 converged?   no
  Max grad  9.0322E-03 Target: 1.0000E-03 converged?   no
  RMS grad  2.0367E-03 Target: 6.6667E-04 converged?   no
 Predicted step length 6.3722E-02
 Trust radius          3.1742E-01

Converting HDLC to Cartesians
 in gcp call
 n=          32
 coors(1) =   -9.31676115073756        2.08990880425063     
 -0.471659308288107     
 coors(2) =   -7.44220095017583        3.25334619476701     
  0.810394178712083     
 elements:            7           6
 gcp_e =    1.00000000000000     
 echo:  F
 pbc:  F
 method =pbeh3c              
RMSD coordinate change for step 8 is  4.589e-02
DFTD Energy:    -0.0209435 hartree
gCP Energy:     0.0536760 hartree
| Total AOs: 316    Total MOs: 298
Setting up the DFT grid...
| time to set the grid = 0.05 s
DFT grid points: 367825 (11494 points/atom)

                      *** Start SCF Iterations ***

 Iter     DIIS Error       Energy change      Electrons        XC Energy           Energy        Time(s)
----------------------------------------------------------------------------------------------------------
Initial temperature is 0.250000
| Skip purify step
|    1     0.0167689541    -772.1601292516   125.9989432218   -63.8476186896    -772.1601292516     1.37  
|    2     0.0016041928      -0.0005482912   126.0000250611   -63.8482533771    -772.1606775428     1.26  
|    3     0.0030380533      +0.0001113155   126.0000251640   -63.8503336962    -772.1605662273     1.23  
|    4     0.0006257835      -0.0002922165   126.0000251581   -63.8484144404    -772.1608584437     1.22  
|    5     0.0003537837      -0.0000140768   126.0000251688   -63.8482899487    -772.1608725206     1.18  
|    6     0.0000781661      -0.0000071212   126.0000251671   -63.8488305930    -772.1608796418     1.17  
|    7     0.0000270473      -0.0000003796   126.0000251715   -63.8485861408    -772.1608800214     1.14  
----------------------------------------------------------------------------------------------------------
FINAL ENERGY: -772.1608800214 a.u.
Fractional Occupation Entropy: 0.0000000000
Mermin Free Energy:            -772.1608800214
DISPERSION CONTRIBUTION TO ENERGY: -0.0209434574 a.u.
GCP BSSE CORRECTION: 0.0536759599 a.u.
HOMO-LUMO GAP: 0.528 eV
CENTER OF MASS: {-0.054341, -0.082478, 0.038963} ANGS
DIPOLE MOMENT: {-9.666406, -0.632514, -0.934111} (|D| = 9.732011) DEBYE

Running Mulliken population analysis...


  Restricted hh-TDA Parameters
--------------------------------------------
Number of occupied orbitals:            64
Number of virtual orbitals:            234
Number of molecular orbitals:          298
Number of basis functions:             316
Multiplicity of target state:      singlet

 Generating 2nd functional diffs
Reference energy:             -779.4927931250
Number of electrons:           128.0000255710
XC energy:                     -65.1625992828

      Davidson Diagonalization Parameters
-----------------------------------------------
Number of roots to find:                    4
Number of guess vectors:                   15
Maximum subspace size:                    300
Number of vectors to save:                  4
Collapse vectors per root:                  2
Number of CSFs:                          2080
Maximum Davidson iterations:              500
Residual convergence:                 1.0e-06
Orthogonality tolerance:              1.0e-12
Use incremental sigma vectors:             No

Davidson memory usage:  12.89 MB

Guess Vectors:
  64 &  64 : closed :    -0.144373
  64 &  63 :  open  :    -0.124315
  63 &  63 : closed :    -0.104258
  64 &  62 :  open  :    -0.084696
  63 &  62 :  open  :    -0.064639
  62 &  62 : closed :    -0.025019
  64 &  61 :  open  :     0.004602
  64 &  59 :  open  :     0.015116
  63 &  61 :  open  :     0.024659
  63 &  59 :  open  :     0.035173
  64 &  58 :  open  :     0.037411
  64 &  60 :  open  :     0.040077
  63 &  58 :  open  :     0.057468
  63 &  60 :  open  :     0.060134
  62 &  61 :  open  :     0.064278

  Root           Eigenvalue       Energy Change        Residual
-------------------------------------------------------------------
Iteration:    0   Subspace Size:   15
Root: 1:        -0.03710624        -0.03710624         0.02619044  
Root: 2:        -0.00243646        -0.00243646         0.03005493  
Root: 3:         0.00311651         0.00311651         0.05805197  
Root: 4:         0.02559785         0.02559785         0.05295268  

Iteration:    1   Subspace Size:   19
Root: 1:        -0.03869068        -0.00158444         0.00472725  
Root: 2:        -0.00531644        -0.00287998         0.00945384  
Root: 3:        -0.00322657        -0.00634308         0.00912267  
Root: 4:         0.02027114        -0.00532670         0.01010080  

Iteration:    2   Subspace Size:   23
Root: 1:        -0.03874191        -0.00005123         0.00098905  
Root: 2:        -0.00550825        -0.00019181         0.00329183  
Root: 3:        -0.00340500        -0.00017843         0.00242607  
Root: 4:         0.02003713        -0.00023402         0.00310334  

Iteration:    3   Subspace Size:   27
Root: 1:        -0.03874404        -0.00000213         0.00020534  
Root: 2:        -0.00552670        -0.00001845         0.00068190  
Root: 3:        -0.00341568        -0.00001068         0.00047378  
Root: 4:         0.02001564        -0.00002149         0.00074048  

Iteration:    4   Subspace Size:   31
Root: 1:        -0.03874412        -0.00000008         0.00002909  
Root: 2:        -0.00552746        -0.00000076         0.00012669  
Root: 3:        -0.00341606        -0.00000038         0.00008908  
Root: 4:         0.02001468        -0.00000096         0.00014842  

Iteration:    5   Subspace Size:   35
Root: 1:        -0.03874412        -0.00000000         0.00000450  
Root: 2:        -0.00552749        -0.00000002         0.00002647  
Root: 3:        -0.00341607        -0.00000001         0.00001831  
Root: 4:         0.02001463        -0.00000005         0.00004114  

Iteration:    6   Subspace Size:   39
Root: 1:        -0.03874412        -0.00000000         0.00000066  Converged
Root: 2:        -0.00552749        -0.00000000         0.00000462  
Root: 3:        -0.00341607        -0.00000000         0.00000320  
Root: 4:         0.02001463        -0.00000000         0.00000715  

Iteration:    7   Subspace Size:   42
Root: 1:        -0.03874412        -0.00000000         0.00000059  Converged
Root: 2:        -0.00552749        -0.00000000         0.00000088  Converged
Root: 3:        -0.00341607        -0.00000000         0.00000047  Converged
Root: 4:         0.02001463        -0.00000000         0.00000152  

Iteration:    8   Subspace Size:   43
Root: 1:        -0.03874412        -0.00000000         0.00000059  Converged
Root: 2:        -0.00552749        -0.00000000         0.00000084  Converged
Root: 3:        -0.00341607         0.00000000         0.00000047  Converged
Root: 4:         0.02001463        -0.00000000         0.00000025  Converged

Davidson converged in 8 iterations
43 sigma vectors were formed

      Davidson Diagonalization Parameters
-----------------------------------------------
Number of roots to find:                    4
Number of guess vectors:                   15
Maximum subspace size:                    300
Number of vectors to save:                  4
Collapse vectors per root:                  2
Number of CSFs:                          2016
Maximum Davidson iterations:              500
Residual convergence:                 1.0e-06
Orthogonality tolerance:              1.0e-12
Use incremental sigma vectors:             No

Davidson memory usage:  12.58 MB

Guess Vectors:
  64 &  63 :  open  :    -0.124315
  64 &  62 :  open  :    -0.084696
  63 &  62 :  open  :    -0.064639
  64 &  61 :  open  :     0.004602
  64 &  59 :  open  :     0.015116
  63 &  61 :  open  :     0.024659
  63 &  59 :  open  :     0.035173
  64 &  58 :  open  :     0.037411
  64 &  60 :  open  :     0.040077
  63 &  58 :  open  :     0.057468
  63 &  60 :  open  :     0.060134
  62 &  61 :  open  :     0.064278
  62 &  59 :  open  :     0.074792
  64 &  56 :  open  :     0.076187
  64 &  57 :  open  :     0.084958

  Root           Eigenvalue       Energy Change        Residual
-------------------------------------------------------------------
Iteration:    0   Subspace Size:   15
Root: 1:        -0.03839764        -0.03839764         0.02204263  
Root: 2:         0.00111600         0.00111600         0.02102405  
Root: 3:         0.03841254         0.03841254         0.03295818  
Root: 4:         0.07076504         0.07076504         0.02438304  

Iteration:    1   Subspace Size:   19
Root: 1:        -0.03960647        -0.00120883         0.00346948  
Root: 2:        -0.00006896        -0.00118496         0.00531941  
Root: 3:         0.03518834        -0.00322420         0.01178225  
Root: 4:         0.06835615        -0.00240889         0.01148229  

Iteration:    2   Subspace Size:   23
Root: 1:        -0.03963581        -0.00002934         0.00053209  
Root: 2:        -0.00013638        -0.00006742         0.00123183  
Root: 3:         0.03486349        -0.00032485         0.00189913  
Root: 4:         0.06793533        -0.00042082         0.00453324  

Iteration:    3   Subspace Size:   27
Root: 1:        -0.03963651        -0.00000070         0.00007487  
Root: 2:        -0.00014007        -0.00000369         0.00016745  
Root: 3:         0.03485392        -0.00000957         0.00042749  
Root: 4:         0.06786684        -0.00006849         0.00148548  

Iteration:    4   Subspace Size:   31
Root: 1:        -0.03963652        -0.00000001         0.00001036  
Root: 2:        -0.00014014        -0.00000007         0.00003376  
Root: 3:         0.03485348        -0.00000044         0.00008762  
Root: 4:         0.06786017        -0.00000667         0.00045596  

Iteration:    5   Subspace Size:   35
Root: 1:        -0.03963652        -0.00000000         0.00000153  
Root: 2:        -0.00014014        -0.00000000         0.00000449  
Root: 3:         0.03485347        -0.00000002         0.00001498  
Root: 4:         0.06785957        -0.00000060         0.00011170  

Iteration:    6   Subspace Size:   39
Root: 1:        -0.03963652        -0.00000000         0.00000019  Converged
Root: 2:        -0.00014014        -0.00000000         0.00000064  Converged
Root: 3:         0.03485346        -0.00000000         0.00000304  
Root: 4:         0.06785953        -0.00000004         0.00003541  

Iteration:    7   Subspace Size:   41
Root: 1:        -0.03963652        -0.00000000         0.00000018  Converged
Root: 2:        -0.00014014        -0.00000000         0.00000063  Converged
Root: 3:         0.03485346        -0.00000000         0.00000054  Converged
Root: 4:         0.06785953        -0.00000000         0.00000762  

Iteration:    8   Subspace Size:   42
Root: 1:        -0.03963652        -0.00000000         0.00000018  Converged
Root: 2:        -0.00014014        -0.00000000         0.00000063  Converged
Root: 3:         0.03485346        -0.00000000         0.00000044  Converged
Root: 4:         0.06785953        -0.00000000         0.00000150  

Iteration:    9   Subspace Size:   43
Root: 1:        -0.03963652        -0.00000000         0.00000018  Converged
Root: 2:        -0.00014014        -0.00000000         0.00000063  Converged
Root: 3:         0.03485346        -0.00000000         0.00000044  Converged
Root: 4:         0.06785953        -0.00000000         0.00000030  Converged

 in gcp call
 n=          32
 coors(1) =   -9.31676115073756        2.08990880425063     
 -0.471659308288107     
 coors(2) =   -7.44220095017583        3.25334619476701     
  0.810394178712083     
 elements:            7           6
 gcp_e =   0.000000000000000E+000
 echo:  F
 pbc:  F
 method =pbeh3c              
Davidson converged in 9 iterations
43 sigma vectors were formed

Building Xtilde...

Building Z-vector RHS...

 Generating 2nd functional diffs
Solving CPSCF equations
Using DIIS solver

 Iter         Residual      
------  --------------------
    1      4.097512446395
    2      8.600220544783
    3      1.251848359922
    4      0.133940297042
    5      0.029565668376
    6      0.016723911226
    7      0.006799150036
    8      0.001599005347
    9      0.000579528910
   10      0.000267627763
   11      0.000113945662
   12      0.000055421452
   13      0.000026579522
   14      0.000007957536
   15      0.000001656165
   16      0.000000909318

CPSCF converged

Building X...

Computing grad Generating 2nd functional diffs
 Generating 2nd functional diffs
  Root   Mult.   Total Energy (a.u.)   Ex. Energy (a.u.)     Ex. Energy (eV)     Ex. Energy (nm)        Osc. (a.u.)  
-------------------------------------------------------------------------------------------------------------------
     1  triplet       -779.53242965
     2  singlet       -779.53153725          0.00089240          0.02428337      51057.25147215          0.00000000
     3  singlet       -779.49832061          0.03410903          0.92815385       1335.81539885          0.00000000
     4  singlet       -779.49620920          0.03622045          0.98560835       1257.94612530          0.00000000
     5  triplet       -779.49293327          0.03949638          1.07475091       1153.60889021          0.01451530
     6  singlet       -779.47277850          0.05965115          1.62319005        763.83058504          0.00000000
     7  triplet       -779.45793966          0.07448998          2.02697529        611.67110204          0.00488849
     8  triplet       -779.42493360          0.10749605          2.92511585        423.86088974          0.00807883

Triplet  1: Largest CI coefficients:
  63  &  64 :  open  :   0.699829
  64  &  63 :  open  :  -0.699829

Singlet  2: Largest CI coefficients:
  63  &  64 :  open  :   0.655888
  64  &  63 :  open  :   0.655888
  64  &  64 : closed :   0.321368
  63  &  63 : closed :  -0.105575

Singlet  3: Largest CI coefficients:
  64  &  64 : closed :   0.761673
  63  &  63 : closed :  -0.323475
  62  &  63 :  open  :  -0.308628
  63  &  62 :  open  :  -0.308628
  63  &  64 :  open  :  -0.206386
  64  &  63 :  open  :  -0.206386

Singlet  4: Largest CI coefficients:
  64  &  64 : closed :  -0.531136
  62  &  63 :  open  :  -0.470734
  63  &  62 :  open  :  -0.470734
  63  &  63 : closed :  -0.461839
  63  &  64 :  open  :   0.100766
  64  &  63 :  open  :   0.100766

Triplet  5: Largest CI coefficients:
  62  &  63 :  open  :   0.688376
  63  &  62 :  open  :  -0.688376
  62  &  64 :  open  :   0.150656
  64  &  62 :  open  :  -0.150656

Singlet  6: Largest CI coefficients:
  63  &  63 : closed :  -0.803640
  62  &  63 :  open  :   0.388071
  63  &  62 :  open  :   0.388071
  62  &  64 :  open  :   0.100435
  64  &  62 :  open  :   0.100435

Triplet  7: Largest CI coefficients:
  62  &  64 :  open  :   0.667280
  64  &  62 :  open  :  -0.667280
  62  &  63 :  open  :  -0.144505
  63  &  62 :  open  :   0.144505
  61  &  62 :  open  :  -0.108079
  62  &  61 :  open  :   0.108079
  59  &  62 :  open  :  -0.101565
  62  &  59 :  open  :   0.101565

Triplet  8: Largest CI coefficients:
  61  &  63 :  open  :  -0.615386
  63  &  61 :  open  :   0.615386
  61  &  64 :  open  :  -0.319784
  64  &  61 :  open  :   0.319784

Singlet state dipole moments:

  Root       Dx         Dy         Dz         |D|  (Debye)
------------------------------------------------------------
     1   -13.6282    -0.9295     2.3016    13.8524
     2    -5.3255    -1.2947     1.7739     5.7605
     3    -9.1498     0.0704     0.4375     9.1606
     4   -23.6679     0.8461     2.0076    23.7680

Triplet state dipole moments:

  Root       Dx         Dy         Dz         |D|  (Debye)
------------------------------------------------------------
     1   -13.7971    -0.9662     2.4594    14.0478
     2   -10.7229     1.8479    -1.7900    11.0272
     3     2.4475    -0.2401    -1.1555     2.7171
     4    -0.1073    -2.1905     0.3839     2.2264

Transition dipole moments between singlet states:

    Transition       Tx         Ty         Tz         |T| (a.u.)
------------------------------------------------------------------
     1 ->    2     0.7370    -0.0772    -0.0460     0.7425
     1 ->    3    -0.3041    -0.0309     0.0706     0.3138
     1 ->    4     0.3342     0.0185    -0.0265     0.3358
     2 ->    3    -2.3372     0.7188    -0.6319     2.5256
     2 ->    4    -1.7389    -0.1206     0.4898     1.8106
     3 ->    4    -1.7008    -0.2795     0.6947     1.8583

Transition dipole moments between triplet states:

    Transition       Tx         Ty         Tz         |T| (a.u.)
------------------------------------------------------------------
     1 ->    2     0.1089    -0.0419    -0.0194     0.1183
     1 ->    3     0.4750    -0.0387    -0.0323     0.4776
     1 ->    4     0.1146    -0.4490     0.5325     0.7059
     2 ->    3     0.5039    -0.0280    -0.0786     0.5107
     2 ->    4     0.4996    -0.2179     0.0779     0.5506
     3 ->    4     0.2168    -0.0790     0.0161     0.2313

Magnetic transition dipole moments and rotational strengths:

 Transition      Lx         Ly         Lz       R(len)     R(vel) (a.u.)
------------------------------------------------------------------------
 1 ->    2     0.3688     0.1454    -0.0529    -0.2630     1.2166
 1 ->    3    -0.1891     0.2186    -0.2402    -0.0338     0.1583
 1 ->    4     0.2830    -0.2418     0.1856    -0.0852    -0.0068

Electric transition quadrupole moments (Cartesian):

 Transition      Qxy        Qxz        Qyz        Qxx        Qyy        Qzz       norm (a.u.)
----------------------------------------------------------------------------------------------
 1 ->    2     0.2058     0.0405     0.0272    -1.8238     0.2005    -0.3992     1.8896
 1 ->    3     0.1552    -0.1429    -0.1048     0.9667    -0.1921     0.4177     1.0961
 1 ->    4     0.6979    -0.3112    -0.1665    -3.1765    -0.2961     0.5266     3.3267


|FINAL Target State Energy: -779.498320612329 a.u.
 Energy calculation finished, energy: -7.794962092E+02

Converting Cartesians to HDLC
 Wolfe conditions fulfilled, increasing trust radius
Testing convergence  in cycle    9
    Energy  6.9856E-04 Target: 5.0000E-04 converged?   no
  Max step  2.9369E-02 Target: 4.0000E-03 converged?   no
  RMS step  6.7168E-03 Target: 2.6667E-03 converged?   no
  Max grad  6.6948E-03 Target: 1.0000E-03 converged?   no
  RMS grad  1.8774E-03 Target: 6.6667E-04 converged?   no
 Predicted step length 1.7369E-01
 Trust radius          5.0000E-01

Converting HDLC to Cartesians
 in gcp call
 n=          32
 coors(1) =   -9.33865377142633        2.01968528541344     
 -0.457832042322603     
 coors(2) =   -7.49440531279832        3.24236180862786     
  0.812017607282716     
 elements:            7           6
 gcp_e =    1.00000000000000     
 echo:  F
 pbc:  F
 method =pbeh3c              
RMSD coordinate change for step 9 is  1.172e-01

**** resetting density ****
Using neutral atomic charges and default spins and spin directions.
Number of unique atoms is: 4 
Atom #1 is unique. Calculating atomic density. 
Atom #2 is unique. Calculating atomic density. 
Atom #7 is unique. Calculating atomic density. 
Atom #21 is unique. Calculating atomic density. 
DFTD Energy:    -0.0209624 hartree
gCP Energy:     0.0537163 hartree
| Total AOs: 316    Total MOs: 298
Setting up the DFT grid...
| time to set the grid = 0.05 s
DFT grid points: 367727 (11491 points/atom)

                      *** Start SCF Iterations ***

 Iter     DIIS Error       Energy change      Electrons        XC Energy           Energy        Time(s)
----------------------------------------------------------------------------------------------------------
Initial temperature is 0.250000
| Skip purify step
|    1     1.8468793870    -785.2201733302   127.0001939920   -63.8668391488    -785.2201733302     0.92  
|    2     0.0587738728     +13.2562626662   126.0000325870   -64.0142891734    -771.9639106640     1.36  
|    3     0.1804250521      +1.8867716558   126.0000393977   -63.6070775801    -770.0771390082     1.33  
|    4     0.0764996948      -1.9474554664   126.0000354407   -63.8262491613    -772.0245944746     1.33  
|    5     0.0230291301      -0.1187665259   126.0000359118   -63.8638940718    -772.1433610005     1.28  
|    6     0.0099517554      -0.0092326887   126.0000371049   -63.8695347362    -772.1525936892     1.26  
|    7     0.0045514520      -0.0050165057   126.0000372298   -63.8621615451    -772.1576101949     1.23  
|    8     0.0016451386      -0.0005516281   126.0000374319   -63.8498673894    -772.1581618229     1.20  
|    9     0.0012263865      -0.0001013505   126.0000373366   -63.8541157821    -772.1582631734     1.36  
|   10     0.0006216421      -0.0000435256   126.0000372748   -63.8554462111    -772.1583066990     1.16  
|   11     0.0002402939      -0.0000147634   126.0000372250   -63.8554456798    -772.1583214624     1.15  
|   12     0.0000364229      -0.0000021654   126.0000372124   -63.8554811778    -772.1583236278     1.13  
----------------------------------------------------------------------------------------------------------
FINAL ENERGY: -772.1583236278 a.u.
Fractional Occupation Entropy: 0.0000000000
Mermin Free Energy:            -772.1583236278
DISPERSION CONTRIBUTION TO ENERGY: -0.0209624314 a.u.
GCP BSSE CORRECTION: 0.0537162777 a.u.
HOMO-LUMO GAP: 0.501 eV
CENTER OF MASS: {-0.049327, -0.061484, 0.039455} ANGS
DIPOLE MOMENT: {-9.979159, -1.131019, -1.025273} (|D| = 10.095247) DEBYE

Running Mulliken population analysis...


  Restricted hh-TDA Parameters
--------------------------------------------
Number of occupied orbitals:            64
Number of virtual orbitals:            234
Number of molecular orbitals:          298
Number of basis functions:             316
Multiplicity of target state:      singlet

 Generating 2nd functional diffs
Reference energy:             -779.4923998128
Number of electrons:           128.0000378036
XC energy:                     -65.1696389537

      Davidson Diagonalization Parameters
-----------------------------------------------
Number of roots to find:                    4
Number of guess vectors:                   15
Maximum subspace size:                    300
Number of vectors to save:                  4
Collapse vectors per root:                  2
Number of CSFs:                          2080
Maximum Davidson iterations:              500
Residual convergence:                 1.0e-06
Orthogonality tolerance:              1.0e-12
Use incremental sigma vectors:             No

Davidson memory usage:  12.89 MB

Guess Vectors:
  64 &  64 : closed :    -0.142513
  64 &  63 :  open  :    -0.124159
  63 &  63 : closed :    -0.105805
  64 &  62 :  open  :    -0.075620
  63 &  62 :  open  :    -0.057266
  62 &  62 : closed :    -0.008727
  64 &  61 :  open  :     0.010195
  64 &  59 :  open  :     0.015746
  63 &  61 :  open  :     0.028549
  63 &  59 :  open  :     0.034100
  64 &  60 :  open  :     0.039910
  64 &  58 :  open  :     0.042687
  63 &  60 :  open  :     0.058264
  63 &  58 :  open  :     0.061041
  62 &  61 :  open  :     0.077088

  Root           Eigenvalue       Energy Change        Residual
-------------------------------------------------------------------
Iteration:    0   Subspace Size:   15
Root: 1:        -0.03490708        -0.03490708         0.02668264  
Root: 2:        -0.00339906        -0.00339906         0.03285221  
Root: 3:         0.00371149         0.00371149         0.05837833  
Root: 4:         0.03384866         0.03384866         0.04978264  

Iteration:    1   Subspace Size:   19
Root: 1:        -0.03657404        -0.00166696         0.00486371  
Root: 2:        -0.00574394        -0.00234488         0.00777052  
Root: 3:        -0.00323750        -0.00694899         0.01030652  
Root: 4:         0.02898412        -0.00486454         0.00990073  

Iteration:    2   Subspace Size:   23
Root: 1:        -0.03662800        -0.00005396         0.00097267  
Root: 2:        -0.00587594        -0.00013200         0.00222583  
Root: 3:        -0.00345816        -0.00022066         0.00282385  
Root: 4:         0.02876075        -0.00022337         0.00305608  

Iteration:    3   Subspace Size:   27
Root: 1:        -0.03663009        -0.00000209         0.00018997  
Root: 2:        -0.00588570        -0.00000976         0.00047795  
Root: 3:        -0.00347042        -0.00001226         0.00057281  
Root: 4:         0.02873999        -0.00002076         0.00073765  

Iteration:    4   Subspace Size:   31
Root: 1:        -0.03663015        -0.00000007         0.00002793  
Root: 2:        -0.00588610        -0.00000040         0.00009125  
Root: 3:        -0.00347092        -0.00000050         0.00011866  
Root: 4:         0.02873908        -0.00000091         0.00011694  

Iteration:    5   Subspace Size:   35
Root: 1:        -0.03663015        -0.00000000         0.00000531  
Root: 2:        -0.00588611        -0.00000001         0.00001682  
Root: 3:        -0.00347094        -0.00000002         0.00002006  
Root: 4:         0.02873906        -0.00000003         0.00002786  

Iteration:    6   Subspace Size:   39
Root: 1:        -0.03663015        -0.00000000         0.00000100  Converged
Root: 2:        -0.00588611        -0.00000000         0.00000296  
Root: 3:        -0.00347094        -0.00000000         0.00000324  
Root: 4:         0.02873906        -0.00000000         0.00000538  

Iteration:    7   Subspace Size:   42
Root: 1:        -0.03663015        -0.00000000         0.00000091  Converged
Root: 2:        -0.00588611        -0.00000000         0.00000063  Converged
Root: 3:        -0.00347094        -0.00000000         0.00000051  Converged
Root: 4:         0.02873906        -0.00000000         0.00000109  

Iteration:    8   Subspace Size:   43
Root: 1:        -0.03663015        -0.00000000         0.00000091  Converged
Root: 2:        -0.00588611        -0.00000000         0.00000063  Converged
Root: 3:        -0.00347094        -0.00000000         0.00000050  Converged
Root: 4:         0.02873906        -0.00000000         0.00000020  Converged

Davidson converged in 8 iterations
43 sigma vectors were formed

      Davidson Diagonalization Parameters
-----------------------------------------------
Number of roots to find:                    4
Number of guess vectors:                   15
Maximum subspace size:                    300
Number of vectors to save:                  4
Collapse vectors per root:                  2
Number of CSFs:                          2016
Maximum Davidson iterations:              500
Residual convergence:                 1.0e-06
Orthogonality tolerance:              1.0e-12
Use incremental sigma vectors:             No

Davidson memory usage:  12.58 MB

Guess Vectors:
  64 &  63 :  open  :    -0.124159
  64 &  62 :  open  :    -0.075620
  63 &  62 :  open  :    -0.057266
  64 &  61 :  open  :     0.010195
  64 &  59 :  open  :     0.015746
  63 &  61 :  open  :     0.028549
  63 &  59 :  open  :     0.034100
  64 &  60 :  open  :     0.039910
  64 &  58 :  open  :     0.042687
  63 &  60 :  open  :     0.058264
  63 &  58 :  open  :     0.061041
  62 &  61 :  open  :     0.077088
  62 &  59 :  open  :     0.082640
  64 &  56 :  open  :     0.084999
  64 &  57 :  open  :     0.086864

  Root           Eigenvalue       Energy Change        Residual
-------------------------------------------------------------------
Iteration:    0   Subspace Size:   15
Root: 1:        -0.03726070        -0.03726070         0.02267467  
Root: 2:         0.00744602         0.00744602         0.02127109  
Root: 3:         0.04407610         0.04407610         0.03682211  
Root: 4:         0.07471256         0.07471256         0.02504144  

Iteration:    1   Subspace Size:   19
Root: 1:        -0.03855781        -0.00129711         0.00334327  
Root: 2:         0.00622924        -0.00121678         0.00472574  
Root: 3:         0.04002000        -0.00405610         0.01218839  
Root: 4:         0.07210583        -0.00260673         0.01114986  

Iteration:    2   Subspace Size:   23
Root: 1:        -0.03858426        -0.00002645         0.00050531  
Root: 2:         0.00617624        -0.00005300         0.00109436  
Root: 3:         0.03967065        -0.00034935         0.00189014  
Root: 4:         0.07168454        -0.00042129         0.00322161  

Iteration:    3   Subspace Size:   27
Root: 1:        -0.03858487        -0.00000061         0.00007994  
Root: 2:         0.00617336        -0.00000288         0.00014509  
Root: 3:         0.03966157        -0.00000908         0.00044767  
Root: 4:         0.07165023        -0.00003431         0.00102579  

Iteration:    4   Subspace Size:   31
Root: 1:        -0.03858488        -0.00000001         0.00001194  
Root: 2:         0.00617331        -0.00000005         0.00003197  
Root: 3:         0.03966109        -0.00000048         0.00008635  
Root: 4:         0.07164704        -0.00000320         0.00036617  

Iteration:    5   Subspace Size:   35
Root: 1:        -0.03858488        -0.00000000         0.00000160  
Root: 2:         0.00617331        -0.00000000         0.00000467  
Root: 3:         0.03966107        -0.00000002         0.00001288  
Root: 4:         0.07164659        -0.00000045         0.00007567  

Iteration:    6   Subspace Size:   39
Root: 1:        -0.03858488        -0.00000000         0.00000020  Converged
Root: 2:         0.00617331        -0.00000000         0.00000073  Converged
Root: 3:         0.03966107        -0.00000000         0.00000237  
Root: 4:         0.07164658        -0.00000001         0.00001720  

Iteration:    7   Subspace Size:   41
Root: 1:        -0.03858488        -0.00000000         0.00000019  Converged
Root: 2:         0.00617331        -0.00000000         0.00000068  Converged
Root: 3:         0.03966107        -0.00000000         0.00000042  Converged
Root: 4:         0.07164658        -0.00000000         0.00000456  

Iteration:    8   Subspace Size:   42
Root: 1:        -0.03858488        -0.00000000         0.00000019  Converged
Root: 2:         0.00617331        -0.00000000         0.00000067  Converged
Root: 3:         0.03966107        -0.00000000         0.00000041  Converged
Root: 4:         0.07164658        -0.00000000         0.00000095  Converged

 in gcp call
 n=          32
 coors(1) =   -9.33865377142633        2.01968528541344     
 -0.457832042322603     
 coors(2) =   -7.49440531279832        3.24236180862786     
  0.812017607282716     
 elements:            7           6
 gcp_e =   0.000000000000000E+000
 echo:  F
 pbc:  F
 method =pbeh3c              
Davidson converged in 8 iterations
42 sigma vectors were formed

Building Xtilde...

Building Z-vector RHS...

 Generating 2nd functional diffs
Solving CPSCF equations
Using DIIS solver

 Iter         Residual      
------  --------------------
    1      5.379588669958
    2     12.461501474742
    3      1.197982604122
    4      0.139177004135
    5      0.053820033506
    6      0.021525428140
    7      0.005812502156
    8      0.001370262136
    9      0.000331379499
   10      0.000176942801
   11      0.000076566823
   12      0.000043180348
   13      0.000026792490
   14      0.000008946979
   15      0.000002083949
   16      0.000001029963
   17      0.000000412177

CPSCF converged

Building X...

Computing grad Generating 2nd functional diffs
 Generating 2nd functional diffs
  Root   Mult.   Total Energy (a.u.)   Ex. Energy (a.u.)     Ex. Energy (eV)     Ex. Energy (nm)        Osc. (a.u.)  
-------------------------------------------------------------------------------------------------------------------
     1  triplet       -779.53098470
     2  singlet       -779.52902996          0.00195473          0.05319093      23309.27953680          0.00000000
     3  singlet       -779.49828592          0.03269877          0.88977872       1393.42757476          0.00000000
     4  singlet       -779.49587075          0.03511394          0.95549889       1297.58623772          0.00000000
     5  triplet       -779.48622650          0.04475819          1.21793225       1017.98947058          0.00015433
     6  singlet       -779.46366076          0.06732394          1.83197729        676.77815256          0.00000000
     7  triplet       -779.45273874          0.07824596          2.12918046        582.30959417          0.00073154
     8  triplet       -779.42075324          0.11023146          2.99955015        413.34271693          0.00072805

Triplet  1: Largest CI coefficients:
  63  &  64 :  open  :  -0.699837
  64  &  63 :  open  :   0.699837

Singlet  2: Largest CI coefficients:
  63  &  64 :  open  :  -0.696953
  64  &  63 :  open  :  -0.696953

Singlet  3: Largest CI coefficients:
  63  &  63 : closed :   0.714068
  62  &  63 :  open  :   0.414247
  63  &  62 :  open  :   0.414247
  64  &  64 : closed :  -0.344873
  62  &  62 : closed :  -0.111612

Singlet  4: Largest CI coefficients:
  64  &  64 : closed :  -0.921328
  63  &  63 : closed :  -0.253128
  62  &  63 :  open  :  -0.164895
  63  &  62 :  open  :  -0.164895

Triplet  5: Largest CI coefficients:
  62  &  63 :  open  :  -0.703908
  63  &  62 :  open  :   0.703908

Singlet  6: Largest CI coefficients:
  63  &  63 : closed :   0.636196
  62  &  63 :  open  :  -0.530781
  63  &  62 :  open  :  -0.530781
  62  &  62 : closed :   0.111727

Triplet  7: Largest CI coefficients:
  62  &  64 :  open  :   0.685449
  64  &  62 :  open  :  -0.685449

Triplet  8: Largest CI coefficients:
  61  &  63 :  open  :  -0.686931
  63  &  61 :  open  :   0.686931

Singlet state dipole moments:

  Root       Dx         Dy         Dz         |D|  (Debye)
------------------------------------------------------------
     1   -13.7763    -1.0761     2.4664    14.0367
     2   -13.9713     0.5901     0.5285    13.9937
     3    -2.3911    -1.9836     2.4010     3.9265
     4   -21.6823     0.8741     1.3343    21.7409

Triplet state dipole moments:

  Root       Dx         Dy         Dz         |D|  (Debye)
------------------------------------------------------------
     1   -13.7407    -1.0927     2.5369    14.0156
     2   -10.7045     1.9302    -1.7401    11.0154
     3     2.5510     0.0849    -1.3105     2.8692
     4    -0.6328    -2.6982     0.5199     2.8198

Transition dipole moments between singlet states:

    Transition       Tx         Ty         Tz         |T| (a.u.)
------------------------------------------------------------------
     1 ->    2     0.0646    -0.0312    -0.0051     0.0719
     1 ->    3     0.0264     0.0569    -0.1005     0.1184
     1 ->    4    -0.0746     0.0616     0.0236     0.0995
     2 ->    3     1.9051    -0.4518     0.3583     1.9904
     2 ->    4    -2.9171    -0.3532     0.9112     3.0764
     3 ->    4     0.9001     0.1603    -0.3389     0.9751

Transition dipole moments between triplet states:

    Transition       Tx         Ty         Tz         |T| (a.u.)
------------------------------------------------------------------
     1 ->    2     0.0559    -0.0586    -0.0120     0.0819
     1 ->    3    -0.9229     0.0245     0.1056     0.9292
     1 ->    4    -0.4279     0.5009    -0.4610     0.8041
     2 ->    3    -0.0671    -0.0306     0.0815     0.1099
     2 ->    4    -0.5617     0.2588    -0.0748     0.6230
     3 ->    4    -0.1002     0.0347    -0.0356     0.1118

Magnetic transition dipole moments and rotational strengths:

 Transition      Lx         Ly         Lz       R(len)     R(vel) (a.u.)
------------------------------------------------------------------------
 1 ->    2     0.2900     0.2130    -0.1420    -0.0128     0.0149
 1 ->    3     0.3232    -0.0191     0.1521     0.0079    -0.0722
 1 ->    4     0.2748    -0.1918     0.2701     0.0259     0.1416

Electric transition quadrupole moments (Cartesian):

 Transition      Qxy        Qxz        Qyz        Qxx        Qyy        Qzz       norm (a.u.)
----------------------------------------------------------------------------------------------
 1 ->    2     0.0419    -0.0214    -0.0423     0.3538    -0.0388    -0.0212     0.3621
 1 ->    3    -0.2987     0.2116     0.1315    -0.0624     0.3900    -0.6821     0.8789
 1 ->    4     0.3577    -0.1341    -0.1064    -1.6258    -0.2372     0.5117     1.7660


|FINAL Target State Energy: -779.498285923448 a.u.
 Energy calculation finished, energy: -7.794958708E+02

Converting Cartesians to HDLC
 Rejecting step, energy  3.384E-04 higher
 E,Eold  -779.495870751355       -779.496209197899     
 Total number of bad steps:     1
 Trust radius          8.6843E-02

Converting HDLC to Cartesians
 in gcp call
 n=          32
 coors(1) =   -9.32989169861025        2.05549485280929     
 -0.464298056856168     
 coors(2) =   -7.46944846136834        3.24883126509073     
  0.810325666113585     
 elements:            7           6
 gcp_e =    1.00000000000000     
 echo:  F
 pbc:  F
 method =pbeh3c              
RMSD coordinate change for step 10 is  5.879e-02
DFTD Energy:    -0.0209510 hartree
gCP Energy:     0.0536770 hartree
| Total AOs: 316    Total MOs: 298
Setting up the DFT grid...
| time to set the grid = 0.05 s
DFT grid points: 367793 (11493 points/atom)

                      *** Start SCF Iterations ***

 Iter     DIIS Error       Energy change      Electrons        XC Energy           Energy        Time(s)
----------------------------------------------------------------------------------------------------------
Initial temperature is 0.250000
| Skip purify step
|    1     0.0193918795    -772.1400383862   125.9763833650   -63.8439600835    -772.1400383862     1.40  
|    2     0.0046544458      -0.0195780410   126.0000299254   -63.8594772827    -772.1596164272     1.30  
|    3     0.0076449700      +0.0004754759   126.0000299348   -63.8430453907    -772.1591409513     1.28  
|    4     0.0007428746      -0.0009933727   126.0000298609   -63.8506383160    -772.1601343240     1.27  
|    5     0.0005755252      -0.0000223380   126.0000298231   -63.8521544904    -772.1601566620     1.23  
|    6     0.0001366527      -0.0000146502   126.0000298309   -63.8519740478    -772.1601713122     1.21  
|    7     0.0000333741      -0.0000007941   126.0000298260   -63.8518975433    -772.1601721062     1.18  
----------------------------------------------------------------------------------------------------------
FINAL ENERGY: -772.1601721062 a.u.
Fractional Occupation Entropy: 0.0000000000
Mermin Free Energy:            -772.1601721062
DISPERSION CONTRIBUTION TO ENERGY: -0.0209510051 a.u.
GCP BSSE CORRECTION: 0.0536769653 a.u.
HOMO-LUMO GAP: 0.510 eV
CENTER OF MASS: {-0.051838, -0.072007, 0.038990} ANGS
DIPOLE MOMENT: {-9.832435, -0.883102, -0.972202} (|D| = 9.919770) DEBYE

Running Mulliken population analysis...


  Restricted hh-TDA Parameters
--------------------------------------------
Number of occupied orbitals:            64
Number of virtual orbitals:            234
Number of molecular orbitals:          298
Number of basis functions:             316
Multiplicity of target state:      singlet

 Generating 2nd functional diffs
Reference energy:             -779.4931557462
Number of electrons:           128.0000302995
XC energy:                     -65.1659801242

      Davidson Diagonalization Parameters
-----------------------------------------------
Number of roots to find:                    4
Number of guess vectors:                   15
Maximum subspace size:                    300
Number of vectors to save:                  4
Collapse vectors per root:                  2
Number of CSFs:                          2080
Maximum Davidson iterations:              500
Residual convergence:                 1.0e-06
Orthogonality tolerance:              1.0e-12
Use incremental sigma vectors:             No

Davidson memory usage:  12.89 MB

Guess Vectors:
  64 &  64 : closed :    -0.143307
  64 &  63 :  open  :    -0.124203
  63 &  63 : closed :    -0.105100
  64 &  62 :  open  :    -0.080152
  63 &  62 :  open  :    -0.061048
  62 &  62 : closed :    -0.016996
  64 &  61 :  open  :     0.007627
  64 &  59 :  open  :     0.015599
  63 &  61 :  open  :     0.026731
  63 &  59 :  open  :     0.034703
  64 &  58 :  open  :     0.039920
  64 &  60 :  open  :     0.040093
  63 &  58 :  open  :     0.059024
  63 &  60 :  open  :     0.059197
  62 &  61 :  open  :     0.070782

  Root           Eigenvalue       Energy Change        Residual
-------------------------------------------------------------------
Iteration:    0   Subspace Size:   15
Root: 1:        -0.03576579        -0.03576579         0.02617753  
Root: 2:        -0.00277472        -0.00277472         0.03151432  
Root: 3:         0.00321202         0.00321202         0.05852623  
Root: 4:         0.02961769         0.02961769         0.05119700  

Iteration:    1   Subspace Size:   19
Root: 1:        -0.03737135        -0.00160556         0.00475594  
Root: 2:        -0.00532069        -0.00254597         0.00872278  
Root: 3:        -0.00356112        -0.00677314         0.00970041  
Root: 4:         0.02456248        -0.00505521         0.00994550  

Iteration:    2   Subspace Size:   23
Root: 1:        -0.03742344        -0.00005209         0.00097034  
Root: 2:        -0.00548466        -0.00016398         0.00289920  
Root: 3:        -0.00376021        -0.00019909         0.00250879  
Root: 4:         0.02433731        -0.00022516         0.00306693  

Iteration:    3   Subspace Size:   27
Root: 1:        -0.03742550        -0.00000206         0.00019783  
Root: 2:        -0.00549955        -0.00001488         0.00061319  
Root: 3:        -0.00377055        -0.00001034         0.00050645  
Root: 4:         0.02431639        -0.00002092         0.00073645  

Iteration:    4   Subspace Size:   31
Root: 1:        -0.03742557        -0.00000007         0.00002832  
Root: 2:        -0.00550017        -0.00000062         0.00011276  
Root: 3:        -0.00377096        -0.00000041         0.00010764  
Root: 4:         0.02431547        -0.00000092         0.00012391  

Iteration:    5   Subspace Size:   35
Root: 1:        -0.03742557        -0.00000000         0.00000506  
Root: 2:        -0.00550019        -0.00000002         0.00002107  
Root: 3:        -0.00377098        -0.00000002         0.00001929  
Root: 4:         0.02431544        -0.00000003         0.00003120  

Iteration:    6   Subspace Size:   39
Root: 1:        -0.03742557        -0.00000000         0.00000099  Converged
Root: 2:        -0.00550019        -0.00000000         0.00000383  
Root: 3:        -0.00377098        -0.00000000         0.00000334  
Root: 4:         0.02431544        -0.00000000         0.00000659  

Iteration:    7   Subspace Size:   42
Root: 1:        -0.03742557        -0.00000000         0.00000093  Converged
Root: 2:        -0.00550019        -0.00000000         0.00000082  Converged
Root: 3:        -0.00377098        -0.00000000         0.00000050  Converged
Root: 4:         0.02431544        -0.00000000         0.00000152  

Iteration:    8   Subspace Size:   43
Root: 1:        -0.03742557        -0.00000000         0.00000093  Converged
Root: 2:        -0.00550019        -0.00000000         0.00000055  Converged
Root: 3:        -0.00377098        -0.00000000         0.00000050  Converged
Root: 4:         0.02431544        -0.00000000         0.00000025  Converged

Davidson converged in 8 iterations
43 sigma vectors were formed

      Davidson Diagonalization Parameters
-----------------------------------------------
Number of roots to find:                    4
Number of guess vectors:                   15
Maximum subspace size:                    300
Number of vectors to save:                  4
Collapse vectors per root:                  2
Number of CSFs:                          2016
Maximum Davidson iterations:              500
Residual convergence:                 1.0e-06
Orthogonality tolerance:              1.0e-12
Use incremental sigma vectors:             No

Davidson memory usage:  12.58 MB

Guess Vectors:
  64 &  63 :  open  :    -0.124203
  64 &  62 :  open  :    -0.080152
  63 &  62 :  open  :    -0.061048
  64 &  61 :  open  :     0.007627
  64 &  59 :  open  :     0.015599
  63 &  61 :  open  :     0.026731
  63 &  59 :  open  :     0.034703
  64 &  58 :  open  :     0.039920
  64 &  60 :  open  :     0.040093
  63 &  58 :  open  :     0.059024
  63 &  60 :  open  :     0.059197
  62 &  61 :  open  :     0.070782
  62 &  59 :  open  :     0.078754
  64 &  56 :  open  :     0.080765
  64 &  57 :  open  :     0.086064

  Root           Eigenvalue       Energy Change        Residual
-------------------------------------------------------------------
Iteration:    0   Subspace Size:   15
Root: 1:        -0.03778488        -0.03778488         0.02235992  
Root: 2:         0.00430034         0.00430034         0.02112328  
Root: 3:         0.04112159         0.04112159         0.03505181  
Root: 4:         0.07327980         0.07327980         0.02518352  

Iteration:    1   Subspace Size:   19
Root: 1:        -0.03903961        -0.00125473         0.00340741  
Root: 2:         0.00310061        -0.00119973         0.00499843  
Root: 3:         0.03743208        -0.00368951         0.01206942  
Root: 4:         0.07066212        -0.00261768         0.01152537  

Iteration:    2   Subspace Size:   23
Root: 1:        -0.03906747        -0.00002786         0.00053681  
Root: 2:         0.00304132        -0.00005929         0.00116225  
Root: 3:         0.03709139        -0.00034069         0.00193344  
Root: 4:         0.07021403        -0.00044808         0.00354407  

Iteration:    3   Subspace Size:   27
Root: 1:        -0.03906817        -0.00000071         0.00008297  
Root: 2:         0.00303806        -0.00000326         0.00015575  
Root: 3:         0.03708170        -0.00000969         0.00047867  
Root: 4:         0.07017105        -0.00004299         0.00112119  

Iteration:    4   Subspace Size:   31
Root: 1:        -0.03906819        -0.00000001         0.00001194  
Root: 2:         0.00303800        -0.00000006         0.00003296  
Root: 3:         0.03708116        -0.00000054         0.00008751  
Root: 4:         0.07016738        -0.00000367         0.00036907  

Iteration:    5   Subspace Size:   35
Root: 1:        -0.03906819        -0.00000000         0.00000163  
Root: 2:         0.00303800        -0.00000000         0.00000445  
Root: 3:         0.03708114        -0.00000002         0.00001314  
Root: 4:         0.07016697        -0.00000041         0.00008126  

Iteration:    6   Subspace Size:   39
Root: 1:        -0.03906819        -0.00000000         0.00000020  Converged
Root: 2:         0.00303800        -0.00000000         0.00000064  Converged
Root: 3:         0.03708114        -0.00000000         0.00000233  
Root: 4:         0.07016695        -0.00000002         0.00002123  

Iteration:    7   Subspace Size:   41
Root: 1:        -0.03906819        -0.00000000         0.00000020  Converged
Root: 2:         0.00303800        -0.00000000         0.00000062  Converged
Root: 3:         0.03708114        -0.00000000         0.00000041  Converged
Root: 4:         0.07016695        -0.00000000         0.00000652  

Iteration:    8   Subspace Size:   42
Root: 1:        -0.03906819        -0.00000000         0.00000019  Converged
Root: 2:         0.00303800        -0.00000000         0.00000062  Converged
Root: 3:         0.03708114        -0.00000000         0.00000040  Converged
Root: 4:         0.07016695        -0.00000000         0.00000126  

Iteration:    9   Subspace Size:   43
Root: 1:        -0.03906819        -0.00000000         0.00000019  Converged
Root: 2:         0.00303800        -0.00000000         0.00000061  Converged
Root: 3:         0.03708114        -0.00000000         0.00000039  Converged
Root: 4:         0.07016695        -0.00000000         0.00000023  Converged

 in gcp call
 n=          32
 coors(1) =   -9.32989169861025        2.05549485280929     
 -0.464298056856168     
 coors(2) =   -7.46944846136834        3.24883126509073     
  0.810325666113585     
 elements:            7           6
 gcp_e =   0.000000000000000E+000
 echo:  F
 pbc:  F
 method =pbeh3c              
Davidson converged in 9 iterations
43 sigma vectors were formed

Building Xtilde...

Building Z-vector RHS...

 Generating 2nd functional diffs
Solving CPSCF equations
Using DIIS solver

 Iter         Residual      
------  --------------------
    1      4.514003057856
    2     10.091692741525
    3      1.164446173239
    4      0.129892212901
    5      0.037911471350
    6      0.018291886801
    7      0.006404873279
    8      0.001463002164
    9      0.000494221570
   10      0.000252783820
   11      0.000114751821
   12      0.000055999313
   13      0.000029744018
   14      0.000009061939
   15      0.000001773928
   16      0.000000925331

CPSCF converged

Building X...

Computing grad Generating 2nd functional diffs
 Generating 2nd functional diffs
  Root   Mult.   Total Energy (a.u.)   Ex. Energy (a.u.)     Ex. Energy (eV)     Ex. Energy (nm)        Osc. (a.u.)  
-------------------------------------------------------------------------------------------------------------------
     1  triplet       -779.53222393
     2  singlet       -779.53058132          0.00164262          0.04469784      27738.30006273          0.00000000
     3  singlet       -779.49865593          0.03356800          0.91343159       1357.34544944          0.00000000
     4  singlet       -779.49692672          0.03529721          0.96048576       1290.84912591          0.00000000
     5  triplet       -779.49011775          0.04210619          1.14576749       1082.10628548          0.00410387
     6  singlet       -779.46884031          0.06338363          1.72475599        718.85078907          0.00000000
     7  triplet       -779.45607460          0.07614933          2.07212838        598.34237108          0.00318676
     8  triplet       -779.42298880          0.10923514          2.97243887        417.11276938          0.00212691

Triplet  1: Largest CI coefficients:
  63  &  64 :  open  :   0.699768
  64  &  63 :  open  :  -0.699768

Singlet  2: Largest CI coefficients:
  63  &  64 :  open  :   0.689265
  64  &  63 :  open  :   0.689265
  64  &  64 : closed :   0.150913

Singlet  3: Largest CI coefficients:
  64  &  64 : closed :   0.650079
  63  &  63 : closed :  -0.518408
  62  &  63 :  open  :  -0.365605
  63  &  62 :  open  :  -0.365605

Singlet  4: Largest CI coefficients:
  64  &  64 : closed :   0.722534
  63  &  63 : closed :   0.446433
  62  &  63 :  open  :   0.344224
  63  &  62 :  open  :   0.344224

Triplet  5: Largest CI coefficients:
  62  &  63 :  open  :  -0.701272
  63  &  62 :  open  :   0.701272

Singlet  6: Largest CI coefficients:
  63  &  63 : closed :  -0.713625
  62  &  63 :  open  :   0.479024
  63  &  62 :  open  :   0.479024

Triplet  7: Largest CI coefficients:
  62  &  64 :  open  :  -0.681584
  64  &  62 :  open  :   0.681584

Triplet  8: Largest CI coefficients:
  61  &  63 :  open  :   0.680372
  63  &  61 :  open  :  -0.680372
  61  &  64 :  open  :   0.130440
  64  &  61 :  open  :  -0.130440

Singlet state dipole moments:

  Root       Dx         Dy         Dz         |D|  (Debye)
------------------------------------------------------------
     1   -13.7632    -0.9990     2.3860    14.0042
     2    -8.7167    -0.4808     1.2272     8.8158
     3    -6.8360    -0.8520     1.4214     7.0341
     4   -22.5950     0.8830     1.6064    22.6692

Triplet state dipole moments:

  Root       Dx         Dy         Dz         |D|  (Debye)
------------------------------------------------------------
     1   -13.7892    -1.0336     2.5058    14.0531
     2   -10.7396     1.8965    -1.7670    11.0480
     3     2.5313    -0.0723    -1.2413     2.8202
     4    -0.9202    -2.3853     0.4797     2.6013

Transition dipole moments between singlet states:

    Transition       Tx         Ty         Tz         |T| (a.u.)
------------------------------------------------------------------
     1 ->    2     0.3780    -0.0483    -0.0310     0.3824
     1 ->    3     0.2288     0.0450    -0.0917     0.2505
     1 ->    4     0.1646     0.0450    -0.0099     0.1709
     2 ->    3     2.7371    -0.7180     0.5830     2.8891
     2 ->    4    -2.2660    -0.2342     0.7012     2.3836
     3 ->    4     1.6777     0.2596    -0.6249     1.8090

Transition dipole moments between triplet states:

    Transition       Tx         Ty         Tz         |T| (a.u.)
------------------------------------------------------------------
     1 ->    2    -0.0938     0.0488     0.0185     0.1074
     1 ->    3    -0.7085     0.0341     0.0691     0.7126
     1 ->    4    -0.2760     0.4877    -0.5096     0.7574
     2 ->    3     0.2925     0.0017    -0.0805     0.3034
     2 ->    4     0.5395    -0.2413     0.0773     0.5961
     3 ->    4     0.0806    -0.0314    -0.0104     0.0871

Magnetic transition dipole moments and rotational strengths:

 Transition      Lx         Ly         Lz       R(len)     R(vel) (a.u.)
------------------------------------------------------------------------
 1 ->    2     0.3563     0.1887    -0.0892    -0.1283     0.5402
 1 ->    3     0.2261    -0.1328     0.2053    -0.0269     0.1568
 1 ->    4     0.2824    -0.2300     0.2270    -0.0339     0.0739

Electric transition quadrupole moments (Cartesian):

 Transition      Qxy        Qxz        Qyz        Qxx        Qyy        Qzz       norm (a.u.)
----------------------------------------------------------------------------------------------
 1 ->    2     0.0947     0.0416     0.0084    -0.7441     0.1316    -0.2754     0.8109
 1 ->    3    -0.2090     0.1737     0.1241    -0.6891     0.3100    -0.5783     0.9974
 1 ->    4     0.5476    -0.2391    -0.1441    -2.4351    -0.2728     0.5152     2.5782


|FINAL Target State Energy: -779.498655934430 a.u.
 Energy calculation finished, energy: -7.794969267E+02

Converting Cartesians to HDLC
 Wolfe conditions fulfilled, increasing trust radius
Testing convergence  in cycle   11
    Energy  7.1753E-04 Target: 5.0000E-04 converged?   no
  Max step  3.1644E-02 Target: 4.0000E-03 converged?   no
  RMS step  9.1541E-03 Target: 2.6667E-03 converged?   no
  Max grad  1.8148E-02 Target: 1.0000E-03 converged?   no
  RMS grad  4.9959E-03 Target: 6.6667E-04 converged?   no
 Predicted step length 3.5349E-02
 Trust radius          1.7369E-01

Converting HDLC to Cartesians
 in gcp call
 n=          32
 coors(1) =   -9.33073033178306        2.04404651876786     
 -0.447944170747753     
 coors(2) =   -7.46364391914461        3.23859149561531     
  0.816159532568531     
 elements:            7           6
 gcp_e =    1.00000000000000     
 echo:  F
 pbc:  F
 method =pbeh3c              
RMSD coordinate change for step 11 is  2.526e-02
DFTD Energy:    -0.0209660 hartree
gCP Energy:     0.0537187 hartree
| Total AOs: 316    Total MOs: 298
Setting up the DFT grid...
| time to set the grid = 0.05 s
DFT grid points: 367758 (11492 points/atom)

                      *** Start SCF Iterations ***

 Iter     DIIS Error       Energy change      Electrons        XC Energy           Energy        Time(s)
----------------------------------------------------------------------------------------------------------
Initial temperature is 0.250000
| Skip purify step
|    1     0.0083154337    -772.1728169536   126.0110421189   -63.8608697416    -772.1728169536     1.38  
|    2     0.0023638452      +0.0135938326   126.0000265444   -63.8537094665    -772.1592231210     1.24  
|    3     0.0037315574      +0.0000890008   126.0000264997   -63.8628860484    -772.1591341203     1.23  
|    4     0.0002331971      -0.0002351460   126.0000265552   -63.8583775662    -772.1593692663     1.21  
|    5     0.0001607541      -0.0000009239   126.0000265679   -63.8576862536    -772.1593701902     1.17  
|    6     0.0000868295      -0.0000010981   126.0000265624   -63.8578502348    -772.1593712884     1.16  
|    7     0.0000371204      -0.0000003376   126.0000265643   -63.8578533540    -772.1593716259     1.14  
----------------------------------------------------------------------------------------------------------
FINAL ENERGY: -772.1593716259 a.u.
Fractional Occupation Entropy: 0.0000000000
Mermin Free Energy:            -772.1593716259
DISPERSION CONTRIBUTION TO ENERGY: -0.0209660176 a.u.
GCP BSSE CORRECTION: 0.0537186767 a.u.
HOMO-LUMO GAP: 0.519 eV
CENTER OF MASS: {-0.051626, -0.070108, 0.034913} ANGS
DIPOLE MOMENT: {-9.864186, -0.932742, -0.867543} (|D| = 9.946095) DEBYE

Running Mulliken population analysis...


  Restricted hh-TDA Parameters
--------------------------------------------
Number of occupied orbitals:            64
Number of virtual orbitals:            234
Number of molecular orbitals:          298
Number of basis functions:             316
Multiplicity of target state:      singlet

 Generating 2nd functional diffs
Reference energy:             -779.4928056375
Number of electrons:           128.0000269858
XC energy:                     -65.1720611870

      Davidson Diagonalization Parameters
-----------------------------------------------
Number of roots to find:                    4
Number of guess vectors:                   15
Maximum subspace size:                    300
Number of vectors to save:                  4
Collapse vectors per root:                  2
Number of CSFs:                          2080
Maximum Davidson iterations:              500
Residual convergence:                 1.0e-06
Orthogonality tolerance:              1.0e-12
Use incremental sigma vectors:             No

Davidson memory usage:  12.89 MB

Guess Vectors:
  64 &  64 : closed :    -0.144072
  64 &  63 :  open  :    -0.124818
  63 &  63 : closed :    -0.105565
  64 &  62 :  open  :    -0.078628
  63 &  62 :  open  :    -0.059374
  62 &  62 : closed :    -0.013183
  64 &  61 :  open  :     0.008557
  64 &  59 :  open  :     0.014988
  63 &  61 :  open  :     0.027810
  63 &  59 :  open  :     0.034242
  64 &  60 :  open  :     0.039407
  64 &  58 :  open  :     0.040085
  63 &  60 :  open  :     0.058661
  63 &  58 :  open  :     0.059338
  62 &  61 :  open  :     0.074001

  Root           Eigenvalue       Energy Change        Residual
-------------------------------------------------------------------
Iteration:    0   Subspace Size:   15
Root: 1:        -0.03599558        -0.03599558         0.02641968  
Root: 2:        -0.00313047        -0.00313047         0.03266016  
Root: 3:         0.00212143         0.00212143         0.05829473  
Root: 4:         0.03142302         0.03142302         0.05041956  

Iteration:    1   Subspace Size:   19
Root: 1:        -0.03763330        -0.00163772         0.00474816  
Root: 2:        -0.00605960        -0.00292912         0.00897101  
Root: 3:        -0.00424171        -0.00636314         0.00917535  
Root: 4:         0.02648601        -0.00493701         0.00986571  

Iteration:    2   Subspace Size:   23
Root: 1:        -0.03768518        -0.00005188         0.00094895  
Root: 2:        -0.00622829        -0.00016869         0.00292086  
Root: 3:        -0.00442079        -0.00017908         0.00215231  
Root: 4:         0.02626684        -0.00021917         0.00308180  

Iteration:    3   Subspace Size:   27
Root: 1:        -0.03768715        -0.00000197         0.00019068  
Root: 2:        -0.00624286        -0.00001457         0.00061827  
Root: 3:        -0.00442874        -0.00000796         0.00043182  
Root: 4:         0.02624569        -0.00002115         0.00075296  

Iteration:    4   Subspace Size:   31
Root: 1:        -0.03768722        -0.00000007         0.00002772  
Root: 2:        -0.00624347        -0.00000061         0.00011332  
Root: 3:        -0.00442905        -0.00000031         0.00009576  
Root: 4:         0.02624474        -0.00000095         0.00012326  

Iteration:    5   Subspace Size:   35
Root: 1:        -0.03768722        -0.00000000         0.00000519  
Root: 2:        -0.00624348        -0.00000002         0.00002017  
Root: 3:        -0.00442907        -0.00000001         0.00001684  
Root: 4:         0.02624471        -0.00000003         0.00003107  

Iteration:    6   Subspace Size:   39
Root: 1:        -0.03768722        -0.00000000         0.00000100  
Root: 2:        -0.00624348        -0.00000000         0.00000360  
Root: 3:        -0.00442907        -0.00000000         0.00000273  
Root: 4:         0.02624471        -0.00000000         0.00000658  

Iteration:    7   Subspace Size:   43
Root: 1:        -0.03768722        -0.00000000         0.00000015  Converged
Root: 2:        -0.00624348        -0.00000000         0.00000077  Converged
Root: 3:        -0.00442907        -0.00000000         0.00000039  Converged
Root: 4:         0.02624471        -0.00000000         0.00000158  

Iteration:    8   Subspace Size:   44
Root: 1:        -0.03768722        -0.00000000         0.00000015  Converged
Root: 2:        -0.00624348        -0.00000000         0.00000050  Converged
Root: 3:        -0.00442907        -0.00000000         0.00000039  Converged
Root: 4:         0.02624471        -0.00000000         0.00000028  Converged

Davidson converged in 8 iterations
44 sigma vectors were formed

      Davidson Diagonalization Parameters
-----------------------------------------------
Number of roots to find:                    4
Number of guess vectors:                   15
Maximum subspace size:                    300
Number of vectors to save:                  4
Collapse vectors per root:                  2
Number of CSFs:                          2016
Maximum Davidson iterations:              500
Residual convergence:                 1.0e-06
Orthogonality tolerance:              1.0e-12
Use incremental sigma vectors:             No

Davidson memory usage:  12.58 MB

Guess Vectors:
  64 &  63 :  open  :    -0.124818
  64 &  62 :  open  :    -0.078628
  63 &  62 :  open  :    -0.059374
  64 &  61 :  open  :     0.008557
  64 &  59 :  open  :     0.014988
  63 &  61 :  open  :     0.027810
  63 &  59 :  open  :     0.034242
  64 &  60 :  open  :     0.039407
  64 &  58 :  open  :     0.040085
  63 &  60 :  open  :     0.058661
  63 &  58 :  open  :     0.059338
  62 &  61 :  open  :     0.074001
  62 &  59 :  open  :     0.080432
  64 &  56 :  open  :     0.082724
  64 &  57 :  open  :     0.085786

  Root           Eigenvalue       Energy Change        Residual
-------------------------------------------------------------------
Iteration:    0   Subspace Size:   15
Root: 1:        -0.03813671        -0.03813671         0.02250654  
Root: 2:         0.00583335         0.00583335         0.02123995  
Root: 3:         0.04201573         0.04201573         0.03563882  
Root: 4:         0.07410063         0.07410063         0.02528370  

Iteration:    1   Subspace Size:   19
Root: 1:        -0.03940635        -0.00126964         0.00336571  
Root: 2:         0.00462081        -0.00121254         0.00490568  
Root: 3:         0.03822039        -0.00379534         0.01198901  
Root: 4:         0.07143762        -0.00266301         0.01128696  

Iteration:    2   Subspace Size:   23
Root: 1:        -0.03943329        -0.00002694         0.00051633  
Root: 2:         0.00456379        -0.00005701         0.00113062  
Root: 3:         0.03788378        -0.00033661         0.00186580  
Root: 4:         0.07100532        -0.00043229         0.00333773  

Iteration:    3   Subspace Size:   27
Root: 1:        -0.03943394        -0.00000064         0.00008061  
Root: 2:         0.00456071        -0.00000308         0.00015063  
Root: 3:         0.03787491        -0.00000887         0.00045875  
Root: 4:         0.07096806        -0.00003727         0.00104012  

Iteration:    4   Subspace Size:   31
Root: 1:        -0.03943395        -0.00000001         0.00001161  
Root: 2:         0.00456066        -0.00000005         0.00003214  
Root: 3:         0.03787441        -0.00000049         0.00008519  
Root: 4:         0.07096484        -0.00000322         0.00036439  

Iteration:    5   Subspace Size:   35
Root: 1:        -0.03943395        -0.00000000         0.00000157  
Root: 2:         0.00456065        -0.00000000         0.00000444  
Root: 3:         0.03787440        -0.00000002         0.00001276  
Root: 4:         0.07096442        -0.00000042         0.00007942  

Iteration:    6   Subspace Size:   39
Root: 1:        -0.03943395        -0.00000000         0.00000019  Converged
Root: 2:         0.00456065        -0.00000000         0.00000063  Converged
Root: 3:         0.03787440        -0.00000000         0.00000231  
Root: 4:         0.07096441        -0.00000002         0.00001981  

Iteration:    7   Subspace Size:   41
Root: 1:        -0.03943395        -0.00000000         0.00000019  Converged
Root: 2:         0.00456065        -0.00000000         0.00000060  Converged
Root: 3:         0.03787440        -0.00000000         0.00000040  Converged
Root: 4:         0.07096441        -0.00000000         0.00000593  

Iteration:    8   Subspace Size:   42
Root: 1:        -0.03943395        -0.00000000         0.00000018  Converged
Root: 2:         0.00456065        -0.00000000         0.00000060  Converged
Root: 3:         0.03787440        -0.00000000         0.00000039  Converged
Root: 4:         0.07096441        -0.00000000         0.00000115  

Iteration:    9   Subspace Size:   43
Root: 1:        -0.03943395        -0.00000000         0.00000018  Converged
Root: 2:         0.00456065        -0.00000000         0.00000059  Converged
Root: 3:         0.03787440        -0.00000000         0.00000039  Converged
Root: 4:         0.07096441        -0.00000000         0.00000019  Converged

 in gcp call
 n=          32
 coors(1) =   -9.33073033178306        2.04404651876786     
 -0.447944170747753     
 coors(2) =   -7.46364391914461        3.23859149561531     
  0.816159532568531     
 elements:            7           6
 gcp_e =   0.000000000000000E+000
 echo:  F
 pbc:  F
 method =pbeh3c              
Davidson converged in 9 iterations
43 sigma vectors were formed

Building Xtilde...

Building Z-vector RHS...

 Generating 2nd functional diffs
Solving CPSCF equations
Using DIIS solver

 Iter         Residual      
------  --------------------
    1      4.023740293677
    2      8.898895683588
    3      1.077173762103
    4      0.116968502210
    5      0.025968011825
    6      0.014776887176
    7      0.006082191279
    8      0.001562762468
    9      0.000456203671
   10      0.000207979253
   11      0.000091858187
   12      0.000047655791
   13      0.000022770326
   14      0.000007743798
   15      0.000001654282
   16      0.000001006205
   17      0.000000270792

CPSCF converged

Building X...

Computing grad Generating 2nd functional diffs
 Generating 2nd functional diffs
  Root   Mult.   Total Energy (a.u.)   Ex. Energy (a.u.)     Ex. Energy (eV)     Ex. Energy (nm)        Osc. (a.u.)  
-------------------------------------------------------------------------------------------------------------------
     1  triplet       -779.53223959
     2  singlet       -779.53049285          0.00174673          0.04753101      26084.91169176          0.00000000
     3  singlet       -779.49904912          0.03319046          0.90315834       1372.78497650          0.00000000
     4  singlet       -779.49723471          0.03500488          0.95253113       1301.62906264          0.00000000
     5  triplet       -779.48824498          0.04399460          1.19715386       1035.65819878          0.00408689
     6  singlet       -779.46656093          0.06567866          1.78720684        693.73179194          0.00000000
     7  triplet       -779.45493124          0.07730835          2.10366680        589.37195089          0.00147499
     8  triplet       -779.42184123          0.11039836          3.00409159        412.71784444          0.00151218

Triplet  1: Largest CI coefficients:
  63  &  64 :  open  :  -0.699881
  64  &  63 :  open  :   0.699881

Singlet  2: Largest CI coefficients:
  63  &  64 :  open  :  -0.692230
  64  &  63 :  open  :  -0.692230
  64  &  64 : closed :  -0.124666

Singlet  3: Largest CI coefficients:
  64  &  64 : closed :  -0.769403
  63  &  63 : closed :   0.457025
  62  &  63 :  open  :   0.282934
  63  &  62 :  open  :   0.282934

Singlet  4: Largest CI coefficients:
  64  &  64 : closed :   0.600739
  63  &  63 : closed :   0.563377
  62  &  63 :  open  :   0.378472
  63  &  62 :  open  :   0.378472
  62  &  62 : closed :  -0.102511

Triplet  5: Largest CI coefficients:
  62  &  63 :  open  :   0.702392
  63  &  62 :  open  :  -0.702392

Singlet  6: Largest CI coefficients:
  63  &  63 : closed :   0.672743
  62  &  63 :  open  :  -0.508068
  63  &  62 :  open  :  -0.508068

Triplet  7: Largest CI coefficients:
  62  &  64 :  open  :   0.683191
  64  &  62 :  open  :  -0.683191

Triplet  8: Largest CI coefficients:
  61  &  63 :  open  :   0.685195
  63  &  61 :  open  :  -0.685195
  61  &  64 :  open  :   0.100933
  64  &  61 :  open  :  -0.100933

Singlet state dipole moments:

  Root       Dx         Dy         Dz         |D|  (Debye)
------------------------------------------------------------
     1   -13.7481    -1.0275     2.3975    13.9934
     2    -6.4284    -1.1427     1.7822     6.7680
     3    -9.6185    -0.2710     1.0114     9.6753
     4   -22.0877     0.9108     1.4410    22.1534

Triplet state dipole moments:

  Root       Dx         Dy         Dz         |D|  (Debye)
------------------------------------------------------------
     1   -13.7572    -1.0608     2.5114    14.0248
     2   -10.7494     1.8801    -1.7778    11.0564
     3     2.4717    -0.0235    -1.3068     2.7959
     4    -0.7998    -2.4847     0.5549     2.6686

Transition dipole moments between singlet states:

    Transition       Tx         Ty         Tz         |T| (a.u.)
------------------------------------------------------------------
     1 ->    2     0.3687    -0.0340    -0.0474     0.3733
     1 ->    3    -0.1326    -0.0567     0.0885     0.1692
     1 ->    4     0.1347     0.0486    -0.0060     0.1433
     2 ->    3    -2.8077     0.6766    -0.5168     2.9339
     2 ->    4    -1.9825    -0.1959     0.6024     2.0812
     3 ->    4    -2.1727    -0.3007     0.7637     2.3226

Transition dipole moments between triplet states:

    Transition       Tx         Ty         Tz         |T| (a.u.)
------------------------------------------------------------------
     1 ->    2    -0.0921     0.0497     0.0202     0.1066
     1 ->    3    -0.8088     0.0322     0.0857     0.8140
     1 ->    4     0.3326    -0.4838     0.4941     0.7674
     2 ->    3     0.2597     0.0066    -0.0810     0.2721
     2 ->    4    -0.5316     0.2372    -0.0762     0.5871
     3 ->    4    -0.0603     0.0247     0.0143     0.0667

Magnetic transition dipole moments and rotational strengths:

 Transition      Lx         Ly         Lz       R(len)     R(vel) (a.u.)
------------------------------------------------------------------------
 1 ->    2     0.4046     0.1645    -0.0470    -0.1458     0.5226
 1 ->    3    -0.1424     0.1473    -0.2048     0.0076    -0.0470
 1 ->    4     0.2791    -0.2269     0.2369    -0.0252     0.0788

Electric transition quadrupole moments (Cartesian):

 Transition      Qxy        Qxz        Qyz        Qxx        Qyy        Qzz       norm (a.u.)
----------------------------------------------------------------------------------------------
 1 ->    2     0.0365     0.0727     0.0298    -0.7586     0.1768    -0.3575     0.8614
 1 ->    3     0.2421    -0.1668    -0.1216     0.4532    -0.3053     0.5403     0.8317
 1 ->    4     0.5151    -0.2236    -0.1382    -2.3382    -0.2645     0.5115     2.4766


|FINAL Target State Energy: -779.499049122099 a.u.
 Energy calculation finished, energy: -7.794972347E+02

Converting Cartesians to HDLC
 Wolfe conditions fulfilled, increasing trust radius
Testing convergence  in cycle   12
    Energy  3.0798E-04 Target: 5.0000E-04 converged?  yes
  Max step  1.4178E-02 Target: 4.0000E-03 converged?   no
  RMS step  3.7261E-03 Target: 2.6667E-03 converged?   no
  Max grad  5.2235E-03 Target: 1.0000E-03 converged?   no
  RMS grad  1.5987E-03 Target: 6.6667E-04 converged?   no
 Predicted step length 2.2601E-02
 Trust radius          3.4737E-01

Converting HDLC to Cartesians
 in gcp call
 n=          32
 coors(1) =   -9.33620341982640        2.04321337518400     
 -0.433847639641482     
 coors(2) =   -7.46251432151675        3.23385783168394     
  0.824137704904836     
 elements:            7           6
 gcp_e =    1.00000000000000     
 echo:  F
 pbc:  F
 method =pbeh3c              
RMSD coordinate change for step 12 is  1.917e-02
DFTD Energy:    -0.0209678 hartree
gCP Energy:     0.0537200 hartree
| Total AOs: 316    Total MOs: 298
Setting up the DFT grid...
| time to set the grid = 0.05 s
DFT grid points: 367758 (11492 points/atom)

                      *** Start SCF Iterations ***

 Iter     DIIS Error       Energy change      Electrons        XC Energy           Energy        Time(s)
----------------------------------------------------------------------------------------------------------
Initial temperature is 0.250000
| Skip purify step
|    1     0.0064344098    -772.1649007194   126.0044162772   -63.8615689185    -772.1649007194     1.37  
|    2     0.0010514056      +0.0058674453   126.0000228517   -63.8579100241    -772.1590332741     1.23  
|    3     0.0019216907      +0.0000176786   126.0000228049   -63.8629254185    -772.1590155955     1.21  
|    4     0.0002000176      -0.0000641455   126.0000228411   -63.8601779685    -772.1590797410     1.20  
|    5     0.0001929338      -0.0000003145   126.0000228388   -63.8600252575    -772.1590800554     1.18  
|    6     0.0000522349      -0.0000012784   126.0000228403   -63.8600027610    -772.1590813338     1.17  
|    7     0.0000194305      -0.0000001792   126.0000228381   -63.8600559414    -772.1590815130     1.13  
----------------------------------------------------------------------------------------------------------
FINAL ENERGY: -772.1590815130 a.u.
Fractional Occupation Entropy: 0.0000000000
Mermin Free Energy:            -772.1590815130
DISPERSION CONTRIBUTION TO ENERGY: -0.0209677649 a.u.
GCP BSSE CORRECTION: 0.0537199862 a.u.
HOMO-LUMO GAP: 0.523 eV
CENTER OF MASS: {-0.051441, -0.070832, 0.030925} ANGS
DIPOLE MOMENT: {-9.875769, -0.911316, -0.749175} (|D| = 9.945983) DEBYE

Running Mulliken population analysis...


  Restricted hh-TDA Parameters
--------------------------------------------
Number of occupied orbitals:            64
Number of virtual orbitals:            234
Number of molecular orbitals:          298
Number of basis functions:             316
Multiplicity of target state:      singlet

 Generating 2nd functional diffs
Reference energy:             -779.4928015760
Number of electrons:           128.0000232009
XC energy:                     -65.1743102039

      Davidson Diagonalization Parameters
-----------------------------------------------
Number of roots to find:                    4
Number of guess vectors:                   15
Maximum subspace size:                    300
Number of vectors to save:                  4
Collapse vectors per root:                  2
Number of CSFs:                          2080
Maximum Davidson iterations:              500
Residual convergence:                 1.0e-06
Orthogonality tolerance:              1.0e-12
Use incremental sigma vectors:             No

Davidson memory usage:  12.89 MB

Guess Vectors:
  64 &  64 : closed :    -0.144347
  64 &  63 :  open  :    -0.124983
  63 &  63 : closed :    -0.105618
  64 &  62 :  open  :    -0.077579
  63 &  62 :  open  :    -0.058215
  62 &  62 : closed :    -0.010811
  64 &  61 :  open  :     0.009062
  64 &  59 :  open  :     0.014908
  63 &  61 :  open  :     0.028426
  63 &  59 :  open  :     0.034273
  64 &  60 :  open  :     0.039128
  64 &  58 :  open  :     0.040257
  63 &  60 :  open  :     0.058492
  63 &  58 :  open  :     0.059621
  62 &  61 :  open  :     0.075830

  Root           Eigenvalue       Energy Change        Residual
-------------------------------------------------------------------
Iteration:    0   Subspace Size:   15
Root: 1:        -0.03621956        -0.03621956         0.02662224  
Root: 2:        -0.00326313        -0.00326313         0.03339627  
Root: 3:         0.00169400         0.00169400         0.05807907  
Root: 4:         0.03225009         0.03225009         0.04992678  

Iteration:    1   Subspace Size:   19
Root: 1:        -0.03788329        -0.00166374         0.00472564  
Root: 2:        -0.00645396        -0.00319083         0.00900454  
Root: 3:        -0.00439805        -0.00609205         0.00892844  
Root: 4:         0.02740423        -0.00484586         0.00976761  

Iteration:    2   Subspace Size:   23
Root: 1:        -0.03793467        -0.00005138         0.00093289  
Root: 2:        -0.00662081        -0.00016685         0.00287718  
Root: 3:        -0.00456823        -0.00017018         0.00201857  
Root: 4:         0.02719207        -0.00021216         0.00307133  

Iteration:    3   Subspace Size:   27
Root: 1:        -0.03793657        -0.00000190         0.00018648  
Root: 2:        -0.00663472        -0.00001391         0.00060863  
Root: 3:        -0.00457548        -0.00000725         0.00039891  
Root: 4:         0.02717107        -0.00002100         0.00076271  

Iteration:    4   Subspace Size:   31
Root: 1:        -0.03793663        -0.00000006         0.00002721  
Root: 2:        -0.00663530        -0.00000058         0.00011127  
Root: 3:        -0.00457575        -0.00000026         0.00008839  
Root: 4:         0.02717010        -0.00000098         0.00012877  

Iteration:    5   Subspace Size:   35
Root: 1:        -0.03793663        -0.00000000         0.00000511  
Root: 2:        -0.00663532        -0.00000002         0.00001938  
Root: 3:        -0.00457576        -0.00000001         0.00001566  
Root: 4:         0.02717006        -0.00000003         0.00003484  

Iteration:    6   Subspace Size:   39
Root: 1:        -0.03793663        -0.00000000         0.00000097  Converged
Root: 2:        -0.00663532        -0.00000000         0.00000330  
Root: 3:        -0.00457576        -0.00000000         0.00000257  
Root: 4:         0.02717006        -0.00000000         0.00000694  

Iteration:    7   Subspace Size:   42
Root: 1:        -0.03793663        -0.00000000         0.00000090  Converged
Root: 2:        -0.00663532        -0.00000000         0.00000067  Converged
Root: 3:        -0.00457576        -0.00000000         0.00000036  Converged
Root: 4:         0.02717006        -0.00000000         0.00000160  

Iteration:    8   Subspace Size:   43
Root: 1:        -0.03793663        -0.00000000         0.00000090  Converged
Root: 2:        -0.00663532        -0.00000000         0.00000046  Converged
Root: 3:        -0.00457576         0.00000000         0.00000036  Converged
Root: 4:         0.02717006        -0.00000000         0.00000030  Converged

Davidson converged in 8 iterations
43 sigma vectors were formed

      Davidson Diagonalization Parameters
-----------------------------------------------
Number of roots to find:                    4
Number of guess vectors:                   15
Maximum subspace size:                    300
Number of vectors to save:                  4
Collapse vectors per root:                  2
Number of CSFs:                          2016
Maximum Davidson iterations:              500
Residual convergence:                 1.0e-06
Orthogonality tolerance:              1.0e-12
Use incremental sigma vectors:             No

Davidson memory usage:  12.58 MB

Guess Vectors:
  64 &  63 :  open  :    -0.124983
  64 &  62 :  open  :    -0.077579
  63 &  62 :  open  :    -0.058215
  64 &  61 :  open  :     0.009062
  64 &  59 :  open  :     0.014908
  63 &  61 :  open  :     0.028426
  63 &  59 :  open  :     0.034273
  64 &  60 :  open  :     0.039128
  64 &  58 :  open  :     0.040257
  63 &  60 :  open  :     0.058492
  63 &  58 :  open  :     0.059621
  62 &  61 :  open  :     0.075830
  62 &  59 :  open  :     0.081676
  64 &  56 :  open  :     0.083865
  64 &  57 :  open  :     0.085720

  Root           Eigenvalue       Energy Change        Residual
-------------------------------------------------------------------
Iteration:    0   Subspace Size:   15
Root: 1:        -0.03830394        -0.03830394         0.02256534  
Root: 2:         0.00673845         0.00673845         0.02130640  
Root: 3:         0.04261489         0.04261489         0.03551060  
Root: 4:         0.07436034         0.07436034         0.02520014  

Iteration:    1   Subspace Size:   19
Root: 1:        -0.03957719        -0.00127325         0.00334310  
Root: 2:         0.00551841        -0.00122004         0.00489597  
Root: 3:         0.03887007        -0.00374482         0.01180428  
Root: 4:         0.07169619        -0.00266415         0.01101936  

Iteration:    2   Subspace Size:   23
Root: 1:        -0.03960366        -0.00002646         0.00050330  
Root: 2:         0.00546169        -0.00005672         0.00111560  
Root: 3:         0.03854330        -0.00032678         0.00181413  
Root: 4:         0.07128281        -0.00041338         0.00323820  

Iteration:    3   Subspace Size:   27
Root: 1:        -0.03960426        -0.00000060         0.00007761  
Root: 2:         0.00545869        -0.00000300         0.00014813  
Root: 3:         0.03853499        -0.00000831         0.00044119  
Root: 4:         0.07124846        -0.00003435         0.00101191  

Iteration:    4   Subspace Size:   31
Root: 1:        -0.03960427        -0.00000001         0.00001112  
Root: 2:         0.00545864        -0.00000005         0.00003127  
Root: 3:         0.03853453        -0.00000046         0.00008409  
Root: 4:         0.07124536        -0.00000310         0.00035491  

Iteration:    5   Subspace Size:   35
Root: 1:        -0.03960427        -0.00000000         0.00000151  
Root: 2:         0.00545864        -0.00000000         0.00000437  
Root: 3:         0.03853451        -0.00000002         0.00001280  
Root: 4:         0.07124497        -0.00000039         0.00007756  

Iteration:    6   Subspace Size:   39
Root: 1:        -0.03960427        -0.00000000         0.00000018  Converged
Root: 2:         0.00545864        -0.00000000         0.00000062  Converged
Root: 3:         0.03853451        -0.00000000         0.00000240  
Root: 4:         0.07124495        -0.00000002         0.00001700  

Iteration:    7   Subspace Size:   41
Root: 1:        -0.03960427        -0.00000000         0.00000018  Converged
Root: 2:         0.00545864        -0.00000000         0.00000058  Converged
Root: 3:         0.03853451        -0.00000000         0.00000041  Converged
Root: 4:         0.07124495        -0.00000000         0.00000535  

Iteration:    8   Subspace Size:   42
Root: 1:        -0.03960427        -0.00000000         0.00000018  Converged
Root: 2:         0.00545864        -0.00000000         0.00000058  Converged
Root: 3:         0.03853451        -0.00000000         0.00000041  Converged
Root: 4:         0.07124495        -0.00000000         0.00000115  

Iteration:    9   Subspace Size:   43
Root: 1:        -0.03960427        -0.00000000         0.00000018  Converged
Root: 2:         0.00545864        -0.00000000         0.00000058  Converged
Root: 3:         0.03853451        -0.00000000         0.00000040  Converged
Root: 4:         0.07124495        -0.00000000         0.00000020  Converged

 in gcp call
 n=          32
 coors(1) =   -9.33620341982640        2.04321337518400     
 -0.433847639641482     
 coors(2) =   -7.46251432151675        3.23385783168394     
  0.824137704904836     
 elements:            7           6
 gcp_e =   0.000000000000000E+000
 echo:  F
 pbc:  F
 method =pbeh3c              
Davidson converged in 9 iterations
43 sigma vectors were formed

Building Xtilde...

Building Z-vector RHS...

 Generating 2nd functional diffs
Solving CPSCF equations
Using DIIS solver

 Iter         Residual      
------  --------------------
    1      3.822378005790
    2      8.423803190186
    3      1.036289640271
    4      0.112811274868
    5      0.021373562867
    6      0.012961431541
    7      0.005707079628
    8      0.001626991569
    9      0.000468664971
   10      0.000226877090
   11      0.000094580502
   12      0.000046861639
   13      0.000020455644
   14      0.000007347570
   15      0.000001594831
   16      0.000001049700
   17      0.000000263099

CPSCF converged

Building X...

Computing grad Generating 2nd functional diffs
 Generating 2nd functional diffs
  Root   Mult.   Total Energy (a.u.)   Ex. Energy (a.u.)     Ex. Energy (eV)     Ex. Energy (nm)        Osc. (a.u.)  
-------------------------------------------------------------------------------------------------------------------
     1  triplet       -779.53240584
     2  singlet       -779.53073821          0.00166764          0.04537871      27322.10991811          0.00000000
     3  singlet       -779.49943689          0.03296895          0.89713061       1382.00858533          0.00000000
     4  singlet       -779.49737734          0.03502851          0.95317405       1300.75111751          0.00000000
     5  triplet       -779.48734294          0.04506291          1.22622383       1011.10594311          0.00624094
     6  singlet       -779.46563152          0.06677433          1.81702165        682.34861621          0.00000000
     7  triplet       -779.45426706          0.07813878          2.12626410        583.10828272          0.00146467
     8  triplet       -779.42155663          0.11084922          3.01636020        411.03917417          0.00268648

Triplet  1: Largest CI coefficients:
  63  &  64 :  open  :   0.700003
  64  &  63 :  open  :  -0.700003

Singlet  2: Largest CI coefficients:
  63  &  64 :  open  :  -0.688453
  64  &  63 :  open  :  -0.688453
  64  &  64 : closed :  -0.160457

Singlet  3: Largest CI coefficients:
  64  &  64 : closed :   0.806211
  63  &  63 : closed :  -0.423097
  62  &  63 :  open  :  -0.246609
  63  &  62 :  open  :  -0.246609
  63  &  64 :  open  :  -0.100064
  64  &  63 :  open  :  -0.100064

Singlet  4: Largest CI coefficients:
  63  &  63 : closed :   0.612533
  64  &  64 : closed :   0.541410
  62  &  63 :  open  :   0.384049
  63  &  62 :  open  :   0.384049
  62  &  62 : closed :  -0.107522

Triplet  5: Largest CI coefficients:
  62  &  63 :  open  :  -0.700882
  63  &  62 :  open  :   0.700882

Singlet  6: Largest CI coefficients:
  63  &  63 : closed :  -0.651343
  62  &  63 :  open  :   0.519529
  63  &  62 :  open  :   0.519529
  62  &  62 : closed :  -0.106065

Triplet  7: Largest CI coefficients:
  62  &  64 :  open  :  -0.681735
  64  &  62 :  open  :   0.681735

Triplet  8: Largest CI coefficients:
  61  &  63 :  open  :  -0.676822
  63  &  61 :  open  :   0.676822
  61  &  64 :  open  :  -0.145704
  64  &  61 :  open  :   0.145704

Singlet state dipole moments:

  Root       Dx         Dy         Dz         |D|  (Debye)
------------------------------------------------------------
     1   -13.7469    -1.0215     2.3857    13.9897
     2    -5.5493    -1.3906     1.9745     6.0521
     3   -10.8418    -0.0668     0.8917    10.8786
     4   -21.8215     0.9531     1.3454    21.8837

Triplet state dipole moments:

  Root       Dx         Dy         Dz         |D|  (Debye)
------------------------------------------------------------
     1   -13.7718    -1.0583     2.5099    14.0386
     2   -10.7682     1.8645    -1.8064    11.0767
     3     2.4169    -0.0263    -1.3461     2.7666
     4    -0.5848    -2.5016     0.5955     2.6372

Transition dipole moments between singlet states:

    Transition       Tx         Ty         Tz         |T| (a.u.)
------------------------------------------------------------------
     1 ->    2    -0.4512     0.0398     0.0505     0.4558
     1 ->    3    -0.1288    -0.0598     0.0892     0.1677
     1 ->    4    -0.1843    -0.0468     0.0141     0.1907
     2 ->    3     2.7451    -0.6382     0.4709     2.8574
     2 ->    4    -1.8558    -0.1716     0.5592     1.9458
     3 ->    4     2.3609     0.3090    -0.8221     2.5189

Transition dipole moments between triplet states:

    Transition       Tx         Ty         Tz         |T| (a.u.)
------------------------------------------------------------------
     1 ->    2    -0.1028     0.0488     0.0234     0.1162
     1 ->    3    -0.8526     0.0324     0.0932     0.8583
     1 ->    4     0.3305    -0.4717     0.4905     0.7565
     2 ->    3     0.3052     0.0007    -0.0805     0.3156
     2 ->    4    -0.5209     0.2311    -0.0775     0.5752
     3 ->    4    -0.0959     0.0394     0.0089     0.1041

Magnetic transition dipole moments and rotational strengths:

 Transition      Lx         Ly         Lz       R(len)     R(vel) (a.u.)
------------------------------------------------------------------------
 1 ->    2    -0.4215    -0.1529     0.0323    -0.1857     0.6217
 1 ->    3    -0.1035     0.1536    -0.1985     0.0135    -0.0736
 1 ->    4    -0.2738     0.2357    -0.2332    -0.0361     0.0597

Electric transition quadrupole moments (Cartesian):

 Transition      Qxy        Qxz        Qyz        Qxx        Qyy        Qzz       norm (a.u.)
----------------------------------------------------------------------------------------------
 1 ->    2    -0.0603    -0.0758    -0.0367     1.0824    -0.1930     0.3757     1.1665
 1 ->    3     0.2431    -0.1536    -0.1150     0.3979    -0.2927     0.5165     0.7789
 1 ->    4    -0.5495     0.2437     0.1454     2.5330     0.2654    -0.5088     2.6698


|FINAL Target State Energy: -779.499436894887 a.u.
 Energy calculation finished, energy: -7.794973773E+02

Converting Cartesians to HDLC
 Wolfe conditions fulfilled, increasing trust radius
Testing convergence  in cycle   13
    Energy  1.4263E-04 Target: 5.0000E-04 converged?  yes
  Max step  9.3011E-03 Target: 4.0000E-03 converged?   no
  RMS step  2.3824E-03 Target: 2.6667E-03 converged?  yes
  Max grad  2.6854E-03 Target: 1.0000E-03 converged?   no
  RMS grad  8.3413E-04 Target: 6.6667E-04 converged?   no
 Predicted step length 1.1983E-02
 Trust radius          5.0000E-01

Converting HDLC to Cartesians
 in gcp call
 n=          32
 coors(1) =   -9.33578160585869        2.04316394118307     
 -0.430889812593236     
 coors(2) =   -7.46153420796475        3.23363227101005     
  0.825486121406971     
 elements:            7           6
 gcp_e =    1.00000000000000     
 echo:  F
 pbc:  F
 method =pbeh3c              
RMSD coordinate change for step 13 is  4.181e-03
DFTD Energy:    -0.0209684 hartree
gCP Energy:     0.0537039 hartree
| Total AOs: 316    Total MOs: 298
Setting up the DFT grid...
| time to set the grid = 0.05 s
DFT grid points: 367747 (11492 points/atom)

                      *** Start SCF Iterations ***

 Iter     DIIS Error       Energy change      Electrons        XC Energy           Energy        Time(s)
----------------------------------------------------------------------------------------------------------
Initial temperature is 0.250000
| Skip purify step
|    1     0.0016633248    -772.1595446554   126.0012611426   -63.8604479035    -772.1595446554     1.33  
|    2     0.0005344153      +0.0006690346   126.0000223137   -63.8588769539    -772.1588756208     1.15  
|    3     0.0008698442      +0.0000038021   126.0000222931   -63.8609292729    -772.1588718187     1.14  
|    4     0.0000910509      -0.0000101088   126.0000223116   -63.8598183852    -772.1588819275     1.13  
|    5     0.0000553422      -0.0000002323   126.0000223109   -63.8597803340    -772.1588821597     1.09  
|    6     0.0000181516      -0.0000001536   126.0000223114   -63.8597640512    -772.1588823133     1.09  
----------------------------------------------------------------------------------------------------------
FINAL ENERGY: -772.1588823133 a.u.
Fractional Occupation Entropy: 0.0000000000
Mermin Free Energy:            -772.1588823133
DISPERSION CONTRIBUTION TO ENERGY: -0.0209684366 a.u.
GCP BSSE CORRECTION: 0.0537039297 a.u.
HOMO-LUMO GAP: 0.522 eV
CENTER OF MASS: {-0.051526, -0.070878, 0.030183} ANGS
DIPOLE MOMENT: {-9.882337, -0.909390, -0.722065} (|D| = 9.950324) DEBYE

Running Mulliken population analysis...


  Restricted hh-TDA Parameters
--------------------------------------------
Number of occupied orbitals:            64
Number of virtual orbitals:            234
Number of molecular orbitals:          298
Number of basis functions:             316
Multiplicity of target state:      singlet

 Generating 2nd functional diffs
Reference energy:             -779.4927092581
Number of electrons:           128.0000226667
XC energy:                     -65.1740122607

      Davidson Diagonalization Parameters
-----------------------------------------------
Number of roots to find:                    4
Number of guess vectors:                   15
Maximum subspace size:                    300
Number of vectors to save:                  4
Collapse vectors per root:                  2
Number of CSFs:                          2080
Maximum Davidson iterations:              500
Residual convergence:                 1.0e-06
Orthogonality tolerance:              1.0e-12
Use incremental sigma vectors:             No

Davidson memory usage:  12.89 MB

Guess Vectors:
  64 &  64 : closed :    -0.144283
  64 &  63 :  open  :    -0.125040
  63 &  63 : closed :    -0.105796
  64 &  62 :  open  :    -0.076995
  63 &  62 :  open  :    -0.057752
  62 &  62 : closed :    -0.009707
  64 &  61 :  open  :     0.009385
  64 &  59 :  open  :     0.014940
  63 &  61 :  open  :     0.028628
  63 &  59 :  open  :     0.034183
  64 &  60 :  open  :     0.039074
  64 &  58 :  open  :     0.040489
  63 &  60 :  open  :     0.058318
  63 &  58 :  open  :     0.059733
  62 &  61 :  open  :     0.076673

  Root           Eigenvalue       Energy Change        Residual
-------------------------------------------------------------------
Iteration:    0   Subspace Size:   15
Root: 1:        -0.03625559        -0.03625559         0.02668705  
Root: 2:        -0.00337260        -0.00337260         0.03362726  
Root: 3:         0.00160918         0.00160918         0.05809944  
Root: 4:         0.03255062         0.03255062         0.04967598  

Iteration:    1   Subspace Size:   19
Root: 1:        -0.03792777        -0.00167219         0.00472820  
Root: 2:        -0.00656290        -0.00319031         0.00894672  
Root: 3:        -0.00450028        -0.00610946         0.00894363  
Root: 4:         0.02774822        -0.00480241         0.00971796  

Iteration:    2   Subspace Size:   23
Root: 1:        -0.03797916        -0.00005139         0.00093107  
Root: 2:        -0.00672728        -0.00016438         0.00284422  
Root: 3:        -0.00467076        -0.00017048         0.00200977  
Root: 4:         0.02753878        -0.00020944         0.00306615  

Iteration:    3   Subspace Size:   27
Root: 1:        -0.03798105        -0.00000189         0.00018578  
Root: 2:        -0.00674089        -0.00001360         0.00060145  
Root: 3:        -0.00467791        -0.00000715         0.00039525  
Root: 4:         0.02751787        -0.00002091         0.00076300  

Iteration:    4   Subspace Size:   31
Root: 1:        -0.03798112        -0.00000006         0.00002718  
Root: 2:        -0.00674146        -0.00000057         0.00010988  
Root: 3:        -0.00467816        -0.00000026         0.00008739  
Root: 4:         0.02751689        -0.00000097         0.00012936  

Iteration:    5   Subspace Size:   35
Root: 1:        -0.03798112        -0.00000000         0.00000512  
Root: 2:        -0.00674147        -0.00000002         0.00001903  
Root: 3:        -0.00467817        -0.00000001         0.00001547  
Root: 4:         0.02751686        -0.00000003         0.00003524  

Iteration:    6   Subspace Size:   39
Root: 1:        -0.03798112        -0.00000000         0.00000097  Converged
Root: 2:        -0.00674147        -0.00000000         0.00000321  
Root: 3:        -0.00467817        -0.00000000         0.00000255  
Root: 4:         0.02751686        -0.00000000         0.00000697  

Iteration:    7   Subspace Size:   42
Root: 1:        -0.03798112        -0.00000000         0.00000089  Converged
Root: 2:        -0.00674147        -0.00000000         0.00000064  Converged
Root: 3:        -0.00467817        -0.00000000         0.00000036  Converged
Root: 4:         0.02751686        -0.00000000         0.00000160  

Iteration:    8   Subspace Size:   43
Root: 1:        -0.03798112        -0.00000000         0.00000089  Converged
Root: 2:        -0.00674147        -0.00000000         0.00000044  Converged
Root: 3:        -0.00467817        -0.00000000         0.00000036  Converged
Root: 4:         0.02751686        -0.00000000         0.00000030  Converged

Davidson converged in 8 iterations
43 sigma vectors were formed

      Davidson Diagonalization Parameters
-----------------------------------------------
Number of roots to find:                    4
Number of guess vectors:                   15
Maximum subspace size:                    300
Number of vectors to save:                  4
Collapse vectors per root:                  2
Number of CSFs:                          2016
Maximum Davidson iterations:              500
Residual convergence:                 1.0e-06
Orthogonality tolerance:              1.0e-12
Use incremental sigma vectors:             No

Davidson memory usage:  12.58 MB

Guess Vectors:
  64 &  63 :  open  :    -0.125040
  64 &  62 :  open  :    -0.076995
  63 &  62 :  open  :    -0.057752
  64 &  61 :  open  :     0.009385
  64 &  59 :  open  :     0.014940
  63 &  61 :  open  :     0.028628
  63 &  59 :  open  :     0.034183
  64 &  60 :  open  :     0.039074
  64 &  58 :  open  :     0.040489
  63 &  60 :  open  :     0.058318
  63 &  58 :  open  :     0.059733
  62 &  61 :  open  :     0.076673
  62 &  59 :  open  :     0.082228
  64 &  56 :  open  :     0.084350
  64 &  57 :  open  :     0.085685

  Root           Eigenvalue       Energy Change        Residual
-------------------------------------------------------------------
Iteration:    0   Subspace Size:   15
Root: 1:        -0.03836079        -0.03836079         0.02260335  
Root: 2:         0.00714715         0.00714715         0.02131968  
Root: 3:         0.04297567         0.04297567         0.03549203  
Root: 4:         0.07448597         0.07448597         0.02521137  

Iteration:    1   Subspace Size:   19
Root: 1:        -0.03963802        -0.00127722         0.00333889  
Root: 2:         0.00592534        -0.00122181         0.00486607  
Root: 3:         0.03924433        -0.00373134         0.01175240  
Root: 4:         0.07181941        -0.00266655         0.01099288  

Iteration:    2   Subspace Size:   23
Root: 1:        -0.03966436        -0.00002635         0.00050021  
Root: 2:         0.00586933        -0.00005601         0.00110620  
Root: 3:         0.03892001        -0.00032431         0.00179917  
Root: 4:         0.07140701        -0.00041240         0.00319395  

Iteration:    3   Subspace Size:   27
Root: 1:        -0.03966495        -0.00000059         0.00007716  
Root: 2:         0.00586638        -0.00000295         0.00014648  
Root: 3:         0.03891186        -0.00000815         0.00043631  
Root: 4:         0.07137384        -0.00003317         0.00099503  

Iteration:    4   Subspace Size:   31
Root: 1:        -0.03966496        -0.00000001         0.00001106  
Root: 2:         0.00586633        -0.00000005         0.00003084  
Root: 3:         0.03891141        -0.00000045         0.00008356  
Root: 4:         0.07137082        -0.00000302         0.00035397  

Iteration:    5   Subspace Size:   35
Root: 1:        -0.03966496        -0.00000000         0.00000150  
Root: 2:         0.00586633        -0.00000000         0.00000436  
Root: 3:         0.03891140        -0.00000002         0.00001279  
Root: 4:         0.07137043        -0.00000039         0.00007696  

Iteration:    6   Subspace Size:   39
Root: 1:        -0.03966496        -0.00000000         0.00000018  Converged
Root: 2:         0.00586633        -0.00000000         0.00000062  Converged
Root: 3:         0.03891140        -0.00000000         0.00000244  
Root: 4:         0.07137041        -0.00000001         0.00001639  

Iteration:    7   Subspace Size:   41
Root: 1:        -0.03966496        -0.00000000         0.00000018  Converged
Root: 2:         0.00586633        -0.00000000         0.00000059  Converged
Root: 3:         0.03891140        -0.00000000         0.00000042  Converged
Root: 4:         0.07137041        -0.00000000         0.00000500  

Iteration:    8   Subspace Size:   42
Root: 1:        -0.03966496        -0.00000000         0.00000017  Converged
Root: 2:         0.00586633        -0.00000000         0.00000059  Converged
Root: 3:         0.03891140        -0.00000000         0.00000042  Converged
Root: 4:         0.07137041        -0.00000000         0.00000111  

Iteration:    9   Subspace Size:   43
Root: 1:        -0.03966496        -0.00000000         0.00000017  Converged
Root: 2:         0.00586633        -0.00000000         0.00000058  Converged
Root: 3:         0.03891140        -0.00000000         0.00000041  Converged
Root: 4:         0.07137041        -0.00000000         0.00000020  Converged

 in gcp call
 n=          32
 coors(1) =   -9.33578160585869        2.04316394118307     
 -0.430889812593236     
 coors(2) =   -7.46153420796475        3.23363227101005     
  0.825486121406971     
 elements:            7           6
 gcp_e =   0.000000000000000E+000
 echo:  F
 pbc:  F
 method =pbeh3c              
Davidson converged in 9 iterations
43 sigma vectors were formed

Building Xtilde...

Building Z-vector RHS...

 Generating 2nd functional diffs
Solving CPSCF equations
Using DIIS solver

 Iter         Residual      
------  --------------------
    1      3.839028071170
    2      8.510119152374
    3      1.024204644682
    4      0.111455862952
    5      0.021600964676
    6      0.013045217706
    7      0.005707986609
    8      0.001608688734
    9      0.000473005483
   10      0.000233066894
   11      0.000096481133
   12      0.000047327554
   13      0.000020600491
   14      0.000007423601
   15      0.000001602525
   16      0.000001050485
   17      0.000000259382

CPSCF converged

Building X...

Computing grad Generating 2nd functional diffs
 Generating 2nd functional diffs
  Root   Mult.   Total Energy (a.u.)   Ex. Energy (a.u.)     Ex. Energy (eV)     Ex. Energy (nm)        Osc. (a.u.)  
-------------------------------------------------------------------------------------------------------------------
     1  triplet       -779.53237422
     2  singlet       -779.53069038          0.00168384          0.04581974      27059.12508965          0.00000000
     3  singlet       -779.49945073          0.03292349          0.89589354       1383.91689041          0.00000000
     4  singlet       -779.49738743          0.03498679          0.95203880       1302.30218921          0.00000000
     5  triplet       -779.48684293          0.04553129          1.23896931       1000.70453122          0.00620025
     6  singlet       -779.46519240          0.06718182          1.82811009        678.20981388          0.00000000
     7  triplet       -779.45379786          0.07857636          2.13817125        579.86104220          0.00150523
     8  triplet       -779.42133884          0.11103538          3.02142582        410.35004063          0.00262534

Triplet  1: Largest CI coefficients:
  63  &  64 :  open  :   0.700050
  64  &  63 :  open  :  -0.700050

Singlet  2: Largest CI coefficients:
  63  &  64 :  open  :  -0.688698
  64  &  63 :  open  :  -0.688698
  64  &  64 : closed :  -0.158940

Singlet  3: Largest CI coefficients:
  64  &  64 : closed :   0.799493
  63  &  63 : closed :  -0.435813
  62  &  63 :  open  :  -0.247377
  63  &  62 :  open  :  -0.247377

Singlet  4: Largest CI coefficients:
  63  &  63 : closed :   0.614950
  64  &  64 : closed :   0.551900
  62  &  63 :  open  :   0.374550
  63  &  62 :  open  :   0.374550
  62  &  62 : closed :  -0.106594

Triplet  5: Largest CI coefficients:
  62  &  63 :  open  :  -0.700970
  63  &  62 :  open  :   0.700970

Singlet  6: Largest CI coefficients:
  63  &  63 : closed :  -0.640819
  62  &  63 :  open  :   0.525953
  63  &  62 :  open  :   0.525953
  62  &  62 : closed :  -0.108668

Triplet  7: Largest CI coefficients:
  62  &  64 :  open  :  -0.681934
  64  &  62 :  open  :   0.681934

Triplet  8: Largest CI coefficients:
  61  &  63 :  open  :  -0.677535
  63  &  61 :  open  :   0.677535
  61  &  64 :  open  :  -0.142078
  64  &  61 :  open  :   0.142078

Singlet state dipole moments:

  Root       Dx         Dy         Dz         |D|  (Debye)
------------------------------------------------------------
     1   -13.7514    -1.0257     2.3912    13.9954
     2    -5.7792    -1.3575     1.9602     6.2518
     3   -10.7820    -0.1265     0.9603    10.8254
     4   -21.6802     0.9696     1.2953    21.7405

Triplet state dipole moments:

  Root       Dx         Dy         Dz         |D|  (Debye)
------------------------------------------------------------
     1   -13.7741    -1.0627     2.5150    14.0421
     2   -10.7886     1.8607    -1.8104    11.0965
     3     2.3907    -0.0224    -1.3547     2.7479
     4    -0.5715    -2.5125     0.6118     2.6483

Transition dipole moments between singlet states:

    Transition       Tx         Ty         Tz         |T| (a.u.)
------------------------------------------------------------------
     1 ->    2    -0.4475     0.0401     0.0495     0.4520
     1 ->    3    -0.1306    -0.0596     0.0901     0.1695
     1 ->    4    -0.1819    -0.0467     0.0138     0.1883
     2 ->    3     2.8050    -0.6406     0.4661     2.9148
     2 ->    4    -1.8966    -0.1764     0.5742     1.9894
     3 ->    4     2.3640     0.3066    -0.8215     2.5214

Transition dipole moments between triplet states:

    Transition       Tx         Ty         Tz         |T| (a.u.)
------------------------------------------------------------------
     1 ->    2    -0.1036     0.0483     0.0247     0.1169
     1 ->    3    -0.8734     0.0325     0.0968     0.8794
     1 ->    4     0.3444    -0.4706     0.4882     0.7605
     2 ->    3     0.3019     0.0012    -0.0804     0.3124
     2 ->    4    -0.5181     0.2289    -0.0766     0.5716
     3 ->    4    -0.0914     0.0382     0.0094     0.0995

Magnetic transition dipole moments and rotational strengths:

 Transition      Lx         Ly         Lz       R(len)     R(vel) (a.u.)
------------------------------------------------------------------------
 1 ->    2    -0.4234    -0.1549     0.0337    -0.1849     0.6034
 1 ->    3    -0.1044     0.1482    -0.1946     0.0127    -0.0629
 1 ->    4    -0.2724     0.2360    -0.2354    -0.0353     0.0599

Electric transition quadrupole moments (Cartesian):

 Transition      Qxy        Qxz        Qyz        Qxx        Qyy        Qzz       norm (a.u.)
----------------------------------------------------------------------------------------------
 1 ->    2    -0.0645    -0.0728    -0.0347     1.0819    -0.1867     0.3643     1.1614
 1 ->    3     0.2484    -0.1576    -0.1166     0.3844    -0.2993     0.5257     0.7834
 1 ->    4    -0.5439     0.2408     0.1445     2.5350     0.2630    -0.5076     2.6698


|FINAL Target State Energy: -779.499450732951 a.u.
 Energy calculation finished, energy: -7.794973874E+02

Converting Cartesians to HDLC
 Wolfe conditions fulfilled, increasing trust radius
Testing convergence  in cycle   14
    Energy  1.0096E-05 Target: 5.0000E-04 converged?  yes
  Max step  4.4907E-03 Target: 4.0000E-03 converged?   no
  RMS step  1.2631E-03 Target: 2.6667E-03 converged?  yes
  Max grad  3.4652E-03 Target: 1.0000E-03 converged?   no
  RMS grad  7.5400E-04 Target: 6.6667E-04 converged?   no
 Predicted step length 3.3326E-02
 Trust radius          5.0000E-01

Converting HDLC to Cartesians
 in gcp call
 n=          32
 coors(1) =   -9.31737229599581        2.05428631371812     
 -0.437961221708041     
 coors(2) =   -7.44134905963726        3.23609868668040     
  0.820488685417663     
 elements:            7           6
 gcp_e =    1.00000000000000     
 echo:  F
 pbc:  F
 method =pbeh3c              
RMSD coordinate change for step 14 is  2.251e-02
DFTD Energy:    -0.0209720 hartree
gCP Energy:     0.0536622 hartree
| Total AOs: 316    Total MOs: 298
Setting up the DFT grid...
| time to set the grid = 0.05 s
DFT grid points: 367719 (11491 points/atom)

                      *** Start SCF Iterations ***

 Iter     DIIS Error       Energy change      Electrons        XC Energy           Energy        Time(s)
----------------------------------------------------------------------------------------------------------
Initial temperature is 0.250000
| Skip purify step
|    1     0.0069315895    -772.1548348954   125.9984786824   -63.8577031703    -772.1548348954     1.34  
|    2     0.0007484240      -0.0037216378   126.0000232741   -63.8569327351    -772.1585565332     1.21  
|    3     0.0011621873      +0.0000312077   126.0000232656   -63.8588843243    -772.1585253254     1.18  
|    4     0.0003120247      -0.0000600375   126.0000232851   -63.8574083243    -772.1585853629     1.17  
|    5     0.0001222716      -0.0000037739   126.0000232806   -63.8574456307    -772.1585891368     1.13  
|    6     0.0000392859      -0.0000008292   126.0000232807   -63.8575848220    -772.1585899660     1.12  
----------------------------------------------------------------------------------------------------------
FINAL ENERGY: -772.1585899660 a.u.
Fractional Occupation Entropy: 0.0000000000
Mermin Free Energy:            -772.1585899660
DISPERSION CONTRIBUTION TO ENERGY: -0.0209719706 a.u.
GCP BSSE CORRECTION: 0.0536621805 a.u.
HOMO-LUMO GAP: 0.520 eV
CENTER OF MASS: {-0.053448, -0.073835, 0.031759} ANGS
DIPOLE MOMENT: {-9.865865, -0.830048, -0.752922} (|D| = 9.929308) DEBYE

Running Mulliken population analysis...


  Restricted hh-TDA Parameters
--------------------------------------------
Number of occupied orbitals:            64
Number of virtual orbitals:            234
Number of molecular orbitals:          298
Number of basis functions:             316
Multiplicity of target state:      singlet

 Generating 2nd functional diffs
Reference energy:             -779.4922134852
Number of electrons:           128.0000236495
XC energy:                     -65.1717874568

      Davidson Diagonalization Parameters
-----------------------------------------------
Number of roots to find:                    4
Number of guess vectors:                   15
Maximum subspace size:                    300
Number of vectors to save:                  4
Collapse vectors per root:                  2
Number of CSFs:                          2080
Maximum Davidson iterations:              500
Residual convergence:                 1.0e-06
Orthogonality tolerance:              1.0e-12
Use incremental sigma vectors:             No

Davidson memory usage:  12.89 MB

Guess Vectors:
  64 &  64 : closed :    -0.144734
  64 &  63 :  open  :    -0.125703
  63 &  63 : closed :    -0.106672
  64 &  62 :  open  :    -0.076869
  63 &  62 :  open  :    -0.057838
  62 &  62 : closed :    -0.009004
  64 &  61 :  open  :     0.009341
  64 &  59 :  open  :     0.014254
  63 &  61 :  open  :     0.028372
  63 &  59 :  open  :     0.033285
  64 &  60 :  open  :     0.038603
  64 &  58 :  open  :     0.040081
  63 &  60 :  open  :     0.057634
  63 &  58 :  open  :     0.059112
  62 &  61 :  open  :     0.077206

  Root           Eigenvalue       Energy Change        Residual
-------------------------------------------------------------------
Iteration:    0   Subspace Size:   15
Root: 1:        -0.03674092        -0.03674092         0.02675261  
Root: 2:        -0.00385733        -0.00385733         0.03416540  
Root: 3:         0.00088785         0.00088785         0.05809420  
Root: 4:         0.03209382         0.03209382         0.04934086  

Iteration:    1   Subspace Size:   19
Root: 1:        -0.03841746        -0.00167654         0.00474626  
Root: 2:        -0.00725744        -0.00340011         0.00910687  
Root: 3:        -0.00507027        -0.00595813         0.00878635  
Root: 4:         0.02735419        -0.00473962         0.00965291  

Iteration:    2   Subspace Size:   23
Root: 1:        -0.03846909        -0.00005162         0.00093368  
Root: 2:        -0.00742675        -0.00016931         0.00287606  
Root: 3:        -0.00523581        -0.00016554         0.00193118  
Root: 4:         0.02714741        -0.00020678         0.00307754  

Iteration:    3   Subspace Size:   27
Root: 1:        -0.03847100        -0.00000191         0.00018668  
Root: 2:        -0.00744047        -0.00001372         0.00060264  
Root: 3:        -0.00524259        -0.00000677         0.00038031  
Root: 4:         0.02712637        -0.00002104         0.00076400  

Iteration:    4   Subspace Size:   31
Root: 1:        -0.03847106        -0.00000006         0.00002749  
Root: 2:        -0.00744104        -0.00000056         0.00011045  
Root: 3:        -0.00524282        -0.00000024         0.00008426  
Root: 4:         0.02712539        -0.00000097         0.00012997  

Iteration:    5   Subspace Size:   35
Root: 1:        -0.03847106        -0.00000000         0.00000518  
Root: 2:        -0.00744105        -0.00000002         0.00001896  
Root: 3:        -0.00524284        -0.00000001         0.00001502  
Root: 4:         0.02712536        -0.00000003         0.00003558  

Iteration:    6   Subspace Size:   39
Root: 1:        -0.03847106        -0.00000000         0.00000096  Converged
Root: 2:        -0.00744105        -0.00000000         0.00000322  
Root: 3:        -0.00524284        -0.00000000         0.00000246  
Root: 4:         0.02712536        -0.00000000         0.00000696  

Iteration:    7   Subspace Size:   42
Root: 1:        -0.03847106        -0.00000000         0.00000089  Converged
Root: 2:        -0.00744105        -0.00000000         0.00000064  Converged
Root: 3:        -0.00524284        -0.00000000         0.00000034  Converged
Root: 4:         0.02712536        -0.00000000         0.00000159  

Iteration:    8   Subspace Size:   43
Root: 1:        -0.03847106        -0.00000000         0.00000089  Converged
Root: 2:        -0.00744105        -0.00000000         0.00000043  Converged
Root: 3:        -0.00524284         0.00000000         0.00000034  Converged
Root: 4:         0.02712536        -0.00000000         0.00000029  Converged

Davidson converged in 8 iterations
43 sigma vectors were formed

      Davidson Diagonalization Parameters
-----------------------------------------------
Number of roots to find:                    4
Number of guess vectors:                   15
Maximum subspace size:                    300
Number of vectors to save:                  4
Collapse vectors per root:                  2
Number of CSFs:                          2016
Maximum Davidson iterations:              500
Residual convergence:                 1.0e-06
Orthogonality tolerance:              1.0e-12
Use incremental sigma vectors:             No

Davidson memory usage:  12.58 MB

Guess Vectors:
  64 &  63 :  open  :    -0.125703
  64 &  62 :  open  :    -0.076869
  63 &  62 :  open  :    -0.057838
  64 &  61 :  open  :     0.009341
  64 &  59 :  open  :     0.014254
  63 &  61 :  open  :     0.028372
  63 &  59 :  open  :     0.033285
  64 &  60 :  open  :     0.038603
  64 &  58 :  open  :     0.040081
  63 &  60 :  open  :     0.057634
  63 &  58 :  open  :     0.059112
  62 &  61 :  open  :     0.077206
  62 &  59 :  open  :     0.082119
  64 &  56 :  open  :     0.084181
  64 &  57 :  open  :     0.085107

  Root           Eigenvalue       Energy Change        Residual
-------------------------------------------------------------------
Iteration:    0   Subspace Size:   15
Root: 1:        -0.03891006        -0.03891006         0.02265349  
Root: 2:         0.00721856         0.00721856         0.02128875  
Root: 3:         0.04278718         0.04278718         0.03533896  
Root: 4:         0.07419024         0.07419024         0.02523967  

Iteration:    1   Subspace Size:   19
Root: 1:        -0.04018978        -0.00127972         0.00335650  
Root: 2:         0.00600109        -0.00121747         0.00479385  
Root: 3:         0.03909985        -0.00368733         0.01167010  
Root: 4:         0.07153327        -0.00265698         0.01110787  

Iteration:    2   Subspace Size:   23
Root: 1:        -0.04021633        -0.00002655         0.00050047  
Root: 2:         0.00594680        -0.00005429         0.00109113  
Root: 3:         0.03877941        -0.00032044         0.00177721  
Root: 4:         0.07111119        -0.00042208         0.00318251  

Iteration:    3   Subspace Size:   27
Root: 1:        -0.04021692        -0.00000059         0.00007762  
Root: 2:         0.00594393        -0.00000287         0.00014365  
Root: 3:         0.03877147        -0.00000794         0.00042963  
Root: 4:         0.07107867        -0.00003251         0.00099515  

Iteration:    4   Subspace Size:   31
Root: 1:        -0.04021693        -0.00000001         0.00001116  
Root: 2:         0.00594388        -0.00000005         0.00003004  
Root: 3:         0.03877103        -0.00000043         0.00008289  
Root: 4:         0.07107563        -0.00000305         0.00035966  

Iteration:    5   Subspace Size:   35
Root: 1:        -0.04021693        -0.00000000         0.00000150  
Root: 2:         0.00594388        -0.00000000         0.00000433  
Root: 3:         0.03877102        -0.00000002         0.00001285  
Root: 4:         0.07107521        -0.00000041         0.00007765  

Iteration:    6   Subspace Size:   39
Root: 1:        -0.04021693        -0.00000000         0.00000018  Converged
Root: 2:         0.00594388        -0.00000000         0.00000064  Converged
Root: 3:         0.03877102        -0.00000000         0.00000248  
Root: 4:         0.07107520        -0.00000002         0.00001556  

Iteration:    7   Subspace Size:   41
Root: 1:        -0.04021693        -0.00000000         0.00000018  Converged
Root: 2:         0.00594388        -0.00000000         0.00000060  Converged
Root: 3:         0.03877102        -0.00000000         0.00000045  Converged
Root: 4:         0.07107520        -0.00000000         0.00000447  

Iteration:    8   Subspace Size:   42
Root: 1:        -0.04021693        -0.00000000         0.00000017  Converged
Root: 2:         0.00594388        -0.00000000         0.00000059  Converged
Root: 3:         0.03877102        -0.00000000         0.00000044  Converged
Root: 4:         0.07107520        -0.00000000         0.00000105  

Iteration:    9   Subspace Size:   43
Root: 1:        -0.04021693        -0.00000000         0.00000017  Converged
Root: 2:         0.00594388        -0.00000000         0.00000059  Converged
Root: 3:         0.03877102        -0.00000000         0.00000044  Converged
Root: 4:         0.07107520        -0.00000000         0.00000019  Converged

 in gcp call
 n=          32
 coors(1) =   -9.31737229599581        2.05428631371812     
 -0.437961221708041     
 coors(2) =   -7.44134905963726        3.23609868668040     
  0.820488685417663     
 elements:            7           6
 gcp_e =   0.000000000000000E+000
 echo:  F
 pbc:  F
 method =pbeh3c              
Davidson converged in 9 iterations
43 sigma vectors were formed

Building Xtilde...

Building Z-vector RHS...

 Generating 2nd functional diffs
Solving CPSCF equations
Using DIIS solver

 Iter         Residual      
------  --------------------
    1      3.689168635053
    2      8.174942145697
    3      0.995036824425
    4      0.110033083273
    5      0.018254885325
    6      0.011360542369
    7      0.005265916780
    8      0.001681015125
    9      0.000442365874
   10      0.000208037601
   11      0.000086985399
   12      0.000044545413
   13      0.000018385492
   14      0.000007083193
   15      0.000001546371
   16      0.000001051638
   17      0.000000258373

CPSCF converged

Building X...

Computing grad Generating 2nd functional diffs
 Generating 2nd functional diffs
  Root   Mult.   Total Energy (a.u.)   Ex. Energy (a.u.)     Ex. Energy (eV)     Ex. Energy (nm)        Osc. (a.u.)  
-------------------------------------------------------------------------------------------------------------------
     1  triplet       -779.53243041
     2  singlet       -779.53068455          0.00174587          0.04750751      26097.81245545          0.00000000
     3  singlet       -779.49965454          0.03277588          0.89187680       1390.14962784          0.00000000
     4  singlet       -779.49745632          0.03497409          0.95169333       1302.77492647          0.00000000
     5  triplet       -779.48626960          0.04616081          1.25609936        987.05742869          0.00601812
     6  singlet       -779.46508813          0.06734229          1.83247652        676.59377661          0.00000000
     7  triplet       -779.45344247          0.07898795          2.14937108        576.83953263          0.00102086
     8  triplet       -779.42113829          0.11129213          3.02841239        409.40335961          0.00199768

Triplet  1: Largest CI coefficients:
  63  &  64 :  open  :   0.700183
  64  &  63 :  open  :  -0.700183

Singlet  2: Largest CI coefficients:
  63  &  64 :  open  :  -0.690076
  64  &  63 :  open  :  -0.690076
  64  &  64 : closed :  -0.148459

Singlet  3: Largest CI coefficients:
  64  &  64 : closed :   0.833441
  63  &  63 : closed :  -0.402417
  62  &  63 :  open  :  -0.219758
  63  &  62 :  open  :  -0.219758

Singlet  4: Largest CI coefficients:
  63  &  63 : closed :  -0.649095
  64  &  64 : closed :  -0.502506
  62  &  63 :  open  :  -0.382466
  63  &  62 :  open  :  -0.382466
  62  &  62 : closed :   0.107030

Triplet  5: Largest CI coefficients:
  62  &  63 :  open  :  -0.701493
  63  &  62 :  open  :   0.701493

Singlet  6: Largest CI coefficients:
  63  &  63 : closed :  -0.629216
  62  &  63 :  open  :   0.533633
  63  &  62 :  open  :   0.533633
  62  &  62 : closed :  -0.108895

Triplet  7: Largest CI coefficients:
  62  &  64 :  open  :  -0.682791
  64  &  62 :  open  :   0.682791

Triplet  8: Largest CI coefficients:
  61  &  63 :  open  :  -0.680091
  63  &  61 :  open  :   0.680091
  61  &  64 :  open  :  -0.128570
  64  &  61 :  open  :   0.128570

Singlet state dipole moments:

  Root       Dx         Dy         Dz         |D|  (Debye)
------------------------------------------------------------
     1   -13.7531    -1.0450     2.4275    14.0048
     2    -5.0081    -1.5904     2.1662     5.6836
     3   -11.8416     0.0257     0.8969    11.8755
     4   -21.4255     0.9964     1.2158    21.4831

Triplet state dipole moments:

  Root       Dx         Dy         Dz         |D|  (Debye)
------------------------------------------------------------
     1   -13.7723    -1.0812     2.5483    14.0477
     2   -10.8331     1.8333    -1.7985    11.1334
     3     2.2978    -0.0503    -1.3230     2.6519
     4    -0.5780    -2.4803     0.6034     2.6172

Transition dipole moments between singlet states:

    Transition       Tx         Ty         Tz         |T| (a.u.)
------------------------------------------------------------------
     1 ->    2    -0.4374     0.0330     0.0561     0.4422
     1 ->    3     0.0952     0.0594    -0.0825     0.1392
     1 ->    4    -0.1579    -0.0439     0.0086     0.1641
     2 ->    3    -2.7001     0.6027    -0.4314     2.8000
     2 ->    4    -1.7483    -0.1550     0.5245     1.8318
     3 ->    4    -2.4996    -0.3122     0.8606     2.6620

Transition dipole moments between triplet states:

    Transition       Tx         Ty         Tz         |T| (a.u.)
------------------------------------------------------------------
     1 ->    2    -0.1051     0.0447     0.0293     0.1179
     1 ->    3    -0.8819     0.0339     0.0992     0.8881
     1 ->    4     0.3696    -0.4646     0.4833     0.7655
     2 ->    3     0.2871     0.0034    -0.0797     0.2980
     2 ->    4    -0.5203     0.2237    -0.0724     0.5710
     3 ->    4    -0.0797     0.0319     0.0123     0.0867

Magnetic transition dipole moments and rotational strengths:

 Transition      Lx         Ly         Lz       R(len)     R(vel) (a.u.)
------------------------------------------------------------------------
 1 ->    2    -0.4326    -0.1444     0.0178    -0.1855     0.5394
 1 ->    3     0.0738    -0.1524     0.1929     0.0179    -0.0781
 1 ->    4    -0.2733     0.2339    -0.2428    -0.0308     0.0682

Electric transition quadrupole moments (Cartesian):

 Transition      Qxy        Qxz        Qyz        Qxx        Qyy        Qzz       norm (a.u.)
----------------------------------------------------------------------------------------------
 1 ->    2    -0.0454    -0.0816    -0.0408     1.0411    -0.1989     0.3940     1.1354
 1 ->    3    -0.2676     0.1743     0.1227    -0.2831     0.2901    -0.5112     0.7366
 1 ->    4    -0.5126     0.2210     0.1366     2.5067     0.2593    -0.5058     2.6337


|FINAL Target State Energy: -779.499654539301 a.u.
 Energy calculation finished, energy: -7.794974563E+02

Converting Cartesians to HDLC
 Wolfe conditions fulfilled, increasing trust radius
Testing convergence  in cycle   15
    Energy  6.8889E-05 Target: 5.0000E-04 converged?  yes
  Max step  1.2326E-02 Target: 4.0000E-03 converged?   no
  RMS step  3.5129E-03 Target: 2.6667E-03 converged?   no
  Max grad  3.9309E-03 Target: 1.0000E-03 converged?   no
  RMS grad  1.0897E-03 Target: 6.6667E-04 converged?   no
 Predicted step length 1.6760E-02
 Trust radius          5.0000E-01

Converting HDLC to Cartesians
 in gcp call
 n=          32
 coors(1) =   -9.30565671020959        2.05719470617112     
 -0.446568546889864     
 coors(2) =   -7.43368011118090        3.23764947001746     
  0.817899942592789     
 elements:            7           6
 gcp_e =    1.00000000000000     
 echo:  F
 pbc:  F
 method =pbeh3c              
RMSD coordinate change for step 15 is  1.406e-02
DFTD Energy:    -0.0209777 hartree
gCP Energy:     0.0536591 hartree
| Total AOs: 316    Total MOs: 298
Setting up the DFT grid...
| time to set the grid = 0.05 s
DFT grid points: 367731 (11491 points/atom)

                      *** Start SCF Iterations ***

 Iter     DIIS Error       Energy change      Electrons        XC Energy           Energy        Time(s)
----------------------------------------------------------------------------------------------------------
Initial temperature is 0.250000
| Skip purify step
|    1     0.0029101203    -772.1572176020   125.9999163756   -63.8570123237    -772.1572176020     1.35  
|    2     0.0003878092      -0.0011635925   126.0000254725   -63.8566796457    -772.1583811945     1.19  
|    3     0.0006680447      +0.0000001465   126.0000254790   -63.8574720173    -772.1583810479     1.16  
|    4     0.0000575217      -0.0000098461   126.0000254847   -63.8567730915    -772.1583908940     1.15  
|    5     0.0000457684      -0.0000001147   126.0000254828   -63.8569759912    -772.1583910087     1.12  
----------------------------------------------------------------------------------------------------------
FINAL ENERGY: -772.1583910087 a.u.
Fractional Occupation Entropy: 0.0000000000
Mermin Free Energy:            -772.1583910087
DISPERSION CONTRIBUTION TO ENERGY: -0.0209777179 a.u.
GCP BSSE CORRECTION: 0.0536591498 a.u.
HOMO-LUMO GAP: 0.514 eV
CENTER OF MASS: {-0.054490, -0.074428, 0.034118} ANGS
DIPOLE MOMENT: {-9.841679, -0.806072, -0.826555} (|D| = 9.909167) DEBYE

Running Mulliken population analysis...


  Restricted hh-TDA Parameters
--------------------------------------------
Number of occupied orbitals:            64
Number of virtual orbitals:            234
Number of molecular orbitals:          298
Number of basis functions:             316
Multiplicity of target state:      singlet

 Generating 2nd functional diffs
Reference energy:             -779.4918714599
Number of electrons:           128.0000258875
XC energy:                     -65.1711658688

      Davidson Diagonalization Parameters
-----------------------------------------------
Number of roots to find:                    4
Number of guess vectors:                   15
Maximum subspace size:                    300
Number of vectors to save:                  4
Collapse vectors per root:                  2
Number of CSFs:                          2080
Maximum Davidson iterations:              500
Residual convergence:                 1.0e-06
Orthogonality tolerance:              1.0e-12
Use incremental sigma vectors:             No

Davidson memory usage:  12.89 MB

Guess Vectors:
  64 &  64 : closed :    -0.145162
  64 &  63 :  open  :    -0.126332
  63 &  63 : closed :    -0.107503
  64 &  62 :  open  :    -0.077022
  63 &  62 :  open  :    -0.058192
  62 &  62 : closed :    -0.008882
  64 &  61 :  open  :     0.009259
  64 &  59 :  open  :     0.013668
  63 &  61 :  open  :     0.028089
  63 &  59 :  open  :     0.032498
  64 &  60 :  open  :     0.038322
  64 &  58 :  open  :     0.039712
  63 &  60 :  open  :     0.057152
  63 &  58 :  open  :     0.058542
  62 &  61 :  open  :     0.077399

  Root           Eigenvalue       Energy Change        Residual
-------------------------------------------------------------------
Iteration:    0   Subspace Size:   15
Root: 1:        -0.03725033        -0.03725033         0.02675612  
Root: 2:        -0.00434567        -0.00434567         0.03433788  
Root: 3:         0.00042393         0.00042393         0.05811488  
Root: 4:         0.03154154         0.03154154         0.04914938  

Iteration:    1   Subspace Size:   19
Root: 1:        -0.03892458        -0.00167425         0.00474444  
Root: 2:        -0.00772413        -0.00337846         0.00909201  
Root: 3:        -0.00556940        -0.00599333         0.00883827  
Root: 4:         0.02684067        -0.00470087         0.00962851  

Iteration:    2   Subspace Size:   23
Root: 1:        -0.03897603        -0.00005146         0.00092849  
Root: 2:        -0.00789311        -0.00016898         0.00286563  
Root: 3:        -0.00573689        -0.00016749         0.00193732  
Root: 4:         0.02663479        -0.00020587         0.00307251  

Iteration:    3   Subspace Size:   27
Root: 1:        -0.03897792        -0.00000188         0.00018579  
Root: 2:        -0.00790679        -0.00001368         0.00060027  
Root: 3:        -0.00574367        -0.00000678         0.00037974  
Root: 4:         0.02661385        -0.00002094         0.00076349  

Iteration:    4   Subspace Size:   31
Root: 1:        -0.03897798        -0.00000006         0.00002741  
Root: 2:        -0.00790734        -0.00000056         0.00010987  
Root: 3:        -0.00574391        -0.00000024         0.00008413  
Root: 4:         0.02661288        -0.00000097         0.00012977  

Iteration:    5   Subspace Size:   35
Root: 1:        -0.03897798        -0.00000000         0.00000516  
Root: 2:        -0.00790736        -0.00000002         0.00001886  
Root: 3:        -0.00574392        -0.00000001         0.00001497  
Root: 4:         0.02661284        -0.00000003         0.00003521  

Iteration:    6   Subspace Size:   39
Root: 1:        -0.03897798        -0.00000000         0.00000095  Converged
Root: 2:        -0.00790736        -0.00000000         0.00000322  
Root: 3:        -0.00574392        -0.00000000         0.00000247  
Root: 4:         0.02661284        -0.00000000         0.00000691  

Iteration:    7   Subspace Size:   42
Root: 1:        -0.03897798        -0.00000000         0.00000088  Converged
Root: 2:        -0.00790736        -0.00000000         0.00000064  Converged
Root: 3:        -0.00574392        -0.00000000         0.00000034  Converged
Root: 4:         0.02661284        -0.00000000         0.00000159  

Iteration:    8   Subspace Size:   43
Root: 1:        -0.03897798        -0.00000000         0.00000088  Converged
Root: 2:        -0.00790736        -0.00000000         0.00000042  Converged
Root: 3:        -0.00574392        -0.00000000         0.00000034  Converged
Root: 4:         0.02661284        -0.00000000         0.00000029  Converged

Davidson converged in 8 iterations
43 sigma vectors were formed

      Davidson Diagonalization Parameters
-----------------------------------------------
Number of roots to find:                    4
Number of guess vectors:                   15
Maximum subspace size:                    300
Number of vectors to save:                  4
Collapse vectors per root:                  2
Number of CSFs:                          2016
Maximum Davidson iterations:              500
Residual convergence:                 1.0e-06
Orthogonality tolerance:              1.0e-12
Use incremental sigma vectors:             No

Davidson memory usage:  12.58 MB

Guess Vectors:
  64 &  63 :  open  :    -0.126332
  64 &  62 :  open  :    -0.077022
  63 &  62 :  open  :    -0.058192
  64 &  61 :  open  :     0.009259
  64 &  59 :  open  :     0.013668
  63 &  61 :  open  :     0.028089
  63 &  59 :  open  :     0.032498
  64 &  60 :  open  :     0.038322
  64 &  58 :  open  :     0.039712
  63 &  60 :  open  :     0.057152
  63 &  58 :  open  :     0.058542
  62 &  61 :  open  :     0.077399
  62 &  59 :  open  :     0.081808
  64 &  56 :  open  :     0.083956
  64 &  57 :  open  :     0.084708

  Root           Eigenvalue       Energy Change        Residual
-------------------------------------------------------------------
Iteration:    0   Subspace Size:   15
Root: 1:        -0.03945389        -0.03945389         0.02265928  
Root: 2:         0.00699558         0.00699558         0.02127541  
Root: 3:         0.04255461         0.04255461         0.03549437  
Root: 4:         0.07390073         0.07390073         0.02532186  

Iteration:    1   Subspace Size:   19
Root: 1:        -0.04073232        -0.00127843         0.00336276  
Root: 2:         0.00578055        -0.00121503         0.00475034  
Root: 3:         0.03883615        -0.00371845         0.01170382  
Root: 4:         0.07122951        -0.00267122         0.01120062  

Iteration:    2   Subspace Size:   23
Root: 1:        -0.04075892        -0.00002661         0.00049818  
Root: 2:         0.00572724        -0.00005331         0.00108237  
Root: 3:         0.03851386        -0.00032229         0.00177120  
Root: 4:         0.07079929        -0.00043022         0.00320303  

Iteration:    3   Subspace Size:   27
Root: 1:        -0.04075950        -0.00000058         0.00007756  
Root: 2:         0.00572443        -0.00000282         0.00014248  
Root: 3:         0.03850599        -0.00000787         0.00042381  
Root: 4:         0.07076658        -0.00003270         0.00100238  

Iteration:    4   Subspace Size:   31
Root: 1:        -0.04075951        -0.00000001         0.00001119  
Root: 2:         0.00572438        -0.00000005         0.00002967  
Root: 3:         0.03850557        -0.00000042         0.00008291  
Root: 4:         0.07076348        -0.00000311         0.00036482  

Iteration:    5   Subspace Size:   35
Root: 1:        -0.04075951        -0.00000000         0.00000150  
Root: 2:         0.00572438        -0.00000000         0.00000431  
Root: 3:         0.03850555        -0.00000002         0.00001293  
Root: 4:         0.07076305        -0.00000043         0.00007836  

Iteration:    6   Subspace Size:   39
Root: 1:        -0.04075951        -0.00000000         0.00000018  Converged
Root: 2:         0.00572438        -0.00000000         0.00000064  Converged
Root: 3:         0.03850555        -0.00000000         0.00000250  
Root: 4:         0.07076303        -0.00000002         0.00001529  

Iteration:    7   Subspace Size:   41
Root: 1:        -0.04075951        -0.00000000         0.00000018  Converged
Root: 2:         0.00572438        -0.00000000         0.00000061  Converged
Root: 3:         0.03850555        -0.00000000         0.00000045  Converged
Root: 4:         0.07076303        -0.00000000         0.00000432  

Iteration:    8   Subspace Size:   42
Root: 1:        -0.04075951        -0.00000000         0.00000017  Converged
Root: 2:         0.00572438        -0.00000000         0.00000059  Converged
Root: 3:         0.03850555        -0.00000000         0.00000045  Converged
Root: 4:         0.07076303        -0.00000000         0.00000103  

Iteration:    9   Subspace Size:   43
Root: 1:        -0.04075951        -0.00000000         0.00000017  Converged
Root: 2:         0.00572438        -0.00000000         0.00000059  Converged
Root: 3:         0.03850555        -0.00000000         0.00000045  Converged
Root: 4:         0.07076303        -0.00000000         0.00000019  Converged

 in gcp call
 n=          32
 coors(1) =   -9.30565671020959        2.05719470617112     
 -0.446568546889864     
 coors(2) =   -7.43368011118090        3.23764947001746     
  0.817899942592789     
 elements:            7           6
 gcp_e =   0.000000000000000E+000
 echo:  F
 pbc:  F
 method =pbeh3c              
Davidson converged in 9 iterations
43 sigma vectors were formed

Building Xtilde...

Building Z-vector RHS...

 Generating 2nd functional diffs
Solving CPSCF equations
Using DIIS solver

 Iter         Residual      
------  --------------------
    1      3.717035218821
    2      8.289299453715
    3      0.985728412824
    4      0.109138839792
    5      0.018671749005
    6      0.011567661259
    7      0.005345077196
    8      0.001686995656
    9      0.000439065859
   10      0.000205375022
   11      0.000086218334
   12      0.000044375649
   13      0.000018477723
   14      0.000007156987
   15      0.000001556655
   16      0.000001046401
   17      0.000000254436

CPSCF converged

Building X...

Computing grad Generating 2nd functional diffs
 Generating 2nd functional diffs
  Root   Mult.   Total Energy (a.u.)   Ex. Energy (a.u.)     Ex. Energy (eV)     Ex. Energy (nm)        Osc. (a.u.)  
-------------------------------------------------------------------------------------------------------------------
     1  triplet       -779.53263097
     2  singlet       -779.53084944          0.00178153          0.04847792      25575.40244277          0.00000000
     3  singlet       -779.49977882          0.03285215          0.89395240       1386.92195676          0.00000000
     4  singlet       -779.49761538          0.03501560          0.95282269       1301.23078125          0.00000000
     5  triplet       -779.48614708          0.04648389          1.26489083        980.19700514          0.00553832
     6  singlet       -779.46525862          0.06737236          1.83329478        676.29178774          0.00000000
     7  triplet       -779.45336591          0.07926507          2.15691183        574.82285188          0.00098774
     8  triplet       -779.42110843          0.11152255          3.03468243        408.55748066          0.00162773

Triplet  1: Largest CI coefficients:
  63  &  64 :  open  :  -0.700307
  64  &  63 :  open  :   0.700307

Singlet  2: Largest CI coefficients:
  63  &  64 :  open  :   0.691187
  64  &  63 :  open  :   0.691187
  64  &  64 : closed :   0.139651

Singlet  3: Largest CI coefficients:
  64  &  64 : closed :  -0.827425
  63  &  63 : closed :   0.414519
  62  &  63 :  open  :   0.222912
  63  &  62 :  open  :   0.222912

Singlet  4: Largest CI coefficients:
  63  &  63 : closed :   0.647635
  64  &  64 : closed :   0.514845
  62  &  63 :  open  :   0.375954
  63  &  62 :  open  :   0.375954
  62  &  62 : closed :  -0.104564

Triplet  5: Largest CI coefficients:
  62  &  63 :  open  :   0.701881
  63  &  62 :  open  :  -0.701881

Singlet  6: Largest CI coefficients:
  63  &  63 : closed :   0.623103
  62  &  63 :  open  :  -0.537797
  63  &  62 :  open  :  -0.537797
  62  &  62 : closed :   0.108611

Triplet  7: Largest CI coefficients:
  62  &  64 :  open  :   0.683480
  64  &  62 :  open  :  -0.683480

Triplet  8: Largest CI coefficients:
  61  &  63 :  open  :   0.682444
  63  &  61 :  open  :  -0.682444
  61  &  64 :  open  :   0.115234
  64  &  61 :  open  :  -0.115234

Singlet state dipole moments:

  Root       Dx         Dy         Dz         |D|  (Debye)
------------------------------------------------------------
     1   -13.7264    -1.0620     2.4552    13.9846
     2    -5.2285    -1.5677     2.1838     5.8791
     3   -11.7320    -0.0400     0.9757    11.7726
     4   -21.2456     1.0085     1.1647    21.3014

Triplet state dipole moments:

  Root       Dx         Dy         Dz         |D|  (Debye)
------------------------------------------------------------
     1   -13.7408    -1.0974     2.5735    14.0227
     2   -10.8282     1.8240    -1.7843    11.1248
     3     2.2764    -0.0603    -1.2917     2.6180
     4    -0.5761    -2.4762     0.5675     2.6049

Transition dipole moments between singlet states:

    Transition       Tx         Ty         Tz         |T| (a.u.)
------------------------------------------------------------------
     1 ->    2    -0.4179     0.0308     0.0557     0.4227
     1 ->    3     0.0931     0.0584    -0.0813     0.1367
     1 ->    4    -0.1415    -0.0429     0.0040     0.1480
     2 ->    3    -2.7566     0.6098    -0.4375     2.8570
     2 ->    4    -1.7820    -0.1592     0.5347     1.8673
     3 ->    4    -2.4855    -0.3093     0.8522     2.6457

Transition dipole moments between triplet states:

    Transition       Tx         Ty         Tz         |T| (a.u.)
------------------------------------------------------------------
     1 ->    2    -0.1040     0.0434     0.0316     0.1171
     1 ->    3    -0.8821     0.0337     0.1001     0.8884
     1 ->    4     0.3869    -0.4637     0.4764     0.7692
     2 ->    3     0.2731     0.0055    -0.0799     0.2846
     2 ->    4    -0.5238     0.2228    -0.0687     0.5733
     3 ->    4    -0.0676     0.0268     0.0152     0.0743

Magnetic transition dipole moments and rotational strengths:

 Transition      Lx         Ly         Lz       R(len)     R(vel) (a.u.)
------------------------------------------------------------------------
 1 ->    2    -0.4330    -0.1445     0.0170    -0.1774     0.4760
 1 ->    3     0.0777    -0.1473     0.1899     0.0168    -0.0619
 1 ->    4    -0.2733     0.2325    -0.2459    -0.0277     0.0750

Electric transition quadrupole moments (Cartesian):

 Transition      Qxy        Qxz        Qyz        Qxx        Qyy        Qzz       norm (a.u.)
----------------------------------------------------------------------------------------------
 1 ->    2    -0.0403    -0.0798    -0.0395     0.9676    -0.1937     0.3894     1.0653
 1 ->    3    -0.2767     0.1867     0.1297    -0.2552     0.2972    -0.5249     0.7465
 1 ->    4    -0.4957     0.2035     0.1324     2.4799     0.2568    -0.5039     2.6028


|FINAL Target State Energy: -779.499778821366 a.u.
 Energy calculation finished, energy: -7.794976154E+02

Converting Cartesians to HDLC
 Wolfe conditions fulfilled, increasing trust radius
Testing convergence  in cycle   16
    Energy  1.5906E-04 Target: 5.0000E-04 converged?  yes
  Max step  6.6417E-03 Target: 4.0000E-03 converged?   no
  RMS step  1.7666E-03 Target: 2.6667E-03 converged?  yes
  Max grad  2.9357E-03 Target: 1.0000E-03 converged?   no
  RMS grad  8.4165E-04 Target: 6.6667E-04 converged?   no
 Predicted step length 3.4263E-02
 Trust radius          5.0000E-01

Converting HDLC to Cartesians
 in gcp call
 n=          32
 coors(1) =   -9.27925004607872        2.06208621294131     
 -0.465200605145393     
 coors(2) =   -7.41645995728695        3.23816909154633     
  0.816526383464727     
 elements:            7           6
 gcp_e =    1.00000000000000     
 echo:  F
 pbc:  F
 method =pbeh3c              
RMSD coordinate change for step 16 is  3.023e-02
DFTD Energy:    -0.0209940 hartree
gCP Energy:     0.0536651 hartree
| Total AOs: 316    Total MOs: 298
Setting up the DFT grid...
| time to set the grid = 0.05 s
DFT grid points: 367747 (11492 points/atom)

                      *** Start SCF Iterations ***

 Iter     DIIS Error       Energy change      Electrons        XC Energy           Energy        Time(s)
----------------------------------------------------------------------------------------------------------
Initial temperature is 0.250000
| Skip purify step
|    1     0.0064381510    -772.1561974795   125.9993654134   -63.8561916987    -772.1561974795     1.36  
|    2     0.0004921627      -0.0019974571   126.0000297205   -63.8565997664    -772.1581949366     1.23  
|    3     0.0007673525      -0.0000059257   126.0000297397   -63.8569261606    -772.1582008623     1.19  
|    4     0.0002394174      -0.0000233209   126.0000297503   -63.8562102999    -772.1582241832     1.18  
|    5     0.0001791961      -0.0000020265   126.0000297419   -63.8565428430    -772.1582262097     1.15  
|    6     0.0000368584      -0.0000016447   126.0000297450   -63.8565997613    -772.1582278544     1.15  
----------------------------------------------------------------------------------------------------------
FINAL ENERGY: -772.1582278544 a.u.
Fractional Occupation Entropy: 0.0000000000
Mermin Free Energy:            -772.1582278544
DISPERSION CONTRIBUTION TO ENERGY: -0.0209939720 a.u.
GCP BSSE CORRECTION: 0.0536650746 a.u.
HOMO-LUMO GAP: 0.505 eV
CENTER OF MASS: {-0.057089, -0.075866, 0.039127} ANGS
DIPOLE MOMENT: {-9.739433, -0.763368, -0.975150} (|D| = 9.817852) DEBYE

Running Mulliken population analysis...


  Restricted hh-TDA Parameters
--------------------------------------------
Number of occupied orbitals:            64
Number of virtual orbitals:            234
Number of molecular orbitals:          298
Number of basis functions:             316
Multiplicity of target state:      singlet

 Generating 2nd functional diffs
Reference energy:             -779.4914576860
Number of electrons:           128.0000302176
XC energy:                     -65.1707817525

      Davidson Diagonalization Parameters
-----------------------------------------------
Number of roots to find:                    4
Number of guess vectors:                   15
Maximum subspace size:                    300
Number of vectors to save:                  4
Collapse vectors per root:                  2
Number of CSFs:                          2080
Maximum Davidson iterations:              500
Residual convergence:                 1.0e-06
Orthogonality tolerance:              1.0e-12
Use incremental sigma vectors:             No

Davidson memory usage:  12.89 MB

Guess Vectors:
  64 &  64 : closed :    -0.145257
  64 &  63 :  open  :    -0.126843
  63 &  63 : closed :    -0.108428
  64 &  62 :  open  :    -0.077187
  63 &  62 :  open  :    -0.058772
  62 &  62 : closed :    -0.009116
  64 &  61 :  open  :     0.009441
  64 &  59 :  open  :     0.013188
  63 &  61 :  open  :     0.027855
  63 &  59 :  open  :     0.031602
  64 &  60 :  open  :     0.038250
  64 &  58 :  open  :     0.039273
  63 &  60 :  open  :     0.056664
  63 &  58 :  open  :     0.057687
  62 &  61 :  open  :     0.077511

  Root           Eigenvalue       Energy Change        Residual
-------------------------------------------------------------------
Iteration:    0   Subspace Size:   15
Root: 1:        -0.03778351        -0.03778351         0.02679277  
Root: 2:        -0.00485094        -0.00485094         0.03431693  
Root: 3:         0.00039416         0.00039416         0.05826085  
Root: 4:         0.03074034         0.03074034         0.04909375  

Iteration:    1   Subspace Size:   19
Root: 1:        -0.03946415        -0.00168065         0.00473948  
Root: 2:        -0.00795632        -0.00310537         0.00887251  
Root: 3:        -0.00590070        -0.00629487         0.00926860  
Root: 4:         0.02603741        -0.00470293         0.00960316  

Iteration:    2   Subspace Size:   23
Root: 1:        -0.03951535        -0.00005120         0.00091402  
Root: 2:        -0.00811974        -0.00016342         0.00278854  
Root: 3:        -0.00608299        -0.00018229         0.00208532  
Root: 4:         0.02583207        -0.00020534         0.00305882  

Iteration:    3   Subspace Size:   27
Root: 1:        -0.03951718        -0.00000183         0.00018517  
Root: 2:        -0.00813307        -0.00001333         0.00059099  
Root: 3:        -0.00609035        -0.00000736         0.00039808  
Root: 4:         0.02581133        -0.00002074         0.00076099  

Iteration:    4   Subspace Size:   31
Root: 1:        -0.03951724        -0.00000006         0.00002753  
Root: 2:        -0.00813362        -0.00000055         0.00010757  
Root: 3:        -0.00609060        -0.00000025         0.00008667  
Root: 4:         0.02581036        -0.00000097         0.00013316  

Iteration:    5   Subspace Size:   35
Root: 1:        -0.03951724        -0.00000000         0.00000500  
Root: 2:        -0.00813363        -0.00000002         0.00001866  
Root: 3:        -0.00609061        -0.00000001         0.00001550  
Root: 4:         0.02581033        -0.00000004         0.00003619  

Iteration:    6   Subspace Size:   39
Root: 1:        -0.03951724        -0.00000000         0.00000092  Converged
Root: 2:        -0.00813363        -0.00000000         0.00000310  
Root: 3:        -0.00609061        -0.00000000         0.00000266  
Root: 4:         0.02581033        -0.00000000         0.00000699  

Iteration:    7   Subspace Size:   42
Root: 1:        -0.03951724        -0.00000000         0.00000084  Converged
Root: 2:        -0.00813363        -0.00000000         0.00000061  Converged
Root: 3:        -0.00609061        -0.00000000         0.00000038  Converged
Root: 4:         0.02581033        -0.00000000         0.00000157  

Iteration:    8   Subspace Size:   43
Root: 1:        -0.03951724        -0.00000000         0.00000084  Converged
Root: 2:        -0.00813363        -0.00000000         0.00000040  Converged
Root: 3:        -0.00609061        -0.00000000         0.00000037  Converged
Root: 4:         0.02581033        -0.00000000         0.00000029  Converged

Davidson converged in 8 iterations
43 sigma vectors were formed

      Davidson Diagonalization Parameters
-----------------------------------------------
Number of roots to find:                    4
Number of guess vectors:                   15
Maximum subspace size:                    300
Number of vectors to save:                  4
Collapse vectors per root:                  2
Number of CSFs:                          2016
Maximum Davidson iterations:              500
Residual convergence:                 1.0e-06
Orthogonality tolerance:              1.0e-12
Use incremental sigma vectors:             No

Davidson memory usage:  12.58 MB

Guess Vectors:
  64 &  63 :  open  :    -0.126843
  64 &  62 :  open  :    -0.077187
  63 &  62 :  open  :    -0.058772
  64 &  61 :  open  :     0.009441
  64 &  59 :  open  :     0.013188
  63 &  61 :  open  :     0.027855
  63 &  59 :  open  :     0.031602
  64 &  60 :  open  :     0.038250
  64 &  58 :  open  :     0.039273
  63 &  60 :  open  :     0.056664
  63 &  58 :  open  :     0.057687
  62 &  61 :  open  :     0.077511
  62 &  59 :  open  :     0.081258
  64 &  56 :  open  :     0.083775
  64 &  57 :  open  :     0.084098

  Root           Eigenvalue       Energy Change        Residual
-------------------------------------------------------------------
Iteration:    0   Subspace Size:   15
Root: 1:        -0.03993609        -0.03993609         0.02270841  
Root: 2:         0.00665372         0.00665372         0.02129244  
Root: 3:         0.04238631         0.04238631         0.03558236  
Root: 4:         0.07357411         0.07357411         0.02529092  

Iteration:    1   Subspace Size:   19
Root: 1:        -0.04122226        -0.00128617         0.00338053  
Root: 2:         0.00543595        -0.00121777         0.00467579  
Root: 3:         0.03867054        -0.00371577         0.01172727  
Root: 4:         0.07091093        -0.00266318         0.01128366  

Iteration:    2   Subspace Size:   23
Root: 1:        -0.04124910        -0.00002684         0.00049624  
Root: 2:         0.00538445        -0.00005150         0.00107057  
Root: 3:         0.03834660        -0.00032393         0.00175912  
Root: 4:         0.07047613        -0.00043480         0.00323202  

Iteration:    3   Subspace Size:   27
Root: 1:        -0.04124967        -0.00000057         0.00007681  
Root: 2:         0.00538170        -0.00000275         0.00014006  
Root: 3:         0.03833883        -0.00000778         0.00041199  
Root: 4:         0.07044333        -0.00003280         0.00101788  

Iteration:    4   Subspace Size:   31
Root: 1:        -0.04124969        -0.00000001         0.00001115  
Root: 2:         0.00538166        -0.00000004         0.00002876  
Root: 3:         0.03833843        -0.00000040         0.00008228  
Root: 4:         0.07044009        -0.00000324         0.00037385  

Iteration:    5   Subspace Size:   35
Root: 1:        -0.04124969        -0.00000000         0.00000148  
Root: 2:         0.00538166        -0.00000000         0.00000423  
Root: 3:         0.03833841        -0.00000001         0.00001296  
Root: 4:         0.07043964        -0.00000045         0.00007983  

Iteration:    6   Subspace Size:   39
Root: 1:        -0.04124969        -0.00000000         0.00000018  Converged
Root: 2:         0.00538166        -0.00000000         0.00000063  Converged
Root: 3:         0.03833841        -0.00000000         0.00000248  
Root: 4:         0.07043963        -0.00000002         0.00001561  

Iteration:    7   Subspace Size:   41
Root: 1:        -0.04124969        -0.00000000         0.00000018  Converged
Root: 2:         0.00538166        -0.00000000         0.00000059  Converged
Root: 3:         0.03833841        -0.00000000         0.00000045  Converged
Root: 4:         0.07043963        -0.00000000         0.00000451  

Iteration:    8   Subspace Size:   42
Root: 1:        -0.04124969        -0.00000000         0.00000017  Converged
Root: 2:         0.00538166        -0.00000000         0.00000058  Converged
Root: 3:         0.03833841        -0.00000000         0.00000045  Converged
Root: 4:         0.07043963        -0.00000000         0.00000109  

Iteration:    9   Subspace Size:   43
Root: 1:        -0.04124969        -0.00000000         0.00000017  Converged
Root: 2:         0.00538166        -0.00000000         0.00000058  Converged
Root: 3:         0.03833841        -0.00000000         0.00000045  Converged
Root: 4:         0.07043963        -0.00000000         0.00000021  Converged

 in gcp call
 n=          32
 coors(1) =   -9.27925004607872        2.06208621294131     
 -0.465200605145393     
 coors(2) =   -7.41645995728695        3.23816909154633     
  0.816526383464727     
 elements:            7           6
 gcp_e =   0.000000000000000E+000
 echo:  F
 pbc:  F
 method =pbeh3c              
Davidson converged in 9 iterations
43 sigma vectors were formed

Building Xtilde...

Building Z-vector RHS...

 Generating 2nd functional diffs
Solving CPSCF equations
Using DIIS solver

 Iter         Residual      
------  --------------------
    1      4.043955833672
    2      9.183753104090
    3      0.999248957721
    4      0.109264598455
    5      0.025442170404
    6      0.014454830026
    7      0.005886609316
    8      0.001502202368
    9      0.000499270284
   10      0.000258839816
   11      0.000105277166
   12      0.000049825845
   13      0.000022691797
   14      0.000007931252
   15      0.000001667341
   16      0.000000997483

CPSCF converged

Building X...

Computing grad Generating 2nd functional diffs
 Generating 2nd functional diffs
  Root   Mult.   Total Energy (a.u.)   Ex. Energy (a.u.)     Ex. Energy (eV)     Ex. Energy (nm)        Osc. (a.u.)  
-------------------------------------------------------------------------------------------------------------------
     1  triplet       -779.53270737
     2  singlet       -779.53097493          0.00173244          0.04714216      26300.07448706          0.00000000
     3  singlet       -779.49959132          0.03311605          0.90113347       1375.86966451          0.00000000
     4  singlet       -779.49754829          0.03515908          0.95672703       1295.92053425          0.00000000
     5  triplet       -779.48607603          0.04663134          1.26890320        977.09754814          0.00598636
     6  singlet       -779.46564736          0.06706001          1.82479547        679.44173829          0.00000000
     7  triplet       -779.45311928          0.07958810          2.16570191        572.48977848          0.00181966
     8  triplet       -779.42101806          0.11168931          3.03922027        407.94746542          0.00199620

Triplet  1: Largest CI coefficients:
  63  &  64 :  open  :   0.700373
  64  &  63 :  open  :  -0.700373

Singlet  2: Largest CI coefficients:
  63  &  64 :  open  :   0.689307
  64  &  63 :  open  :   0.689307
  64  &  64 : closed :   0.156888

Singlet  3: Largest CI coefficients:
  64  &  64 : closed :  -0.749918
  63  &  63 : closed :   0.497814
  62  &  63 :  open  :   0.268468
  63  &  62 :  open  :   0.268468

Singlet  4: Largest CI coefficients:
  64  &  64 : closed :  -0.618285
  63  &  63 : closed :  -0.590554
  62  &  63 :  open  :  -0.340918
  63  &  62 :  open  :  -0.340918

Triplet  5: Largest CI coefficients:
  62  &  63 :  open  :  -0.701128
  63  &  62 :  open  :   0.701128

Singlet  6: Largest CI coefficients:
  63  &  63 : closed :   0.618249
  62  &  63 :  open  :  -0.539931
  63  &  62 :  open  :  -0.539931
  62  &  62 : closed :   0.106202

Triplet  7: Largest CI coefficients:
  62  &  64 :  open  :   0.683453
  64  &  62 :  open  :  -0.683453

Triplet  8: Largest CI coefficients:
  61  &  63 :  open  :  -0.679990
  63  &  61 :  open  :   0.679990
  61  &  64 :  open  :  -0.128988
  64  &  61 :  open  :   0.128988

Singlet state dipole moments:

  Root       Dx         Dy         Dz         |D|  (Debye)
------------------------------------------------------------
     1   -13.6362    -1.0850     2.5004    13.9059
     2    -7.2080    -1.1691     1.9545     7.5593
     3    -9.8125    -0.5122     1.3660     9.9203
     4   -20.9747     1.0232     1.0984    21.0284

Triplet state dipole moments:

  Root       Dx         Dy         Dz         |D|  (Debye)
------------------------------------------------------------
     1   -13.6570    -1.1227     2.6236    13.9519
     2   -10.8031     1.8031    -1.7641    11.0937
     3     2.2692    -0.0960    -1.2198     2.5781
     4    -0.4546    -2.4662     0.4705     2.5515

Transition dipole moments between singlet states:

    Transition       Tx         Ty         Tz         |T| (a.u.)
------------------------------------------------------------------
     1 ->    2    -0.4347     0.0415     0.0437     0.4388
     1 ->    3    -0.1552    -0.0526     0.0862     0.1852
     1 ->    4    -0.1590    -0.0389     0.0014     0.1637
     2 ->    3     3.0202    -0.6686     0.4952     3.1327
     2 ->    4    -2.0951    -0.1955     0.6385     2.1990
     3 ->    4     2.2211     0.2827    -0.7703     2.3678

Transition dipole moments between triplet states:

    Transition       Tx         Ty         Tz         |T| (a.u.)
------------------------------------------------------------------
     1 ->    2    -0.1100     0.0400     0.0383     0.1231
     1 ->    3     0.8720    -0.0342    -0.0994     0.8783
     1 ->    4     0.3949    -0.4586     0.4653     0.7634
     2 ->    3    -0.2882    -0.0039     0.0802     0.2991
     2 ->    4    -0.5271     0.2196    -0.0609     0.5742
     3 ->    4     0.0752    -0.0284    -0.0174     0.0822

Magnetic transition dipole moments and rotational strengths:

 Transition      Lx         Ly         Lz       R(len)     R(vel) (a.u.)
------------------------------------------------------------------------
 1 ->    2    -0.4179    -0.1569     0.0377    -0.1768     0.4425
 1 ->    3    -0.1337     0.1256    -0.1815     0.0015     0.0151
 1 ->    4    -0.2721     0.2376    -0.2434    -0.0337     0.0728

Electric transition quadrupole moments (Cartesian):

 Transition      Qxy        Qxz        Qyz        Qxx        Qyy        Qzz       norm (a.u.)
----------------------------------------------------------------------------------------------
 1 ->    2    -0.0930    -0.0488    -0.0210     1.0282    -0.1513     0.3147     1.0912
 1 ->    3     0.2829    -0.2092    -0.1458     0.3080    -0.3204     0.5819     0.8254
 1 ->    4    -0.5056     0.1851     0.1329     2.6128     0.2582    -0.5005     2.7297


|FINAL Target State Energy: -779.499591319449 a.u.
 Energy calculation finished, energy: -7.794975483E+02

Converting Cartesians to HDLC
Testing convergence  in cycle   17
    Energy  6.7084E-05 Target: 5.0000E-04 converged?  yes
  Max step  1.4053E-02 Target: 4.0000E-03 converged?   no
  RMS step  3.6117E-03 Target: 2.6667E-03 converged?   no
  Max grad  7.4115E-03 Target: 1.0000E-03 converged?   no
  RMS grad  1.8952E-03 Target: 6.6667E-04 converged?   no
 Predicted step length 8.7612E-03
 Trust radius          5.0000E-01

Converting HDLC to Cartesians
 in gcp call
 n=          32
 coors(1) =   -9.27102099395948        2.06412799922119     
 -0.471177371970402     
 coors(2) =   -7.40912637815206        3.23748018842807     
  0.815199795831537     
 elements:            7           6
 gcp_e =    1.00000000000000     
 echo:  F
 pbc:  F
 method =pbeh3c              
RMSD coordinate change for step 17 is  9.523e-03
DFTD Energy:    -0.0209989 hartree
gCP Energy:     0.0536737 hartree
| Total AOs: 316    Total MOs: 298
Setting up the DFT grid...
| time to set the grid = 0.05 s
DFT grid points: 367730 (11491 points/atom)

                      *** Start SCF Iterations ***

 Iter     DIIS Error       Energy change      Electrons        XC Energy           Energy        Time(s)
----------------------------------------------------------------------------------------------------------
Initial temperature is 0.250000
| Skip purify step
|    1     0.0024267658    -772.1577501633   125.9993805347   -63.8563674939    -772.1577501633     1.36  
|    2     0.0002650615      -0.0006184418   126.0000307205   -63.8572140944    -772.1583686051     1.19  
|    3     0.0004688882      +0.0000017000   126.0000307278   -63.8559714913    -772.1583669050     1.16  
|    4     0.0000833376      -0.0000063233   126.0000307224   -63.8567302764    -772.1583732283     1.15  
|    5     0.0000652661      -0.0000000969   126.0000307241   -63.8567428719    -772.1583733252     1.17  
|    6     0.0000148549      -0.0000002457   126.0000307239   -63.8567276726    -772.1583735709     1.15  
----------------------------------------------------------------------------------------------------------
FINAL ENERGY: -772.1583735709 a.u.
Fractional Occupation Entropy: 0.0000000000
Mermin Free Energy:            -772.1583735709
DISPERSION CONTRIBUTION TO ENERGY: -0.0209988712 a.u.
GCP BSSE CORRECTION: 0.0536736795 a.u.
HOMO-LUMO GAP: 0.508 eV
CENTER OF MASS: {-0.057940, -0.076599, 0.040624} ANGS
DIPOLE MOMENT: {-9.710894, -0.744915, -1.025502} (|D| = 9.793263) DEBYE

Running Mulliken population analysis...


  Restricted hh-TDA Parameters
--------------------------------------------
Number of occupied orbitals:            64
Number of virtual orbitals:            234
Number of molecular orbitals:          298
Number of basis functions:             316
Multiplicity of target state:      singlet

 Generating 2nd functional diffs
Reference energy:             -779.4914412436
Number of electrons:           128.0000312123
XC energy:                     -65.1709123194

      Davidson Diagonalization Parameters
-----------------------------------------------
Number of roots to find:                    4
Number of guess vectors:                   15
Maximum subspace size:                    300
Number of vectors to save:                  4
Collapse vectors per root:                  2
Number of CSFs:                          2080
Maximum Davidson iterations:              500
Residual convergence:                 1.0e-06
Orthogonality tolerance:              1.0e-12
Use incremental sigma vectors:             No

Davidson memory usage:  12.89 MB

Guess Vectors:
  64 &  64 : closed :    -0.145677
  64 &  63 :  open  :    -0.127126
  63 &  63 : closed :    -0.108576
  64 &  62 :  open  :    -0.077861
  63 &  62 :  open  :    -0.059310
  62 &  62 : closed :    -0.010045
  64 &  61 :  open  :     0.009078
  64 &  59 :  open  :     0.012696
  63 &  61 :  open  :     0.027629
  63 &  59 :  open  :     0.031246
  64 &  60 :  open  :     0.038080
  64 &  58 :  open  :     0.038676
  63 &  60 :  open  :     0.056630
  63 &  58 :  open  :     0.057226
  62 &  61 :  open  :     0.076894

  Root           Eigenvalue       Energy Change        Residual
-------------------------------------------------------------------
Iteration:    0   Subspace Size:   15
Root: 1:        -0.03803614        -0.03803614         0.02676386  
Root: 2:        -0.00491361        -0.00491361         0.03439069  
Root: 3:         0.00009181         0.00009181         0.05813363  
Root: 4:         0.03027102         0.03027102         0.04925993  

Iteration:    1   Subspace Size:   19
Root: 1:        -0.03971162        -0.00167548         0.00472933  
Root: 2:        -0.00817434        -0.00326073         0.00908560  
Root: 3:        -0.00603558        -0.00612738         0.00909076  
Root: 4:         0.02553975        -0.00473127         0.00964432  

Iteration:    2   Subspace Size:   23
Root: 1:        -0.03976260        -0.00005098         0.00091028  
Root: 2:        -0.00834500        -0.00017066         0.00285734  
Root: 3:        -0.00621226        -0.00017668         0.00201383  
Root: 4:         0.02533236        -0.00020739         0.00307829  

Iteration:    3   Subspace Size:   27
Root: 1:        -0.03976441        -0.00000181         0.00018494  
Root: 2:        -0.00835881        -0.00001381         0.00060303  
Root: 3:        -0.00621936        -0.00000710         0.00038767  
Root: 4:         0.02531134        -0.00002102         0.00076713  

Iteration:    4   Subspace Size:   31
Root: 1:        -0.03976447        -0.00000006         0.00002752  
Root: 2:        -0.00835938        -0.00000057         0.00011006  
Root: 3:        -0.00621959        -0.00000024         0.00008529  
Root: 4:         0.02531036        -0.00000098         0.00013563  

Iteration:    5   Subspace Size:   35
Root: 1:        -0.03976447        -0.00000000         0.00000497  
Root: 2:        -0.00835939        -0.00000002         0.00001905  
Root: 3:        -0.00621961        -0.00000001         0.00001541  
Root: 4:         0.02531032        -0.00000004         0.00003695  

Iteration:    6   Subspace Size:   39
Root: 1:        -0.03976447        -0.00000000         0.00000092  Converged
Root: 2:        -0.00835939        -0.00000000         0.00000318  
Root: 3:        -0.00621961        -0.00000000         0.00000261  
Root: 4:         0.02531032        -0.00000000         0.00000711  

Iteration:    7   Subspace Size:   42
Root: 1:        -0.03976447        -0.00000000         0.00000084  Converged
Root: 2:        -0.00835939        -0.00000000         0.00000062  Converged
Root: 3:        -0.00621961        -0.00000000         0.00000037  Converged
Root: 4:         0.02531032        -0.00000000         0.00000159  

Iteration:    8   Subspace Size:   43
Root: 1:        -0.03976447        -0.00000000         0.00000083  Converged
Root: 2:        -0.00835939        -0.00000000         0.00000041  Converged
Root: 3:        -0.00621961        -0.00000000         0.00000037  Converged
Root: 4:         0.02531032        -0.00000000         0.00000029  Converged

Davidson converged in 8 iterations
43 sigma vectors were formed

      Davidson Diagonalization Parameters
-----------------------------------------------
Number of roots to find:                    4
Number of guess vectors:                   15
Maximum subspace size:                    300
Number of vectors to save:                  4
Collapse vectors per root:                  2
Number of CSFs:                          2016
Maximum Davidson iterations:              500
Residual convergence:                 1.0e-06
Orthogonality tolerance:              1.0e-12
Use incremental sigma vectors:             No

Davidson memory usage:  12.58 MB

Guess Vectors:
  64 &  63 :  open  :    -0.127126
  64 &  62 :  open  :    -0.077861
  63 &  62 :  open  :    -0.059310
  64 &  61 :  open  :     0.009078
  64 &  59 :  open  :     0.012696
  63 &  61 :  open  :     0.027629
  63 &  59 :  open  :     0.031246
  64 &  60 :  open  :     0.038080
  64 &  58 :  open  :     0.038676
  63 &  60 :  open  :     0.056630
  63 &  58 :  open  :     0.057226
  62 &  61 :  open  :     0.076894
  62 &  59 :  open  :     0.080512
  64 &  56 :  open  :     0.083152
  64 &  57 :  open  :     0.083860

  Root           Eigenvalue       Energy Change        Residual
-------------------------------------------------------------------
Iteration:    0   Subspace Size:   15
Root: 1:        -0.04015620        -0.04015620         0.02268220  
Root: 2:         0.00626318         0.00626318         0.02127358  
Root: 3:         0.04187999         0.04187999         0.03558418  
Root: 4:         0.07337586         0.07337586         0.02529523  

Iteration:    1   Subspace Size:   19
Root: 1:        -0.04143885        -0.00128264         0.00338361  
Root: 2:         0.00504742        -0.00121575         0.00468484  
Root: 3:         0.03815989        -0.00372010         0.01176013  
Root: 4:         0.07071115        -0.00266472         0.01134511  

Iteration:    2   Subspace Size:   23
Root: 1:        -0.04146575        -0.00002690         0.00049758  
Root: 2:         0.00499575        -0.00005167         0.00107432  
Root: 3:         0.03783447        -0.00032542         0.00176208  
Root: 4:         0.07027134        -0.00043981         0.00329064  

Iteration:    3   Subspace Size:   27
Root: 1:        -0.04146632        -0.00000057         0.00007711  
Root: 2:         0.00499298        -0.00000277         0.00014088  
Root: 3:         0.03782666        -0.00000781         0.00041277  
Root: 4:         0.07023723        -0.00003411         0.00103744  

Iteration:    4   Subspace Size:   31
Root: 1:        -0.04146633        -0.00000001         0.00001118  
Root: 2:         0.00499294        -0.00000004         0.00002891  
Root: 3:         0.03782626        -0.00000040         0.00008243  
Root: 4:         0.07023388        -0.00000336         0.00037872  

Iteration:    5   Subspace Size:   35
Root: 1:        -0.04146633        -0.00000000         0.00000149  
Root: 2:         0.00499294        -0.00000000         0.00000422  
Root: 3:         0.03782624        -0.00000001         0.00001299  
Root: 4:         0.07023342        -0.00000046         0.00008148  

Iteration:    6   Subspace Size:   39
Root: 1:        -0.04146633        -0.00000000         0.00000018  Converged
Root: 2:         0.00499294        -0.00000000         0.00000062  Converged
Root: 3:         0.03782624        -0.00000000         0.00000246  
Root: 4:         0.07023340        -0.00000002         0.00001612  

Iteration:    7   Subspace Size:   41
Root: 1:        -0.04146633        -0.00000000         0.00000018  Converged
Root: 2:         0.00499294        -0.00000000         0.00000058  Converged
Root: 3:         0.03782624        -0.00000000         0.00000044  Converged
Root: 4:         0.07023340        -0.00000000         0.00000483  

Iteration:    8   Subspace Size:   42
Root: 1:        -0.04146633        -0.00000000         0.00000018  Converged
Root: 2:         0.00499294        -0.00000000         0.00000057  Converged
Root: 3:         0.03782624        -0.00000000         0.00000044  Converged
Root: 4:         0.07023340        -0.00000000         0.00000116  

Iteration:    9   Subspace Size:   43
Root: 1:        -0.04146633        -0.00000000         0.00000017  Converged
Root: 2:         0.00499294        -0.00000000         0.00000057  Converged
Root: 3:         0.03782624        -0.00000000         0.00000044  Converged
Root: 4:         0.07023340        -0.00000000         0.00000023  Converged

 in gcp call
 n=          32
 coors(1) =   -9.27102099395948        2.06412799922119     
 -0.471177371970402     
 coors(2) =   -7.40912637815206        3.23748018842807     
  0.815199795831537     
 elements:            7           6
 gcp_e =   0.000000000000000E+000
 echo:  F
 pbc:  F
 method =pbeh3c              
Davidson converged in 9 iterations
43 sigma vectors were formed

Building Xtilde...

Building Z-vector RHS...

 Generating 2nd functional diffs
Solving CPSCF equations
Using DIIS solver

 Iter         Residual      
------  --------------------
    1      3.867480563542
    2      8.705266639187
    3      0.989325858135
    4      0.108903835260
    5      0.021582905499
    6      0.012988447101
    7      0.005725821120
    8      0.001612406832
    9      0.000486982677
   10      0.000249292413
   11      0.000100503561
   12      0.000047838520
   13      0.000020498762
   14      0.000007561429
   15      0.000001611393
   16      0.000001018906
   17      0.000000243890

CPSCF converged

Building X...

Computing grad Generating 2nd functional diffs
 Generating 2nd functional diffs
  Root   Mult.   Total Energy (a.u.)   Ex. Energy (a.u.)     Ex. Energy (eV)     Ex. Energy (nm)        Osc. (a.u.)  
-------------------------------------------------------------------------------------------------------------------
     1  triplet       -779.53290758
     2  singlet       -779.53120572          0.00170186          0.04630990      26772.72706286          0.00000000
     3  singlet       -779.49980064          0.03310694          0.90088550       1376.24837855          0.00000000
     4  singlet       -779.49766085          0.03524673          0.95911205       1292.69797571          0.00000000
     5  triplet       -779.48644831          0.04645927          1.26422083        980.71648165          0.00678825
     6  singlet       -779.46613093          0.06677665          1.81708479        682.32490644          0.00000000
     7  triplet       -779.45361500          0.07929258          2.15766042        574.62341822          0.00143346
     8  triplet       -779.42120784          0.11169973          3.03950384        407.90940612          0.00221438

Triplet  1: Largest CI coefficients:
  63  &  64 :  open  :   0.700391
  64  &  63 :  open  :  -0.700391

Singlet  2: Largest CI coefficients:
  63  &  64 :  open  :   0.688087
  64  &  63 :  open  :   0.688087
  64  &  64 : closed :   0.166715

Singlet  3: Largest CI coefficients:
  64  &  64 : closed :  -0.791096
  63  &  63 : closed :   0.450479
  62  &  63 :  open  :   0.245620
  63  &  62 :  open  :   0.245620
  63  &  64 :  open  :   0.104547
  64  &  63 :  open  :   0.104547

Singlet  4: Largest CI coefficients:
  63  &  63 : closed :  -0.620854
  64  &  64 : closed :  -0.561732
  62  &  63 :  open  :  -0.363113
  63  &  62 :  open  :  -0.363113

Triplet  5: Largest CI coefficients:
  62  &  63 :  open  :  -0.700684
  63  &  62 :  open  :   0.700684

Singlet  6: Largest CI coefficients:
  63  &  63 : closed :   0.624408
  62  &  63 :  open  :  -0.535987
  63  &  62 :  open  :  -0.535987
  62  &  62 : closed :   0.103853

Triplet  7: Largest CI coefficients:
  62  &  64 :  open  :  -0.683045
  64  &  62 :  open  :   0.683045

Triplet  8: Largest CI coefficients:
  61  &  63 :  open  :  -0.677603
  63  &  61 :  open  :   0.677603
  61  &  64 :  open  :  -0.141213
  64  &  61 :  open  :   0.141213

Singlet state dipole moments:

  Root       Dx         Dy         Dz         |D|  (Debye)
------------------------------------------------------------
     1   -13.6002    -1.0898     2.5075    13.8723
     2    -6.0963    -1.4137     2.1409     6.6142
     3   -10.8309    -0.2734     1.1824    10.8987
     4   -20.9898     1.0129     1.1175    21.0439

Triplet state dipole moments:

  Root       Dx         Dy         Dz         |D|  (Debye)
------------------------------------------------------------
     1   -13.6279    -1.1285     2.6339    13.9259
     2   -10.7828     1.7956    -1.7579    11.0717
     3     2.2601    -0.1054    -1.2015     2.5618
     4    -0.4088    -2.4521     0.4373     2.5241

Transition dipole moments between singlet states:

    Transition       Tx         Ty         Tz         |T| (a.u.)
------------------------------------------------------------------
     1 ->    2    -0.4638     0.0396     0.0497     0.4682
     1 ->    3    -0.1320    -0.0543     0.0821     0.1647
     1 ->    4    -0.1684    -0.0371     0.0011     0.1724
     2 ->    3     2.8926    -0.6449     0.4820     3.0025
     2 ->    4    -1.9216    -0.1738     0.5790     2.0144
     3 ->    4     2.3448     0.2959    -0.8110     2.4987

Transition dipole moments between triplet states:

    Transition       Tx         Ty         Tz         |T| (a.u.)
------------------------------------------------------------------
     1 ->    2    -0.1121     0.0389     0.0398     0.1251
     1 ->    3    -0.8531     0.0343     0.0969     0.8592
     1 ->    4     0.3851    -0.4569     0.4649     0.7571
     2 ->    3     0.2988     0.0028    -0.0805     0.3094
     2 ->    4    -0.5271     0.2186    -0.0593     0.5737
     3 ->    4    -0.0860     0.0311     0.0170     0.0930

Magnetic transition dipole moments and rotational strengths:

 Transition      Lx         Ly         Lz       R(len)     R(vel) (a.u.)
------------------------------------------------------------------------
 1 ->    2    -0.4243    -0.1459     0.0244    -0.1922     0.4759
 1 ->    3    -0.1067     0.1386    -0.1846     0.0086    -0.0133
 1 ->    4    -0.2736     0.2394    -0.2408    -0.0369     0.0703

Electric transition quadrupole moments (Cartesian):

 Transition      Qxy        Qxz        Qyz        Qxx        Qyy        Qzz       norm (a.u.)
----------------------------------------------------------------------------------------------
 1 ->    2    -0.0801    -0.0621    -0.0317     1.0979    -0.1751     0.3581     1.1728
 1 ->    3     0.2888    -0.2076    -0.1464     0.2397    -0.3052     0.5566     0.7799
 1 ->    4    -0.5132     0.1833     0.1339     2.6608     0.2610    -0.5011     2.7775


|FINAL Target State Energy: -779.499800636558 a.u.
 Energy calculation finished, energy: -7.794976608E+02

Converting Cartesians to HDLC
 Wolfe conditions fulfilled, increasing trust radius
Testing convergence  in cycle   18
    Energy  1.1256E-04 Target: 5.0000E-04 converged?  yes
  Max step  4.5826E-03 Target: 4.0000E-03 converged?   no
  RMS step  9.2351E-04 Target: 2.6667E-03 converged?  yes
  Max grad  1.6581E-03 Target: 1.0000E-03 converged?   no
  RMS grad  6.2257E-04 Target: 6.6667E-04 converged?  yes
 Predicted step length 1.5531E-02
 Trust radius          5.0000E-01

Converting HDLC to Cartesians
 in gcp call
 n=          32
 coors(1) =   -9.25924208974452        2.06306291254373     
 -0.478460275840711     
 coors(2) =   -7.40054940446180        3.23500499404324     
  0.815201650430185     
 elements:            7           6
 gcp_e =    1.00000000000000     
 echo:  F
 pbc:  F
 method =pbeh3c              
RMSD coordinate change for step 18 is  1.209e-02
DFTD Energy:    -0.0210094 hartree
gCP Energy:     0.0536919 hartree
| Total AOs: 316    Total MOs: 298
Setting up the DFT grid...
| time to set the grid = 0.05 s
DFT grid points: 367726 (11491 points/atom)

                      *** Start SCF Iterations ***

 Iter     DIIS Error       Energy change      Electrons        XC Energy           Energy        Time(s)
----------------------------------------------------------------------------------------------------------
Initial temperature is 0.250000
| Skip purify step
|    1     0.0025589331    -772.1597495202   126.0013947640   -63.8578814162    -772.1597495202     1.35  
|    2     0.0002039698      +0.0014662738   126.0000326050   -63.8577860519    -772.1582832464     1.18  
|    3     0.0002944678      -0.0000012229   126.0000326262   -63.8578413913    -772.1582844693     1.14  
|    4     0.0001016453      -0.0000034406   126.0000326193   -63.8578417604    -772.1582879099     1.14  
|    5     0.0000864046      -0.0000004648   126.0000326225   -63.8577939942    -772.1582883747     1.15  
|    6     0.0000298234      -0.0000002198   126.0000326223   -63.8578317941    -772.1582885946     1.11  
----------------------------------------------------------------------------------------------------------
FINAL ENERGY: -772.1582885946 a.u.
Fractional Occupation Entropy: 0.0000000000
Mermin Free Energy:            -772.1582885946
DISPERSION CONTRIBUTION TO ENERGY: -0.0210093546 a.u.
GCP BSSE CORRECTION: 0.0536918579 a.u.
HOMO-LUMO GAP: 0.511 eV
CENTER OF MASS: {-0.059090, -0.076631, 0.042646} ANGS
DIPOLE MOMENT: {-9.672402, -0.744893, -1.093353} (|D| = 9.762461) DEBYE

Running Mulliken population analysis...


  Restricted hh-TDA Parameters
--------------------------------------------
Number of occupied orbitals:            64
Number of virtual orbitals:            234
Number of molecular orbitals:          298
Number of basis functions:             316
Multiplicity of target state:      singlet

 Generating 2nd functional diffs
Reference energy:             -779.4912623452
Number of electrons:           128.0000331402
XC energy:                     -65.1720395850

      Davidson Diagonalization Parameters
-----------------------------------------------
Number of roots to find:                    4
Number of guess vectors:                   15
Maximum subspace size:                    300
Number of vectors to save:                  4
Collapse vectors per root:                  2
Number of CSFs:                          2080
Maximum Davidson iterations:              500
Residual convergence:                 1.0e-06
Orthogonality tolerance:              1.0e-12
Use incremental sigma vectors:             No

Davidson memory usage:  12.89 MB

Guess Vectors:
  64 &  64 : closed :    -0.146020
  64 &  63 :  open  :    -0.127438
  63 &  63 : closed :    -0.108857
  64 &  62 :  open  :    -0.078201
  63 &  62 :  open  :    -0.059620
  62 &  62 : closed :    -0.010383
  64 &  61 :  open  :     0.008960
  64 &  59 :  open  :     0.012187
  63 &  61 :  open  :     0.027542
  63 &  59 :  open  :     0.030768
  64 &  60 :  open  :     0.037894
  64 &  58 :  open  :     0.038236
  63 &  60 :  open  :     0.056476
  63 &  58 :  open  :     0.056818
  62 &  61 :  open  :     0.076779

  Root           Eigenvalue       Energy Change        Residual
-------------------------------------------------------------------
Iteration:    0   Subspace Size:   15
Root: 1:        -0.03825793        -0.03825793         0.02681522  
Root: 2:        -0.00511833        -0.00511833         0.03448366  
Root: 3:        -0.00017643        -0.00017643         0.05807913  
Root: 4:         0.03016913         0.03016913         0.04935351  

Iteration:    1   Subspace Size:   19
Root: 1:        -0.03994236        -0.00168442         0.00473282  
Root: 2:        -0.00843069        -0.00331236         0.00918671  
Root: 3:        -0.00625042        -0.00607399         0.00908152  
Root: 4:         0.02541128        -0.00475785         0.00968477  

Iteration:    2   Subspace Size:   23
Root: 1:        -0.03999336        -0.00005101         0.00090456  
Root: 2:        -0.00860528        -0.00017460         0.00287514  
Root: 3:        -0.00642707        -0.00017665         0.00200038  
Root: 4:         0.02520200        -0.00020927         0.00308908  

Iteration:    3   Subspace Size:   27
Root: 1:        -0.03999515        -0.00000178         0.00018465  
Root: 2:        -0.00861922        -0.00001393         0.00060551  
Root: 3:        -0.00643413        -0.00000706         0.00038315  
Root: 4:         0.02518084        -0.00002117         0.00077232  

Iteration:    4   Subspace Size:   31
Root: 1:        -0.03999521        -0.00000006         0.00002755  
Root: 2:        -0.00861979        -0.00000057         0.00011053  
Root: 3:        -0.00643437        -0.00000023         0.00008437  
Root: 4:         0.02517984        -0.00000100         0.00013782  

Iteration:    5   Subspace Size:   35
Root: 1:        -0.03999521        -0.00000000         0.00000494  
Root: 2:        -0.00861980        -0.00000002         0.00001910  
Root: 3:        -0.00643438        -0.00000001         0.00001537  
Root: 4:         0.02517980        -0.00000004         0.00003742  

Iteration:    6   Subspace Size:   39
Root: 1:        -0.03999521        -0.00000000         0.00000091  Converged
Root: 2:        -0.00861980        -0.00000000         0.00000317  
Root: 3:        -0.00643438        -0.00000000         0.00000261  
Root: 4:         0.02517980        -0.00000000         0.00000722  

Iteration:    7   Subspace Size:   42
Root: 1:        -0.03999521        -0.00000000         0.00000083  Converged
Root: 2:        -0.00861980        -0.00000000         0.00000061  Converged
Root: 3:        -0.00643438        -0.00000000         0.00000037  Converged
Root: 4:         0.02517980        -0.00000000         0.00000161  

Iteration:    8   Subspace Size:   43
Root: 1:        -0.03999521        -0.00000000         0.00000082  Converged
Root: 2:        -0.00861980        -0.00000000         0.00000041  Converged
Root: 3:        -0.00643438        -0.00000000         0.00000037  Converged
Root: 4:         0.02517980        -0.00000000         0.00000030  Converged

Davidson converged in 8 iterations
43 sigma vectors were formed

      Davidson Diagonalization Parameters
-----------------------------------------------
Number of roots to find:                    4
Number of guess vectors:                   15
Maximum subspace size:                    300
Number of vectors to save:                  4
Collapse vectors per root:                  2
Number of CSFs:                          2016
Maximum Davidson iterations:              500
Residual convergence:                 1.0e-06
Orthogonality tolerance:              1.0e-12
Use incremental sigma vectors:             No

Davidson memory usage:  12.58 MB

Guess Vectors:
  64 &  63 :  open  :    -0.127438
  64 &  62 :  open  :    -0.078201
  63 &  62 :  open  :    -0.059620
  64 &  61 :  open  :     0.008960
  64 &  59 :  open  :     0.012187
  63 &  61 :  open  :     0.027542
  63 &  59 :  open  :     0.030768
  64 &  60 :  open  :     0.037894
  64 &  58 :  open  :     0.038236
  63 &  60 :  open  :     0.056476
  63 &  58 :  open  :     0.056818
  62 &  61 :  open  :     0.076779
  62 &  59 :  open  :     0.080006
  64 &  56 :  open  :     0.082895
  64 &  57 :  open  :     0.083597

  Root           Eigenvalue       Energy Change        Residual
-------------------------------------------------------------------
Iteration:    0   Subspace Size:   15
Root: 1:        -0.04036460        -0.04036460         0.02273268  
Root: 2:         0.00609878         0.00609878         0.02130935  
Root: 3:         0.04158130         0.04158130         0.03572106  
Root: 4:         0.07331381         0.07331381         0.02530942  

Iteration:    1   Subspace Size:   19
Root: 1:        -0.04165519        -0.00129059         0.00339180  
Root: 2:         0.00487817        -0.00122061         0.00467265  
Root: 3:         0.03783746        -0.00374384         0.01180865  
Root: 4:         0.07064661        -0.00266721         0.01138287  

Iteration:    2   Subspace Size:   23
Root: 1:        -0.04168218        -0.00002700         0.00049683  
Root: 2:         0.00482681        -0.00005137         0.00107204  
Root: 3:         0.03750945        -0.00032802         0.00175946  
Root: 4:         0.07020416        -0.00044245         0.00332385  

Iteration:    3   Subspace Size:   27
Root: 1:        -0.04168275        -0.00000057         0.00007686  
Root: 2:         0.00482406        -0.00000275         0.00014041  
Root: 3:         0.03750167        -0.00000778         0.00040629  
Root: 4:         0.07016946        -0.00003470         0.00104538  

Iteration:    4   Subspace Size:   31
Root: 1:        -0.04168276        -0.00000001         0.00001120  
Root: 2:         0.00482401        -0.00000004         0.00002867  
Root: 3:         0.03750128        -0.00000039         0.00008201  
Root: 4:         0.07016604        -0.00000342         0.00038266  

Iteration:    5   Subspace Size:   35
Root: 1:        -0.04168276        -0.00000000         0.00000149  
Root: 2:         0.00482401        -0.00000000         0.00000420  
Root: 3:         0.03750126        -0.00000001         0.00001297  
Root: 4:         0.07016557        -0.00000047         0.00008233  

Iteration:    6   Subspace Size:   39
Root: 1:        -0.04168276        -0.00000000         0.00000018  Converged
Root: 2:         0.00482401        -0.00000000         0.00000062  Converged
Root: 3:         0.03750126        -0.00000000         0.00000245  
Root: 4:         0.07016556        -0.00000002         0.00001643  

Iteration:    7   Subspace Size:   41
Root: 1:        -0.04168276        -0.00000000         0.00000018  Converged
Root: 2:         0.00482401        -0.00000000         0.00000057  Converged
Root: 3:         0.03750126        -0.00000000         0.00000044  Converged
Root: 4:         0.07016556        -0.00000000         0.00000500  

Iteration:    8   Subspace Size:   42
Root: 1:        -0.04168276        -0.00000000         0.00000018  Converged
Root: 2:         0.00482401        -0.00000000         0.00000057  Converged
Root: 3:         0.03750126        -0.00000000         0.00000044  Converged
Root: 4:         0.07016556        -0.00000000         0.00000120  

Iteration:    9   Subspace Size:   43
Root: 1:        -0.04168276        -0.00000000         0.00000018  Converged
Root: 2:         0.00482401        -0.00000000         0.00000056  Converged
Root: 3:         0.03750126        -0.00000000         0.00000044  Converged
Root: 4:         0.07016556        -0.00000000         0.00000024  Converged

 in gcp call
 n=          32
 coors(1) =   -9.25924208974452        2.06306291254373     
 -0.478460275840711     
 coors(2) =   -7.40054940446180        3.23500499404324     
  0.815201650430185     
 elements:            7           6
 gcp_e =   0.000000000000000E+000
 echo:  F
 pbc:  F
 method =pbeh3c              
Davidson converged in 9 iterations
43 sigma vectors were formed

Building Xtilde...

Building Z-vector RHS...

 Generating 2nd functional diffs
Solving CPSCF equations
Using DIIS solver

 Iter         Residual      
------  --------------------
    1      3.825351189603
    2      8.591261825115
    3      0.983622680696
    4      0.108587087235
    5      0.020614577362
    6      0.012544923930
    7      0.005617076992
    8      0.001632470473
    9      0.000484877620
   10      0.000249242635
   11      0.000099615933
   12      0.000047199973
   13      0.000019877045
   14      0.000007470352
   15      0.000001594536
   16      0.000001014681
   17      0.000000239828

CPSCF converged

Building X...

Computing grad Generating 2nd functional diffs
 Generating 2nd functional diffs
  Root   Mult.   Total Energy (a.u.)   Ex. Energy (a.u.)     Ex. Energy (eV)     Ex. Energy (nm)        Osc. (a.u.)  
-------------------------------------------------------------------------------------------------------------------
     1  triplet       -779.53294511
     2  singlet       -779.53125756          0.00168755          0.04592068      26999.64786735          0.00000000
     3  singlet       -779.49988215          0.03306296          0.89968877       1378.07900921          0.00000000
     4  singlet       -779.49769672          0.03524839          0.95915723       1292.63709253          0.00000000
     5  triplet       -779.48643833          0.04650678          1.26551359        979.71465101          0.00716158
     6  singlet       -779.46608255          0.06686256          1.81942260        681.44817225          0.00000000
     7  triplet       -779.45376108          0.07918403          2.15470668        575.41113116          0.00134736
     8  triplet       -779.42109679          0.11184832          3.04354714        407.36750514          0.00233467

Triplet  1: Largest CI coefficients:
  63  &  64 :  open  :  -0.700393
  64  &  63 :  open  :   0.700393

Singlet  2: Largest CI coefficients:
  63  &  64 :  open  :  -0.687508
  64  &  63 :  open  :  -0.687508
  64  &  64 : closed :  -0.171303

Singlet  3: Largest CI coefficients:
  64  &  64 : closed :   0.800305
  63  &  63 : closed :  -0.438983
  62  &  63 :  open  :  -0.239021
  63  &  62 :  open  :  -0.239021
  63  &  64 :  open  :  -0.108579
  64  &  63 :  open  :  -0.108579

Singlet  4: Largest CI coefficients:
  63  &  63 : closed :   0.628995
  64  &  64 : closed :   0.547053
  62  &  63 :  open  :   0.367347
  63  &  62 :  open  :   0.367347

Triplet  5: Largest CI coefficients:
  62  &  63 :  open  :   0.700477
  63  &  62 :  open  :  -0.700477

Singlet  6: Largest CI coefficients:
  63  &  63 : closed :  -0.624214
  62  &  63 :  open  :   0.535767
  63  &  62 :  open  :   0.535767
  62  &  62 : closed :  -0.103691

Triplet  7: Largest CI coefficients:
  62  &  64 :  open  :   0.683061
  64  &  62 :  open  :  -0.683061

Triplet  8: Largest CI coefficients:
  61  &  63 :  open  :   0.676552
  63  &  61 :  open  :  -0.676552
  61  &  64 :  open  :   0.146663
  64  &  61 :  open  :  -0.146663

Singlet state dipole moments:

  Root       Dx         Dy         Dz         |D|  (Debye)
------------------------------------------------------------
     1   -13.5430    -1.1037     2.5260    13.8207
     2    -5.8147    -1.4795     2.2095     6.3939
     3   -11.0545    -0.2275     1.1546    11.1170
     4   -20.9164     0.9970     1.1174    20.9699

Triplet state dipole moments:

  Root       Dx         Dy         Dz         |D|  (Debye)
------------------------------------------------------------
     1   -13.5733    -1.1432     2.6545    13.8776
     2   -10.7553     1.7850    -1.7475    11.0416
     3     2.2480    -0.1061    -1.1804     2.5413
     4    -0.3369    -2.4644     0.3982     2.5190

Transition dipole moments between singlet states:

    Transition       Tx         Ty         Tz         |T| (a.u.)
------------------------------------------------------------------
     1 ->    2    -0.4763     0.0393     0.0510     0.4806
     1 ->    3    -0.1263    -0.0548     0.0810     0.1598
     1 ->    4    -0.1732    -0.0362    -0.0006     0.1769
     2 ->    3     2.8497    -0.6349     0.4810     2.9589
     2 ->    4    -1.8727    -0.1697     0.5630     1.9629
     3 ->    4     2.3683     0.3003    -0.8191     2.5239

Transition dipole moments between triplet states:

    Transition       Tx         Ty         Tz         |T| (a.u.)
------------------------------------------------------------------
     1 ->    2    -0.1140     0.0378     0.0425     0.1274
     1 ->    3    -0.8521     0.0333     0.0979     0.8583
     1 ->    4     0.3862    -0.4557     0.4599     0.7539
     2 ->    3     0.3027     0.0027    -0.0810     0.3134
     2 ->    4    -0.5278     0.2178    -0.0562     0.5737
     3 ->    4    -0.0916     0.0323     0.0181     0.0988

Magnetic transition dipole moments and rotational strengths:

 Transition      Lx         Ly         Lz       R(len)     R(vel) (a.u.)
------------------------------------------------------------------------
 1 ->    2    -0.4253    -0.1423     0.0202    -0.1980     0.4705
 1 ->    3    -0.0999     0.1408    -0.1837     0.0100    -0.0153
 1 ->    4    -0.2740     0.2403    -0.2388    -0.0389     0.0691

Electric transition quadrupole moments (Cartesian):

 Transition      Qxy        Qxz        Qyz        Qxx        Qyy        Qzz       norm (a.u.)
----------------------------------------------------------------------------------------------
 1 ->    2    -0.0766    -0.0652    -0.0353     1.1245    -0.1816     0.3701     1.2024
 1 ->    3     0.2947    -0.2100    -0.1507     0.1986    -0.3036     0.5539     0.7695
 1 ->    4    -0.5178     0.1747     0.1345     2.7033     0.2623    -0.5008     2.8185


|FINAL Target State Energy: -779.499882149447 a.u.
 Energy calculation finished, energy: -7.794976967E+02

Converting Cartesians to HDLC
 Wolfe conditions fulfilled, increasing trust radius
Testing convergence  in cycle   19
    Energy  3.5874E-05 Target: 5.0000E-04 converged?  yes
  Max step  5.9270E-03 Target: 4.0000E-03 converged?   no
  RMS step  1.6371E-03 Target: 2.6667E-03 converged?  yes
  Max grad  1.7819E-03 Target: 1.0000E-03 converged?   no
  RMS grad  4.7578E-04 Target: 6.6667E-04 converged?  yes
 Predicted step length 2.0194E-02
 Trust radius          5.0000E-01

Converting HDLC to Cartesians
 in gcp call
 n=          32
 coors(1) =   -9.24879527378893        2.06281207410086     
 -0.484441397473397     
 coors(2) =   -7.39378264372907        3.23354194173187     
  0.816707396943030     
 elements:            7           6
 gcp_e =    1.00000000000000     
 echo:  F
 pbc:  F
 method =pbeh3c              
RMSD coordinate change for step 19 is  1.139e-02

**** resetting density ****
Using neutral atomic charges and default spins and spin directions.
Number of unique atoms is: 4 
Atom #1 is unique. Calculating atomic density. 
Atom #2 is unique. Calculating atomic density. 
Atom #7 is unique. Calculating atomic density. 
Atom #21 is unique. Calculating atomic density. 
DFTD Energy:    -0.0210181 hartree
gCP Energy:     0.0536884 hartree
| Total AOs: 316    Total MOs: 298
Setting up the DFT grid...
| time to set the grid = 0.05 s
DFT grid points: 367717 (11491 points/atom)

                      *** Start SCF Iterations ***

 Iter     DIIS Error       Energy change      Electrons        XC Energy           Energy        Time(s)
----------------------------------------------------------------------------------------------------------
Initial temperature is 0.250000
| Skip purify step
|    1     2.0349670026    -785.2340171087   127.0006606642   -63.8691570595    -785.2340171087     0.90  
|    2     0.0593799882     +13.2688673733   126.0000339719   -64.0176831900    -771.9651497354     1.34  
|    3     0.1842609718      +1.8377330903   126.0000318108   -63.6105563643    -770.1274166451     1.32  
|    4     0.0796976691      -1.8939078344   126.0000343575   -63.8283479390    -772.0213244795     1.31  
|    5     0.0243568415      -0.1222070161   126.0000344205   -63.8664722854    -772.1435314956     1.27  
|    6     0.0096519991      -0.0090938128   126.0000341258   -63.8722316274    -772.1526253084     1.24  
|    7     0.0044085713      -0.0048820765   126.0000343996   -63.8648460033    -772.1575073848     1.21  
|    8     0.0016029062      -0.0005136989   126.0000343571   -63.8527051910    -772.1580210837     1.19  
|    9     0.0012508773      -0.0000952148   126.0000342887   -63.8569275549    -772.1581162985     1.35  
|   10     0.0006378029      -0.0000414122   126.0000342597   -63.8581983743    -772.1581577107     1.14  
|   11     0.0002530974      -0.0000142737   126.0000342327   -63.8581919284    -772.1581719843     1.13  
|   12     0.0000387294      -0.0000021898   126.0000342286   -63.8582355811    -772.1581741741     1.11  
----------------------------------------------------------------------------------------------------------
FINAL ENERGY: -772.1581741741 a.u.
Fractional Occupation Entropy: 0.0000000000
Mermin Free Energy:            -772.1581741741
DISPERSION CONTRIBUTION TO ENERGY: -0.0210181243 a.u.
GCP BSSE CORRECTION: 0.0536883652 a.u.
HOMO-LUMO GAP: 0.514 eV
CENTER OF MASS: {-0.060255, -0.076818, 0.044444} ANGS
DIPOLE MOMENT: {-9.624749, -0.744152, -1.144099} (|D| = 9.721035) DEBYE

Running Mulliken population analysis...


  Restricted hh-TDA Parameters
--------------------------------------------
Number of occupied orbitals:            64
Number of virtual orbitals:            234
Number of molecular orbitals:          298
Number of basis functions:             316
Multiplicity of target state:      singlet

 Generating 2nd functional diffs
Reference energy:             -779.4911648269
Number of electrons:           128.0000347716
XC energy:                     -65.1724518429

      Davidson Diagonalization Parameters
-----------------------------------------------
Number of roots to find:                    4
Number of guess vectors:                   15
Maximum subspace size:                    300
Number of vectors to save:                  4
Collapse vectors per root:                  2
Number of CSFs:                          2080
Maximum Davidson iterations:              500
Residual convergence:                 1.0e-06
Orthogonality tolerance:              1.0e-12
Use incremental sigma vectors:             No

Davidson memory usage:  12.89 MB

Guess Vectors:
  64 &  64 : closed :    -0.146061
  64 &  63 :  open  :    -0.127468
  63 &  63 : closed :    -0.108876
  64 &  62 :  open  :    -0.078201
  63 &  62 :  open  :    -0.059609
  62 &  62 : closed :    -0.010341
  64 &  61 :  open  :     0.009041
  64 &  59 :  open  :     0.011909
  63 &  61 :  open  :     0.027633
  63 &  59 :  open  :     0.030501
  64 &  60 :  open  :     0.037893
  64 &  58 :  open  :     0.038148
  63 &  60 :  open  :     0.056485
  63 &  58 :  open  :     0.056740
  62 &  61 :  open  :     0.076901

  Root           Eigenvalue       Energy Change        Residual
-------------------------------------------------------------------
Iteration:    0   Subspace Size:   15
Root: 1:        -0.03829303        -0.03829303         0.02688050  
Root: 2:        -0.00516168        -0.00516168         0.03456549  
Root: 3:        -0.00019716        -0.00019716         0.05805321  
Root: 4:         0.03028421         0.03028421         0.04937136  

Iteration:    1   Subspace Size:   19
Root: 1:        -0.03998691        -0.00169388         0.00474157  
Root: 2:        -0.00848111        -0.00331943         0.00919146  
Root: 3:        -0.00626443        -0.00606727         0.00911564  
Root: 4:         0.02551738        -0.00476682         0.00970024  

Iteration:    2   Subspace Size:   23
Root: 1:        -0.04003810        -0.00005120         0.00090560  
Root: 2:        -0.00865594        -0.00017483         0.00286566  
Root: 3:        -0.00644242        -0.00017798         0.00200454  
Root: 4:         0.02530775        -0.00020963         0.00310692  

Iteration:    3   Subspace Size:   27
Root: 1:        -0.04003989        -0.00000179         0.00018566  
Root: 2:        -0.00866980        -0.00001385         0.00060233  
Root: 3:        -0.00644950        -0.00000708         0.00038130  
Root: 4:         0.02528633        -0.00002142         0.00077775  

Iteration:    4   Subspace Size:   31
Root: 1:        -0.04003996        -0.00000006         0.00002779  
Root: 2:        -0.00867036        -0.00000056         0.00011040  
Root: 3:        -0.00644973        -0.00000023         0.00008422  
Root: 4:         0.02528532        -0.00000101         0.00014023  

Iteration:    5   Subspace Size:   35
Root: 1:        -0.04003996        -0.00000000         0.00000494  
Root: 2:        -0.00867038        -0.00000002         0.00001898  
Root: 3:        -0.00644974        -0.00000001         0.00001546  
Root: 4:         0.02528528        -0.00000004         0.00003809  

Iteration:    6   Subspace Size:   39
Root: 1:        -0.04003996        -0.00000000         0.00000091  Converged
Root: 2:        -0.00867038        -0.00000000         0.00000312  
Root: 3:        -0.00644974        -0.00000000         0.00000263  
Root: 4:         0.02528528        -0.00000000         0.00000737  

Iteration:    7   Subspace Size:   42
Root: 1:        -0.04003996        -0.00000000         0.00000083  Converged
Root: 2:        -0.00867038        -0.00000000         0.00000059  Converged
Root: 3:        -0.00644974        -0.00000000         0.00000038  Converged
Root: 4:         0.02528528        -0.00000000         0.00000164  

Iteration:    8   Subspace Size:   43
Root: 1:        -0.04003996        -0.00000000         0.00000082  Converged
Root: 2:        -0.00867038        -0.00000000         0.00000040  Converged
Root: 3:        -0.00644974        -0.00000000         0.00000038  Converged
Root: 4:         0.02528528        -0.00000000         0.00000031  Converged

Davidson converged in 8 iterations
43 sigma vectors were formed

      Davidson Diagonalization Parameters
-----------------------------------------------
Number of roots to find:                    4
Number of guess vectors:                   15
Maximum subspace size:                    300
Number of vectors to save:                  4
Collapse vectors per root:                  2
Number of CSFs:                          2016
Maximum Davidson iterations:              500
Residual convergence:                 1.0e-06
Orthogonality tolerance:              1.0e-12
Use incremental sigma vectors:             No

Davidson memory usage:  12.58 MB

Guess Vectors:
  64 &  63 :  open  :    -0.127468
  64 &  62 :  open  :    -0.078201
  63 &  62 :  open  :    -0.059609
  64 &  61 :  open  :     0.009041
  64 &  59 :  open  :     0.011909
  63 &  61 :  open  :     0.027633
  63 &  59 :  open  :     0.030501
  64 &  60 :  open  :     0.037893
  64 &  58 :  open  :     0.038148
  63 &  60 :  open  :     0.056485
  63 &  58 :  open  :     0.056740
  62 &  61 :  open  :     0.076901
  62 &  59 :  open  :     0.079769
  64 &  56 :  open  :     0.082795
  64 &  57 :  open  :     0.083408

  Root           Eigenvalue       Energy Change        Residual
-------------------------------------------------------------------
Iteration:    0   Subspace Size:   15
Root: 1:        -0.04036588        -0.04036588         0.02276988  
Root: 2:         0.00617788         0.00617788         0.02134101  
Root: 3:         0.04158003         0.04158003         0.03572024  
Root: 4:         0.07339654         0.07339654         0.02529153  

Iteration:    1   Subspace Size:   19
Root: 1:        -0.04166131        -0.00129543         0.00339158  
Root: 2:         0.00495269        -0.00122519         0.00467705  
Root: 3:         0.03784335        -0.00373668         0.01181901  
Root: 4:         0.07073748        -0.00265906         0.01139982  

Iteration:    2   Subspace Size:   23
Root: 1:        -0.04168828        -0.00002697         0.00049618  
Root: 2:         0.00490123        -0.00005146         0.00107348  
Root: 3:         0.03751470        -0.00032866         0.00175826  
Root: 4:         0.07029313        -0.00044435         0.00335456  

Iteration:    3   Subspace Size:   27
Root: 1:        -0.04168885        -0.00000057         0.00007656  
Root: 2:         0.00489847        -0.00000276         0.00014065  
Root: 3:         0.03750693        -0.00000776         0.00040302  
Root: 4:         0.07025791        -0.00003522         0.00105531  

Iteration:    4   Subspace Size:   31
Root: 1:        -0.04168886        -0.00000001         0.00001118  
Root: 2:         0.00489843        -0.00000004         0.00002869  
Root: 3:         0.03750655        -0.00000038         0.00008157  
Root: 4:         0.07025442        -0.00000349         0.00038763  

Iteration:    5   Subspace Size:   35
Root: 1:        -0.04168886        -0.00000000         0.00000148  
Root: 2:         0.00489843        -0.00000000         0.00000420  
Root: 3:         0.03750653        -0.00000001         0.00001292  
Root: 4:         0.07025394        -0.00000048         0.00008353  

Iteration:    6   Subspace Size:   39
Root: 1:        -0.04168886        -0.00000000         0.00000018  Converged
Root: 2:         0.00489843        -0.00000000         0.00000062  Converged
Root: 3:         0.03750653        -0.00000000         0.00000245  
Root: 4:         0.07025392        -0.00000002         0.00001699  

Iteration:    7   Subspace Size:   41
Root: 1:        -0.04168886        -0.00000000         0.00000018  Converged
Root: 2:         0.00489843        -0.00000000         0.00000057  Converged
Root: 3:         0.03750653        -0.00000000         0.00000044  Converged
Root: 4:         0.07025392        -0.00000000         0.00000521  

Iteration:    8   Subspace Size:   42
Root: 1:        -0.04168886        -0.00000000         0.00000018  Converged
Root: 2:         0.00489843        -0.00000000         0.00000057  Converged
Root: 3:         0.03750653        -0.00000000         0.00000044  Converged
Root: 4:         0.07025392        -0.00000000         0.00000124  

Iteration:    9   Subspace Size:   43
Root: 1:        -0.04168886        -0.00000000         0.00000018  Converged
Root: 2:         0.00489843        -0.00000000         0.00000057  Converged
Root: 3:         0.03750653        -0.00000000         0.00000044  Converged
Root: 4:         0.07025392        -0.00000000         0.00000025  Converged

 in gcp call
 n=          32
 coors(1) =   -9.24879527378893        2.06281207410086     
 -0.484441397473397     
 coors(2) =   -7.39378264372907        3.23354194173187     
  0.816707396943030     
 elements:            7           6
 gcp_e =   0.000000000000000E+000
 echo:  F
 pbc:  F
 method =pbeh3c              
Davidson converged in 9 iterations
43 sigma vectors were formed

Building Xtilde...

Building Z-vector RHS...

 Generating 2nd functional diffs
Solving CPSCF equations
Using DIIS solver

 Iter         Residual      
------  --------------------
    1      3.836250792050
    2      8.624742312675
    3      0.983115163835
    4      0.108434104519
    5      0.020827748271
    6      0.012645891666
    7      0.005639148421
    8      0.001617521907
    9      0.000503963946
   10      0.000265187433
   11      0.000103568296
   12      0.000047890401
   13      0.000020109527
   14      0.000007525316
   15      0.000001599215
   16      0.000001011874
   17      0.000000237198

CPSCF converged

Building X...

Computing grad Generating 2nd functional diffs
 Generating 2nd functional diffs
  Root   Mult.   Total Energy (a.u.)   Ex. Energy (a.u.)     Ex. Energy (eV)     Ex. Energy (nm)        Osc. (a.u.)  
-------------------------------------------------------------------------------------------------------------------
     1  triplet       -779.53285369
     2  singlet       -779.53120479          0.00164890          0.04486889      27632.56048158          0.00000000
     3  singlet       -779.49983520          0.03301848          0.89847848       1379.93533728          0.00000000
     4  singlet       -779.49761457          0.03523912          0.95890506       1292.97702489          0.00000000
     5  triplet       -779.48626640          0.04658729          1.26770438        978.02155514          0.00793553
     6  singlet       -779.46587955          0.06697414          1.82245866        680.31294058          0.00000000
     7  triplet       -779.45365829          0.07919539          2.15501590        575.32856470          0.00146545
     8  triplet       -779.42091091          0.11194278          3.04611746        407.02376825          0.00270428

Triplet  1: Largest CI coefficients:
  63  &  64 :  open  :  -0.700371
  64  &  63 :  open  :   0.700371

Singlet  2: Largest CI coefficients:
  63  &  64 :  open  :  -0.685825
  64  &  63 :  open  :  -0.685825
  64  &  64 : closed :  -0.183439

Singlet  3: Largest CI coefficients:
  64  &  64 : closed :   0.795840
  63  &  63 : closed :  -0.441892
  62  &  63 :  open  :  -0.239618
  63  &  62 :  open  :  -0.239618
  63  &  64 :  open  :  -0.116678
  64  &  63 :  open  :  -0.116678

Singlet  4: Largest CI coefficients:
  63  &  63 : closed :   0.628914
  64  &  64 : closed :   0.549591
  62  &  63 :  open  :   0.364715
  63  &  62 :  open  :   0.364715

Triplet  5: Largest CI coefficients:
  62  &  63 :  open  :   0.699878
  63  &  62 :  open  :  -0.699878

Singlet  6: Largest CI coefficients:
  63  &  63 : closed :  -0.621810
  62  &  63 :  open  :   0.536225
  63  &  62 :  open  :   0.536225
  62  &  62 : closed :  -0.104589

Triplet  7: Largest CI coefficients:
  62  &  64 :  open  :   0.682498
  64  &  62 :  open  :  -0.682498

Triplet  8: Largest CI coefficients:
  61  &  63 :  open  :   0.673692
  63  &  61 :  open  :  -0.673692
  61  &  64 :  open  :   0.159723
  64  &  61 :  open  :  -0.159723

Singlet state dipole moments:

  Root       Dx         Dy         Dz         |D|  (Debye)
------------------------------------------------------------
     1   -13.4865    -1.1107     2.5410    13.7687
     2    -5.8711    -1.4682     2.2220     6.4469
     3   -10.9683    -0.2551     1.1853    11.0351
     4   -20.8264     0.9822     1.1133    20.8792

Triplet state dipole moments:

  Root       Dx         Dy         Dz         |D|  (Debye)
------------------------------------------------------------
     1   -13.5232    -1.1518     2.6737    13.8330
     2   -10.7372     1.7735    -1.7445    11.0216
     3     2.2397    -0.1066    -1.1653     2.5270
     4    -0.2475    -2.4752     0.3615     2.5136

Transition dipole moments between singlet states:

    Transition       Tx         Ty         Tz         |T| (a.u.)
------------------------------------------------------------------
     1 ->    2    -0.5012     0.0422     0.0499     0.5055
     1 ->    3    -0.1351    -0.0540     0.0812     0.1666
     1 ->    4    -0.1871    -0.0348    -0.0010     0.1904
     2 ->    3     2.8610    -0.6345     0.4877     2.9708
     2 ->    4    -1.8822    -0.1719     0.5677     1.9734
     3 ->    4     2.3512     0.3003    -0.8170     2.5072

Transition dipole moments between triplet states:

    Transition       Tx         Ty         Tz         |T| (a.u.)
------------------------------------------------------------------
     1 ->    2    -0.1189     0.0362     0.0463     0.1326
     1 ->    3    -0.8540     0.0326     0.0995     0.8604
     1 ->    4     0.3832    -0.4537     0.4566     0.7491
     2 ->    3     0.3159     0.0012    -0.0814     0.3262
     2 ->    4    -0.5281     0.2166    -0.0535     0.5733
     3 ->    4    -0.1020     0.0358     0.0187     0.1097

Magnetic transition dipole moments and rotational strengths:

 Transition      Lx         Ly         Lz       R(len)     R(vel) (a.u.)
------------------------------------------------------------------------
 1 ->    2    -0.4243    -0.1420     0.0214    -0.2078     0.4878
 1 ->    3    -0.1025     0.1399    -0.1818     0.0085    -0.0050
 1 ->    4    -0.2741     0.2429    -0.2362    -0.0431     0.0642

Electric transition quadrupole moments (Cartesian):

 Transition      Qxy        Qxz        Qyz        Qxx        Qyy        Qzz       norm (a.u.)
----------------------------------------------------------------------------------------------
 1 ->    2    -0.0887    -0.0617    -0.0352     1.2027    -0.1798     0.3663     1.2751
 1 ->    3     0.2986    -0.2125    -0.1562     0.1883    -0.3057     0.5592     0.7748
 1 ->    4    -0.5298     0.1685     0.1360     2.7878     0.2647    -0.5005     2.9017


|FINAL Target State Energy: -779.499835203786 a.u.
 Energy calculation finished, energy: -7.794976146E+02

Converting Cartesians to HDLC
Testing convergence  in cycle   20
    Energy  8.2156E-05 Target: 5.0000E-04 converged?  yes
  Max step  6.8500E-03 Target: 4.0000E-03 converged?   no
  RMS step  2.1286E-03 Target: 2.6667E-03 converged?  yes
  Max grad  1.7269E-03 Target: 1.0000E-03 converged?   no
  RMS grad  5.1763E-04 Target: 6.6667E-04 converged?  yes
 Predicted step length 8.3494E-02
 Trust radius          5.0000E-01

Converting HDLC to Cartesians
 in gcp call
 n=          32
 coors(1) =   -9.20764831534532        2.06655238312624     
 -0.508435901554245     
 coors(2) =   -7.36347763290442        3.23074009085860     
  0.814986672885327     
 elements:            7           6
 gcp_e =    1.00000000000000     
 echo:  F
 pbc:  F
 method =pbeh3c              
RMSD coordinate change for step 20 is  4.632e-02
DFTD Energy:    -0.0210421 hartree
gCP Energy:     0.0536453 hartree
| Total AOs: 316    Total MOs: 298
Setting up the DFT grid...
| time to set the grid = 0.05 s
DFT grid points: 367694 (11490 points/atom)

                      *** Start SCF Iterations ***

 Iter     DIIS Error       Energy change      Electrons        XC Energy           Energy        Time(s)
----------------------------------------------------------------------------------------------------------
Initial temperature is 0.250000
| Skip purify step
|    1     0.0107746545    -772.1555774450   125.9947788089   -63.8571947586    -772.1555774450     1.36  
|    2     0.0008878781      -0.0019627448   126.0000366227   -63.8607184827    -772.1575401898     1.23  
|    3     0.0010937618      -0.0000320871   126.0000366810   -63.8577066298    -772.1575722769     1.20  
|    4     0.0003363944      -0.0000448568   126.0000367004   -63.8591094253    -772.1576171336     1.18  
|    5     0.0002718114      -0.0000051440   126.0000366885   -63.8595442560    -772.1576222776     1.16  
|    6     0.0000495262      -0.0000042600   126.0000366975   -63.8592301510    -772.1576265376     1.15  
----------------------------------------------------------------------------------------------------------
FINAL ENERGY: -772.1576265376 a.u.
Fractional Occupation Entropy: 0.0000000000
Mermin Free Energy:            -772.1576265376
DISPERSION CONTRIBUTION TO ENERGY: -0.0210421420 a.u.
GCP BSSE CORRECTION: 0.0536452898 a.u.
HOMO-LUMO GAP: 0.527 eV
CENTER OF MASS: {-0.064539, -0.078777, 0.051651} ANGS
DIPOLE MOMENT: {-9.517323, -0.707827, -1.337611} (|D| = 9.636891) DEBYE

Running Mulliken population analysis...


  Restricted hh-TDA Parameters
--------------------------------------------
Number of occupied orbitals:            64
Number of virtual orbitals:            234
Number of molecular orbitals:          298
Number of basis functions:             316
Multiplicity of target state:      singlet

 Generating 2nd functional diffs
Reference energy:             -779.4903319478
Number of electrons:           128.0000372793
XC energy:                     -65.1734673226

      Davidson Diagonalization Parameters
-----------------------------------------------
Number of roots to find:                    4
Number of guess vectors:                   15
Maximum subspace size:                    300
Number of vectors to save:                  4
Collapse vectors per root:                  2
Number of CSFs:                          2080
Maximum Davidson iterations:              500
Residual convergence:                 1.0e-06
Orthogonality tolerance:              1.0e-12
Use incremental sigma vectors:             No

Davidson memory usage:  12.89 MB

Guess Vectors:
  64 &  64 : closed :    -0.147466
  64 &  63 :  open  :    -0.128339
  63 &  63 : closed :    -0.109212
  64 &  62 :  open  :    -0.079739
  63 &  62 :  open  :    -0.060612
  62 &  62 : closed :    -0.012012
  64 &  61 :  open  :     0.008195
  64 &  59 :  open  :     0.009572
  63 &  61 :  open  :     0.027322
  63 &  59 :  open  :     0.028699
  64 &  60 :  open  :     0.037060
  64 &  58 :  open  :     0.037309
  63 &  60 :  open  :     0.056187
  63 &  58 :  open  :     0.056436
  62 &  61 :  open  :     0.075922

  Root           Eigenvalue       Energy Change        Residual
-------------------------------------------------------------------
Iteration:    0   Subspace Size:   15
Root: 1:        -0.03901429        -0.03901429         0.02703131  
Root: 2:        -0.00598608        -0.00598608         0.03490102  
Root: 3:        -0.00145994        -0.00145994         0.05777850  
Root: 4:         0.03005665         0.03005665         0.04971027  

Iteration:    1   Subspace Size:   19
Root: 1:        -0.04072724        -0.00171295         0.00480579  
Root: 2:        -0.00964833        -0.00366225         0.00951805  
Root: 3:        -0.00713961        -0.00567967         0.00880633  
Root: 4:         0.02522351        -0.00483314         0.00982665  

Iteration:    2   Subspace Size:   23
Root: 1:        -0.04077996        -0.00005272         0.00092732  
Root: 2:        -0.00983398        -0.00018565         0.00290701  
Root: 3:        -0.00730719        -0.00016757         0.00189972  
Root: 4:         0.02500852        -0.00021500         0.00322308  

Iteration:    3   Subspace Size:   27
Root: 1:        -0.04078185        -0.00000189         0.00019060  
Root: 2:        -0.00984790        -0.00001393         0.00059679  
Root: 3:        -0.00731397        -0.00000679         0.00036538  
Root: 4:         0.02498531        -0.00002321         0.00081474  

Iteration:    4   Subspace Size:   31
Root: 1:        -0.04078192        -0.00000007         0.00002880  
Root: 2:        -0.00984845        -0.00000055         0.00011173  
Root: 3:        -0.00731419        -0.00000022         0.00008176  
Root: 4:         0.02498420        -0.00000111         0.00014988  

Iteration:    5   Subspace Size:   35
Root: 1:        -0.04078192        -0.00000000         0.00000515  
Root: 2:        -0.00984847        -0.00000002         0.00001873  
Root: 3:        -0.00731420        -0.00000001         0.00001531  
Root: 4:         0.02498415        -0.00000005         0.00004055  

Iteration:    6   Subspace Size:   39
Root: 1:        -0.04078192        -0.00000000         0.00000092  Converged
Root: 2:        -0.00984847        -0.00000000         0.00000303  
Root: 3:        -0.00731420        -0.00000000         0.00000255  
Root: 4:         0.02498415        -0.00000000         0.00000798  

Iteration:    7   Subspace Size:   42
Root: 1:        -0.04078192        -0.00000000         0.00000084  Converged
Root: 2:        -0.00984847        -0.00000000         0.00000054  Converged
Root: 3:        -0.00731420        -0.00000000         0.00000038  Converged
Root: 4:         0.02498415        -0.00000000         0.00000180  

Iteration:    8   Subspace Size:   43
Root: 1:        -0.04078192        -0.00000000         0.00000084  Converged
Root: 2:        -0.00984847        -0.00000000         0.00000038  Converged
Root: 3:        -0.00731420        -0.00000000         0.00000038  Converged
Root: 4:         0.02498415        -0.00000000         0.00000035  Converged

Davidson converged in 8 iterations
43 sigma vectors were formed

      Davidson Diagonalization Parameters
-----------------------------------------------
Number of roots to find:                    4
Number of guess vectors:                   15
Maximum subspace size:                    300
Number of vectors to save:                  4
Collapse vectors per root:                  2
Number of CSFs:                          2016
Maximum Davidson iterations:              500
Residual convergence:                 1.0e-06
Orthogonality tolerance:              1.0e-12
Use incremental sigma vectors:             No

Davidson memory usage:  12.58 MB

Guess Vectors:
  64 &  63 :  open  :    -0.128339
  64 &  62 :  open  :    -0.079739
  63 &  62 :  open  :    -0.060612
  64 &  61 :  open  :     0.008195
  64 &  59 :  open  :     0.009572
  63 &  61 :  open  :     0.027322
  63 &  59 :  open  :     0.028699
  64 &  60 :  open  :     0.037060
  64 &  58 :  open  :     0.037309
  63 &  60 :  open  :     0.056187
  63 &  58 :  open  :     0.056436
  62 &  61 :  open  :     0.075922
  62 &  59 :  open  :     0.077299
  64 &  56 :  open  :     0.080829
  64 &  57 :  open  :     0.082308

  Root           Eigenvalue       Energy Change        Residual
-------------------------------------------------------------------
Iteration:    0   Subspace Size:   15
Root: 1:        -0.04106478        -0.04106478         0.02285675  
Root: 2:         0.00537555         0.00537555         0.02132238  
Root: 3:         0.04017236         0.04017236         0.03573752  
Root: 4:         0.07322323         0.07322323         0.02519435  

Iteration:    1   Subspace Size:   19
Root: 1:        -0.04236784        -0.00130306         0.00338902  
Root: 2:         0.00415470        -0.00122085         0.00469093  
Root: 3:         0.03644531        -0.00372704         0.01184996  
Root: 4:         0.07061593        -0.00260730         0.01158837  

Iteration:    2   Subspace Size:   23
Root: 1:        -0.04239472        -0.00002688         0.00049761  
Root: 2:         0.00410288        -0.00005182         0.00107939  
Root: 3:         0.03611587        -0.00032944         0.00176142  
Root: 4:         0.07015859        -0.00045734         0.00356392  

Iteration:    3   Subspace Size:   27
Root: 1:        -0.04239529        -0.00000057         0.00007702  
Root: 2:         0.00410010        -0.00000278         0.00014166  
Root: 3:         0.03610808        -0.00000779         0.00039982  
Root: 4:         0.07011884        -0.00003975         0.00112860  

Iteration:    4   Subspace Size:   31
Root: 1:        -0.04239530        -0.00000001         0.00001123  
Root: 2:         0.00410005        -0.00000004         0.00002900  
Root: 3:         0.03610771        -0.00000037         0.00008008  
Root: 4:         0.07011482        -0.00000402         0.00041326  

Iteration:    5   Subspace Size:   35
Root: 1:        -0.04239530        -0.00000000         0.00000149  
Root: 2:         0.00410005        -0.00000000         0.00000422  
Root: 3:         0.03610769        -0.00000001         0.00001262  
Root: 4:         0.07011428        -0.00000054         0.00008986  

Iteration:    6   Subspace Size:   39
Root: 1:        -0.04239530        -0.00000000         0.00000018  Converged
Root: 2:         0.00410005        -0.00000000         0.00000063  Converged
Root: 3:         0.03610769        -0.00000000         0.00000236  
Root: 4:         0.07011426        -0.00000002         0.00001926  

Iteration:    7   Subspace Size:   41
Root: 1:        -0.04239530        -0.00000000         0.00000018  Converged
Root: 2:         0.00410005        -0.00000000         0.00000057  Converged
Root: 3:         0.03610769        -0.00000000         0.00000042  Converged
Root: 4:         0.07011426        -0.00000000         0.00000611  

Iteration:    8   Subspace Size:   42
Root: 1:        -0.04239530        -0.00000000         0.00000018  Converged
Root: 2:         0.00410005        -0.00000000         0.00000057  Converged
Root: 3:         0.03610769        -0.00000000         0.00000041  Converged
Root: 4:         0.07011426        -0.00000000         0.00000140  

Iteration:    9   Subspace Size:   43
Root: 1:        -0.04239530        -0.00000000         0.00000018  Converged
Root: 2:         0.00410005        -0.00000000         0.00000057  Converged
Root: 3:         0.03610769        -0.00000000         0.00000041  Converged
Root: 4:         0.07011426        -0.00000000         0.00000028  Converged

 in gcp call
 n=          32
 coors(1) =   -9.20764831534532        2.06655238312624     
 -0.508435901554245     
 coors(2) =   -7.36347763290442        3.23074009085860     
  0.814986672885327     
 elements:            7           6
 gcp_e =   0.000000000000000E+000
 echo:  F
 pbc:  F
 method =pbeh3c              
Davidson converged in 9 iterations
43 sigma vectors were formed

Building Xtilde...

Building Z-vector RHS...

 Generating 2nd functional diffs
Solving CPSCF equations
Using DIIS solver

 Iter         Residual      
------  --------------------
    1      3.591648724790
    2      7.938734576766
    3      0.981765260805
    4      0.110757913439
    5      0.016481667223
    6      0.010211681812
    7      0.004855266997
    8      0.001669788589
    9      0.000461836945
   10      0.000230643127
   11      0.000089836080
   12      0.000044740294
   13      0.000017161508
   14      0.000006929090
   15      0.000001514305
   16      0.000001028225
   17      0.000000240753

CPSCF converged

Building X...

Computing grad Generating 2nd functional diffs
 Generating 2nd functional diffs
  Root   Mult.   Total Energy (a.u.)   Ex. Energy (a.u.)     Ex. Energy (eV)     Ex. Energy (nm)        Osc. (a.u.)  
-------------------------------------------------------------------------------------------------------------------
     1  triplet       -779.53272725
     2  singlet       -779.53111387          0.00161338          0.04390233      28240.92025309          0.00000000
     3  singlet       -779.50018042          0.03254683          0.88564416       1399.93268810          0.00000000
     4  singlet       -779.49764615          0.03508110          0.95460502       1298.80126808          0.00000000
     5  triplet       -779.48623190          0.04649535          1.26520266        979.95542276          0.00951508
     6  singlet       -779.46534780          0.06737945          1.83348780        676.22059339          0.00000000
     7  triplet       -779.45422426          0.07850299          2.13617472        580.40299653          0.00078345
     8  triplet       -779.42021769          0.11250956          3.06154036        404.97333457          0.00292738

Triplet  1: Largest CI coefficients:
  63  &  64 :  open  :  -0.700314
  64  &  63 :  open  :   0.700314

Singlet  2: Largest CI coefficients:
  63  &  64 :  open  :  -0.683846
  64  &  63 :  open  :  -0.683846
  64  &  64 : closed :  -0.196647

Singlet  3: Largest CI coefficients:
  64  &  64 : closed :   0.851483
  63  &  63 : closed :  -0.363411
  62  &  63 :  open  :  -0.197169
  63  &  62 :  open  :  -0.197169
  63  &  64 :  open  :  -0.132159
  64  &  63 :  open  :  -0.132159

Singlet  4: Largest CI coefficients:
  63  &  63 : closed :  -0.672481
  64  &  64 : closed :  -0.453064
  62  &  63 :  open  :  -0.392704
  63  &  62 :  open  :  -0.392704
  62  &  62 : closed :   0.104666

Triplet  5: Largest CI coefficients:
  62  &  63 :  open  :   0.699296
  63  &  62 :  open  :  -0.699296

Singlet  6: Largest CI coefficients:
  63  &  63 : closed :  -0.626235
  62  &  63 :  open  :   0.532339
  63  &  62 :  open  :   0.532339
  62  &  62 : closed :  -0.104886

Triplet  7: Largest CI coefficients:
  62  &  64 :  open  :   0.681957
  64  &  62 :  open  :  -0.681957

Triplet  8: Largest CI coefficients:
  61  &  63 :  open  :   0.667616
  63  &  61 :  open  :  -0.667616
  61  &  64 :  open  :   0.184035
  64  &  61 :  open  :  -0.184035

Singlet state dipole moments:

  Root       Dx         Dy         Dz         |D|  (Debye)
------------------------------------------------------------
     1   -13.3473    -1.1243     2.5982    13.6443
     2    -4.2330    -1.8035     2.5594     5.2651
     3   -12.4044     0.0781     0.9142    12.4383
     4   -20.7581     0.8900     1.1887    20.8111

Triplet state dipole moments:

  Root       Dx         Dy         Dz         |D|  (Debye)
------------------------------------------------------------
     1   -13.3972    -1.1669     2.7372    13.7237
     2   -10.7154     1.7252    -1.7297    10.9904
     3     2.1501    -0.0955    -1.1247     2.4284
     4    -0.0567    -2.4867     0.2430     2.4992

Transition dipole moments between singlet states:

    Transition       Tx         Ty         Tz         |T| (a.u.)
------------------------------------------------------------------
     1 ->    2    -0.5496     0.0379     0.0588     0.5540
     1 ->    3     0.0846     0.0536    -0.0703     0.1224
     1 ->    4    -0.1949    -0.0316    -0.0076     0.1976
     2 ->    3    -2.5191     0.5520    -0.4495     2.6177
     2 ->    4    -1.5764    -0.1399     0.4720     1.6515
     3 ->    4    -2.5020    -0.3217     0.8777     2.6709

Transition dipole moments between triplet states:

    Transition       Tx         Ty         Tz         |T| (a.u.)
------------------------------------------------------------------
     1 ->    2    -0.1316     0.0300     0.0591     0.1474
     1 ->    3    -0.8520     0.0288     0.1062     0.8591
     1 ->    4     0.3630    -0.4462     0.4512     0.7311
     2 ->    3     0.3314    -0.0004    -0.0823     0.3415
     2 ->    4    -0.5390     0.2156    -0.0461     0.5823
     3 ->    4    -0.1307     0.0431     0.0219     0.1394

Magnetic transition dipole moments and rotational strengths:

 Transition      Lx         Ly         Lz       R(len)     R(vel) (a.u.)
------------------------------------------------------------------------
 1 ->    2    -0.4303    -0.1270     0.0049    -0.2320     0.4705
 1 ->    3     0.0600    -0.1563     0.1847     0.0163    -0.0242
 1 ->    4    -0.2802     0.2423    -0.2332    -0.0487     0.0619

Electric transition quadrupole moments (Cartesian):

 Transition      Qxy        Qxz        Qyz        Qxx        Qyy        Qzz       norm (a.u.)
----------------------------------------------------------------------------------------------
 1 ->    2    -0.0660    -0.0830    -0.0586     1.2999    -0.2115     0.4366     1.3927
 1 ->    3    -0.3166     0.2183     0.1693    -0.0700     0.2883    -0.5195     0.7310
 1 ->    4    -0.5372     0.1361     0.1335     2.9184     0.2742    -0.5055     3.0287


|FINAL Target State Energy: -779.500180417268 a.u.
 Energy calculation finished, energy: -7.794976462E+02

Converting Cartesians to HDLC
 Wolfe conditions fulfilled, increasing trust radius
Testing convergence  in cycle   21
    Energy  3.1584E-05 Target: 5.0000E-04 converged?  yes
  Max step  2.9057E-02 Target: 4.0000E-03 converged?   no
  RMS step  8.8010E-03 Target: 2.6667E-03 converged?   no
  Max grad  7.5323E-03 Target: 1.0000E-03 converged?   no
  RMS grad  1.8769E-03 Target: 6.6667E-04 converged?   no
 Predicted step length 2.7220E-02
 Trust radius          5.0000E-01

Converting HDLC to Cartesians
 in gcp call
 n=          32
 coors(1) =   -9.19510180981610        2.07128471687499     
 -0.515260521686109     
 coors(2) =   -7.35354702707110        3.23191222739672     
  0.813958370881617     
 elements:            7           6
 gcp_e =    1.00000000000000     
 echo:  F
 pbc:  F
 method =pbeh3c              
RMSD coordinate change for step 21 is  1.511e-02
DFTD Energy:    -0.0210455 hartree
gCP Energy:     0.0536164 hartree
| Total AOs: 316    Total MOs: 298
Setting up the DFT grid...
| time to set the grid = 0.05 s
DFT grid points: 367687 (11490 points/atom)

                      *** Start SCF Iterations ***

 Iter     DIIS Error       Energy change      Electrons        XC Energy           Energy        Time(s)
----------------------------------------------------------------------------------------------------------
Initial temperature is 0.250000
| Skip purify step
|    1     0.0040204125    -772.1558752832   125.9974231514   -63.8580070804    -772.1558752832     1.34  
|    2     0.0005407474      -0.0017170561   126.0000366692   -63.8592208035    -772.1575923394     1.19  
|    3     0.0010268650      +0.0000153888   126.0000366691   -63.8578213337    -772.1575769506     1.17  
|    4     0.0001581280      -0.0000314808   126.0000366856   -63.8584663749    -772.1576084313     1.17
[truncated: 330,566 more chars]
