# Supplementary material for: Photovermellogens: Minimalistic Pyridinium-Based Acylhydrazones with Photoswitchable Basicity for Operation in Aqueous Media
Source: J Org Chem. 2026 May 4;91(19):6559–65. doi: 10.1021/acs.joc.5c02962 (PMC13185115; doi:10.1021/acs.joc.5c02962)
Supplement: Supplementary file 3 [file jo5c02962_si_003.zip › meci/pa/refJ.out]

| Startfile from command line: tc.inp


|       ***********************************************************
|       *                 TeraChem v1.9-2023.07-dev               *
|       *                   Development Version                   *
|       *           Chemistry at the Speed of Graphics!           *
|       ***********************************************************
|       * This program may only be used in connection with        *
|       * a valid license from PetaChem, LLC. Use of this program *
|       * or results thereof indicates acceptance of all terms    *
|       * and conditions stated in the license and that a valid   *
|       * license agreement between the user and PetaChem, LLC    *
|       * exists. PetaChem, LLC does not warrant the correctness  *
|       * of results or their suitability for any purpose.        *
|       * Please email bugs, suggestions, and comments to         *
|       *                  help@petachem.com                      *
|       *                                                         *
|       ***********************************************************


|       ***********************************************************
|       *  Compiled by pisteinbach  Thu 27 Mar 2025 01:00:35 PM CET  *
|       *  Supported architecture SMs: 89 86 75                   *
|       *  Build cuda_11.8.r11.8/compiler.31833905_0              *
|       *  Git Version: d77d3eebd7eb45d4c3711b706ca3c5694cd0c5a9  *
|       ***********************************************************


| Job started   Wed Oct  1 20:33:50 2025
| On threadripper-02 (available memory: 151794 MB)

| ######################################### RUNTIME INFO ##########################################
| terachem  tc.inp 

|  NVRM version: NVIDIA UNIX x86_64 Kernel Module  510.47.03  Mon Jan 24 22:58:54 UTC 2022
|  GCC version:  gcc version 9.3.0 (Ubuntu 9.3.0-17ubuntu1~20.04) 

|  	linux-vdso.so.1 (0x00007ffc6e7a1000)
|  	libdftd4.so.3 => /mnt/group-bin/dftd4/3.5.0/lib/x86_64-linux-gnu/libdftd4.so.3 (0x00001479482da000)
|  	libm.so.6 => /lib/x86_64-linux-gnu/libm.so.6 (0x0000147948175000)
|  	libthcbox.so.1 => /mnt/group-bin/terachem/dev-03-2025/lib/libthcbox.so.1 (0x0000147946ca5000)
|  	libnvToolsExt.so.1 => /mnt/group-lib/nvidia-hpc-sdk/Linux_x86_64/24.7/cuda/11.8/lib64/libnvToolsExt.so.1 (0x0000147946a9b000)
|  	libgpubox.so.1 => /mnt/group-bin/terachem/dev-03-2025/lib/libgpubox.so.1 (0x0000147946a82000)
|  	libcpubox.so.1 => /mnt/group-bin/terachem/dev-03-2025/lib/libcpubox.so.1 (0x0000147946a7c000)
|  	libtensorbox.so.1 => /mnt/group-bin/terachem/dev-03-2025/lib/libtensorbox.so.1 (0x0000147946a5d000)
|  	libiobox.so.1 => /mnt/group-bin/terachem/dev-03-2025/lib/libiobox.so.1 (0x0000147946a47000)
|  	libintbox.so.1 => /mnt/group-bin/terachem/dev-03-2025/lib/libintbox.so.1 (0x000014790b4de000)
|  	libatmx2cbox.so.1 => /mnt/group-bin/terachem/dev-03-2025/lib/libatmx2cbox.so.1 (0x000014790b407000)
|  	libperiodicbox.so.1 => /mnt/group-bin/terachem/dev-03-2025/lib/libperiodicbox.so.1 (0x00001478f97b5000)
|  	libsqmbox.so.1 => /mnt/group-bin/terachem/dev-03-2025/lib/libsqmbox.so.1 (0x00001478f9451000)
|  	libgridbox.so.1 => /mnt/group-bin/terachem/dev-03-2025/lib/libgridbox.so.1 (0x00001478f7c4b000)
|  	libdftbox.so.1 => /mnt/group-bin/terachem/dev-03-2025/lib/libdftbox.so.1 (0x00001478f7b5d000)
|  	libcibox.so.1 => /mnt/group-bin/terachem/dev-03-2025/lib/libcibox.so.1 (0x00001478f770e000)
|  	libccbox.so.1 => /mnt/group-bin/terachem/dev-03-2025/lib/libccbox.so.1 (0x00001478f73cd000)
|  	libsimbox.so.1 => /mnt/group-bin/terachem/dev-03-2025/lib/libsimbox.so.1 (0x00001478f73a7000)
|  	liboptbox.so.1 => /mnt/group-bin/terachem/dev-03-2025/lib/liboptbox.so.1 (0x00001478f736d000)
|  	libssl.so.1.1 => /lib/x86_64-linux-gnu/libssl.so.1.1 (0x00001478f72da000)
|  	libcrypto.so.1.1 => /lib/x86_64-linux-gnu/libcrypto.so.1.1 (0x00001478f7004000)
|  	libifcore.so.5 => /mnt/group-lib/intel_oneAPI/compiler/2024.0/lib/libifcore.so.5 (0x00001478f6ec2000)
|  	libcuda.so.1 => /lib/x86_64-linux-gnu/libcuda.so.1 (0x00001478f5692000)
|  	libcudart.so.11.0 => /mnt/group-bin/terachem/dev-03-2025/lib/libcudart.so.11.0 (0x00001478f53eb000)
|  	libcublas.so.11 => /mnt/group-bin/terachem/dev-03-2025/lib/libcublas.so.11 (0x00001478ef78d000)
|  	libcufft.so.10 => /mnt/group-bin/terachem/dev-03-2025/lib/libcufft.so.10 (0x00001478de8b2000)
|  	libcusparse.so.11 => /mnt/group-bin/terachem/dev-03-2025/lib/libcusparse.so.11 (0x00001478cdbba000)
|  	libcusolver.so.11 => /mnt/group-bin/terachem/dev-03-2025/lib/libcusolver.so.11 (0x00001478bb900000)
|  	libiomp5.so => /mnt/group-lib/intel_oneAPI/compiler/2024.0/lib/libiomp5.so (0x00001478bb4b9000)
|  	libdl.so.2 => /lib/x86_64-linux-gnu/libdl.so.2 (0x00001478bb4b3000)
|  	libpthread.so.0 => /lib/x86_64-linux-gnu/libpthread.so.0 (0x00001478bb490000)
|  	libstdc++.so.6 => /lib/x86_64-linux-gnu/libstdc++.so.6 (0x00001478bb2ae000)
|  	libcilkrts.so.5 => /mnt/group-bin/terachem/dev-03-2025/lib/libcilkrts.so.5 (0x00001478bb071000)
|  	libgcc_s.so.1 => /lib/x86_64-linux-gnu/libgcc_s.so.1 (0x00001478bb054000)
|  	libc.so.6 => /lib/x86_64-linux-gnu/libc.so.6 (0x00001478bae62000)
|  	/lib64/ld-linux-x86-64.so.2 (0x00001479483b4000)
|  	libmkl_intel_ilp64.so.2 => /mnt/group-lib/intel_oneAPI/mkl/2023.2.0/lib/intel64/libmkl_intel_ilp64.so.2 (0x00001478b9cd5000)
|  	libmkl_intel_thread.so.2 => /mnt/group-lib/intel_oneAPI/mkl/2023.2.0/lib/intel64/libmkl_intel_thread.so.2 (0x00001478b66a9000)
|  	libmkl_core.so.2 => /mnt/group-lib/intel_oneAPI/mkl/2023.2.0/lib/intel64/libmkl_core.so.2 (0x00001478b2331000)
|  	libimf.so => /mnt/group-lib/intel_oneAPI/compiler/2024.0/lib/libimf.so (0x00001478b1f13000)
|  	libsvml.so => /mnt/group-lib/intel_oneAPI/compiler/2024.0/lib/libsvml.so (0x00001478b08dd000)
|  	libirng.so => /mnt/group-lib/intel_oneAPI/compiler/2024.0/lib/libirng.so (0x00001478b07e3000)
|  	libintlc.so.5 => /mnt/group-lib/intel_oneAPI/compiler/2024.0/lib/libintlc.so.5 (0x00001478b0782000)
|  	librt.so.1 => /lib/x86_64-linux-gnu/librt.so.1 (0x00001478b0778000)
|  	libcublasLt.so.11 => /mnt/group-lib/nvidia-hpc-sdk/Linux_x86_64/24.7/math_libs/11.8/lib64/libcublasLt.so.11 (0x000014788c1f0000)
| #################################################################################################

-----------------------------------
Processed Input file:
              coordinates coord.xyz
                 spinmult 1
                   charge 0
                   method 3c-pbeh
                    basis def2-msvp
                      fon yes
               fon_method constant
                   closed 0
                    hhtda yes
            hhtdasinglets 4
            hhtdatriplets 4
             cisnumstates 8
                  cismult 1
                cistarget 2
             cisguessvecs 15
                   cismax 300
               cismaxiter 500
               cisconvtol 1.0e-6
                  cphftol 1.0e-6
                 cphfiter 1000
           max_l_in_basis 2
           sphericalbasis yes
                    guess sad
                   purify no
                  dftgrid 3
                     xtol 1e-6
                 convthre 5e-5
                  threall 1e-14
                precision mixed
                     gpus 1
            min_tolerance 1e-3
          min_tolerance_e 5e-4
                    nstep 120
                     gpus 1
                      run minimize
-----------------------------------
Jobname: coord
Scratch data will be generated
Scratch directory: ./scr.coord
| Random number seed: 218375414

XYZ coordinates coord.xyz
Molden File Output: ./scr.coord/coord.molden
Using basis set: def2-msvp
dmrgstart not found
Spin multiplicity: 1
DIIS will use up to 10 vectors.
Condition number limit for the DIIS overlap matrix is            0
WF convergence threshold: 5.00e-05
Using DIIS algorithm to converge WF
Maximum number of SCF iterations: 100
Incremental fock with rebuild every 8 iterations
Will switch to conventional Fock if diffuse functions are detected
X-matrix tolerance: 1.00e-06
PRECISION: MIXED
Single/Double precision threshold: 1.00e-05
TeraChem will select linear algebra engine
Using fractional orbital occupations
0 occupied orbitals will have integer occupation
0 occupied orbitals will have fractional occupation
kT is set to  0.250 a.u.
Density matrix guess purification turned off
DFT Functional requested: 3c-pbeh
Method: PBEh-3c composite method 
  PBEh exchange functional:              0.58 
  Hartree-Fock exact exchange:          0.42 
  PBEh correlation functional:           1.0  
Please find the citation for the method under https://doi.org/10.1063/1.4927476Please also cite the implementation paper: https://doi.org/10.1039/D3CP06086A Wavefunction: RESTRICTED

 DFT-D code reimplemented following the
 code by S.Grimme, University Bonn 
 based on DFTD3 V3.2 Rev 0         
 
Please cite DFT-D3 work done with this code as:
S. Grimme, J. Antony, S. Ehrlich and H. Krieg,
J. Chem. Phys. 132 (2010), 154104
If used with BJ-damping cite also
S. Grimme, S. Ehrlich and L. Goerigk,
J. Comput. Chem. 32 (2011), 1456-1465
For DFT-D2 the reference is
S. Grimme, J. Comput. Chem., 27 (2006), 1787-1799
BSSE Correction calculated using:
 ___________________________________________
                                            
|              **  g C P  **                |
|  a geometrical counterpoise correction    |
|             H.Kruse S.Grimme              |
|        Version 2.31                       |
|                                           |
 ___________________________________________ 

Please cite work done with this code as:
H. Kruse, S. Grimme J. Chem. Phys, 2012,136,154101
DOI: 10.1063/1.3700154 

DFT grid type: 3
Using a single DFT grid.
Ignoring all functions in basis set file with angular momentum > 2 
Initial guess generated from superposition of atomic densities generated with HF,
using spherically symmetric atomic densities and averaged alpha and beta spin densities.

********************************************
******* RUNNING GEOMETRY OPTMIZATION *******
********************************************

Geometry optimization parameters:
Max number of optimization cycles: 120
Convergence threshold (Max grad component): 1.00e-03
Convergence threshold (energy change): 5.00e-04
Maximum of RMSD change allowed between steps is 0.500000
using L-BFGS method
Optimization checkpoint file will be dumped every 10 cycles
Atomic displacement in finite-difference Hessian (Bohr) 0.003000
Each step will be scaled by 1.00
Maximum step size in internal coordinates 0.50
Minimization SCF guess will be regenerated every 10 steps
Job started from scratch
SCF:   Initial guess is taken from previous step
CIS:   Initial guess is taken from previous step
Z-vec: Initial guess is taken from previous step
Starting TensorBox...
| TeraChem will select linear algebra engine
| Using cuSolver for matrix diagonalization

| using 1 out of 1 CUDA devices
|   Device 0: NVIDIA GeForce RTX 3080 Ti, 12053MB, CC 8.6 -- CPU THREAD 0
| -------------------------------------------------------------------
| CPU Memory Available: 28166.88 MegaWords 
| GPU Memory Available: 1250.73 MegaWords 
| Maximum recommended basis set size: 13300 basis functions
|  (limited by GPU memory)
| -------------------------------------------------------------------
| Initialize GPUBox with 128 MW of memory


Basis set:       def2-msvp
Total atoms:     31
Total charge:    0
Total electrons: 126 (63-alpha, 63-beta)
Number electrons modeled by ECPs: 0
Total orbitals: 314 (Cartesian), 296 (spherical) 
Total AO shells: 152 (98 S-shells; 36 P-shells; 18 D-shells; 0 F-shells; 0 G-shells)
Spin multiplicity: 1
Nuclear repulsion energy (QM atoms): 1131.351306899400 a.u.


No optimization coordinates found in the configuration file
Determining the type of coordinates based on the number of individual fragments...
Analyzing structure...
Found 31 atoms, 32 bonds
Building HDLC residues...
Found 1 HDLC residues
done.
Optimization will be performed in DLC coordinates

Using neutral atomic charges and default spins and spin directions.
Number of unique atoms is: 4 
Atom #1 is unique. Calculating atomic density. 
Atom #2 is unique. Calculating atomic density. 
Atom #7 is unique. Calculating atomic density. 
Atom #20 is unique. Calculating atomic density. 
-------------------------------------------------------
0 additional frames found in coord.xyz
-------------------------------------------------------
***********************************************************************
**                                                                   **
**                              DL-FIND                              **
**                       Geometry Optimisation                       **
**               written by Johannes Kaestner, in 2006               **
**               Copyright:  STFC Daresbury Laboratory               **
**                           Revision:  406 $                        **
**                                                                   **
***********************************************************************
Residue member list:
    0 :     1    1    1    1    1    1    1    1    1    1
   10 :     1    1    1    1    1    1    1    1    1    1
   20 :     1    1    1    1    1    1    1    1    1    1
   30 :     1

Generating new HDLC for    1 residues

Located a new residue for HDLC
   Residue number is    1
   Number of atoms it contains    31
   Atoms:      1     2     3     4     5     6     7     8     9    10
   Atoms:     11    12    13    14    15    16    17    18    19    20
   Atoms:     21    22    23    24    25    26    27    28    29    30
   Atoms:     31
   Generating HDLC for residue    1
       Dot-product about     1 is   0.99960338
       System near planar - making improper
       Dot-product about     2 is   0.99999941
       System near planar - making improper
       Dot-product about     3 is   0.99992075
       System near planar - making improper
       Dot-product about     4 is   0.99879406
       System near planar - making improper
       Dot-product about     5 is   0.99999050
       System near planar - making improper
       Dot-product about     6 is   0.99998190
       System near planar - making improper
       Dot-product about    12 is   0.06314208
       Dot-product about    17 is   0.93403559
       Dot-product about    18 is   0.99997511
       System near planar - making improper
       Dot-product about    21 is   0.99974026
       System near planar - making improper
       Dot-product about    22 is   0.99959536
       System near planar - making improper
       Dot-product about    23 is   0.99997269
       System near planar - making improper
       Dot-product about    24 is   0.99995291
       System near planar - making improper
       Dot-product about    25 is   0.99999857
       System near planar - making improper
       Dot-product about    26 is   0.99999718
       System near planar - making improper

     The system has    87 degrees of freedom, and    87 non-zero eigenvalues

 call dlf_formstep_init...
 needhessian =  F

DL-FIND Report:
===============
Optimisation algorithm: L-BFGS
Number of steps in L-BFGS memory ...............         50
 
Trust radius based on energy
Maximum step length ............................  5.000E-01
 
Coordinate system: Delocalised internal coordinates (DLC)
 
Number of atoms ................................         31
Number of input geometries .....................          2
Variables to be optimised ......................         87
Restart information is written every ...........         10 steps
This run has not been restarted.
Maximum number of steps ........................        120
Maximum number of energy evaluations ...........     100000
 
 in gcp call
 n=          31
 coors(1) =   -9.75460487935385      -0.885889022649397     
 -3.182711961572159E-002
 coors(2) =   -8.91974690343670       -1.69385499706675     
   2.26117328347245     
 elements:            7           6
 gcp_e =    1.00000000000000     
 echo:  F
 pbc:  F
 method =pbeh3c              
Using neutral atomic charges and default spins and spin directions.
Number of unique atoms is: 4 
Atom #1 is unique. Calculating atomic density. 
Atom #2 is unique. Calculating atomic density. 
Atom #7 is unique. Calculating atomic density. 
Atom #20 is unique. Calculating atomic density. 
DFTD Energy:    -0.0201784 hartree
gCP Energy:     0.0496243 hartree
| Total AOs: 314    Total MOs: 296
Setting up the DFT grid...
| time to set the grid = 0.08 s
DFT grid points: 357179 (11521 points/atom)

                      *** Start SCF Iterations ***

 Iter     DIIS Error       Energy change      Electrons        XC Energy           Energy        Time(s)
----------------------------------------------------------------------------------------------------------
Initial temperature is 0.250000
| Skip purify step
|    1     2.0084044945    -784.4466829960   126.0012809936   -63.6185288204    -784.4466829960     0.96  
|    2     0.0769860595     +12.9381974126   125.9999718918   -64.0604105118    -771.5084855834     1.43  
|    3     0.2357062990      +1.5800788771   125.9999605903   -63.4181265784    -769.9284067063     1.55  
|    4     0.0618263171      -1.7318522583   125.9999725759   -63.7288416447    -771.6602589647     1.82  
|    5     0.0284948646      -0.0747673870   125.9999717038   -63.8068337662    -771.7350263516     2.04  
|    6     0.0112235525      -0.0079506069   125.9999721948   -63.8144530004    -771.7429769585     2.03  
|    7     0.0030058038      -0.0020428413   125.9999718975   -63.7923496784    -771.7450197999     2.22  
|    8     0.0016493450      -0.0002565886   125.9999719728   -63.7937052576    -771.7452763885     2.25  
|    9     0.0007742381      -0.0000856321   125.9999720002   -63.7962769035    -771.7453620205     2.41  
|   10     0.0005064737      -0.0000214192   125.9999720281   -63.7968004679    -771.7453834398     2.03  
|   11     0.0000980344      -0.0000085377   125.9999720280   -63.7968358252    -771.7453919775     1.95  
|   12     0.0000419200      -0.0000003368   125.9999720290   -63.7967271558    -771.7453923143     1.79  
----------------------------------------------------------------------------------------------------------
FINAL ENERGY: -771.7453923143 a.u.
Fractional Occupation Entropy: 0.0000000000
Mermin Free Energy:            -771.7453923143
DISPERSION CONTRIBUTION TO ENERGY: -0.0201783671 a.u.
GCP BSSE CORRECTION: 0.0496243347 a.u.
HOMO-LUMO GAP: 1.467 eV
CENTER OF MASS: {-0.038514, -0.295515, 0.461913} ANGS
DIPOLE MOMENT: {-5.690556, 1.545193, -2.652423} (|D| = 6.465709) DEBYE

Running Mulliken population analysis...


  Restricted hh-TDA Parameters
--------------------------------------------
Number of occupied orbitals:            64
Number of virtual orbitals:            232
Number of molecular orbitals:          296
Number of basis functions:             314
Multiplicity of target state:      singlet

 Generating 2nd functional diffs
Reference energy:             -778.7926887993
Number of electrons:           127.9999715848
XC energy:                     -65.1096792960

      Davidson Diagonalization Parameters
-----------------------------------------------
Number of roots to find:                    4
Number of guess vectors:                   15
Maximum subspace size:                    300
Number of vectors to save:                  4
Collapse vectors per root:                  2
Number of CSFs:                          2080
Maximum Davidson iterations:              500
Residual convergence:                 1.0e-06
Orthogonality tolerance:              1.0e-12
Use incremental sigma vectors:             No

Davidson memory usage:  12.89 MB

Guess Vectors:
  64 &  64 : closed :    -0.470269
  64 &  63 :  open  :    -0.422044
  63 &  63 : closed :    -0.373819
  64 &  62 :  open  :    -0.369446
  64 &  61 :  open  :    -0.351260
  63 &  62 :  open  :    -0.321221
  63 &  61 :  open  :    -0.303035
  64 &  60 :  open  :    -0.280085
  62 &  62 : closed :    -0.268623
  64 &  59 :  open  :    -0.267810
  62 &  61 :  open  :    -0.250436
  64 &  58 :  open  :    -0.237387
  61 &  61 : closed :    -0.232250
  63 &  60 :  open  :    -0.231859
  64 &  57 :  open  :    -0.226208

  Root           Eigenvalue       Energy Change        Residual
-------------------------------------------------------------------
Iteration:    0   Subspace Size:   15
Root: 1:        -0.38210807        -0.38210807         0.03493193  
Root: 2:        -0.32369895        -0.32369895         0.03856788  
Root: 3:        -0.28253887        -0.28253887         0.03341290  
Root: 4:        -0.25989775        -0.25989775         0.04636968  

Iteration:    1   Subspace Size:   19
Root: 1:        -0.38409657        -0.00198850         0.00513289  
Root: 2:        -0.32656677        -0.00286782         0.00736207  
Root: 3:        -0.28494546        -0.00240659         0.01069393  
Root: 4:        -0.26441352        -0.00451578         0.01301006  

Iteration:    2   Subspace Size:   23
Root: 1:        -0.38414453        -0.00004796         0.00100659  
Root: 2:        -0.32666297        -0.00009620         0.00145305  
Root: 3:        -0.28523212        -0.00028665         0.00222057  
Root: 4:        -0.26480317        -0.00038965         0.00378700  

Iteration:    3   Subspace Size:   27
Root: 1:        -0.38414645        -0.00000192         0.00013246  
Root: 2:        -0.32666648        -0.00000351         0.00026446  
Root: 3:        -0.28524303        -0.00001091         0.00046513  
Root: 4:        -0.26484372        -0.00004055         0.00127422  

Iteration:    4   Subspace Size:   31
Root: 1:        -0.38414648        -0.00000003         0.00001828  
Root: 2:        -0.32666659        -0.00000011         0.00005165  
Root: 3:        -0.28524352        -0.00000049         0.00010077  
Root: 4:        -0.26484755        -0.00000383         0.00031277  

Iteration:    5   Subspace Size:   35
Root: 1:        -0.38414648        -0.00000000         0.00000249  
Root: 2:        -0.32666660        -0.00000000         0.00000954  
Root: 3:        -0.28524354        -0.00000002         0.00002192  
Root: 4:        -0.26484777        -0.00000023         0.00006925  

Iteration:    6   Subspace Size:   39
Root: 1:        -0.38414648        -0.00000000         0.00000038  Converged
Root: 2:        -0.32666660        -0.00000000         0.00000154  
Root: 3:        -0.28524354        -0.00000000         0.00000466  
Root: 4:        -0.26484778        -0.00000001         0.00001471  

Iteration:    7   Subspace Size:   42
Root: 1:        -0.38414648        -0.00000000         0.00000037  Converged
Root: 2:        -0.32666660        -0.00000000         0.00000026  Converged
Root: 3:        -0.28524354        -0.00000000         0.00000084  Converged
Root: 4:        -0.26484778        -0.00000000         0.00000247  

Iteration:    8   Subspace Size:   43
Root: 1:        -0.38414648        -0.00000000         0.00000037  Converged
Root: 2:        -0.32666660        -0.00000000         0.00000026  Converged
Root: 3:        -0.28524354        -0.00000000         0.00000083  Converged
Root: 4:        -0.26484778        -0.00000000         0.00000044  Converged

Davidson converged in 8 iterations
43 sigma vectors were formed

      Davidson Diagonalization Parameters
-----------------------------------------------
Number of roots to find:                    4
Number of guess vectors:                   15
Maximum subspace size:                    300
Number of vectors to save:                  4
Collapse vectors per root:                  2
Number of CSFs:                          2016
Maximum Davidson iterations:              500
Residual convergence:                 1.0e-06
Orthogonality tolerance:              1.0e-12
Use incremental sigma vectors:             No

Davidson memory usage:  12.58 MB

Guess Vectors:
  64 &  63 :  open  :    -0.422044
  64 &  62 :  open  :    -0.369446
  64 &  61 :  open  :    -0.351260
  63 &  62 :  open  :    -0.321221
  63 &  61 :  open  :    -0.303035
  64 &  60 :  open  :    -0.280085
  64 &  59 :  open  :    -0.267810
  62 &  61 :  open  :    -0.250436
  64 &  58 :  open  :    -0.237387
  63 &  60 :  open  :    -0.231859
  64 &  57 :  open  :    -0.226208
  64 &  56 :  open  :    -0.225022
  63 &  59 :  open  :    -0.219585
  64 &  55 :  open  :    -0.206116
  64 &  54 :  open  :    -0.194023

  Root           Eigenvalue       Energy Change        Residual
-------------------------------------------------------------------
Iteration:    0   Subspace Size:   15
Root: 1:        -0.34743665        -0.34743665         0.02288582  
Root: 2:        -0.28610326        -0.28610326         0.02425108  
Root: 3:        -0.26859512        -0.26859512         0.02317580  
Root: 4:        -0.24217855        -0.24217855         0.02711034  

Iteration:    1   Subspace Size:   19
Root: 1:        -0.34861829        -0.00118164         0.00302449  
Root: 2:        -0.28769149        -0.00158823         0.00514417  
Root: 3:        -0.27022712        -0.00163200         0.00506339  
Root: 4:        -0.24430174        -0.00212319         0.00866079  

Iteration:    2   Subspace Size:   23
Root: 1:        -0.34864021        -0.00002192         0.00037865  
Root: 2:        -0.28775807        -0.00006658         0.00089503  
Root: 3:        -0.27028390        -0.00005678         0.00090355  
Root: 4:        -0.24449117        -0.00018943         0.00195277  

Iteration:    3   Subspace Size:   27
Root: 1:        -0.34864049        -0.00000028         0.00005313  
Root: 2:        -0.28776008        -0.00000201         0.00014937  
Root: 3:        -0.27028596        -0.00000206         0.00015586  
Root: 4:        -0.24450061        -0.00000945         0.00036102  

Iteration:    4   Subspace Size:   31
Root: 1:        -0.34864050        -0.00000000         0.00000762  
Root: 2:        -0.28776013        -0.00000005         0.00002750  
Root: 3:        -0.27028601        -0.00000005         0.00002773  
Root: 4:        -0.24450097        -0.00000036         0.00007084  

Iteration:    5   Subspace Size:   35
Root: 1:        -0.34864050        -0.00000000         0.00000100  
Root: 2:        -0.28776013        -0.00000000         0.00000469  
Root: 3:        -0.27028602        -0.00000000         0.00000534  
Root: 4:        -0.24450098        -0.00000001         0.00001465  

Iteration:    6   Subspace Size:   39
Root: 1:        -0.34864050        -0.00000000         0.00000014  Converged
Root: 2:        -0.28776013        -0.00000000         0.00000069  Converged
Root: 3:        -0.27028602        -0.00000000         0.00000089  Converged
Root: 4:        -0.24450098        -0.00000000         0.00000288  

Iteration:    7   Subspace Size:   40
Root: 1:        -0.34864050        -0.00000000         0.00000014  Converged
Root: 2:        -0.28776013        -0.00000000         0.00000063  Converged
Root: 3:        -0.27028602        -0.00000000         0.00000087  Converged
Root: 4:        -0.24450098        -0.00000000         0.00000056  Converged

 in gcp call
 n=          31
 coors(1) =   -9.75460487935385      -0.885889022649397     
 -3.182711961572159E-002
 coors(2) =   -8.91974690343670       -1.69385499706675     
   2.26117328347245     
 elements:            7           6
 gcp_e =   0.000000000000000E+000
 echo:  F
 pbc:  F
 method =pbeh3c              
Davidson converged in 7 iterations
40 sigma vectors were formed

Building Xtilde...

Building Z-vector RHS...

 Generating 2nd functional diffs
Solving CPSCF equations
Using DIIS solver

 Iter         Residual      
------  --------------------
    1      3.248628639842
    2      5.464306167199
    3      0.719958837345
    4      0.069203674299
    5      0.021844653747
    6      0.008702416890
    7      0.004177550863
    8      0.001362951214
    9      0.000643683012
   10      0.000266431856
   11      0.000115988677
   12      0.000053777352
   13      0.000021553724
   14      0.000011889633
   15      0.000004524053
   16      0.000001018586
   17      0.000000549120

CPSCF converged

Building X...

Computing grad Generating 2nd functional diffs
 Generating 2nd functional diffs
  Root   Mult.   Total Energy (a.u.)   Ex. Energy (a.u.)     Ex. Energy (eV)     Ex. Energy (nm)        Osc. (a.u.)  
-------------------------------------------------------------------------------------------------------------------
     1  singlet       -779.17683528
     2  triplet       -779.14132930          0.03550598          0.96616672       1283.25907312          0.00000000
     3  singlet       -779.11935540          0.05747988          1.56410684        792.68383326          0.31968253
     4  triplet       -779.08044893          0.09638634          2.62280541        472.71604817          0.00000000
     5  singlet       -779.07793234          0.09890294          2.69128543        460.68774211          0.07611270
     6  triplet       -779.06297482          0.11386046          3.09830029        400.16850905          0.00000000
     7  singlet       -779.05753658          0.11929869          3.24628212        381.92682042          0.01716036
     8  triplet       -779.03718978          0.13964550          3.79994664        326.27884670          0.00000000

Singlet  1: Largest CI coefficients:
  64  &  64 : closed :   0.984604
  63  &  63 : closed :  -0.106615

Triplet  2: Largest CI coefficients:
  63  &  64 :  open  :  -0.702058
  64  &  63 :  open  :   0.702058

Singlet  3: Largest CI coefficients:
  63  &  64 :  open  :   0.682880
  64  &  63 :  open  :   0.682880
  62  &  64 :  open  :   0.103535
  64  &  62 :  open  :   0.103535

Triplet  4: Largest CI coefficients:
  62  &  64 :  open  :  -0.664932
  64  &  62 :  open  :   0.664932
  62  &  63 :  open  :  -0.200068
  63  &  62 :  open  :   0.200068

Singlet  5: Largest CI coefficients:
  63  &  63 : closed :  -0.596400
  62  &  64 :  open  :  -0.430537
  64  &  62 :  open  :  -0.430537
  61  &  64 :  open  :  -0.215081
  64  &  61 :  open  :  -0.215081
  62  &  63 :  open  :  -0.193899
  63  &  62 :  open  :  -0.193899
  61  &  63 :  open  :  -0.179530
  63  &  61 :  open  :  -0.179530
  62  &  62 : closed :   0.139835

Triplet  6: Largest CI coefficients:
  61  &  64 :  open  :   0.648371
  64  &  61 :  open  :  -0.648371
  62  &  63 :  open  :   0.248533
  63  &  62 :  open  :  -0.248533

Singlet  7: Largest CI coefficients:
  63  &  63 : closed :  -0.700072
  62  &  64 :  open  :   0.395474
  64  &  62 :  open  :   0.395474
  61  &  64 :  open  :   0.226977
  64  &  61 :  open  :   0.226977
  61  &  61 : closed :   0.155022
  62  &  62 : closed :  -0.132300

Triplet  8: Largest CI coefficients:
  62  &  63 :  open  :   0.510619
  63  &  62 :  open  :  -0.510619
  61  &  63 :  open  :   0.337846
  63  &  61 :  open  :  -0.337846
  61  &  64 :  open  :  -0.240009
  64  &  61 :  open  :   0.240009
  61  &  62 :  open  :   0.176768
  62  &  61 :  open  :  -0.176768
  62  &  64 :  open  :  -0.172759
  64  &  62 :  open  :   0.172759

Singlet state dipole moments:

  Root       Dx         Dy         Dz         |D|  (Debye)
------------------------------------------------------------
     1    -6.2774     1.6834    -1.6166     6.6973
     2    -8.1596     3.0542    -1.1759     8.7915
     3    -9.0492    -0.6390    -1.1388     9.1429
     4   -10.4982     1.2631    -1.2267    10.6448

Triplet state dipole moments:

  Root       Dx         Dy         Dz         |D|  (Debye)
------------------------------------------------------------
     1   -11.9719     2.8792    -1.5638    12.4121
     2    -5.6448    -1.0316    -0.8433     5.7999
     3    -6.0560     0.9559    -0.2378     6.1356
     4    -0.7821    -1.2624    -0.2744     1.5102

Transition dipole moments between singlet states:

    Transition       Tx         Ty         Tz         |T| (a.u.)
------------------------------------------------------------------
     1 ->    2    -2.8813    -0.0613    -0.1912     2.8883
     1 ->    3    -1.0689     0.0814    -0.0724     1.0744
     1 ->    4     0.4577    -0.0475     0.0631     0.4645
     2 ->    3     1.1726     0.3706     0.0861     1.2328
     2 ->    4     3.0160    -0.3743     0.2142     3.0466
     3 ->    4    -2.3319     1.0471    -0.0916     2.5578

Transition dipole moments between triplet states:

    Transition       Tx         Ty         Tz         |T| (a.u.)
------------------------------------------------------------------
     1 ->    2     0.6868    -0.0292     0.0801     0.6921
     1 ->    3    -0.1874     0.4217     0.0831     0.4689
     1 ->    4     0.8640    -0.1788     0.0541     0.8839
     2 ->    3    -0.0552     1.0214     0.1420     1.0327
     2 ->    4     2.2071    -0.2038     0.0667     2.2175
     3 ->    4    -0.9801    -0.1482    -0.0782     0.9943

Magnetic transition dipole moments and rotational strengths:

 Transition      Lx         Ly         Lz       R(len)     R(vel) (a.u.)
------------------------------------------------------------------------
 1 ->    2    -0.3080     0.1958    -0.0173    -0.8786     0.1058
 1 ->    3    -0.1754    -0.2859    -0.1152    -0.1725     0.0411
 1 ->    4     0.2140     0.3104     0.1149    -0.0905     0.0235

Electric transition quadrupole moments (Cartesian):

 Transition      Qxy        Qxz        Qyz        Qxx        Qyy        Qzz       norm (a.u.)
----------------------------------------------------------------------------------------------
 1 ->    2     0.8442     0.5726     0.1079    13.8293    -0.1214     0.0306    13.8679
 1 ->    3     0.1010    -0.0385     0.0711     4.5248    -0.1374     0.1690     4.5319
 1 ->    4    -0.1513     0.2251    -0.2268    -5.5220     0.2923    -0.0748     5.5415


|FINAL Target State Energy: -779.119355397867 a.u.
 Energy calculation finished, energy: -7.790779323E+02

Converting Cartesians to HDLC
Testing convergence  in cycle    1
  Max grad  3.5390E-02 Target: 1.0000E-03 converged?   no
  RMS grad  1.0696E-02 Target: 6.6667E-04 converged?   no
 Predicted step length 2.0000E-02
 Trust radius          1.0000E-01

Converting HDLC to Cartesians
 in gcp call
 n=          31
 coors(1) =   -9.73992265132838      -0.893270197556266     
 -3.056518409405632E-002
 coors(2) =   -8.90094511567683       -1.70386768721078     
   2.26261538923715     
 elements:            7           6
 gcp_e =    1.00000000000000     
 echo:  F
 pbc:  F
 method =pbeh3c              
RMSD coordinate change for step 1 is  1.335e-02
DFTD Energy:    -0.0201918 hartree
gCP Energy:     0.0496858 hartree
| Total AOs: 314    Total MOs: 296
Setting up the DFT grid...
| time to set the grid = 0.39 s
DFT grid points: 357164 (11521 points/atom)

                      *** Start SCF Iterations ***

 Iter     DIIS Error       Energy change      Electrons        XC Energy           Energy        Time(s)
----------------------------------------------------------------------------------------------------------
Initial temperature is 0.250000
| Skip purify step
|    1     0.0045586820    -771.7481385754   126.0008510537   -63.7982443162    -771.7481385754     2.20  
|    2     0.0007589589      +0.0011266767   125.9999726260   -63.7988597488    -771.7470118986     2.02  
|    3     0.0015465959      +0.0000421559   125.9999726167   -63.7983665652    -771.7469697427     2.13  
|    4     0.0002260281      -0.0000683100   125.9999725994   -63.7986079586    -771.7470380527     1.96  
|    5     0.0000788187      -0.0000014021   125.9999726045   -63.7987153317    -771.7470394548     2.20  
|    6     0.0000221817      -0.0000004245   125.9999726027   -63.7986406690    -771.7470398793     1.84  
----------------------------------------------------------------------------------------------------------
FINAL ENERGY: -771.7470398793 a.u.
Fractional Occupation Entropy: 0.0000000000
Mermin Free Energy:            -771.7470398793
DISPERSION CONTRIBUTION TO ENERGY: -0.0201918449 a.u.
GCP BSSE CORRECTION: 0.0496858455 a.u.
HOMO-LUMO GAP: 1.454 eV
CENTER OF MASS: {-0.039346, -0.293259, 0.461456} ANGS
DIPOLE MOMENT: {-5.504405, 1.492656, -2.629247} (|D| = 6.280082) DEBYE

Running Mulliken population analysis...


  Restricted hh-TDA Parameters
--------------------------------------------
Number of occupied orbitals:            64
Number of virtual orbitals:            232
Number of molecular orbitals:          296
Number of basis functions:             314
Multiplicity of target state:      singlet

 Generating 2nd functional diffs
Reference energy:             -778.7937801622
Number of electrons:           127.9999721667
XC energy:                     -65.1116329886

      Davidson Diagonalization Parameters
-----------------------------------------------
Number of roots to find:                    4
Number of guess vectors:                   15
Maximum subspace size:                    300
Number of vectors to save:                  4
Collapse vectors per root:                  2
Number of CSFs:                          2080
Maximum Davidson iterations:              500
Residual convergence:                 1.0e-06
Orthogonality tolerance:              1.0e-12
Use incremental sigma vectors:             No

Davidson memory usage:  12.89 MB

Guess Vectors:
  64 &  64 : closed :    -0.469894
  64 &  63 :  open  :    -0.422120
  63 &  63 : closed :    -0.374346
  64 &  62 :  open  :    -0.370055
  64 &  61 :  open  :    -0.351755
  63 &  62 :  open  :    -0.322281
  63 &  61 :  open  :    -0.303981
  64 &  60 :  open  :    -0.280123
  62 &  62 : closed :    -0.270216
  64 &  59 :  open  :    -0.269912
  62 &  61 :  open  :    -0.251916
  64 &  58 :  open  :    -0.234857
  61 &  61 : closed :    -0.233616
  63 &  60 :  open  :    -0.232349
  64 &  57 :  open  :    -0.226735

  Root           Eigenvalue       Energy Change        Residual
-------------------------------------------------------------------
Iteration:    0   Subspace Size:   15
Root: 1:        -0.38184093        -0.38184093         0.03481852  
Root: 2:        -0.32316242        -0.32316242         0.03871360  
Root: 3:        -0.28340384        -0.28340384         0.03294602  
Root: 4:        -0.26045006        -0.26045006         0.04686500  

Iteration:    1   Subspace Size:   19
Root: 1:        -0.38382325        -0.00198232         0.00515312  
Root: 2:        -0.32606392        -0.00290150         0.00743314  
Root: 3:        -0.28573524        -0.00233140         0.01079535  
Root: 4:        -0.26501481        -0.00456475         0.01319106  

Iteration:    2   Subspace Size:   23
Root: 1:        -0.38387170        -0.00004845         0.00101317  
Root: 2:        -0.32616213        -0.00009821         0.00146961  
Root: 3:        -0.28602629        -0.00029106         0.00227493  
Root: 4:        -0.26541854        -0.00040373         0.00366038  

Iteration:    3   Subspace Size:   27
Root: 1:        -0.38387367        -0.00000196         0.00013544  
Root: 2:        -0.32616575        -0.00000362         0.00027459  
Root: 3:        -0.28603787        -0.00001157         0.00051129  
Root: 4:        -0.26545601        -0.00003747         0.00123812  

Iteration:    4   Subspace Size:   31
Root: 1:        -0.38387370        -0.00000003         0.00001850  
Root: 2:        -0.32616587        -0.00000012         0.00005430  
Root: 3:        -0.28603846        -0.00000059         0.00010881  
Root: 4:        -0.26545966        -0.00000365         0.00030536  

Iteration:    5   Subspace Size:   35
Root: 1:        -0.38387370        -0.00000000         0.00000255  
Root: 2:        -0.32616588        -0.00000000         0.00001000  
Root: 3:        -0.28603848        -0.00000002         0.00002296  
Root: 4:        -0.26545988        -0.00000022         0.00006814  

Iteration:    6   Subspace Size:   39
Root: 1:        -0.38387370        -0.00000000         0.00000040  Converged
Root: 2:        -0.32616588        -0.00000000         0.00000161  
Root: 3:        -0.28603848        -0.00000000         0.00000492  
Root: 4:        -0.26545989        -0.00000001         0.00001449  

Iteration:    7   Subspace Size:   42
Root: 1:        -0.38387370        -0.00000000         0.00000039  Converged
Root: 2:        -0.32616588        -0.00000000         0.00000027  Converged
Root: 3:        -0.28603848        -0.00000000         0.00000087  Converged
Root: 4:        -0.26545989        -0.00000000         0.00000244  

Iteration:    8   Subspace Size:   43
Root: 1:        -0.38387370        -0.00000000         0.00000038  Converged
Root: 2:        -0.32616588         0.00000000         0.00000027  Converged
Root: 3:        -0.28603848        -0.00000000         0.00000087  Converged
Root: 4:        -0.26545989        -0.00000000         0.00000043  Converged

Davidson converged in 8 iterations
43 sigma vectors were formed

      Davidson Diagonalization Parameters
-----------------------------------------------
Number of roots to find:                    4
Number of guess vectors:                   15
Maximum subspace size:                    300
Number of vectors to save:                  4
Collapse vectors per root:                  2
Number of CSFs:                          2016
Maximum Davidson iterations:              500
Residual convergence:                 1.0e-06
Orthogonality tolerance:              1.0e-12
Use incremental sigma vectors:             No

Davidson memory usage:  12.58 MB

Guess Vectors:
  64 &  63 :  open  :    -0.422120
  64 &  62 :  open  :    -0.370055
  64 &  61 :  open  :    -0.351755
  63 &  62 :  open  :    -0.322281
  63 &  61 :  open  :    -0.303981
  64 &  60 :  open  :    -0.280123
  64 &  59 :  open  :    -0.269912
  62 &  61 :  open  :    -0.251916
  64 &  58 :  open  :    -0.234857
  63 &  60 :  open  :    -0.232349
  64 &  57 :  open  :    -0.226735
  64 &  56 :  open  :    -0.224849
  63 &  59 :  open  :    -0.222138
  64 &  55 :  open  :    -0.206922
  64 &  54 :  open  :    -0.194386

  Root           Eigenvalue       Energy Change        Residual
-------------------------------------------------------------------
Iteration:    0   Subspace Size:   15
Root: 1:        -0.34745693        -0.34745693         0.02279320  
Root: 2:        -0.28709808        -0.28709808         0.02400599  
Root: 3:        -0.26917221        -0.26917221         0.02317856  
Root: 4:        -0.24235454        -0.24235454         0.02709857  

Iteration:    1   Subspace Size:   19
Root: 1:        -0.34862374        -0.00116681         0.00302568  
Root: 2:        -0.28864592        -0.00154784         0.00514345  
Root: 3:        -0.27080477        -0.00163256         0.00506252  
Root: 4:        -0.24448204        -0.00212750         0.00874182  

Iteration:    2   Subspace Size:   23
Root: 1:        -0.34864578        -0.00002205         0.00038539  
Root: 2:        -0.28871241        -0.00006649         0.00091011  
Root: 3:        -0.27086120        -0.00005643         0.00092624  
Root: 4:        -0.24467156        -0.00018952         0.00201501  

Iteration:    3   Subspace Size:   27
Root: 1:        -0.34864608        -0.00000029         0.00005296  
Root: 2:        -0.28871452        -0.00000210         0.00015021  
Root: 3:        -0.27086336        -0.00000216         0.00015729  
Root: 4:        -0.24468166        -0.00001010         0.00037457  

Iteration:    4   Subspace Size:   31
Root: 1:        -0.34864608        -0.00000000         0.00000750  
Root: 2:        -0.28871457        -0.00000005         0.00002848  
Root: 3:        -0.27086341        -0.00000006         0.00002918  
Root: 4:        -0.24468204        -0.00000038         0.00007294  

Iteration:    5   Subspace Size:   35
Root: 1:        -0.34864608        -0.00000000         0.00000099  Converged
Root: 2:        -0.28871457        -0.00000000         0.00000467  
Root: 3:        -0.27086341        -0.00000000         0.00000576  
Root: 4:        -0.24468205        -0.00000001         0.00001463  

Iteration:    6   Subspace Size:   38
Root: 1:        -0.34864608        -0.00000000         0.00000094  Converged
Root: 2:        -0.28871457        -0.00000000         0.00000068  Converged
Root: 3:        -0.27086341        -0.00000000         0.00000093  Converged
Root: 4:        -0.24468205        -0.00000000         0.00000283  

Iteration:    7   Subspace Size:   39
Root: 1:        -0.34864608        -0.00000000         0.00000094  Converged
Root: 2:        -0.28871457        -0.00000000         0.00000063  Converged
Root: 3:        -0.27086341        -0.00000000         0.00000090  Converged
Root: 4:        -0.24468205        -0.00000000         0.00000055  Converged

 in gcp call
 n=          31
 coors(1) =   -9.73992265132838      -0.893270197556266     
 -3.056518409405632E-002
 coors(2) =   -8.90094511567683       -1.70386768721078     
   2.26261538923715     
 elements:            7           6
 gcp_e =   0.000000000000000E+000
 echo:  F
 pbc:  F
 method =pbeh3c              
Davidson converged in 7 iterations
39 sigma vectors were formed

Building Xtilde...

Building Z-vector RHS...

 Generating 2nd functional diffs
Solving CPSCF equations
Using DIIS solver

 Iter         Residual      
------  --------------------
    1      3.273809996357
    2      5.453604458799
    3      0.704887074190
    4      0.070131582556
    5      0.021740301732
    6      0.008746075430
    7      0.004130620547
    8      0.001363272036
    9      0.000624597538
   10      0.000258210800
   11      0.000108598966
   12      0.000050998866
   13      0.000020185996
   14      0.000011140835
   15      0.000004202952
   16      0.000000959828

CPSCF converged

Building X...

Computing grad Generating 2nd functional diffs
 Generating 2nd functional diffs
  Root   Mult.   Total Energy (a.u.)   Ex. Energy (a.u.)     Ex. Energy (eV)     Ex. Energy (nm)        Osc. (a.u.)  
-------------------------------------------------------------------------------------------------------------------
     1  singlet       -779.17765386
     2  triplet       -779.14242624          0.03522762          0.95859206       1293.39920636          0.00000000
     3  singlet       -779.11994604          0.05770782          1.57030937        789.55282854          0.31858153
     4  triplet       -779.08249473          0.09515913          2.58941115        478.81241481          0.00000000
     5  singlet       -779.07981864          0.09783522          2.66223124        465.71544504          0.07504220
     6  triplet       -779.06464358          0.11301028          3.07516573        403.17898785          0.00000000
     7  singlet       -779.05924005          0.11841381          3.22220314        384.78089475          0.01935999
     8  triplet       -779.03846222          0.13919164          3.78759669        327.34272098          0.00000000

Singlet  1: Largest CI coefficients:
  64  &  64 : closed :   0.984553
  63  &  63 : closed :  -0.110037

Triplet  2: Largest CI coefficients:
  63  &  64 :  open  :  -0.701962
  64  &  63 :  open  :   0.701962

Singlet  3: Largest CI coefficients:
  63  &  64 :  open  :  -0.681683
  64  &  63 :  open  :  -0.681683
  62  &  64 :  open  :  -0.111431
  64  &  62 :  open  :  -0.111431

Triplet  4: Largest CI coefficients:
  62  &  64 :  open  :  -0.663642
  64  &  62 :  open  :   0.663642
  62  &  63 :  open  :  -0.204118
  63  &  62 :  open  :   0.204118

Singlet  5: Largest CI coefficients:
  63  &  63 : closed :  -0.585390
  62  &  64 :  open  :  -0.431770
  64  &  62 :  open  :  -0.431770
  61  &  64 :  open  :  -0.225889
  64  &  61 :  open  :  -0.225889
  62  &  63 :  open  :  -0.194195
  63  &  62 :  open  :  -0.194195
  61  &  63 :  open  :  -0.180445
  63  &  61 :  open  :  -0.180445
  62  &  62 : closed :   0.140368

Triplet  6: Largest CI coefficients:
  61  &  64 :  open  :   0.647316
  64  &  61 :  open  :  -0.647316
  62  &  63 :  open  :   0.247284
  63  &  62 :  open  :  -0.247284

Singlet  7: Largest CI coefficients:
  63  &  63 : closed :  -0.713072
  62  &  64 :  open  :   0.389953
  64  &  62 :  open  :   0.389953
  61  &  64 :  open  :   0.215568
  64  &  61 :  open  :   0.215568
  61  &  61 : closed :   0.153672
  62  &  62 : closed :  -0.131566

Triplet  8: Largest CI coefficients:
  62  &  63 :  open  :   0.507072
  63  &  62 :  open  :  -0.507072
  61  &  63 :  open  :   0.338740
  63  &  61 :  open  :  -0.338740
  61  &  64 :  open  :  -0.242597
  64  &  61 :  open  :   0.242597
  61  &  62 :  open  :   0.182796
  62  &  61 :  open  :  -0.182796
  62  &  64 :  open  :  -0.171502
  64  &  62 :  open  :   0.171502

Singlet state dipole moments:

  Root       Dx         Dy         Dz         |D|  (Debye)
------------------------------------------------------------
     1    -6.5015     1.6839    -1.6191     6.9084
     2    -8.1175     3.0352    -1.1700     8.7450
     3    -8.7085    -0.7344    -1.1144     8.8102
     4   -11.1011     1.4186    -1.2684    11.2630

Triplet state dipole moments:

  Root       Dx         Dy         Dz         |D|  (Debye)
------------------------------------------------------------
     1   -11.8984     2.8502    -1.5538    12.3332
     2    -5.6686    -1.1289    -0.8534     5.8426
     3    -6.0713     1.0572    -0.2343     6.1671
     4    -0.5320    -1.2430    -0.2731     1.3794

Transition dipole moments between singlet states:

    Transition       Tx         Ty         Tz         |T| (a.u.)
------------------------------------------------------------------
     1 ->    2     2.8710     0.0614     0.1862     2.8777
     1 ->    3    -1.0675     0.0771    -0.0716     1.0726
     1 ->    4     0.4880    -0.0552     0.0637     0.4952
     2 ->    3    -1.1739    -0.3914    -0.0834     1.2403
     2 ->    4    -3.0932     0.3804    -0.2201     3.1242
     3 ->    4    -2.2206     1.0298    -0.0848     2.4492

Transition dipole moments between triplet states:

    Transition       Tx         Ty         Tz         |T| (a.u.)
------------------------------------------------------------------
     1 ->    2     0.6472    -0.0320     0.0753     0.6524
     1 ->    3    -0.1940     0.4277     0.0797     0.4763
     1 ->    4     0.8599    -0.1803     0.0535     0.8802
     2 ->    3    -0.0271     1.0052     0.1368     1.0148
     2 ->    4     2.1989    -0.2041     0.0643     2.2093
     3 ->    4    -0.8854    -0.1547    -0.0722     0.9017

Magnetic transition dipole moments and rotational strengths:

 Transition      Lx         Ly         Lz       R(len)     R(vel) (a.u.)
------------------------------------------------------------------------
 1 ->    2     0.3078    -0.1955     0.0181    -0.8750     0.1063
 1 ->    3    -0.1816    -0.2937    -0.1142    -0.1794     0.0420
 1 ->    4     0.2114     0.3057     0.1248    -0.0942     0.0234

Electric transition quadrupole moments (Cartesian):

 Transition      Qxy        Qxz        Qyz        Qxx        Qyy        Qzz       norm (a.u.)
----------------------------------------------------------------------------------------------
 1 ->    2    -0.8553    -0.5515    -0.1032   -13.7222     0.1177    -0.0286    13.7608
 1 ->    3     0.1022    -0.0423     0.0743     4.6235    -0.1250     0.1652     4.6301
 1 ->    4    -0.1606     0.2393    -0.2261    -5.5905     0.3166    -0.0762     5.6120


|FINAL Target State Energy: -779.119946040708 a.u.
 Energy calculation finished, energy: -7.790798186E+02

Converting Cartesians to HDLC
 Wolfe conditions fulfilled, increasing trust radius
Testing convergence  in cycle    2
    Energy  1.8863E-03 Target: 5.0000E-04 converged?   no
  Max step  7.0944E-03 Target: 4.0000E-03 converged?   no
  RMS step  2.1442E-03 Target: 2.6667E-03 converged?  yes
  Max grad  3.2743E-02 Target: 1.0000E-03 converged?   no
  RMS grad  1.0043E-02 Target: 6.6667E-04 converged?   no
 Predicted step length 4.6068E-01
 Trust radius          2.0000E-01

Converting HDLC to Cartesians
 in gcp call
 n=          31
 coors(1) =   -9.60694165064920      -0.991038756308907     
 -3.134283865059343E-003
 coors(2) =   -8.69370772057859       -1.81074006630688     
   2.27740739955307     
 elements:            7           6
 gcp_e =    1.00000000000000     
 echo:  F
 pbc:  F
 method =pbeh3c              
RMSD coordinate change for step 2 is  1.603e-01
DFTD Energy:    -0.0203037 hartree
gCP Energy:     0.0502580 hartree
| Total AOs: 314    Total MOs: 296
Setting up the DFT grid...
| time to set the grid = 0.06 s
DFT grid points: 357002 (11516 points/atom)

                      *** Start SCF Iterations ***

 Iter     DIIS Error       Energy change      Electrons        XC Energy           Energy        Time(s)
----------------------------------------------------------------------------------------------------------
Initial temperature is 0.250000
| Skip purify step
|    1     0.0435389184    -771.7075852572   125.9342049804   -63.7731594034    -771.7075852572     1.45  
|    2     0.0081520474      -0.0478674379   126.0000222325   -63.8227831500    -771.7554526951     1.54  
|    3     0.0153474144      +0.0008440089   126.0000225728   -63.7805025044    -771.7546086861     1.49  
|    4     0.0012747410      -0.0031195000   126.0000224493   -63.7996294926    -771.7577281861     1.40  
|    5     0.0007717695      -0.0000562906   126.0000224180   -63.8031539897    -771.7577844767     1.93  
|    6     0.0002473121      -0.0000512848   126.0000224322   -63.8024026770    -771.7578357615     1.40  
|    7     0.0001142775      -0.0000043492   126.0000224392   -63.8020240650    -771.7578401107     1.52  
|    8     0.0000330524      -0.0000006899   126.0000224393   -63.8020050557    -771.7578408006     1.74  
----------------------------------------------------------------------------------------------------------
FINAL ENERGY: -771.7578408006 a.u.
Fractional Occupation Entropy: 0.0000000000
Mermin Free Energy:            -771.7578408006
DISPERSION CONTRIBUTION TO ENERGY: -0.0203037425 a.u.
GCP BSSE CORRECTION: 0.0502579836 a.u.
HOMO-LUMO GAP: 1.421 eV
CENTER OF MASS: {-0.047685, -0.263838, 0.449339} ANGS
DIPOLE MOMENT: {-4.139037, 0.761913, -2.230655} (|D| = 4.763188) DEBYE

Running Mulliken population analysis...


  Restricted hh-TDA Parameters
--------------------------------------------
Number of occupied orbitals:            64
Number of virtual orbitals:            232
Number of molecular orbitals:          296
Number of basis functions:             314
Multiplicity of target state:      singlet

 Generating 2nd functional diffs
Reference energy:             -778.7983697518
Number of electrons:           128.0000227957
XC energy:                     -65.1150672003

      Davidson Diagonalization Parameters
-----------------------------------------------
Number of roots to find:                    4
Number of guess vectors:                   15
Maximum subspace size:                    300
Number of vectors to save:                  4
Collapse vectors per root:                  2
Number of CSFs:                          2080
Maximum Davidson iterations:              500
Residual convergence:                 1.0e-06
Orthogonality tolerance:              1.0e-12
Use incremental sigma vectors:             No

Davidson memory usage:  12.89 MB

Guess Vectors:
  64 &  64 : closed :    -0.468170
  64 &  63 :  open  :    -0.421618
  64 &  62 :  open  :    -0.380453
  63 &  63 : closed :    -0.375067
  64 &  61 :  open  :    -0.358362
  63 &  62 :  open  :    -0.333901
  63 &  61 :  open  :    -0.311811
  62 &  62 : closed :    -0.292735
  64 &  60 :  open  :    -0.286568
  64 &  59 :  open  :    -0.276670
  62 &  61 :  open  :    -0.270645
  61 &  61 : closed :    -0.248555
  63 &  60 :  open  :    -0.240016
  64 &  57 :  open  :    -0.230912
  63 &  59 :  open  :    -0.230118

  Root           Eigenvalue       Energy Change        Residual
-------------------------------------------------------------------
Iteration:    0   Subspace Size:   15
Root: 1:        -0.38022308        -0.38022308         0.03376683  
Root: 2:        -0.31827766        -0.31827766         0.03848337  
Root: 3:        -0.29356442        -0.29356442         0.02850264  
Root: 4:        -0.26646292        -0.26646292         0.04905575  

Iteration:    1   Subspace Size:   19
Root: 1:        -0.38215066        -0.00192758         0.00473446  
Root: 2:        -0.32134086        -0.00306321         0.00755965  
Root: 3:        -0.29526792        -0.00170350         0.00702317  
Root: 4:        -0.27147598        -0.00501306         0.01151362  

Iteration:    2   Subspace Size:   23
Root: 1:        -0.38219168        -0.00004102         0.00101372  
Root: 2:        -0.32144439        -0.00010353         0.00158886  
Root: 3:        -0.29537151        -0.00010359         0.00164237  
Root: 4:        -0.27176601        -0.00029003         0.00331458  

Iteration:    3   Subspace Size:   27
Root: 1:        -0.38219372        -0.00000204         0.00015063  
Root: 2:        -0.32144896        -0.00000457         0.00035533  
Root: 3:        -0.29537735        -0.00000583         0.00031346  
Root: 4:        -0.27179368        -0.00002767         0.00108928  

Iteration:    4   Subspace Size:   31
Root: 1:        -0.38219376        -0.00000004         0.00002122  
Root: 2:        -0.32144919        -0.00000023         0.00006873  
Root: 3:        -0.29537755        -0.00000020         0.00006244  
Root: 4:        -0.27179661        -0.00000293         0.00029635  

Iteration:    5   Subspace Size:   35
Root: 1:        -0.38219376        -0.00000000         0.00000289  
Root: 2:        -0.32144920        -0.00000001         0.00001464  
Root: 3:        -0.29537756        -0.00000001         0.00001519  
Root: 4:        -0.27179678        -0.00000017         0.00007881  

Iteration:    6   Subspace Size:   39
Root: 1:        -0.38219376        -0.00000000         0.00000047  Converged
Root: 2:        -0.32144920        -0.00000000         0.00000258  
Root: 3:        -0.29537756        -0.00000000         0.00000332  
Root: 4:        -0.27179679        -0.00000001         0.00001728  

Iteration:    7   Subspace Size:   42
Root: 1:        -0.38219376        -0.00000000         0.00000044  Converged
Root: 2:        -0.32144920        -0.00000000         0.00000045  Converged
Root: 3:        -0.29537756        -0.00000000         0.00000060  Converged
Root: 4:        -0.27179679        -0.00000000         0.00000324  

Iteration:    8   Subspace Size:   43
Root: 1:        -0.38219376        -0.00000000         0.00000044  Converged
Root: 2:        -0.32144920        -0.00000000         0.00000043  Converged
Root: 3:        -0.29537756        -0.00000000         0.00000058  Converged
Root: 4:        -0.27179679        -0.00000000         0.00000097  Converged

Davidson converged in 8 iterations
43 sigma vectors were formed

      Davidson Diagonalization Parameters
-----------------------------------------------
Number of roots to find:                    4
Number of guess vectors:                   15
Maximum subspace size:                    300
Number of vectors to save:                  4
Collapse vectors per root:                  2
Number of CSFs:                          2016
Maximum Davidson iterations:              500
Residual convergence:                 1.0e-06
Orthogonality tolerance:              1.0e-12
Use incremental sigma vectors:             No

Davidson memory usage:  12.58 MB

Guess Vectors:
  64 &  63 :  open  :    -0.421618
  64 &  62 :  open  :    -0.380453
  64 &  61 :  open  :    -0.358362
  63 &  62 :  open  :    -0.333901
  63 &  61 :  open  :    -0.311811
  64 &  60 :  open  :    -0.286568
  64 &  59 :  open  :    -0.276670
  62 &  61 :  open  :    -0.270645
  63 &  60 :  open  :    -0.240016
  64 &  57 :  open  :    -0.230912
  63 &  59 :  open  :    -0.230118
  64 &  56 :  open  :    -0.228661
  64 &  58 :  open  :    -0.227318
  64 &  55 :  open  :    -0.220024
  64 &  54 :  open  :    -0.200362

  Root           Eigenvalue       Energy Change        Residual
-------------------------------------------------------------------
Iteration:    0   Subspace Size:   15
Root: 1:        -0.34644662        -0.34644662         0.02216173  
Root: 2:        -0.30005215        -0.30005215         0.02129929  
Root: 3:        -0.27462204        -0.27462204         0.02407264  
Root: 4:        -0.24538788        -0.24538788         0.02654079  

Iteration:    1   Subspace Size:   19
Root: 1:        -0.34757318        -0.00112656         0.00315526  
Root: 2:        -0.30124245        -0.00119030         0.00452383  
Root: 3:        -0.27641727        -0.00179523         0.00567981  
Root: 4:        -0.24749159        -0.00210371         0.01040621  

Iteration:    2   Subspace Size:   23
Root: 1:        -0.34759782        -0.00002464         0.00047297  
Root: 2:        -0.30129308        -0.00005063         0.00092074  
Root: 3:        -0.27648617        -0.00006890         0.00103647  
Root: 4:        -0.24774644        -0.00025484         0.00294000  

Iteration:    3   Subspace Size:   27
Root: 1:        -0.34759829        -0.00000046         0.00007092  
Root: 2:        -0.30129519        -0.00000212         0.00016435  
Root: 3:        -0.27648875        -0.00000258         0.00018262  
Root: 4:        -0.24776749        -0.00002106         0.00055814  

Iteration:    4   Subspace Size:   31
Root: 1:        -0.34759829        -0.00000001         0.00001051  
Root: 2:        -0.30129526        -0.00000006         0.00003169  
Root: 3:        -0.27648882        -0.00000008         0.00003562  
Root: 4:        -0.24776832        -0.00000083         0.00010874  

Iteration:    5   Subspace Size:   35
Root: 1:        -0.34759829        -0.00000000         0.00000135  
Root: 2:        -0.30129526        -0.00000000         0.00000482  
Root: 3:        -0.27648882        -0.00000000         0.00000709  
Root: 4:        -0.24776835        -0.00000003         0.00002181  

Iteration:    6   Subspace Size:   39
Root: 1:        -0.34759829        -0.00000000         0.00000019  Converged
Root: 2:        -0.30129526        -0.00000000         0.00000069  Converged
Root: 3:        -0.27648882        -0.00000000         0.00000120  
Root: 4:        -0.24776835        -0.00000000         0.00000382  

Iteration:    7   Subspace Size:   41
Root: 1:        -0.34759829        -0.00000000         0.00000018  Converged
Root: 2:        -0.30129526        -0.00000000         0.00000068  Converged
Root: 3:        -0.27648882        -0.00000000         0.00000019  Converged
Root: 4:        -0.24776835        -0.00000000         0.00000069  Converged

 in gcp call
 n=          31
 coors(1) =   -9.60694165064920      -0.991038756308907     
 -3.134283865059343E-003
 coors(2) =   -8.69370772057859       -1.81074006630688     
   2.27740739955307     
 elements:            7           6
 gcp_e =   0.000000000000000E+000
 echo:  F
 pbc:  F
 method =pbeh3c              
Davidson converged in 7 iterations
41 sigma vectors were formed

Building Xtilde...

Building Z-vector RHS...

 Generating 2nd functional diffs
Solving CPSCF equations
Using DIIS solver

 Iter         Residual      
------  --------------------
    1      3.612137787498
    2      5.773029466621
    3      0.615096151082
    4      0.075664729202
    5      0.022531759681
    6      0.010149561766
    7      0.004241740895
    8      0.001345612540
    9      0.000421221576
   10      0.000193843722
   11      0.000056540578
   12      0.000030783726
   13      0.000012642598
   14      0.000005625915
   15      0.000001769462
   16      0.000000691419

CPSCF converged

Building X...

Computing grad Generating 2nd functional diffs
 Generating 2nd functional diffs
  Root   Mult.   Total Energy (a.u.)   Ex. Energy (a.u.)     Ex. Energy (eV)     Ex. Energy (nm)        Osc. (a.u.)  
-------------------------------------------------------------------------------------------------------------------
     1  singlet       -779.18056351
     2  triplet       -779.14596805          0.03459546          0.94139028       1317.03315776          0.00000000
     3  singlet       -779.11981895          0.06074456          1.65294322        750.08154541          0.27778831
     4  triplet       -779.09966501          0.08089850          2.20135978        563.21652525          0.00000000
     5  singlet       -779.09374731          0.08681620          2.36238857        524.82568773          0.10565438
     6  triplet       -779.07485858          0.10570493          2.87637709        431.04299955          0.00000000
     7  singlet       -779.07016655          0.11039696          3.00405371        412.72304972          0.05807783
     8  triplet       -779.04613810          0.13442540          3.65790077        338.94910940          0.00000000

Singlet  1: Largest CI coefficients:
  64  &  64 : closed :  -0.983529
  63  &  63 : closed :   0.135204

Triplet  2: Largest CI coefficients:
  63  &  64 :  open  :   0.700256
  64  &  63 :  open  :  -0.700256

Singlet  3: Largest CI coefficients:
  63  &  64 :  open  :  -0.654734
  64  &  63 :  open  :  -0.654734
  62  &  64 :  open  :   0.220249
  64  &  62 :  open  :   0.220249

Triplet  4: Largest CI coefficients:
  62  &  64 :  open  :  -0.652640
  64  &  62 :  open  :   0.652640
  62  &  63 :  open  :   0.225389
  63  &  62 :  open  :  -0.225389

Singlet  5: Largest CI coefficients:
  62  &  64 :  open  :   0.476674
  64  &  62 :  open  :   0.476674
  63  &  63 : closed :   0.406736
  61  &  64 :  open  :   0.292094
  64  &  61 :  open  :   0.292094
  62  &  63 :  open  :  -0.197864
  63  &  62 :  open  :  -0.197864
  63  &  64 :  open  :   0.163487
  64  &  63 :  open  :   0.163487
  62  &  62 : closed :  -0.149056
  61  &  63 :  open  :  -0.146870
  63  &  61 :  open  :  -0.146870

Triplet  6: Largest CI coefficients:
  61  &  64 :  open  :   0.642625
  64  &  61 :  open  :  -0.642625
  62  &  63 :  open  :  -0.228884
  63  &  62 :  open  :   0.228884
  62  &  64 :  open  :  -0.156355
  64  &  62 :  open  :   0.156355

Singlet  7: Largest CI coefficients:
  63  &  63 : closed :   0.807123
  62  &  64 :  open  :  -0.329296
  64  &  62 :  open  :  -0.329296
  63  &  64 :  open  :  -0.145670
  64  &  63 :  open  :  -0.145670
  61  &  61 : closed :  -0.135162
  64  &  64 : closed :   0.117490

Triplet  8: Largest CI coefficients:
  62  &  63 :  open  :  -0.509330
  63  &  62 :  open  :   0.509330
  61  &  63 :  open  :  -0.311748
  63  &  61 :  open  :   0.311748
  61  &  62 :  open  :   0.242193
  62  &  61 :  open  :  -0.242193
  61  &  64 :  open  :  -0.230639
  64  &  61 :  open  :   0.230639
  62  &  64 :  open  :  -0.156222
  64  &  62 :  open  :   0.156222

Singlet state dipole moments:

  Root       Dx         Dy         Dz         |D|  (Debye)
------------------------------------------------------------
     1    -8.0985     1.5566    -1.5627     8.3935
     2    -8.2908     2.3688    -1.1358     8.6970
     3    -5.6975    -1.4517    -0.9729     5.9595
     4   -14.5212     2.5007    -1.3976    14.8011

Triplet state dipole moments:

  Root       Dx         Dy         Dz         |D|  (Debye)
------------------------------------------------------------
     1   -11.0055     2.3567    -1.4086    11.3428
     2    -5.7039    -2.0017    -0.9291     6.1159
     3    -6.1324     1.9135    -0.2660     6.4295
     4     0.6838    -0.9969    -0.4145     1.2780

Transition dipole moments between singlet states:

    Transition       Tx         Ty         Tz         |T| (a.u.)
------------------------------------------------------------------
     1 ->    2     2.6155     0.0579     0.1239     2.6191
     1 ->    3    -1.3486     0.0390    -0.0720     1.3511
     1 ->    4     0.8628    -0.1977     0.0756     0.8883
     2 ->    3    -0.4773    -0.7966    -0.0093     0.9287
     2 ->    4    -3.5090     0.3266    -0.2372     3.5321
     3 ->    4    -0.2688     0.4906     0.0453     0.5613

Transition dipole moments between triplet states:

    Transition       Tx         Ty         Tz         |T| (a.u.)
------------------------------------------------------------------
     1 ->    2     0.3888    -0.1111     0.0403     0.4064
     1 ->    3    -0.3630     0.5149     0.0307     0.6308
     1 ->    4     0.7616    -0.1917     0.0413     0.7865
     2 ->    3     0.1222     0.7610     0.0863     0.7756
     2 ->    4     2.0179    -0.1618     0.0355     2.0247
     3 ->    4    -0.1045    -0.2155    -0.0304     0.2415

Magnetic transition dipole moments and rotational strengths:

 Transition      Lx         Ly         Lz       R(len)     R(vel) (a.u.)
------------------------------------------------------------------------
 1 ->    2     0.2764    -0.2331     0.0445    -0.7151     0.0987
 1 ->    3    -0.3025    -0.3757    -0.1413    -0.4035     0.0771
 1 ->    4     0.1380     0.1957     0.2715    -0.1009     0.0174

Electric transition quadrupole moments (Cartesian):

 Transition      Qxy        Qxz        Qyz        Qxx        Qyy        Qzz       norm (a.u.)
----------------------------------------------------------------------------------------------
 1 ->    2    -0.9364    -0.3662    -0.0470   -12.1339     0.0979    -0.0229    12.1760
 1 ->    3     0.2010    -0.0856     0.1197     7.0178    -0.0523     0.1230     7.0235
 1 ->    4    -0.2710     0.2923    -0.1559    -6.1997     0.5879    -0.1503     6.2440


|FINAL Target State Energy: -779.119818952208 a.u.
 Energy calculation finished, energy: -7.790937473E+02

Converting Cartesians to HDLC
 Wolfe conditions fulfilled, increasing trust radius
Testing convergence  in cycle    3
    Energy  1.3929E-02 Target: 5.0000E-04 converged?   no
  Max step  6.1038E-02 Target: 4.0000E-03 converged?   no
  RMS step  2.1442E-02 Target: 2.6667E-03 converged?   no
  Max grad  1.4660E-02 Target: 1.0000E-03 converged?   no
  RMS grad  4.9535E-03 Target: 6.6667E-04 converged?   no
 Predicted step length 2.6897E-01
 Trust radius          4.0000E-01

Converting HDLC to Cartesians
 in gcp call
 n=          31
 coors(1) =   -9.39936723400483       -1.14184303807018     
  5.052207703252300E-002
 coors(2) =   -8.34262583379548       -1.93261619876176     
   2.29109171120794     
 elements:            7           6
 gcp_e =    1.00000000000000     
 echo:  F
 pbc:  F
 method =pbeh3c              
RMSD coordinate change for step 3 is  2.555e-01
DFTD Energy:    -0.0204399 hartree
gCP Energy:     0.0510188 hartree
| Total AOs: 314    Total MOs: 296
Setting up the DFT grid...
| time to set the grid = 0.35 s
DFT grid points: 356939 (11514 points/atom)

                      *** Start SCF Iterations ***

 Iter     DIIS Error       Energy change      Electrons        XC Energy           Energy        Time(s)
----------------------------------------------------------------------------------------------------------
Initial temperature is 0.250000
| Skip purify step
|    1     0.0633806307    -771.6284740166   125.8247370262   -63.7317846304    -771.6284740166     2.23  
|    2     0.0083347946      -0.1188433709   125.9999611167   -63.8480680400    -771.7473173876     2.11  
|    3     0.0145842989      +0.0017065231   125.9999586526   -63.7556954447    -771.7456108645     2.14  
|    4     0.0018610287      -0.0085854186   125.9999601097   -63.7953591286    -771.7541962831     1.99  
|    5     0.0008796235      -0.0001752883   125.9999600173   -63.8018115687    -771.7543715714     1.92  
|    6     0.0007258956      -0.0000331477   125.9999600079   -63.8008526931    -771.7544047191     1.92  
|    7     0.0001819202      -0.0000126950   125.9999600205   -63.8001983757    -771.7544174141     1.97  
|    8     0.0000567714      -0.0000011631   125.9999600122   -63.8001887044    -771.7544185772     1.95  
|    9     0.0000264489      -0.0000002337   125.9999600127   -63.8002996774    -771.7544188109     2.24  
----------------------------------------------------------------------------------------------------------
FINAL ENERGY: -771.7544188109 a.u.
Fractional Occupation Entropy: 0.0000000000
Mermin Free Energy:            -771.7544188109
DISPERSION CONTRIBUTION TO ENERGY: -0.0204399111 a.u.
GCP BSSE CORRECTION: 0.0510188410 a.u.
HOMO-LUMO GAP: 1.475 eV
CENTER OF MASS: {-0.059137, -0.217058, 0.425014} ANGS
DIPOLE MOMENT: {-3.410413, -0.552530, -1.477956} (|D| = 3.757733) DEBYE

Running Mulliken population analysis...


  Restricted hh-TDA Parameters
--------------------------------------------
Number of occupied orbitals:            64
Number of virtual orbitals:            232
Number of molecular orbitals:          296
Number of basis functions:             314
Multiplicity of target state:      singlet

 Generating 2nd functional diffs
Reference energy:             -778.7858592794
Number of electrons:           127.9999593782
XC energy:                     -65.1133245705

      Davidson Diagonalization Parameters
-----------------------------------------------
Number of roots to find:                    4
Number of guess vectors:                   15
Maximum subspace size:                    300
Number of vectors to save:                  4
Collapse vectors per root:                  2
Number of CSFs:                          2080
Maximum Davidson iterations:              500
Residual convergence:                 1.0e-06
Orthogonality tolerance:              1.0e-12
Use incremental sigma vectors:             No

Davidson memory usage:  12.89 MB

Guess Vectors:
  64 &  64 : closed :    -0.474634
  64 &  63 :  open  :    -0.425476
  64 &  62 :  open  :    -0.404673
  63 &  63 : closed :    -0.376318
  64 &  61 :  open  :    -0.369835
  63 &  62 :  open  :    -0.355515
  62 &  62 : closed :    -0.334712
  63 &  61 :  open  :    -0.320677
  64 &  60 :  open  :    -0.303852
  62 &  61 :  open  :    -0.299874
  64 &  59 :  open  :    -0.286394
  61 &  61 : closed :    -0.265036
  63 &  60 :  open  :    -0.254694
  64 &  56 :  open  :    -0.251519
  64 &  57 :  open  :    -0.237876

  Root           Eigenvalue       Energy Change        Residual
-------------------------------------------------------------------
Iteration:    0   Subspace Size:   15
Root: 1:        -0.38365491        -0.38365491         0.03389790  
Root: 2:        -0.32587949        -0.32587949         0.02899586  
Root: 3:        -0.30340054        -0.30340054         0.03994489  
Root: 4:        -0.27684838        -0.27684838         0.04636775  

Iteration:    1   Subspace Size:   19
Root: 1:        -0.38570928        -0.00205437         0.00543471  
Root: 2:        -0.32785282        -0.00197333         0.00642027  
Root: 3:        -0.30674715        -0.00334661         0.00977007  
Root: 4:        -0.28186750        -0.00501912         0.01217600  

Iteration:    2   Subspace Size:   23
Root: 1:        -0.38576639        -0.00005711         0.00101539  
Root: 2:        -0.32793541        -0.00008259         0.00143199  
Root: 3:        -0.30693971        -0.00019256         0.00227660  
Root: 4:        -0.28219697        -0.00032948         0.00361310  

Iteration:    3   Subspace Size:   27
Root: 1:        -0.38576838        -0.00000199         0.00015258  
Root: 2:        -0.32793949        -0.00000408         0.00035821  
Root: 3:        -0.30694960        -0.00000990         0.00046769  
Root: 4:        -0.28222652        -0.00002954         0.00115679  

Iteration:    4   Subspace Size:   31
Root: 1:        -0.38576842        -0.00000004         0.00002591  
Root: 2:        -0.32793975        -0.00000026         0.00007990  
Root: 3:        -0.30695001        -0.00000041         0.00009862  
Root: 4:        -0.28222993        -0.00000342         0.00036743  

Iteration:    5   Subspace Size:   35
Root: 1:        -0.38576842        -0.00000000         0.00000324  
Root: 2:        -0.32793976        -0.00000001         0.00002013  
Root: 3:        -0.30695003        -0.00000002         0.00002136  
Root: 4:        -0.28223022        -0.00000028         0.00008272  

Iteration:    6   Subspace Size:   39
Root: 1:        -0.38576842        -0.00000000         0.00000052  Converged
Root: 2:        -0.32793976        -0.00000000         0.00000407  
Root: 3:        -0.30695003        -0.00000000         0.00000384  
Root: 4:        -0.28223023        -0.00000001         0.00001995  

Iteration:    7   Subspace Size:   42
Root: 1:        -0.38576842        -0.00000000         0.00000045  Converged
Root: 2:        -0.32793976        -0.00000000         0.00000064  Converged
Root: 3:        -0.30695003        -0.00000000         0.00000074  Converged
Root: 4:        -0.28223023        -0.00000000         0.00000393  

Iteration:    8   Subspace Size:   43
Root: 1:        -0.38576842        -0.00000000         0.00000044  Converged
Root: 2:        -0.32793976        -0.00000000         0.00000064  Converged
Root: 3:        -0.30695003        -0.00000000         0.00000068  Converged
Root: 4:        -0.28223023        -0.00000000         0.00000087  Converged

Davidson converged in 8 iterations
43 sigma vectors were formed

      Davidson Diagonalization Parameters
-----------------------------------------------
Number of roots to find:                    4
Number of guess vectors:                   15
Maximum subspace size:                    300
Number of vectors to save:                  4
Collapse vectors per root:                  2
Number of CSFs:                          2016
Maximum Davidson iterations:              500
Residual convergence:                 1.0e-06
Orthogonality tolerance:              1.0e-12
Use incremental sigma vectors:             No

Davidson memory usage:  12.58 MB

Guess Vectors:
  64 &  63 :  open  :    -0.425476
  64 &  62 :  open  :    -0.404673
  64 &  61 :  open  :    -0.369835
  63 &  62 :  open  :    -0.355515
  63 &  61 :  open  :    -0.320677
  64 &  60 :  open  :    -0.303852
  62 &  61 :  open  :    -0.299874
  64 &  59 :  open  :    -0.286394
  63 &  60 :  open  :    -0.254694
  64 &  56 :  open  :    -0.251519
  64 &  57 :  open  :    -0.237876
  63 &  59 :  open  :    -0.237236
  64 &  55 :  open  :    -0.236705
  62 &  60 :  open  :    -0.233892
  64 &  58 :  open  :    -0.230192

  Root           Eigenvalue       Energy Change        Residual
-------------------------------------------------------------------
Iteration:    0   Subspace Size:   15
Root: 1:        -0.35025642        -0.35025642         0.02150978  
Root: 2:        -0.32215497        -0.32215497         0.01865612  
Root: 3:        -0.28115595        -0.28115595         0.02613229  
Root: 4:        -0.25467026        -0.25467026         0.02508498  

Iteration:    1   Subspace Size:   19
Root: 1:        -0.35139239        -0.00113597         0.00383557  
Root: 2:        -0.32304358        -0.00088861         0.00367786  
Root: 3:        -0.28329419        -0.00213824         0.00750477  
Root: 4:        -0.25613960        -0.00146934         0.01078469  

Iteration:    2   Subspace Size:   23
Root: 1:        -0.35143112        -0.00003873         0.00069517  
Root: 2:        -0.32307604        -0.00003246         0.00073794  
Root: 3:        -0.28341699        -0.00012279         0.00185430  
Root: 4:        -0.25638072        -0.00024112         0.00296404  

Iteration:    3   Subspace Size:   27
Root: 1:        -0.35143227        -0.00000116         0.00009441  
Root: 2:        -0.32307738        -0.00000134         0.00011960  
Root: 3:        -0.28342541        -0.00000842         0.00034816  
Root: 4:        -0.25640145        -0.00002073         0.00069938  

Iteration:    4   Subspace Size:   31
Root: 1:        -0.35143229        -0.00000002         0.00001371  
Root: 2:        -0.32307741        -0.00000003         0.00002031  
Root: 3:        -0.28342570        -0.00000029         0.00007292  
Root: 4:        -0.25640264        -0.00000119         0.00014152  

Iteration:    5   Subspace Size:   35
Root: 1:        -0.35143229        -0.00000000         0.00000215  
Root: 2:        -0.32307741        -0.00000000         0.00000297  
Root: 3:        -0.28342571        -0.00000001         0.00001413  
Root: 4:        -0.25640268        -0.00000005         0.00003487  

Iteration:    6   Subspace Size:   39
Root: 1:        -0.35143229        -0.00000000         0.00000027  Converged
Root: 2:        -0.32307741        -0.00000000         0.00000038  Converged
Root: 3:        -0.28342571        -0.00000000         0.00000233  
Root: 4:        -0.25640269        -0.00000000         0.00000769  

Iteration:    7   Subspace Size:   41
Root: 1:        -0.35143229        -0.00000000         0.00000025  Converged
Root: 2:        -0.32307741        -0.00000000         0.00000036  Converged
Root: 3:        -0.28342571        -0.00000000         0.00000041  Converged
Root: 4:        -0.25640269        -0.00000000         0.00000137  

Iteration:    8   Subspace Size:   42
Root: 1:        -0.35143229        -0.00000000         0.00000025  Converged
Root: 2:        -0.32307741        -0.00000000         0.00000036  Converged
Root: 3:        -0.28342571        -0.00000000         0.00000040  Converged
Root: 4:        -0.25640269        -0.00000000         0.00000025  Converged

 in gcp call
 n=          31
 coors(1) =   -9.39936723400483       -1.14184303807018     
  5.052207703252300E-002
 coors(2) =   -8.34262583379548       -1.93261619876176     
   2.29109171120794     
 elements:            7           6
 gcp_e =   0.000000000000000E+000
 echo:  F
 pbc:  F
 method =pbeh3c              
Davidson converged in 8 iterations
42 sigma vectors were formed

Building Xtilde...

Building Z-vector RHS...

 Generating 2nd functional diffs
Solving CPSCF equations
Using DIIS solver

 Iter         Residual      
------  --------------------
    1      3.513590817680
    2      6.253307868297
    3      0.649340115614
    4      0.066086163553
    5      0.018271103516
    6      0.009343243223
    7      0.003838860654
    8      0.001422674863
    9      0.000273553263
   10      0.000083045792
   11      0.000032948158
   12      0.000017738661
   13      0.000005280828
   14      0.000002386693
   15      0.000000865418

CPSCF converged

Building X...

Computing grad Generating 2nd functional diffs
 Generating 2nd functional diffs
  Root   Mult.   Total Energy (a.u.)   Ex. Energy (a.u.)     Ex. Energy (eV)     Ex. Energy (nm)        Osc. (a.u.)  
-------------------------------------------------------------------------------------------------------------------
     1  singlet       -779.17162770
     2  triplet       -779.13729157          0.03433613          0.93433351       1326.98035399          0.00000000
     3  singlet       -779.11379904          0.05782866          1.57359773        787.90289666          0.10211443
     4  triplet       -779.10893669          0.06269102          1.70590907        726.79266988          0.00000000
     5  singlet       -779.09280931          0.07881839          2.14475723        578.08044178          0.30749378
     6  triplet       -779.06928499          0.10234271          2.78488648        445.20385795          0.00000000
     7  singlet       -779.06808951          0.10353819          2.81741709        440.06342229          0.06778065
     8  triplet       -779.04226197          0.12936574          3.52022021        352.20586536          0.00000000

Singlet  1: Largest CI coefficients:
  64  &  64 : closed :  -0.978078
  63  &  63 : closed :   0.157118

Triplet  2: Largest CI coefficients:
  63  &  64 :  open  :  -0.697213
  64  &  63 :  open  :   0.697213

Singlet  3: Largest CI coefficients:
  63  &  64 :  open  :   0.479342
  64  &  63 :  open  :   0.479342
  62  &  64 :  open  :   0.464675
  64  &  62 :  open  :   0.464675
  62  &  63 :  open  :   0.168970
  63  &  62 :  open  :   0.168970

Triplet  4: Largest CI coefficients:
  62  &  64 :  open  :   0.656294
  64  &  62 :  open  :  -0.656294
  62  &  63 :  open  :   0.235511
  63  &  62 :  open  :  -0.235511

Singlet  5: Largest CI coefficients:
  63  &  64 :  open  :   0.473030
  64  &  63 :  open  :   0.473030
  62  &  64 :  open  :  -0.370950
  64  &  62 :  open  :  -0.370950
  63  &  63 : closed :  -0.262899
  61  &  64 :  open  :  -0.242685
  64  &  61 :  open  :  -0.242685
  62  &  63 :  open  :  -0.160196
  63  &  62 :  open  :  -0.160196
  62  &  62 : closed :   0.120857

Triplet  6: Largest CI coefficients:
  61  &  64 :  open  :  -0.629913
  64  &  61 :  open  :   0.629913
  62  &  63 :  open  :  -0.255168
  63  &  62 :  open  :   0.255168
  62  &  64 :  open  :   0.142502
  64  &  62 :  open  :  -0.142502

Singlet  7: Largest CI coefficients:
  63  &  63 : closed :   0.771603
  61  &  64 :  open  :   0.259566
  64  &  61 :  open  :   0.259566
  62  &  64 :  open  :  -0.257548
  64  &  62 :  open  :  -0.257548
  64  &  64 : closed :   0.154701
  63  &  64 :  open  :   0.150504
  64  &  63 :  open  :   0.150504
  61  &  61 : closed :  -0.120582

Triplet  8: Largest CI coefficients:
  62  &  63 :  open  :  -0.498311
  63  &  62 :  open  :   0.498311
  61  &  62 :  open  :  -0.305027
  62  &  61 :  open  :   0.305027
  61  &  63 :  open  :  -0.262891
  63  &  61 :  open  :   0.262891
  61  &  64 :  open  :   0.239483
  64  &  61 :  open  :  -0.239483
  62  &  64 :  open  :   0.144001
  64  &  62 :  open  :  -0.144001

Singlet state dipole moments:

  Root       Dx         Dy         Dz         |D|  (Debye)
------------------------------------------------------------
     1    -8.1777     1.2675    -1.3501     8.3847
     2    -7.1638    -0.8538    -0.9642     7.2786
     3    -6.6020     1.0325    -1.1542     6.7812
     4   -12.5754     1.9378    -1.0338    12.7657

Triplet state dipole moments:

  Root       Dx         Dy         Dz         |D|  (Debye)
------------------------------------------------------------
     1    -9.6029     1.2826    -1.1503     9.7562
     2    -5.5134    -2.1202    -0.9808     5.9879
     3    -5.7344     2.4095    -0.3975     6.2327
     4     0.2403    -0.5668    -0.7369     0.9602

Transition dipole moments between singlet states:

    Transition       Tx         Ty         Tz         |T| (a.u.)
------------------------------------------------------------------
     1 ->    2     1.6264     0.0450     0.0390     1.6275
     1 ->    3     2.4179    -0.0377     0.0672     2.4191
     1 ->    4     0.9085    -0.3891     0.0720     0.9909
     2 ->    3    -0.4466     1.0089    -0.0174     1.1035
     2 ->    4    -2.2945    -0.0032    -0.1015     2.2968
     3 ->    4    -1.9685    -0.0350    -0.1340     1.9733

Transition dipole moments between triplet states:

    Transition       Tx         Ty         Tz         |T| (a.u.)
------------------------------------------------------------------
     1 ->    2    -0.2917     0.2745    -0.0323     0.4019
     1 ->    3     0.5766    -0.5118    -0.0019     0.7709
     1 ->    4    -0.7071     0.2103    -0.0199     0.7380
     2 ->    3     0.3768     0.5214     0.0717     0.6473
     2 ->    4     1.8256    -0.0820    -0.0124     1.8275
     3 ->    4     0.3135    -0.3387    -0.0316     0.4626

Magnetic transition dipole moments and rotational strengths:

 Transition      Lx         Ly         Lz       R(len)     R(vel) (a.u.)
------------------------------------------------------------------------
 1 ->    2     0.0439    -0.4171     0.0441    -0.0544     0.0134
 1 ->    3     0.4624     0.2929     0.2842    -1.1260     0.1920
 1 ->    4    -0.0105     0.0652     0.3948     0.0065    -0.0061

Electric transition quadrupole moments (Cartesian):

 Transition      Qxy        Qxz        Qyz        Qxx        Qyy        Qzz       norm (a.u.)
----------------------------------------------------------------------------------------------
 1 ->    2    -0.8560    -0.2854     0.0716    -7.0643     0.1157    -0.0479     7.1232
 1 ->    3    -0.5840     0.0027    -0.0737   -12.2128     0.0039    -0.1375    12.2277
 1 ->    4    -0.1612     0.1001     0.0584    -5.6666     0.4474    -0.3007     5.6957


|FINAL Target State Energy: -779.113799040524 a.u.
 Energy calculation finished, energy: -7.790928093E+02

Converting Cartesians to HDLC
 Rejecting step, energy  9.380E-04 higher
 E,Eold  -779.092809311105       -779.093747310518     
 Total number of bad steps:     1
 Trust radius          1.3449E-01

Converting HDLC to Cartesians
 in gcp call
 n=          31
 coors(1) =   -9.51359365617847       -1.06647385390189     
  2.421181280407254E-002
 coors(2) =   -8.52833015186895       -1.87385989909568     
   2.28514823234345     
 elements:            7           6
 gcp_e =    1.00000000000000     
 echo:  F
 pbc:  F
 method =pbeh3c              
RMSD coordinate change for step 4 is  1.302e-01
DFTD Energy:    -0.0203662 hartree
gCP Energy:     0.0505798 hartree
| Total AOs: 314    Total MOs: 296
Setting up the DFT grid...
| time to set the grid = 0.36 s
DFT grid points: 356984 (11515 points/atom)

                      *** Start SCF Iterations ***

 Iter     DIIS Error       Energy change      Electrons        XC Energy           Energy        Time(s)
----------------------------------------------------------------------------------------------------------
Initial temperature is 0.250000
| Skip purify step
|    1     0.0325561736    -771.7656691581   126.0011367100   -63.8028971168    -771.7656691581     2.17  
|    2     0.0054864088      +0.0082429195   125.9999910992   -63.7943492334    -771.7574262386     2.08  
|    3     0.0101320377      +0.0004057613   125.9999912539   -63.8106316905    -771.7570204773     2.19  
|    4     0.0005319937      -0.0017687751   125.9999909992   -63.7992283602    -771.7587892524     1.99  
|    5     0.0004514815      -0.0000146600   125.9999910155   -63.8001992536    -771.7588039124     1.88  
|    6     0.0003136506      -0.0000131639   125.9999910103   -63.8001570516    -771.7588170763     1.80  
|    7     0.0000766131      -0.0000027177   125.9999909996   -63.8000235654    -771.7588197940     1.73  
|    8     0.0000161112      -0.0000002980   125.9999910025   -63.8000700109    -771.7588200920     1.80  
----------------------------------------------------------------------------------------------------------
FINAL ENERGY: -771.7588200920 a.u.
Fractional Occupation Entropy: 0.0000000000
Mermin Free Energy:            -771.7588200920
DISPERSION CONTRIBUTION TO ENERGY: -0.0203661845 a.u.
GCP BSSE CORRECTION: 0.0505798025 a.u.
HOMO-LUMO GAP: 1.460 eV
CENTER OF MASS: {-0.053366, -0.240649, 0.436901} ANGS
DIPOLE MOMENT: {-3.731319, 0.123184, -1.853351} (|D| = 4.168072) DEBYE

Running Mulliken population analysis...


  Restricted hh-TDA Parameters
--------------------------------------------
Number of occupied orbitals:            64
Number of virtual orbitals:            232
Number of molecular orbitals:          296
Number of basis functions:             314
Multiplicity of target state:      singlet

 Generating 2nd functional diffs
Reference energy:             -778.7949326737
Number of electrons:           127.9999908602
XC energy:                     -65.1130907704

      Davidson Diagonalization Parameters
-----------------------------------------------
Number of roots to find:                    4
Number of guess vectors:                   15
Maximum subspace size:                    300
Number of vectors to save:                  4
Collapse vectors per root:                  2
Number of CSFs:                          2080
Maximum Davidson iterations:              500
Residual convergence:                 1.0e-06
Orthogonality tolerance:              1.0e-12
Use incremental sigma vectors:             No

Davidson memory usage:  12.89 MB

Guess Vectors:
  64 &  64 : closed :    -0.470867
  64 &  63 :  open  :    -0.422438
  64 &  62 :  open  :    -0.391839
  63 &  63 : closed :    -0.374010
  64 &  61 :  open  :    -0.364371
  63 &  62 :  open  :    -0.343410
  63 &  61 :  open  :    -0.315942
  62 &  62 : closed :    -0.312811
  64 &  60 :  open  :    -0.295107
  62 &  61 :  open  :    -0.285343
  64 &  59 :  open  :    -0.280950
  61 &  61 : closed :    -0.257875
  63 &  60 :  open  :    -0.246678
  64 &  56 :  open  :    -0.237365
  64 &  57 :  open  :    -0.234112

  Root           Eigenvalue       Energy Change        Residual
-------------------------------------------------------------------
Iteration:    0   Subspace Size:   15
Root: 1:        -0.38151593        -0.38151593         0.03406373  
Root: 2:        -0.31938818        -0.31938818         0.03484242  
Root: 3:        -0.29970011        -0.29970011         0.03337135  
Root: 4:        -0.27068729        -0.27068729         0.04783738  

Iteration:    1   Subspace Size:   19
Root: 1:        -0.38353593        -0.00202000         0.00533725  
Root: 2:        -0.32208228        -0.00269410         0.00745077  
Root: 3:        -0.30198337        -0.00228327         0.00862239  
Root: 4:        -0.27573313        -0.00504584         0.01214405  

Iteration:    2   Subspace Size:   23
Root: 1:        -0.38359115        -0.00005521         0.00096093  
Root: 2:        -0.32218865        -0.00010637         0.00158264  
Root: 3:        -0.30213753        -0.00015415         0.00197248  
Root: 4:        -0.27606684        -0.00033371         0.00334583  

Iteration:    3   Subspace Size:   27
Root: 1:        -0.38359294        -0.00000179         0.00012194  
Root: 2:        -0.32219341        -0.00000475         0.00041277  
Root: 3:        -0.30214556        -0.00000803         0.00041512  
Root: 4:        -0.27609346        -0.00002663         0.00080736  

Iteration:    4   Subspace Size:   31
Root: 1:        -0.38359296        -0.00000002         0.00001937  
Root: 2:        -0.32219372        -0.00000031         0.00009160  
Root: 3:        -0.30214588        -0.00000032         0.00008464  
Root: 4:        -0.27609479        -0.00000132         0.00024210  

Iteration:    5   Subspace Size:   35
Root: 1:        -0.38359296        -0.00000000         0.00000251  
Root: 2:        -0.32219373        -0.00000001         0.00002028  
Root: 3:        -0.30214590        -0.00000001         0.00001580  
Root: 4:        -0.27609490        -0.00000011         0.00006850  

Iteration:    6   Subspace Size:   39
Root: 1:        -0.38359296        -0.00000000         0.00000036  Converged
Root: 2:        -0.32219373        -0.00000000         0.00000375  
Root: 3:        -0.30214590        -0.00000000         0.00000279  
Root: 4:        -0.27609491        -0.00000001         0.00001809  

Iteration:    7   Subspace Size:   42
Root: 1:        -0.38359296        -0.00000000         0.00000034  Converged
Root: 2:        -0.32219373        -0.00000000         0.00000062  Converged
Root: 3:        -0.30214590        -0.00000000         0.00000047  Converged
Root: 4:        -0.27609491        -0.00000000         0.00000309  

Iteration:    8   Subspace Size:   43
Root: 1:        -0.38359296        -0.00000000         0.00000034  Converged
Root: 2:        -0.32219373        -0.00000000         0.00000061  Converged
Root: 3:        -0.30214590        -0.00000000         0.00000044  Converged
Root: 4:        -0.27609491        -0.00000000         0.00000066  Converged

Davidson converged in 8 iterations
43 sigma vectors were formed

      Davidson Diagonalization Parameters
-----------------------------------------------
Number of roots to find:                    4
Number of guess vectors:                   15
Maximum subspace size:                    300
Number of vectors to save:                  4
Collapse vectors per root:                  2
Number of CSFs:                          2016
Maximum Davidson iterations:              500
Residual convergence:                 1.0e-06
Orthogonality tolerance:              1.0e-12
Use incremental sigma vectors:             No

Davidson memory usage:  12.58 MB

Guess Vectors:
  64 &  63 :  open  :    -0.422438
  64 &  62 :  open  :    -0.391839
  64 &  61 :  open  :    -0.364371
  63 &  62 :  open  :    -0.343410
  63 &  61 :  open  :    -0.315942
  64 &  60 :  open  :    -0.295107
  62 &  61 :  open  :    -0.285343
  64 &  59 :  open  :    -0.280950
  63 &  60 :  open  :    -0.246678
  64 &  56 :  open  :    -0.237365
  64 &  57 :  open  :    -0.234112
  63 &  59 :  open  :    -0.232521
  64 &  55 :  open  :    -0.230501
  64 &  58 :  open  :    -0.228139
  62 &  60 :  open  :    -0.216079

  Root           Eigenvalue       Energy Change        Residual
-------------------------------------------------------------------
Iteration:    0   Subspace Size:   15
Root: 1:        -0.34716037        -0.34716037         0.02205106  
Root: 2:        -0.31067154        -0.31067154         0.01964851  
Root: 3:        -0.27830313        -0.27830313         0.02491566  
Root: 4:        -0.25010670        -0.25010670         0.02370822  

Iteration:    1   Subspace Size:   19
Root: 1:        -0.34831516        -0.00115480         0.00365599  
Root: 2:        -0.31166753        -0.00099598         0.00409408  
Root: 3:        -0.28017766        -0.00187452         0.00662786  
Root: 4:        -0.25146613        -0.00135944         0.00809153  

Iteration:    2   Subspace Size:   23
Root: 1:        -0.34835047        -0.00003531         0.00062790  
Root: 2:        -0.31170775        -0.00004023         0.00088067  
Root: 3:        -0.28027277        -0.00009512         0.00146840  
Root: 4:        -0.25160396        -0.00013783         0.00203216  

Iteration:    3   Subspace Size:   27
Root: 1:        -0.34835137        -0.00000090         0.00008536  
Root: 2:        -0.31170970        -0.00000195         0.00014294  
Root: 3:        -0.28027801        -0.00000524         0.00025607  
Root: 4:        -0.25161366        -0.00000970         0.00050348  

Iteration:    4   Subspace Size:   31
Root: 1:        -0.34835138        -0.00000002         0.00001370  
Root: 2:        -0.31170975        -0.00000004         0.00002448  
Root: 3:        -0.28027816        -0.00000015         0.00005487  
Root: 4:        -0.25161430        -0.00000063         0.00010183  

Iteration:    5   Subspace Size:   35
Root: 1:        -0.34835138        -0.00000000         0.00000227  
Root: 2:        -0.31170975        -0.00000000         0.00000412  
Root: 3:        -0.28027817        -0.00000001         0.00000976  
Root: 4:        -0.25161432        -0.00000002         0.00001963  

Iteration:    6   Subspace Size:   39
Root: 1:        -0.34835138        -0.00000000         0.00000033  Converged
Root: 2:        -0.31170975        -0.00000000         0.00000061  Converged
Root: 3:        -0.28027817        -0.00000000         0.00000157  
Root: 4:        -0.25161432        -0.00000000         0.00000373  

Iteration:    7   Subspace Size:   41
Root: 1:        -0.34835138        -0.00000000         0.00000030  Converged
Root: 2:        -0.31170975        -0.00000000         0.00000052  Converged
Root: 3:        -0.28027817        -0.00000000         0.00000027  Converged
Root: 4:        -0.25161432        -0.00000000         0.00000075  Converged

 in gcp call
 n=          31
 coors(1) =   -9.51359365617847       -1.06647385390189     
  2.421181280407254E-002
 coors(2) =   -8.52833015186895       -1.87385989909568     
   2.28514823234345     
 elements:            7           6
 gcp_e =   0.000000000000000E+000
 echo:  F
 pbc:  F
 method =pbeh3c              
Davidson converged in 7 iterations
41 sigma vectors were formed

Building Xtilde...

Building Z-vector RHS...

 Generating 2nd functional diffs
Solving CPSCF equations
Using DIIS solver

 Iter         Residual      
------  --------------------
    1      3.595192562017
    2      5.993489903435
    3      0.670526409805
    4      0.072661866114
    5      0.020771287769
    6      0.010221864977
    7      0.004155739844
    8      0.001380374141
    9      0.000329824527
   10      0.000135318358
   11      0.000043162338
   12      0.000022247502
   13      0.000008782269
   14      0.000003339973
   15      0.000001213990
   16      0.000000446099

CPSCF converged

Building X...

Computing grad Generating 2nd functional diffs
 Generating 2nd functional diffs
  Root   Mult.   Total Energy (a.u.)   Ex. Energy (a.u.)     Ex. Energy (eV)     Ex. Energy (nm)        Osc. (a.u.)  
-------------------------------------------------------------------------------------------------------------------
     1  singlet       -779.17852564
     2  triplet       -779.14328406          0.03524158          0.95897206       1292.88668446          0.00000000
     3  singlet       -779.11712641          0.06139923          1.67075785        742.08372241          0.20417329
     4  triplet       -779.10664242          0.07188322          1.95604156        633.85269228          0.00000000
     5  singlet       -779.09707857          0.08144707          2.21628713        559.42309575          0.19094571
     6  triplet       -779.07521084          0.10331479          2.81133814        441.01496998          0.00000000
     7  singlet       -779.07102758          0.10749806          2.92517045        423.85297760          0.08386617
     8  triplet       -779.04654699          0.13197864          3.59132105        345.23290774          0.00000000

Singlet  1: Largest CI coefficients:
  64  &  64 : closed :   0.981457
  63  &  63 : closed :  -0.144314

Triplet  2: Largest CI coefficients:
  63  &  64 :  open  :   0.698699
  64  &  63 :  open  :  -0.698699

Singlet  3: Largest CI coefficients:
  63  &  64 :  open  :  -0.592886
  64  &  63 :  open  :  -0.592886
  62  &  64 :  open  :  -0.340810
  64  &  62 :  open  :  -0.340810
  62  &  63 :  open  :  -0.131471
  63  &  62 :  open  :  -0.131471

Triplet  4: Largest CI coefficients:
  62  &  64 :  open  :   0.653776
  64  &  62 :  open  :  -0.653776
  62  &  63 :  open  :   0.231190
  63  &  62 :  open  :  -0.231190

Singlet  5: Largest CI coefficients:
  62  &  64 :  open  :  -0.455539
  64  &  62 :  open  :  -0.455539
  63  &  63 : closed :  -0.323311
  63  &  64 :  open  :   0.316977
  64  &  63 :  open  :   0.316977
  61  &  64 :  open  :  -0.280122
  64  &  61 :  open  :  -0.280122
  62  &  63 :  open  :  -0.186365
  63  &  62 :  open  :  -0.186365
  62  &  62 : closed :   0.142303

Triplet  6: Largest CI coefficients:
  61  &  64 :  open  :  -0.640822
  64  &  61 :  open  :   0.640822
  62  &  63 :  open  :  -0.233016
  63  &  62 :  open  :   0.233016
  62  &  64 :  open  :   0.150571
  64  &  62 :  open  :  -0.150571

Singlet  7: Largest CI coefficients:
  63  &  63 : closed :  -0.787942
  62  &  64 :  open  :   0.293692
  64  &  62 :  open  :   0.293692
  61  &  64 :  open  :  -0.174738
  64  &  61 :  open  :  -0.174738
  63  &  64 :  open  :  -0.161874
  64  &  63 :  open  :  -0.161874
  64  &  64 : closed :  -0.135569
  61  &  61 : closed :   0.123987

Triplet  8: Largest CI coefficients:
  62  &  63 :  open  :  -0.512240
  63  &  62 :  open  :   0.512240
  61  &  63 :  open  :  -0.281551
  63  &  61 :  open  :   0.281551
  61  &  62 :  open  :  -0.276898
  62  &  61 :  open  :   0.276898
  61  &  64 :  open  :   0.224298
  64  &  61 :  open  :  -0.224298
  62  &  64 :  open  :   0.150787
  64  &  62 :  open  :  -0.150787

Singlet state dipole moments:

  Root       Dx         Dy         Dz         |D|  (Debye)
------------------------------------------------------------
     1    -8.2573     1.4084    -1.4565     8.5022
     2    -7.9559     0.9765    -1.0526     8.0845
     3    -5.6265    -0.5157    -1.0505     5.7469
     4   -13.9892     2.2972    -1.2197    14.2290

Triplet state dipole moments:

  Root       Dx         Dy         Dz         |D|  (Debye)
------------------------------------------------------------
     1   -10.3342     1.8619    -1.2782    10.5781
     2    -5.5708    -2.1672    -0.9550     6.0533
     3    -6.0017     2.2202    -0.3268     6.4076
     4     0.5363    -0.7998    -0.5831     1.1257

Transition dipole moments between singlet states:

    Transition       Tx         Ty         Tz         |T| (a.u.)
------------------------------------------------------------------
     1 ->    2     2.2314     0.0515     0.0790     2.2334
     1 ->    3    -1.8736     0.0289    -0.0738     1.8753
     1 ->    4     1.0332    -0.3104     0.0798     1.0818
     2 ->    3     0.1220    -1.0866     0.0256     1.0937
     2 ->    4    -3.0279     0.1665    -0.1787     3.0378
     3 ->    4     1.0139     0.1521     0.1160     1.0318

Transition dipole moments between triplet states:

    Transition       Tx         Ty         Tz         |T| (a.u.)
------------------------------------------------------------------
     1 ->    2     0.3241    -0.1873     0.0344     0.3759
     1 ->    3    -0.4850     0.5366     0.0075     0.7233
     1 ->    4     0.7059    -0.1970     0.0301     0.7335
     2 ->    3     0.2248     0.6291     0.0762     0.6724
     2 ->    4     1.9215    -0.1206     0.0130     1.9253
     3 ->    4     0.1254    -0.2614    -0.0263     0.2911

Magnetic transition dipole moments and rotational strengths:

 Transition      Lx         Ly         Lz       R(len)     R(vel) (a.u.)
------------------------------------------------------------------------
 1 ->    2     0.1859    -0.3166     0.0562    -0.4030     0.0612
 1 ->    3    -0.4016    -0.3658    -0.2010    -0.7566     0.1326
 1 ->    4     0.0661     0.1161     0.3692    -0.0617     0.0079

Electric transition quadrupole moments (Cartesian):

 Transition      Qxy        Qxz        Qyz        Qxx        Qyy        Qzz       norm (a.u.)
----------------------------------------------------------------------------------------------
 1 ->    2    -0.9296    -0.3107     0.0125   -10.0652     0.0957    -0.0306    10.1133
 1 ->    3     0.3767    -0.0659     0.1210     9.6742    -0.0341     0.1123     9.6832
 1 ->    4    -0.2664     0.2049    -0.0500    -6.4125     0.6153    -0.2448     6.4556


|FINAL Target State Energy: -779.117126405885 a.u.
 Energy calculation finished, energy: -7.790970786E+02

Converting Cartesians to HDLC
 Wolfe conditions fulfilled, increasing trust radius
Testing convergence  in cycle    5
    Energy  3.3313E-03 Target: 5.0000E-04 converged?   no
  Max step  4.3501E-02 Target: 4.0000E-03 converged?   no
  RMS step  1.4418E-02 Target: 2.6667E-03 converged?   no
  Max grad  7.4593E-03 Target: 1.0000E-03 converged?   no
  RMS grad  2.7252E-03 Target: 6.6667E-04 converged?   no
 Predicted step length 5.0694E-02
 Trust radius          2.6897E-01

Converting HDLC to Cartesians
 in gcp call
 n=          31
 coors(1) =   -9.50420950424609       -1.07814311543366     
  3.337393755036731E-002
 coors(2) =   -8.51104204042511       -1.87193469776424     
   2.29687847434990     
 elements:            7           6
 gcp_e =    1.00000000000000     
 echo:  F
 pbc:  F
 method =pbeh3c              
RMSD coordinate change for step 5 is  2.207e-02
DFTD Energy:    -0.0203653 hartree
gCP Energy:     0.0504441 hartree
| Total AOs: 314    Total MOs: 296
Setting up the DFT grid...
| time to set the grid = 0.30 s
DFT grid points: 356998 (11516 points/atom)

                      *** Start SCF Iterations ***

 Iter     DIIS Error       Energy change      Electrons        XC Energy           Energy        Time(s)
----------------------------------------------------------------------------------------------------------
Initial temperature is 0.250000
| Skip purify step
|    1     0.0078514768    -771.7533253069   125.9953459348   -63.7960635578    -771.7533253069     2.00  
|    2     0.0009670487      -0.0050953667   125.9999749026   -63.7956330101    -771.7584206736     1.81  
|    3     0.0020092422      +0.0001589682   125.9999751284   -63.7972266869    -771.7582617054     1.77  
|    4     0.0001977800      -0.0002732989   125.9999750070   -63.7961027572    -771.7585350044     1.84  
|    5     0.0002044893      -0.0000017457   125.9999750114   -63.7959535215    -771.7585367500     1.71  
|    6     0.0001108377      -0.0000017621   125.9999750160   -63.7961443676    -771.7585385121     1.78  
|    7     0.0000225836      -0.0000001852   125.9999750144   -63.7960885173    -771.7585386973     1.75  
----------------------------------------------------------------------------------------------------------
FINAL ENERGY: -771.7585386973 a.u.
Fractional Occupation Entropy: 0.0000000000
Mermin Free Energy:            -771.7585386973
DISPERSION CONTRIBUTION TO ENERGY: -0.0203653397 a.u.
GCP BSSE CORRECTION: 0.0504441329 a.u.
HOMO-LUMO GAP: 1.474 eV
CENTER OF MASS: {-0.054781, -0.236940, 0.434137} ANGS
DIPOLE MOMENT: {-3.729094, -0.062218, -1.747635} (|D| = 4.118767) DEBYE

Running Mulliken population analysis...


  Restricted hh-TDA Parameters
--------------------------------------------
Number of occupied orbitals:            64
Number of virtual orbitals:            232
Number of molecular orbitals:          296
Number of basis functions:             314
Multiplicity of target state:      singlet

 Generating 2nd functional diffs
Reference energy:             -778.7941498951
Number of electrons:           127.9999746175
XC energy:                     -65.1090258660

      Davidson Diagonalization Parameters
-----------------------------------------------
Number of roots to find:                    4
Number of guess vectors:                   15
Maximum subspace size:                    300
Number of vectors to save:                  4
Collapse vectors per root:                  2
Number of CSFs:                          2080
Maximum Davidson iterations:              500
Residual convergence:                 1.0e-06
Orthogonality tolerance:              1.0e-12
Use incremental sigma vectors:             No

Davidson memory usage:  12.89 MB

Guess Vectors:
  64 &  64 : closed :    -0.473457
  64 &  63 :  open  :    -0.424042
  64 &  62 :  open  :    -0.394563
  63 &  63 : closed :    -0.374627
  64 &  61 :  open  :    -0.366601
  63 &  62 :  open  :    -0.345148
  63 &  61 :  open  :    -0.317186
  62 &  62 : closed :    -0.315669
  64 &  60 :  open  :    -0.297010
  62 &  61 :  open  :    -0.287707
  64 &  59 :  open  :    -0.282095
  61 &  61 : closed :    -0.259744
  63 &  60 :  open  :    -0.247594
  64 &  56 :  open  :    -0.239567
  64 &  57 :  open  :    -0.235338

  Root           Eigenvalue       Energy Change        Residual
-------------------------------------------------------------------
Iteration:    0   Subspace Size:   15
Root: 1:        -0.38361622        -0.38361622         0.03414929  
Root: 2:        -0.32050998        -0.32050998         0.03553400  
Root: 3:        -0.30129739        -0.30129739         0.03270433  
Root: 4:        -0.27156137        -0.27156137         0.04815735  

Iteration:    1   Subspace Size:   19
Root: 1:        -0.38564640        -0.00203018         0.00537858  
Root: 2:        -0.32329419        -0.00278421         0.00762566  
Root: 3:        -0.30349592        -0.00219853         0.00847770  
Root: 4:        -0.27671835        -0.00515698         0.01214468  

Iteration:    2   Subspace Size:   23
Root: 1:        -0.38570220        -0.00005580         0.00096014  
Root: 2:        -0.32340496        -0.00011077         0.00160776  
Root: 3:        -0.30364682        -0.00015090         0.00193807  
Root: 4:        -0.27705183        -0.00033348         0.00341464  

Iteration:    3   Subspace Size:   27
Root: 1:        -0.38570397        -0.00000176         0.00012256  
Root: 2:        -0.32340978        -0.00000482         0.00041815  
Root: 3:        -0.30365444        -0.00000762         0.00038652  
Root: 4:        -0.27707937        -0.00002754         0.00081527  

Iteration:    4   Subspace Size:   31
Root: 1:        -0.38570399        -0.00000002         0.00001948  
Root: 2:        -0.32341010        -0.00000032         0.00009285  
Root: 3:        -0.30365472        -0.00000028         0.00007395  
Root: 4:        -0.27708071        -0.00000134         0.00023227  

Iteration:    5   Subspace Size:   35
Root: 1:        -0.38570399        -0.00000000         0.00000249  
Root: 2:        -0.32341011        -0.00000001         0.00002059  
Root: 3:        -0.30365473        -0.00000001         0.00001374  
Root: 4:        -0.27708082        -0.00000011         0.00006754  

Iteration:    6   Subspace Size:   39
Root: 1:        -0.38570399        -0.00000000         0.00000035  Converged
Root: 2:        -0.32341011        -0.00000000         0.00000382  
Root: 3:        -0.30365473        -0.00000000         0.00000216  
Root: 4:        -0.27708082        -0.00000001         0.00001716  

Iteration:    7   Subspace Size:   42
Root: 1:        -0.38570399        -0.00000000         0.00000033  Converged
Root: 2:        -0.32341011        -0.00000000         0.00000064  Converged
Root: 3:        -0.30365473        -0.00000000         0.00000040  Converged
Root: 4:        -0.27708083        -0.00000000         0.00000313  

Iteration:    8   Subspace Size:   43
Root: 1:        -0.38570399        -0.00000000         0.00000033  Converged
Root: 2:        -0.32341011        -0.00000000         0.00000064  Converged
Root: 3:        -0.30365473        -0.00000000         0.00000040  Converged
Root: 4:        -0.27708083        -0.00000000         0.00000074  Converged

Davidson converged in 8 iterations
43 sigma vectors were formed

      Davidson Diagonalization Parameters
-----------------------------------------------
Number of roots to find:                    4
Number of guess vectors:                   15
Maximum subspace size:                    300
Number of vectors to save:                  4
Collapse vectors per root:                  2
Number of CSFs:                          2016
Maximum Davidson iterations:              500
Residual convergence:                 1.0e-06
Orthogonality tolerance:              1.0e-12
Use incremental sigma vectors:             No

Davidson memory usage:  12.58 MB

Guess Vectors:
  64 &  63 :  open  :    -0.424042
  64 &  62 :  open  :    -0.394563
  64 &  61 :  open  :    -0.366601
  63 &  62 :  open  :    -0.345148
  63 &  61 :  open  :    -0.317186
  64 &  60 :  open  :    -0.297010
  62 &  61 :  open  :    -0.287707
  64 &  59 :  open  :    -0.282095
  63 &  60 :  open  :    -0.247594
  64 &  56 :  open  :    -0.239567
  64 &  57 :  open  :    -0.235338
  63 &  59 :  open  :    -0.232680
  64 &  55 :  open  :    -0.232078
  64 &  58 :  open  :    -0.229388
  62 &  60 :  open  :    -0.218115

  Root           Eigenvalue       Energy Change        Residual
-------------------------------------------------------------------
Iteration:    0   Subspace Size:   15
Root: 1:        -0.34882428        -0.34882428         0.02190325  
Root: 2:        -0.31172648        -0.31172648         0.01995953  
Root: 3:        -0.27998377        -0.27998377         0.02483141  
Root: 4:        -0.25116917        -0.25116917         0.02433037  

Iteration:    1   Subspace Size:   19
Root: 1:        -0.34996675        -0.00114247         0.00367122  
Root: 2:        -0.31274777        -0.00102129         0.00424298  
Root: 3:        -0.28184819        -0.00186442         0.00665464  
Root: 4:        -0.25261029        -0.00144112         0.00830549  

Iteration:    2   Subspace Size:   23
Root: 1:        -0.35000214        -0.00003539         0.00062709  
Root: 2:        -0.31279070        -0.00004293         0.00088406  
Root: 3:        -0.28194300        -0.00009481         0.00154142  
Root: 4:        -0.25275633        -0.00014605         0.00208897  

Iteration:    3   Subspace Size:   27
Root: 1:        -0.35000303        -0.00000089         0.00008440  
Root: 2:        -0.31279263        -0.00000194         0.00014124  
Root: 3:        -0.28194870        -0.00000571         0.00026613  
Root: 4:        -0.25276659        -0.00001025         0.00051602  

Iteration:    4   Subspace Size:   31
Root: 1:        -0.35000304        -0.00000001         0.00001348  
Root: 2:        -0.31279267        -0.00000004         0.00002532  
Root: 3:        -0.28194887        -0.00000016         0.00005571  
Root: 4:        -0.25276725        -0.00000067         0.00010585  

Iteration:    5   Subspace Size:   35
Root: 1:        -0.35000305        -0.00000000         0.00000216  
Root: 2:        -0.31279268        -0.00000000         0.00000447  
Root: 3:        -0.28194887        -0.00000001         0.00000971  
Root: 4:        -0.25276728        -0.00000003         0.00002137  

Iteration:    6   Subspace Size:   39
Root: 1:        -0.35000305        -0.00000000         0.00000032  Converged
Root: 2:        -0.31279268        -0.00000000         0.00000071  Converged
Root: 3:        -0.28194887        -0.00000000         0.00000153  
Root: 4:        -0.25276728        -0.00000000         0.00000434  

Iteration:    7   Subspace Size:   41
Root: 1:        -0.35000305        -0.00000000         0.00000030  Converged
Root: 2:        -0.31279268        -0.00000000         0.00000069  Converged
Root: 3:        -0.28194887        -0.00000000         0.00000025  Converged
Root: 4:        -0.25276728        -0.00000000         0.00000087  Converged

 in gcp call
 n=          31
 coors(1) =   -9.50420950424609       -1.07814311543366     
  3.337393755036731E-002
 coors(2) =   -8.51104204042511       -1.87193469776424     
   2.29687847434990     
 elements:            7           6
 gcp_e =   0.000000000000000E+000
 echo:  F
 pbc:  F
 method =pbeh3c              
Davidson converged in 7 iterations
41 sigma vectors were formed

Building Xtilde...

Building Z-vector RHS...

 Generating 2nd functional diffs
Solving CPSCF equations
Using DIIS solver

 Iter         Residual      
------  --------------------
    1      3.653720879874
    2      6.075299413913
    3      0.681925263540
    4      0.071649068787
    5      0.020988632487
    6      0.010086025827
    7      0.004060715891
    8      0.001355403790
    9      0.000328206910
   10      0.000138983288
   11      0.000044102193
   12      0.000022115107
   13      0.000008481882
   14      0.000003319241
   15      0.000001266486
   16      0.000000445333

CPSCF converged

Building X...

Computing grad Generating 2nd functional diffs
 Generating 2nd functional diffs
  Root   Mult.   Total Energy (a.u.)   Ex. Energy (a.u.)     Ex. Energy (eV)     Ex. Energy (nm)        Osc. (a.u.)  
-------------------------------------------------------------------------------------------------------------------
     1  singlet       -779.17985389
     2  triplet       -779.14415294          0.03570095          0.97147199       1276.25110590          0.00000000
     3  singlet       -779.11756001          0.06229388          1.69510243        731.42612969          0.21938378
     4  triplet       -779.10694257          0.07291132          1.98401751        624.91495207          0.00000000
     5  singlet       -779.09780463          0.08204926          2.23267350        555.31729369          0.17969643
     6  triplet       -779.07609877          0.10375512          2.82331988        439.14337009          0.00000000
     7  singlet       -779.07123072          0.10862317          2.95578623        419.46274613          0.08566137
     8  triplet       -779.04691717          0.13293671          3.61739135        342.74483647          0.00000000

Singlet  1: Largest CI coefficients:
  64  &  64 : closed :  -0.981842
  63  &  63 : closed :   0.144008

Triplet  2: Largest CI coefficients:
  63  &  64 :  open  :  -0.698925
  64  &  63 :  open  :   0.698925

Singlet  3: Largest CI coefficients:
  63  &  64 :  open  :   0.599624
  64  &  63 :  open  :   0.599624
  62  &  64 :  open  :   0.330831
  64  &  62 :  open  :   0.330831
  62  &  63 :  open  :   0.127224
  63  &  62 :  open  :   0.127224

Triplet  4: Largest CI coefficients:
  62  &  64 :  open  :  -0.652912
  64  &  62 :  open  :   0.652912
  62  &  63 :  open  :  -0.232231
  63  &  62 :  open  :   0.232231

Singlet  5: Largest CI coefficients:
  62  &  64 :  open  :   0.461414
  64  &  62 :  open  :   0.461414
  63  &  63 : closed :   0.319640
  63  &  64 :  open  :  -0.301589
  64  &  63 :  open  :  -0.301589
  61  &  64 :  open  :   0.280382
  64  &  61 :  open  :   0.280382
  62  &  63 :  open  :   0.196987
  63  &  62 :  open  :   0.196987
  62  &  62 : closed :  -0.143576
  61  &  63 :  open  :   0.100569
  63  &  61 :  open  :   0.100569

Triplet  6: Largest CI coefficients:
  61  &  64 :  open  :  -0.639395
  64  &  61 :  open  :   0.639395
  62  &  63 :  open  :  -0.237475
  63  &  62 :  open  :   0.237475
  62  &  64 :  open  :   0.152497
  64  &  62 :  open  :  -0.152497

Singlet  7: Largest CI coefficients:
  63  &  63 : closed :   0.789889
  62  &  64 :  open  :  -0.291829
  64  &  62 :  open  :  -0.291829
  61  &  64 :  open  :   0.174063
  64  &  61 :  open  :   0.174063
  63  &  64 :  open  :   0.168237
  64  &  63 :  open  :   0.168237
  64  &  64 : closed :   0.128369
  61  &  61 : closed :  -0.120707

Triplet  8: Largest CI coefficients:
  62  &  63 :  open  :  -0.511687
  63  &  62 :  open  :   0.511687
  61  &  63 :  open  :  -0.279244
  63  &  61 :  open  :   0.279244
  61  &  62 :  open  :  -0.274060
  62  &  61 :  open  :   0.274060
  61  &  64 :  open  :   0.229585
  64  &  61 :  open  :  -0.229585
  62  &  64 :  open  :   0.152926
  64  &  62 :  open  :  -0.152926

Singlet state dipole moments:

  Root       Dx         Dy         Dz         |D|  (Debye)
------------------------------------------------------------
     1    -7.7489     1.3682    -1.4061     7.9934
     2    -7.6206     1.1210    -1.0271     7.7708
     3    -5.4815    -0.6901    -1.0610     5.6257
     4   -14.3241     2.3211    -1.1933    14.5599

Triplet state dipole moments:

  Root       Dx         Dy         Dz         |D|  (Debye)
------------------------------------------------------------
     1   -10.2066     1.8339    -1.2446    10.4445
     2    -5.4111    -2.0759    -0.9652     5.8755
     3    -5.7679     2.2437    -0.3192     6.1971
     4     0.3163    -0.7746    -0.6455     1.0567

Transition dipole moments between singlet states:

    Transition       Tx         Ty         Tz         |T| (a.u.)
------------------------------------------------------------------
     1 ->    2     2.2963     0.0623     0.0753     2.2984
     1 ->    3    -1.8114     0.0163    -0.0607     1.8125
     1 ->    4     1.0448    -0.2947     0.0667     1.0876
     2 ->    3     0.0469    -1.0488     0.0187     1.0500
     2 ->    4    -2.9830     0.1389    -0.1689     2.9910
     3 ->    4     0.8246     0.1461     0.1021     0.8436

Transition dipole moments between triplet states:

    Transition       Tx         Ty         Tz         |T| (a.u.)
------------------------------------------------------------------
     1 ->    2     0.2888    -0.1823     0.0355     0.3434
     1 ->    3     0.4800    -0.5040    -0.0120     0.6961
     1 ->    4    -0.6874     0.1908    -0.0246     0.7138
     2 ->    3    -0.2468    -0.6625    -0.0860     0.7122
     2 ->    4    -1.9886     0.1176    -0.0082     1.9921
     3 ->    4     0.0590    -0.2581    -0.0319     0.2667

Magnetic transition dipole moments and rotational strengths:

 Transition      Lx         Ly         Lz       R(len)     R(vel) (a.u.)
------------------------------------------------------------------------
 1 ->    2     0.1896    -0.2958     0.0586    -0.4213     0.0637
 1 ->    3    -0.4120    -0.3685    -0.2173    -0.7535     0.1319
 1 ->    4     0.0736     0.1105     0.3772    -0.0694     0.0102

Electric transition quadrupole moments (Cartesian):

 Transition      Qxy        Qxz        Qyz        Qxx        Qyy        Qzz       norm (a.u.)
----------------------------------------------------------------------------------------------
 1 ->    2    -0.9412    -0.2960     0.0197   -10.4839     0.0841    -0.0402    10.5307
 1 ->    3     0.3074    -0.0726     0.1215     9.1628    -0.0221     0.1061     9.1697
 1 ->    4    -0.1697     0.1763    -0.0243    -6.2536     0.5659    -0.2490     6.2888


|FINAL Target State Energy: -779.117560006178 a.u.
 Energy calculation finished, energy: -7.790978046E+02

Converting Cartesians to HDLC
 Wolfe conditions fulfilled, increasing trust radius
Testing convergence  in cycle    6
    Energy  7.2606E-04 Target: 5.0000E-04 converged?   no
  Max step  1.6544E-02 Target: 4.0000E-03 converged?   no
  RMS step  5.4350E-03 Target: 2.6667E-03 converged?   no
  Max grad  5.6765E-03 Target: 1.0000E-03 converged?   no
  RMS grad  1.6209E-03 Target: 6.6667E-04 converged?   no
 Predicted step length 5.4665E-02
 Trust radius          5.0000E-01

Converting HDLC to Cartesians
 in gcp call
 n=          31
 coors(1) =   -9.48999911639343       -1.10456901619448     
  4.536269294206794E-002
 coors(2) =   -8.47873937987862       -1.86931717964417     
   2.30947730318700     
 elements:            7           6
 gcp_e =    1.00000000000000     
 echo:  F
 pbc:  F
 method =pbeh3c              
RMSD coordinate change for step 6 is  4.216e-02
DFTD Energy:    -0.0203621 hartree
gCP Energy:     0.0504046 hartree
| Total AOs: 314    Total MOs: 296
Setting up the DFT grid...
| time to set the grid = 0.36 s
DFT grid points: 357009 (11516 points/atom)

                      *** Start SCF Iterations ***

 Iter     DIIS Error       Energy change      Electrons        XC Energy           Energy        Time(s)
----------------------------------------------------------------------------------------------------------
Initial temperature is 0.250000
| Skip purify step
|    1     0.0140348728    -771.7479354362   125.9842579161   -63.7880784606    -771.7479354362     2.19  
|    2     0.0011419609      -0.0096734381   125.9999582852   -63.7948974346    -771.7576088743     2.11  
|    3     0.0018228766      +0.0000009720   125.9999581812   -63.7891826469    -771.7576079023     2.02  
|    4     0.0003071211      -0.0001251888   125.9999582773   -63.7915580406    -771.7577330912     1.99  
|    5     0.0001915526      -0.0000042507   125.9999582940   -63.7921495275    -771.7577373418     1.95  
|    6     0.0000768892      -0.0000024341   125.9999582814   -63.7920345883    -771.7577397759     1.94  
|    7     0.0000285333      -0.0000003451   125.9999582874   -63.7919231140    -771.7577401210     1.90  
----------------------------------------------------------------------------------------------------------
FINAL ENERGY: -771.7577401210 a.u.
Fractional Occupation Entropy: 0.0000000000
Mermin Free Energy:            -771.7577401210
DISPERSION CONTRIBUTION TO ENERGY: -0.0203620687 a.u.
GCP BSSE CORRECTION: 0.0504046288 a.u.
HOMO-LUMO GAP: 1.488 eV
CENTER OF MASS: {-0.055252, -0.229277, 0.429041} ANGS
DIPOLE MOMENT: {-3.772901, -0.301727, -1.585597} (|D| = 4.103649) DEBYE

Running Mulliken population analysis...


  Restricted hh-TDA Parameters
--------------------------------------------
Number of occupied orbitals:            64
Number of virtual orbitals:            232
Number of molecular orbitals:          296
Number of basis functions:             314
Multiplicity of target state:      singlet

 Generating 2nd functional diffs
Reference energy:             -778.7927989705
Number of electrons:           127.9999576247
XC energy:                     -65.1047730619

      Davidson Diagonalization Parameters
-----------------------------------------------
Number of roots to find:                    4
Number of guess vectors:                   15
Maximum subspace size:                    300
Number of vectors to save:                  4
Collapse vectors per root:                  2
Number of CSFs:                          2080
Maximum Davidson iterations:              500
Residual convergence:                 1.0e-06
Orthogonality tolerance:              1.0e-12
Use incremental sigma vectors:             No

Davidson memory usage:  12.89 MB

Guess Vectors:
  64 &  64 : closed :    -0.475660
  64 &  63 :  open  :    -0.425171
  64 &  62 :  open  :    -0.397735
  63 &  63 : closed :    -0.374682
  64 &  61 :  open  :    -0.368441
  63 &  62 :  open  :    -0.347246
  62 &  62 : closed :    -0.319810
  63 &  61 :  open  :    -0.317952
  64 &  60 :  open  :    -0.298782
  62 &  61 :  open  :    -0.290516
  64 &  59 :  open  :    -0.284114
  61 &  61 : closed :    -0.261223
  63 &  60 :  open  :    -0.248294
  64 &  56 :  open  :    -0.242297
  64 &  57 :  open  :    -0.236433

  Root           Eigenvalue       Energy Change        Residual
-------------------------------------------------------------------
Iteration:    0   Subspace Size:   15
Root: 1:        -0.38527639        -0.38527639         0.03425561  
Root: 2:        -0.32163433        -0.32163433         0.03560431  
Root: 3:        -0.30316537        -0.30316537         0.03270720  
Root: 4:        -0.27213217        -0.27213217         0.04826229  

Iteration:    1   Subspace Size:   19
Root: 1:        -0.38732211        -0.00204572         0.00543861  
Root: 2:        -0.32443909        -0.00280476         0.00767017  
Root: 3:        -0.30536406        -0.00219869         0.00848507  
Root: 4:        -0.27735502        -0.00522285         0.01224501  

Iteration:    2   Subspace Size:   23
Root: 1:        -0.38737903        -0.00005692         0.00097066  
Root: 2:        -0.32455040        -0.00011131         0.00162030  
Root: 3:        -0.30551587        -0.00015182         0.00195488  
Root: 4:        -0.27769577        -0.00034075         0.00353130  

Iteration:    3   Subspace Size:   27
Root: 1:        -0.38738082        -0.00000179         0.00012579  
Root: 2:        -0.32455526        -0.00000486         0.00041556  
Root: 3:        -0.30552353        -0.00000765         0.00038063  
Root: 4:        -0.27772534        -0.00002958         0.00086168  

Iteration:    4   Subspace Size:   31
Root: 1:        -0.38738084        -0.00000002         0.00002007  
Root: 2:        -0.32455558        -0.00000032         0.00009016  
Root: 3:        -0.30552380        -0.00000027         0.00007228  
Root: 4:        -0.27772688        -0.00000154         0.00021433  

Iteration:    5   Subspace Size:   35
Root: 1:        -0.38738084        -0.00000000         0.00000266  
Root: 2:        -0.32455559        -0.00000001         0.00002028  
Root: 3:        -0.30552381        -0.00000001         0.00001374  
Root: 4:        -0.27772697        -0.00000009         0.00006386  

Iteration:    6   Subspace Size:   39
Root: 1:        -0.38738084        -0.00000000         0.00000038  Converged
Root: 2:        -0.32455560        -0.00000000         0.00000398  
Root: 3:        -0.30552381        -0.00000000         0.00000235  
Root: 4:        -0.27772698        -0.00000001         0.00001589  

Iteration:    7   Subspace Size:   42
Root: 1:        -0.38738084        -0.00000000         0.00000034  Converged
Root: 2:        -0.32455560        -0.00000000         0.00000067  Converged
Root: 3:        -0.30552381        -0.00000000         0.00000049  Converged
Root: 4:        -0.27772698        -0.00000000         0.00000297  

Iteration:    8   Subspace Size:   43
Root: 1:        -0.38738084        -0.00000000         0.00000034  Converged
Root: 2:        -0.32455560        -0.00000000         0.00000066  Converged
Root: 3:        -0.30552381        -0.00000000         0.00000049  Converged
Root: 4:        -0.27772698        -0.00000000         0.00000074  Converged

Davidson converged in 8 iterations
43 sigma vectors were formed

      Davidson Diagonalization Parameters
-----------------------------------------------
Number of roots to find:                    4
Number of guess vectors:                   15
Maximum subspace size:                    300
Number of vectors to save:                  4
Collapse vectors per root:                  2
Number of CSFs:                          2016
Maximum Davidson iterations:              500
Residual convergence:                 1.0e-06
Orthogonality tolerance:              1.0e-12
Use incremental sigma vectors:             No

Davidson memory usage:  12.58 MB

Guess Vectors:
  64 &  63 :  open  :    -0.425171
  64 &  62 :  open  :    -0.397735
  64 &  61 :  open  :    -0.368441
  63 &  62 :  open  :    -0.347246
  63 &  61 :  open  :    -0.317952
  64 &  60 :  open  :    -0.298782
  62 &  61 :  open  :    -0.290516
  64 &  59 :  open  :    -0.284114
  63 &  60 :  open  :    -0.248294
  64 &  56 :  open  :    -0.242297
  64 &  57 :  open  :    -0.236433
  64 &  55 :  open  :    -0.234475
  63 &  59 :  open  :    -0.233626
  64 &  58 :  open  :    -0.230718
  62 &  60 :  open  :    -0.220858

  Root           Eigenvalue       Energy Change        Residual
-------------------------------------------------------------------
Iteration:    0   Subspace Size:   15
Root: 1:        -0.35007585        -0.35007585         0.02183046  
Root: 2:        -0.31345729        -0.31345729         0.02006630  
Root: 3:        -0.28131273        -0.28131273         0.02500896  
Root: 4:        -0.25318290        -0.25318290         0.02463741  

Iteration:    1   Subspace Size:   19
Root: 1:        -0.35121531        -0.00113946         0.00371459  
Root: 2:        -0.31448493        -0.00102763         0.00430871  
Root: 3:        -0.28324023        -0.00192750         0.00669365  
Root: 4:        -0.25466508        -0.00148217         0.00846185  

Iteration:    2   Subspace Size:   23
Root: 1:        -0.35125151        -0.00003620         0.00063160  
Root: 2:        -0.31452886        -0.00004394         0.00089512  
Root: 3:        -0.28333537        -0.00009514         0.00158564  
Root: 4:        -0.25481633        -0.00015126         0.00211212  

Iteration:    3   Subspace Size:   27
Root: 1:        -0.35125241        -0.00000090         0.00008371  
Root: 2:        -0.31453083        -0.00000197         0.00014345  
Root: 3:        -0.28334135        -0.00000598         0.00027365  
Root: 4:        -0.25482670        -0.00001037         0.00052311  

Iteration:    4   Subspace Size:   31
Root: 1:        -0.35125243        -0.00000001         0.00001313  
Root: 2:        -0.31453087        -0.00000004         0.00002579  
Root: 3:        -0.28334152        -0.00000018         0.00005736  
Root: 4:        -0.25482737        -0.00000067         0.00010616  

Iteration:    5   Subspace Size:   35
Root: 1:        -0.35125243        -0.00000000         0.00000203  
Root: 2:        -0.31453087        -0.00000000         0.00000466  
Root: 3:        -0.28334153        -0.00000001         0.00001008  
Root: 4:        -0.25482740        -0.00000003         0.00002132  

Iteration:    6   Subspace Size:   39
Root: 1:        -0.35125243        -0.00000000         0.00000031  Converged
Root: 2:        -0.31453087        -0.00000000         0.00000080  Converged
Root: 3:        -0.28334153        -0.00000000         0.00000162  
Root: 4:        -0.25482740        -0.00000000         0.00000428  

Iteration:    7   Subspace Size:   41
Root: 1:        -0.35125243        -0.00000000         0.00000030  Converged
Root: 2:        -0.31453087        -0.00000000         0.00000076  Converged
Root: 3:        -0.28334153        -0.00000000         0.00000027  Converged
Root: 4:        -0.25482740        -0.00000000         0.00000079  Converged

 in gcp call
 n=          31
 coors(1) =   -9.48999911639343       -1.10456901619448     
  4.536269294206794E-002
 coors(2) =   -8.47873937987862       -1.86931717964417     
   2.30947730318700     
 elements:            7           6
 gcp_e =   0.000000000000000E+000
 echo:  F
 pbc:  F
 method =pbeh3c              
Davidson converged in 7 iterations
41 sigma vectors were formed

Building Xtilde...

Building Z-vector RHS...

 Generating 2nd functional diffs
Solving CPSCF equations
Using DIIS solver

 Iter         Residual      
------  --------------------
    1      3.690312093841
    2      6.161843299811
    3      0.693986867866
    4      0.071942077601
    5      0.021135034835
    6      0.010202763342
    7      0.004083364573
    8      0.001368550156
    9      0.000335293583
   10      0.000143037003
   11      0.000045565283
   12      0.000022809246
   13      0.000008661572
   14      0.000003518073
   15      0.000001322079
   16      0.000000468749

CPSCF converged

Building X...

Computing grad Generating 2nd functional diffs
 Generating 2nd functional diffs
  Root   Mult.   Total Energy (a.u.)   Ex. Energy (a.u.)     Ex. Energy (eV)     Ex. Energy (nm)        Osc. (a.u.)  
-------------------------------------------------------------------------------------------------------------------
     1  singlet       -779.18017982
     2  triplet       -779.14405140          0.03612842          0.98310409       1261.15048643          0.00000000
     3  singlet       -779.11735457          0.06282525          1.70956174        725.23979719          0.22535284
     4  triplet       -779.10732984          0.07284997          1.98234830        625.44115437          0.00000000
     5  singlet       -779.09832278          0.08185703          2.22744288        556.62132454          0.17774064
     6  triplet       -779.07614050          0.10403931          2.83105331        437.94378745          0.00000000
     7  singlet       -779.07052595          0.10965386          2.98383294        415.51998168          0.08377900
     8  triplet       -779.04762637          0.13255344          3.60696210        343.73585669          0.00000000

Singlet  1: Largest CI coefficients:
  64  &  64 : closed :   0.981896
  63  &  63 : closed :  -0.143485

Triplet  2: Largest CI coefficients:
  63  &  64 :  open  :   0.698844
  64  &  63 :  open  :  -0.698844

Singlet  3: Largest CI coefficients:
  63  &  64 :  open  :  -0.597539
  64  &  63 :  open  :  -0.597539
  62  &  64 :  open  :  -0.333186
  64  &  62 :  open  :  -0.333186
  62  &  63 :  open  :  -0.129657
  63  &  62 :  open  :  -0.129657

Triplet  4: Largest CI coefficients:
  62  &  64 :  open  :  -0.652010
  64  &  62 :  open  :   0.652010
  62  &  63 :  open  :  -0.236558
  63  &  62 :  open  :   0.236558

Singlet  5: Largest CI coefficients:
  62  &  64 :  open  :  -0.464072
  64  &  62 :  open  :  -0.464072
  63  &  63 : closed :  -0.313114
  63  &  64 :  open  :   0.303381
  64  &  63 :  open  :   0.303381
  61  &  64 :  open  :  -0.272826
  64  &  61 :  open  :  -0.272826
  62  &  63 :  open  :  -0.203366
  63  &  62 :  open  :  -0.203366
  62  &  62 : closed :   0.142605

Triplet  6: Largest CI coefficients:
  61  &  64 :  open  :   0.638866
  64  &  61 :  open  :  -0.638866
  62  &  63 :  open  :   0.240315
  63  &  62 :  open  :  -0.240315
  62  &  64 :  open  :  -0.150158
  64  &  62 :  open  :   0.150158

Singlet  7: Largest CI coefficients:
  63  &  63 : closed :  -0.790992
  62  &  64 :  open  :   0.285992
  64  &  62 :  open  :   0.285992
  61  &  64 :  open  :  -0.176451
  64  &  61 :  open  :  -0.176451
  63  &  64 :  open  :  -0.172988
  64  &  63 :  open  :  -0.172988
  64  &  64 : closed :  -0.122696
  61  &  61 : closed :   0.119848

Triplet  8: Largest CI coefficients:
  62  &  63 :  open  :   0.514330
  63  &  62 :  open  :  -0.514330
  61  &  63 :  open  :   0.271314
  63  &  61 :  open  :  -0.271314
  61  &  62 :  open  :   0.271048
  62  &  61 :  open  :  -0.271048
  61  &  64 :  open  :  -0.233324
  64  &  61 :  open  :   0.233324
  62  &  64 :  open  :  -0.157399
  64  &  62 :  open  :   0.157399

Singlet state dipole moments:

  Root       Dx         Dy         Dz         |D|  (Debye)
------------------------------------------------------------
     1    -7.3883     1.3271    -1.3519     7.6273
     2    -7.3092     1.0816    -1.0056     7.4569
     3    -5.4239    -0.6966    -1.0953     5.5771
     4   -14.4601     2.2716    -1.1461    14.6822

Triplet state dipole moments:

  Root       Dx         Dy         Dz         |D|  (Debye)
------------------------------------------------------------
     1   -10.1611     1.7802    -1.2043    10.3860
     2    -5.2675    -2.0547    -1.0118     5.7439
     3    -5.5923     2.2910    -0.3142     6.0516
     4     0.1221    -0.7185    -0.7365     1.0361

Transition dipole moments between singlet states:

    Transition       Tx         Ty         Tz         |T| (a.u.)
------------------------------------------------------------------
     1 ->    2     2.3173     0.0803     0.0658     2.3196
     1 ->    3    -1.8041    -0.0026    -0.0471     1.8047
     1 ->    4     1.0302    -0.2873     0.0476     1.0705
     2 ->    3     0.0378    -1.0423     0.0056     1.0430
     2 ->    4    -2.9144     0.1102    -0.1468     2.9202
     3 ->    4     0.7188     0.1257     0.0927     0.7356

Transition dipole moments between triplet states:

    Transition       Tx         Ty         Tz         |T| (a.u.)
------------------------------------------------------------------
     1 ->    2    -0.2789     0.1909    -0.0351     0.3398
     1 ->    3     0.4892    -0.4849    -0.0192     0.6891
     1 ->    4    -0.6681     0.1858    -0.0164     0.6936
     2 ->    3     0.2881     0.6605     0.0945     0.7267
     2 ->    4     2.0417    -0.1029     0.0000     2.0443
     3 ->    4     0.0266    -0.2661    -0.0416     0.2707

Magnetic transition dipole moments and rotational strengths:

 Transition      Lx         Ly         Lz       R(len)     R(vel) (a.u.)
------------------------------------------------------------------------
 1 ->    2     0.1848    -0.2927     0.0660    -0.4090     0.0618
 1 ->    3    -0.4247    -0.3705    -0.2374    -0.7784     0.1349
 1 ->    4     0.0811     0.1072     0.3834    -0.0710     0.0105

Electric transition quadrupole moments (Cartesian):

 Transition      Qxy        Qxz        Qyz        Qxx        Qyy        Qzz       norm (a.u.)
----------------------------------------------------------------------------------------------
 1 ->    2    -0.9775    -0.2883     0.0290   -10.6219     0.0806    -0.0519    10.6712
 1 ->    3     0.2848    -0.0686     0.1220     9.1158    -0.0128     0.1011     9.1218
 1 ->    4    -0.0902     0.1306     0.0040    -6.1423     0.5038    -0.2577     6.1704


|FINAL Target State Energy: -779.117354565575 a.u.
 Energy calculation finished, energy: -7.790983228E+02

Converting Cartesians to HDLC
 Wolfe conditions fulfilled, increasing trust radius
Testing convergence  in cycle    7
    Energy  5.1815E-04 Target: 5.0000E-04 converged?   no
  Max step  2.1997E-02 Target: 4.0000E-03 converged?   no
  RMS step  5.8607E-03 Target: 2.6667E-03 converged?   no
  Max grad  5.2328E-03 Target: 1.0000E-03 converged?   no
  RMS grad  1.3840E-03 Target: 6.6667E-04 converged?   no
 Predicted step length 1.0950E-01
 Trust radius          5.0000E-01

Converting HDLC to Cartesians
 in gcp call
 n=          31
 coors(1) =   -9.44686486292498       -1.13613112040205     
  6.642045838886834E-002
 coors(2) =   -8.43456243697467       -1.83663725914957     
   2.34783745615365     
 elements:            7           6
 gcp_e =    1.00000000000000     
 echo:  F
 pbc:  F
 method =pbeh3c              
RMSD coordinate change for step 7 is  6.379e-02
DFTD Energy:    -0.0203888 hartree
gCP Energy:     0.0504455 hartree
| Total AOs: 314    Total MOs: 296
Setting up the DFT grid...
| time to set the grid = 0.21 s
DFT grid points: 356997 (11516 points/atom)

                      *** Start SCF Iterations ***

 Iter     DIIS Error       Energy change      Electrons        XC Energy           Energy        Time(s)
----------------------------------------------------------------------------------------------------------
Initial temperature is 0.250000
| Skip purify step
|    1     0.0245326504    -771.7487729685   125.9789821762   -63.7863219070    -771.7487729685     1.64  
|    2     0.0027781364      -0.0057841724   125.9999463898   -63.7996997335    -771.7545571409     1.58  
|    3     0.0051100054      +0.0001709532   125.9999456457   -63.7872486099    -771.7543861877     1.58  
|    4     0.0004212310      -0.0006751651   125.9999461094   -63.7930770485    -771.7550613528     1.46  
|    5     0.0003026592      -0.0000056764   125.9999460900   -63.7940672803    -771.7550670292     1.35  
|    6     0.0000965238      -0.0000064768   125.9999460931   -63.7938336087    -771.7550735060     1.24  
|    7     0.0000486729      -0.0000008099   125.9999460881   -63.7936798268    -771.7550743160     1.26  
----------------------------------------------------------------------------------------------------------
FINAL ENERGY: -771.7550743160 a.u.
Fractional Occupation Entropy: 0.0000000000
Mermin Free Energy:            -771.7550743160
DISPERSION CONTRIBUTION TO ENERGY: -0.0203888256 a.u.
GCP BSSE CORRECTION: 0.0504454688 a.u.
HOMO-LUMO GAP: 1.506 eV
CENTER OF MASS: {-0.057751, -0.220043, 0.422163} ANGS
DIPOLE MOMENT: {-4.029979, -0.553098, -1.338228} (|D| = 4.282231) DEBYE

Running Mulliken population analysis...


  Restricted hh-TDA Parameters
--------------------------------------------
Number of occupied orbitals:            64
Number of virtual orbitals:            232
Number of molecular orbitals:          296
Number of basis functions:             314
Multiplicity of target state:      singlet

 Generating 2nd functional diffs
Reference energy:             -778.7890067429
Number of electrons:           127.9999452320
XC energy:                     -65.1065668191

      Davidson Diagonalization Parameters
-----------------------------------------------
Number of roots to find:                    4
Number of guess vectors:                   15
Maximum subspace size:                    300
Number of vectors to save:                  4
Collapse vectors per root:                  2
Number of CSFs:                          2080
Maximum Davidson iterations:              500
Residual convergence:                 1.0e-06
Orthogonality tolerance:              1.0e-12
Use incremental sigma vectors:             No

Davidson memory usage:  12.89 MB

Guess Vectors:
  64 &  64 : closed :    -0.480089
  64 &  63 :  open  :    -0.427905
  64 &  62 :  open  :    -0.404783
  63 &  63 : closed :    -0.375721
  64 &  61 :  open  :    -0.372415
  63 &  62 :  open  :    -0.352599
  62 &  62 : closed :    -0.329477
  63 &  61 :  open  :    -0.320231
  64 &  60 :  open  :    -0.301850
  62 &  61 :  open  :    -0.297110
  64 &  59 :  open  :    -0.289929
  61 &  61 : closed :    -0.264742
  63 &  60 :  open  :    -0.249667
  64 &  56 :  open  :    -0.248691
  64 &  55 :  open  :    -0.240632

  Root           Eigenvalue       Energy Change        Residual
-------------------------------------------------------------------
Iteration:    0   Subspace Size:   15
Root: 1:        -0.38832371        -0.38832371         0.03419506  
Root: 2:        -0.32441926        -0.32441926         0.03606688  
Root: 3:        -0.30791448        -0.30791448         0.03170348  
Root: 4:        -0.27388989        -0.27388989         0.04806492  

Iteration:    1   Subspace Size:   19
Root: 1:        -0.39035452        -0.00203081         0.00561282  
Root: 2:        -0.32730701        -0.00288776         0.00790587  
Root: 3:        -0.30992220        -0.00200772         0.00824335  
Root: 4:        -0.27901464        -0.00512475         0.01287556  

Iteration:    2   Subspace Size:   23
Root: 1:        -0.39041443        -0.00005991         0.00102402  
Root: 2:        -0.32742433        -0.00011732         0.00164924  
Root: 3:        -0.31006993        -0.00014774         0.00193386  
Root: 4:        -0.27939992        -0.00038529         0.00425504  

Iteration:    3   Subspace Size:   27
Root: 1:        -0.39041641        -0.00000198         0.00013324  
Root: 2:        -0.32742926        -0.00000493         0.00036958  
Root: 3:        -0.31007750        -0.00000756         0.00038187  
Root: 4:        -0.27944239        -0.00004246         0.00123034  

Iteration:    4   Subspace Size:   31
Root: 1:        -0.39041644        -0.00000003         0.00002182  
Root: 2:        -0.32742949        -0.00000023         0.00008867  
Root: 3:        -0.31007778        -0.00000028         0.00007661  
Root: 4:        -0.27944579        -0.00000340         0.00037886  

Iteration:    5   Subspace Size:   35
Root: 1:        -0.39041644        -0.00000000         0.00000304  
Root: 2:        -0.32742951        -0.00000001         0.00001847  
Root: 3:        -0.31007779        -0.00000001         0.00001514  
Root: 4:        -0.27944609        -0.00000030         0.00008704  

Iteration:    6   Subspace Size:   39
Root: 1:        -0.39041644        -0.00000000         0.00000043  Converged
Root: 2:        -0.32742951        -0.00000000         0.00000334  
Root: 3:        -0.31007779        -0.00000000         0.00000271  
Root: 4:        -0.27944611        -0.00000001         0.00002162  

Iteration:    7   Subspace Size:   42
Root: 1:        -0.39041644        -0.00000000         0.00000035  Converged
Root: 2:        -0.32742951        -0.00000000         0.00000055  Converged
Root: 3:        -0.31007779        -0.00000000         0.00000048  Converged
Root: 4:        -0.27944611        -0.00000000         0.00000379  

Iteration:    8   Subspace Size:   43
Root: 1:        -0.39041644        -0.00000000         0.00000034  Converged
Root: 2:        -0.32742951        -0.00000000         0.00000054  Converged
Root: 3:        -0.31007779        -0.00000000         0.00000048  Converged
Root: 4:        -0.27944611        -0.00000000         0.00000100  

Iteration:    9   Subspace Size:   44
Root: 1:        -0.39041644         0.00000000         0.00000034  Converged
Root: 2:        -0.32742951        -0.00000000         0.00000054  Converged
Root: 3:        -0.31007779        -0.00000000         0.00000048  Converged
Root: 4:        -0.27944611        -0.00000000         0.00000023  Converged

Davidson converged in 9 iterations
44 sigma vectors were formed

      Davidson Diagonalization Parameters
-----------------------------------------------
Number of roots to find:                    4
Number of guess vectors:                   15
Maximum subspace size:                    300
Number of vectors to save:                  4
Collapse vectors per root:                  2
Number of CSFs:                          2016
Maximum Davidson iterations:              500
Residual convergence:                 1.0e-06
Orthogonality tolerance:              1.0e-12
Use incremental sigma vectors:             No

Davidson memory usage:  12.58 MB

Guess Vectors:
  64 &  63 :  open  :    -0.427905
  64 &  62 :  open  :    -0.404783
  64 &  61 :  open  :    -0.372415
  63 &  62 :  open  :    -0.352599
  63 &  61 :  open  :    -0.320231
  64 &  60 :  open  :    -0.301850
  62 &  61 :  open  :    -0.297110
  64 &  59 :  open  :    -0.289929
  63 &  60 :  open  :    -0.249667
  64 &  56 :  open  :    -0.248691
  64 &  55 :  open  :    -0.240632
  64 &  57 :  open  :    -0.238094
  63 &  59 :  open  :    -0.237745
  64 &  58 :  open  :    -0.234024
  62 &  60 :  open  :    -0.226545

  Root           Eigenvalue       Energy Change        Residual
-------------------------------------------------------------------
Iteration:    0   Subspace Size:   15
Root: 1:        -0.35275743        -0.35275743         0.02179697  
Root: 2:        -0.31714854        -0.31714854         0.02002371  
Root: 3:        -0.28460747        -0.28460747         0.02515286  
Root: 4:        -0.25895989        -0.25895989         0.02474666  

Iteration:    1   Subspace Size:   19
Root: 1:        -0.35389355        -0.00113613         0.00375705  
Root: 2:        -0.31816281        -0.00101427         0.00435674  
Root: 3:        -0.28662305        -0.00201558         0.00657613  
Root: 4:        -0.26046189        -0.00150200         0.00872323  

Iteration:    2   Subspace Size:   23
Root: 1:        -0.35393062        -0.00003707         0.00063856  
Root: 2:        -0.31820706        -0.00004425         0.00094768  
Root: 3:        -0.28671264        -0.00008959         0.00152065  
Root: 4:        -0.26062103        -0.00015915         0.00212091  

Iteration:    3   Subspace Size:   27
Root: 1:        -0.35393154        -0.00000092         0.00008221  
Root: 2:        -0.31820927        -0.00000221         0.00016029  
Root: 3:        -0.28671813        -0.00000549         0.00026968  
Root: 4:        -0.26063131        -0.00001028         0.00052513  

Iteration:    4   Subspace Size:   31
Root: 1:        -0.35393156        -0.00000001         0.00001202  
Root: 2:        -0.31820933        -0.00000006         0.00002422  
Root: 3:        -0.28671830        -0.00000017         0.00005646  
Root: 4:        -0.26063196        -0.00000065         0.00010527  

Iteration:    5   Subspace Size:   35
Root: 1:        -0.35393156        -0.00000000         0.00000184  
Root: 2:        -0.31820933        -0.00000000         0.00000387  
Root: 3:        -0.28671831        -0.00000001         0.00001028  
Root: 4:        -0.26063199        -0.00000003         0.00002486  

Iteration:    6   Subspace Size:   39
Root: 1:        -0.35393156        -0.00000000         0.00000024  Converged
Root: 2:        -0.31820933        -0.00000000         0.00000056  Converged
Root: 3:        -0.28671831        -0.00000000         0.00000171  
Root: 4:        -0.26063199        -0.00000000         0.00000618  

Iteration:    7   Subspace Size:   41
Root: 1:        -0.35393156        -0.00000000         0.00000021  Converged
Root: 2:        -0.31820933        -0.00000000         0.00000042  Converged
Root: 3:        -0.28671831        -0.00000000         0.00000029  Converged
Root: 4:        -0.26063199        -0.00000000         0.00000111  

Iteration:    8   Subspace Size:   42
Root: 1:        -0.35393156        -0.00000000         0.00000021  Converged
Root: 2:        -0.31820933        -0.00000000         0.00000041  Converged
Root: 3:        -0.28671831        -0.00000000         0.00000028  Converged
Root: 4:        -0.26063199        -0.00000000         0.00000022  Converged

 in gcp call
 n=          31
 coors(1) =   -9.44686486292498       -1.13613112040205     
  6.642045838886834E-002
 coors(2) =   -8.43456243697467       -1.83663725914957     
   2.34783745615365     
 elements:            7           6
 gcp_e =   0.000000000000000E+000
 echo:  F
 pbc:  F
 method =pbeh3c              
Davidson converged in 8 iterations
42 sigma vectors were formed

Building Xtilde...

Building Z-vector RHS...

 Generating 2nd functional diffs
Solving CPSCF equations
Using DIIS solver

 Iter         Residual      
------  --------------------
    1      3.793801715981
    2      6.357066737000
    3      0.721503053674
    4      0.072060160591
    5      0.021552434382
    6      0.010265486657
    7      0.004093217424
    8      0.001358178136
    9      0.000334046720
   10      0.000149019801
   11      0.000048162792
   12      0.000023193728
   13      0.000008464919
   14      0.000003408736
   15      0.000001349050
   16      0.000000418395

CPSCF converged

Building X...

Computing grad Generating 2nd functional diffs
 Generating 2nd functional diffs
  Root   Mult.   Total Energy (a.u.)   Ex. Energy (a.u.)     Ex. Energy (eV)     Ex. Energy (nm)        Osc. (a.u.)  
-------------------------------------------------------------------------------------------------------------------
     1  singlet       -779.17942318
     2  triplet       -779.14293830          0.03648488          0.99280401       1248.82876714          0.00000000
     3  singlet       -779.11643625          0.06298693          1.71396133        723.37816835          0.24083403
     4  triplet       -779.10721607          0.07220711          1.96485509        631.00948810          0.00000000
     5  singlet       -779.09908454          0.08033865          2.18612544        567.14138265          0.15463756
     6  triplet       -779.07572505          0.10369813          2.82176919        439.38469895          0.00000000
     7  singlet       -779.06845285          0.11097033          3.01965588        410.59056337          0.07407120
     8  triplet       -779.04963873          0.12978445          3.53161390        351.06957910          0.00000000

Singlet  1: Largest CI coefficients:
  64  &  64 : closed :   0.981461
  63  &  63 : closed :  -0.141067

Triplet  2: Largest CI coefficients:
  63  &  64 :  open  :  -0.698789
  64  &  63 :  open  :   0.698789

Singlet  3: Largest CI coefficients:
  63  &  64 :  open  :  -0.601354
  64  &  63 :  open  :  -0.601354
  62  &  64 :  open  :  -0.322046
  64  &  62 :  open  :  -0.322046
  62  &  63 :  open  :  -0.131857
  63  &  62 :  open  :  -0.131857
  61  &  61 : closed :  -0.100256

Triplet  4: Largest CI coefficients:
  62  &  64 :  open  :  -0.649846
  64  &  62 :  open  :   0.649846
  62  &  63 :  open  :  -0.250062
  63  &  62 :  open  :   0.250062

Singlet  5: Largest CI coefficients:
  62  &  64 :  open  :  -0.484161
  64  &  62 :  open  :  -0.484161
  63  &  63 : closed :  -0.300367
  63  &  64 :  open  :   0.289356
  64  &  63 :  open  :   0.289356
  61  &  64 :  open  :  -0.244181
  64  &  61 :  open  :  -0.244181
  62  &  63 :  open  :  -0.222383
  63  &  62 :  open  :  -0.222383
  62  &  62 : closed :   0.140306

Triplet  6: Largest CI coefficients:
  61  &  64 :  open  :   0.640961
  64  &  61 :  open  :  -0.640961
  62  &  63 :  open  :   0.246233
  63  &  62 :  open  :  -0.246233
  62  &  64 :  open  :  -0.131489
  64  &  62 :  open  :   0.131489

Singlet  7: Largest CI coefficients:
  63  &  63 : closed :  -0.796013
  62  &  64 :  open  :   0.269173
  64  &  62 :  open  :   0.269173
  63  &  64 :  open  :  -0.180996
  64  &  63 :  open  :  -0.180996
  61  &  64 :  open  :  -0.175497
  64  &  61 :  open  :  -0.175497
  61  &  61 : closed :   0.119282
  64  &  64 : closed :  -0.109224

Triplet  8: Largest CI coefficients:
  62  &  63 :  open  :   0.523647
  63  &  62 :  open  :  -0.523647
  61  &  62 :  open  :   0.267730
  62  &  61 :  open  :  -0.267730
  61  &  63 :  open  :   0.243103
  63  &  61 :  open  :  -0.243103
  61  &  64 :  open  :  -0.237139
  64  &  61 :  open  :   0.237139
  62  &  64 :  open  :  -0.173223
  64  &  62 :  open  :   0.173223

Singlet state dipole moments:

  Root       Dx         Dy         Dz         |D|  (Debye)
------------------------------------------------------------
     1    -6.6412     1.2895    -1.2561     6.8808
     2    -6.7780     1.1676    -0.9793     6.9472
     3    -5.3976    -0.8535    -1.1729     5.5891
     4   -14.7381     2.1623    -1.0546    14.9332

Triplet state dipole moments:

  Root       Dx         Dy         Dz         |D|  (Debye)
------------------------------------------------------------
     1   -10.1810     1.7021    -1.1358    10.3846
     2    -5.0747    -2.0314    -1.1192     5.5796
     3    -5.2444     2.2974    -0.3084     5.7338
     4    -0.5090    -0.6672    -0.9168     1.2428

Transition dipole moments between singlet states:

    Transition       Tx         Ty         Tz         |T| (a.u.)
------------------------------------------------------------------
     1 ->    2     2.3925     0.0961     0.0464     2.3949
     1 ->    3    -1.6989    -0.0211    -0.0198     1.6992
     1 ->    4     0.9565    -0.2939     0.0052     1.0006
     2 ->    3     0.0054    -1.0003    -0.0201     1.0006
     2 ->    4    -2.7663     0.0982    -0.1006     2.7699
     3 ->    4     0.3658     0.0752     0.0692     0.3798

Transition dipole moments between triplet states:

    Transition       Tx         Ty         Tz         |T| (a.u.)
------------------------------------------------------------------
     1 ->    2     0.2518    -0.1973     0.0330     0.3216
     1 ->    3    -0.5077     0.4624     0.0360     0.6876
     1 ->    4     0.6127    -0.1878     0.0002     0.6408
     2 ->    3     0.3960     0.6281     0.1083     0.7504
     2 ->    4     2.1212    -0.0820    -0.0170     2.1228
     3 ->    4    -0.0592    -0.2803    -0.0622     0.2932

Magnetic transition dipole moments and rotational strengths:

 Transition      Lx         Ly         Lz       R(len)     R(vel) (a.u.)
------------------------------------------------------------------------
 1 ->    2     0.1902    -0.2840     0.0730    -0.4311     0.0635
 1 ->    3    -0.4488    -0.3806    -0.2598    -0.7757     0.1299
 1 ->    4     0.1046     0.1021     0.3818    -0.0720     0.0104

Electric transition quadrupole moments (Cartesian):

 Transition      Qxy        Qxz        Qyz        Qxx        Qyy        Qzz       norm (a.u.)
----------------------------------------------------------------------------------------------
 1 ->    2    -1.0568    -0.2598     0.0406   -10.9513     0.0634    -0.0739    11.0058
 1 ->    3     0.2208    -0.0875     0.1347     8.5104     0.0018     0.0809     8.5151
 1 ->    4    -0.0071     0.0657     0.0269    -5.9273     0.4024    -0.2645     5.9473


|FINAL Target State Energy: -779.116436250193 a.u.
 Energy calculation finished, energy: -7.790990845E+02

Converting Cartesians to HDLC
 Wolfe conditions fulfilled, increasing trust radius
Testing convergence  in cycle    8
    Energy  7.6175E-04 Target: 5.0000E-04 converged?   no
  Max step  5.2891E-02 Target: 4.0000E-03 converged?   no
  RMS step  1.1739E-02 Target: 2.6667E-03 converged?   no
  Max grad  7.5981E-03 Target: 1.0000E-03 converged?   no
  RMS grad  1.6625E-03 Target: 6.6667E-04 converged?   no
 Predicted step length 1.3796E-01
 Trust radius          5.0000E-01

Converting HDLC to Cartesians
 in gcp call
 n=          31
 coors(1) =   -9.41410644018932       -1.17281765443278     
  8.422846140670431E-002
 coors(2) =   -8.40154437478395       -1.77552067473731     
   2.39124302788711     
 elements:            7           6
 gcp_e =    1.00000000000000     
 echo:  F
 pbc:  F
 method =pbeh3c              
RMSD coordinate change for step 8 is  8.223e-02
DFTD Energy:    -0.0203852 hartree
gCP Energy:     0.0503858 hartree
| Total AOs: 314    Total MOs: 296
Setting up the DFT grid...
| time to set the grid = 0.32 s
DFT grid points: 357003 (11516 points/atom)

                      *** Start SCF Iterations ***

 Iter     DIIS Error       Energy change      Electrons        XC Energy           Energy        Time(s)
----------------------------------------------------------------------------------------------------------
Initial temperature is 0.250000
| Skip purify step
|    1     0.0348345513    -771.7333447396   125.9631117931   -63.7775769150    -771.7333447396     2.03  
|    2     0.0028734231      -0.0202162535   125.9999473838   -63.7981599374    -771.7535609931     1.87  
|    3     0.0049047368      -0.0000384956   125.9999468995   -63.7799641390    -771.7535994887     1.81  
|    4     0.0005672907      -0.0006116186   125.9999471377   -63.7882359537    -771.7542111073     1.72  
|    5     0.0002757418      -0.0000153246   125.9999471550   -63.7900217350    -771.7542264319     1.53  
|    6     0.0001251759      -0.0000052931   125.9999471332   -63.7892565192    -771.7542317249     1.48  
|    7     0.0000335091      -0.0000006051   125.9999471373   -63.7891012817    -771.7542323300     1.41  
----------------------------------------------------------------------------------------------------------
FINAL ENERGY: -771.7542323300 a.u.
Fractional Occupation Entropy: 0.0000000000
Mermin Free Energy:            -771.7542323300
DISPERSION CONTRIBUTION TO ENERGY: -0.0203852338 a.u.
GCP BSSE CORRECTION: 0.0503857673 a.u.
HOMO-LUMO GAP: 1.519 eV
CENTER OF MASS: {-0.059075, -0.208455, 0.413099} ANGS
DIPOLE MOMENT: {-4.162158, -0.840490, -1.033692} (|D| = 4.370184) DEBYE

Running Mulliken population analysis...


  Restricted hh-TDA Parameters
--------------------------------------------
Number of occupied orbitals:            64
Number of virtual orbitals:            232
Number of molecular orbitals:          296
Number of basis functions:             314
Multiplicity of target state:      singlet

 Generating 2nd functional diffs
Reference energy:             -778.7878236493
Number of electrons:           127.9999462991
XC energy:                     -65.1018919521

      Davidson Diagonalization Parameters
-----------------------------------------------
Number of roots to find:                    4
Number of guess vectors:                   15
Maximum subspace size:                    300
Number of vectors to save:                  4
Collapse vectors per root:                  2
Number of CSFs:                          2080
Maximum Davidson iterations:              500
Residual convergence:                 1.0e-06
Orthogonality tolerance:              1.0e-12
Use incremental sigma vectors:             No

Davidson memory usage:  12.89 MB

Guess Vectors:
  64 &  64 : closed :    -0.481537
  64 &  63 :  open  :    -0.427654
  64 &  62 :  open  :    -0.407587
  63 &  63 : closed :    -0.373771
  64 &  61 :  open  :    -0.373522
  63 &  62 :  open  :    -0.353704
  62 &  62 : closed :    -0.333637
  63 &  61 :  open  :    -0.319640
  64 &  60 :  open  :    -0.301765
  62 &  61 :  open  :    -0.299573
  64 &  59 :  open  :    -0.293619
  61 &  61 : closed :    -0.265508
  64 &  56 :  open  :    -0.250433
  63 &  60 :  open  :    -0.247883
  64 &  55 :  open  :    -0.244250

  Root           Eigenvalue       Energy Change        Residual
-------------------------------------------------------------------
Iteration:    0   Subspace Size:   15
Root: 1:        -0.38859749        -0.38859749         0.03424276  
Root: 2:        -0.32417566        -0.32417566         0.03572782  
Root: 3:        -0.30962066        -0.30962066         0.03160179  
Root: 4:        -0.27332547        -0.27332547         0.04743750  

Iteration:    1   Subspace Size:   19
Root: 1:        -0.39063188        -0.00203438         0.00577880  
Root: 2:        -0.32701076        -0.00283510         0.00806509  
Root: 3:        -0.31160230        -0.00198164         0.00827676  
Root: 4:        -0.27831749        -0.00499203         0.01297655  

Iteration:    2   Subspace Size:   23
Root: 1:        -0.39069534        -0.00006346         0.00106709  
Root: 2:        -0.32713413        -0.00012336         0.00166462  
Root: 3:        -0.31175185        -0.00014955         0.00193215  
Root: 4:        -0.27871764        -0.00040015         0.00434457  

Iteration:    3   Subspace Size:   27
Root: 1:        -0.39069745        -0.00000211         0.00014235  
Root: 2:        -0.32713917        -0.00000504         0.00037941  
Root: 3:        -0.31175943        -0.00000758         0.00038541  
Root: 4:        -0.27876254        -0.00004490         0.00118282  

Iteration:    4   Subspace Size:   31
Root: 1:        -0.39069748        -0.00000003         0.00002183  
Root: 2:        -0.32713941        -0.00000024         0.00009462  
Root: 3:        -0.31175973        -0.00000029         0.00007691  
Root: 4:        -0.27876569        -0.00000315         0.00037460  

Iteration:    5   Subspace Size:   35
Root: 1:        -0.39069748        -0.00000000         0.00000303  
Root: 2:        -0.32713943        -0.00000002         0.00001970  
Root: 3:        -0.31175974        -0.00000001         0.00001488  
Root: 4:        -0.27876600        -0.00000030         0.00008836  

Iteration:    6   Subspace Size:   39
Root: 1:        -0.39069748        -0.00000000         0.00000042  Converged
Root: 2:        -0.32713943        -0.00000000         0.00000414  
Root: 3:        -0.31175974        -0.00000000         0.00000270  
Root: 4:        -0.27876601        -0.00000002         0.00002267  

Iteration:    7   Subspace Size:   42
Root: 1:        -0.39069748        -0.00000000         0.00000037  Converged
Root: 2:        -0.32713943        -0.00000000         0.00000080  Converged
Root: 3:        -0.31175974        -0.00000000         0.00000051  Converged
Root: 4:        -0.27876601        -0.00000000         0.00000473  

Iteration:    8   Subspace Size:   43
Root: 1:        -0.39069748        -0.00000000         0.00000035  Converged
Root: 2:        -0.32713943        -0.00000000         0.00000076  Converged
Root: 3:        -0.31175974        -0.00000000         0.00000049  Converged
Root: 4:        -0.27876601        -0.00000000         0.00000137  

Iteration:    9   Subspace Size:   44
Root: 1:        -0.39069748        -0.00000000         0.00000035  Converged
Root: 2:        -0.32713943        -0.00000000         0.00000075  Converged
Root: 3:        -0.31175974        -0.00000000         0.00000049  Converged
Root: 4:        -0.27876601        -0.00000000         0.00000028  Converged

Davidson converged in 9 iterations
44 sigma vectors were formed

      Davidson Diagonalization Parameters
-----------------------------------------------
Number of roots to find:                    4
Number of guess vectors:                   15
Maximum subspace size:                    300
Number of vectors to save:                  4
Collapse vectors per root:                  2
Number of CSFs:                          2016
Maximum Davidson iterations:              500
Residual convergence:                 1.0e-06
Orthogonality tolerance:              1.0e-12
Use incremental sigma vectors:             No

Davidson memory usage:  12.58 MB

Guess Vectors:
  64 &  63 :  open  :    -0.427654
  64 &  62 :  open  :    -0.407587
  64 &  61 :  open  :    -0.373522
  63 &  62 :  open  :    -0.353704
  63 &  61 :  open  :    -0.319640
  64 &  60 :  open  :    -0.301765
  62 &  61 :  open  :    -0.299573
  64 &  59 :  open  :    -0.293619
  64 &  56 :  open  :    -0.250433
  63 &  60 :  open  :    -0.247883
  64 &  55 :  open  :    -0.244250
  63 &  59 :  open  :    -0.239736
  64 &  57 :  open  :    -0.238309
  64 &  58 :  open  :    -0.235688
  62 &  60 :  open  :    -0.227815

  Root           Eigenvalue       Energy Change        Residual
-------------------------------------------------------------------
Iteration:    0   Subspace Size:   15
Root: 1:        -0.35257020        -0.35257020         0.02184409  
Root: 2:        -0.31842936        -0.31842936         0.01988837  
Root: 3:        -0.28527638        -0.28527638         0.02538603  
Root: 4:        -0.26151625        -0.26151625         0.02433736  

Iteration:    1   Subspace Size:   19
Root: 1:        -0.35371388        -0.00114368         0.00377836  
Root: 2:        -0.31942304        -0.00099369         0.00436231  
Root: 3:        -0.28739782        -0.00212144         0.00638587  
Root: 4:        -0.26298736        -0.00147111         0.00859421  

Iteration:    2   Subspace Size:   23
Root: 1:        -0.35375160        -0.00003772         0.00064152  
Root: 2:        -0.31946717        -0.00004413         0.00098132  
Root: 3:        -0.28748079        -0.00008297         0.00144098  
Root: 4:        -0.26314180        -0.00015444         0.00208914  

Iteration:    3   Subspace Size:   27
Root: 1:        -0.35375253        -0.00000092         0.00007893  
Root: 2:        -0.31946955        -0.00000238         0.00017849  
Root: 3:        -0.28748566        -0.00000487         0.00026443  
Root: 4:        -0.26315190        -0.00001011         0.00051428  

Iteration:    4   Subspace Size:   31
Root: 1:        -0.35375254        -0.00000001         0.00001084  
Root: 2:        -0.31946962        -0.00000007         0.00002695  
Root: 3:        -0.28748582        -0.00000017         0.00005421  
Root: 4:        -0.26315251        -0.00000061         0.00010743  

Iteration:    5   Subspace Size:   35
Root: 1:        -0.35375254        -0.00000000         0.00000150  
Root: 2:        -0.31946962        -0.00000000         0.00000389  
Root: 3:        -0.28748583        -0.00000001         0.00000940  
Root: 4:        -0.26315254        -0.00000003         0.00002369  

Iteration:    6   Subspace Size:   39
Root: 1:        -0.35375254        -0.00000000         0.00000020  Converged
Root: 2:        -0.31946962        -0.00000000         0.00000060  Converged
Root: 3:        -0.28748583        -0.00000000         0.00000151  
Root: 4:        -0.26315254        -0.00000000         0.00000521  

Iteration:    7   Subspace Size:   41
Root: 1:        -0.35375254        -0.00000000         0.00000019  Converged
Root: 2:        -0.31946962        -0.00000000         0.00000059  Converged
Root: 3:        -0.28748583        -0.00000000         0.00000023  Converged
Root: 4:        -0.26315254        -0.00000000         0.00000093  Converged

 in gcp call
 n=          31
 coors(1) =   -9.41410644018932       -1.17281765443278     
  8.422846140670431E-002
 coors(2) =   -8.40154437478395       -1.77552067473731     
   2.39124302788711     
 elements:            7           6
 gcp_e =   0.000000000000000E+000
 echo:  F
 pbc:  F
 method =pbeh3c              
Davidson converged in 7 iterations
41 sigma vectors were formed

Building Xtilde...

Building Z-vector RHS...

 Generating 2nd functional diffs
Solving CPSCF equations
Using DIIS solver

 Iter         Residual      
------  --------------------
    1      3.809942308320
    2      6.399128796504
    3      0.741484430937
    4      0.074220409931
    5      0.021802038785
    6      0.010562627206
    7      0.004222559742
    8      0.001391722432
    9      0.000341412668
   10      0.000150482131
   11      0.000049396147
   12      0.000024377954
   13      0.000008866965
   14      0.000003579323
   15      0.000001326552
   16      0.000000422739

CPSCF converged

Building X...

Computing grad Generating 2nd functional diffs
 Generating 2nd functional diffs
  Root   Mult.   Total Energy (a.u.)   Ex. Energy (a.u.)     Ex. Energy (eV)     Ex. Energy (nm)        Osc. (a.u.)  
-------------------------------------------------------------------------------------------------------------------
     1  singlet       -779.17852113
     2  triplet       -779.14157619          0.03694494          1.00532291       1233.27758511          0.00000000
     3  singlet       -779.11496308          0.06355806          1.72950245        716.87797016          0.25004397
     4  triplet       -779.10729327          0.07122786          1.93820837        639.68468308          0.00000000
     5  singlet       -779.09958339          0.07893775          2.14800507        577.20636852          0.15363930
     6  triplet       -779.07530948          0.10321165          2.80853155        441.45568111          0.00000000
     7  singlet       -779.06658966          0.11193147          3.04580985        407.06487571          0.07366415
     8  triplet       -779.05097619          0.12754495          3.47067401        357.23384127          0.00000000

Singlet  1: Largest CI coefficients:
  64  &  64 : closed :   0.980756
  63  &  63 : closed :  -0.140080

Triplet  2: Largest CI coefficients:
  63  &  64 :  open  :   0.698263
  64  &  63 :  open  :  -0.698263

Singlet  3: Largest CI coefficients:
  63  &  64 :  open  :  -0.593727
  64  &  63 :  open  :  -0.593727
  62  &  64 :  open  :  -0.330069
  64  &  62 :  open  :  -0.330069
  62  &  63 :  open  :  -0.138929
  63  &  62 :  open  :  -0.138929
  61  &  61 : closed :  -0.108216

Triplet  4: Largest CI coefficients:
  62  &  64 :  open  :   0.647422
  64  &  62 :  open  :  -0.647422
  62  &  63 :  open  :   0.257376
  63  &  62 :  open  :  -0.257376

Singlet  5: Largest CI coefficients:
  62  &  64 :  open  :  -0.487387
  64  &  62 :  open  :  -0.487387
  63  &  64 :  open  :   0.301505
  64  &  63 :  open  :   0.301505
  63  &  63 : closed :  -0.277471
  62  &  63 :  open  :  -0.230254
  63  &  62 :  open  :  -0.230254
  61  &  64 :  open  :  -0.230218
  64  &  61 :  open  :  -0.230218
  62  &  62 : closed :   0.135553

Triplet  6: Largest CI coefficients:
  61  &  64 :  open  :  -0.642477
  64  &  61 :  open  :   0.642477
  62  &  63 :  open  :  -0.243783
  63  &  62 :  open  :   0.243783
  62  &  64 :  open  :   0.125951
  64  &  62 :  open  :  -0.125951

Singlet  7: Largest CI coefficients:
  63  &  63 : closed :  -0.790191
  62  &  64 :  open  :   0.253042
  64  &  62 :  open  :   0.253042
  61  &  64 :  open  :  -0.193872
  64  &  61 :  open  :  -0.193872
  63  &  64 :  open  :  -0.186142
  64  &  63 :  open  :  -0.186142
  61  &  61 : closed :   0.117119
  61  &  63 :  open  :  -0.103974
  63  &  61 :  open  :  -0.103974
  64  &  64 : closed :  -0.103638

Triplet  8: Largest CI coefficients:
  62  &  63 :  open  :  -0.530118
  63  &  62 :  open  :   0.530118
  61  &  62 :  open  :  -0.270730
  62  &  61 :  open  :   0.270730
  61  &  64 :  open  :   0.235329
  64  &  61 :  open  :  -0.235329
  61  &  63 :  open  :  -0.223334
  63  &  61 :  open  :   0.223334
  62  &  64 :  open  :   0.179928
  64  &  62 :  open  :  -0.179928

Singlet state dipole moments:

  Root       Dx         Dy         Dz         |D|  (Debye)
------------------------------------------------------------
     1    -6.4040     1.3177    -1.1700     6.6421
     2    -6.5133     1.1131    -0.9947     6.6821
     3    -5.4155    -0.8386    -1.2813     5.6278
     4   -14.8614     2.1062    -0.9098    15.0375

Triplet state dipole moments:

  Root       Dx         Dy         Dz         |D|  (Debye)
------------------------------------------------------------
     1   -10.2801     1.6828    -1.0671    10.4714
     2    -4.8846    -2.0878    -1.2841     5.4651
     3    -5.0649     2.3432    -0.3213     5.5899
     4    -0.8829    -0.6492    -1.1387     1.5804

Transition dipole moments between singlet states:

    Transition       Tx         Ty         Tz         |T| (a.u.)
------------------------------------------------------------------
     1 ->    2     2.4262     0.1209     0.0162     2.4292
     1 ->    3    -1.7082    -0.0390     0.0082     1.7087
     1 ->    4     0.9403    -0.3175    -0.0475     0.9936
     2 ->    3     0.0846    -1.0058    -0.0573     1.0109
     2 ->    4    -2.6182     0.0679    -0.0461     2.6194
     3 ->    4     0.2982     0.0268     0.0497     0.3035

Transition dipole moments between triplet states:

    Transition       Tx         Ty         Tz         |T| (a.u.)
------------------------------------------------------------------
     1 ->    2     0.2177    -0.1829     0.0257     0.2855
     1 ->    3    -0.6126     0.4344     0.0527     0.7528
     1 ->    4     0.5977    -0.1744    -0.0155     0.6228
     2 ->    3     0.4474     0.6055     0.1172     0.7620
     2 ->    4     2.1752    -0.0484    -0.0379     2.1761
     3 ->    4    -0.0770    -0.2924    -0.0849     0.3140

Magnetic transition dipole moments and rotational strengths:

 Transition      Lx         Ly         Lz       R(len)     R(vel) (a.u.)
------------------------------------------------------------------------
 1 ->    2     0.1962    -0.2883     0.0776    -0.4424     0.0644
 1 ->    3    -0.4624    -0.3837    -0.2922    -0.8025     0.1316
 1 ->    4     0.1140     0.0842     0.3981    -0.0615     0.0070

Electric transition quadrupole moments (Cartesian):

 Transition      Qxy        Qxz        Qyz        Qxx        Qyy        Qzz       norm (a.u.)
----------------------------------------------------------------------------------------------
 1 ->    2    -1.1186    -0.2306     0.0458   -11.0178     0.0771    -0.0895    11.0775
 1 ->    3     0.2373    -0.0853     0.1439     8.7827    -0.0136     0.0820     8.7879
 1 ->    4     0.0730    -0.0305     0.0681    -5.6984     0.3331    -0.2840     5.7161


|FINAL Target State Energy: -779.114963076787 a.u.
 Energy calculation finished, energy: -7.790995834E+02

Converting Cartesians to HDLC
 Wolfe conditions fulfilled, increasing trust radius
Testing convergence  in cycle    9
    Energy  4.9885E-04 Target: 5.0000E-04 converged?  yes
  Max step  7.0258E-02 Target: 4.0000E-03 converged?   no
  RMS step  1.4791E-02 Target: 2.6667E-03 converged?   no
  Max grad  8.4111E-03 Target: 1.0000E-03 converged?   no
  RMS grad  1.7023E-03 Target: 6.6667E-04 converged?   no
 Predicted step length 7.2231E-02
 Trust radius          5.0000E-01

Converting HDLC to Cartesians
 in gcp call
 n=          31
 coors(1) =   -9.36479472004389       -1.18568160083984     
  9.378479121011363E-002
 coors(2) =   -8.37293389895651       -1.74150125174293     
   2.42100900780146     
 elements:            7           6
 gcp_e =    1.00000000000000     
 echo:  F
 pbc:  F
 method =pbeh3c              
RMSD coordinate change for step 9 is  4.400e-02

**** resetting density ****
Using neutral atomic charges and default spins and spin directions.
Number of unique atoms is: 4 
Atom #1 is unique. Calculating atomic density. 
Atom #2 is unique. Calculating atomic density. 
Atom #7 is unique. Calculating atomic density. 
Atom #20 is unique. Calculating atomic density. 
DFTD Energy:    -0.0204317 hartree
gCP Energy:     0.0505271 hartree
| Total AOs: 314    Total MOs: 296
Setting up the DFT grid...
| time to set the grid = 0.28 s
DFT grid points: 356938 (11514 points/atom)

                      *** Start SCF Iterations ***

 Iter     DIIS Error       Energy change      Electrons        XC Energy           Energy        Time(s)
----------------------------------------------------------------------------------------------------------
Initial temperature is 0.250000
| Skip purify step
|    1     2.1997722127    -784.3848633602   126.0024642686   -63.6104935951    -784.3848633602     1.48  
|    2     0.0722283979     +12.8824419856   125.9999546126   -64.0647123853    -771.5024213746     1.95  
|    3     0.3231824278      +5.4483178802   125.9999539598   -63.1990559555    -766.0541034945     1.96  
|    4     0.0467505362      -5.5920828799   125.9999546738   -63.7301390286    -771.6461863744     1.88  
|    5     0.0348867352      -0.0799517624   125.9999529967   -63.8115264067    -771.7261381368     1.84  
|    6     0.0090697002      -0.0199216619   125.9999534280   -63.8262973965    -771.7460597987     1.87  
|    7     0.0041153492      -0.0065074528   125.9999530148   -63.7909173717    -771.7525672515     1.93  
|    8     0.0016164224      -0.0007056851   125.9999528455   -63.7896128275    -771.7532729366     1.92  
|    9     0.0009658976      -0.0002019554   125.9999530200   -63.7932816232    -771.7534748920     2.22  
|   10     0.0006892539      -0.0000371305   125.9999530807   -63.7949124536    -771.7535120225     1.97  
|   11     0.0001226308      -0.0000104227   125.9999531174   -63.7947387395    -771.7535224452     1.94  
|   12     0.0000442604      -0.0000006032   125.9999531222   -63.7947412834    -771.7535230484     1.88  
----------------------------------------------------------------------------------------------------------
FINAL ENERGY: -771.7535230484 a.u.
Fractional Occupation Entropy: 0.0000000000
Mermin Free Energy:            -771.7535230484
DISPERSION CONTRIBUTION TO ENERGY: -0.0204317208 a.u.
GCP BSSE CORRECTION: 0.0505270995 a.u.
HOMO-LUMO GAP: 1.519 eV
CENTER OF MASS: {-0.062047, -0.203812, 0.410621} ANGS
DIPOLE MOMENT: {-4.194508, -0.948595, -0.918281} (|D| = 4.397382) DEBYE

Running Mulliken population analysis...


  Restricted hh-TDA Parameters
--------------------------------------------
Number of occupied orbitals:            64
Number of virtual orbitals:            232
Number of molecular orbitals:          296
Number of basis functions:             314
Multiplicity of target state:      singlet

 Generating 2nd functional diffs
Reference energy:             -778.7863337037
Number of electrons:           127.9999523785
XC energy:                     -65.1076505860

      Davidson Diagonalization Parameters
-----------------------------------------------
Number of roots to find:                    4
Number of guess vectors:                   15
Maximum subspace size:                    300
Number of vectors to save:                  4
Collapse vectors per root:                  2
Number of CSFs:                          2080
Maximum Davidson iterations:              500
Residual convergence:                 1.0e-06
Orthogonality tolerance:              1.0e-12
Use incremental sigma vectors:             No

Davidson memory usage:  12.89 MB

Guess Vectors:
  64 &  64 : closed :    -0.483311
  64 &  63 :  open  :    -0.429145
  64 &  62 :  open  :    -0.410085
  64 &  61 :  open  :    -0.375094
  63 &  63 : closed :    -0.374978
  63 &  62 :  open  :    -0.355919
  62 &  62 : closed :    -0.336860
  63 &  61 :  open  :    -0.320927
  64 &  60 :  open  :    -0.302580
  62 &  61 :  open  :    -0.301868
  64 &  59 :  open  :    -0.296608
  61 &  61 : closed :    -0.266876
  64 &  56 :  open  :    -0.252001
  63 &  60 :  open  :    -0.248413
  64 &  55 :  open  :    -0.247801

  Root           Eigenvalue       Energy Change        Residual
-------------------------------------------------------------------
Iteration:    0   Subspace Size:   15
Root: 1:        -0.38992686        -0.38992686         0.03418710  
Root: 2:        -0.32552820        -0.32552820         0.03572558  
Root: 3:        -0.31141802        -0.31141802         0.03172709  
Root: 4:        -0.27500576        -0.27500576         0.04732939  

Iteration:    1   Subspace Size:   19
Root: 1:        -0.39195117        -0.00202431         0.00584822  
Root: 2:        -0.32835436        -0.00282616         0.00819028  
Root: 3:        -0.31340539        -0.00198737         0.00830079  
Root: 4:        -0.27994300        -0.00493724         0.01281980  

Iteration:    2   Subspace Size:   23
Root: 1:        -0.39201623        -0.00006506         0.00108706  
Root: 2:        -0.32848393        -0.00012958         0.00166625  
Root: 3:        -0.31355653        -0.00015115         0.00193422  
Root: 4:        -0.28033359        -0.00039059         0.00432724  

Iteration:    3   Subspace Size:   27
Root: 1:        -0.39201842        -0.00000219         0.00014675  
Root: 2:        -0.32848907        -0.00000513         0.00037926  
Root: 3:        -0.31356417        -0.00000763         0.00038945  
Root: 4:        -0.28037872        -0.00004513         0.00113913  

Iteration:    4   Subspace Size:   31
Root: 1:        -0.39201845        -0.00000003         0.00002227  
Root: 2:        -0.32848931        -0.00000024         0.00009715  
Root: 3:        -0.31356447        -0.00000030         0.00008005  
Root: 4:        -0.28038160        -0.00000288         0.00035503  

Iteration:    5   Subspace Size:   35
Root: 1:        -0.39201845        -0.00000000         0.00000315  
Root: 2:        -0.32848932        -0.00000002         0.00001931  
Root: 3:        -0.31356448        -0.00000001         0.00001540  
Root: 4:        -0.28038188        -0.00000028         0.00008862  

Iteration:    6   Subspace Size:   39
Root: 1:        -0.39201845        -0.00000000         0.00000044  Converged
Root: 2:        -0.32848932        -0.00000000         0.00000392  
Root: 3:        -0.31356448        -0.00000000         0.00000292  
Root: 4:        -0.28038189        -0.00000002         0.00002332  

Iteration:    7   Subspace Size:   42
Root: 1:        -0.39201845        -0.00000000         0.00000039  Converged
Root: 2:        -0.32848932        -0.00000000         0.00000071  Converged
Root: 3:        -0.31356448        -0.00000000         0.00000057  Converged
Root: 4:        -0.28038189        -0.00000000         0.00000529  

Iteration:    8   Subspace Size:   43
Root: 1:        -0.39201845        -0.00000000         0.00000037  Converged
Root: 2:        -0.32848932        -0.00000000         0.00000066  Converged
Root: 3:        -0.31356448        -0.00000000         0.00000053  Converged
Root: 4:        -0.28038189        -0.00000000         0.00000138  

Iteration:    9   Subspace Size:   44
Root: 1:        -0.39201845        -0.00000000         0.00000037  Converged
Root: 2:        -0.32848932        -0.00000000         0.00000065  Converged
Root: 3:        -0.31356448        -0.00000000         0.00000053  Converged
Root: 4:        -0.28038189        -0.00000000         0.00000030  Converged

Davidson converged in 9 iterations
44 sigma vectors were formed

      Davidson Diagonalization Parameters
-----------------------------------------------
Number of roots to find:                    4
Number of guess vectors:                   15
Maximum subspace size:                    300
Number of vectors to save:                  4
Collapse vectors per root:                  2
Number of CSFs:                          2016
Maximum Davidson iterations:              500
Residual convergence:                 1.0e-06
Orthogonality tolerance:              1.0e-12
Use incremental sigma vectors:             No

Davidson memory usage:  12.58 MB

Guess Vectors:
  64 &  63 :  open  :    -0.429145
  64 &  62 :  open  :    -0.410085
  64 &  61 :  open  :    -0.375094
  63 &  62 :  open  :    -0.355919
  63 &  61 :  open  :    -0.320927
  64 &  60 :  open  :    -0.302580
  62 &  61 :  open  :    -0.301868
  64 &  59 :  open  :    -0.296608
  64 &  56 :  open  :    -0.252001
  63 &  60 :  open  :    -0.248413
  64 &  55 :  open  :    -0.247801
  63 &  59 :  open  :    -0.242442
  64 &  57 :  open  :    -0.239651
  64 &  58 :  open  :    -0.237120
  62 &  60 :  open  :    -0.229354

  Root           Eigenvalue       Energy Change        Residual
-------------------------------------------------------------------
Iteration:    0   Subspace Size:   15
Root: 1:        -0.35398880        -0.35398880         0.02192459  
Root: 2:        -0.32020864        -0.32020864         0.01980580  
Root: 3:        -0.28664276        -0.28664276         0.02540981  
Root: 4:        -0.26332029        -0.26332029         0.02442472  

Iteration:    1   Subspace Size:   19
Root: 1:        -0.35513909        -0.00115029         0.00380918  
Root: 2:        -0.32119147        -0.00098283         0.00430373  
Root: 3:        -0.28877225        -0.00212950         0.00628813  
Root: 4:        -0.26481539        -0.00149511         0.00868790  

Iteration:    2   Subspace Size:   23
Root: 1:        -0.35517751        -0.00003842         0.00064751  
Root: 2:        -0.32123446        -0.00004300         0.00098177  
Root: 3:        -0.28885231        -0.00008005         0.00137677  
Root: 4:        -0.26497362        -0.00015823         0.00213925  

Iteration:    3   Subspace Size:   27
Root: 1:        -0.35517845        -0.00000094         0.00007899  
Root: 2:        -0.32123684        -0.00000237         0.00018591  
Root: 3:        -0.28885678        -0.00000447         0.00026099  
Root: 4:        -0.26498449        -0.00001087         0.00053040  

Iteration:    4   Subspace Size:   31
Root: 1:        -0.35517846        -0.00000001         0.00001093  
Root: 2:        -0.32123692        -0.00000008         0.00002857  
Root: 3:        -0.28885694        -0.00000016         0.00005302  
Root: 4:        -0.26498514        -0.00000064         0.00010976  

Iteration:    5   Subspace Size:   35
Root: 1:        -0.35517846        -0.00000000         0.00000147  
Root: 2:        -0.32123692        -0.00000000         0.00000429  
Root: 3:        -0.28885695        -0.00000001         0.00000917  
Root: 4:        -0.26498517        -0.00000003         0.00002446  

Iteration:    6   Subspace Size:   39
Root: 1:        -0.35517846        -0.00000000         0.00000020  Converged
Root: 2:        -0.32123692        -0.00000000         0.00000068  Converged
Root: 3:        -0.28885695        -0.00000000         0.00000146  
Root: 4:        -0.26498517        -0.00000000         0.00000560  

Iteration:    7   Subspace Size:   41
Root: 1:        -0.35517846        -0.00000000         0.00000019  Converged
Root: 2:        -0.32123692        -0.00000000         0.00000067  Converged
Root: 3:        -0.28885695        -0.00000000         0.00000022  Converged
Root: 4:        -0.26498517        -0.00000000         0.00000099  Converged

 in gcp call
 n=          31
 coors(1) =   -9.36479472004389       -1.18568160083984     
  9.378479121011363E-002
 coors(2) =   -8.37293389895651       -1.74150125174293     
   2.42100900780146     
 elements:            7           6
 gcp_e =   0.000000000000000E+000
 echo:  F
 pbc:  F
 method =pbeh3c              
Davidson converged in 7 iterations
41 sigma vectors were formed

Building Xtilde...

Building Z-vector RHS...

 Generating 2nd functional diffs
Solving CPSCF equations
Using DIIS solver

 Iter         Residual      
------  --------------------
    1      3.822407512935
    2      6.434616901759
    3      0.757261065445
    4      0.073132720718
    5      0.021736940051
    6      0.010559299368
    7      0.004192473245
    8      0.001374477902
    9      0.000333257295
   10      0.000149203892
   11      0.000050071317
   12      0.000024415537
   13      0.000008809060
   14      0.000003666715
   15      0.000001295432
   16      0.000000535117

CPSCF converged

Building X...

Computing grad Generating 2nd functional diffs
 Generating 2nd functional diffs
  Root   Mult.   Total Energy (a.u.)   Ex. Energy (a.u.)     Ex. Energy (eV)     Ex. Energy (nm)        Osc. (a.u.)  
-------------------------------------------------------------------------------------------------------------------
     1  singlet       -779.17835215
     2  triplet       -779.14151216          0.03683999          1.00246698       1236.79107102          0.00000000
     3  singlet       -779.11482303          0.06352913          1.72871527        717.20440332          0.25057265
     4  triplet       -779.10757062          0.07078153          1.92606314        643.71836211          0.00000000
     5  singlet       -779.09989819          0.07845397          2.13484076        580.76566089          0.15405274
     6  triplet       -779.07519065          0.10316150          2.80716685        441.67029438          0.00000000
     7  singlet       -779.06671560          0.11163656          3.03778479        408.14023855          0.07211014
     8  triplet       -779.05131887          0.12703328          3.45675098        358.67270029          0.00000000

Singlet  1: Largest CI coefficients:
  64  &  64 : closed :  -0.980538
  63  &  63 : closed :   0.140734

Triplet  2: Largest CI coefficients:
  63  &  64 :  open  :   0.698224
  64  &  63 :  open  :  -0.698224

Singlet  3: Largest CI coefficients:
  63  &  64 :  open  :   0.591739
  64  &  63 :  open  :   0.591739
  62  &  64 :  open  :   0.332342
  64  &  62 :  open  :   0.332342
  62  &  63 :  open  :   0.139312
  63  &  62 :  open  :   0.139312
  61  &  61 : closed :   0.110088

Triplet  4: Largest CI coefficients:
  62  &  64 :  open  :   0.647426
  64  &  62 :  open  :  -0.647426
  62  &  63 :  open  :   0.258238
  63  &  62 :  open  :  -0.258238

Singlet  5: Largest CI coefficients:
  62  &  64 :  open  :  -0.488553
  64  &  62 :  open  :  -0.488553
  63  &  64 :  open  :   0.304508
  64  &  63 :  open  :   0.304508
  63  &  63 : closed :  -0.274744
  62  &  63 :  open  :  -0.232904
  63  &  62 :  open  :  -0.232904
  61  &  64 :  open  :  -0.224320
  64  &  61 :  open  :  -0.224320
  62  &  62 : closed :   0.133625

Triplet  6: Largest CI coefficients:
  61  &  64 :  open  :  -0.641624
  64  &  61 :  open  :   0.641624
  62  &  63 :  open  :  -0.247227
  63  &  62 :  open  :   0.247227
  62  &  64 :  open  :   0.123444
  64  &  62 :  open  :  -0.123444

Singlet  7: Largest CI coefficients:
  63  &  63 : closed :   0.789387
  62  &  64 :  open  :  -0.247324
  64  &  62 :  open  :  -0.247324
  61  &  64 :  open  :   0.202433
  64  &  61 :  open  :   0.202433
  63  &  64 :  open  :   0.189384
  64  &  63 :  open  :   0.189384
  61  &  61 : closed :  -0.114873
  61  &  63 :  open  :   0.104922
  63  &  61 :  open  :   0.104922
  64  &  64 : closed :   0.103651

Triplet  8: Largest CI coefficients:
  62  &  63 :  open  :  -0.530789
  63  &  62 :  open  :   0.530789
  61  &  62 :  open  :  -0.272187
  62  &  61 :  open  :   0.272187
  61  &  64 :  open  :   0.237751
  64  &  61 :  open  :  -0.237751
  61  &  63 :  open  :  -0.216745
  63  &  61 :  open  :   0.216745
  62  &  64 :  open  :   0.180783
  64  &  62 :  open  :  -0.180783

Singlet state dipole moments:

  Root       Dx         Dy         Dz         |D|  (Debye)
------------------------------------------------------------
     1    -6.2760     1.3218    -1.1236     6.5114
     2    -6.4427     1.0724    -1.0004     6.6075
     3    -5.4644    -0.8277    -1.3297     5.6845
     4   -14.9744     2.1023    -0.8239    15.1437

Triplet state dipole moments:

  Root       Dx         Dy         Dz         |D|  (Debye)
------------------------------------------------------------
     1   -10.2570     1.6431    -1.0287    10.4386
     2    -4.8868    -2.0736    -1.3515     5.4779
     3    -5.0181     2.3352    -0.3181     5.5440
     4    -1.1440    -0.6497    -1.2438     1.8105

Transition dipole moments between singlet states:

    Transition       Tx         Ty         Tz         |T| (a.u.)
------------------------------------------------------------------
     1 ->    2     2.4292     0.1241    -0.0007     2.4323
     1 ->    3     1.7156     0.0388    -0.0222     1.7162
     1 ->    4     0.9218    -0.3370    -0.0751     0.9843
     2 ->    3    -0.0883     0.9974     0.0726     1.0039
     2 ->    4    -2.5410     0.0630    -0.0189     2.5418
     3 ->    4    -0.2868    -0.0085    -0.0388     0.2895

Transition dipole moments between triplet states:

    Transition       Tx         Ty         Tz         |T| (a.u.)
------------------------------------------------------------------
     1 ->    2     0.1954    -0.1796     0.0232     0.2664
     1 ->    3    -0.6607     0.4206     0.0611     0.7856
     1 ->    4     0.6120    -0.1739    -0.0222     0.6366
     2 ->    3     0.4798     0.6027     0.1244     0.7803
     2 ->    4     2.1877    -0.0406    -0.0504     2.1887
     3 ->    4    -0.0864    -0.3002    -0.0975     0.3272

Magnetic transition dipole moments and rotational strengths:

 Transition      Lx         Ly         Lz       R(len)     R(vel) (a.u.)
------------------------------------------------------------------------
 1 ->    2     0.1983    -0.2906     0.0783    -0.4457     0.0644
 1 ->    3     0.4724     0.3759     0.3104    -0.8181     0.1333
 1 ->    4     0.1193     0.0739     0.4049    -0.0547     0.0049

Electric transition quadrupole moments (Cartesian):

 Transition      Qxy        Qxz        Qyz        Qxx        Qyy        Qzz       norm (a.u.)
----------------------------------------------------------------------------------------------
 1 ->    2    -1.1340    -0.2011     0.0526   -10.9936     0.0833    -0.1018    11.0547
 1 ->    3    -0.2353     0.0910    -0.1460    -8.7294     0.0141    -0.0860     8.7347
 1 ->    4     0.1154    -0.0646     0.0835    -5.5104     0.2937    -0.2931     5.5282


|FINAL Target State Energy: -779.114823025551 a.u.
 Energy calculation finished, energy: -7.790998982E+02

Converting Cartesians to HDLC
 Wolfe conditions fulfilled, increasing trust radius
Testing convergence  in cycle   10
    Energy  3.1480E-04 Target: 5.0000E-04 converged?  yes
  Max step  3.4657E-02 Target: 4.0000E-03 converged?   no
  RMS step  7.7439E-03 Target: 2.6667E-03 converged?   no
  Max grad  2.1794E-03 Target: 1.0000E-03 converged?   no
  RMS grad  7.9489E-04 Target: 6.6667E-04 converged?   no
 Predicted step length 4.2517E-02
 Trust radius          5.0000E-01

Converting HDLC to Cartesians
 in gcp call
 n=          31
 coors(1) =   -9.34194758435497       -1.18773801301965     
  9.195460632644183E-002
 coors(2) =   -8.36620452926266       -1.71546074705871     
   2.43374849651092     
 elements:            7           6
 gcp_e =    1.00000000000000     
 echo:  F
 pbc:  F
 method =pbeh3c              
RMSD coordinate change for step 10 is  2.258e-02
DFTD Energy:    -0.0204517 hartree
gCP Energy:     0.0505600 hartree
| Total AOs: 314    Total MOs: 296
Setting up the DFT grid...
| time to set the grid = 0.46 s
DFT grid points: 356915 (11513 points/atom)

                      *** Start SCF Iterations ***

 Iter     DIIS Error       Energy change      Electrons        XC Energy           Energy        Time(s)
----------------------------------------------------------------------------------------------------------
Initial temperature is 0.250000
| Skip purify step
|    1     0.0106593581    -771.7561083018   126.0046540139   -63.7973667557    -771.7561083018     2.15  
|    2     0.0007182882      +0.0019958688   125.9999588875   -63.7955639558    -771.7541124330     2.01  
|    3     0.0011819551      +0.0000005211   125.9999588906   -63.7981912540    -771.7541119118     1.97  
|    4     0.0002111245      -0.0000420765   125.9999588842   -63.7965692995    -771.7541539883     1.95  
|    5     0.0001697973      -0.0000008382   125.9999588851   -63.7965661368    -771.7541548265     1.90  
|    6     0.0000475160      -0.0000012700   125.9999588826   -63.7966416397    -771.7541560965     1.86  
----------------------------------------------------------------------------------------------------------
FINAL ENERGY: -771.7541560965 a.u.
Fractional Occupation Entropy: 0.0000000000
Mermin Free Energy:            -771.7541560965
DISPERSION CONTRIBUTION TO ENERGY: -0.0204517408 a.u.
GCP BSSE CORRECTION: 0.0505600284 a.u.
HOMO-LUMO GAP: 1.512 eV
CENTER OF MASS: {-0.064278, -0.201991, 0.410432} ANGS
DIPOLE MOMENT: {-4.139263, -0.987575, -0.895067} (|D| = 4.348557) DEBYE

Running Mulliken population analysis...


  Restricted hh-TDA Parameters
--------------------------------------------
Number of occupied orbitals:            64
Number of virtual orbitals:            232
Number of molecular orbitals:          296
Number of basis functions:             314
Multiplicity of target state:      singlet

 Generating 2nd functional diffs
Reference energy:             -778.7867910915
Number of electrons:           127.9999582298
XC energy:                     -65.1095908745

      Davidson Diagonalization Parameters
-----------------------------------------------
Number of roots to find:                    4
Number of guess vectors:                   15
Maximum subspace size:                    300
Number of vectors to save:                  4
Collapse vectors per root:                  2
Number of CSFs:                          2080
Maximum Davidson iterations:              500
Residual convergence:                 1.0e-06
Orthogonality tolerance:              1.0e-12
Use incremental sigma vectors:             No

Davidson memory usage:  12.89 MB

Guess Vectors:
  64 &  64 : closed :    -0.483206
  64 &  63 :  open  :    -0.429207
  64 &  62 :  open  :    -0.409421
  63 &  63 : closed :    -0.375208
  64 &  61 :  open  :    -0.375006
  63 &  62 :  open  :    -0.355422
  62 &  62 : closed :    -0.335635
  63 &  61 :  open  :    -0.321007
  64 &  60 :  open  :    -0.301897
  62 &  61 :  open  :    -0.301221
  64 &  59 :  open  :    -0.297179
  61 &  61 : closed :    -0.266806
  64 &  56 :  open  :    -0.250497
  64 &  55 :  open  :    -0.248858
  63 &  60 :  open  :    -0.247898

  Root           Eigenvalue       Energy Change        Residual
-------------------------------------------------------------------
Iteration:    0   Subspace Size:   15
Root: 1:        -0.38979544        -0.38979544         0.03420077  
Root: 2:        -0.32532605        -0.32532605         0.03574058  
Root: 3:        -0.31103024        -0.31103024         0.03194363  
Root: 4:        -0.27536157        -0.27536157         0.04755354  

Iteration:    1   Subspace Size:   19
Root: 1:        -0.39182138        -0.00202594         0.00590680  
Root: 2:        -0.32814379        -0.00281775         0.00819858  
Root: 3:        -0.31304325        -0.00201301         0.00841979  
Root: 4:        -0.28033614        -0.00497457         0.01266802  

Iteration:    2   Subspace Size:   23
Root: 1:        -0.39188777        -0.00006640         0.00109821  
Root: 2:        -0.32827439        -0.00013060         0.00164788  
Root: 3:        -0.31319993        -0.00015668         0.00194438  
Root: 4:        -0.28071711        -0.00038097         0.00426545  

Iteration:    3   Subspace Size:   27
Root: 1:        -0.39189002        -0.00000224         0.00015021  
Root: 2:        -0.32827943        -0.00000504         0.00037156  
Root: 3:        -0.31320772        -0.00000779         0.00039070  
Root: 4:        -0.28076163        -0.00004452         0.00111973  

Iteration:    4   Subspace Size:   31
Root: 1:        -0.39189005        -0.00000003         0.00002287  
Root: 2:        -0.32827966        -0.00000023         0.00009693  
Root: 3:        -0.31320802        -0.00000030         0.00008255  
Root: 4:        -0.28076440        -0.00000277         0.00035689  

Iteration:    5   Subspace Size:   35
Root: 1:        -0.39189005        -0.00000000         0.00000323  
Root: 2:        -0.32827968        -0.00000002         0.00001880  
Root: 3:        -0.31320803        -0.00000001         0.00001587  
Root: 4:        -0.28076468        -0.00000028         0.00008839  

Iteration:    6   Subspace Size:   39
Root: 1:        -0.39189005        -0.00000000         0.00000044  Converged
Root: 2:        -0.32827968        -0.00000000         0.00000370  
Root: 3:        -0.31320803        -0.00000000         0.00000308  
Root: 4:        -0.28076469        -0.00000002         0.00002275  

Iteration:    7   Subspace Size:   42
Root: 1:        -0.39189005        -0.00000000         0.00000039  Converged
Root: 2:        -0.32827968        -0.00000000         0.00000066  Converged
Root: 3:        -0.31320803        -0.00000000         0.00000061  Converged
Root: 4:        -0.28076469        -0.00000000         0.00000535  

Iteration:    8   Subspace Size:   43
Root: 1:        -0.39189005        -0.00000000         0.00000037  Converged
Root: 2:        -0.32827968        -0.00000000         0.00000062  Converged
Root: 3:        -0.31320803        -0.00000000         0.00000056  Converged
Root: 4:        -0.28076469        -0.00000000         0.00000135  

Iteration:    9   Subspace Size:   44
Root: 1:        -0.39189005        -0.00000000         0.00000037  Converged
Root: 2:        -0.32827968        -0.00000000         0.00000061  Converged
Root: 3:        -0.31320803        -0.00000000         0.00000056  Converged
Root: 4:        -0.28076469        -0.00000000         0.00000028  Converged

Davidson converged in 9 iterations
44 sigma vectors were formed

      Davidson Diagonalization Parameters
-----------------------------------------------
Number of roots to find:                    4
Number of guess vectors:                   15
Maximum subspace size:                    300
Number of vectors to save:                  4
Collapse vectors per root:                  2
Number of CSFs:                          2016
Maximum Davidson iterations:              500
Residual convergence:                 1.0e-06
Orthogonality tolerance:              1.0e-12
Use incremental sigma vectors:             No

Davidson memory usage:  12.58 MB

Guess Vectors:
  64 &  63 :  open  :    -0.429207
  64 &  62 :  open  :    -0.409421
  64 &  61 :  open  :    -0.375006
  63 &  62 :  open  :    -0.355422
  63 &  61 :  open  :    -0.321007
  64 &  60 :  open  :    -0.301897
  62 &  61 :  open  :    -0.301221
  64 &  59 :  open  :    -0.297179
  64 &  56 :  open  :    -0.250497
  64 &  55 :  open  :    -0.248858
  63 &  60 :  open  :    -0.247898
  63 &  59 :  open  :    -0.243180
  64 &  57 :  open  :    -0.239829
  64 &  58 :  open  :    -0.237262
  62 &  60 :  open  :    -0.228112

  Root           Eigenvalue       Energy Change        Residual
-------------------------------------------------------------------
Iteration:    0   Subspace Size:   15
Root: 1:        -0.35395205        -0.35395205         0.02202648  
Root: 2:        -0.31995258        -0.31995258         0.01981005  
Root: 3:        -0.28651735        -0.28651735         0.02543623  
Root: 4:        -0.26278873        -0.26278873         0.02436353  

Iteration:    1   Subspace Size:   19
Root: 1:        -0.35511216        -0.00116011         0.00381948  
Root: 2:        -0.32093631        -0.00098372         0.00428183  
Root: 3:        -0.28864053        -0.00212318         0.00629684  
Root: 4:        -0.26428011        -0.00149138         0.00856234  

Iteration:    2   Subspace Size:   23
Root: 1:        -0.35515090        -0.00003873         0.00064824  
Root: 2:        -0.32097911        -0.00004280         0.00097612  
Root: 3:        -0.28872151        -0.00008098         0.00137785  
Root: 4:        -0.26443454        -0.00015443         0.00214618  

Iteration:    3   Subspace Size:   27
Root: 1:        -0.35515183        -0.00000094         0.00007920  
Root: 2:        -0.32098145        -0.00000234         0.00018491  
Root: 3:        -0.28872598        -0.00000447         0.00026329  
Root: 4:        -0.26444559        -0.00001105         0.00053091  

Iteration:    4   Subspace Size:   31
Root: 1:        -0.35515184        -0.00000001         0.00001105  
Root: 2:        -0.32098153        -0.00000008         0.00002895  
Root: 3:        -0.28872615        -0.00000017         0.00005292  
Root: 4:        -0.26444624        -0.00000065         0.00011052  

Iteration:    5   Subspace Size:   35
Root: 1:        -0.35515184        -0.00000000         0.00000148  
Root: 2:        -0.32098153        -0.00000000         0.00000444  
Root: 3:        -0.28872616        -0.00000001         0.00000912  
Root: 4:        -0.26444627        -0.00000003         0.00002499  

Iteration:    6   Subspace Size:   39
Root: 1:        -0.35515184        -0.00000000         0.00000019  Converged
Root: 2:        -0.32098153        -0.00000000         0.00000071  Converged
Root: 3:        -0.28872616        -0.00000000         0.00000151  
Root: 4:        -0.26444627        -0.00000000         0.00000576  

Iteration:    7   Subspace Size:   41
Root: 1:        -0.35515184        -0.00000000         0.00000018  Converged
Root: 2:        -0.32098153        -0.00000000         0.00000071  Converged
Root: 3:        -0.28872616        -0.00000000         0.00000025  Converged
Root: 4:        -0.26444627        -0.00000000         0.00000102  

Iteration:    8   Subspace Size:   42
Root: 1:        -0.35515184         0.00000000         0.00000018  Converged
Root: 2:        -0.32098153        -0.00000000         0.00000069  Converged
Root: 3:        -0.28872616        -0.00000000         0.00000023  Converged
Root: 4:        -0.26444627        -0.00000000         0.00000022  Converged

 in gcp call
 n=          31
 coors(1) =   -9.34194758435497       -1.18773801301965     
  9.195460632644183E-002
 coors(2) =   -8.36620452926266       -1.71546074705871     
   2.43374849651092     
 elements:            7           6
 gcp_e =   0.000000000000000E+000
 echo:  F
 pbc:  F
 method =pbeh3c              
Davidson converged in 8 iterations
42 sigma vectors were formed

Building Xtilde...

Building Z-vector RHS...

 Generating 2nd functional diffs
Solving CPSCF equations
Using DIIS solver

 Iter         Residual      
------  --------------------
    1      3.801623489140
    2      6.387878968830
    3      0.757991355041
    4      0.072822503278
    5      0.021616347102
    6      0.010496407451
    7      0.004172170477
    8      0.001364930741
    9      0.000328551255
   10      0.000146780068
   11      0.000049641608
   12      0.000024481328
   13      0.000008887383
   14      0.000003841447
   15      0.000001261183
   16      0.000000600096

CPSCF converged

Building X...

Computing grad Generating 2nd functional diffs
 Generating 2nd functional diffs
  Root   Mult.   Total Energy (a.u.)   Ex. Energy (a.u.)     Ex. Energy (eV)     Ex. Energy (nm)        Osc. (a.u.)  
-------------------------------------------------------------------------------------------------------------------
     1  singlet       -779.17868114
     2  triplet       -779.14194294          0.03673821          0.99969730       1240.21762599          0.00000000
     3  singlet       -779.11507077          0.06361037          1.73092600        716.28839680          0.25060257
     4  triplet       -779.10777262          0.07090852          1.92951861        642.56556161          0.00000000
     5  singlet       -779.09999912          0.07868202          2.14104630        579.08238989          0.15852935
     6  triplet       -779.07551725          0.10316390          2.80723196        441.66005027          0.00000000
     7  singlet       -779.06755578          0.11112536          3.02387434        410.01776843          0.07372857
     8  triplet       -779.05123736          0.12744378          3.46792107        357.51742363          0.00000000

Singlet  1: Largest CI coefficients:
  64  &  64 : closed :   0.980561
  63  &  63 : closed :  -0.141574

Triplet  2: Largest CI coefficients:
  63  &  64 :  open  :  -0.698112
  64  &  63 :  open  :   0.698112

Singlet  3: Largest CI coefficients:
  63  &  64 :  open  :  -0.591589
  64  &  63 :  open  :  -0.591589
  62  &  64 :  open  :  -0.333545
  64  &  62 :  open  :  -0.333545
  62  &  63 :  open  :  -0.138433
  63  &  62 :  open  :  -0.138433
  61  &  61 : closed :  -0.110160

Triplet  4: Largest CI coefficients:
  62  &  64 :  open  :  -0.648028
  64  &  62 :  open  :   0.648028
  62  &  63 :  open  :  -0.255632
  63  &  62 :  open  :   0.255632

Singlet  5: Largest CI coefficients:
  62  &  64 :  open  :   0.485763
  64  &  62 :  open  :   0.485763
  63  &  64 :  open  :  -0.306242
  64  &  63 :  open  :  -0.306242
  63  &  63 : closed :   0.277095
  62  &  63 :  open  :   0.230723
  63  &  62 :  open  :   0.230723
  61  &  64 :  open  :   0.228657
  64  &  61 :  open  :   0.228657
  62  &  62 : closed :  -0.134287

Triplet  6: Largest CI coefficients:
  61  &  64 :  open  :  -0.640928
  64  &  61 :  open  :   0.640928
  62  &  63 :  open  :  -0.247101
  63  &  62 :  open  :   0.247101
  62  &  64 :  open  :   0.127053
  64  &  62 :  open  :  -0.127053

Singlet  7: Largest CI coefficients:
  63  &  63 : closed :  -0.789220
  62  &  64 :  open  :   0.248592
  64  &  62 :  open  :   0.248592
  61  &  64 :  open  :  -0.207271
  64  &  61 :  open  :  -0.207271
  63  &  64 :  open  :  -0.189432
  64  &  63 :  open  :  -0.189432
  61  &  61 : closed :   0.114184
  64  &  64 : closed :  -0.106591
  61  &  63 :  open  :  -0.105367
  63  &  61 :  open  :  -0.105367

Triplet  8: Largest CI coefficients:
  62  &  63 :  open  :   0.529504
  63  &  62 :  open  :  -0.529504
  61  &  62 :  open  :   0.273386
  62  &  61 :  open  :  -0.273386
  61  &  64 :  open  :  -0.237496
  64  &  61 :  open  :   0.237496
  61  &  63 :  open  :   0.221127
  63  &  61 :  open  :  -0.221127
  62  &  64 :  open  :  -0.177586
  64  &  62 :  open  :   0.177586

Singlet state dipole moments:

  Root       Dx         Dy         Dz         |D|  (Debye)
------------------------------------------------------------
     1    -6.3623     1.3472    -1.1012     6.5960
     2    -6.4784     1.0631    -1.0004     6.6408
     3    -5.5035    -0.8200    -1.3439     5.7243
     4   -15.0671     2.1518    -0.7779    15.2398

Triplet state dipole moments:

  Root       Dx         Dy         Dz         |D|  (Debye)
------------------------------------------------------------
     1   -10.2442     1.6510    -1.0121    10.4256
     2    -4.9164    -2.0713    -1.3736     5.5089
     3    -5.0540     2.3388    -0.3010     5.5770
     4    -1.1946    -0.6748    -1.2798     1.8763

Transition dipole moments between singlet states:

    Transition       Tx         Ty         Tz         |T| (a.u.)
------------------------------------------------------------------
     1 ->    2     2.4277     0.1258    -0.0066     2.4309
     1 ->    3     1.7379     0.0346    -0.0261     1.7385
     1 ->    4     0.9300    -0.3503    -0.0871     0.9976
     2 ->    3    -0.0867     1.0015     0.0803     1.0084
     2 ->    4    -2.5296     0.0636    -0.0096     2.5304
     3 ->    4    -0.3406    -0.0130    -0.0351     0.3426

Transition dipole moments between triplet states:

    Transition       Tx         Ty         Tz         |T| (a.u.)
------------------------------------------------------------------
     1 ->    2     0.1868    -0.1735     0.0214     0.2559
     1 ->    3     0.6968    -0.4153    -0.0637     0.8137
     1 ->    4     0.6416    -0.1703    -0.0235     0.6642
     2 ->    3    -0.4722    -0.6172    -0.1310     0.7881
     2 ->    4     2.1830    -0.0371    -0.0539     2.1840
     3 ->    4     0.0829     0.3005     0.1018     0.3279

Magnetic transition dipole moments and rotational strengths:

 Transition      Lx         Ly         Lz       R(len)     R(vel) (a.u.)
------------------------------------------------------------------------
 1 ->    2     0.2023    -0.2914     0.0780    -0.4540     0.0656
 1 ->    3     0.4717     0.3683     0.3199    -0.8242     0.1350
 1 ->    4     0.1192     0.0688     0.4111    -0.0510     0.0036

Electric transition quadrupole moments (Cartesian):

 Transition      Qxy        Qxz        Qyz        Qxx        Qyy        Qzz       norm (a.u.)
----------------------------------------------------------------------------------------------
 1 ->    2    -1.1234    -0.1942     0.0530   -11.0127     0.0980    -0.1067    11.0727
 1 ->    3    -0.2474     0.0882    -0.1435    -8.8107     0.0195    -0.0978     8.8164
 1 ->    4     0.1424    -0.0712     0.0890    -5.3701     0.2911    -0.3016     5.3895


|FINAL Target State Energy: -779.115070770324 a.u.
 Energy calculation finished, energy: -7.790999991E+02

Converting Cartesians to HDLC
 Wolfe conditions fulfilled, increasing trust radius
Testing convergence  in cycle   11
    Energy  1.0094E-04 Target: 5.0000E-04 converged?  yes
  Max step  2.0211E-02 Target: 4.0000E-03 converged?   no
  RMS step  4.5583E-03 Target: 2.6667E-03 converged?   no
  Max grad  1.6573E-03 Target: 1.0000E-03 converged?   no
  RMS grad  4.4159E-04 Target: 6.6667E-04 converged?  yes
 Predicted step length 2.5704E-02
 Trust radius          5.0000E-01

Converting HDLC to Cartesians
 in gcp call
 n=          31
 coors(1) =   -9.32716993200246       -1.19503977428037     
  8.877235769468057E-002
 coors(2) =   -8.36046796645837       -1.70248324931772     
   2.43971844276996     
 elements:            7           6
 gcp_e =    1.00000000000000     
 echo:  F
 pbc:  F
 method =pbeh3c              
RMSD coordinate change for step 11 is  1.780e-02
DFTD Energy:    -0.0204610 hartree
gCP Energy:     0.0505646 hartree
| Total AOs: 314    Total MOs: 296
Setting up the DFT grid...
| time to set the grid = 0.41 s
DFT grid points: 356915 (11513 points/atom)

                      *** Start SCF Iterations ***

 Iter     DIIS Error       Energy change      Electrons        XC Energy           Energy        Time(s)
----------------------------------------------------------------------------------------------------------
Initial temperature is 0.250000
| Skip purify step
|    1     0.0061227124    -771.7535011395   126.0004640527   -63.7963981481    -771.7535011395     2.05  
|    2     0.0008179866      -0.0010160735   125.9999632658   -63.7952506700    -771.7545172130     1.87  
|    3     0.0014445558      +0.0000076917   125.9999632358   -63.7974715406    -771.7545095213     1.82  
|    4     0.0000949438      -0.0000357651   125.9999632482   -63.7958797757    -771.7545452864     1.81  
|    5     0.0001133892      -0.0000001814   125.9999632452   -63.7960722868    -771.7545454678     1.68  
|    6     0.0000383500      -0.0000003234   125.9999632456   -63.7960317562    -771.7545457913     1.67  
----------------------------------------------------------------------------------------------------------
FINAL ENERGY: -771.7545457913 a.u.
Fractional Occupation Entropy: 0.0000000000
Mermin Free Energy:            -771.7545457913
DISPERSION CONTRIBUTION TO ENERGY: -0.0204609975 a.u.
GCP BSSE CORRECTION: 0.0505646041 a.u.
HOMO-LUMO GAP: 1.514 eV
CENTER OF MASS: {-0.065681, -0.199082, 0.411144} ANGS
DIPOLE MOMENT: {-4.087039, -1.077946, -0.911244} (|D| = 4.323913) DEBYE

Running Mulliken population analysis...


  Restricted hh-TDA Parameters
--------------------------------------------
Number of occupied orbitals:            64
Number of virtual orbitals:            232
Number of molecular orbitals:          296
Number of basis functions:             314
Multiplicity of target state:      singlet

 Generating 2nd functional diffs
Reference energy:             -778.7870831945
Number of electrons:           127.9999626615
XC energy:                     -65.1089682736

      Davidson Diagonalization Parameters
-----------------------------------------------
Number of roots to find:                    4
Number of guess vectors:                   15
Maximum subspace size:                    300
Number of vectors to save:                  4
Collapse vectors per root:                  2
Number of CSFs:                          2080
Maximum Davidson iterations:              500
Residual convergence:                 1.0e-06
Orthogonality tolerance:              1.0e-12
Use incremental sigma vectors:             No

Davidson memory usage:  12.89 MB

Guess Vectors:
  64 &  64 : closed :    -0.483515
  64 &  63 :  open  :    -0.429406
  64 &  62 :  open  :    -0.409048
  63 &  63 : closed :    -0.375298
  64 &  61 :  open  :    -0.375020
  63 &  62 :  open  :    -0.354939
  62 &  62 : closed :    -0.334580
  63 &  61 :  open  :    -0.320911
  64 &  60 :  open  :    -0.301602
  62 &  61 :  open  :    -0.300552
  64 &  59 :  open  :    -0.297463
  61 &  61 : closed :    -0.266525
  64 &  56 :  open  :    -0.249658
  64 &  55 :  open  :    -0.249265
  63 &  60 :  open  :    -0.247494

  Root           Eigenvalue       Energy Change        Residual
-------------------------------------------------------------------
Iteration:    0   Subspace Size:   15
Root: 1:        -0.39012463        -0.39012463         0.03424342  
Root: 2:        -0.32538380        -0.32538380         0.03591682  
Root: 3:        -0.31073341        -0.31073341         0.03200873  
Root: 4:        -0.27550989        -0.27550989         0.04770219  

Iteration:    1   Subspace Size:   19
Root: 1:        -0.39215228        -0.00202765         0.00593391  
Root: 2:        -0.32821791        -0.00283412         0.00818949  
Root: 3:        -0.31275910        -0.00202570         0.00849526  
Root: 4:        -0.28051779        -0.00500790         0.01262500  

Iteration:    2   Subspace Size:   23
Root: 1:        -0.39221920        -0.00006692         0.00109923  
Root: 2:        -0.32834821        -0.00013030         0.00163612  
Root: 3:        -0.31291939        -0.00016028         0.00194729  
Root: 4:        -0.28089631        -0.00037852         0.00425104  

Iteration:    3   Subspace Size:   27
Root: 1:        -0.39222145        -0.00000225         0.00015174  
Root: 2:        -0.32835318        -0.00000497         0.00036309  
Root: 3:        -0.31292724        -0.00000785         0.00039019  
Root: 4:        -0.28094069        -0.00004439         0.00112608  

Iteration:    4   Subspace Size:   31
Root: 1:        -0.39222149        -0.00000004         0.00002317  
Root: 2:        -0.32835340        -0.00000022         0.00009494  
Root: 3:        -0.31292754        -0.00000030         0.00008320  
Root: 4:        -0.28094349        -0.00000280         0.00036493  

Iteration:    5   Subspace Size:   35
Root: 1:        -0.39222149        -0.00000000         0.00000325  
Root: 2:        -0.32835341        -0.00000001         0.00001848  
Root: 3:        -0.31292755        -0.00000001         0.00001603  
Root: 4:        -0.28094378        -0.00000029         0.00008850  

Iteration:    6   Subspace Size:   39
Root: 1:        -0.39222149        -0.00000000         0.00000044  Converged
Root: 2:        -0.32835341        -0.00000000         0.00000358  
Root: 3:        -0.31292755        -0.00000000         0.00000314  
Root: 4:        -0.28094380        -0.00000002         0.00002246  

Iteration:    7   Subspace Size:   42
Root: 1:        -0.39222149        -0.00000000         0.00000039  Converged
Root: 2:        -0.32835341        -0.00000000         0.00000064  Converged
Root: 3:        -0.31292755        -0.00000000         0.00000062  Converged
Root: 4:        -0.28094380        -0.00000000         0.00000538  

Iteration:    8   Subspace Size:   43
Root: 1:        -0.39222149        -0.00000000         0.00000037  Converged
Root: 2:        -0.32835341        -0.00000000         0.00000060  Converged
Root: 3:        -0.31292755        -0.00000000         0.00000058  Converged
Root: 4:        -0.28094380        -0.00000000         0.00000135  

Iteration:    9   Subspace Size:   44
Root: 1:        -0.39222149         0.00000000         0.00000037  Converged
Root: 2:        -0.32835341        -0.00000000         0.00000059  Converged
Root: 3:        -0.31292755        -0.00000000         0.00000057  Converged
Root: 4:        -0.28094380        -0.00000000         0.00000027  Converged

Davidson converged in 9 iterations
44 sigma vectors were formed

      Davidson Diagonalization Parameters
-----------------------------------------------
Number of roots to find:                    4
Number of guess vectors:                   15
Maximum subspace size:                    300
Number of vectors to save:                  4
Collapse vectors per root:                  2
Number of CSFs:                          2016
Maximum Davidson iterations:              500
Residual convergence:                 1.0e-06
Orthogonality tolerance:              1.0e-12
Use incremental sigma vectors:             No

Davidson memory usage:  12.58 MB

Guess Vectors:
  64 &  63 :  open  :    -0.429406
  64 &  62 :  open  :    -0.409048
  64 &  61 :  open  :    -0.375020
  63 &  62 :  open  :    -0.354939
  63 &  61 :  open  :    -0.320911
  64 &  60 :  open  :    -0.301602
  62 &  61 :  open  :    -0.300552
  64 &  59 :  open  :    -0.297463
  64 &  56 :  open  :    -0.249658
  64 &  55 :  open  :    -0.249265
  63 &  60 :  open  :    -0.247494
  63 &  59 :  open  :    -0.243354
  64 &  57 :  open  :    -0.240371
  64 &  58 :  open  :    -0.237490
  62 &  60 :  open  :    -0.227135

  Root           Eigenvalue       Energy Change        Residual
-------------------------------------------------------------------
Iteration:    0   Subspace Size:   15
Root: 1:        -0.35409036        -0.35409036         0.02206718  
Root: 2:        -0.31977838        -0.31977838         0.01989845  
Root: 3:        -0.28649346        -0.28649346         0.02537741  
Root: 4:        -0.26230190        -0.26230190         0.02444336  

Iteration:    1   Subspace Size:   19
Root: 1:        -0.35525302        -0.00116266         0.00381955  
Root: 2:        -0.32077110        -0.00099272         0.00429242  
Root: 3:        -0.28859314        -0.00209967         0.00628897  
Root: 4:        -0.26380686        -0.00150496         0.00847682  

Iteration:    2   Subspace Size:   23
Root: 1:        -0.35529176        -0.00003875         0.00064900  
Root: 2:        -0.32081416        -0.00004306         0.00097285  
Root: 3:        -0.28867443        -0.00008129         0.00139329  
Root: 4:        -0.26395860        -0.00015174         0.00215114  

Iteration:    3   Subspace Size:   27
Root: 1:        -0.35529270        -0.00000093         0.00007931  
Root: 2:        -0.32081648        -0.00000232         0.00018145  
Root: 3:        -0.28867900        -0.00000457         0.00026512  
Root: 4:        -0.26396969        -0.00001109         0.00053280  

Iteration:    4   Subspace Size:   31
Root: 1:        -0.35529271        -0.00000001         0.00001111  
Root: 2:        -0.32081656        -0.00000008         0.00002864  
Root: 3:        -0.28867917        -0.00000017         0.00005283  
Root: 4:        -0.26397034        -0.00000065         0.00011182  

Iteration:    5   Subspace Size:   35
Root: 1:        -0.35529271        -0.00000000         0.00000148  
Root: 2:        -0.32081656        -0.00000000         0.00000443  
Root: 3:        -0.28867918        -0.00000001         0.00000914  
Root: 4:        -0.26397037        -0.00000003         0.00002534  

Iteration:    6   Subspace Size:   39
Root: 1:        -0.35529271        -0.00000000         0.00000019  Converged
Root: 2:        -0.32081656        -0.00000000         0.00000071  Converged
Root: 3:        -0.28867918        -0.00000000         0.00000157  
Root: 4:        -0.26397037        -0.00000000         0.00000582  

Iteration:    7   Subspace Size:   41
Root: 1:        -0.35529271        -0.00000000         0.00000018  Converged
Root: 2:        -0.32081656        -0.00000000         0.00000071  Converged
Root: 3:        -0.28867918        -0.00000000         0.00000027  Converged
Root: 4:        -0.26397037        -0.00000000         0.00000103  

Iteration:    8   Subspace Size:   42
Root: 1:        -0.35529271        -0.00000000         0.00000018  Converged
Root: 2:        -0.32081656        -0.00000000         0.00000070  Converged
Root: 3:        -0.28867918        -0.00000000         0.00000024  Converged
Root: 4:        -0.26397037        -0.00000000         0.00000021  Converged

 in gcp call
 n=          31
 coors(1) =   -9.32716993200246       -1.19503977428037     
  8.877235769468057E-002
 coors(2) =   -8.36046796645837       -1.70248324931772     
   2.43971844276996     
 elements:            7           6
 gcp_e =   0.000000000000000E+000
 echo:  F
 pbc:  F
 method =pbeh3c              
Davidson converged in 8 iterations
42 sigma vectors were formed

Building Xtilde...

Building Z-vector RHS...

 Generating 2nd functional diffs
Solving CPSCF equations
Using DIIS solver

 Iter         Residual      
------  --------------------
    1      3.789969581953
    2      6.360888702008
    3      0.759687635039
    4      0.072687711320
    5      0.021631549193
    6      0.010493045939
    7      0.004181811143
    8      0.001367460036
    9      0.000328449141
   10      0.000146003450
   11      0.000049155525
   12      0.000024416925
   13      0.000008873263
   14      0.000003801948
   15      0.000001259503
   16      0.000000583343

CPSCF converged

Building X...

Computing grad Generating 2nd functional diffs
 Generating 2nd functional diffs
  Root   Mult.   Total Energy (a.u.)   Ex. Energy (a.u.)     Ex. Energy (eV)     Ex. Energy (nm)        Osc. (a.u.)  
-------------------------------------------------------------------------------------------------------------------
     1  singlet       -779.17930468
     2  triplet       -779.14237590          0.03692878          1.00488301       1233.81746550          0.00000000
     3  singlet       -779.11543661          0.06386807          1.73793839        713.39825107          0.25384392
     4  triplet       -779.10789975          0.07140493          1.94302667        638.09839994          0.00000000
     5  singlet       -779.10001075          0.07929394          2.15769740        574.61357060          0.16065881
     6  triplet       -779.07576237          0.10354231          2.81752917        440.04591690          0.00000000
     7  singlet       -779.06802699          0.11127769          3.02801951        409.45647896          0.07441441
     8  triplet       -779.05105357          0.12825111          3.48988978        355.26686658          0.00000000

Singlet  1: Largest CI coefficients:
  64  &  64 : closed :   0.980852
  63  &  63 : closed :  -0.141081

Triplet  2: Largest CI coefficients:
  63  &  64 :  open  :  -0.698144
  64  &  63 :  open  :   0.698144

Singlet  3: Largest CI coefficients:
  63  &  64 :  open  :  -0.593895
  64  &  63 :  open  :  -0.593895
  62  &  64 :  open  :  -0.331147
  64  &  62 :  open  :  -0.331147
  62  &  63 :  open  :  -0.135511
  63  &  62 :  open  :  -0.135511
  61  &  61 : closed :  -0.109212

Triplet  4: Largest CI coefficients:
  62  &  64 :  open  :   0.649217
  64  &  62 :  open  :  -0.649217
  62  &  63 :  open  :   0.251646
  63  &  62 :  open  :  -0.251646

Singlet  5: Largest CI coefficients:
  62  &  64 :  open  :   0.485948
  64  &  62 :  open  :   0.485948
  63  &  64 :  open  :  -0.303550
  64  &  63 :  open  :  -0.303550
  63  &  63 : closed :   0.279522
  61  &  64 :  open  :   0.232716
  64  &  61 :  open  :   0.232716
  62  &  63 :  open  :   0.227924
  63  &  62 :  open  :   0.227924
  62  &  62 : closed :  -0.135715

Triplet  6: Largest CI coefficients:
  61  &  64 :  open  :   0.640492
  64  &  61 :  open  :  -0.640492
  62  &  63 :  open  :   0.247187
  63  &  62 :  open  :  -0.247187
  62  &  64 :  open  :  -0.129554
  64  &  62 :  open  :   0.129554

Singlet  7: Largest CI coefficients:
  63  &  63 : closed :  -0.788770
  62  &  64 :  open  :   0.251944
  64  &  62 :  open  :   0.251944
  61  &  64 :  open  :  -0.207850
  64  &  61 :  open  :  -0.207850
  63  &  64 :  open  :  -0.188374
  64  &  63 :  open  :  -0.188374
  61  &  61 : closed :   0.114469
  64  &  64 : closed :  -0.107377
  61  &  63 :  open  :  -0.104961
  63  &  61 :  open  :  -0.104961

Triplet  8: Largest CI coefficients:
  62  &  63 :  open  :  -0.529330
  63  &  62 :  open  :   0.529330
  61  &  62 :  open  :  -0.271594
  62  &  61 :  open  :   0.271594
  61  &  64 :  open  :   0.237485
  64  &  61 :  open  :  -0.237485
  61  &  63 :  open  :  -0.226129
  63  &  61 :  open  :   0.226129
  62  &  64 :  open  :   0.174030
  64  &  62 :  open  :  -0.174030

Singlet state dipole moments:

  Root       Dx         Dy         Dz         |D|  (Debye)
------------------------------------------------------------
     1    -6.3715     1.3495    -1.0930     6.6039
     2    -6.4923     1.0781    -0.9973     6.6563
     3    -5.4902    -0.8419    -1.3520     5.7166
     4   -15.0288     2.1626    -0.7595    15.2026

Triplet state dipole moments:

  Root       Dx         Dy         Dz         |D|  (Debye)
------------------------------------------------------------
     1   -10.2191     1.6519    -1.0046    10.4004
     2    -4.8848    -2.0577    -1.3814     5.4776
     3    -5.0734     2.3512    -0.2839     5.5989
     4    -1.2136    -0.6814    -1.2910     1.8983

Transition dipole moments between singlet states:

    Transition       Tx         Ty         Tz         |T| (a.u.)
------------------------------------------------------------------
     1 ->    2     2.4380     0.1335    -0.0069     2.4417
     1 ->    3     1.7428     0.0355    -0.0259     1.7433
     1 ->    4     0.9340    -0.3500    -0.0910     1.0015
     2 ->    3    -0.0904     1.0011     0.0839     1.0087
     2 ->    4    -2.5334     0.0565    -0.0088     2.5340
     3 ->    4    -0.3423    -0.0191    -0.0350     0.3446

Transition dipole moments between triplet states:

    Transition       Tx         Ty         Tz         |T| (a.u.)
------------------------------------------------------------------
     1 ->    2    -0.1864     0.1736    -0.0202     0.2556
     1 ->    3    -0.7162     0.4090     0.0638     0.8272
     1 ->    4    -0.6659     0.1657     0.0232     0.6866
     2 ->    3    -0.4620    -0.6363    -0.1375     0.7982
     2 ->    4     2.1889    -0.0330    -0.0544     2.1898
     3 ->    4     0.0885     0.3009     0.1039     0.3304

Magnetic transition dipole moments and rotational strengths:

 Transition      Lx         Ly         Lz       R(len)     R(vel) (a.u.)
------------------------------------------------------------------------
 1 ->    2     0.2066    -0.2894     0.0836    -0.4646     0.0673
 1 ->    3     0.4704     0.3628     0.3289    -0.8242     0.1362
 1 ->    4     0.1195     0.0674     0.4150    -0.0502     0.0032

Electric transition quadrupole moments (Cartesian):

 Transition      Qxy        Qxz        Qyz        Qxx        Qyy        Qzz       norm (a.u.)
----------------------------------------------------------------------------------------------
 1 ->    2    -1.1208    -0.1929     0.0512   -11.1028     0.1107    -0.1104    11.1621
 1 ->    3    -0.2449     0.0856    -0.1441    -8.8265     0.0202    -0.1082     8.8322
 1 ->    4     0.1834    -0.0647     0.0871    -5.2305     0.2756    -0.3049     5.2510


|FINAL Target State Energy: -779.115436609083 a.u.
 Energy calculation finished, energy: -7.791000107E+02

Converting Cartesians to HDLC
 Wolfe conditions fulfilled, increasing trust radius
Testing convergence  in cycle   12
    Energy  1.1623E-05 Target: 5.0000E-04 converged?  yes
  Max step  1.1151E-02 Target: 4.0000E-03 converged?   no
  RMS step  2.7557E-03 Target: 2.6667E-03 converged?   no
  Max grad  1.0386E-03 Target: 1.0000E-03 converged?   no
  RMS grad  3.7070E-04 Target: 6.6667E-04 converged?  yes
 Predicted step length 3.2632E-02
 Trust radius          5.0000E-01

Converting HDLC to Cartesians
 in gcp call
 n=          31
 coors(1) =   -9.30299784508883       -1.20501624960403     
  8.329543086959143E-002
 coors(2) =   -8.35354240084784       -1.68414355858119     
   2.44718626430670     
 elements:            7           6
 gcp_e =    1.00000000000000     
 echo:  F
 pbc:  F
 method =pbeh3c              
RMSD coordinate change for step 12 is  2.620e-02
DFTD Energy:    -0.0204714 hartree
gCP Energy:     0.0505602 hartree
| Total AOs: 314    Total MOs: 296
Setting up the DFT grid...
| time to set the grid = 0.37 s
DFT grid points: 356895 (11512 points/atom)

                      *** Start SCF Iterations ***

 Iter     DIIS Error       Energy change      Electrons        XC Energy           Energy        Time(s)
----------------------------------------------------------------------------------------------------------
Initial temperature is 0.250000
| Skip purify step
|    1     0.0088053870    -771.7523089968   125.9984605393   -63.7950314773    -771.7523089968     1.90  
|    2     0.0006928113      -0.0023623335   125.9999690541   -63.7957407267    -771.7546713304     1.73  
|    3     0.0010617216      +0.0000025395   125.9999689553   -63.7957982296    -771.7546687908     1.70  
|    4     0.0001596525      -0.0000354503   125.9999689977   -63.7954170958    -771.7547042412     1.58  
|    5     0.0001105732      -0.0000008554   125.9999689875   -63.7955925399    -771.7547050965     1.70  
|    6     0.0000384269      -0.0000010043   125.9999689896   -63.7956496321    -771.7547061008     1.77  
----------------------------------------------------------------------------------------------------------
FINAL ENERGY: -771.7547061008 a.u.
Fractional Occupation Entropy: 0.0000000000
Mermin Free Energy:            -771.7547061008
DISPERSION CONTRIBUTION TO ENERGY: -0.0204714225 a.u.
GCP BSSE CORRECTION: 0.0505601842 a.u.
HOMO-LUMO GAP: 1.525 eV
CENTER OF MASS: {-0.068226, -0.194817, 0.413354} ANGS
DIPOLE MOMENT: {-4.077802, -1.204702, -0.963451} (|D| = 4.359818) DEBYE

Running Mulliken population analysis...


  Restricted hh-TDA Parameters
--------------------------------------------
Number of occupied orbitals:            64
Number of virtual orbitals:            232
Number of molecular orbitals:          296
Number of basis functions:             314
Multiplicity of target state:      singlet

 Generating 2nd functional diffs
Reference energy:             -778.7870263968
Number of electrons:           127.9999684974
XC energy:                     -65.1085780754

      Davidson Diagonalization Parameters
-----------------------------------------------
Number of roots to find:                    4
Number of guess vectors:                   15
Maximum subspace size:                    300
Number of vectors to save:                  4
Collapse vectors per root:                  2
Number of CSFs:                          2080
Maximum Davidson iterations:              500
Residual convergence:                 1.0e-06
Orthogonality tolerance:              1.0e-12
Use incremental sigma vectors:             No

Davidson memory usage:  12.89 MB

Guess Vectors:
  64 &  64 : closed :    -0.484364
  64 &  63 :  open  :    -0.429759
  64 &  62 :  open  :    -0.409568
  64 &  61 :  open  :    -0.375557
  63 &  63 : closed :    -0.375153
  63 &  62 :  open  :    -0.354963
  62 &  62 : closed :    -0.334772
  63 &  61 :  open  :    -0.320951
  64 &  60 :  open  :    -0.302046
  62 &  61 :  open  :    -0.300761
  64 &  59 :  open  :    -0.298320
  61 &  61 : closed :    -0.266749
  64 &  55 :  open  :    -0.250278
  64 &  56 :  open  :    -0.249944
  63 &  60 :  open  :    -0.247441

  Root           Eigenvalue       Energy Change        Residual
-------------------------------------------------------------------
Iteration:    0   Subspace Size:   15
Root: 1:        -0.39078397        -0.39078397         0.03428535  
Root: 2:        -0.32579388        -0.32579388         0.03591915  
Root: 3:        -0.31088960        -0.31088960         0.03209599  
Root: 4:        -0.27567786        -0.27567786         0.04766489  

Iteration:    1   Subspace Size:   19
Root: 1:        -0.39281365        -0.00202968         0.00595467  
Root: 2:        -0.32862246        -0.00282858         0.00819138  
Root: 3:        -0.31293292        -0.00204332         0.00858252  
Root: 4:        -0.28068781        -0.00500995         0.01266281  

Iteration:    2   Subspace Size:   23
Root: 1:        -0.39288094        -0.00006730         0.00110448  
Root: 2:        -0.32875324        -0.00013078         0.00162917  
Root: 3:        -0.31309720        -0.00016428         0.00195944  
Root: 4:        -0.28106938        -0.00038157         0.00425896  

Iteration:    3   Subspace Size:   27
Root: 1:        -0.39288321        -0.00000226         0.00015292  
Root: 2:        -0.32875817        -0.00000494         0.00035963  
Root: 3:        -0.31310518        -0.00000798         0.00039430  
Root: 4:        -0.28111397        -0.00004459         0.00111227  

Iteration:    4   Subspace Size:   31
Root: 1:        -0.39288324        -0.00000004         0.00002329  
Root: 2:        -0.32875839        -0.00000021         0.00009467  
Root: 3:        -0.31310549        -0.00000031         0.00008523  
Root: 4:        -0.28111670        -0.00000273         0.00036013  

Iteration:    5   Subspace Size:   35
Root: 1:        -0.39288324        -0.00000000         0.00000326  
Root: 2:        -0.32875840        -0.00000001         0.00001843  
Root: 3:        -0.31310550        -0.00000001         0.00001648  
Root: 4:        -0.28111698        -0.00000028         0.00008862  

Iteration:    6   Subspace Size:   39
Root: 1:        -0.39288324        -0.00000000         0.00000044  Converged
Root: 2:        -0.32875840        -0.00000000         0.00000352  
Root: 3:        -0.31310550        -0.00000000         0.00000323  
Root: 4:        -0.28111700        -0.00000002         0.00002233  

Iteration:    7   Subspace Size:   42
Root: 1:        -0.39288324        -0.00000000         0.00000039  Converged
Root: 2:        -0.32875840        -0.00000000         0.00000062  Converged
Root: 3:        -0.31310550        -0.00000000         0.00000064  Converged
Root: 4:        -0.28111700        -0.00000000         0.00000546  

Iteration:    8   Subspace Size:   43
Root: 1:        -0.39288324        -0.00000000         0.00000038  Converged
Root: 2:        -0.32875840        -0.00000000         0.00000060  Converged
Root: 3:        -0.31310550        -0.00000000         0.00000060  Converged
Root: 4:        -0.28111700        -0.00000000         0.00000137  

Iteration:    9   Subspace Size:   44
Root: 1:        -0.39288324        -0.00000000         0.00000038  Converged
Root: 2:        -0.32875840        -0.00000000         0.00000059  Converged
Root: 3:        -0.31310550        -0.00000000         0.00000059  Converged
Root: 4:        -0.28111700        -0.00000000         0.00000027  Converged

Davidson converged in 9 iterations
44 sigma vectors were formed

      Davidson Diagonalization Parameters
-----------------------------------------------
Number of roots to find:                    4
Number of guess vectors:                   15
Maximum subspace size:                    300
Number of vectors to save:                  4
Collapse vectors per root:                  2
Number of CSFs:                          2016
Maximum Davidson iterations:              500
Residual convergence:                 1.0e-06
Orthogonality tolerance:              1.0e-12
Use incremental sigma vectors:             No

Davidson memory usage:  12.58 MB

Guess Vectors:
  64 &  63 :  open  :    -0.429759
  64 &  62 :  open  :    -0.409568
  64 &  61 :  open  :    -0.375557
  63 &  62 :  open  :    -0.354963
  63 &  61 :  open  :    -0.320951
  64 &  60 :  open  :    -0.302046
  62 &  61 :  open  :    -0.300761
  64 &  59 :  open  :    -0.298320
  64 &  55 :  open  :    -0.250278
  64 &  56 :  open  :    -0.249944
  63 &  60 :  open  :    -0.247441
  63 &  59 :  open  :    -0.243715
  64 &  57 :  open  :    -0.240622
  64 &  58 :  open  :    -0.238188
  62 &  60 :  open  :    -0.227250

  Root           Eigenvalue       Energy Change        Residual
-------------------------------------------------------------------
Iteration:    0   Subspace Size:   15
Root: 1:        -0.35432070        -0.35432070         0.02211799  
Root: 2:        -0.32013179        -0.32013179         0.01995459  
Root: 3:        -0.28694836        -0.28694836         0.02535235  
Root: 4:        -0.26239465        -0.26239465         0.02444540  

Iteration:    1   Subspace Size:   19
Root: 1:        -0.35549012        -0.00116942         0.00383637  
Root: 2:        -0.32113162        -0.00099983         0.00429460  
Root: 3:        -0.28904024        -0.00209189         0.00628160  
Root: 4:        -0.26390369        -0.00150904         0.00843135  

Iteration:    2   Subspace Size:   23
Root: 1:        -0.35552920        -0.00003908         0.00065154  
Root: 2:        -0.32117464        -0.00004301         0.00097238  
Root: 3:        -0.28912148        -0.00008124         0.00140578  
Root: 4:        -0.26405431        -0.00015063         0.00215543  

Iteration:    3   Subspace Size:   27
Root: 1:        -0.35553014        -0.00000094         0.00007952  
Root: 2:        -0.32117695        -0.00000231         0.00018130  
Root: 3:        -0.28912615        -0.00000467         0.00026740  
Root: 4:        -0.26406548        -0.00001116         0.00053653  

Iteration:    4   Subspace Size:   31
Root: 1:        -0.35553015        -0.00000001         0.00001121  
Root: 2:        -0.32117702        -0.00000008         0.00002871  
Root: 3:        -0.28912632        -0.00000017         0.00005287  
Root: 4:        -0.26406615        -0.00000067         0.00011398  

Iteration:    5   Subspace Size:   35
Root: 1:        -0.35553015        -0.00000000         0.00000150  
Root: 2:        -0.32117703        -0.00000000         0.00000450  
Root: 3:        -0.28912633        -0.00000001         0.00000915  
Root: 4:        -0.26406618        -0.00000003         0.00002572  

Iteration:    6   Subspace Size:   39
Root: 1:        -0.35553015        -0.00000000         0.00000019  Converged
Root: 2:        -0.32117703        -0.00000000         0.00000073  Converged
Root: 3:        -0.28912633        -0.00000000         0.00000160  
Root: 4:        -0.26406618        -0.00000000         0.00000595  

Iteration:    7   Subspace Size:   41
Root: 1:        -0.35553015        -0.00000000         0.00000018  Converged
Root: 2:        -0.32117703        -0.00000000         0.00000073  Converged
Root: 3:        -0.28912633        -0.00000000         0.00000028  Converged
Root: 4:        -0.26406618        -0.00000000         0.00000106  

Iteration:    8   Subspace Size:   42
Root: 1:        -0.35553015         0.00000000         0.00000018  Converged
Root: 2:        -0.32117703        -0.00000000         0.00000072  Converged
Root: 3:        -0.28912633        -0.00000000         0.00000025  Converged
Root: 4:        -0.26406618        -0.00000000         0.00000020  Converged

 in gcp call
 n=          31
 coors(1) =   -9.30299784508883       -1.20501624960403     
  8.329543086959143E-002
 coors(2) =   -8.35354240084784       -1.68414355858119     
   2.44718626430670     
 elements:            7           6
 gcp_e =   0.000000000000000E+000
 echo:  F
 pbc:  F
 method =pbeh3c              
Davidson converged in 8 iterations
42 sigma vectors were formed

Building Xtilde...

Building Z-vector RHS...

 Generating 2nd functional diffs
Solving CPSCF equations
Using DIIS solver

 Iter         Residual      
------  --------------------
    1      3.784233866488
    2      6.349846346390
    3      0.759828250655
    4      0.072794729216
    5      0.021641691972
    6      0.010498608657
    7      0.004177290708
    8      0.001365641115
    9      0.000328200463
   10      0.000145999405
   11      0.000049353844
   12      0.000024492482
   13      0.000008882694
   14      0.000003851849
   15      0.000001260245
   16      0.000000599081

CPSCF converged

Building X...

Computing grad Generating 2nd functional diffs
 Generating 2nd functional diffs
  Root   Mult.   Total Energy (a.u.)   Ex. Energy (a.u.)     Ex. Energy (eV)     Ex. Energy (nm)        Osc. (a.u.)  
-------------------------------------------------------------------------------------------------------------------
     1  singlet       -779.17990964
     2  triplet       -779.14255655          0.03735309          1.01642925       1219.80178083          0.00000000
     3  singlet       -779.11578480          0.06412484          1.74492546        710.54164605          0.25388082
     4  triplet       -779.10820342          0.07170622          1.95122512        635.41730395          0.00000000
     5  singlet       -779.10013190          0.07977774          2.17086241        571.12887451          0.16322684
     6  triplet       -779.07615272          0.10375692          2.82336888        439.13574881          0.00000000
     7  singlet       -779.06814339          0.11176625          3.04131379        407.66665115          0.07622671
     8  triplet       -779.05109258          0.12881706          3.50529005        353.70602414          0.00000000

Singlet  1: Largest CI coefficients:
  64  &  64 : closed :   0.981068
  63  &  63 : closed :  -0.139429

Triplet  2: Largest CI coefficients:
  63  &  64 :  open  :   0.698204
  64  &  63 :  open  :  -0.698204

Singlet  3: Largest CI coefficients:
  63  &  64 :  open  :  -0.594435
  64  &  63 :  open  :  -0.594435
  62  &  64 :  open  :  -0.330746
  64  &  62 :  open  :  -0.330746
  62  &  63 :  open  :  -0.134055
  63  &  62 :  open  :  -0.134055
  61  &  61 : closed :  -0.108853

Triplet  4: Largest CI coefficients:
  62  &  64 :  open  :  -0.650282
  64  &  62 :  open  :   0.650282
  62  &  63 :  open  :  -0.248689
  63  &  62 :  open  :   0.248689

Singlet  5: Largest CI coefficients:
  62  &  64 :  open  :   0.485900
  64  &  62 :  open  :   0.485900
  63  &  64 :  open  :  -0.303256
  64  &  63 :  open  :  -0.303256
  63  &  63 : closed :   0.280354
  61  &  64 :  open  :   0.235116
  64  &  61 :  open  :   0.235116
  62  &  63 :  open  :   0.225052
  63  &  62 :  open  :   0.225052
  62  &  62 : closed :  -0.137627

Triplet  6: Largest CI coefficients:
  61  &  64 :  open  :  -0.640824
  64  &  61 :  open  :   0.640824
  62  &  63 :  open  :  -0.247251
  63  &  62 :  open  :   0.247251
  62  &  64 :  open  :   0.128376
  64  &  62 :  open  :  -0.128376

Singlet  7: Largest CI coefficients:
  63  &  63 : closed :  -0.785228
  62  &  64 :  open  :   0.254840
  64  &  62 :  open  :   0.254840
  61  &  64 :  open  :  -0.212953
  64  &  61 :  open  :  -0.212953
  63  &  64 :  open  :  -0.187582
  64  &  63 :  open  :  -0.187582
  61  &  61 : closed :   0.115299
  61  &  63 :  open  :  -0.105220
  63  &  61 :  open  :  -0.105220
  64  &  64 : closed :  -0.104979

Triplet  8: Largest CI coefficients:
  62  &  63 :  open  :   0.529515
  63  &  62 :  open  :  -0.529515
  61  &  62 :  open  :   0.271383
  62  &  61 :  open  :  -0.271383
  61  &  64 :  open  :  -0.236391
  64  &  61 :  open  :   0.236391
  61  &  63 :  open  :   0.228631
  63  &  61 :  open  :  -0.228631
  62  &  64 :  open  :  -0.171713
  64  &  62 :  open  :   0.171713

Singlet state dipole moments:

  Root       Dx         Dy         Dz         |D|  (Debye)
------------------------------------------------------------
     1    -6.2994     1.3412    -1.0902     6.5322
     2    -6.4822     1.0529    -0.9991     6.6427
     3    -5.4899    -0.8473    -1.3599     5.7189
     4   -14.8953     2.1452    -0.7443    15.0674

Triplet state dipole moments:

  Root       Dx         Dy         Dz         |D|  (Debye)
------------------------------------------------------------
     1   -10.1896     1.6354    -1.0017    10.3685
     2    -4.8293    -2.0464    -1.3903     5.4261
     3    -5.0967     2.3493    -0.2658     5.6184
     4    -1.3624    -0.7019    -1.2982     2.0085

Transition dipole moments between singlet states:

    Transition       Tx         Ty         Tz         |T| (a.u.)
------------------------------------------------------------------
     1 ->    2     2.4329     0.1400    -0.0052     2.4370
     1 ->    3     1.7513     0.0349    -0.0244     1.7519
     1 ->    4     0.9413    -0.3575    -0.0955     1.0114
     2 ->    3    -0.1111     1.0019     0.0887     1.0119
     2 ->    4    -2.4940     0.0475    -0.0112     2.4945
     3 ->    4    -0.3188    -0.0152    -0.0351     0.3211

Transition dipole moments between triplet states:

    Transition       Tx         Ty         Tz         |T| (a.u.)
------------------------------------------------------------------
     1 ->    2    -0.1857     0.1752    -0.0186     0.2560
     1 ->    3    -0.7409     0.4014     0.0628     0.8450
     1 ->    4    -0.6869     0.1616     0.0219     0.7060
     2 ->    3    -0.4551    -0.6523    -0.1448     0.8084
     2 ->    4     2.1949    -0.0284    -0.0536     2.1957
     3 ->    4     0.1102     0.3024     0.1056     0.3387

Magnetic transition dipole moments and rotational strengths:

 Transition      Lx         Ly         Lz       R(len)     R(vel) (a.u.)
------------------------------------------------------------------------
 1 ->    2     0.2070    -0.2923     0.0895    -0.4623     0.0670
 1 ->    3     0.4737     0.3555     0.3392    -0.8337     0.1389
 1 ->    4     0.1192     0.0632     0.4239    -0.0491     0.0027

Electric transition quadrupole moments (Cartesian):

 Transition      Qxy        Qxz        Qyz        Qxx        Qyy        Qzz       norm (a.u.)
----------------------------------------------------------------------------------------------
 1 ->    2    -1.1119    -0.1915     0.0502   -11.0974     0.1227    -0.1118    11.1559
 1 ->    3    -0.2429     0.0847    -0.1487    -8.8483     0.0166    -0.1204     8.8541
 1 ->    4     0.2332    -0.0502     0.0822    -5.1236     0.2513    -0.3165     5.1457


|FINAL Target State Energy: -779.115784797807 a.u.
 Energy calculation finished, energy: -7.791001319E+02

Converting Cartesians to HDLC
 Wolfe conditions fulfilled, increasing trust radius
Testing convergence  in cycle   13
    Energy  1.2115E-04 Target: 5.0000E-04 converged?  yes
  Max step  1.3062E-02 Target: 4.0000E-03 converged?   no
  RMS step  3.4985E-03 Target: 2.6667E-03 converged?   no
  Max grad  1.1606E-03 Target: 1.0000E-03 converged?   no
  RMS grad  4.2991E-04 Target: 6.6667E-04 converged?  yes
 Predicted step length 3.0268E-02
 Trust radius          5.0000E-01

Converting HDLC to Cartesians
 in gcp call
 n=          31
 coors(1) =   -9.28473959382455       -1.21669950255477     
  7.639088139376604E-002
 coors(2) =   -8.34884893494122       -1.66766316941210     
   2.45125840358681     
 elements:            7           6
 gcp_e =    1.00000000000000     
 echo:  F
 pbc:  F
 method =pbeh3c              
RMSD coordinate change for step 13 is  2.548e-02
DFTD Energy:    -0.0204778 hartree
gCP Energy:     0.0505482 hartree
| Total AOs: 314    Total MOs: 296
Setting up the DFT grid...
| time to set the grid = 0.34 s
DFT grid points: 356882 (11512 points/atom)

                      *** Start SCF Iterations ***

 Iter     DIIS Error       Energy change      Electrons        XC Energy           Energy        Time(s)
----------------------------------------------------------------------------------------------------------
Initial temperature is 0.250000
| Skip purify step
|    1     0.0078739184    -771.7513410257   125.9956947950   -63.7936463572    -771.7513410257     1.77  
|    2     0.0005308184      -0.0030820621   125.9999755861   -63.7954241070    -771.7544230878     1.72  
|    3     0.0007772777      -0.0000108895   125.9999755321   -63.7942504628    -771.7544339773     1.68  
|    4     0.0002314587      -0.0000147974   125.9999755392   -63.7945895638    -771.7544487747     1.59  
|    5     0.0000563745      -0.0000011567   125.9999755399   -63.7948924854    -771.7544499314     1.42  
|    6     0.0000187718      -0.0000001796   125.9999755341   -63.7947443518    -771.7544501110     1.45  
----------------------------------------------------------------------------------------------------------
FINAL ENERGY: -771.7544501110 a.u.
Fractional Occupation Entropy: 0.0000000000
Mermin Free Energy:            -771.7544501110
DISPERSION CONTRIBUTION TO ENERGY: -0.0204777881 a.u.
GCP BSSE CORRECTION: 0.0505481846 a.u.
HOMO-LUMO GAP: 1.538 eV
CENTER OF MASS: {-0.070138, -0.190252, 0.415618} ANGS
DIPOLE MOMENT: {-4.088890, -1.326051, -1.026448} (|D| = 4.419393) DEBYE

Running Mulliken population analysis...


  Restricted hh-TDA Parameters
--------------------------------------------
Number of occupied orbitals:            64
Number of virtual orbitals:            232
Number of molecular orbitals:          296
Number of basis functions:             314
Multiplicity of target state:      singlet

 Generating 2nd functional diffs
Reference energy:             -778.7866231252
Number of electrons:           127.9999751459
XC energy:                     -65.1076538117

      Davidson Diagonalization Parameters
-----------------------------------------------
Number of roots to find:                    4
Number of guess vectors:                   15
Maximum subspace size:                    300
Number of vectors to save:                  4
Collapse vectors per root:                  2
Number of CSFs:                          2080
Maximum Davidson iterations:              500
Residual convergence:                 1.0e-06
Orthogonality tolerance:              1.0e-12
Use incremental sigma vectors:             No

Davidson memory usage:  12.89 MB

Guess Vectors:
  64 &  64 : closed :    -0.485201
  64 &  63 :  open  :    -0.429919
  64 &  62 :  open  :    -0.410498
  64 &  61 :  open  :    -0.375849
  63 &  63 : closed :    -0.374636
  63 &  62 :  open  :    -0.355216
  62 &  62 : closed :    -0.335795
  63 &  61 :  open  :    -0.320567
  64 &  60 :  open  :    -0.302532
  62 &  61 :  open  :    -0.301146
  64 &  59 :  open  :    -0.298897
  61 &  61 : closed :    -0.266497
  64 &  55 :  open  :    -0.251286
  64 &  56 :  open  :    -0.250549
  63 &  60 :  open  :    -0.247249

  Root           Eigenvalue       Energy Change        Residual
-------------------------------------------------------------------
Iteration:    0   Subspace Size:   15
Root: 1:        -0.39138439        -0.39138439         0.03432700  
Root: 2:        -0.32614990        -0.32614990         0.03586618  
Root: 3:        -0.31125223        -0.31125223         0.03222677  
Root: 4:        -0.27549719        -0.27549719         0.04760501  

Iteration:    1   Subspace Size:   19
Root: 1:        -0.39341588        -0.00203149         0.00597484  
Root: 2:        -0.32896803        -0.00281812         0.00819831  
Root: 3:        -0.31331477        -0.00206254         0.00863469  
Root: 4:        -0.28051417        -0.00501699         0.01279401  

Iteration:    2   Subspace Size:   23
Root: 1:        -0.39348348        -0.00006760         0.00110681  
Root: 2:        -0.32909932        -0.00013130         0.00162598  
Root: 3:        -0.31348126        -0.00016649         0.00196937  
Root: 4:        -0.28090531        -0.00039114         0.00431751  

Iteration:    3   Subspace Size:   27
Root: 1:        -0.39348574        -0.00000226         0.00015390  
Root: 2:        -0.32910425        -0.00000492         0.00035982  
Root: 3:        -0.31348931        -0.00000805         0.00039649  
Root: 4:        -0.28095103        -0.00004572         0.00111445  

Iteration:    4   Subspace Size:   31
Root: 1:        -0.39348578        -0.00000004         0.00002327  
Root: 2:        -0.32910446        -0.00000021         0.00009482  
Root: 3:        -0.31348962        -0.00000031         0.00008601  
Root: 4:        -0.28095378        -0.00000275         0.00036582  

Iteration:    5   Subspace Size:   35
Root: 1:        -0.39348578        -0.00000000         0.00000325  
Root: 2:        -0.32910447        -0.00000001         0.00001858  
Root: 3:        -0.31348963        -0.00000001         0.00001669  
Root: 4:        -0.28095407        -0.00000029         0.00009045  

Iteration:    6   Subspace Size:   39
Root: 1:        -0.39348578        -0.00000000         0.00000044  Converged
Root: 2:        -0.32910447        -0.00000000         0.00000356  
Root: 3:        -0.31348963        -0.00000000         0.00000327  
Root: 4:        -0.28095409        -0.00000002         0.00002289  

Iteration:    7   Subspace Size:   42
Root: 1:        -0.39348578        -0.00000000         0.00000040  Converged
Root: 2:        -0.32910447        -0.00000000         0.00000063  Converged
Root: 3:        -0.31348963        -0.00000000         0.00000064  Converged
Root: 4:        -0.28095409        -0.00000000         0.00000579  

Iteration:    8   Subspace Size:   43
Root: 1:        -0.39348578        -0.00000000         0.00000038  Converged
Root: 2:        -0.32910447        -0.00000000         0.00000061  Converged
Root: 3:        -0.31348963        -0.00000000         0.00000060  Converged
Root: 4:        -0.28095409        -0.00000000         0.00000144  

Iteration:    9   Subspace Size:   44
Root: 1:        -0.39348578         0.00000000         0.00000038  Converged
Root: 2:        -0.32910447        -0.00000000         0.00000060  Converged
Root: 3:        -0.31348963        -0.00000000         0.00000060  Converged
Root: 4:        -0.28095409        -0.00000000         0.00000028  Converged

Davidson converged in 9 iterations
44 sigma vectors were formed

      Davidson Diagonalization Parameters
-----------------------------------------------
Number of roots to find:                    4
Number of guess vectors:                   15
Maximum subspace size:                    300
Number of vectors to save:                  4
Collapse vectors per root:                  2
Number of CSFs:                          2016
Maximum Davidson iterations:              500
Residual convergence:                 1.0e-06
Orthogonality tolerance:              1.0e-12
Use incremental sigma vectors:             No

Davidson memory usage:  12.58 MB

Guess Vectors:
  64 &  63 :  open  :    -0.429919
  64 &  62 :  open  :    -0.410498
  64 &  61 :  open  :    -0.375849
  63 &  62 :  open  :    -0.355216
  63 &  61 :  open  :    -0.320567
  64 &  60 :  open  :    -0.302532
  62 &  61 :  open  :    -0.301146
  64 &  59 :  open  :    -0.298897
  64 &  55 :  open  :    -0.251286
  64 &  56 :  open  :    -0.250549
  63 &  60 :  open  :    -0.247249
  63 &  59 :  open  :    -0.243615
  64 &  57 :  open  :    -0.241181
  64 &  58 :  open  :    -0.238923
  62 &  60 :  open  :    -0.227829

  Root           Eigenvalue       Energy Change        Residual
-------------------------------------------------------------------
Iteration:    0   Subspace Size:   15
Root: 1:        -0.35446203        -0.35446203         0.02213834  
Root: 2:        -0.32062328        -0.32062328         0.02000597  
Root: 3:        -0.28714889        -0.28714889         0.02541420  
Root: 4:        -0.26272824        -0.26272824         0.02452621  

Iteration:    1   Subspace Size:   19
Root: 1:        -0.35563397        -0.00117195         0.00384883  
Root: 2:        -0.32162631        -0.00100303         0.00431636  
Root: 3:        -0.28926292        -0.00211402         0.00626625  
Root: 4:        -0.26425227        -0.00152403         0.00846582  

Iteration:    2   Subspace Size:   23
Root: 1:        -0.35567330        -0.00003932         0.00065459  
Root: 2:        -0.32166971        -0.00004340         0.00097842  
Root: 3:        -0.28934363        -0.00008071         0.00139694  
Root: 4:        -0.26440496        -0.00015269         0.00217398  

Iteration:    3   Subspace Size:   27
Root: 1:        -0.35567425        -0.00000095         0.00008009  
Root: 2:        -0.32167204        -0.00000233         0.00018452  
Root: 3:        -0.28934821        -0.00000458         0.00026829  
Root: 4:        -0.26441645        -0.00001149         0.00054128  

Iteration:    4   Subspace Size:   31
Root: 1:        -0.35567426        -0.00000001         0.00001140  
Root: 2:        -0.32167212        -0.00000008         0.00002953  
Root: 3:        -0.28934838        -0.00000018         0.00005297  
Root: 4:        -0.26441714        -0.00000068         0.00011633  

Iteration:    5   Subspace Size:   35
Root: 1:        -0.35567426        -0.00000000         0.00000152  
Root: 2:        -0.32167213        -0.00000000         0.00000468  
Root: 3:        -0.28934839        -0.00000001         0.00000909  
Root: 4:        -0.26441717        -0.00000003         0.00002631  

Iteration:    6   Subspace Size:   39
Root: 1:        -0.35567426        -0.00000000         0.00000019  Converged
Root: 2:        -0.32167213        -0.00000000         0.00000077  Converged
Root: 3:        -0.28934839        -0.00000000         0.00000157  
Root: 4:        -0.26441717        -0.00000000         0.00000610  

Iteration:    7   Subspace Size:   41
Root: 1:        -0.35567426        -0.00000000         0.00000018  Converged
Root: 2:        -0.32167213        -0.00000000         0.00000077  Converged
Root: 3:        -0.28934839        -0.00000000         0.00000027  Converged
Root: 4:        -0.26441717        -0.00000000         0.00000109  

Iteration:    8   Subspace Size:   42
Root: 1:        -0.35567426        -0.00000000         0.00000018  Converged
Root: 2:        -0.32167213        -0.00000000         0.00000075  Converged
Root: 3:        -0.28934839        -0.00000000         0.00000024  Converged
Root: 4:        -0.26441717        -0.00000000         0.00000021  Converged

 in gcp call
 n=          31
 coors(1) =   -9.28473959382455       -1.21669950255477     
  7.639088139376604E-002
 coors(2) =   -8.34884893494122       -1.66766316941210     
   2.45125840358681     
 elements:            7           6
 gcp_e =   0.000000000000000E+000
 echo:  F
 pbc:  F
 method =pbeh3c              
Davidson converged in 8 iterations
42 sigma vectors were formed

Building Xtilde...

Building Z-vector RHS...

 Generating 2nd functional diffs
Solving CPSCF equations
Using DIIS solver

 Iter         Residual      
------  --------------------
    1      3.790641275827
    2      6.380687339625
    3      0.768446788900
    4      0.072440505873
    5      0.021556234422
    6      0.010510571239
    7      0.004167402987
    8      0.001366148063
    9      0.000329004046
   10      0.000146463343
   11      0.000049902677
   12      0.000024626281
   13      0.000008884147
   14      0.000003860569
   15      0.000001265254
   16      0.000000601571

CPSCF converged

Building X...

Computing grad Generating 2nd functional diffs
 Generating 2nd functional diffs
  Root   Mult.   Total Energy (a.u.)   Ex. Energy (a.u.)     Ex. Energy (eV)     Ex. Energy (nm)        Osc. (a.u.)  
-------------------------------------------------------------------------------------------------------------------
     1  singlet       -779.18010890
     2  triplet       -779.14229738          0.03781152          1.02890364       1205.01295036          0.00000000
     3  singlet       -779.11572760          0.06438131          1.75190419        707.71119429          0.25451614
     4  triplet       -779.10829525          0.07181365          1.95414860        634.46669805          0.00000000
     5  singlet       -779.10011275          0.07999615          2.17680562        569.56955507          0.16612210
     6  triplet       -779.07597151          0.10413739          2.83372212        437.53132985          0.00000000
     7  singlet       -779.06757722          0.11253169          3.06214254        404.89369485          0.07600024
     8  triplet       -779.05104030          0.12906861          3.51213490        353.01668103          0.00000000

Singlet  1: Largest CI coefficients:
  64  &  64 : closed :  -0.981153
  63  &  63 : closed :   0.137543

Triplet  2: Largest CI coefficients:
  63  &  64 :  open  :  -0.698064
  64  &  63 :  open  :   0.698064

Singlet  3: Largest CI coefficients:
  63  &  64 :  open  :   0.593416
  64  &  63 :  open  :   0.593416
  62  &  64 :  open  :   0.332174
  64  &  62 :  open  :   0.332174
  62  &  63 :  open  :   0.134706
  63  &  62 :  open  :   0.134706
  61  &  61 : closed :   0.109057

Triplet  4: Largest CI coefficients:
  62  &  64 :  open  :   0.650703
  64  &  62 :  open  :  -0.650703
  62  &  63 :  open  :   0.247768
  63  &  62 :  open  :  -0.247768

Singlet  5: Largest CI coefficients:
  62  &  64 :  open  :  -0.486111
  64  &  62 :  open  :  -0.486111
  63  &  64 :  open  :   0.305868
  64  &  63 :  open  :   0.305868
  63  &  63 : closed :  -0.278291
  61  &  64 :  open  :  -0.234063
  64  &  61 :  open  :  -0.234063
  62  &  63 :  open  :  -0.223125
  63  &  62 :  open  :  -0.223125
  62  &  62 : closed :   0.137649

Triplet  6: Largest CI coefficients:
  61  &  64 :  open  :   0.640655
  64  &  61 :  open  :  -0.640655
  62  &  63 :  open  :   0.247660
  63  &  62 :  open  :  -0.247660
  62  &  64 :  open  :  -0.127886
  64  &  62 :  open  :   0.127886

Singlet  7: Largest CI coefficients:
  63  &  63 : closed :   0.782588
  62  &  64 :  open  :  -0.255395
  64  &  62 :  open  :  -0.255395
  61  &  64 :  open  :   0.215366
  64  &  61 :  open  :   0.215366
  63  &  64 :  open  :   0.186510
  64  &  63 :  open  :   0.186510
  61  &  61 : closed :  -0.116303
  61  &  63 :  open  :   0.107819
  63  &  61 :  open  :   0.107819
  64  &  64 : closed :   0.102484

Triplet  8: Largest CI coefficients:
  62  &  63 :  open  :  -0.530772
  63  &  62 :  open  :   0.530772
  61  &  62 :  open  :  -0.268920
  62  &  61 :  open  :   0.268920
  61  &  64 :  open  :   0.237015
  64  &  61 :  open  :  -0.237015
  61  &  63 :  open  :  -0.227956
  63  &  61 :  open  :   0.227956
  62  &  64 :  open  :   0.171245
  64  &  62 :  open  :  -0.171245

Singlet state dipole moments:

  Root       Dx         Dy         Dz         |D|  (Debye)
------------------------------------------------------------
     1    -6.1706     1.3207    -1.0922     6.4042
     2    -6.4275     1.0050    -1.0052     6.5828
     3    -5.4822    -0.8368    -1.3678     5.7119
     4   -14.7637     2.0969    -0.7435    14.9304

Triplet state dipole moments:

  Root       Dx         Dy         Dz         |D|  (Debye)
------------------------------------------------------------
     1   -10.1746     1.6041    -1.0028    10.3489
     2    -4.7609    -2.0445    -1.4049     5.3685
     3    -5.0774     2.3440    -0.2544     5.5981
     4    -1.5085    -0.7095    -1.3015     2.1149

Transition dipole moments between singlet states:

    Transition       Tx         Ty         Tz         |T| (a.u.)
------------------------------------------------------------------
     1 ->    2     2.4307     0.1465    -0.0016     2.4351
     1 ->    3     1.7644     0.0372    -0.0216     1.7649
     1 ->    4     0.9337    -0.3628    -0.0980     1.0065
     2 ->    3    -0.1338     1.0010     0.0942     1.0142
     2 ->    4    -2.4573     0.0386    -0.0148     2.4577
     3 ->    4    -0.2813    -0.0052    -0.0352     0.2835

Transition dipole moments between triplet states:

    Transition       Tx         Ty         Tz         |T| (a.u.)
------------------------------------------------------------------
     1 ->    2    -0.1884     0.1785    -0.0167     0.2600
     1 ->    3    -0.7595     0.3945     0.0620     0.8581
     1 ->    4    -0.6999     0.1594     0.0207     0.7181
     2 ->    3    -0.4650    -0.6538    -0.1491     0.8160
     2 ->    4     2.2119    -0.0222    -0.0514     2.2126
     3 ->    4     0.1268     0.3063     0.1078     0.3486

Magnetic transition dipole moments and rotational strengths:

 Transition      Lx         Ly         Lz       R(len)     R(vel) (a.u.)
------------------------------------------------------------------------
 1 ->    2     0.2036    -0.2978     0.0956    -0.4512     0.0655
 1 ->    3     0.4797     0.3488     0.3495    -0.8517     0.1421
 1 ->    4     0.1195     0.0595     0.4291    -0.0480     0.0022

Electric transition quadrupole moments (Cartesian):

 Transition      Qxy        Qxz        Qyz        Qxx        Qyy        Qzz       norm (a.u.)
----------------------------------------------------------------------------------------------
 1 ->    2    -1.1152    -0.1959     0.0513   -11.0812     0.1288    -0.1151    11.1404
 1 ->    3    -0.2453     0.0844    -0.1551    -8.8982     0.0101    -0.1312     8.9044
 1 ->    4     0.2757    -0.0347     0.0738    -5.0481     0.2154    -0.3244     5.0712


|FINAL Target State Energy: -779.115727597845 a.u.
 Energy calculation finished, energy: -7.791001128E+02

Converting Cartesians to HDLC
Testing convergence  in cycle   14
    Energy  1.9145E-05 Target: 5.0000E-04 converged?  yes
  Max step  1.1432E-02 Target: 4.0000E-03 converged?   no
  RMS step  3.2450E-03 Target: 2.6667E-03 converged?   no
  Max grad  1.3488E-03 Target: 1.0000E-03 converged?   no
  RMS grad  3.8108E-04 Target: 6.6667E-04 converged?  yes
 Predicted step length 6.9044E-02
 Trust radius          5.0000E-01

Converting HDLC to Cartesians
 in gcp call
 n=          31
 coors(1) =   -9.23610801547947       -1.24114599351394     
  6.144341136709643E-002
 coors(2) =   -8.35230473719459       -1.63067706978688     
   2.46718809169860     
 elements:            7           6
 gcp_e =    1.00000000000000     
 echo:  F
 pbc:  F
 method =pbeh3c              
RMSD coordinate change for step 14 is  6.220e-02
DFTD Energy:    -0.0204964 hartree
gCP Energy:     0.0505724 hartree
| Total AOs: 314    Total MOs: 296
Setting up the DFT grid...
| time to set the grid = 0.21 s
DFT grid points: 356831 (11510 points/atom)

                      *** Start SCF Iterations ***

 Iter     DIIS Error       Energy change      Electrons        XC Energy           Energy        Time(s)
----------------------------------------------------------------------------------------------------------
Initial temperature is 0.250000
| Skip purify step
|    1     0.0204681475    -771.7468096804   125.9860909122   -63.7900487353    -771.7468096804     1.54  
|    2     0.0013627786      -0.0067762867   125.9999910067   -63.7971529154    -771.7535859671     1.38  
|    3     0.0015341522      -0.0000634354   125.9999909442   -63.7922686200    -771.7536494025     1.42  
|    4     0.0005015163      -0.0000868305   125.9999909176   -63.7940633088    -771.7537362330     1.46  
|    5     0.0001548334      -0.0000071214   125.9999909323   -63.7948477439    -771.7537433545     1.52  
|    6     0.0000661726      -0.0000023050   125.9999909133   -63.7944922277    -771.7537456595     1.80  
|    7     0.0000317349      -0.0000003403   125.9999909180   -63.7943663488    -771.7537459998     1.72  
----------------------------------------------------------------------------------------------------------
FINAL ENERGY: -771.7537459998 a.u.
Fractional Occupation Entropy: 0.0000000000
Mermin Free Energy:            -771.7537459998
DISPERSION CONTRIBUTION TO ENERGY: -0.0204964372 a.u.
GCP BSSE CORRECTION: 0.0505723867 a.u.
HOMO-LUMO GAP: 1.574 eV
CENTER OF MASS: {-0.074668, -0.181284, 0.424133} ANGS
DIPOLE MOMENT: {-4.174948, -1.557264, -1.246576} (|D| = 4.627009) DEBYE

Running Mulliken population analysis...


  Restricted hh-TDA Parameters
--------------------------------------------
Number of occupied orbitals:            64
Number of virtual orbitals:            232
Number of molecular orbitals:          296
Number of basis functions:             314
Multiplicity of target state:      singlet

 Generating 2nd functional diffs
Reference energy:             -778.7856331057
Number of electrons:           127.9999907737
XC energy:                     -65.1072680314

      Davidson Diagonalization Parameters
-----------------------------------------------
Number of roots to find:                    4
Number of guess vectors:                   15
Maximum subspace size:                    300
Number of vectors to save:                  4
Collapse vectors per root:                  2
Number of CSFs:                          2080
Maximum Davidson iterations:              500
Residual convergence:                 1.0e-06
Orthogonality tolerance:              1.0e-12
Use incremental sigma vectors:             No

Davidson memory usage:  12.89 MB

Guess Vectors:
  64 &  64 : closed :    -0.487591
  64 &  63 :  open  :    -0.430613
  64 &  62 :  open  :    -0.412824
  64 &  61 :  open  :    -0.376910
  63 &  63 : closed :    -0.373635
  63 &  62 :  open  :    -0.355846
  62 &  62 : closed :    -0.338057
  63 &  61 :  open  :    -0.319932
  64 &  60 :  open  :    -0.304045
  62 &  61 :  open  :    -0.302143
  64 &  59 :  open  :    -0.300641
  61 &  61 : closed :    -0.266230
  64 &  55 :  open  :    -0.253684
  64 &  56 :  open  :    -0.252600
  63 &  60 :  open  :    -0.247068

  Root           Eigenvalue       Energy Change        Residual
-------------------------------------------------------------------
Iteration:    0   Subspace Size:   15
Root: 1:        -0.39321487        -0.39321487         0.03439441  
Root: 2:        -0.32745313        -0.32745313         0.03593797  
Root: 3:        -0.31241120        -0.31241120         0.03192700  
Root: 4:        -0.27521003        -0.27521003         0.04708705  

Iteration:    1   Subspace Size:   19
Root: 1:        -0.39524070        -0.00202583         0.00597249  
Root: 2:        -0.33025761        -0.00280448         0.00830712  
Root: 3:        -0.31444223        -0.00203103         0.00867427  
Root: 4:        -0.28014243        -0.00493240         0.01306259  

Iteration:    2   Subspace Size:   23
Root: 1:        -0.39530794        -0.00006724         0.00110982  
Root: 2:        -0.33039377        -0.00013616         0.00163389  
Root: 3:        -0.31461075        -0.00016853         0.00197022  
Root: 4:        -0.28055253        -0.00041010         0.00447020  

Iteration:    3   Subspace Size:   27
Root: 1:        -0.39531019        -0.00000225         0.00015445  
Root: 2:        -0.33039879        -0.00000502         0.00036354  
Root: 3:        -0.31461886        -0.00000810         0.00039913  
Root: 4:        -0.28060079        -0.00004826         0.00111499  

Iteration:    4   Subspace Size:   31
Root: 1:        -0.39531023        -0.00000004         0.00002300  
Root: 2:        -0.33039900        -0.00000022         0.00009627  
Root: 3:        -0.31461917        -0.00000032         0.00008642  
Root: 4:        -0.28060353        -0.00000274         0.00035864  

Iteration:    5   Subspace Size:   35
Root: 1:        -0.39531023        -0.00000000         0.00000323  
Root: 2:        -0.33039902        -0.00000002         0.00001889  
Root: 3:        -0.31461919        -0.00000001         0.00001660  
Root: 4:        -0.28060381        -0.00000028         0.00009218  

Iteration:    6   Subspace Size:   39
Root: 1:        -0.39531023        -0.00000000         0.00000044  Converged
Root: 2:        -0.33039902        -0.00000000         0.00000358  
Root: 3:        -0.31461919        -0.00000000         0.00000319  
Root: 4:        -0.28060383        -0.00000002         0.00002428  

Iteration:    7   Subspace Size:   42
Root: 1:        -0.39531023        -0.00000000         0.00000040  Converged
Root: 2:        -0.33039902        -0.00000000         0.00000061  Converged
Root: 3:        -0.31461919        -0.00000000         0.00000062  Converged
Root: 4:        -0.28060383        -0.00000000         0.00000663  

Iteration:    8   Subspace Size:   43
Root: 1:        -0.39531023        -0.00000000         0.00000039  Converged
Root: 2:        -0.33039902        -0.00000000         0.00000061  Converged
Root: 3:        -0.31461919        -0.00000000         0.00000057  Converged
Root: 4:        -0.28060383        -0.00000000         0.00000151  

Iteration:    9   Subspace Size:   44
Root: 1:        -0.39531023        -0.00000000         0.00000039  Converged
Root: 2:        -0.33039902        -0.00000000         0.00000060  Converged
Root: 3:        -0.31461919        -0.00000000         0.00000057  Converged
Root: 4:        -0.28060383        -0.00000000         0.00000027  Converged

Davidson converged in 9 iterations
44 sigma vectors were formed

      Davidson Diagonalization Parameters
-----------------------------------------------
Number of roots to find:                    4
Number of guess vectors:                   15
Maximum subspace size:                    300
Number of vectors to save:                  4
Collapse vectors per root:                  2
Number of CSFs:                          2016
Maximum Davidson iterations:              500
Residual convergence:                 1.0e-06
Orthogonality tolerance:              1.0e-12
Use incremental sigma vectors:             No

Davidson memory usage:  12.58 MB

Guess Vectors:
  64 &  63 :  open  :    -0.430613
  64 &  62 :  open  :    -0.412824
  64 &  61 :  open  :    -0.376910
  63 &  62 :  open  :    -0.355846
  63 &  61 :  open  :    -0.319932
  64 &  60 :  open  :    -0.304045
  62 &  61 :  open  :    -0.302143
  64 &  59 :  open  :    -0.300641
  64 &  55 :  open  :    -0.253684
  64 &  56 :  open  :    -0.252600
  63 &  60 :  open  :    -0.247068
  63 &  59 :  open  :    -0.243663
  64 &  57 :  open  :    -0.242136
  64 &  58 :  open  :    -0.240940
  62 &  60 :  open  :    -0.229278

  Root           Eigenvalue       Energy Change        Residual
-------------------------------------------------------------------
Iteration:    0   Subspace Size:   15
Root: 1:        -0.35502410        -0.35502410         0.02220920  
Root: 2:        -0.32179468        -0.32179468         0.02011821  
Root: 3:        -0.28817919        -0.28817919         0.02535380  
Root: 4:        -0.26410395        -0.26410395         0.02448580  

Iteration:    1   Subspace Size:   19
Root: 1:        -0.35620127        -0.00117718         0.00388084  
Root: 2:        -0.32280762        -0.00101294         0.00433477  
Root: 3:        -0.29029749        -0.00211831         0.00616501  
Root: 4:        -0.26563226        -0.00152831         0.00845194  

Iteration:    2   Subspace Size:   23
Root: 1:        -0.35624120        -0.00003993         0.00066300  
Root: 2:        -0.32285109        -0.00004347         0.00098645  
Root: 3:        -0.29037513        -0.00007763         0.00135840  
Root: 4:        -0.26578569        -0.00015343         0.00214979  

Iteration:    3   Subspace Size:   27
Root: 1:        -0.35624218        -0.00000097         0.00008148  
Root: 2:        -0.32285344        -0.00000236         0.00019347  
Root: 3:        -0.29037945        -0.00000433         0.00026141  
Root: 4:        -0.26579723        -0.00001154         0.00053623  

Iteration:    4   Subspace Size:   31
Root: 1:        -0.35624219        -0.00000001         0.00001174  
Root: 2:        -0.32285354        -0.00000009         0.00003076  
Root: 3:        -0.29037962        -0.00000017         0.00005142  
Root: 4:        -0.26579790        -0.00000068         0.00011677  

Iteration:    5   Subspace Size:   35
Root: 1:        -0.35624219        -0.00000000         0.00000156  
Root: 2:        -0.32285354        -0.00000000         0.00000499  
Root: 3:        -0.29037963        -0.00000001         0.00000872  
Root: 4:        -0.26579794        -0.00000004         0.00002623  

Iteration:    6   Subspace Size:   39
Root: 1:        -0.35624219        -0.00000000         0.00000020  Converged
Root: 2:        -0.32285354        -0.00000000         0.00000083  Converged
Root: 3:        -0.29037963        -0.00000000         0.00000149  
Root: 4:        -0.26579794        -0.00000000         0.00000609  

Iteration:    7   Subspace Size:   41
Root: 1:        -0.35624219        -0.00000000         0.00000019  Converged
Root: 2:        -0.32285354        -0.00000000         0.00000083  Converged
Root: 3:        -0.29037963        -0.00000000         0.00000025  Converged
Root: 4:        -0.26579794        -0.00000000         0.00000110  

Iteration:    8   Subspace Size:   42
Root: 1:        -0.35624219        -0.00000000         0.00000019  Converged
Root: 2:        -0.32285354        -0.00000000         0.00000081  Converged
Root: 3:        -0.29037963        -0.00000000         0.00000023  Converged
Root: 4:        -0.26579794        -0.00000000         0.00000022  Converged

 in gcp call
 n=          31
 coors(1) =   -9.23610801547947       -1.24114599351394     
  6.144341136709643E-002
 coors(2) =   -8.35230473719459       -1.63067706978688     
   2.46718809169860     
 elements:            7           6
 gcp_e =   0.000000000000000E+000
 echo:  F
 pbc:  F
 method =pbeh3c              
Davidson converged in 8 iterations
42 sigma vectors were formed

Building Xtilde...

Building Z-vector RHS...

 Generating 2nd functional diffs
Solving CPSCF equations
Using DIIS solver

 Iter         Residual      
------  --------------------
    1      3.815917117355
    2      6.440464302787
    3      0.782982309909
    4      0.072378777399
    5      0.021638539337
    6      0.010599182021
    7      0.004176351264
    8      0.001369113765
    9      0.000332237263
   10      0.000149733411
   11      0.000051611979
   12      0.000024855686
   13      0.000008835464
   14      0.000003748918
   15      0.000001317878
   16      0.000000559049

CPSCF converged

Building X...

Computing grad Generating 2nd functional diffs
 Generating 2nd functional diffs
  Root   Mult.   Total Energy (a.u.)   Ex. Energy (a.u.)     Ex. Energy (eV)     Ex. Energy (nm)        Osc. (a.u.)  
-------------------------------------------------------------------------------------------------------------------
     1  singlet       -779.18094333
     2  triplet       -779.14187530          0.03906804          1.06309524       1166.25694780          0.00000000
     3  singlet       -779.11603212          0.06491121          1.76632360        701.93378139          0.26021384
     4  triplet       -779.10848664          0.07245669          1.97164655        628.83593831          0.00000000
     5  singlet       -779.10025229          0.08069104          2.19571462        564.66454848          0.16218511
     6  triplet       -779.07601273          0.10493060          2.85530652        434.22385630          0.00000000
     7  singlet       -779.06623694          0.11470640          3.12131935        397.21735172          0.07493432
     8  triplet       -779.05143105          0.12951229          3.52420806        351.80732452          0.00000000

Singlet  1: Largest CI coefficients:
  64  &  64 : closed :   0.981590
  63  &  63 : closed :  -0.131466

Triplet  2: Largest CI coefficients:
  63  &  64 :  open  :  -0.698098
  64  &  63 :  open  :   0.698098

Singlet  3: Largest CI coefficients:
  63  &  64 :  open  :  -0.597663
  64  &  63 :  open  :  -0.597663
  62  &  64 :  open  :  -0.324509
  64  &  62 :  open  :  -0.324509
  62  &  63 :  open  :  -0.132219
  63  &  62 :  open  :  -0.132219
  61  &  61 : closed :  -0.110329

Triplet  4: Largest CI coefficients:
  62  &  64 :  open  :   0.652331
  64  &  62 :  open  :  -0.652331
  62  &  63 :  open  :   0.244919
  63  &  62 :  open  :  -0.244919

Singlet  5: Largest CI coefficients:
  62  &  64 :  open  :   0.495067
  64  &  62 :  open  :   0.495067
  63  &  64 :  open  :  -0.298247
  64  &  63 :  open  :  -0.298247
  63  &  63 : closed :   0.275915
  61  &  64 :  open  :   0.229202
  64  &  61 :  open  :   0.229202
  62  &  63 :  open  :   0.219199
  63  &  62 :  open  :   0.219199
  62  &  62 : closed :  -0.140428

Triplet  6: Largest CI coefficients:
  61  &  64 :  open  :   0.642738
  64  &  61 :  open  :  -0.642738
  62  &  63 :  open  :   0.246988
  63  &  62 :  open  :  -0.246988
  62  &  64 :  open  :  -0.119121
  64  &  62 :  open  :   0.119121

Singlet  7: Largest CI coefficients:
  63  &  63 : closed :  -0.775124
  62  &  64 :  open  :   0.258600
  64  &  62 :  open  :   0.258600
  61  &  64 :  open  :  -0.216300
  64  &  61 :  open  :  -0.216300
  63  &  64 :  open  :  -0.183086
  64  &  63 :  open  :  -0.183086
  61  &  61 : closed :   0.120525
  61  &  63 :  open  :  -0.112632
  63  &  61 :  open  :  -0.112632

Triplet  8: Largest CI coefficients:
  62  &  63 :  open  :  -0.536036
  63  &  62 :  open  :   0.536036
  61  &  62 :  open  :  -0.263765
  62  &  61 :  open  :   0.263765
  61  &  64 :  open  :   0.234443
  64  &  61 :  open  :  -0.234443
  61  &  63 :  open  :  -0.224467
  63  &  61 :  open  :   0.224467
  62  &  64 :  open  :   0.171181
  64  &  62 :  open  :  -0.171181

Singlet state dipole moments:

  Root       Dx         Dy         Dz         |D|  (Debye)
------------------------------------------------------------
     1    -5.8242     1.2771    -1.1128     6.0655
     2    -6.3488     0.9968    -1.0150     6.5063
     3    -5.4384    -0.9085    -1.3883     5.6858
     4   -14.3003     1.9588    -0.7683    14.4543

Triplet state dipole moments:

  Root       Dx         Dy         Dz         |D|  (Debye)
------------------------------------------------------------
     1   -10.1816     1.5564    -1.0194    10.3502
     2    -4.5696    -2.0406    -1.4243     5.2032
     3    -5.0441     2.3019    -0.2294     5.5492
     4    -1.9249    -0.7461    -1.2933     2.4360

Transition dipole moments between singlet states:

    Transition       Tx         Ty         Tz         |T| (a.u.)
------------------------------------------------------------------
     1 ->    2     2.4469     0.1597     0.0101     2.4522
     1 ->    3     1.7359     0.0386    -0.0120     1.7364
     1 ->    4     0.9127    -0.3699    -0.0999     0.9899
     2 ->    3    -0.1939     0.9860     0.0998     1.0098
     2 ->    4    -2.3839     0.0271    -0.0273     2.3842
     3 ->    4    -0.0817     0.0160    -0.0363     0.0909

Transition dipole moments between triplet states:

    Transition       Tx         Ty         Tz         |T| (a.u.)
------------------------------------------------------------------
     1 ->    2    -0.2051     0.1851    -0.0130     0.2766
     1 ->    3    -0.7945     0.3850     0.0584     0.8848
     1 ->    4    -0.7226     0.1537     0.0161     0.7389
     2 ->    3    -0.4767    -0.6574    -0.1583     0.8274
     2 ->    4     2.2434    -0.0104    -0.0435     2.2439
     3 ->    4     0.1909     0.3100     0.1099     0.3803

Magnetic transition dipole moments and rotational strengths:

 Transition      Lx         Ly         Lz       R(len)     R(vel) (a.u.)
------------------------------------------------------------------------
 1 ->    2     0.2046    -0.3097     0.1125    -0.4524     0.0654
 1 ->    3     0.4898     0.3390     0.3615    -0.8590     0.1445
 1 ->    4     0.1260     0.0551     0.4369    -0.0509     0.0028

Electric transition quadrupole moments (Cartesian):

 Transition      Qxy        Qxz        Qyz        Qxx        Qyy        Qzz       norm (a.u.)
----------------------------------------------------------------------------------------------
 1 ->    2    -1.1266    -0.2001     0.0493   -11.1091     0.1406    -0.1223    11.1696
 1 ->    3    -0.2320     0.0947    -0.1754    -8.7690    -0.0069    -0.1555     8.7757
 1 ->    4     0.3528     0.0252     0.0352    -4.9254     0.1427    -0.3465     4.9524


|FINAL Target State Energy: -779.116032124040 a.u.
 Energy calculation finished, energy: -7.791002523E+02

Converting Cartesians to HDLC
 Wolfe conditions fulfilled, increasing trust radius
Testing convergence  in cycle   15
    Energy  1.3954E-04 Target: 5.0000E-04 converged?  yes
  Max step  2.6627E-02 Target: 4.0000E-03 converged?   no
  RMS step  7.4023E-03 Target: 2.6667E-03 converged?   no
  Max grad  1.4262E-03 Target: 1.0000E-03 converged?   no
  RMS grad  4.1332E-04 Target: 6.6667E-04 converged?  yes
 Predicted step length 5.2427E-02
 Trust radius          5.0000E-01

Converting HDLC to Cartesians
 in gcp call
 n=          31
 coors(1) =   -9.20804886780032       -1.25519546520786     
  4.645104436208566E-002
 coors(2) =   -8.34267057033236       -1.60168467429356     
   2.46241849375988     
 elements:            7           6
 gcp_e =    1.00000000000000     
 echo:  F
 pbc:  F
 method =pbeh3c              
RMSD coordinate change for step 15 is  3.835e-02
DFTD Energy:    -0.0205046 hartree
gCP Energy:     0.0505269 hartree
| Total AOs: 314    Total MOs: 296
Setting up the DFT grid...
| time to set the grid = 0.38 s
DFT grid points: 356833 (11510 points/atom)

                      *** Start SCF Iterations ***

 Iter     DIIS Error       Energy change      Electrons        XC Energy           Energy        Time(s)
----------------------------------------------------------------------------------------------------------
Initial temperature is 0.250000
| Skip purify step
|    1     0.0102876636    -771.7502212213   125.9918874311   -63.7924502692    -771.7502212213     1.88  
|    2     0.0009139108      -0.0027917290   125.9999988864   -63.7970112511    -771.7530129504     1.89  
|    3     0.0013773681      +0.0000151881   125.9999988295   -63.7932778312    -771.7529977622     1.75  
|    4     0.0001601860      -0.0001015597   125.9999988293   -63.7949489067    -771.7530993220     1.80  
|    5     0.0001188714      -0.0000018600   125.9999988408   -63.7954330083    -771.7531011820     1.61  
|    6     0.0000327610      -0.0000006824   125.9999988280   -63.7951908149    -771.7531018644     1.76  
----------------------------------------------------------------------------------------------------------
FINAL ENERGY: -771.7531018644 a.u.
Fractional Occupation Entropy: 0.0000000000
Mermin Free Energy:            -771.7531018644
DISPERSION CONTRIBUTION TO ENERGY: -0.0205046208 a.u.
GCP BSSE CORRECTION: 0.0505268696 a.u.
HOMO-LUMO GAP: 1.594 eV
CENTER OF MASS: {-0.077617, -0.174729, 0.427760} ANGS
DIPOLE MOMENT: {-4.254180, -1.690763, -1.365042} (|D| = 4.777035) DEBYE

Running Mulliken population analysis...


  Restricted hh-TDA Parameters
--------------------------------------------
Number of occupied orbitals:            64
Number of virtual orbitals:            232
Number of molecular orbitals:          296
Number of basis functions:             314
Multiplicity of target state:      singlet

 Generating 2nd functional diffs
Reference energy:             -778.7848879258
Number of electrons:           127.9999988096
XC energy:                     -65.1081097128

      Davidson Diagonalization Parameters
-----------------------------------------------
Number of roots to find:                    4
Number of guess vectors:                   15
Maximum subspace size:                    300
Number of vectors to save:                  4
Collapse vectors per root:                  2
Number of CSFs:                          2080
Maximum Davidson iterations:              500
Residual convergence:                 1.0e-06
Orthogonality tolerance:              1.0e-12
Use incremental sigma vectors:             No

Davidson memory usage:  12.89 MB

Guess Vectors:
  64 &  64 : closed :    -0.488714
  64 &  63 :  open  :    -0.430803
  64 &  62 :  open  :    -0.414295
  64 &  61 :  open  :    -0.377222
  63 &  63 : closed :    -0.372893
  63 &  62 :  open  :    -0.356384
  62 &  62 : closed :    -0.339876
  63 &  61 :  open  :    -0.319311
  64 &  60 :  open  :    -0.304780
  62 &  61 :  open  :    -0.302803
  64 &  59 :  open  :    -0.301146
  61 &  61 : closed :    -0.265730
  64 &  55 :  open  :    -0.255036
  64 &  56 :  open  :    -0.254006
  63 &  60 :  open  :    -0.246869

  Root           Eigenvalue       Energy Change        Residual
-------------------------------------------------------------------
Iteration:    0   Subspace Size:   15
Root: 1:        -0.39404992        -0.39404992         0.03434979  
Root: 2:        -0.32812304        -0.32812304         0.03577541  
Root: 3:        -0.31307379        -0.31307379         0.03185767  
Root: 4:        -0.27506558        -0.27506558         0.04657101  

Iteration:    1   Subspace Size:   19
Root: 1:        -0.39606391        -0.00201399         0.00595310  
Root: 2:        -0.33088439        -0.00276135         0.00836831  
Root: 3:        -0.31509241        -0.00201862         0.00866609  
Root: 4:        -0.27990514        -0.00483956         0.01324693  

Iteration:    2   Subspace Size:   23
Root: 1:        -0.39613043        -0.00006652         0.00110813  
Root: 2:        -0.33102386        -0.00013948         0.00162992  
Root: 3:        -0.31526026        -0.00016784         0.00196814  
Root: 4:        -0.28032779        -0.00042265         0.00454268  

Iteration:    3   Subspace Size:   27
Root: 1:        -0.39613265        -0.00000222         0.00015352  
Root: 2:        -0.33102893        -0.00000507         0.00036600  
Root: 3:        -0.31526833        -0.00000807         0.00040082  
Root: 4:        -0.28037703        -0.00004924         0.00111064  

Iteration:    4   Subspace Size:   31
Root: 1:        -0.39613268        -0.00000004         0.00002254  
Root: 2:        -0.33102915        -0.00000022         0.00009639  
Root: 3:        -0.31526865        -0.00000032         0.00008659  
Root: 4:        -0.28037975        -0.00000271         0.00034192  

Iteration:    5   Subspace Size:   35
Root: 1:        -0.39613268        -0.00000000         0.00000318  
Root: 2:        -0.33102917        -0.00000002         0.00001921  
Root: 3:        -0.31526866        -0.00000001         0.00001652  
Root: 4:        -0.28038001        -0.00000026         0.00009063  

Iteration:    6   Subspace Size:   39
Root: 1:        -0.39613268        -0.00000000         0.00000044  Converged
Root: 2:        -0.33102917        -0.00000000         0.00000366  
Root: 3:        -0.31526866        -0.00000000         0.00000317  
Root: 4:        -0.28038002        -0.00000002         0.00002389  

Iteration:    7   Subspace Size:   42
Root: 1:        -0.39613268        -0.00000000         0.00000040  Converged
Root: 2:        -0.33102917        -0.00000000         0.00000060  Converged
Root: 3:        -0.31526866        -0.00000000         0.00000062  Converged
Root: 4:        -0.28038002        -0.00000000         0.00000636  

Iteration:    8   Subspace Size:   43
Root: 1:        -0.39613268        -0.00000000         0.00000039  Converged
Root: 2:        -0.33102917        -0.00000000         0.00000059  Converged
Root: 3:        -0.31526866        -0.00000000         0.00000055  Converged
Root: 4:        -0.28038002        -0.00000000         0.00000138  

Iteration:    9   Subspace Size:   44
Root: 1:        -0.39613268        -0.00000000         0.00000039  Converged
Root: 2:        -0.33102917        -0.00000000         0.00000059  Converged
Root: 3:        -0.31526866         0.00000000         0.00000055  Converged
Root: 4:        -0.28038002        -0.00000000         0.00000023  Converged

Davidson converged in 9 iterations
44 sigma vectors were formed

      Davidson Diagonalization Parameters
-----------------------------------------------
Number of roots to find:                    4
Number of guess vectors:                   15
Maximum subspace size:                    300
Number of vectors to save:                  4
Collapse vectors per root:                  2
Number of CSFs:                          2016
Maximum Davidson iterations:              500
Residual convergence:                 1.0e-06
Orthogonality tolerance:              1.0e-12
Use incremental sigma vectors:             No

Davidson memory usage:  12.58 MB

Guess Vectors:
  64 &  63 :  open  :    -0.430803
  64 &  62 :  open  :    -0.414295
  64 &  61 :  open  :    -0.377222
  63 &  62 :  open  :    -0.356384
  63 &  61 :  open  :    -0.319311
  64 &  60 :  open  :    -0.304780
  62 &  61 :  open  :    -0.302803
  64 &  59 :  open  :    -0.301146
  64 &  55 :  open  :    -0.255036
  64 &  56 :  open  :    -0.254006
  63 &  60 :  open  :    -0.246869
  63 &  59 :  open  :    -0.243235
  64 &  57 :  open  :    -0.242597
  64 &  58 :  open  :    -0.242180
  62 &  60 :  open  :    -0.230361

  Root           Eigenvalue       Energy Change        Residual
-------------------------------------------------------------------
Iteration:    0   Subspace Size:   15
Root: 1:        -0.35524619        -0.35524619         0.02225591  
Root: 2:        -0.32252540        -0.32252540         0.02006638  
Root: 3:        -0.28854542        -0.28854542         0.02538766  
Root: 4:        -0.26483165        -0.26483165         0.02442041  

Iteration:    1   Subspace Size:   19
Root: 1:        -0.35642652        -0.00118033         0.00389471  
Root: 2:        -0.32353008        -0.00100468         0.00430255  
Root: 3:        -0.29068801        -0.00214260         0.00609564  
Root: 4:        -0.26635865        -0.00152700         0.00852410  

Iteration:    2   Subspace Size:   23
Root: 1:        -0.35646664        -0.00004012         0.00066601  
Root: 2:        -0.32357288        -0.00004280         0.00098083  
Root: 3:        -0.29076367        -0.00007566         0.00130232  
Root: 4:        -0.26651607        -0.00015742         0.00215290  

Iteration:    3   Subspace Size:   27
Root: 1:        -0.35646762        -0.00000098         0.00008229  
Root: 2:        -0.32357521        -0.00000233         0.00019810  
Root: 3:        -0.29076762        -0.00000395         0.00025458  
Root: 4:        -0.26652792        -0.00001185         0.00053990  

Iteration:    4   Subspace Size:   31
Root: 1:        -0.35646764        -0.00000001         0.00001195  
Root: 2:        -0.32357531        -0.00000010         0.00003159  
Root: 3:        -0.29076778        -0.00000016         0.00005043  
Root: 4:        -0.26652861        -0.00000069         0.00011679  

Iteration:    5   Subspace Size:   35
Root: 1:        -0.35646764        -0.00000000         0.00000159  
Root: 2:        -0.32357531        -0.00000000         0.00000514  
Root: 3:        -0.29076779        -0.00000001         0.00000845  
Root: 4:        -0.26652864        -0.00000004         0.00002606  

Iteration:    6   Subspace Size:   39
Root: 1:        -0.35646764        -0.00000000         0.00000020  Converged
Root: 2:        -0.32357531        -0.00000000         0.00000084  Converged
Root: 3:        -0.29076779        -0.00000000         0.00000138  
Root: 4:        -0.26652865        -0.00000000         0.00000606  

Iteration:    7   Subspace Size:   41
Root: 1:        -0.35646764        -0.00000000         0.00000019  Converged
Root: 2:        -0.32357531        -0.00000000         0.00000085  Converged
Root: 3:        -0.29076779        -0.00000000         0.00000022  Converged
Root: 4:        -0.26652865        -0.00000000         0.00000110  

Iteration:    8   Subspace Size:   42
Root: 1:        -0.35646764        -0.00000000         0.00000019  Converged
Root: 2:        -0.32357531        -0.00000000         0.00000082  Converged
Root: 3:        -0.29076779        -0.00000000         0.00000020  Converged
Root: 4:        -0.26652865        -0.00000000         0.00000024  Converged

 in gcp call
 n=          31
 coors(1) =   -9.20804886780032       -1.25519546520786     
  4.645104436208566E-002
 coors(2) =   -8.34267057033236       -1.60168467429356     
   2.46241849375988     
 elements:            7           6
 gcp_e =   0.000000000000000E+000
 echo:  F
 pbc:  F
 method =pbeh3c              
Davidson converged in 8 iterations
42 sigma vectors were formed

Building Xtilde...

Building Z-vector RHS...

 Generating 2nd functional diffs
Solving CPSCF equations
Using DIIS solver

 Iter         Residual      
------  --------------------
    1      3.833688805472
    2      6.493126396035
    3      0.791930108648
    4      0.071789338124
    5      0.021525446875
    6      0.010571322414
    7      0.004127933539
    8      0.001357023969
    9      0.000331414473
   10      0.000150903614
   11      0.000053316082
   12      0.000025267394
   13      0.000008881634
   14      0.000003910162
   15      0.000001340479
   16      0.000000643138

CPSCF converged

Building X...

Computing grad Generating 2nd functional diffs
 Generating 2nd functional diffs
  Root   Mult.   Total Energy (a.u.)   Ex. Energy (a.u.)     Ex. Energy (eV)     Ex. Energy (nm)        Osc. (a.u.)  
-------------------------------------------------------------------------------------------------------------------
     1  singlet       -779.18102061
     2  triplet       -779.14135556          0.03966505          1.07934069       1148.70329999          0.00000000
     3  singlet       -779.11591709          0.06510352          1.77155656        699.86035574          0.26145820
     4  triplet       -779.10846324          0.07255737          1.97438630        627.96333548          0.00000000
     5  singlet       -779.10015659          0.08086402          2.20042164        563.45664991          0.16313700
     6  triplet       -779.07565571          0.10536490          2.86712431        432.43405994          0.00000000
     7  singlet       -779.06526795          0.11575266          3.14978964        393.62698679          0.07231480
     8  triplet       -779.05141657          0.12960404          3.52670475        351.55826571          0.00000000

Singlet  1: Largest CI coefficients:
  64  &  64 : closed :   0.981553
  63  &  63 : closed :  -0.128417

Triplet  2: Largest CI coefficients:
  63  &  64 :  open  :  -0.697994
  64  &  63 :  open  :   0.697994

Singlet  3: Largest CI coefficients:
  63  &  64 :  open  :   0.598232
  64  &  63 :  open  :   0.598232
  62  &  64 :  open  :   0.322513
  64  &  62 :  open  :   0.322513
  62  &  63 :  open  :   0.133247
  63  &  62 :  open  :   0.133247
  61  &  61 : closed :   0.111575

Triplet  4: Largest CI coefficients:
  62  &  64 :  open  :  -0.652589
  64  &  62 :  open  :   0.652589
  62  &  63 :  open  :  -0.245524
  63  &  62 :  open  :   0.245524

Singlet  5: Largest CI coefficients:
  62  &  64 :  open  :  -0.498475
  64  &  62 :  open  :  -0.498475
  63  &  64 :  open  :   0.297747
  64  &  63 :  open  :   0.297747
  63  &  63 : closed :  -0.275282
  61  &  64 :  open  :  -0.224415
  64  &  61 :  open  :  -0.224415
  62  &  63 :  open  :  -0.217040
  63  &  62 :  open  :  -0.217040
  62  &  62 : closed :   0.141343

Triplet  6: Largest CI coefficients:
  61  &  64 :  open  :  -0.643724
  64  &  61 :  open  :   0.643724
  62  &  63 :  open  :  -0.246954
  63  &  62 :  open  :   0.246954
  62  &  64 :  open  :   0.113724
  64  &  62 :  open  :  -0.113724

Singlet  7: Largest CI coefficients:
  63  &  63 : closed :  -0.770845
  62  &  64 :  open  :   0.259959
  64  &  62 :  open  :   0.259959
  61  &  64 :  open  :  -0.216074
  64  &  61 :  open  :  -0.216074
  63  &  64 :  open  :  -0.179645
  64  &  63 :  open  :  -0.179645
  61  &  61 : closed :   0.122816
  61  &  63 :  open  :  -0.115647
  63  &  61 :  open  :  -0.115647

Triplet  8: Largest CI coefficients:
  62  &  63 :  open  :   0.538579
  63  &  62 :  open  :  -0.538579
  61  &  62 :  open  :   0.261374
  62  &  61 :  open  :  -0.261374
  61  &  64 :  open  :  -0.233869
  64  &  61 :  open  :   0.233869
  61  &  63 :  open  :   0.220440
  63  &  61 :  open  :  -0.220440
  62  &  64 :  open  :  -0.172995
  64  &  62 :  open  :   0.172995

Singlet state dipole moments:

  Root       Dx         Dy         Dz         |D|  (Debye)
------------------------------------------------------------
     1    -5.6150     1.2374    -1.1159     5.8570
     2    -6.3202     0.9404    -1.0188     6.4705
     3    -5.4626    -0.9151    -1.3942     5.7115
     4   -14.0233     1.8531    -0.7893    14.1672

Triplet state dipole moments:

  Root       Dx         Dy         Dz         |D|  (Debye)
------------------------------------------------------------
     1   -10.1999     1.5050    -1.0247    10.3611
     2    -4.5221    -2.0477    -1.4390     5.1684
     3    -5.0236     2.2588    -0.2211     5.5125
     4    -2.2302    -0.7682    -1.2847     2.6860

Transition dipole moments between singlet states:

    Transition       Tx         Ty         Tz         |T| (a.u.)
------------------------------------------------------------------
     1 ->    2    -2.4489    -0.1633    -0.0196     2.4544
     1 ->    3    -1.7392    -0.0366     0.0050     1.7396
     1 ->    4     0.8835    -0.3828    -0.1003     0.9680
     2 ->    3    -0.2189     0.9799     0.1071     1.0097
     2 ->    4     2.3426    -0.0252     0.0351     2.3430
     3 ->    4    -0.0270    -0.0321     0.0355     0.0549

Transition dipole moments between triplet states:

    Transition       Tx         Ty         Tz         |T| (a.u.)
------------------------------------------------------------------
     1 ->    2     0.2142    -0.1891     0.0101     0.2859
     1 ->    3     0.8215    -0.3840    -0.0568     0.9086
     1 ->    4     0.7411    -0.1543    -0.0134     0.7571
     2 ->    3    -0.5009    -0.6499    -0.1633     0.8367
     2 ->    4     2.2645    -0.0039    -0.0359     2.2648
     3 ->    4     0.2288     0.3127     0.1109     0.4030

Magnetic transition dipole moments and rotational strengths:

 Transition      Lx         Ly         Lz       R(len)     R(vel) (a.u.)
------------------------------------------------------------------------
 1 ->    2    -0.1973     0.3187    -0.1240    -0.4337     0.0623
 1 ->    3    -0.5002    -0.3311    -0.3740    -0.8802     0.1484
 1 ->    4     0.1280     0.0517     0.4409    -0.0490     0.0020

Electric transition quadrupole moments (Cartesian):

 Transition      Qxy        Qxz        Qyz        Qxx        Qyy        Qzz       norm (a.u.)
----------------------------------------------------------------------------------------------
 1 ->    2     1.1285     0.2183    -0.0516    11.0641    -0.1470     0.1257    11.1254
 1 ->    3     0.2381    -0.0937     0.1880     8.7422     0.0219     0.1701     8.7497
 1 ->    4     0.3941     0.0506     0.0130    -4.8841     0.0816    -0.3573     4.9139


|FINAL Target State Energy: -779.115917092808 a.u.
 Energy calculation finished, energy: -7.791001566E+02

Converting Cartesians to HDLC
Testing convergence  in cycle   16
    Energy  9.5703E-05 Target: 5.0000E-04 converged?  yes
  Max step  1.9396E-02 Target: 4.0000E-03 converged?   no
  RMS step  5.6207E-03 Target: 2.6667E-03 converged?   no
  Max grad  3.0925E-03 Target: 1.0000E-03 converged?   no
  RMS grad  6.6584E-04 Target: 6.6667E-04 converged?  yes
 Predicted step length 1.3201E-02
 Trust radius          5.0000E-01

Converting HDLC to Cartesians
 in gcp call
 n=          31
 coors(1) =   -9.21020932971656       -1.25226397739619     
  5.013275122652611E-002
 coors(2) =   -8.34852170093189       -1.60967015301588     
   2.46768015276723     
 elements:            7           6
 gcp_e =    1.00000000000000     
 echo:  F
 pbc:  F
 method =pbeh3c              
RMSD coordinate change for step 16 is  9.656e-03
DFTD Energy:    -0.0205053 hartree
gCP Energy:     0.0505673 hartree
| Total AOs: 314    Total MOs: 296
Setting up the DFT grid...
| time to set the grid = 0.43 s
DFT grid points: 356846 (11511 points/atom)

                      *** Start SCF Iterations ***

 Iter     DIIS Error       Energy change      Electrons        XC Energy           Energy        Time(s)
----------------------------------------------------------------------------------------------------------
Initial temperature is 0.250000
| Skip purify step
|    1     0.0034387591    -771.7534109900   126.0009699827   -63.7953163836    -771.7534109900     2.13  
|    2     0.0003959615      +0.0001398572   125.9999977902   -63.7952199605    -771.7532711328     2.02  
|    3     0.0005415462      +0.0000022279   125.9999977970   -63.7949967393    -771.7532689049     1.94  
|    4     0.0000542837      -0.0000103412   125.9999978067   -63.7951984547    -771.7532792460     1.83  
|    5     0.0000454621      -0.0000002163   125.9999977981   -63.7951815949    -771.7532794624     1.80  
----------------------------------------------------------------------------------------------------------
FINAL ENERGY: -771.7532794624 a.u.
Fractional Occupation Entropy: 0.0000000000
Mermin Free Energy:            -771.7532794624
DISPERSION CONTRIBUTION TO ENERGY: -0.0205052627 a.u.
GCP BSSE CORRECTION: 0.0505672546 a.u.
HOMO-LUMO GAP: 1.593 eV
CENTER OF MASS: {-0.077155, -0.176392, 0.428261} ANGS
DIPOLE MOMENT: {-4.244608, -1.654039, -1.360943} (|D| = 4.754441) DEBYE

Running Mulliken population analysis...


  Restricted hh-TDA Parameters
--------------------------------------------
Number of occupied orbitals:            64
Number of virtual orbitals:            232
Number of molecular orbitals:          296
Number of basis functions:             314
Multiplicity of target state:      singlet

 Generating 2nd functional diffs
Reference energy:             -778.7850439357
Number of electrons:           127.9999977633
XC energy:                     -65.1081003509

      Davidson Diagonalization Parameters
-----------------------------------------------
Number of roots to find:                    4
Number of guess vectors:                   15
Maximum subspace size:                    300
Number of vectors to save:                  4
Collapse vectors per root:                  2
Number of CSFs:                          2080
Maximum Davidson iterations:              500
Residual convergence:                 1.0e-06
Orthogonality tolerance:              1.0e-12
Use incremental sigma vectors:             No

Davidson memory usage:  12.89 MB

Guess Vectors:
  64 &  64 : closed :    -0.488474
  64 &  63 :  open  :    -0.430631
  64 &  62 :  open  :    -0.414080
  64 &  61 :  open  :    -0.377171
  63 &  63 : closed :    -0.372787
  63 &  62 :  open  :    -0.356237
  62 &  62 : closed :    -0.339687
  63 &  61 :  open  :    -0.319328
  64 &  60 :  open  :    -0.304778
  62 &  61 :  open  :    -0.302777
  64 &  59 :  open  :    -0.301157
  61 &  61 : closed :    -0.265868
  64 &  55 :  open  :    -0.254893
  64 &  56 :  open  :    -0.253810
  63 &  60 :  open  :    -0.246935

  Root           Eigenvalue       Energy Change        Residual
-------------------------------------------------------------------
Iteration:    0   Subspace Size:   15
Root: 1:        -0.39379188        -0.39379188         0.03438160  
Root: 2:        -0.32793962        -0.32793962         0.03569741  
Root: 3:        -0.31295363        -0.31295363         0.03192472  
Root: 4:        -0.27491520        -0.27491520         0.04655621  

Iteration:    1   Subspace Size:   19
Root: 1:        -0.39581157        -0.00201969         0.00596608  
Root: 2:        -0.33069684        -0.00275721         0.00833973  
Root: 3:        -0.31498038        -0.00202674         0.00868497  
Root: 4:        -0.27976078        -0.00484557         0.01329788  

Iteration:    2   Subspace Size:   23
Root: 1:        -0.39587847        -0.00006690         0.00111115  
Root: 2:        -0.33083506        -0.00013822         0.00163117  
Root: 3:        -0.31514893        -0.00016856         0.00197608  
Root: 4:        -0.28018799        -0.00042722         0.00457514  

Iteration:    3   Subspace Size:   27
Root: 1:        -0.39588070        -0.00000224         0.00015416  
Root: 2:        -0.33084012        -0.00000506         0.00036706  
Root: 3:        -0.31515707        -0.00000814         0.00040289  
Root: 4:        -0.28023791        -0.00004991         0.00111828  

Iteration:    4   Subspace Size:   31
Root: 1:        -0.39588074        -0.00000004         0.00002271  
Root: 2:        -0.33084034        -0.00000022         0.00009686  
Root: 3:        -0.31515739        -0.00000032         0.00008710  
Root: 4:        -0.28024065        -0.00000275         0.00034540  

Iteration:    5   Subspace Size:   35
Root: 1:        -0.39588074        -0.00000000         0.00000319  
Root: 2:        -0.33084035        -0.00000002         0.00001930  
Root: 3:        -0.31515741        -0.00000001         0.00001666  
Root: 4:        -0.28024092        -0.00000027         0.00009125  

Iteration:    6   Subspace Size:   39
Root: 1:        -0.39588074        -0.00000000         0.00000044  Converged
Root: 2:        -0.33084036        -0.00000000         0.00000368  
Root: 3:        -0.31515741        -0.00000000         0.00000321  
Root: 4:        -0.28024093        -0.00000002         0.00002431  

Iteration:    7   Subspace Size:   42
Root: 1:        -0.39588074        -0.00000000         0.00000040  Converged
Root: 2:        -0.33084036        -0.00000000         0.00000061  Converged
Root: 3:        -0.31515741        -0.00000000         0.00000063  Converged
Root: 4:        -0.28024094        -0.00000000         0.00000653  

Iteration:    8   Subspace Size:   43
Root: 1:        -0.39588074        -0.00000000         0.00000039  Converged
Root: 2:        -0.33084036        -0.00000000         0.00000060  Converged
Root: 3:        -0.31515741        -0.00000000         0.00000056  Converged
Root: 4:        -0.28024094        -0.00000000         0.00000142  

Iteration:    9   Subspace Size:   44
Root: 1:        -0.39588074        -0.00000000         0.00000039  Converged
Root: 2:        -0.33084036        -0.00000000         0.00000060  Converged
Root: 3:        -0.31515741        -0.00000000         0.00000056  Converged
Root: 4:        -0.28024094        -0.00000000         0.00000024  Converged

Davidson converged in 9 iterations
44 sigma vectors were formed

      Davidson Diagonalization Parameters
-----------------------------------------------
Number of roots to find:                    4
Number of guess vectors:                   15
Maximum subspace size:                    300
Number of vectors to save:                  4
Collapse vectors per root:                  2
Number of CSFs:                          2016
Maximum Davidson iterations:              500
Residual convergence:                 1.0e-06
Orthogonality tolerance:              1.0e-12
Use incremental sigma vectors:             No

Davidson memory usage:  12.58 MB

Guess Vectors:
  64 &  63 :  open  :    -0.430631
  64 &  62 :  open  :    -0.414080
  64 &  61 :  open  :    -0.377171
  63 &  62 :  open  :    -0.356237
  63 &  61 :  open  :    -0.319328
  64 &  60 :  open  :    -0.304778
  62 &  61 :  open  :    -0.302777
  64 &  59 :  open  :    -0.301157
  64 &  55 :  open  :    -0.254893
  64 &  56 :  open  :    -0.253810
  63 &  60 :  open  :    -0.246935
  63 &  59 :  open  :    -0.243314
  64 &  57 :  open  :    -0.242439
  64 &  58 :  open  :    -0.241968
  62 &  60 :  open  :    -0.230385

  Root           Eigenvalue       Energy Change        Residual
-------------------------------------------------------------------
Iteration:    0   Subspace Size:   15
Root: 1:        -0.35503567        -0.35503567         0.02223695  
Root: 2:        -0.32242458        -0.32242458         0.02006660  
Root: 3:        -0.28847136        -0.28847136         0.02540848  
Root: 4:        -0.26478538        -0.26478538         0.02437921  

Iteration:    1   Subspace Size:   19
Root: 1:        -0.35621427        -0.00117860         0.00389035  
Root: 2:        -0.32342993        -0.00100535         0.00430905  
Root: 3:        -0.29061805        -0.00214669         0.00612176  
Root: 4:        -0.26630468        -0.00151930         0.00851224  

Iteration:    2   Subspace Size:   23
Root: 1:        -0.35625436        -0.00004009         0.00066574  
Root: 2:        -0.32347288        -0.00004294         0.00098290  
Root: 3:        -0.29069436        -0.00007631         0.00131520  
Root: 4:        -0.26646136        -0.00015668         0.00216019  

Iteration:    3   Subspace Size:   27
Root: 1:        -0.35625534        -0.00000098         0.00008233  
Root: 2:        -0.32347521        -0.00000234         0.00019797  
Root: 3:        -0.29069839        -0.00000403         0.00025632  
Root: 4:        -0.26647328        -0.00001192         0.00054094  

Iteration:    4   Subspace Size:   31
Root: 1:        -0.35625536        -0.00000001         0.00001194  
Root: 2:        -0.32347531        -0.00000010         0.00003151  
Root: 3:        -0.29069855        -0.00000016         0.00005073  
Root: 4:        -0.26647398        -0.00000070         0.00011693  

Iteration:    5   Subspace Size:   35
Root: 1:        -0.35625536        -0.00000000         0.00000159  
Root: 2:        -0.32347531        -0.00000000         0.00000513  
Root: 3:        -0.29069855        -0.00000001         0.00000850  
Root: 4:        -0.26647401        -0.00000004         0.00002610  

Iteration:    6   Subspace Size:   39
Root: 1:        -0.35625536        -0.00000000         0.00000020  Converged
Root: 2:        -0.32347531        -0.00000000         0.00000085  Converged
Root: 3:        -0.29069855        -0.00000000         0.00000140  
Root: 4:        -0.26647401        -0.00000000         0.00000605  

Iteration:    7   Subspace Size:   41
Root: 1:        -0.35625536        -0.00000000         0.00000019  Converged
Root: 2:        -0.32347531        -0.00000000         0.00000085  Converged
Root: 3:        -0.29069855        -0.00000000         0.00000022  Converged
Root: 4:        -0.26647401        -0.00000000         0.00000111  

Iteration:    8   Subspace Size:   42
Root: 1:        -0.35625536         0.00000000         0.00000019  Converged
Root: 2:        -0.32347531        -0.00000000         0.00000082  Converged
Root: 3:        -0.29069855        -0.00000000         0.00000021  Converged
Root: 4:        -0.26647401        -0.00000000         0.00000023  Converged

 in gcp call
 n=          31
 coors(1) =   -9.21020932971656       -1.25226397739619     
  5.013275122652611E-002
 coors(2) =   -8.34852170093189       -1.60967015301588     
   2.46768015276723     
 elements:            7           6
 gcp_e =   0.000000000000000E+000
 echo:  F
 pbc:  F
 method =pbeh3c              
Davidson converged in 8 iterations
42 sigma vectors were formed

Building Xtilde...

Building Z-vector RHS...

 Generating 2nd functional diffs
Solving CPSCF equations
Using DIIS solver

 Iter         Residual      
------  --------------------
    1      3.829082278205
    2      6.488490998718
    3      0.791414784436
    4      0.071917800553
    5      0.021522165667
    6      0.010597277972
    7      0.004147839126
    8      0.001362280611
    9      0.000332857399
   10      0.000151463909
   11      0.000053260089
   12      0.000025173435
   13      0.000008837473
   14      0.000003791744
   15      0.000001324072
   16      0.000000599942

CPSCF converged

Building X...

Computing grad Generating 2nd functional diffs
 Generating 2nd functional diffs
  Root   Mult.   Total Energy (a.u.)   Ex. Energy (a.u.)     Ex. Energy (eV)     Ex. Energy (nm)        Osc. (a.u.)  
-------------------------------------------------------------------------------------------------------------------
     1  singlet       -779.18092468
     2  triplet       -779.14129929          0.03962538          1.07826135       1149.85314610          0.00000000
     3  singlet       -779.11588429          0.06504038          1.76983861        700.53969860          0.25900479
     4  triplet       -779.10851925          0.07240543          1.97025159        629.28116103          0.00000000
     5  singlet       -779.10020134          0.08072333          2.19659326        564.43868287          0.16394674
     6  triplet       -779.07574249          0.10518219          2.86215243        433.18524763          0.00000000
     7  singlet       -779.06528487          0.11563980          3.14671864        394.01114313          0.07314631
     8  triplet       -779.05151795          0.12940673          3.52133561        352.09430337          0.00000000

Singlet  1: Largest CI coefficients:
  64  &  64 : closed :   0.981545
  63  &  63 : closed :  -0.128630

Triplet  2: Largest CI coefficients:
  63  &  64 :  open  :  -0.697909
  64  &  63 :  open  :   0.697909

Singlet  3: Largest CI coefficients:
  63  &  64 :  open  :  -0.596732
  64  &  63 :  open  :  -0.596732
  62  &  64 :  open  :  -0.325006
  64  &  62 :  open  :  -0.325006
  62  &  63 :  open  :  -0.134206
  63  &  62 :  open  :  -0.134206
  61  &  61 : closed :  -0.111632

Triplet  4: Largest CI coefficients:
  62  &  64 :  open  :  -0.652475
  64  &  62 :  open  :   0.652475
  62  &  63 :  open  :  -0.245553
  63  &  62 :  open  :   0.245553

Singlet  5: Largest CI coefficients:
  62  &  64 :  open  :   0.496674
  64  &  62 :  open  :   0.496674
  63  &  64 :  open  :  -0.300356
  64  &  63 :  open  :  -0.300356
  63  &  63 : closed :   0.275217
  61  &  64 :  open  :   0.225427
  64  &  61 :  open  :   0.225427
  62  &  63 :  open  :   0.216402
  63  &  62 :  open  :   0.216402
  62  &  62 : closed :  -0.141176

Triplet  6: Largest CI coefficients:
  61  &  64 :  open  :  -0.643636
  64  &  61 :  open  :   0.643636
  62  &  63 :  open  :  -0.246421
  63  &  62 :  open  :   0.246421
  62  &  64 :  open  :   0.114701
  64  &  62 :  open  :  -0.114701

Singlet  7: Largest CI coefficients:
  63  &  63 : closed :  -0.770127
  62  &  64 :  open  :   0.260092
  64  &  62 :  open  :   0.260092
  61  &  64 :  open  :  -0.215875
  64  &  61 :  open  :  -0.215875
  63  &  64 :  open  :  -0.180085
  64  &  63 :  open  :  -0.180085
  61  &  61 : closed :   0.123207
  61  &  63 :  open  :  -0.115790
  63  &  61 :  open  :  -0.115790

Triplet  8: Largest CI coefficients:
  62  &  63 :  open  :   0.538239
  63  &  62 :  open  :  -0.538239
  61  &  62 :  open  :   0.262009
  62  &  61 :  open  :  -0.262009
  61  &  64 :  open  :  -0.233355
  64  &  61 :  open  :   0.233355
  61  &  63 :  open  :   0.221409
  63  &  61 :  open  :  -0.221409
  62  &  64 :  open  :  -0.172575
  64  &  62 :  open  :   0.172575

Singlet state dipole moments:

  Root       Dx         Dy         Dz         |D|  (Debye)
------------------------------------------------------------
     1    -5.6579     1.2480    -1.1213     5.9014
     2    -6.3218     0.9271    -1.0226     6.4707
     3    -5.4631    -0.8930    -1.3880     5.7070
     4   -14.0068     1.8559    -0.7912    14.1514

Triplet state dipole moments:

  Root       Dx         Dy         Dz         |D|  (Debye)
------------------------------------------------------------
     1   -10.2043     1.5124    -1.0296    10.3670
     2    -4.5192    -2.0525    -1.4318     5.1658
     3    -5.0301     2.2639    -0.2232     5.5206
     4    -2.1879    -0.7697    -1.2801     2.6491

Transition dipole moments between singlet states:

    Transition       Tx         Ty         Tz         |T| (a.u.)
------------------------------------------------------------------
     1 ->    2     2.4386     0.1614     0.0181     2.4440
     1 ->    3     1.7450     0.0377    -0.0055     1.7454
     1 ->    4     0.8907    -0.3814    -0.0996     0.9741
     2 ->    3    -0.2245     0.9841     0.1042     1.0147
     2 ->    4    -2.3474     0.0262    -0.0342     2.3478
     3 ->    4     0.0089     0.0320    -0.0360     0.0490

Transition dipole moments between triplet states:

    Transition       Tx         Ty         Tz         |T| (a.u.)
------------------------------------------------------------------
     1 ->    2     0.2165    -0.1892     0.0110     0.2877
     1 ->    3     0.8174    -0.3855    -0.0566     0.9055
     1 ->    4     0.7352    -0.1537    -0.0133     0.7512
     2 ->    3    -0.4950    -0.6472    -0.1604     0.8304
     2 ->    4     2.2571    -0.0040    -0.0367     2.2574
     3 ->    4     0.2220     0.3124     0.1099     0.3986

Magnetic transition dipole moments and rotational strengths:

 Transition      Lx         Ly         Lz       R(len)     R(vel) (a.u.)
------------------------------------------------------------------------
 1 ->    2     0.1970    -0.3216     0.1195    -0.4307     0.0620
 1 ->    3     0.4992     0.3321     0.3679    -0.8815     0.1483
 1 ->    4     0.1283     0.0527     0.4397    -0.0504     0.0025

Electric transition quadrupole moments (Cartesian):

 Transition      Qxy        Qxz        Qyz        Qxx        Qyy        Qzz       norm (a.u.)
----------------------------------------------------------------------------------------------
 1 ->    2    -1.1295    -0.2146     0.0514   -11.0111     0.1444    -0.1255    11.0728
 1 ->    3    -0.2429     0.0937    -0.1866    -8.8102    -0.0192    -0.1686     8.8176
 1 ->    4     0.3793     0.0514     0.0130    -4.9162     0.0952    -0.3583     4.9450


|FINAL Target State Energy: -779.115884290776 a.u.
 Energy calculation finished, energy: -7.791002013E+02

Converting Cartesians to HDLC
 Wolfe conditions fulfilled, increasing trust radius
Testing convergence  in cycle   17
    Energy  4.4755E-05 Target: 5.0000E-04 converged?  yes
  Max step  6.3771E-03 Target: 4.0000E-03 converged?   no
  RMS step  1.4153E-03 Target: 2.6667E-03 converged?  yes
  Max grad  5.0798E-04 Target: 1.0000E-03 converged?  yes
  RMS grad  1.9097E-04 Target: 6.6667E-04 converged?  yes
 Predicted step length 5.1893E-03
 Trust radius          5.0000E-01

Converting HDLC to Cartesians
 in gcp call
 n=          31
 coors(1) =   -9.20947848006676       -1.25140953057317     
  5.037129341763255E-002
 coors(2) =   -8.35001252074867       -1.61087112102981     
   2.46878461350260     
 elements:            7           6
 gcp_e =    1.00000000000000     
 echo:  F
 pbc:  F
 method =pbeh3c              
RMSD coordinate change for step 17 is  2.849e-03
DFTD Energy:    -0.0205059 hartree
gCP Energy:     0.0505753 hartree
| Total AOs: 314    Total MOs: 296
Setting up the DFT grid...
| time to set the grid = 0.33 s
DFT grid points: 356838 (11510 points/atom)

                      *** Start SCF Iterations ***

 Iter     DIIS Error       Energy change      Electrons        XC Energy           Energy        Time(s)
----------------------------------------------------------------------------------------------------------
Initial temperature is 0.250000
| Skip purify step
|    1     0.0011453097    -771.7539840768   126.0007440599   -63.7956147157    -771.7539840768     2.15  
|    2     0.0001058260      +0.0006213114   125.9999980597   -63.7952673373    -771.7533627654     1.86  
|    3     0.0001717575      +0.0000007954   125.9999980488   -63.7956046504    -771.7533619700     1.85  
|    4     0.0000249163      -0.0000017165   125.9999980599   -63.7954708488    -771.7533636865     1.85  
----------------------------------------------------------------------------------------------------------
FINAL ENERGY: -771.7533636865 a.u.
Fractional Occupation Entropy: 0.0000000000
Mermin Free Energy:            -771.7533636865
DISPERSION CONTRIBUTION TO ENERGY: -0.0205058990 a.u.
GCP BSSE CORRECTION: 0.0505753016 a.u.
HOMO-LUMO GAP: 1.593 eV
CENTER OF MASS: {-0.077159, -0.176750, 0.428748} ANGS
DIPOLE MOMENT: {-4.250430, -1.649150, -1.374610} (|D| = 4.761870) DEBYE

Running Mulliken population analysis...


  Restricted hh-TDA Parameters
--------------------------------------------
Number of occupied orbitals:            64
Number of virtual orbitals:            232
Number of molecular orbitals:          296
Number of basis functions:             314
Multiplicity of target state:      singlet

 Generating 2nd functional diffs
Reference energy:             -778.7851165818
Number of electrons:           127.9999980294
XC energy:                     -65.1083956925

      Davidson Diagonalization Parameters
-----------------------------------------------
Number of roots to find:                    4
Number of guess vectors:                   15
Maximum subspace size:                    300
Number of vectors to save:                  4
Collapse vectors per root:                  2
Number of CSFs:                          2080
Maximum Davidson iterations:              500
Residual convergence:                 1.0e-06
Orthogonality tolerance:              1.0e-12
Use incremental sigma vectors:             No

Davidson memory usage:  12.89 MB

Guess Vectors:
  64 &  64 : closed :    -0.488663
  64 &  63 :  open  :    -0.430814
  64 &  62 :  open  :    -0.414064
  64 &  61 :  open  :    -0.377410
  63 &  63 : closed :    -0.372965
  63 &  62 :  open  :    -0.356214
  62 &  62 : closed :    -0.339464
  63 &  61 :  open  :    -0.319561
  64 &  60 :  open  :    -0.304833
  62 &  61 :  open  :    -0.302811
  64 &  59 :  open  :    -0.301308
  61 &  61 : closed :    -0.266157
  64 &  55 :  open  :    -0.254973
  64 &  56 :  open  :    -0.253876
  63 &  60 :  open  :    -0.246984

  Root           Eigenvalue       Energy Change        Residual
-------------------------------------------------------------------
Iteration:    0   Subspace Size:   15
Root: 1:        -0.39396313        -0.39396313         0.03438721  
Root: 2:        -0.32810886        -0.32810886         0.03579321  
Root: 3:        -0.31302514        -0.31302514         0.03171517  
Root: 4:        -0.27503687        -0.27503687         0.04647775  

Iteration:    1   Subspace Size:   19
Root: 1:        -0.39598162        -0.00201850         0.00595742  
Root: 2:        -0.33087467        -0.00276581         0.00836726  
Root: 3:        -0.31502686        -0.00200172         0.00864781  
Root: 4:        -0.27985992        -0.00482304         0.01322874  

Iteration:    2   Subspace Size:   23
Root: 1:        -0.39604833        -0.00006671         0.00110955  
Root: 2:        -0.33101394        -0.00013927         0.00163255  
Root: 3:        -0.31519391        -0.00016705         0.00196236  
Root: 4:        -0.28028216        -0.00042225         0.00455071  

Iteration:    3   Subspace Size:   27
Root: 1:        -0.39605056        -0.00000223         0.00015363  
Root: 2:        -0.33101901        -0.00000507         0.00036648  
Root: 3:        -0.31520195        -0.00000804         0.00040102  
Root: 4:        -0.28033143        -0.00004927         0.00111167  

Iteration:    4   Subspace Size:   31
Root: 1:        -0.39605060        -0.00000004         0.00002267  
Root: 2:        -0.33101923        -0.00000022         0.00009679  
Root: 3:        -0.31520227        -0.00000032         0.00008637  
Root: 4:        -0.28033414        -0.00000271         0.00034026  

Iteration:    5   Subspace Size:   35
Root: 1:        -0.39605060        -0.00000000         0.00000319  
Root: 2:        -0.33101924        -0.00000002         0.00001925  
Root: 3:        -0.31520228        -0.00000001         0.00001641  
Root: 4:        -0.28033440        -0.00000026         0.00009046  

Iteration:    6   Subspace Size:   39
Root: 1:        -0.39605060        -0.00000000         0.00000044  Converged
Root: 2:        -0.33101924        -0.00000000         0.00000366  
Root: 3:        -0.31520228        -0.00000000         0.00000314  
Root: 4:        -0.28033441        -0.00000002         0.00002425  

Iteration:    7   Subspace Size:   42
Root: 1:        -0.39605060        -0.00000000         0.00000040  Converged
Root: 2:        -0.33101924        -0.00000000         0.00000060  Converged
Root: 3:        -0.31520228        -0.00000000         0.00000062  Converged
Root: 4:        -0.28033441        -0.00000000         0.00000650  

Iteration:    8   Subspace Size:   43
Root: 1:        -0.39605060        -0.00000000         0.00000039  Converged
Root: 2:        -0.33101924        -0.00000000         0.00000060  Converged
Root: 3:        -0.31520228        -0.00000000         0.00000055  Converged
Root: 4:        -0.28033441        -0.00000000         0.00000141  

Iteration:    9   Subspace Size:   44
Root: 1:        -0.39605060        -0.00000000         0.00000039  Converged
Root: 2:        -0.33101924        -0.00000000         0.00000060  Converged
Root: 3:        -0.31520228         0.00000000         0.00000055  Converged
Root: 4:        -0.28033441        -0.00000000         0.00000024  Converged

Davidson converged in 9 iterations
44 sigma vectors were formed

      Davidson Diagonalization Parameters
-----------------------------------------------
Number of roots to find:                    4
Number of guess vectors:                   15
Maximum subspace size:                    300
Number of vectors to save:                  4
Collapse vectors per root:                  2
Number of CSFs:                          2016
Maximum Davidson iterations:              500
Residual convergence:                 1.0e-06
Orthogonality tolerance:              1.0e-12
Use incremental sigma vectors:             No

Davidson memory usage:  12.58 MB

Guess Vectors:
  64 &  63 :  open  :    -0.430814
  64 &  62 :  open  :    -0.414064
  64 &  61 :  open  :    -0.377410
  63 &  62 :  open  :    -0.356214
  63 &  61 :  open  :    -0.319561
  64 &  60 :  open  :    -0.304833
  62 &  61 :  open  :    -0.302811
  64 &  59 :  open  :    -0.301308
  64 &  55 :  open  :    -0.254973
  64 &  56 :  open  :    -0.253876
  63 &  60 :  open  :    -0.246984
  63 &  59 :  open  :    -0.243459
  64 &  57 :  open  :    -0.242434
  64 &  58 :  open  :    -0.242061
  62 &  60 :  open  :    -0.230234

  Root           Eigenvalue       Energy Change        Residual
-------------------------------------------------------------------
Iteration:    0   Subspace Size:   15
Root: 1:        -0.35515251        -0.35515251         0.02224752  
Root: 2:        -0.32241605        -0.32241605         0.02007223  
Root: 3:        -0.28873658        -0.28873658         0.02531037  
Root: 4:        -0.26494100        -0.26494100         0.02431678  

Iteration:    1   Subspace Size:   19
Root: 1:        -0.35633140        -0.00117889         0.00388887  
Root: 2:        -0.32342379        -0.00100774         0.00429386  
Root: 3:        -0.29085880        -0.00212222         0.00609645  
Root: 4:        -0.26645148        -0.00151048         0.00845461  

Iteration:    2   Subspace Size:   23
Root: 1:        -0.35637144        -0.00004004         0.00066641  
Root: 2:        -0.32346634        -0.00004255         0.00097845  
Root: 3:        -0.29093443        -0.00007563         0.00131604  
Root: 4:        -0.26660543        -0.00015395         0.00214048  

Iteration:    3   Subspace Size:   27
Root: 1:        -0.35637242        -0.00000098         0.00008232  
Root: 2:        -0.32346865        -0.00000232         0.00019707  
Root: 3:        -0.29093849        -0.00000406         0.00025510  
Root: 4:        -0.26661703        -0.00001161         0.00053639  

Iteration:    4   Subspace Size:   31
Root: 1:        -0.35637244        -0.00000001         0.00001192  
Root: 2:        -0.32346875        -0.00000010         0.00003115  
Root: 3:        -0.29093864        -0.00000016         0.00005026  
Root: 4:        -0.26661772        -0.00000068         0.00011570  

Iteration:    5   Subspace Size:   35
Root: 1:        -0.35637244        -0.00000000         0.00000159  
Root: 2:        -0.32346875        -0.00000000         0.00000507  
Root: 3:        -0.29093865        -0.00000001         0.00000845  
Root: 4:        -0.26661775        -0.00000003         0.00002580  

Iteration:    6   Subspace Size:   39
Root: 1:        -0.35637244        -0.00000000         0.00000020  Converged
Root: 2:        -0.32346875        -0.00000000         0.00000084  Converged
Root: 3:        -0.29093865        -0.00000000         0.00000142  
Root: 4:        -0.26661775        -0.00000000         0.00000599  

Iteration:    7   Subspace Size:   41
Root: 1:        -0.35637244        -0.00000000         0.00000019  Converged
Root: 2:        -0.32346875        -0.00000000         0.00000084  Converged
Root: 3:        -0.29093865        -0.00000000         0.00000023  Converged
Root: 4:        -0.26661775        -0.00000000         0.00000110  

Iteration:    8   Subspace Size:   42
Root: 1:        -0.35637244         0.00000000         0.00000019  Converged
Root: 2:        -0.32346875        -0.00000000         0.00000082  Converged
Root: 3:        -0.29093865        -0.00000000         0.00000021  Converged
Root: 4:        -0.26661775        -0.00000000         0.00000022  Converged

 in gcp call
 n=          31
 coors(1) =   -9.20947848006676       -1.25140953057317     
  5.037129341763255E-002
 coors(2) =   -8.35001252074867       -1.61087112102981     
   2.46878461350260     
 elements:            7           6
 gcp_e =   0.000000000000000E+000
 echo:  F
 pbc:  F
 method =pbeh3c              
Davidson converged in 8 iterations
42 sigma vectors were formed

Building Xtilde...

Building Z-vector RHS...

 Generating 2nd functional diffs
Solving CPSCF equations
Using DIIS solver

 Iter         Residual      
------  --------------------
    1      3.831617095880
    2      6.479792736048
    3      0.789630729049
    4      0.072138476696
    5      0.021652076251
    6      0.010623516491
    7      0.004166917904
    8      0.001364778229
    9      0.000332698196
   10      0.000151408073
   11      0.000053071159
   12      0.000025151717
   13      0.000008856185
   14      0.000003794701
   15      0.000001335226
   16      0.000000592379

CPSCF converged

Building X...

Computing grad Generating 2nd functional diffs
 Generating 2nd functional diffs
  Root   Mult.   Total Energy (a.u.)   Ex. Energy (a.u.)     Ex. Energy (eV)     Ex. Energy (nm)        Osc. (a.u.)  
-------------------------------------------------------------------------------------------------------------------
     1  singlet       -779.18116718
     2  triplet       -779.14148902          0.03967816          1.07969746       1148.32372417          0.00000000
     3  singlet       -779.11613582          0.06503135          1.76959289        700.63697277          0.26061788
     4  triplet       -779.10858533          0.07258185          1.97505220        627.75161546          0.00000000
     5  singlet       -779.10031886          0.08084832          2.19999424        563.56611555          0.16033691
     6  triplet       -779.07605523          0.10511195          2.86024115        433.47471111          0.00000000
     7  singlet       -779.06545099          0.11571618          3.14879707        393.75106741          0.07346299
     8  triplet       -779.05173433          0.12943284          3.52204632        352.02325454          0.00000000

Singlet  1: Largest CI coefficients:
  64  &  64 : closed :   0.981708
  63  &  63 : closed :  -0.128182

Triplet  2: Largest CI coefficients:
  63  &  64 :  open  :   0.698044
  64  &  63 :  open  :  -0.698044

Singlet  3: Largest CI coefficients:
  63  &  64 :  open  :  -0.599197
  64  &  63 :  open  :  -0.599197
  62  &  64 :  open  :  -0.321046
  64  &  62 :  open  :  -0.321046
  62  &  63 :  open  :  -0.132228
  63  &  62 :  open  :  -0.132228
  61  &  61 : closed :  -0.111950

Triplet  4: Largest CI coefficients:
  62  &  64 :  open  :   0.652951
  64  &  62 :  open  :  -0.652951
  62  &  63 :  open  :   0.244345
  63  &  62 :  open  :  -0.244345

Singlet  5: Largest CI coefficients:
  62  &  64 :  open  :   0.499449
  64  &  62 :  open  :   0.499449
  63  &  64 :  open  :  -0.295254
  64  &  63 :  open  :  -0.295254
  63  &  63 : closed :   0.276257
  61  &  64 :  open  :   0.225494
  64  &  61 :  open  :   0.225494
  62  &  63 :  open  :   0.216145
  63  &  62 :  open  :   0.216145
  62  &  62 : closed :  -0.142302

Triplet  6: Largest CI coefficients:
  61  &  64 :  open  :   0.644431
  64  &  61 :  open  :  -0.644431
  62  &  63 :  open  :   0.245848
  63  &  62 :  open  :  -0.245848
  62  &  64 :  open  :  -0.112322
  64  &  62 :  open  :   0.112322

Singlet  7: Largest CI coefficients:
  63  &  63 : closed :  -0.769801
  62  &  64 :  open  :   0.260746
  64  &  62 :  open  :   0.260746
  61  &  64 :  open  :  -0.214792
  64  &  61 :  open  :  -0.214792
  63  &  64 :  open  :  -0.180213
  64  &  63 :  open  :  -0.180213
  61  &  61 : closed :   0.123636
  61  &  63 :  open  :  -0.115332
  63  &  61 :  open  :  -0.115332

Triplet  8: Largest CI coefficients:
  62  &  63 :  open  :  -0.538989
  63  &  62 :  open  :   0.538989
  61  &  62 :  open  :  -0.262314
  62  &  61 :  open  :   0.262314
  61  &  64 :  open  :   0.231652
  64  &  61 :  open  :  -0.231652
  61  &  63 :  open  :  -0.221812
  63  &  61 :  open  :   0.221812
  62  &  64 :  open  :   0.172000
  64  &  62 :  open  :  -0.172000

Singlet state dipole moments:

  Root       Dx         Dy         Dz         |D|  (Debye)
------------------------------------------------------------
     1    -5.6517     1.2524    -1.1264     5.8974
     2    -6.3376     0.9673    -1.0217     6.4919
     3    -5.4466    -0.9293    -1.3924     5.6980
     4   -13.9704     1.8548    -0.7967    14.1154

Triplet state dipole moments:

  Root       Dx         Dy         Dz         |D|  (Debye)
------------------------------------------------------------
     1   -10.2096     1.5218    -1.0337    10.3740
     2    -4.5026    -2.0474    -1.4298     5.1488
     3    -5.0282     2.2577    -0.2274     5.5165
     4    -2.2039    -0.7752    -1.2802     2.6640

Transition dipole moments between singlet states:

    Transition       Tx         Ty         Tz         |T| (a.u.)
------------------------------------------------------------------
     1 ->    2     2.4464     0.1619     0.0183     2.4518
     1 ->    3     1.7244     0.0366    -0.0055     1.7248
     1 ->    4     0.8934    -0.3798    -0.0990     0.9758
     2 ->    3    -0.2266     0.9800     0.1021     1.0110
     2 ->    4    -2.3491     0.0280    -0.0348     2.3495
     3 ->    4     0.0378     0.0306    -0.0363     0.0606

Transition dipole moments between triplet states:

    Transition       Tx         Ty         Tz         |T| (a.u.)
------------------------------------------------------------------
     1 ->    2     0.2176    -0.1886     0.0114     0.2882
     1 ->    3     0.8163    -0.3874    -0.0567     0.9053
     1 ->    4     0.7335    -0.1530    -0.0132     0.7494
     2 ->    3    -0.4874    -0.6514    -0.1607     0.8293
     2 ->    4     2.2527    -0.0039    -0.0366     2.2530
     3 ->    4     0.2316     0.3101     0.1086     0.4020

Magnetic transition dipole moments and rotational strengths:

 Transition      Lx         Ly         Lz       R(len)     R(vel) (a.u.)
------------------------------------------------------------------------
 1 ->    2     0.2014    -0.3198     0.1208    -0.4433     0.0638
 1 ->    3     0.4977     0.3347     0.3647    -0.8685     0.1465
 1 ->    4     0.1299     0.0537     0.4393    -0.0522     0.0031

Electric transition quadrupole moments (Cartesian):

 Transition      Qxy        Qxz        Qyz        Qxx        Qyy        Qzz       norm (a.u.)
----------------------------------------------------------------------------------------------
 1 ->    2    -1.1310    -0.2114     0.0490   -11.0620     0.1441    -0.1256    11.1235
 1 ->    3    -0.2351     0.0976    -0.1879    -8.7287    -0.0201    -0.1673     8.7360
 1 ->    4     0.3757     0.0551     0.0099    -4.9107     0.0982    -0.3582     4.9394


|FINAL Target State Energy: -779.116135824946 a.u.
 Energy calculation finished, energy: -7.791003189E+02

Converting Cartesians to HDLC
 Wolfe conditions fulfilled, increasing trust radius
Testing convergence  in cycle   18
    Energy  1.1752E-04 Target: 5.0000E-04 converged?  yes
  Max step  1.7039E-03 Target: 4.0000E-03 converged?  yes
  RMS step  5.5635E-04 Target: 2.6667E-03 converged?  yes
  Max grad  3.6577E-04 Target: 1.0000E-03 converged?  yes
  RMS grad  1.4425E-04 Target: 6.6667E-04 converged?  yes
Converged!
 converged
Destroying all HDLC residues


DL-FIND Report:
===============
Optimisation algorithm: L-BFGS
Number of steps in L-BFGS memory ...............         50
 
Trust radius based on energy
Maximum step length ............................  5.000E-01
 
Coordinate system: Delocalised internal coordinates (DLC)
 
Number of atoms ................................         31
Number of input geometries .....................          2
Variables to be optimised ......................         87
Restart information is written every ...........         10 steps
This run has not been restarted.
Number of energy evaluations on this processor .         18
Number of steps ................................         18
Number of accepted steps / line searches .......         17
 

| Timing report
| =============
| Module                                      CPU time            Wall clock time
| Total ...............................  2582.653 (100.00%)  1936.305 (100.00%) seconds
| Energy and Gradient .................  2582.146 ( 99.98%)  1936.047 ( 99.99%) seconds
| Step direction ......................     0.003 (  0.00%)     0.001 (  0.00%) seconds
| Coordinate transformation ...........     0.278 (  0.01%)     0.140 (  0.01%) seconds
| Checkpoint file I/O .................     0.006 (  0.00%)     0.003 (  0.00%) seconds
| XYZ-file I/O ........................     0.000 (  0.00%)     0.000 (  0.00%) seconds
| Maximum memory usage ......................... 6.2308E+02 kB
Writing out molden info
| Total processing time: 1936.85 sec 

| Job finished: Wed Oct  1 21:06:13 2025
