# Supplementary material for: Photovermellogens: Minimalistic Pyridinium-Based Acylhydrazones with Photoswitchable Basicity for Operation in Aqueous Media
Source: J Org Chem. 2026 May 4;91(19):6559–65. doi: 10.1021/acs.joc.5c02962 (PMC13185115; doi:10.1021/acs.joc.5c02962)
Supplement: Supplementary file 3 [file jo5c02962_si_003.zip › meci/pa/refG.xyz]

31
-7.7172848498616281e+02 frame 20   xyz file generated by TeraChem
     N    -4.9255560218   -0.6331609808    0.1069822003
     C    -3.9991032367   -1.5324361414    0.5816147017
     C    -2.6806035809   -1.2712663012    0.5730689683
     C    -2.1998470948   -0.0259825250    0.0670753938
     C    -3.1815306750    0.8972301466   -0.4249296635
     C    -4.4844493477    0.5673141008   -0.3834261284
     H    -4.3964148267   -2.4650466695    0.9566100911
     H    -1.9762113131   -2.0025928957    0.9405850005
     N    -0.9164109155    0.2062923122    0.0749297743
     H    -2.8751206801    1.8497437339   -0.8299639905
     H    -5.2511350989    1.2393380323   -0.7430883170
     C    -6.3397562555   -0.9083720415    0.2313302612
     H    -6.7274897437   -0.6156575466    1.2085056320
     H    -6.8921852629   -0.3683482431   -0.5349251075
     H    -6.5276515263   -1.9708633924    0.0884305403
     N    -0.3104093909    1.2366201415   -0.3176309716
     C     1.0156656537    1.1614751052   -0.1756326981
     C     1.5348106703   -0.0041344508    0.3732799018
     H     1.6088091867    1.9940424142   -0.5151672248
     O     0.7726733748   -0.9638756875    0.6820274375
     C     2.9842645797   -0.1848864950    0.5948869980
     C     3.8447267651    0.9011889909    0.7253364239
     C     5.2060634499    0.7012177957    0.9063172220
     C     5.7177877660   -0.5825218346    0.9729926124
     C     4.8654004727   -1.6696126474    0.8637193323
     C     3.5048737404   -1.4706777667    0.6751798083
     H     3.4536273022    1.9096101319    0.7095097743
     H     5.8649445189    1.5541200559    1.0065303812
     H     6.7801570432   -0.7364316911    1.1153161585
     H     5.2582021165   -2.6763074967    0.9237149921
     H     2.8439083219   -2.3208197319    0.5824219947
