# Supplementary material for: Photovermellogens: Minimalistic Pyridinium-Based Acylhydrazones with Photoswitchable Basicity for Operation in Aqueous Media
Source: J Org Chem. 2026 May 4;91(19):6559–65. doi: 10.1021/acs.joc.5c02962 (PMC13185115; doi:10.1021/acs.joc.5c02962)
Supplement: Supplementary file 3 [file jo5c02962_si_003.zip › meci/pa/refH.xyz]

31
-7.7177314932377158e+02 frame 27   xyz file generated by TeraChem
     N    -5.2063779253   -0.4813479119    0.1801201989
     C    -4.8497836680    0.5733790743    0.9776840064
     C    -3.5658136272    0.8852595405    1.2268479990
     C    -2.5035500777    0.1190590165    0.6482784365
     C    -2.9104108140   -0.9813241842   -0.1898034133
     C    -4.2149943075   -1.2315021552   -0.3927289069
     H    -5.6681435029    1.1398769874    1.4007779394
     H    -3.3296133605    1.7185716043    1.8729091613
     N    -1.2558015272    0.4465403696    0.9058195925
     H    -2.1610486008   -1.6049344334   -0.6528572034
     H    -4.5483427246   -2.0472378027   -1.0204868493
     C    -6.5950138732   -0.7105710765   -0.1613124548
     H    -7.2346894278   -0.4251522371    0.6711826108
     H    -6.8947444390   -0.1447138997   -1.0438830879
     H    -6.7595970217   -1.7689791775   -0.3529112396
     N    -0.3630124049   -0.2845297743    0.3459656643
     C     0.9248020323   -0.0371432560    0.5359015361
     C     1.9196145499   -0.7689637583   -0.0710975341
     H     1.2429214622    0.7797835890    1.1749812585
     O     1.7466875526   -1.6963681930   -0.9191044920
     C     3.3369765900   -0.4762385463    0.2292234875
     C     3.7308887594   -0.0917321018    1.5058752361
     C     5.0611549782    0.2113877756    1.7597114103
     C     6.0044694896    0.1054307823    0.7515754945
     C     5.6196520969   -0.3079726626   -0.5141182984
     C     4.2895585886   -0.6002598353   -0.7768247623
     H     3.0063221460   -0.0532632039    2.3080126886
     H     5.3610055380    0.5137749067    2.7546700379
     H     7.0420924554    0.3390212761    0.9540473921
     H     6.3547896409   -0.3982930144   -1.3031687729
     H     3.9920414141   -0.9063592760   -1.7696856365
