# Supplementary material for: Photovermellogens: Minimalistic Pyridinium-Based Acylhydrazones with Photoswitchable Basicity for Operation in Aqueous Media
Source: J Org Chem. 2026 May 4;91(19):6559–65. doi: 10.1021/acs.joc.5c02962 (PMC13185115; doi:10.1021/acs.joc.5c02962)
Supplement: Supplementary file 3 [file jo5c02962_si_003.zip › meci/pa/refF.xyz]

31
-7.7173845282382104e+02 frame 22   xyz file generated by TeraChem
     N    -5.0882890931   -0.6206091307    0.0662346900
     C    -4.9669450962    0.4344798067    0.9426320363
     C    -3.7678163977    0.8962195871    1.3448397248
     C    -2.5755058589    0.2959982296    0.8544349427
     C    -2.7174314909   -0.7907064580   -0.0672328246
     C    -3.9457369376   -1.2018641913   -0.4279708524
     H    -5.8938086305    0.8637221430    1.2954969639
     H    -3.7196139392    1.7173304560    2.0452276452
     N    -1.3891483752    0.7456189028    1.2341305591
     H    -1.8393191867   -1.2800055000   -0.4670279963
     H    -4.0917457830   -2.0180114173   -1.1213853392
     C    -6.3849532620   -0.9927782021   -0.4508197949
     H    -7.1432798900   -0.8727290027    0.3209129358
     H    -6.6705487557   -0.3911245740   -1.3157475850
     H    -6.3799687943   -2.0404514691   -0.7455805486
     N    -0.3277360021    0.2799331144    0.8670630887
     C     0.9654064314    0.4464550379    1.0062643834
     C     1.7310752759   -0.4209438944    0.2051086218
     H     1.3348284235    1.2254698578    1.6558838682
     O     1.2063097387   -1.2118183678   -0.5871938135
     C     3.2234099125   -0.3504856450    0.3179000520
     C     3.8564118356    0.0176197739    1.4964777028
     C     5.2450891716    0.0725691906    1.5640751186
     C     6.0004929218   -0.2388991070    0.4496218324
     C     5.3765233448   -0.6189687731   -0.7281112747
     C     3.9902064233   -0.6809584763   -0.7885257542
     H     3.2716005266    0.2426885578    2.3792028720
     H     5.7311075048    0.3544048551    2.4893343575
     H     7.0814924180   -0.1902066024    0.4982442900
     H     5.9681966088   -0.8694586383   -1.5991788786
     H     3.4917369473   -0.9872916410   -1.6987095240
