# Supplementary material for: Photovermellogens: Minimalistic Pyridinium-Based Acylhydrazones with Photoswitchable Basicity for Operation in Aqueous Media
Source: J Org Chem. 2026 May 4;91(19):6559–65. doi: 10.1021/acs.joc.5c02962 (PMC13185115; doi:10.1021/acs.joc.5c02962)
Supplement: Supplementary file 3 [file jo5c02962_si_003.zip › meci/pa/s0s1/1.xyz]

31
-7.7165378573008820e+02 frame 95   xyz file generated by TeraChem
     N    -4.7254789433   -0.7576760999    0.1227158415
     C    -3.6841012679   -1.5573161008    0.5430954327
     C    -2.4057428640   -1.1583355988    0.5041233293
     C    -2.0851097964    0.1513702566    0.0090102384
     C    -3.1857632707    0.9732214636   -0.4300873183
     C    -4.4367409743    0.4951573764   -0.3558865074
     H    -3.9628860492   -2.5357848873    0.9092357529
     H    -1.6231063339   -1.8190794611    0.8412174666
     N    -0.8615179117    0.5530138115   -0.0341591381
     H    -3.0028284375    1.9636842750   -0.8174537602
     H    -5.2831952428    1.0852717228   -0.6760088650
     C    -6.0824609876   -1.2455895267    0.2115985321
     H    -6.3714854324   -1.4402968942    1.2458320881
     H    -6.7661297254   -0.5013640108   -0.1902937141
     H    -6.2131973774   -2.1621500616   -0.3655435938
     N    -0.3093195230    1.6145800681   -0.4088633110
     C     1.0291514420    1.5339534084   -0.2469707884
     C     1.4542136702    0.3465552745    0.2743128156
     H     1.6376630988    2.3755125607   -0.5284019301
     O     0.5290949102   -0.5276037900    0.5366780726
     C     2.8277791868   -0.0454353765    0.5663264183
     C     3.9016023206    0.8168675281    0.3315813002
     C     5.1974204565    0.4204738491    0.6147750023
     C     5.4489224583   -0.8383073537    1.1369670931
     C     4.3910436359   -1.7005208776    1.3748645439
     C     3.0900161710   -1.3079950516    1.0916982589
     H     3.7306940551    1.8049210520   -0.0739184280
     H     6.0164501661    1.1022753544    0.4253908338
     H     6.4637292764   -1.1439493252    1.3571758598
     H     4.5744689796   -2.6859379981    1.7831942815
     H     2.2788543017   -1.9943171651    1.2833956919
