# Supplementary material for: Photovermellogens: Minimalistic Pyridinium-Based Acylhydrazones with Photoswitchable Basicity for Operation in Aqueous Media
Source: J Org Chem. 2026 May 4;91(19):6559–65. doi: 10.1021/acs.joc.5c02962 (PMC13185115; doi:10.1021/acs.joc.5c02962)
Supplement: Supplementary file 3 [file jo5c02962_si_003.zip › meci/pa/s0s1/0.xyz]

31
-7.7172638324426498e+02 frame 97   xyz file generated by TeraChem
     N    -5.0868820917   -0.5292212015    0.0123369496
     C    -4.8353561087   -0.1649866601    1.3115262653
     C    -3.6034702289    0.1640309855    1.7377842457
     C    -2.4977141293    0.1523727977    0.8292059835
     C    -2.7925745733   -0.2249384669   -0.5290333239
     C    -4.0492375441   -0.5450430529   -0.8802070666
     H    -5.6897031767   -0.1663543339    1.9740804488
     H    -3.4421793084    0.4285285612    2.7728889790
     N    -1.3016594824    0.4659616809    1.2693005283
     H    -1.9985521159   -0.2732364048   -1.2593924706
     H    -4.3032865592   -0.8416513767   -1.8891128896
     C    -6.4436816142   -0.7551462507   -0.4395092086
     H    -7.0504089330   -1.1291461297    0.3824801671
     H    -6.9024375034    0.1575150897   -0.8227251448
     H    -6.4548965815   -1.5079017096   -1.2255967937
     N    -0.3521908388    0.4554093160    0.4438650033
     C     0.9476519202    0.5346330878    0.4377212523
     C     1.7264116669   -0.6484348503    0.5125606730
     H     1.4255723374    1.4934835046    0.2408835805
     O     1.2408927730   -1.7756551008    0.5888802202
     C     3.2141220195   -0.4736143534    0.5121274962
     C     3.8197615605    0.5223639523    1.2572300522
     C     5.2044686844    0.6612869544    1.2562064228
     C     5.9769685377   -0.1947488798    0.4919764505
     C     5.3776252812   -1.1956982796   -0.2530110336
     C     3.9959181649   -1.3385377064   -0.2374332266
     H     3.2150283823    1.1876764568    1.8609347991
     H     5.6732881669    1.4349294108    1.8503353409
     H     7.0542109196   -0.0825022797    0.4775944633
     H     5.9852353048   -1.8692414863   -0.8436872166
     H     3.5191150618   -2.1269348525   -0.8046094476
