# Supplementary material for: Photovermellogens: Minimalistic Pyridinium-Based Acylhydrazones with Photoswitchable Basicity for Operation in Aqueous Media
Source: J Org Chem. 2026 May 4;91(19):6559–65. doi: 10.1021/acs.joc.5c02962 (PMC13185115; doi:10.1021/acs.joc.5c02962)
Supplement: Supplementary file 3 [file jo5c02962_si_003.zip › meci/pa/s0s1/0.out]

| Startfile from command line: tc.inp


|       ***********************************************************
|       *                 TeraChem v1.9-2023.07-dev               *
|       *                   Development Version                   *
|       *           Chemistry at the Speed of Graphics!           *
|       ***********************************************************
|       * This program may only be used in connection with        *
|       * a valid license from PetaChem, LLC. Use of this program *
|       * or results thereof indicates acceptance of all terms    *
|       * and conditions stated in the license and that a valid   *
|       * license agreement between the user and PetaChem, LLC    *
|       * exists. PetaChem, LLC does not warrant the correctness  *
|       * of results or their suitability for any purpose.        *
|       * Please email bugs, suggestions, and comments to         *
|       *                  help@petachem.com                      *
|       *                                                         *
|       ***********************************************************


|       ***********************************************************
|       *  Compiled by pisteinbach  Thu 27 Mar 2025 01:00:35 PM CET  *
|       *  Supported architecture SMs: 89 86 75                   *
|       *  Build cuda_11.8.r11.8/compiler.31833905_0              *
|       *  Git Version: d77d3eebd7eb45d4c3711b706ca3c5694cd0c5a9  *
|       ***********************************************************


| Job started   Wed Oct  1 21:20:16 2025
| On gpunode-14 (available memory: 441447 MB)

| ######################################### RUNTIME INFO ##########################################
| terachem  tc.inp 

|  NVRM version: NVIDIA UNIX x86_64 Kernel Module  550.127.08  Fri Oct 25 22:14:46 UTC 2024
|  GCC version:  gcc version 9.4.0 (Ubuntu 9.4.0-1ubuntu1~20.04.2) 

|  	linux-vdso.so.1 (0x00007ffdccb87000)
|  	libdftd4.so.3 => /mnt/group-bin/dftd4/3.5.0/lib/x86_64-linux-gnu/libdftd4.so.3 (0x00001475622e3000)
|  	libm.so.6 => /lib/x86_64-linux-gnu/libm.so.6 (0x0000147562189000)
|  	libthcbox.so.1 => /mnt/group-bin/terachem/dev-03-2025/lib/libthcbox.so.1 (0x0000147560cbb000)
|  	libnvToolsExt.so.1 => /mnt/group-lib/nvidia-hpc-sdk/Linux_x86_64/24.7/cuda/11.8/lib64/libnvToolsExt.so.1 (0x0000147560ab1000)
|  	libgpubox.so.1 => /mnt/group-bin/terachem/dev-03-2025/lib/libgpubox.so.1 (0x0000147560a98000)
|  	libcpubox.so.1 => /mnt/group-bin/terachem/dev-03-2025/lib/libcpubox.so.1 (0x0000147560a92000)
|  	libtensorbox.so.1 => /mnt/group-bin/terachem/dev-03-2025/lib/libtensorbox.so.1 (0x0000147560a73000)
|  	libiobox.so.1 => /mnt/group-bin/terachem/dev-03-2025/lib/libiobox.so.1 (0x0000147560a5b000)
|  	libintbox.so.1 => /mnt/group-bin/terachem/dev-03-2025/lib/libintbox.so.1 (0x00001475254f4000)
|  	libatmx2cbox.so.1 => /mnt/group-bin/terachem/dev-03-2025/lib/libatmx2cbox.so.1 (0x000014752541d000)
|  	libperiodicbox.so.1 => /mnt/group-bin/terachem/dev-03-2025/lib/libperiodicbox.so.1 (0x00001475137cb000)
|  	libsqmbox.so.1 => /mnt/group-bin/terachem/dev-03-2025/lib/libsqmbox.so.1 (0x0000147513467000)
|  	libgridbox.so.1 => /mnt/group-bin/terachem/dev-03-2025/lib/libgridbox.so.1 (0x0000147511c61000)
|  	libdftbox.so.1 => /mnt/group-bin/terachem/dev-03-2025/lib/libdftbox.so.1 (0x0000147511b71000)
|  	libcibox.so.1 => /mnt/group-bin/terachem/dev-03-2025/lib/libcibox.so.1 (0x0000147511724000)
|  	libccbox.so.1 => /mnt/group-bin/terachem/dev-03-2025/lib/libccbox.so.1 (0x00001475113e3000)
|  	libsimbox.so.1 => /mnt/group-bin/terachem/dev-03-2025/lib/libsimbox.so.1 (0x00001475113bd000)
|  	liboptbox.so.1 => /mnt/group-bin/terachem/dev-03-2025/lib/liboptbox.so.1 (0x0000147511383000)
|  	libssl.so.1.1 => /lib/x86_64-linux-gnu/libssl.so.1.1 (0x00001475112f0000)
|  	libcrypto.so.1.1 => /lib/x86_64-linux-gnu/libcrypto.so.1.1 (0x0000147511017000)
|  	libifcore.so.5 => /mnt/group-lib/intel_oneAPI/compiler/2024.0/lib/libifcore.so.5 (0x0000147510ed7000)
|  	libcuda.so.1 => /lib/x86_64-linux-gnu/libcuda.so.1 (0x000014750f30b000)
|  	libcudart.so.11.0 => /mnt/group-bin/terachem/dev-03-2025/lib/libcudart.so.11.0 (0x000014750f064000)
|  	libcublas.so.11 => /mnt/group-bin/terachem/dev-03-2025/lib/libcublas.so.11 (0x0000147509406000)
|  	libcufft.so.10 => /mnt/group-bin/terachem/dev-03-2025/lib/libcufft.so.10 (0x00001474f852b000)
|  	libcusparse.so.11 => /mnt/group-bin/terachem/dev-03-2025/lib/libcusparse.so.11 (0x00001474e7831000)
|  	libcusolver.so.11 => /mnt/group-bin/terachem/dev-03-2025/lib/libcusolver.so.11 (0x00001474d5579000)
|  	libiomp5.so => /mnt/group-lib/intel_oneAPI/compiler/2024.0/lib/libiomp5.so (0x00001474d5132000)
|  	libdl.so.2 => /lib/x86_64-linux-gnu/libdl.so.2 (0x00001474d512c000)
|  	libpthread.so.0 => /lib/x86_64-linux-gnu/libpthread.so.0 (0x00001474d5109000)
|  	libstdc++.so.6 => /lib/x86_64-linux-gnu/libstdc++.so.6 (0x00001474d4f27000)
|  	libcilkrts.so.5 => /mnt/group-bin/terachem/dev-03-2025/lib/libcilkrts.so.5 (0x00001474d4ce8000)
|  	libgcc_s.so.1 => /lib/x86_64-linux-gnu/libgcc_s.so.1 (0x00001474d4ccd000)
|  	libc.so.6 => /lib/x86_64-linux-gnu/libc.so.6 (0x00001474d4adb000)
|  	/lib64/ld-linux-x86-64.so.2 (0x00001475623bd000)
|  	libmkl_intel_ilp64.so.2 => /mnt/group-lib/intel_oneAPI/mkl/2023.2.0/lib/intel64/libmkl_intel_ilp64.so.2 (0x00001474d394e000)
|  	libmkl_intel_thread.so.2 => /mnt/group-lib/intel_oneAPI/mkl/2023.2.0/lib/intel64/libmkl_intel_thread.so.2 (0x00001474d0322000)
|  	libmkl_core.so.2 => /mnt/group-lib/intel_oneAPI/mkl/2023.2.0/lib/intel64/libmkl_core.so.2 (0x00001474cbfaa000)
|  	libimf.so => /mnt/group-lib/intel_oneAPI/compiler/2024.0/lib/libimf.so (0x00001474cbb8a000)
|  	libsvml.so => /mnt/group-lib/intel_oneAPI/compiler/2024.0/lib/libsvml.so (0x00001474ca556000)
|  	libirng.so => /mnt/group-lib/intel_oneAPI/compiler/2024.0/lib/libirng.so (0x00001474ca45c000)
|  	libintlc.so.5 => /mnt/group-lib/intel_oneAPI/compiler/2024.0/lib/libintlc.so.5 (0x00001474ca3fb000)
|  	librt.so.1 => /lib/x86_64-linux-gnu/librt.so.1 (0x00001474ca3f1000)
|  	libcublasLt.so.11 => /mnt/group-lib/nvidia-hpc-sdk/Linux_x86_64/24.7/math_libs/11.8/lib64/libcublasLt.so.11 (0x00001474a5e69000)
| #################################################################################################

-----------------------------------
Processed Input file:
              coordinates coord.xyz
                 spinmult 1
                   charge 0
                   method 3c-pbeh
                    basis def2-msvp
                      fon yes
               fon_method constant
                   closed 0
                    hhtda yes
            hhtdasinglets 4
            hhtdatriplets 4
                cistarget 0
                  cismult 1
             cisnumstates 8
             cisguessvecs 15
                   cismax 300
               cismaxiter 500
               cisconvtol 1.0e-6
                  cphftol 1.0e-6
                 cphfiter 1000
           max_l_in_basis 2
           sphericalbasis yes
                    guess sad
                   purify no
                  dftgrid 3
                     xtol 1e-6
                 convthre 5e-5
                  threall 1e-14
                precision mixed
                     gpus 1
            min_tolerance 1e-4
          min_tolerance_e 1e-5
                    nstep 100
                nacstate1 0
                nacstate2 1
                      run conical
-----------------------------------
Jobname: coord
Scratch data will be generated
Scratch directory: ./scr.coord
| Random number seed: 844501948

XYZ coordinates coord.xyz
Molden File Output: ./scr.coord/coord.molden
Using basis set: def2-msvp
dmrgstart not found
Spin multiplicity: 1
DIIS will use up to 10 vectors.
Condition number limit for the DIIS overlap matrix is            0
WF convergence threshold: 5.00e-05
Using DIIS algorithm to converge WF
Maximum number of SCF iterations: 100
Incremental fock with rebuild every 8 iterations
Will switch to conventional Fock if diffuse functions are detected
X-matrix tolerance: 1.00e-06
PRECISION: MIXED
Single/Double precision threshold: 1.00e-05
TeraChem will select linear algebra engine
Using fractional orbital occupations
0 occupied orbitals will have integer occupation
0 occupied orbitals will have fractional occupation
kT is set to  0.250 a.u.
Density matrix guess purification turned off
DFT Functional requested: 3c-pbeh
Method: PBEh-3c composite method 
  PBEh exchange functional:              0.58 
  Hartree-Fock exact exchange:          0.42 
  PBEh correlation functional:           1.0  
Please find the citation for the method under https://doi.org/10.1063/1.4927476Please also cite the implementation paper: https://doi.org/10.1039/D3CP06086A Wavefunction: RESTRICTED

 DFT-D code reimplemented following the
 code by S.Grimme, University Bonn 
 based on DFTD3 V3.2 Rev 0         
 
Please cite DFT-D3 work done with this code as:
S. Grimme, J. Antony, S. Ehrlich and H. Krieg,
J. Chem. Phys. 132 (2010), 154104
If used with BJ-damping cite also
S. Grimme, S. Ehrlich and L. Goerigk,
J. Comput. Chem. 32 (2011), 1456-1465
For DFT-D2 the reference is
S. Grimme, J. Comput. Chem., 27 (2006), 1787-1799
BSSE Correction calculated using:
 ___________________________________________
                                            
|              **  g C P  **                |
|  a geometrical counterpoise correction    |
|             H.Kruse S.Grimme              |
|        Version 2.31                       |
|                                           |
 ___________________________________________ 

Please cite work done with this code as:
H. Kruse, S. Grimme J. Chem. Phys, 2012,136,154101
DOI: 10.1063/1.3700154 

DFT grid type: 3
Using a single DFT grid.
Ignoring all functions in basis set file with angular momentum > 2 
Initial guess generated from superposition of atomic densities generated with HF,
using spherically symmetric atomic densities and averaged alpha and beta spin densities.

********************************************
******* RUNNING GEOMETRY OPTMIZATION *******
********************************************

Geometry optimization parameters:
Max number of optimization cycles: 100
Convergence threshold (Max grad component): 1.00e-04
Convergence threshold (energy change): 1.00e-05
Maximum of RMSD change allowed between steps is 0.500000
using BFGS method
Optimization checkpoint file will be dumped every 10 cycles
Hessian updated: BFGS method
Initial Hessian is diagonal with a single one point finite difference
Atomic displacement in finite-difference Hessian (Bohr) 0.003000
Each step will be scaled by 1.00
Maximum step size in internal coordinates 0.50
Minimization SCF guess will be regenerated every 10 steps
Job started from scratch
SCF:   Initial guess is taken from previous step
CIS:   Initial guess is taken from previous step
Z-vec: Initial guess is taken from previous step
Starting TensorBox...
| TeraChem will select linear algebra engine
| Using cuSolver for matrix diagonalization

| using 1 out of 1 CUDA devices
|   Device 0: NVIDIA GeForce RTX 4090, 24210MB, CC 8.9 -- CPU THREAD 0
| -------------------------------------------------------------------
| CPU Memory Available: 64429.50 MegaWords 
| GPU Memory Available: 2770.29 MegaWords 
| Maximum recommended basis set size: 19400 basis functions
|  (limited by GPU memory)
| -------------------------------------------------------------------
| Initialize GPUBox with 128 MW of memory


Basis set:       def2-msvp
Total atoms:     31
Total charge:    0
Total electrons: 126 (63-alpha, 63-beta)
Number electrons modeled by ECPs: 0
Total orbitals: 314 (Cartesian), 296 (spherical) 
Total AO shells: 152 (98 S-shells; 36 P-shells; 18 D-shells; 0 F-shells; 0 G-shells)
Spin multiplicity: 1
Nuclear repulsion energy (QM atoms): 1123.882191269898 a.u.


No optimization coordinates found in the configuration file
Determining the type of coordinates based on the number of individual fragments...
Analyzing structure...
Found 31 atoms, 32 bonds
Building HDLC residues...
Found 1 HDLC residues
done.
Optimization will be performed in DLC coordinates

Using neutral atomic charges and default spins and spin directions.
Number of unique atoms is: 4 
Atom #1 is unique. Calculating atomic density. 
Atom #2 is unique. Calculating atomic density. 
Atom #7 is unique. Calculating atomic density. 
Atom #20 is unique. Calculating atomic density. 
-------------------------------------------------------
0 additional frames found in coord.xyz
-------------------------------------------------------
***********************************************************************
**                                                                   **
**                              DL-FIND                              **
**                       Geometry Optimisation                       **
**               written by Johannes Kaestner, in 2006               **
**               Copyright:  STFC Daresbury Laboratory               **
**                           Revision:  406 $                        **
**                                                                   **
***********************************************************************
Residue member list:
    0 :     1    1    1    1    1    1    1    1    1    1
   10 :     1    1    1    1    1    1    1    1    1    1
   20 :     1    1    1    1    1    1    1    1    1    1
   30 :     1

Generating new HDLC for    1 residues

Located a new residue for HDLC
   Residue number is    1
   Number of atoms it contains    31
   Atoms:      1     2     3     4     5     6     7     8     9    10
   Atoms:     11    12    13    14    15    16    17    18    19    20
   Atoms:     21    22    23    24    25    26    27    28    29    30
   Atoms:     31
   Generating HDLC for residue    1
       Dot-product about     1 is   0.99892034
       System near planar - making improper
       Dot-product about     2 is   0.99999902
       System near planar - making improper
       Dot-product about     3 is   0.99996757
       System near planar - making improper
       Dot-product about     4 is   0.99784413
       System near planar - making improper
       Dot-product about     5 is   0.99970846
       System near planar - making improper
       Dot-product about     6 is   0.99998637
       System near planar - making improper
       Dot-product about    12 is  -0.00234235
       Dot-product about    17 is   0.99007247
       System near planar - making improper
       Dot-product about    18 is   0.99945515
       System near planar - making improper
       Dot-product about    21 is   0.99954215
       System near planar - making improper
       Dot-product about    22 is   0.99954946
       System near planar - making improper
       Dot-product about    23 is   0.99997766
       System near planar - making improper
       Dot-product about    24 is   0.99995470
       System near planar - making improper
       Dot-product about    25 is   0.99999959
       System near planar - making improper
       Dot-product about    26 is   0.99999087
       System near planar - making improper

     The system has    87 degrees of freedom, and    87 non-zero eigenvalues

 call dlf_formstep_init...
 allocate hessian of size:           89
 allocate evals and evecs
 needhessian =  T

DL-FIND Report:
===============
Conical intersection algorithm: Lagrange-Newton
Lagrange-Newton threshold t1 ...................  1.000E-04
Lagrange-Newton threshold t2 ...................  1.000E+00
Lower electronic state .........................          0
Upper electronic state .........................          1
Optimisation algorithm: Lagrange-Newton
Initial Hessian by diagonal one-point finite difference
Hessian update mechanism: BFGS
Maximum Number of Hessian updates before recalc.         50
Finite difference for Hessian calculation ......  3.000E-03
No eigenmodes are considered soft
Minimum step size for Hessian update ...........  1.000E-05
 
Step length: simple scaled
Maximum step length ............................  5.000E-01
Scaling step by ................................  1.000E+00
 
Coordinate system: Delocalised internal coordinates (DLC)
 
Number of atoms ................................         31
Number of input geometries .....................          2
Variables to be optimised ......................         89
Restart information is written every ...........         10 steps
This run has not been restarted.
Maximum number of steps ........................        100
Maximum number of energy evaluations ...........     100000
 
 in gcp call
 n=          31
 coors(1) =   -9.87110501957996      -0.905668483100602     
  9.773154690088430E-002
 coors(2) =   -9.36839585511566       0.371852709834990     
   2.26872214591629     
 elements:            7           6
 gcp_e =    1.00000000000000     
 echo:  F
 pbc:  F
 method =pbeh3c              
Using neutral atomic charges and default spins and spin directions.
Number of unique atoms is: 4 
Atom #1 is unique. Calculating atomic density. 
Atom #2 is unique. Calculating atomic density. 
Atom #7 is unique. Calculating atomic density. 
Atom #20 is unique. Calculating atomic density. 
DFTD Energy:    -0.0200768 hartree
gCP Energy:     0.0495308 hartree
| Total AOs: 314    Total MOs: 296
Setting up the DFT grid...
| time to set the grid = 0.09 s
DFT grid points: 357454 (11530 points/atom)

                      *** Start SCF Iterations ***

 Iter     DIIS Error       Energy change      Electrons        XC Energy           Energy        Time(s)
----------------------------------------------------------------------------------------------------------
Initial temperature is 0.250000
| Skip purify step
|    1     0.0000000000   +1123.9116452091     0.0000000000     0.0000000000    1123.9116452091     0.40  
|    2     1.5379676228   -1680.6558572060   126.0000011578   -81.4014094562    -556.7442119969     1.02  
|    3     1.5379676228      +0.0000000000   126.0000011578   -81.4014094562    -556.7442119969     0.65  
Factorization (dgetrf) failed -- Calling SolveSingular, dgetrf error code: 3
|    4     1.5379676228      -0.0000000000   126.0000011578   -81.4014094562    -556.7442119969     0.69  
Factorization (dgetrf) failed -- Calling SolveSingular, dgetrf error code: 4
|    5     1.5379676228      +0.0000000000   126.0000011578   -81.4014094562    -556.7442119969     0.68  
Factorization (dgetrf) failed -- Calling SolveSingular, dgetrf error code: 5
|    6     1.5379676228      -0.0000000000   126.0000011578   -81.4014094562    -556.7442119969     0.69  
Factorization (dgetrf) failed -- Calling SolveSingular, dgetrf error code: 6
|    7     1.5379676228      +0.0000000000   126.0000011578   -81.4014094562    -556.7442119969     0.69  
Factorization (dgetrf) failed -- Calling SolveSingular, dgetrf error code: 7
|    8     1.5379676228      -0.0000000000   126.0000011578   -81.4014094562    -556.7442119969     0.69  
Factorization (dgetrf) failed -- Calling SolveSingular, dgetrf error code: 8
|    9     1.5379676228      +0.0000000000   126.0000011578   -81.4014094562    -556.7442119969     0.91  
Factorization (dgetrf) failed -- Calling SolveSingular, dgetrf error code: 9
|   10     1.5379676228      -0.0000000000   126.0000011578   -81.4014094562    -556.7442119969     0.69  
Factorization (dgetrf) failed -- Calling SolveSingular, dgetrf error code: 10
|   11     1.5379676228      -0.0000000000   126.0000011578   -81.4014094562    -556.7442119969     0.69  
Factorization (dgetrf) failed -- Calling SolveSingular, dgetrf error code: 11
|   12     2.2508026633    +458.1355904153   125.9999377284   -68.8186839157     -98.6086215816     0.93  
|   13     1.6106428908    -200.5306244962   125.9998415969   -67.4016324376    -299.1392460778     0.92  
|   14     1.2565155052     -84.4834959882   125.9999681931   -69.3991329899    -383.6227420659     0.93  
|   15     1.0973238763     -67.4319584160   125.9997785748   -67.0800175371    -451.0547004820     0.92  
|   16     1.6939367850    +117.0677903618   125.9998794758   -68.5404376889    -333.9869101202     0.91  
|   17     1.2123341991    -297.6924394826   125.9999442682   -66.1607748662    -631.6793496028     0.89  
|   18     0.6789933692     -82.6415465696   125.9999720105   -64.3105678389    -714.3208961724     0.91  
|   19     0.8858848567     +48.4527196350   125.9999165569   -64.4573691033    -665.8681765375     0.91  
|   20     0.1670171657    -105.0366527890   125.9999736292   -63.9059208629    -770.9048293264     0.90  
|   21     0.2479835150      +4.3562219895   125.9999662509   -63.7753354524    -766.5486073370     0.88  
|   22     0.0486073974      -5.0845639482   125.9999781440   -63.7869024408    -771.6331712852     0.88  
|   23     0.0352477820      -0.0675636713   125.9999775273   -63.7952398498    -771.7007349564     0.85  
|   24     0.0188755193      -0.0336827427   125.9999782255   -63.7905602985    -771.7344176992     0.83  
|   25     0.0067512078      -0.0070041879   125.9999784823   -63.7975980443    -771.7414218871     0.88  
|   26     0.0028647075      -0.0018895851   125.9999787353   -63.7954579252    -771.7433114722     0.82  
|   27     0.0010116236      -0.0002621375   125.9999788145   -63.7982497827    -771.7435736097     0.80  
|   28     0.0006281741      -0.0000727314   125.9999788620   -63.7979485187    -771.7436463411     0.79  
|   29     0.0002811970      -0.0000125693   125.9999788753   -63.7975355249    -771.7436589105     0.78  
|   30     0.0001214996      -0.0000043732   125.9999788928   -63.7976775226    -771.7436632837     0.76  
|   31     0.0000472652      -0.0000012251   125.9999788975   -63.7977795029    -771.7436645088     0.76  
----------------------------------------------------------------------------------------------------------
FINAL ENERGY: -771.7436645088 a.u.
Fractional Occupation Entropy: 0.0000000000
Mermin Free Energy:            -771.7436645088
DISPERSION CONTRIBUTION TO ENERGY: -0.0200768361 a.u.
GCP BSSE CORRECTION: 0.0495307753 a.u.
HOMO-LUMO GAP: 1.490 eV
CENTER OF MASS: {-0.025731, -0.322202, 0.390749} ANGS
DIPOLE MOMENT: {-5.043042, 2.205147, -0.344821} (|D| = 5.514875) DEBYE
Writing out molden info

Running Mulliken population analysis...


  Restricted hh-TDA Parameters
--------------------------------------------
Number of occupied orbitals:            64
Number of virtual orbitals:            232
Number of molecular orbitals:          296
Number of basis functions:             314
Multiplicity of target state:      singlet

 Generating 2nd functional diffs
Reference energy:             -778.7949862485
Number of electrons:           127.9999785622
XC energy:                     -65.1107549678

      Davidson Diagonalization Parameters
-----------------------------------------------
Number of roots to find:                    4
Number of guess vectors:                   15
Maximum subspace size:                    300
Number of vectors to save:                  4
Collapse vectors per root:                  2
Number of CSFs:                          2080
Maximum Davidson iterations:              500
Residual convergence:                 1.0e-06
Orthogonality tolerance:              1.0e-12
Use incremental sigma vectors:             No

Davidson memory usage:  12.89 MB

Guess Vectors:
  64 &  64 : closed :    -0.460923
  64 &  63 :  open  :    -0.417812
  63 &  63 : closed :    -0.374701
  64 &  62 :  open  :    -0.354787
  64 &  61 :  open  :    -0.352203
  63 &  62 :  open  :    -0.311676
  63 &  61 :  open  :    -0.309092
  64 &  60 :  open  :    -0.266751
  64 &  59 :  open  :    -0.252134
  62 &  62 : closed :    -0.248650
  62 &  61 :  open  :    -0.246067
  61 &  61 : closed :    -0.243484
  64 &  58 :  open  :    -0.230567
  63 &  60 :  open  :    -0.223640
  64 &  57 :  open  :    -0.222778

  Root           Eigenvalue       Energy Change        Residual
-------------------------------------------------------------------
Iteration:    0   Subspace Size:   15
Root: 1:        -0.37682228        -0.37682228         0.03465111  
Root: 2:        -0.31963700        -0.31963700         0.03681425  
Root: 3:        -0.27372273        -0.27372273         0.02796527  
Root: 4:        -0.25176583        -0.25176583         0.05113785  

Iteration:    1   Subspace Size:   19
Root: 1:        -0.37876031        -0.00193803         0.00497382  
Root: 2:        -0.32245876        -0.00282175         0.00609318  
Root: 3:        -0.27578726        -0.00206453         0.00794929  
Root: 4:        -0.25690152        -0.00513569         0.01686600  

Iteration:    2   Subspace Size:   23
Root: 1:        -0.37880562        -0.00004531         0.00100419  
Root: 2:        -0.32252533        -0.00006658         0.00130682  
Root: 3:        -0.27595146        -0.00016421         0.00139288  
Root: 4:        -0.25761799        -0.00071647         0.00408408  

Iteration:    3   Subspace Size:   27
Root: 1:        -0.37880752        -0.00000190         0.00013891  
Root: 2:        -0.32252846        -0.00000313         0.00019601  
Root: 3:        -0.27595613        -0.00000466         0.00038634  
Root: 4:        -0.25765450        -0.00003651         0.00110090  

Iteration:    4   Subspace Size:   31
Root: 1:        -0.37880756        -0.00000003         0.00002347  
Root: 2:        -0.32252852        -0.00000006         0.00003176  
Root: 3:        -0.27595650        -0.00000037         0.00008615  
Root: 4:        -0.25765718        -0.00000267         0.00029112  

Iteration:    5   Subspace Size:   35
Root: 1:        -0.37880756        -0.00000000         0.00000326  
Root: 2:        -0.32252853        -0.00000000         0.00000616  
Root: 3:        -0.27595651        -0.00000002         0.00001703  
Root: 4:        -0.25765736        -0.00000018         0.00006050  

Iteration:    6   Subspace Size:   39
Root: 1:        -0.37880756        -0.00000000         0.00000043  Converged
Root: 2:        -0.32252853        -0.00000000         0.00000105  
Root: 3:        -0.27595651        -0.00000000         0.00000333  
Root: 4:        -0.25765736        -0.00000001         0.00001060  

Iteration:    7   Subspace Size:   42
Root: 1:        -0.37880756        -0.00000000         0.00000039  Converged
Root: 2:        -0.32252853        -0.00000000         0.00000015  Converged
Root: 3:        -0.27595651        -0.00000000         0.00000059  Converged
Root: 4:        -0.25765737        -0.00000000         0.00000200  

Iteration:    8   Subspace Size:   43
Root: 1:        -0.37880756        -0.00000000         0.00000039  Converged
Root: 2:        -0.32252853        -0.00000000         0.00000015  Converged
Root: 3:        -0.27595651        -0.00000000         0.00000056  Converged
Root: 4:        -0.25765737        -0.00000000         0.00000037  Converged

Davidson converged in 8 iterations
43 sigma vectors were formed

      Davidson Diagonalization Parameters
-----------------------------------------------
Number of roots to find:                    4
Number of guess vectors:                   15
Maximum subspace size:                    300
Number of vectors to save:                  4
Collapse vectors per root:                  2
Number of CSFs:                          2016
Maximum Davidson iterations:              500
Residual convergence:                 1.0e-06
Orthogonality tolerance:              1.0e-12
Use incremental sigma vectors:             No

Davidson memory usage:  12.58 MB

Guess Vectors:
  64 &  63 :  open  :    -0.417812
  64 &  62 :  open  :    -0.354787
  64 &  61 :  open  :    -0.352203
  63 &  62 :  open  :    -0.311676
  63 &  61 :  open  :    -0.309092
  64 &  60 :  open  :    -0.266751
  64 &  59 :  open  :    -0.252134
  62 &  61 :  open  :    -0.246067
  64 &  58 :  open  :    -0.230567
  63 &  60 :  open  :    -0.223640
  64 &  57 :  open  :    -0.222778
  64 &  56 :  open  :    -0.214024
  63 &  59 :  open  :    -0.209023
  64 &  55 :  open  :    -0.200909
  63 &  58 :  open  :    -0.187456

  Root           Eigenvalue       Energy Change        Residual
-------------------------------------------------------------------
Iteration:    0   Subspace Size:   15
Root: 1:        -0.34088614        -0.34088614         0.02209906  
Root: 2:        -0.27860804        -0.27860804         0.02403474  
Root: 3:        -0.27355096        -0.27355096         0.02559957  
Root: 4:        -0.23488907        -0.23488907         0.02754289  

Iteration:    1   Subspace Size:   19
Root: 1:        -0.34191612        -0.00102998         0.00267129  
Root: 2:        -0.28027304        -0.00166500         0.00485216  
Root: 3:        -0.27548462        -0.00193366         0.00607583  
Root: 4:        -0.23717579        -0.00228672         0.00856897  

Iteration:    2   Subspace Size:   23
Root: 1:        -0.34193261        -0.00001649         0.00038786  
Root: 2:        -0.28033095        -0.00005791         0.00079957  
Root: 3:        -0.27558438        -0.00009976         0.00105848  
Root: 4:        -0.23735340        -0.00017760         0.00179834  

Iteration:    3   Subspace Size:   27
Root: 1:        -0.34193293        -0.00000032         0.00006245  
Root: 2:        -0.28033267        -0.00000172         0.00013905  
Root: 3:        -0.27558732        -0.00000294         0.00018887  
Root: 4:        -0.23736055        -0.00000715         0.00036047  

Iteration:    4   Subspace Size:   31
Root: 1:        -0.34193294        -0.00000001         0.00000830  
Root: 2:        -0.28033271        -0.00000005         0.00002506  
Root: 3:        -0.27558740        -0.00000008         0.00003380  
Root: 4:        -0.23736088        -0.00000033         0.00008171  

Iteration:    5   Subspace Size:   35
Root: 1:        -0.34193294        -0.00000000         0.00000112  
Root: 2:        -0.28033271        -0.00000000         0.00000430  
Root: 3:        -0.27558740        -0.00000000         0.00000542  
Root: 4:        -0.23736089        -0.00000001         0.00002023  

Iteration:    6   Subspace Size:   39
Root: 1:        -0.34193294        -0.00000000         0.00000012  Converged
Root: 2:        -0.28033271        -0.00000000         0.00000065  Converged
Root: 3:        -0.27558740        -0.00000000         0.00000085  Converged
Root: 4:        -0.23736089        -0.00000000         0.00000397  

Iteration:    7   Subspace Size:   40
Root: 1:        -0.34193294        -0.00000000         0.00000011  Converged
Root: 2:        -0.28033271        -0.00000000         0.00000053  Converged
Root: 3:        -0.27558740        -0.00000000         0.00000083  Converged
Root: 4:        -0.23736089        -0.00000000         0.00000084  Converged

Davidson converged in 7 iterations
40 sigma vectors were formed

  Root   Mult.   Total Energy (a.u.)   Ex. Energy (a.u.)     Ex. Energy (eV)     Ex. Energy (nm)        Osc. (a.u.)  
-------------------------------------------------------------------------------------------------------------------
     1  singlet       -779.17379380
     2  triplet       -779.13691919          0.03687461          1.00340915       1235.62975682          0.00000000
     3  singlet       -779.11751477          0.05627903          1.53143007        809.59766130          0.22712942
     4  triplet       -779.07531896          0.09847484          2.67963638        462.69046681          0.00000000
     5  singlet       -779.07094276          0.10285104          2.79871881        443.00349259          0.00065902
     6  triplet       -779.07057365          0.10322015          2.80876282        441.41933117          0.00000000
     7  singlet       -779.05264361          0.12115019          3.29666388        376.08996591          0.19833195
     8  triplet       -779.03234714          0.14144667          3.84895897        322.12403825          0.00000000

Singlet  1: Largest CI coefficients:
  64  &  64 : closed :   0.989026

Triplet  2: Largest CI coefficients:
  63  &  64 :  open  :  -0.702054
  64  &  63 :  open  :   0.702054

Singlet  3: Largest CI coefficients:
  63  &  64 :  open  :  -0.685601
  64  &  63 :  open  :  -0.685601
  62  &  64 :  open  :   0.139913
  64  &  62 :  open  :   0.139913

Triplet  4: Largest CI coefficients:
  62  &  64 :  open  :   0.678185
  64  &  62 :  open  :  -0.678185
  61  &  64 :  open  :   0.124117
  64  &  61 :  open  :  -0.124117
  61  &  63 :  open  :  -0.117339
  63  &  61 :  open  :   0.117339

Singlet  5: Largest CI coefficients:
  61  &  64 :  open  :   0.576712
  64  &  61 :  open  :   0.576712
  62  &  64 :  open  :   0.269968
  64  &  62 :  open  :   0.269968
  61  &  63 :  open  :  -0.230348
  63  &  61 :  open  :  -0.230348
  62  &  63 :  open  :  -0.124566
  63  &  62 :  open  :  -0.124566
  63  &  63 : closed :  -0.101977

Triplet  6: Largest CI coefficients:
  61  &  64 :  open  :   0.640935
  64  &  61 :  open  :  -0.640935
  61  &  63 :  open  :  -0.201071
  63  &  61 :  open  :   0.201071
  62  &  64 :  open  :  -0.162492
  64  &  62 :  open  :   0.162492
  61  &  62 :  open  :  -0.100796
  62  &  61 :  open  :   0.100796

Singlet  7: Largest CI coefficients:
  63  &  63 : closed :  -0.890791
  62  &  64 :  open  :  -0.222625
  64  &  62 :  open  :  -0.222625
  62  &  63 :  open  :  -0.130219
  63  &  62 :  open  :  -0.130219

Triplet  8: Largest CI coefficients:
  61  &  63 :  open  :  -0.581323
  63  &  61 :  open  :   0.581323
  62  &  63 :  open  :  -0.282897
  63  &  62 :  open  :   0.282897
  61  &  64 :  open  :  -0.201555
  64  &  61 :  open  :   0.201555
  61  &  62 :  open  :   0.178574
  62  &  61 :  open  :  -0.178574

Singlet state dipole moments:

  Root       Dx         Dy         Dz         |D|  (Debye)
------------------------------------------------------------
     1    -8.5173     1.7048    -0.3607     8.6937
     2   -10.2396     3.0004     1.1169    10.7284
     3    -4.9682    -2.8277    -2.6438     6.2983
     4   -14.7350     3.5676     1.4342    15.2284

Triplet state dipole moments:

  Root       Dx         Dy         Dz         |D|  (Debye)
------------------------------------------------------------
     1   -11.8395     2.6809     0.6602    12.1572
     2    -7.6729     0.7539    -0.0757     7.7102
     3    -5.9642    -1.5513    -1.6666     6.3840
     4     1.4118    -1.9695    -1.4632     2.8307

Transition dipole moments between singlet states:

    Transition       Tx         Ty         Tz         |T| (a.u.)
------------------------------------------------------------------
     1 ->    2    -2.4604     0.0004    -0.0016     2.4604
     1 ->    3     0.0121    -0.0839    -0.0492     0.0980
     1 ->    4    -1.5637     0.1009     0.0111     1.5670
     2 ->    3     0.2076    -0.0351     0.0205     0.2116
     2 ->    4     3.5780    -0.2860    -0.1542     in gcp call
 n=          31
 coors(1) =   -9.87110501957996      -0.905668483100602     
  9.773154690088430E-002
 coors(2) =   -9.36839585511566       0.371852709834990     
   2.26872214591629     
 elements:            7           6
 gcp_e =   0.000000000000000E+000
 echo:  F
 pbc:  F
 method =pbeh3c              
 in gcp call
 n=          31
 coors(1) =   -9.87110501957996      -0.905668483100602     
  9.773154690088430E-002
 coors(2) =   -9.36839585511566       0.371852709834990     
   2.26872214591629     
 elements:            7           6
 gcp_e =   0.000000000000000E+000
 echo:  F
 pbc:  F
 method =pbeh3c              
 3.5927
     3 ->    4    -0.4286     0.2515     0.1500     0.5191

Transition dipole moments between triplet states:

    Transition       Tx         Ty         Tz         |T| (a.u.)
------------------------------------------------------------------
     1 ->    2     0.2450     0.2954     0.2809     0.4756
     1 ->    3    -0.3649    -0.1602    -0.1349     0.4208
     1 ->    4     0.1077     0.0728     0.0315     0.1337
     2 ->    3     0.8461    -0.9149    -0.6627     1.4114
     2 ->    4    -1.2193     0.0758     0.0710     1.2237
     3 ->    4    -1.3781     0.0145     0.0578     1.3794

Magnetic transition dipole moments and rotational strengths:

 Transition      Lx         Ly         Lz       R(len)     R(vel) (a.u.)
------------------------------------------------------------------------
 1 ->    2     0.3149     0.1747    -0.2734     0.7743    -0.0966
 1 ->    3     0.0691     0.4110     0.2137     0.0442    -0.0145
 1 ->    4    -0.0307     0.1877    -0.1957    -0.0648     0.0209

Electric transition quadrupole moments (Cartesian):

 Transition      Qxy        Qxz        Qyz        Qxx        Qyy        Qzz       norm (a.u.)
----------------------------------------------------------------------------------------------
 1 ->    2     0.2976     0.4245    -0.2624    11.7577     0.0002    -0.1012    11.7725
 1 ->    3    -0.1785     0.3545     0.0551    -1.9568     0.2638    -0.0272     2.0150
 1 ->    4     0.3173     0.4272     0.0554     4.4664    -0.3088     0.1826     4.5127


Building Xtilde...

Building Z-vector RHS...

 Generating 2nd functional diffs
Solving CPSCF equations
Using DIIS solver

 Iter         Residual      
------  --------------------
    1      2.083675145794
    2      3.821485571913
    3      0.454698752598
    4      0.044678403857
    5      0.014199033307
    6      0.006484420780
    7      0.003424407982
    8      0.001014725203
    9      0.000458594840
   10      0.000151307596
   11      0.000067175119
   12      0.000030749108
   13      0.000012236142
   14      0.000004039415
   15      0.000002833306
   16      0.000001304956
   17      0.000000694707

CPSCF converged

Building X...

Computing grad Generating 2nd functional diffs
 Generating 2nd functional diffs
Building Xtilde...

Building Z-vector RHS...

 Generating 2nd functional diffs
Solving CPSCF equations
Using DIIS solver

 Iter         Residual      
------  --------------------
    1      3.913869379995
    2      8.000343322953
    3      0.468286020345
    4      0.044007722490
    5      0.016813955387
    6      0.008750221766
    7      0.003721456177
    8      0.001165730103
    9      0.000466855350
   10      0.000280279480
   11      0.000058783238
   12      0.000036427695
   13      0.000014083509
   14      0.000004842528
   15      0.000002631437
   16      0.000001355750
   17      0.000000849991

CPSCF converged

Building X...

Computing grad Generating 2nd functional diffs
 Generating 2nd functional diffs
Building Xtilde...

Building Z-vector RHS...

 Generating 2nd functional diffs
Solving CPSCF equations
Using DIIS solver

 Iter         Residual      
------  --------------------
    1      1.103228176081
    2      2.086356334917
    3      0.169610559303
    4      0.024641053685
    5      0.008142796901
    6      0.002859347476
    7      0.001191418824
    8      0.000392499552
    9      0.000206667986
   10      0.000087182073
   11      0.000040611866
   12      0.000016436293
   13      0.000006912087
   14      0.000003784305
   15      0.000001280871
   16      0.000000875292

CPSCF converged

Building X...

 Generating 2nd functional diffs
 Generating 2nd functional diffs
Lower state energy:      -779.1737938046
Upper state energy:      -779.1175147745
Energy difference:          0.0562790301
 Energy calculation finished, energy:  0.000000000E+00

Converting Cartesians to HDLC

Converting Cartesians to HDLC

Converting Cartesians to HDLC
 in dlf_makehessian...
Testing convergence  in cycle    1
  Max grad  5.6279E-02 Target: 1.0000E-04 converged?   no
  RMS grad  1.1300E-02 Target: 6.6667E-05 converged?   no
Finite-difference calculation for a diagonal Hessian
Delta :   3.00E-03

Converting HDLC to Cartesians
 in gcp call
 n=          31
 coors(1) =   -9.85818794442705      -0.910637470339246     
  9.797518060152763E-002
 coors(2) =   -9.36105837206548       0.371995605284325     
   2.27050512569319     
 elements:            7           6
 gcp_e =    1.00000000000000     
 echo:  F
 pbc:  F
 method =pbeh3c              
DFTD Energy:    -0.0200835 hartree
gCP Energy:     0.0495358 hartree
| Total AOs: 314    Total MOs: 296
Setting up the DFT grid...
| time to set the grid = 0.05 s
DFT grid points: 357449 (11530 points/atom)

                      *** Start SCF Iterations ***

 Iter     DIIS Error       Energy change      Electrons        XC Energy           Energy        Time(s)
----------------------------------------------------------------------------------------------------------
Initial temperature is 0.250000
| Skip purify step
|    1     0.0269336563    -778.9414764844   126.0095062624   -64.4069242203    -778.9414764844     0.81  
|    2     0.0525769182      +7.3666235619   125.9999763282   -63.6689739924    -771.5748529225     0.79  
|    3     0.0191702060      -0.1569741451   125.9999771835   -63.7143669057    -771.7318270676     0.79  
|    4     0.0128335421      -0.0048242914   125.9999776156   -63.7508983282    -771.7366513590     0.76  
|    5     0.0082303985      -0.0049768020   125.9999778125   -63.7696811508    -771.7416281610     0.75  
|    6     0.0027243452      -0.0029971358   125.9999781343   -63.7877150085    -771.7446252968     0.75  
|    7     0.0008515219      -0.0002747089   125.9999782261   -63.7969254717    -771.7449000057     0.74  
|    8     0.0003610096      -0.0000327186   125.9999782530   -63.7992464962    -771.7449327243     0.73  
|    9     0.0001229323      -0.0000061993   125.9999782616   -63.7992731101    -771.7449389236     0.84  
|   10     0.0000479172      -0.0000013693   125.9999782647   -63.7994582363    -771.7449402929     0.72  
----------------------------------------------------------------------------------------------------------
FINAL ENERGY: -771.7449402929 a.u.
Fractional Occupation Entropy: 0.0000000000
Mermin Free Energy:            -771.7449402929
DISPERSION CONTRIBUTION TO ENERGY: -0.0200834575 a.u.
GCP BSSE CORRECTION: 0.0495357966 a.u.
HOMO-LUMO GAP: 1.530 eV
CENTER OF MASS: {-0.026096, -0.320191, 0.391159} ANGS
DIPOLE MOMENT: {-4.958179, 2.129479, -0.365133} (|D| = 5.408469) DEBYE
Writing out molden info

Running Mulliken population analysis...


  Restricted hh-TDA Parameters
--------------------------------------------
Number of occupied orbitals:            64
Number of virtual orbitals:            232
Number of molecular orbitals:          296
Number of basis functions:             314
Multiplicity of target state:      singlet

 Generating 2nd functional diffs
Reference energy:             -778.7958985253
Number of electrons:           127.9999779197
XC energy:                     -65.1124691778

      Davidson Diagonalization Parameters
-----------------------------------------------
Number of roots to find:                    4
Number of guess vectors:                   15
Maximum subspace size:                    300
Number of vectors to save:                  4
Collapse vectors per root:                  2
Number of CSFs:                          2080
Maximum Davidson iterations:              500
Residual convergence:                 1.0e-06
Orthogonality tolerance:              1.0e-12
Use incremental sigma vectors:             No

Davidson memory usage:  12.89 MB

Guess Vectors:
  64 &  64 : closed :    -0.462780
  64 &  63 :  open  :    -0.418398
  63 &  63 : closed :    -0.374016
  64 &  62 :  open  :    -0.355854
  64 &  61 :  open  :    -0.353210
  63 &  62 :  open  :    -0.311472
  63 &  61 :  open  :    -0.308828
  64 &  60 :  open  :    -0.266796
  64 &  59 :  open  :    -0.256687
  62 &  62 : closed :    -0.248928
  62 &  61 :  open  :    -0.246284
  61 &  61 : closed :    -0.243640
  64 &  58 :  open  :    -0.228432
  64 &  57 :  open  :    -0.224086
  63 &  60 :  open  :    -0.222414

  Root           Eigenvalue       Energy Change        Residual
-------------------------------------------------------------------
Iteration:    0   Subspace Size:   15
Root: 1:        -0.37849308        -0.37849308         0.03466547  
Root: 2:        -0.32001025        -0.32001025         0.03685037  
Root: 3:        -0.27431035        -0.27431035         0.02821804  
Root: 4:        -0.25120419        -0.25120419         0.05088929  

Iteration:    1   Subspace Size:   19
Root: 1:        -0.38042561        -0.00193253         0.00486128  
Root: 2:        -0.32284010        -0.00282985         0.00616682  
Root: 3:        -0.27641423        -0.00210388         0.00789892  
Root: 4:        -0.25625110        -0.00504691         0.01847329  

Iteration:    2   Subspace Size:   23
Root: 1:        -0.38046848        -0.00004287         0.00098150  
Root: 2:        -0.32290918        -0.00006908         0.00131512  
Root: 3:        -0.27657406        -0.00015983         0.00139303  
Root: 4:        -0.25711291        -0.00086181         0.00439781  

Iteration:    3   Subspace Size:   27
Root: 1:        -0.38047029        -0.00000181         0.00013224  
Root: 2:        -0.32291239        -0.00000321         0.00019796  
Root: 3:        -0.27657883        -0.00000477         0.00038736  
Root: 4:        -0.25715625        -0.00004334         0.00126190  

Iteration:    4   Subspace Size:   31
Root: 1:        -0.38047032        -0.00000003         0.00002256  
Root: 2:        -0.32291246        -0.00000007         0.00003038  
Root: 3:        -0.27657920        -0.00000037         0.00008647  
Root: 4:        -0.25715990        -0.00000365         0.00034079  

Iteration:    5   Subspace Size:   35
Root: 1:        -0.38047032        -0.00000000         0.00000324  
Root: 2:        -0.32291246        -0.00000000         0.00000578  
Root: 3:        -0.27657921        -0.00000002         0.00001706  
Root: 4:        -0.25716015        -0.00000025         0.00007467  

Iteration:    6   Subspace Size:   39
Root: 1:        -0.38047032        -0.00000000         0.00000045  Converged
Root: 2:        -0.32291246        -0.00000000         0.00000105  
Root: 3:        -0.27657921        -0.00000000         0.00000336  
Root: 4:        -0.25716016        -0.00000001         0.00001466  

Iteration:    7   Subspace Size:   42
Root: 1:        -0.38047032        -0.00000000         0.00000041  Converged
Root: 2:        -0.32291246        -0.00000000         0.00000014  Converged
Root: 3:        -0.27657921        -0.00000000         0.00000060  Converged
Root: 4:        -0.25716016        -0.00000000         0.00000267  

Iteration:    8   Subspace Size:   43
Root: 1:        -0.38047032        -0.00000000         0.00000041  Converged
Root: 2:        -0.32291246         0.00000000         0.00000014  Converged
Root: 3:        -0.27657921        -0.00000000         0.00000057  Converged
Root: 4:        -0.25716016        -0.00000000         0.00000046  Converged

Davidson converged in 8 iterations
43 sigma vectors were formed

      Davidson Diagonalization Parameters
-----------------------------------------------
Number of roots to find:                    4
Number of guess vectors:                   15
Maximum subspace size:                    300
Number of vectors to save:                  4
Collapse vectors per root:                  2
Number of CSFs:                          2016
Maximum Davidson iterations:              500
Residual convergence:                 1.0e-06
Orthogonality tolerance:              1.0e-12
Use incremental sigma vectors:             No

Davidson memory usage:  12.58 MB

Guess Vectors:
  64 &  63 :  open  :    -0.418398
  64 &  62 :  open  :    -0.355854
  64 &  61 :  open  :    -0.353210
  63 &  62 :  open  :    -0.311472
  63 &  61 :  open  :    -0.308828
  64 &  60 :  open  :    -0.266796
  64 &  59 :  open  :    -0.256687
  62 &  61 :  open  :    -0.246284
  64 &  58 :  open  :    -0.228432
  64 &  57 :  open  :    -0.224086
  63 &  60 :  open  :    -0.222414
  64 &  56 :  open  :    -0.215480
  63 &  59 :  open  :    -0.212305
  64 &  55 :  open  :    -0.201205
  63 &  58 :  open  :    -0.184050

  Root           Eigenvalue       Energy Change        Residual
-------------------------------------------------------------------
Iteration:    0   Subspace Size:   15
Root: 1:        -0.34123227        -0.34123227         0.02208429  
Root: 2:        -0.27957016        -0.27957016         0.02411045  
Root: 3:        -0.27419372        -0.27419372         0.02579813  
Root: 4:        -0.23422138        -0.23422138         0.02775838  

Iteration:    1   Subspace Size:   19
Root: 1:        -0.34226143        -0.00102916         0.00268889  
Root: 2:        -0.28124158        -0.00167142         0.00486004  
Root: 3:        -0.27615491        -0.00196118         0.00608756  
Root: 4:        -0.23654985        -0.00232847         0.00860216  

Iteration:    2   Subspace Size:   23
Root: 1:        -0.34227808        -0.00001665         0.00039564  
Root: 2:        -0.28129878        -0.00005720         0.00079863  
Root: 3:        -0.27625385        -0.00009894         0.00107252  
Root: 4:        -0.23672267        -0.00017282         0.00184562  

Iteration:    3   Subspace Size:   27
Root: 1:        -0.34227842        -0.00000034         0.00006456  
Root: 2:        -0.28130048        -0.00000170         0.00013579  
Root: 3:        -0.27625690        -0.00000305         0.00018733  
Root: 4:        -0.23673032        -0.00000765         0.00037016  

Iteration:    4   Subspace Size:   31
Root: 1:        -0.34227843        -0.00000001         0.00000871  
Root: 2:        -0.28130052        -0.00000004         0.00002402  
Root: 3:        -0.27625698        -0.00000008         0.00003403  
Root: 4:        -0.23673066        -0.00000034         0.00008609  

Iteration:    5   Subspace Size:   35
Root: 1:        -0.34227843        -0.00000000         0.00000116  
Root: 2:        -0.28130052        -0.00000000         0.00000400  
Root: 3:        -0.27625698        -0.00000000         0.00000550  
Root: 4:        -0.23673068        -0.00000002         0.00002137  

Iteration:    6   Subspace Size:   39
Root: 1:        -0.34227843        -0.00000000         0.00000013  Converged
Root: 2:        -0.28130052        -0.00000000         0.00000059  Converged
Root: 3:        -0.27625698        -0.00000000         0.00000087  Converged
Root: 4:        -0.23673068        -0.00000000         0.00000428  

Iteration:    7   Subspace Size:   40
Root: 1:        -0.34227843        -0.00000000         0.00000011  Converged
Root: 2:        -0.28130052        -0.00000000         0.00000050  Converged
Root: 3:        -0.27625698        -0.00000000         0.00000085  Converged
Root: 4:        -0.23673068        -0.00000000         0.00000092  Converged

Davidson converged in 7 iterations
40 sigma vectors were formed

  Root   Mult.   Total Energy (a.u.)   Ex. Energy (a.u.)     Ex. Energy (eV)     Ex. Energy (nm)        Osc. (a.u.)  
-------------------------------------------------------------------------------------------------------------------
     1  singlet       -779.17636884
     2  triplet       -779.13817695          0.03819189          1.03925398       1193.01175242          0.00000000
     3  singlet       -779.11881098          0.05755786          1.56622874        791.60991827          0.22949111
     4  triplet       -779.07719905          0.09916979          2.69854690        459.44808540          0.00000000
     5  singlet       -779.07247774          0.10389110          2.82702027        438.56855878          0.00076696
     6  triplet       -779.07215551          0.10421333          2.83578856        437.21250072          0.00000000
     7  singlet       -779.05305869          0.12331015          3.35543942        369.50218750          0.26304141
     8  triplet       -779.03262920          0.14373964          3.91135393        316.98543006          0.00000000

Singlet  1: Largest CI coefficients:
  64  &  64 : closed :   0.989351

Triplet  2: Largest CI coefficients:
  63  &  64 :  open  :  -0.702066
  64  &  63 :  open  :   0.702066

Singlet  3: Largest CI coefficients:
  63  &  64 :  open  :  -0.685392
  64  &  63 :  open  :  -0.685392
  62  &  64 :  open  :   0.143203
  64  &  62 :  open  :   0.143203

Triplet  4: Largest CI coefficients:
  62  &  64 :  open  :   0.677927
  64  &  62 :  open  :  -0.677927
  61  &  64 :  open  :   0.133079
  64  &  61 :  open  :  -0.133079
  61  &  63 :  open  :  -0.111127
  63  &  61 :  open  :   0.111127

Singlet  5: Largest CI coefficients:
  61  &  64 :  open  :   0.586421
  64  &  61 :  open  :   0.586421
  62  &  64 :  open  :   0.256679
  64  &  62 :  open  :   0.256679
  61  &  63 :  open  :  -0.228415
  63  &  61 :  open  :  -0.228415
  62  &  63 :  open  :  -0.113949
  63  &  62 :  open  :  -0.113949
  61  &  62 :  open  :  -0.100455
  62  &  61 :  open  :  -0.100455

Triplet  6: Largest CI coefficients:
  61  &  64 :  open  :   0.640566
  64  &  61 :  open  :  -0.640566
  61  &  63 :  open  :  -0.200285
  63  &  61 :  open  :   0.200285
  62  &  64 :  open  :  -0.167702
  64  &  62 :  open  :   0.167702
  61  &  62 :  open  :  -0.101340
  62  &  61 :  open  :   0.101340

Singlet  7: Largest CI coefficients:
  63  &  63 : closed :  -0.870276
  62  &  64 :  open  :  -0.257842
  64  &  62 :  open  :  -0.257842
  62  &  63 :  open  :  -0.127634
  63  &  62 :  open  :  -0.127634

Triplet  8: Largest CI coefficients:
  61  &  63 :  open  :  -0.590937
  63  &  61 :  open  :   0.590937
  62  &  63 :  open  :  -0.267038
  63  &  62 :  open  :   0.267038
  61  &  64 :  open  :  -0.197373
  64  &  61 :  open  :   0.197373
  61  &  62 :  open  :   0.178043
  62  &  61 :  open  :  -0.178043

Singlet state dipole moments:

  Root       Dx         Dy         Dz         |D|  (Debye)
------------------------------------------------------------
     1    -8.5126     1.6865    -0.3557     8.6854
     2   -10.2308     2.9917     1.1125    10.7172
     3    -4.7686    -2.8214    -2.6427     6.1387
     4   -14.1725     3.4974     1.3828    14.6630

Triplet state dipole moments:

  Root       Dx         Dy         Dz         |D|  (Debye)
------------------------------------------------------------
     1   -11.7645     2.6595     0.6537    12.0791
     2    -7.7555     0.8707     0.0048     7.8042
     3    -5.7554    -1.6260    -1.7244     6.2243
     4     1.3995    -1.9317    -1.4659     2.7998

Transition dipole moments between singlet states:

    Transition       Tx         Ty         Tz         |T| (a.u.)
------------------------------------------------------------------
     1 ->    2    -2.4455    -0.0011     0.0044     2.4455
     1 ->    3     0.0379    -0.0850    -0.0491     0.1052
     1 ->    4    -1.7850     0.1157     0.0085     1.7888
     2 ->    3     0.1751    -0.0364     0.0199     0.1799
     2 ->    4    in gcp call
 n=          31
 coors(1) =   -9.85818794442705      -0.910637470339246     
  9.797518060152763E-002
 coors(2) =   -9.36105837206548       0.371995605284325     
   2.27050512569319     
 elements:            7           6
 gcp_e =   0.000000000000000E+000
 echo:  F
 pbc:  F
 method =pbeh3c              
 in gcp call
 n=          31
 coors(1) =   -9.85818794442705      -0.910637470339246     
  9.797518060152763E-002
 coors(2) =   -9.36105837206548       0.371995605284325     
   2.27050512569319     
 elements:            7           6
 gcp_e =   0.000000000000000E+000
 echo:  F
 pbc:  F
 method =pbeh3c              
  3.4409    -0.2806    -0.1694     3.4565
     3 ->    4    -0.3575     0.2044     0.1207     0.4291

Transition dipole moments between triplet states:

    Transition       Tx         Ty         Tz         |T| (a.u.)
------------------------------------------------------------------
     1 ->    2     0.2485     0.2940     0.2788     0.4753
     1 ->    3    -0.3600    -0.1569    -0.1290     0.4134
     1 ->    4     0.1029     0.0725     0.0311     0.1296
     2 ->    3     0.8732    -0.8979    -0.6512     1.4117
     2 ->    4    -1.1959     0.0721     0.0685     1.2000
     3 ->    4    -1.3984     0.0125     0.0580     1.3997

Magnetic transition dipole moments and rotational strengths:

 Transition      Lx         Ly         Lz       R(len)     R(vel) (a.u.)
------------------------------------------------------------------------
 1 ->    2     0.3133     0.1792    -0.2793     0.7677    -0.0987
 1 ->    3     0.0676     0.4085     0.2132     0.0426    -0.0139
 1 ->    4    -0.0272     0.2404    -0.2319    -0.0743     0.0241

Electric transition quadrupole moments (Cartesian):

 Transition      Qxy        Qxz        Qyz        Qxx        Qyy        Qzz       norm (a.u.)
----------------------------------------------------------------------------------------------
 1 ->    2     0.3064     0.4040    -0.2588    11.6613    -0.0053    -0.1028    11.6757
 1 ->    3    -0.1746     0.3559     0.0536    -2.0464     0.2654    -0.0270     2.1021
 1 ->    4     0.3613     0.5064     0.0388     5.5283    -0.3595     0.2025     5.5786


Building Xtilde...

Building Z-vector RHS...

 Generating 2nd functional diffs
Solving CPSCF equations
Using DIIS solver

 Iter         Residual      
------  --------------------
    1      2.085229712931
    2      3.804980596258
    3      0.450301888658
    4      0.044249702971
    5      0.013710114358
    6      0.006333497361
    7      0.003352978016
    8      0.000994099771
    9      0.000448334257
   10      0.000146466799
   11      0.000066067840
   12      0.000031435981
   13      0.000012679927
   14      0.000005336645
   15      0.000003522290
   16      0.000001418007
   17      0.000000626520

CPSCF converged

Building X...

Computing grad Generating 2nd functional diffs
 Generating 2nd functional diffs
Building Xtilde...

Building Z-vector RHS...

 Generating 2nd functional diffs
Solving CPSCF equations
Using DIIS solver

 Iter         Residual      
------  --------------------
    1      3.914004010057
    2      7.953855930365
    3      0.466475787133
    4      0.044063712100
    5      0.016586467739
    6      0.008606161396
    7      0.003721166202
    8      0.001153897227
    9      0.000469530152
   10      0.000271252054
   11      0.000057587413
   12      0.000035828967
   13      0.000013751491
   14      0.000005771167
   15      0.000003226949
   16      0.000001377829
   17      0.000000739432

CPSCF converged

Building X...

Computing grad Generating 2nd functional diffs
 Generating 2nd functional diffs
Building Xtilde...

Building Z-vector RHS...

 Generating 2nd functional diffs
Solving CPSCF equations
Using DIIS solver

 Iter         Residual      
------  --------------------
    1      1.092087836212
    2      2.056100867828
    3      0.164567340509
    4      0.024410842049
    5      0.007947520257
    6      0.002840026945
    7      0.001167986638
    8      0.000375982256
    9      0.000199139421
   10      0.000084077856
   11      0.000039188353
   12      0.000016182662
   13      0.000006751162
   14      0.000003769141
   15      0.000001248557
   16      0.000000749388

CPSCF converged

Building X...

 Generating 2nd functional diffs
 Generating 2nd functional diffs
Lower state energy:      -779.1763688412
Upper state energy:      -779.1188109834
Energy difference:          0.0575578579
 Energy calculation finished, energy:  0.000000000E+00

Converting Cartesians to HDLC

Converting Cartesians to HDLC

Converting Cartesians to HDLC
 in dlf_makehessian...
Finite-difference diagonal Hessian: 2nd point
Energy difference to 1st point:          0.00E+00 H
Abs. Gradient difference to 1st point:   1.13E-02
Testing convergence  in cycle    1
  Max grad  5.7558E-02 Target: 1.0000E-04 converged?   no
  RMS grad  1.0610E-02 Target: 6.6667E-05 converged?   no

Converting HDLC to Cartesians
 in gcp call
 n=          31
 coors(1) =   -9.82521936192897       -1.00705684719058     
  0.116519207964570     
 coors(2) =   -9.37789512310717       0.545745878344149     
   2.17605899727632     
 elements:            7           6
 gcp_e =    1.00000000000000     
 echo:  F
 pbc:  F
 method =pbeh3c              
DFTD Energy:    -0.0200945 hartree
gCP Energy:     0.0487549 hartree
| Total AOs: 314    Total MOs: 296
Setting up the DFT grid...
| time to set the grid = 0.05 s
DFT grid points: 357395 (11528 points/atom)

                      *** Start SCF Iterations ***

 Iter     DIIS Error       Energy change      Electrons        XC Energy           Energy        Time(s)
----------------------------------------------------------------------------------------------------------
Initial temperature is 0.250000
| Skip purify step
|    1     0.1367474729    -778.7197447434   125.6055396425   -64.2786318329    -778.7197447434     0.82  
|    2     0.0707891842      +7.3329575986   126.0000065297   -63.7937651731    -771.3867871447     0.82  
|    3     0.1587485211      +0.8160717331   126.0000090100   -63.6824953958    -770.5707154116     0.83  
|    4     0.0385535776      -1.0099043647   126.0000069392   -63.8455495488    -771.5806197763     0.83  
|    5     0.0157721867      -0.0650099397   126.0000064790   -63.8188084609    -771.6456297160     0.81  
|    6     0.0062489478      -0.0048200015   126.0000066000   -63.8090975449    -771.6504497175     0.79  
|    7     0.0021876404      -0.0010044217   126.0000063742   -63.8155710134    -771.6514541391     0.77  
|    8     0.0006678468      -0.0001505196   126.0000063854   -63.8140194395    -771.6516046588     0.76  
|    9     0.0004114635      -0.0000297518   126.0000063554   -63.8150260257    -771.6516344106     0.84  
|   10     0.0001502715      -0.0000068619   126.0000063589   -63.8147506778    -771.6516412725     0.74  
|   11     0.0000867752      -0.0000019982   126.0000063532   -63.8148828138    -771.6516432707     0.73  
|   12     0.0000312671      -0.0000004287   126.0000063533   -63.8149310912    -771.6516436994     0.72  
----------------------------------------------------------------------------------------------------------
FINAL ENERGY: -771.6516436994 a.u.
Fractional Occupation Entropy: 0.0000000000
Mermin Free Energy:            -771.6516436994
DISPERSION CONTRIBUTION TO ENERGY: -0.0200945245 a.u.
GCP BSSE CORRECTION: 0.0487548920 a.u.
HOMO-LUMO GAP: 0.272 eV
CENTER OF MASS: {-0.040555, -0.285201, 0.370967} ANGS
DIPOLE MOMENT: {-2.194093, 1.763280, 0.751400} (|D| = 2.913384) DEBYE
Writing out molden info

Running Mulliken population analysis...


  Restricted hh-TDA Parameters
--------------------------------------------
Number of occupied orbitals:            64
Number of virtual orbitals:            232
Number of molecular orbitals:          296
Number of basis functions:             314
Multiplicity of target state:      singlet

 Generating 2nd functional diffs
Reference energy:             -778.7015712345
Number of electrons:           128.0000064542
XC energy:                     -65.1282712879

      Davidson Diagonalization Parameters
-----------------------------------------------
Number of roots to find:                    4
Number of guess vectors:                   15
Maximum subspace size:                    300
Number of vectors to save:                  4
Collapse vectors per root:                  2
Number of CSFs:                          2080
Maximum Davidson iterations:              500
Residual convergence:                 1.0e-06
Orthogonality tolerance:              1.0e-12
Use incremental sigma vectors:             No

Davidson memory usage:  12.89 MB

Guess Vectors:
  64 &  64 : closed :    -0.491174
  64 &  63 :  open  :    -0.460758
  63 &  63 : closed :    -0.430342
  64 &  62 :  open  :    -0.386027
  64 &  61 :  open  :    -0.370832
  63 &  62 :  open  :    -0.355611
  63 &  61 :  open  :    -0.340416
  64 &  60 :  open  :    -0.283477
  62 &  62 : closed :    -0.280879
  64 &  59 :  open  :    -0.265928
  62 &  61 :  open  :    -0.265684
  63 &  60 :  open  :    -0.253061
  61 &  61 : closed :    -0.250489
  64 &  57 :  open  :    -0.244080
  63 &  59 :  open  :    -0.235512

  Root           Eigenvalue       Energy Change        Residual
-------------------------------------------------------------------
Iteration:    0   Subspace Size:   15
Root: 1:        -0.36988720        -0.36988720         0.03092880  
Root: 2:        -0.35345018        -0.35345018         0.04361963  
Root: 3:        -0.33686773        -0.33686773         0.05164285  
Root: 4:        -0.29609217        -0.29609217         0.02633836  

Iteration:    1   Subspace Size:   19
Root: 1:        -0.37166628        -0.00177909         0.00601750  
Root: 2:        -0.35669967        -0.00324949         0.00586146  
Root: 3:        -0.34083402        -0.00396629         0.00605068  
Root: 4:        -0.29770441        -0.00161224         0.00708464  

Iteration:    2   Subspace Size:   23
Root: 1:        -0.37173309        -0.00006680         0.00125269  
Root: 2:        -0.35676030        -0.00006063         0.00137168  
Root: 3:        -0.34090105        -0.00006704         0.00120787  
Root: 4:        -0.29780690        -0.00010249         0.00165407  

Iteration:    3   Subspace Size:   27
Root: 1:        -0.37173593        -0.00000285         0.00023346  
Root: 2:        -0.35676331        -0.00000301         0.00026224  
Root: 3:        -0.34090362        -0.00000256         0.00018393  
Root: 4:        -0.29781223        -0.00000533         0.00034303  

Iteration:    4   Subspace Size:   31
Root: 1:        -0.37173602        -0.00000009         0.00004120  
Root: 2:        -0.35676343        -0.00000011         0.00005109  
Root: 3:        -0.34090368        -0.00000006         0.00003417  
Root: 4:        -0.29781250        -0.00000027         0.00008667  

Iteration:    5   Subspace Size:   35
Root: 1:        -0.37173603        -0.00000000         0.00000756  
Root: 2:        -0.35676343        -0.00000000         0.00000753  
Root: 3:        -0.34090368        -0.00000000         0.00000588  
Root: 4:        -0.29781251        -0.00000001         0.00001826  

Iteration:    6   Subspace Size:   39
Root: 1:        -0.37173603        -0.00000000         0.00000104  
Root: 2:        -0.35676343        -0.00000000         0.00000109  
Root: 3:        -0.34090368        -0.00000000         0.00000103  
Root: 4:        -0.29781251        -0.00000000         0.00000373  

Iteration:    7   Subspace Size:   43
Root: 1:        -0.37173603        -0.00000000         0.00000015  Converged
Root: 2:        -0.35676343        -0.00000000         0.00000016  Converged
Root: 3:        -0.34090368        -0.00000000         0.00000015  Converged
Root: 4:        -0.29781251        -0.00000000         0.00000067  Converged

Davidson converged in 7 iterations
43 sigma vectors were formed

      Davidson Diagonalization Parameters
-----------------------------------------------
Number of roots to find:                    4
Number of guess vectors:                   15
Maximum subspace size:                    300
Number of vectors to save:                  4
Collapse vectors per root:                  2
Number of CSFs:                          2016
Maximum Davidson iterations:              500
Residual convergence:                 1.0e-06
Orthogonality tolerance:              1.0e-12
Use incremental sigma vectors:             No

Davidson memory usage:  12.58 MB

Guess Vectors:
  64 &  63 :  open  :    -0.460758
  64 &  62 :  open  :    -0.386027
  64 &  61 :  open  :    -0.370832
  63 &  62 :  open  :    -0.355611
  63 &  61 :  open  :    -0.340416
  64 &  60 :  open  :    -0.283477
  64 &  59 :  open  :    -0.265928
  62 &  61 :  open  :    -0.265684
  63 &  60 :  open  :    -0.253061
  64 &  57 :  open  :    -0.244080
  63 &  59 :  open  :    -0.235512
  64 &  58 :  open  :    -0.234504
  64 &  55 :  open  :    -0.226398
  64 &  56 :  open  :    -0.215589
  63 &  57 :  open  :    -0.213664

  Root           Eigenvalue       Energy Change        Residual
-------------------------------------------------------------------
Iteration:    0   Subspace Size:   15
Root: 1:        -0.37868488        -0.37868488         0.02454523  
Root: 2:        -0.30034725        -0.30034725         0.02257466  
Root: 3:        -0.29379620        -0.29379620         0.02414620  
Root: 4:        -0.29284714        -0.29284714         0.02228835  

Iteration:    1   Subspace Size:   19
Root: 1:        -0.37986911        -0.00118423         0.00295913  
Root: 2:        -0.30157680        -0.00122955         0.00556326  
Root: 3:        -0.29547664        -0.00168044         0.00490685  
Root: 4:        -0.29402933        -0.00118219         0.00497167  

Iteration:    2   Subspace Size:   23
Root: 1:        -0.37988696        -0.00001785         0.00043492  
Root: 2:        -0.30164568        -0.00006887         0.00103865  
Root: 3:        -0.29553313        -0.00005649         0.00078149  
Root: 4:        -0.29409034        -0.00006101         0.00090405  

Iteration:    3   Subspace Size:   27
Root: 1:        -0.37988732        -0.00000036         0.00005584  
Root: 2:        -0.30164808        -0.00000240         0.00015763  
Root: 3:        -0.29553443        -0.00000130         0.00011643  
Root: 4:        -0.29409235        -0.00000202         0.00017118  

Iteration:    4   Subspace Size:   31
Root: 1:        -0.37988732        -0.00000000         0.00000685  
Root: 2:        -0.30164813        -0.00000006         0.00002978  
Root: 3:        -0.29553446        -0.00000003         0.00001930  
Root: 4:        -0.29409243        -0.00000008         0.00003383  

Iteration:    5   Subspace Size:   35
Root: 1:        -0.37988732        -0.00000000         0.00000082  Converged
Root: 2:        -0.30164813        -0.00000000         0.00000505  
Root: 3:        -0.29553446        -0.00000000         0.00000323  
Root: 4:        -0.29409244        -0.00000000         0.00000490  

Iteration:    6   Subspace Size:   38
Root: 1:        -0.37988732        -0.00000000         0.00000067  Converged
Root: 2:        -0.30164813        -0.00000000         0.00000078  Converged
Root: 3:        -0.29553446        -0.00000000         0.00000052  Converged
Root: 4:        -0.29409244        -0.00000000         0.00000076  Converged

Davidson converged in 6 iterations
38 sigma vectors were formed

  Root   Mult.   Total Energy (a.u.)   Ex. Energy (a.u.)     Ex. Energy (eV)     Ex. Energy (nm)        Osc. (a.u.)  
-------------------------------------------------------------------------------------------------------------------
     1  triplet       -779.08145856
     2  singlet       -779.07330726          0.00815129          0.22180798       5589.70955703          0.00000000
     3  singlet       -779.05833466          0.02312389          0.62923300       1970.40238487          0.00000000
     4  singlet       -779.04247491          0.03898364          1.06079871       1168.78178227          0.00000000
     5  triplet       -779.00321937          0.07823919          2.12899622        582.35998455          0.15946761
     6  singlet       -778.99938375          0.08207481          2.23336882        555.14440514          0.00000000
     7  triplet       -778.99710570          0.08435286          2.29535764        540.15208043          0.46374854
     8  triplet       -778.99566367          0.08579489          2.33459723        531.07327869          0.11409362

Triplet  1: Largest CI coefficients:
  63  &  64 :  open  :  -0.701215
  64  &  63 :  open  :   0.701215

Singlet  2: Largest CI coefficients:
  63  &  64 :  open  :  -0.657820
  64  &  63 :  open  :  -0.657820
  63  &  63 : closed :  -0.334939

Singlet  3: Largest CI coefficients:
  64  &  64 : closed :  -0.761386
  63  &  63 : closed :   0.493844
  62  &  64 :  open  :  -0.197384
  64  &  62 :  open  :  -0.197384
  63  &  64 :  open  :  -0.171457
  64  &  63 :  open  :  -0.171457

Singlet  4: Largest CI coefficients:
  63  &  63 : closed :   0.746548
  64  &  64 : closed :   0.570003
  63  &  64 :  open  :  -0.148008
  64  &  63 :  open  :  -0.148008
  62  &  63 :  open  :   0.133146
  63  &  62 :  open  :   0.133146
  62  &  62 : closed :  -0.108910

Triplet  5: Largest CI coefficients:
  61  &  64 :  open  :   0.452659
  64  &  61 :  open  :  -0.452659
  62  &  64 :  open  :   0.447041
  64  &  62 :  open  :  -0.447041
  61  &  63 :  open  :  -0.240126
  63  &  61 :  open  :   0.240126
  62  &  63 :  open  :  -0.180506
  63  &  62 :  open  :   0.180506

Singlet  6: Largest CI coefficients:
  61  &  64 :  open  :  -0.575710
  64  &  61 :  open  :  -0.575710
  62  &  64 :  open  :  -0.318850
  64  &  62 :  open  :  -0.318850
  61  &  63 :  open  :   0.209554
  63  &  61 :  open  :   0.209554
  63  &  63 : closed :  -0.120333

Triplet  7: Largest CI coefficients:
  62  &  64 :  open  :   0.469094
  64  &  62 :  open  :  -0.469094
  62  &  63 :  open  :   0.448539
  63  &  62 :  open  :  -0.448539
  61  &  64 :  open  :  -0.265218
  64  &  61 :  open  :   0.265218

Triplet  8: Largest CI coefficients:
  62  &  63 :  open  :   0.506920
  63  &  62 :  open  :  -0.506920
  61  &  64 :  open  :   0.410587
  64  &  61 :  open  :  -0.410587
  62  &  64 :  open  :  -0.240539
  64  &  62 :  open  :   0.240539

Singlet state dipole moments:

  Root       Dx         Dy         Dz         |D|  (Debye)
------------------------------------------------------------
     1   -11.1982     3.4172     1.9614    11.8712
     2    -6.7590     3.2424     2.0793     7.7795
     3   -15.6601     2.9788     1.7646    16.0382
     4    -3.1845    -0.7871    -0.6465     3.3434

Triplet state dipole moments:

  Root       Dx         Dy         Dz         |D|  (Debye)
------------------------------------------------------------
     1   -12.4857     3.4213     2.0375    13.1053
     2    -5.0402    -0.4038    -0.4100     5.0729
     3    -2.2226     1.2729     0.7763     2.6763
     4    -9.0496     0.7410     0.4112     9.0892

Transition dipole moments between singlet states:

    Transition       Tx         Ty         Tz         |T| (a.u.)
------------------------------------------------------------------
     1 ->    2     1.7464     0.0234     0.0817     1.7485
     1 ->    3    -2.8358     0.3209     0.3194     2.8717
     1 ->    4     1.3643    -0.3050    -0.2011     1.4124
     2 ->    3    -2.0145    -0.4441    -0 in gcp call
 n=          31
 coors(1) =   -9.82521936192897       -1.00705684719058     
  0.116519207964570     
 coors(2) =   -9.37789512310717       0.545745878344149     
   2.17605899727632     
 elements:            7           6
 gcp_e =   0.000000000000000E+000
 echo:  F
 pbc:  F
 method =pbeh3c              
 in gcp call
 n=          31
 coors(1) =   -9.82521936192897       -1.00705684719058     
  0.116519207964570     
 coors(2) =   -9.37789512310717       0.545745878344149     
   2.17605899727632     
 elements:            7           6
 gcp_e =   0.000000000000000E+000
 echo:  F
 pbc:  F
 method =pbeh3c              
.3985     2.1010
     2 ->    4     0.2149     0.1338     0.0938     0.2700
     3 ->    4     1.4564    -0.4379    -0.2806     1.5465

Transition dipole moments between triplet states:

    Transition       Tx         Ty         Tz         |T| (a.u.)
------------------------------------------------------------------
     1 ->    2    -1.5993     0.2214     0.1141     1.6186
     1 ->    3    -2.0745     0.0466    -0.0982     2.0773
     1 ->    4     1.5011    -0.4819    -0.3477     1.6144
     2 ->    3     0.4594     0.4722     0.3663     0.7538
     2 ->    4     2.0300    -0.5083    -0.3380     2.1198
     3 ->    4    -0.5285    -0.0467    -0.1146     0.5428

Magnetic transition dipole moments and rotational strengths:

 Transition      Lx         Ly         Lz       R(len)     R(vel) (a.u.)
------------------------------------------------------------------------
 1 ->    2    -0.3392    -0.0551     0.0941     0.5859     0.0234
 1 ->    3    -0.0841     0.0714    -0.0629    -0.2412     0.0095
 1 ->    4     0.1197     0.0732     0.0621    -0.1285     0.0191

Electric transition quadrupole moments (Cartesian):

 Transition      Qxy        Qxz        Qyz        Qxx        Qyy        Qzz       norm (a.u.)
----------------------------------------------------------------------------------------------
 1 ->    2    -0.3356    -0.5493     0.2030    -9.5561     0.0051     0.0800     9.5802
 1 ->    3     0.5094     0.2282     0.2064     1.0199    -0.2089    -0.1210     1.2053
 1 ->    4    -0.8021    -0.6041     0.2990    -5.6978     0.4974     0.0527     5.8149


Building Xtilde...

Building Z-vector RHS...

 Generating 2nd functional diffs
Solving CPSCF equations
Using DIIS solver

 Iter         Residual      
------  --------------------
    1      4.042901873222
    2      8.603171837435
    3      0.517388028838
    4      0.072467243253
    5      0.034373491152
    6      0.020785801540
    7      0.007836703574
    8      0.002038794582
    9      0.000806784061
   10      0.000266576761
   11      0.000152318450
   12      0.000044476338
   13      0.000028379455
   14      0.000009100881
   15      0.000004686296
   16      0.000002129821
   17      0.000000769949

CPSCF converged

Building X...

Computing grad Generating 2nd functional diffs
 Generating 2nd functional diffs
Building Xtilde...

Building Z-vector RHS...

 Generating 2nd functional diffs
Solving CPSCF equations
Using DIIS solver

 Iter         Residual      
------  --------------------
    1      4.456933283572
    2      9.743891547510
    3      0.432724279328
    4      0.053555580606
    5      0.021434725801
    6      0.012184766467
    7      0.005959345834
    8      0.003676518062
    9      0.001854226151
   10      0.000524655592
   11      0.000102446270
   12      0.000059361724
   13      0.000034203875
   14      0.000011887343
   15      0.000005056289
   16      0.000002296472
   17      0.000001246850
   18      0.000000336031

CPSCF converged

Building X...

Computing grad Generating 2nd functional diffs
 Generating 2nd functional diffs
Building Xtilde...

Building Z-vector RHS...

 Generating 2nd functional diffs
Solving CPSCF equations
Using DIIS solver

 Iter         Residual      
------  --------------------
    1      0.928290425406
    2      1.658190122834
    3      0.263253419112
    4      0.045232133135
    5      0.018584377380
    6      0.007570900747
    7      0.004772365738
    8      0.001897376527
    9      0.000749106641
   10      0.000192302535
   11      0.000113859841
   12      0.000038736143
   13      0.000014000836
   14      0.000006560079
   15      0.000002325473
   16      0.000000860567

CPSCF converged

Building X...

 Generating 2nd functional diffs
 Generating 2nd functional diffs
Lower state energy:      -779.0733072603
Upper state energy:      -779.0583346636
Energy difference:          0.0149725967
 Energy calculation finished, energy:  0.000000000E+00

Converting Cartesians to HDLC

Converting Cartesians to HDLC

Converting Cartesians to HDLC
 in dlf_makehessian...
Updating Hessian with the BFGS update, No     1
Testing convergence  in cycle    2
    Energy  0.0000E+00 Target: 1.0000E-05 converged?  yes
  Max step  7.2869E+00 Target: 4.0000E-04 converged?   no
  RMS step  7.8276E-01 Target: 2.6667E-04 converged?   no
  Max grad  1.9346E-01 Target: 1.0000E-04 converged?   no
  RMS grad  5.7858E-02 Target: 6.6667E-05 converged?   no

Converting HDLC to Cartesians
 in gcp call
 n=          31
 coors(1) =   -9.66280501411125       -1.08315541577664     
 -1.087796532215116E-002
 coors(2) =   -9.38128517414679       0.369192909903505     
   2.15122224010466     
 elements:            7           6
 gcp_e =    1.00000000000000     
 echo:  F
 pbc:  F
 method =pbeh3c              
DFTD Energy:    -0.0201836 hartree
gCP Energy:     0.0492794 hartree
| Total AOs: 314    Total MOs: 296
Setting up the DFT grid...
| time to set the grid = 0.05 s
DFT grid points: 357320 (11526 points/atom)

                      *** Start SCF Iterations ***

 Iter     DIIS Error       Energy change      Electrons        XC Energy           Energy        Time(s)
----------------------------------------------------------------------------------------------------------
Initial temperature is 0.250000
| Skip purify step
|    1     0.0654033804    -778.5171363230   125.8338958980   -64.3109171960    -778.5171363230     0.82  
|    2     0.3083218268      +8.5857928971   125.9999694737   -63.9071762620    -769.9313434258     0.81  
|    3     0.0312905727      -1.6431476369   125.9999690114   -63.7804467132    -771.5744910627     0.81  
|    4     0.0266418599      -0.0331722521   125.9999689341   -63.7871234199    -771.6076633148     0.80  
|    5     0.0059029584      -0.0203283577   125.9999689238   -63.8390279970    -771.6279916726     0.79  
|    6     0.0028536719      -0.0019811450   125.9999686874   -63.8161914602    -771.6299728175     0.76  
|    7     0.0007462601      -0.0002968678   125.9999687292   -63.8213270010    -771.6302696854     0.75  
|    8     0.0003361834      -0.0000261898   125.9999686965   -63.8220171041    -771.6302958752     0.73  
|    9     0.0001055008      -0.0000066051   125.9999686892   -63.8220575696    -771.6303024803     0.83  
|   10     0.0000510998      -0.0000012609   125.9999686787   -63.8217500625    -771.6303037412     0.72  
|   11     0.0000274110      -0.0000001703   125.9999686790   -63.8218556534    -771.6303039115     0.70  
----------------------------------------------------------------------------------------------------------
FINAL ENERGY: -771.6303039115 a.u.
Fractional Occupation Entropy: 0.0000000000
Mermin Free Energy:            -771.6303039115
DISPERSION CONTRIBUTION TO ENERGY: -0.0201835834 a.u.
GCP BSSE CORRECTION: 0.0492793601 a.u.
HOMO-LUMO GAP: 0.669 eV
CENTER OF MASS: {-0.055301, -0.261100, 0.411207} ANGS
DIPOLE MOMENT: {-3.538699, 1.337290, -0.118425} (|D| = 3.784806) DEBYE
Writing out molden info

Running Mulliken population analysis...


  Restricted hh-TDA Parameters
--------------------------------------------
Number of occupied orbitals:            64
Number of virtual orbitals:            232
Number of molecular orbitals:          296
Number of basis functions:             314
Multiplicity of target state:      singlet

 Generating 2nd functional diffs
Reference energy:             -778.6756500955
Number of electrons:           127.9999681813
XC energy:                     -65.1353426548

      Davidson Diagonalization Parameters
-----------------------------------------------
Number of roots to find:                    4
Number of guess vectors:                   15
Maximum subspace size:                    300
Number of vectors to save:                  4
Collapse vectors per root:                  2
Number of CSFs:                          2080
Maximum Davidson iterations:              500
Residual convergence:                 1.0e-06
Orthogonality tolerance:              1.0e-12
Use incremental sigma vectors:             No

Davidson memory usage:  12.89 MB

Guess Vectors:
  64 &  64 : closed :    -0.508003
  64 &  63 :  open  :    -0.466594
  63 &  63 : closed :    -0.425184
  64 &  62 :  open  :    -0.398362
  64 &  61 :  open  :    -0.390146
  63 &  62 :  open  :    -0.356952
  63 &  61 :  open  :    -0.348737
  64 &  60 :  open  :    -0.297743
  62 &  62 : closed :    -0.288721
  62 &  61 :  open  :    -0.280505
  61 &  61 : closed :    -0.272289
  64 &  58 :  open  :    -0.268643
  64 &  59 :  open  :    -0.259000
  63 &  60 :  open  :    -0.256333
  64 &  57 :  open  :    -0.251965

  Root           Eigenvalue       Energy Change        Residual
-------------------------------------------------------------------
Iteration:    0   Subspace Size:   15
Root: 1:        -0.38240284        -0.38240284         0.04883381  
Root: 2:        -0.37482768        -0.37482768         0.03330772  
Root: 3:        -0.33929460        -0.33929460         0.03676228  
Root: 4:        -0.30167210        -0.30167210         0.03147828  

Iteration:    1   Subspace Size:   19
Root: 1:        -0.38598423        -0.00358139         0.00512841  
Root: 2:        -0.37671308        -0.00188539         0.00606430  
Root: 3:        -0.34161037        -0.00231577         0.00528705  
Root: 4:        -0.30397998        -0.00230789         0.00939133  

Iteration:    2   Subspace Size:   23
Root: 1:        -0.38602728        -0.00004305         0.00101992  
Root: 2:        -0.37678212        -0.00006905         0.00119241  
Root: 3:        -0.34166636        -0.00005598         0.00125158  
Root: 4:        -0.30416768        -0.00018770         0.00264348  

Iteration:    3   Subspace Size:   27
Root: 1:        -0.38602873        -0.00000145         0.00016764  
Root: 2:        -0.37678457        -0.00000244         0.00019666  
Root: 3:        -0.34166935        -0.00000299         0.00021764  
Root: 4:        -0.30418281        -0.00001513         0.00078212  

Iteration:    4   Subspace Size:   31
Root: 1:        -0.38602878        -0.00000004         0.00003077  
Root: 2:        -0.37678463        -0.00000007         0.00003301  
Root: 3:        -0.34166944        -0.00000009         0.00004361  
Root: 4:        -0.30418409        -0.00000128         0.00019554  

Iteration:    5   Subspace Size:   35
Root: 1:        -0.38602878        -0.00000000         0.00000466  
Root: 2:        -0.37678463        -0.00000000         0.00000550  
Root: 3:        -0.34166944        -0.00000000         0.00000755  
Root: 4:        -0.30418416        -0.00000007         0.00004216  

Iteration:    6   Subspace Size:   39
Root: 1:        -0.38602878        -0.00000000         0.00000071  Converged
Root: 2:        -0.37678463        -0.00000000         0.00000095  Converged
Root: 3:        -0.34166944        -0.00000000         0.00000115  
Root: 4:        -0.30418416        -0.00000000         0.00000786  

Iteration:    7   Subspace Size:   41
Root: 1:        -0.38602878        -0.00000000         0.00000069  Converged
Root: 2:        -0.37678463        -0.00000000         0.00000070  Converged
Root: 3:        -0.34166944        -0.00000000         0.00000018  Converged
Root: 4:        -0.30418416        -0.00000000         0.00000128  

Iteration:    8   Subspace Size:   42
Root: 1:        -0.38602878        -0.00000000         0.00000069  Converged
Root: 2:        -0.37678463        -0.00000000         0.00000070  Converged
Root: 3:        -0.34166944        -0.00000000         0.00000015  Converged
Root: 4:        -0.30418416        -0.00000000         0.00000021  Converged

Davidson converged in 8 iterations
42 sigma vectors were formed

      Davidson Diagonalization Parameters
-----------------------------------------------
Number of roots to find:                    4
Number of guess vectors:                   15
Maximum subspace size:                    300
Number of vectors to save:                  4
Collapse vectors per root:                  2
Number of CSFs:                          2016
Maximum Davidson iterations:              500
Residual convergence:                 1.0e-06
Orthogonality tolerance:              1.0e-12
Use incremental sigma vectors:             No

Davidson memory usage:  12.58 MB

Guess Vectors:
  64 &  63 :  open  :    -0.466594
  64 &  62 :  open  :    -0.398362
  64 &  61 :  open  :    -0.390146
  63 &  62 :  open  :    -0.356952
  63 &  61 :  open  :    -0.348737
  64 &  60 :  open  :    -0.297743
  62 &  61 :  open  :    -0.280505
  64 &  58 :  open  :    -0.268643
  64 &  59 :  open  :    -0.259000
  63 &  60 :  open  :    -0.256333
  64 &  57 :  open  :    -0.251965
  64 &  55 :  open  :    -0.241235
  64 &  56 :  open  :    -0.231610
  63 &  58 :  open  :    -0.227234
  63 &  59 :  open  :    -0.217591

  Root           Eigenvalue       Energy Change        Residual
-------------------------------------------------------------------
Iteration:    0   Subspace Size:   15
Root: 1:        -0.38647650        -0.38647650         0.02450570  
Root: 2:        -0.31115716        -0.31115716         0.02452655  
Root: 3:        -0.30689132        -0.30689132         0.02542354  
Root: 4:        -0.29271106        -0.29271106         0.02092379  

Iteration:    1   Subspace Size:   19
Root: 1:        -0.38769122        -0.00121473         0.00292684  
Root: 2:        -0.31259668        -0.00143952         0.00601162  
Root: 3:        -0.30859568        -0.00170436         0.00556168  
Root: 4:        -0.29406252        -0.00135146         0.00431682  

Iteration:    2   Subspace Size:   23
Root: 1:        -0.38770914        -0.00001792         0.00041620  
Root: 2:        -0.31267469        -0.00007801         0.00109607  
Root: 3:        -0.30866225        -0.00006657         0.00093997  
Root: 4:        -0.29411740        -0.00005488         0.00086652  

Iteration:    3   Subspace Size:   27
Root: 1:        -0.38770948        -0.00000034         0.00005358  
Root: 2:        -0.31267725        -0.00000257         0.00016597  
Root: 3:        -0.30866417        -0.00000192         0.00017333  
Root: 4:        -0.29411963        -0.00000223         0.00016495  

Iteration:    4   Subspace Size:   31
Root: 1:        -0.38770948        -0.00000000         0.00000676  
Root: 2:        -0.31267731        -0.00000006         0.00002865  
Root: 3:        -0.30866423        -0.00000007         0.00003328  
Root: 4:        -0.29411972        -0.00000008         0.00003292  

Iteration:    5   Subspace Size:   35
Root: 1:        -0.38770948        -0.00000000         0.00000086  Converged
Root: 2:        -0.31267732        -0.00000000         0.00000438  
Root: 3:        -0.30866424        -0.00000000         0.00000492  
Root: 4:        -0.29411972        -0.00000000         0.00000490  

Iteration:    6   Subspace Size:   38
Root: 1:        -0.38770948        -0.00000000         0.00000080  Converged
Root: 2:        -0.31267732        -0.00000000         0.00000071  Converged
Root: 3:        -0.30866424        -0.00000000         0.00000066  Converged
Root: 4:        -0.29411972        -0.00000000         0.00000090  Converged

Davidson converged in 6 iterations
38 sigma vectors were formed

  Root   Mult.   Total Energy (a.u.)   Ex. Energy (a.u.)     Ex. Energy (eV)     Ex. Energy (nm)        Osc. (a.u.)  
-------------------------------------------------------------------------------------------------------------------
     1  triplet       -779.06335958
     2  singlet       -779.06167887          0.00168070          0.04573428      27109.69116875          0.00000000
     3  singlet       -779.05243473          0.01092485          0.29728017       4170.61855036          0.00000000
     4  singlet       -779.01731954          0.04604004          1.25281305        989.64662835          0.00000000
     5  triplet       -778.98832741          0.07503217          2.04172879        607.25117430          0.50928362
     6  triplet       -778.98431433          0.07904525          2.15093022        576.42140049          0.00347831
     7  singlet       -778.97983426          0.08352532          2.27283921        545.50370376          0.00000000
     8  triplet       -778.96976981          0.09358976          2.54670660        486.84139991          0.09221588

Triplet  1: Largest CI coefficients:
  63  &  64 :  open  :   0.701657
  64  &  63 :  open  :  -0.701657

Singlet  2: Largest CI coefficients:
  64  &  64 : closed :  -0.939231
  63  &  63 : closed :   0.185010
  63  &  64 :  open  :   0.117218
  64  &  63 :  open  :   0.117218
  61  &  64 :  open  :   0.101198
  64  &  61 :  open  :   0.101198
  62  &  64 :  open  :  -0.100256
  64  &  62 :  open  :  -0.100256

Singlet  3: Largest CI coefficients:
  63  &  64 :  open  :  -0.676445
  64  &  63 :  open  :  -0.676445
  64  &  64 : closed :  -0.196620
  63  &  63 : closed :  -0.159547

Singlet  4: Largest CI coefficients:
  63  &  63 : closed :   0.890928
  62  &  64 :  open  :  -0.171773
  64  &  62 :  open  :  -0.171773
  62  &  63 :  open  :   0.168055
  63  &  62 :  open  :   0.168055
  64  &  64 : closed :   0.164965
  62  &  62 : closed :  -0.111466
  63  &  64 :  open  :  -0.111112
  64  &  63 :  open  :  -0.111112

Triplet  5: Largest CI coefficients:
  62  &  64 :  open  :   0.508620
  64  &  62 :  open  :  -0.508620
  61  &  64 :  open  :   0.405972
  64  &  61 :  open  :  -0.405972
  61  &  63 :  open  :  -0.246385
  63  &  61 :  open  :   0.246385
  62  &  63 :  open  :  -0.103733
  63  &  62 :  open  :   0.103733

Triplet  6: Largest CI coefficients:
  61  &  64 :  open  :  -0.531379
  64  &  61 :  open  :   0.531379
  62  &  64 :  open  :   0.452134
  64  &  62 :  open  :  -0.452134

Singlet  7: Largest CI coefficients:
  61  &  64 :  open  :   0.476687
  64  &  61 :  open  :   0.476687
  62  &  64 :  open  :   0.459057
  64  &  62 :  open  :   0.459057
  63  &  63 : closed :   0.259242
  61  &  61 : closed :   0.122143

Triplet  8: Largest CI coefficients:
  62  &  63 :  open  :   0.683926
  63  &  62 :  open  :  -0.683926

Singlet state dipole moments:

  Root       Dx         Dy         Dz         |D|  (Debye)
------------------------------------------------------------
     1    -6.3175     3.5699     2.3275     7.6205
     2    -7.0470     2.9948     1.5819     7.8186
     3   -16.7047     1.7476     0.4840    16.8028
     4    -4.7591     0.6184     0.4157     4.8171

Triplet state dipole moments:

  Root       Dx         Dy         Dz         |D|  (Debye)
------------------------------------------------------------
     1   -11.7674     3.0101     1.5194    12.2410
     2    -5.3360     0.1150     0.0664     5.3377
     3    -2.9199     1.0296     0.9616     3.2420
     4    -9.4480     0.7730     0.0600     9.4797

Transition dipole moments between singlet states:

    Transition       Tx         Ty         Tz         |T| (a.u.)
------------------------------------------------------------------
     1 ->    2     3.1887     0.0303     0.1119     3.1908
     1 ->    3    -0.0112    -0.1676    -0.1944     0.2569
     1 ->    4     1.1499    -0.3492    -0.1836     1.2157
     2 ->    3    -1.9454     0.1091     0.1486     1.9541
     2 ->    4    -2.2571     0.2829     0.1262     in gcp call
 n=          31
 coors(1) =   -9.66280501411125       -1.08315541577664     
 -1.087796532215116E-002
 coors(2) =   -9.38128517414679       0.369192909903505     
   2.15122224010466     
 elements:            7           6
 gcp_e =   0.000000000000000E+000
 echo:  F
 pbc:  F
 method =pbeh3c              
 in gcp call
 n=          31
 coors(1) =   -9.66280501411125       -1.08315541577664     
 -1.087796532215116E-002
 coors(2) =   -9.38128517414679       0.369192909903505     
   2.15122224010466     
 elements:            7           6
 gcp_e =   0.000000000000000E+000
 echo:  F
 pbc:  F
 method =pbeh3c              
 2.2783
     3 ->    4    -2.0078     0.3192     0.1074     2.0359

Transition dipole moments between triplet states:

    Transition       Tx         Ty         Tz         |T| (a.u.)
------------------------------------------------------------------
     1 ->    2     1.6821    -0.0793     0.0505     1.6847
     1 ->    3     1.9586    -0.1667     0.0135     1.9657
     1 ->    4     0.2952     0.2922     0.2899     0.5065
     2 ->    3    -0.5455     0.5995     0.3808     0.8956
     2 ->    4     2.1079     0.0596     0.1102     2.1116
     3 ->    4     1.0024     0.0580     0.0303     1.0046

Magnetic transition dipole moments and rotational strengths:

 Transition      Lx         Ly         Lz       R(len)     R(vel) (a.u.)
------------------------------------------------------------------------
 1 ->    2     0.3105     0.0232     0.0428    -0.9956     0.0466
 1 ->    3     0.0904     0.0345     0.1674     0.0393    -0.0036
 1 ->    4    -0.0045    -0.0906    -0.4224    -0.1040     0.0084

Electric transition quadrupole moments (Cartesian):

 Transition      Qxy        Qxz        Qyz        Qxx        Qyy        Qzz       norm (a.u.)
----------------------------------------------------------------------------------------------
 1 ->    2    -0.4385    -0.7744     0.0691   -10.0570    -0.0840     0.0203    10.0969
 1 ->    3     0.3754     0.6799    -0.3405     5.8215     0.1491    -0.0640     5.8852
 1 ->    4    -1.1005    -1.1619     0.1220    -4.9035     0.1385    -0.2230     5.1662


Building Xtilde...

Building Z-vector RHS...

 Generating 2nd functional diffs
Solving CPSCF equations
Using DIIS solver

 Iter         Residual      
------  --------------------
    1      5.654719047542
    2     14.770505632097
    3      0.366295763403
    4      0.083313504326
    5      0.033998953635
    6      0.018041967121
    7      0.007859571338
    8      0.004439137573
    9      0.001647054038
   10      0.000381590151
   11      0.000158285695
   12      0.000084429267
   13      0.000037133752
   14      0.000010899227
   15      0.000006795201
   16      0.000001616222
   17      0.000000708015

CPSCF converged

Building X...

Computing grad Generating 2nd functional diffs
 Generating 2nd functional diffs
Building Xtilde...

Building Z-vector RHS...

 Generating 2nd functional diffs
Solving CPSCF equations
Using DIIS solver

 Iter         Residual      
------  --------------------
    1      4.571908157800
    2     11.750023551598
    3      0.397295211593
    4      0.066786883032
    5      0.041043546414
    6      0.026424915042
    7      0.008844236015
    8      0.002108094258
    9      0.001210189461
   10      0.000337889192
   11      0.000148899795
   12      0.000044004179
   13      0.000026112079
   14      0.000012870168
   15      0.000005357482
   16      0.000001985981
   17      0.000000692409

CPSCF converged

Building X...

Computing grad Generating 2nd functional diffs
 Generating 2nd functional diffs
Building Xtilde...

Building Z-vector RHS...

 Generating 2nd functional diffs
Solving CPSCF equations
Using DIIS solver

 Iter         Residual      
------  --------------------
    1      1.236908775199
    2      1.819829428978
    3      0.526662182272
    4      0.090441537267
    5      0.034683330931
    6      0.009474743367
    7      0.002829785229
    8      0.001959424284
    9      0.001134040884
   10      0.000442773572
   11      0.000186632486
   12      0.000074873686
   13      0.000037346759
   14      0.000027088188
   15      0.000004615666
   16      0.000002698411
   17      0.000000899413

CPSCF converged

Building X...

 Generating 2nd functional diffs
 Generating 2nd functional diffs
Lower state energy:      -779.0616788732
Upper state energy:      -779.0524347300
Energy difference:          0.0092441432
 Energy calculation finished, energy:  0.000000000E+00

Converting Cartesians to HDLC

Converting Cartesians to HDLC

Converting Cartesians to HDLC
 in dlf_makehessian...
Updating Hessian with the BFGS update, No     2
Testing convergence  in cycle    3
    Energy  0.0000E+00 Target: 1.0000E-05 converged?  yes
  Max step  6.3019E+00 Target: 4.0000E-04 converged?   no
  RMS step  7.3274E-01 Target: 2.6667E-04 converged?   no
  Max grad  2.2456E-01 Target: 1.0000E-04 converged?   no
  RMS grad  9.7166E-02 Target: 6.6667E-05 converged?   no

Converting HDLC to Cartesians
 in gcp call
 n=          31
 coors(1) =   -9.58547880149558       -1.15023639467160     
 -8.745540914053819E-002
 coors(2) =   -9.34798587828267       0.196144838232749     
   2.13153681876256     
 elements:            7           6
 gcp_e =    1.00000000000000     
 echo:  F
 pbc:  F
 method =pbeh3c              
DFTD Energy:    -0.0201994 hartree
gCP Energy:     0.0496277 hartree
| Total AOs: 314    Total MOs: 296
Setting up the DFT grid...
| time to set the grid = 0.05 s
DFT grid points: 357348 (11527 points/atom)

                      *** Start SCF Iterations ***

 Iter     DIIS Error       Energy change      Electrons        XC Energy           Energy        Time(s)
----------------------------------------------------------------------------------------------------------
Initial temperature is 0.250000
| Skip purify step
|    1     0.0611600135    -778.6644448513   125.9372754518   -64.3562652365    -778.6644448513     0.82  
|    2     0.2599359157      +8.4453168431   126.0000137563   -63.8704020859    -770.2191280082     0.81  
|    3     0.0435233232      -1.3472601835   126.0000117218   -63.7791621804    -771.5663881918     0.80  
|    4     0.0311671540      -0.0829702241   126.0000113243   -63.8027360463    -771.6493584159     0.79  
|    5     0.0070265321      -0.0079894043   126.0000109038   -63.8362803821    -771.6573478202     0.77  
|    6     0.0024889569      -0.0027477786   126.0000108704   -63.8192109238    -771.6600955988     0.76  
|    7     0.0014346358      -0.0002543668   126.0000108564   -63.8254070937    -771.6603499656     0.74  
|    8     0.0002778426      -0.0000343733   126.0000108575   -63.8265747436    -771.6603843390     0.72  
|    9     0.0001630500      -0.0000067454   126.0000108590   -63.8261904199    -771.6603910843     0.83  
|   10     0.0000489736      -0.0000015520   126.0000108548   -63.8261422154    -771.6603926363     0.71  
----------------------------------------------------------------------------------------------------------
FINAL ENERGY: -771.6603926363 a.u.
Fractional Occupation Entropy: 0.0000000000
Mermin Free Energy:            -771.6603926363
DISPERSION CONTRIBUTION TO ENERGY: -0.0201993701 a.u.
GCP BSSE CORRECTION: 0.0496277053 a.u.
HOMO-LUMO GAP: 0.406 eV
CENTER OF MASS: {-0.054431, -0.242063, 0.432722} ANGS
DIPOLE MOMENT: {-3.595088, 0.677414, -0.868317} (|D| = 3.759989) DEBYE
Writing out molden info

Running Mulliken population analysis...


  Restricted hh-TDA Parameters
--------------------------------------------
Number of occupied orbitals:            64
Number of virtual orbitals:            232
Number of molecular orbitals:          296
Number of basis functions:             314
Multiplicity of target state:      singlet

 Generating 2nd functional diffs
Reference energy:             -778.7020803033
Number of electrons:           128.0000110269
XC energy:                     -65.1397189690

      Davidson Diagonalization Parameters
-----------------------------------------------
Number of roots to find:                    4
Number of guess vectors:                   15
Maximum subspace size:                    300
Number of vectors to save:                  4
Collapse vectors per root:                  2
Number of CSFs:                          2080
Maximum Davidson iterations:              500
Residual convergence:                 1.0e-06
Orthogonality tolerance:              1.0e-12
Use incremental sigma vectors:             No

Davidson memory usage:  12.89 MB

Guess Vectors:
  64 &  64 : closed :    -0.498114
  64 &  63 :  open  :    -0.468076
  63 &  63 : closed :    -0.438038
  64 &  62 :  open  :    -0.392604
  64 &  61 :  open  :    -0.386147
  63 &  62 :  open  :    -0.362565
  63 &  61 :  open  :    -0.356109
  64 &  60 :  open  :    -0.295028
  62 &  62 : closed :    -0.287093
  62 &  61 :  open  :    -0.280636
  64 &  59 :  open  :    -0.280466
  61 &  61 : closed :    -0.274179
  63 &  60 :  open  :    -0.264990
  63 &  59 :  open  :    -0.250428
  64 &  57 :  open  :    -0.248504

  Root           Eigenvalue       Energy Change        Residual
-------------------------------------------------------------------
Iteration:    0   Subspace Size:   15
Root: 1:        -0.37785954        -0.37785954         0.03493229  
Root: 2:        -0.37541041        -0.37541041         0.04438706  
Root: 3:        -0.34680539        -0.34680539         0.03964336  
Root: 4:        -0.29390252        -0.29390252         0.03214661  

Iteration:    1   Subspace Size:   19
Root: 1:        -0.38033667        -0.00247714         0.00499842  
Root: 2:        -0.37821279        -0.00280238         0.00666698  
Root: 3:        -0.34942959        -0.00262420         0.00538522  
Root: 4:        -0.29643719        -0.00253467         0.00968000  

Iteration:    2   Subspace Size:   23
Root: 1:        -0.38038390        -0.00004722         0.00109853  
Root: 2:        -0.37829126        -0.00007846         0.00139438  
Root: 3:        -0.34948578        -0.00005619         0.00122345  
Root: 4:        -0.29665229        -0.00021510         0.00256614  

Iteration:    3   Subspace Size:   27
Root: 1:        -0.38038574        -0.00000184         0.00018347  
Root: 2:        -0.37829413        -0.00000287         0.00022917  
Root: 3:        -0.34948857        -0.00000280         0.00025386  
Root: 4:        -0.29666519        -0.00001290         0.00069815  

Iteration:    4   Subspace Size:   31
Root: 1:        -0.38038579        -0.00000005         0.00003221  
Root: 2:        -0.37829421        -0.00000008         0.00003434  
Root: 3:        -0.34948868        -0.00000011         0.00004652  
Root: 4:        -0.29666621        -0.00000102         0.00019553  

Iteration:    5   Subspace Size:   35
Root: 1:        -0.38038579        -0.00000000         0.00000425  
Root: 2:        -0.37829421        -0.00000000         0.00000518  
Root: 3:        -0.34948869        -0.00000000         0.00000801  
Root: 4:        -0.29666629        -0.00000007         0.00003857  

Iteration:    6   Subspace Size:   39
Root: 1:        -0.38038579        -0.00000000         0.00000059  Converged
Root: 2:        -0.37829421        -0.00000000         0.00000081  Converged
Root: 3:        -0.34948869        -0.00000000         0.00000124  
Root: 4:        -0.29666629        -0.00000000         0.00000839  

Iteration:    7   Subspace Size:   41
Root: 1:        -0.38038579        -0.00000000         0.00000057  Converged
Root: 2:        -0.37829421        -0.00000000         0.00000074  Converged
Root: 3:        -0.34948869        -0.00000000         0.00000019  Converged
Root: 4:        -0.29666629        -0.00000000         0.00000167  

Iteration:    8   Subspace Size:   42
Root: 1:        -0.38038579        -0.00000000         0.00000057  Converged
Root: 2:        -0.37829421        -0.00000000         0.00000074  Converged
Root: 3:        -0.34948869        -0.00000000         0.00000019  Converged
Root: 4:        -0.29666629        -0.00000000         0.00000033  Converged

Davidson converged in 8 iterations
42 sigma vectors were formed

      Davidson Diagonalization Parameters
-----------------------------------------------
Number of roots to find:                    4
Number of guess vectors:                   15
Maximum subspace size:                    300
Number of vectors to save:                  4
Collapse vectors per root:                  2
Number of CSFs:                          2016
Maximum Davidson iterations:              500
Residual convergence:                 1.0e-06
Orthogonality tolerance:              1.0e-12
Use incremental sigma vectors:             No

Davidson memory usage:  12.58 MB

Guess Vectors:
  64 &  63 :  open  :    -0.468076
  64 &  62 :  open  :    -0.392604
  64 &  61 :  open  :    -0.386147
  63 &  62 :  open  :    -0.362565
  63 &  61 :  open  :    -0.356109
  64 &  60 :  open  :    -0.295028
  62 &  61 :  open  :    -0.280636
  64 &  59 :  open  :    -0.280466
  63 &  60 :  open  :    -0.264990
  63 &  59 :  open  :    -0.250428
  64 &  57 :  open  :    -0.248504
  64 &  58 :  open  :    -0.244038
  64 &  56 :  open  :    -0.237776
  64 &  55 :  open  :    -0.233452
  63 &  57 :  open  :    -0.218466

  Root           Eigenvalue       Energy Change        Residual
-------------------------------------------------------------------
Iteration:    0   Subspace Size:   15
Root: 1:        -0.38719243        -0.38719243         0.02452147  
Root: 2:        -0.30533831        -0.30533831         0.02466900  
Root: 3:        -0.29882968        -0.29882968         0.02647936  
Root: 4:        -0.29458030        -0.29458030         0.02210806  

Iteration:    1   Subspace Size:   19
Root: 1:        -0.38843094        -0.00123851         0.00316096  
Root: 2:        -0.30680922        -0.00147091         0.00603416  
Root: 3:        -0.30093480        -0.00210512         0.00555804  
Root: 4:        -0.29606159        -0.00148129         0.00491558  

Iteration:    2   Subspace Size:   23
Root: 1:        -0.38845222        -0.00002128         0.00044637  
Root: 2:        -0.30688788        -0.00007866         0.00121090  
Root: 3:        -0.30100060        -0.00006580         0.00101052  
Root: 4:        -0.29612080        -0.00005921         0.00089495  

Iteration:    3   Subspace Size:   27
Root: 1:        -0.38845262        -0.00000040         0.00005673  
Root: 2:        -0.30689103        -0.00000315         0.00017494  
Root: 3:        -0.30100280        -0.00000220         0.00017435  
Root: 4:        -0.29612288        -0.00000208         0.00019768  

Iteration:    4   Subspace Size:   31
Root: 1:        -0.38845263        -0.00000001         0.00000604  
Root: 2:        -0.30689110        -0.00000007         0.00003056  
Root: 3:        -0.30100287        -0.00000007         0.00002644  
Root: 4:        -0.29612299        -0.00000011         0.00003503  

Iteration:    5   Subspace Size:   35
Root: 1:        -0.38845263        -0.00000000         0.00000067  Converged
Root: 2:        -0.30689110        -0.00000000         0.00000441  
Root: 3:        -0.30100287        -0.00000000         0.00000458  
Root: 4:        -0.29612299        -0.00000000         0.00000569  

Iteration:    6   Subspace Size:   38
Root: 1:        -0.38845263        -0.00000000         0.00000061  Converged
Root: 2:        -0.30689110        -0.00000000         0.00000080  Converged
Root: 3:        -0.30100287        -0.00000000         0.00000067  Converged
Root: 4:        -0.29612299        -0.00000000         0.00000105  

Iteration:    7   Subspace Size:   39
Root: 1:        -0.38845263        -0.00000000         0.00000060  Converged
Root: 2:        -0.30689110        -0.00000000         0.00000068  Converged
Root: 3:        -0.30100287        -0.00000000         0.00000067  Converged
Root: 4:        -0.29612299        -0.00000000         0.00000014  Converged

Davidson converged in 7 iterations
39 sigma vectors were formed

  Root   Mult.   Total Energy (a.u.)   Ex. Energy (a.u.)     Ex. Energy (eV)     Ex. Energy (nm)        Osc. (a.u.)  
-------------------------------------------------------------------------------------------------------------------
     1  triplet       -779.09053293
     2  singlet       -779.08246610          0.00806683          0.21950959       5648.23710590          0.00000000
     3  singlet       -779.08037451          0.01015842          0.27642456       4485.28239952          0.00000000
     4  singlet       -779.05156899          0.03896394          1.06026248       1169.37289428          0.00000000
     5  triplet       -779.00897141          0.08156152          2.21940161        558.63805968          0.22473175
     6  triplet       -779.00308317          0.08744976          2.37962854        521.02342303          0.01693420
     7  singlet       -778.99874659          0.09178633          2.49763282        496.40691739          0.00000000
     8  triplet       -778.99820330          0.09232963          2.51241672        493.48589154          0.16041857

Triplet  1: Largest CI coefficients:
  63  &  64 :  open  :  -0.702041
  64  &  63 :  open  :   0.702041

Singlet  2: Largest CI coefficients:
  64  &  64 : closed :   0.648866
  63  &  64 :  open  :   0.482882
  64  &  63 :  open  :   0.482882
  63  &  63 : closed :  -0.246505

Singlet  3: Largest CI coefficients:
  64  &  64 : closed :  -0.703308
  63  &  64 :  open  :   0.490247
  64  &  63 :  open  :   0.490247

Singlet  4: Largest CI coefficients:
  63  &  63 : closed :   0.915664
  64  &  64 : closed :   0.194452
  62  &  63 :  open  :  -0.155179
  63  &  62 :  open  :  -0.155179
  63  &  64 :  open  :   0.100003
  64  &  63 :  open  :   0.100003

Triplet  5: Largest CI coefficients:
  62  &  64 :  open  :   0.407460
  64  &  62 :  open  :  -0.407460
  61  &  63 :  open  :   0.390023
  63  &  61 :  open  :  -0.390023
  61  &  64 :  open  :   0.343534
  64  &  61 :  open  :  -0.343534
  62  &  63 :  open  :   0.244656
  63  &  62 :  open  :  -0.244656

Triplet  6: Largest CI coefficients:
  62  &  64 :  open  :   0.524994
  64  &  62 :  open  :  -0.524994
  61  &  64 :  open  :  -0.435622
  64  &  61 :  open  :   0.435622
  62  &  63 :  open  :  -0.141905
  63  &  62 :  open  :   0.141905

Singlet  7: Largest CI coefficients:
  62  &  64 :  open  :   0.531378
  64  &  62 :  open  :   0.531378
  61  &  64 :  open  :   0.391005
  64  &  61 :  open  :   0.391005
  63  &  63 : closed :   0.194178
  62  &  63 :  open  :   0.144458
  63  &  62 :  open  :   0.144458
  61  &  61 : closed :   0.135280

Triplet  8: Largest CI coefficients:
  62  &  63 :  open  :  -0.610701
  63  &  62 :  open  :   0.610701
  61  &  64 :  open  :   0.317000
  64  &  61 :  open  :  -0.317000
  62  &  64 :  open  :   0.104788
  64  &  62 :  open  :  -0.104788

Singlet state dipole moments:

  Root       Dx         Dy         Dz         |D|  (Debye)
------------------------------------------------------------
     1   -10.1301     2.7259     1.2592    10.5658
     2     0.0778     2.9465     1.4894     3.3025
     3   -17.9272     1.6882     0.2848    18.0088
     4    -3.4161     0.8591     0.4531     3.5515

Triplet state dipole moments:

  Root       Dx         Dy         Dz         |D|  (Debye)
------------------------------------------------------------
     1   -10.7767     2.6647     1.0374    11.1497
     2    -7.0864    -0.2638    -0.3543     7.1002
     3    -1.7281     1.8414     1.3532     2.8650
     4    -8.2239     0.6967     0.0180     8.2534

Transition dipole moments between singlet states:

    Transition       Tx         Ty         Tz         |T| (a.u.)
------------------------------------------------------------------
     1 ->    2    -2.0127    -0.1593    -0.2384     2.0330
     1 ->    3    -0.4797     0.1341     0.2057     0.5390
     1 ->    4    -1.6005     0.2084     0.0355     1.6144
     2 ->    3    -1.9327     0.0367     0.0574     1.9339
     2 ->    4    -1.3751    -0.0221    -0.0656     in gcp call
 n=          31
 coors(1) =   -9.58547880149558       -1.15023639467160     
 -8.745540914053819E-002
 coors(2) =   -9.34798587828267       0.196144838232749     
   2.13153681876256     
 elements:            7           6
 gcp_e =   0.000000000000000E+000
 echo:  F
 pbc:  F
 method =pbeh3c              
 in gcp call
 n=          31
 coors(1) =   -9.58547880149558       -1.15023639467160     
 -8.745540914053819E-002
 coors(2) =   -9.34798587828267       0.196144838232749     
   2.13153681876256     
 elements:            7           6
 gcp_e =   0.000000000000000E+000
 echo:  F
 pbc:  F
 method =pbeh3c              
 1.3768
     3 ->    4    -1.8457     0.1797    -0.0161     1.8545

Transition dipole moments between triplet states:

    Transition       Tx         Ty         Tz         |T| (a.u.)
------------------------------------------------------------------
     1 ->    2     1.1903     0.0922     0.1501     1.2032
     1 ->    3     1.8687     0.0758     0.2249     1.8837
     1 ->    4     0.0354     0.1884     0.1838     0.2656
     2 ->    3     0.0723     0.4712     0.2928     0.5595
     2 ->    4     2.0740    -0.0243     0.0973     2.0764
     3 ->    4     0.0609     0.1067    -0.0353     0.1278

Magnetic transition dipole moments and rotational strengths:

 Transition      Lx         Ly         Lz       R(len)     R(vel) (a.u.)
------------------------------------------------------------------------
 1 ->    2    -0.3390    -0.1100    -0.0119    -0.7027     0.0270
 1 ->    3    -0.2034    -0.0751    -0.1465    -0.0574     0.0075
 1 ->    4    -0.0827     0.1086     0.2582    -0.1642     0.0273

Electric transition quadrupole moments (Cartesian):

 Transition      Qxy        Qxz        Qyz        Qxx        Qyy        Qzz       norm (a.u.)
----------------------------------------------------------------------------------------------
 1 ->    2     0.4992     0.8910    -0.3913    11.0701     0.0097    -0.0990    11.1244
 1 ->    3    -0.5902    -0.8796     0.5756    -7.0490    -0.1118     0.1294     7.1534
 1 ->    4     1.2212     1.2899    -0.0046     7.6424     0.0245     0.3534     7.8541


Building Xtilde...

Building Z-vector RHS...

 Generating 2nd functional diffs
Solving CPSCF equations
Using DIIS solver

 Iter         Residual      
------  --------------------
    1      4.603388552937
    2     11.277861184954
    3      0.447564471721
    4      0.065260898306
    5      0.020426595712
    6      0.011390309278
    7      0.006215092655
    8      0.003746415461
    9      0.001599832881
   10      0.000561907821
   11      0.000139149457
   12      0.000049584509
   13      0.000023250513
   14      0.000010621429
   15      0.000004236327
   16      0.000001380962
   17      0.000000571397

CPSCF converged

Building X...

Computing grad Generating 2nd functional diffs
 Generating 2nd functional diffs
Building Xtilde...

Building Z-vector RHS...

 Generating 2nd functional diffs
Solving CPSCF equations
Using DIIS solver

 Iter         Residual      
------  --------------------
    1      4.817298007070
    2     11.705883827969
    3      0.548222924053
    4      0.089920261516
    5      0.028291162178
    6      0.017087165723
    7      0.006384099711
    8      0.002270424525
    9      0.001205987788
   10      0.000371794310
   11      0.000160235610
   12      0.000071749681
   13      0.000042208796
   14      0.000012232107
   15      0.000004418786
   16      0.000001825286
   17      0.000000600114

CPSCF converged

Building X...

Computing grad Generating 2nd functional diffs
 Generating 2nd functional diffs
Building Xtilde...

Building Z-vector RHS...

 Generating 2nd functional diffs
Solving CPSCF equations
Using DIIS solver

 Iter         Residual      
------  --------------------
    1      1.129115582310
    2      2.281331015216
    3      0.369527033349
    4      0.070338971237
    5      0.029962036147
    6      0.009805818229
    7      0.003522819134
    8      0.001425879858
    9      0.000587514893
   10      0.000191367603
   11      0.000085195019
   12      0.000034968559
   13      0.000016455504
   14      0.000010629489
   15      0.000003496315
   16      0.000001532679
   17      0.000000729965

CPSCF converged

Building X...

 Generating 2nd functional diffs
 Generating 2nd functional diffs
Lower state energy:      -779.0824660980
Upper state energy:      -779.0803745109
Energy difference:          0.0020915870
 Energy calculation finished, energy:  0.000000000E+00

Converting Cartesians to HDLC

Converting Cartesians to HDLC

Converting Cartesians to HDLC
 in dlf_makehessian...
Updating Hessian with the BFGS update, No     3
Testing convergence  in cycle    4
    Energy  0.0000E+00 Target: 1.0000E-05 converged?  yes
  Max step  5.2728E+00 Target: 4.0000E-04 converged?   no
  RMS step  7.5651E-01 Target: 2.6667E-04 converged?   no
  Max grad  3.0632E-02 Target: 1.0000E-04 converged?   no
  RMS grad  8.3323E-03 Target: 6.6667E-05 converged?   no

Converting HDLC to Cartesians
 in gcp call
 n=          31
 coors(1) =   -9.46023760349440       -1.21120009466996     
 -0.156807560617390     
 coors(2) =   -9.28546123103679       3.332838273087534E-002
   2.12087143013975     
 elements:            7           6
 gcp_e =    1.00000000000000     
 echo:  F
 pbc:  F
 method =pbeh3c              
DFTD Energy:    -0.0202248 hartree
gCP Energy:     0.0501764 hartree
| Total AOs: 314    Total MOs: 296
Setting up the DFT grid...
| time to set the grid = 0.05 s
DFT grid points: 357329 (11526 points/atom)

                      *** Start SCF Iterations ***

 Iter     DIIS Error       Energy change      Electrons        XC Energy           Energy        Time(s)
----------------------------------------------------------------------------------------------------------
Initial temperature is 0.250000
| Skip purify step
|    1     0.0700893096    -778.7165665977   125.9604913132   -64.3771387889    -778.7165665977     0.83  
|    2     0.2570944324      +8.3016139228   126.0000016374   -63.8774792749    -770.4149526750     0.83  
|    3     0.0419439887      -1.1858855837   126.0000013131   -63.7893526973    -771.6008382587     0.87  
|    4     0.0243925102      -0.0559585265   126.0000014502   -63.8218051841    -771.6567967852     0.80  
|    5     0.0058708027      -0.0050386982   126.0000013262   -63.8536784161    -771.6618354834     0.78  
|    6     0.0026443276      -0.0021817658   126.0000013056   -63.8368910075    -771.6640172492     0.77  
|    7     0.0013421428      -0.0001791022   126.0000012837   -63.8419358046    -771.6641963514     0.75  
|    8     0.0002675186      -0.0000204090   126.0000012879   -63.8435784752    -771.6642167604     0.73  
|    9     0.0001997707      -0.0000040183   126.0000012860   -63.8429854935    -771.6642207787     0.84  
|   10     0.0000382215      -0.0000010436   126.0000012844   -63.8430142099    -771.6642218224     0.72  
----------------------------------------------------------------------------------------------------------
FINAL ENERGY: -771.6642218224 a.u.
Fractional Occupation Entropy: 0.0000000000
Mermin Free Energy:            -771.6642218224
DISPERSION CONTRIBUTION TO ENERGY: -0.0202247790 a.u.
GCP BSSE CORRECTION: 0.0501763991 a.u.
HOMO-LUMO GAP: 0.420 eV
CENTER OF MASS: {-0.056614, -0.222629, 0.454729} ANGS
DIPOLE MOMENT: {-3.937819, 0.139640, -1.488031} (|D| = 4.211906) DEBYE
Writing out molden info

Running Mulliken population analysis...


  Restricted hh-TDA Parameters
--------------------------------------------
Number of occupied orbitals:            64
Number of virtual orbitals:            232
Number of molecular orbitals:          296
Number of basis functions:             314
Multiplicity of target state:      singlet

 Generating 2nd functional diffs
Reference energy:             -778.7032229608
Number of electrons:           128.0000013054
XC energy:                     -65.1569462353

      Davidson Diagonalization Parameters
-----------------------------------------------
Number of roots to find:                    4
Number of guess vectors:                   15
Maximum subspace size:                    300
Number of vectors to save:                  4
Collapse vectors per root:                  2
Number of CSFs:                          2080
Maximum Davidson iterations:              500
Residual convergence:                 1.0e-06
Orthogonality tolerance:              1.0e-12
Use incremental sigma vectors:             No

Davidson memory usage:  12.89 MB

Guess Vectors:
  64 &  64 : closed :    -0.497946
  64 &  63 :  open  :    -0.472605
  63 &  63 : closed :    -0.447264
  64 &  62 :  open  :    -0.390757
  64 &  61 :  open  :    -0.386819
  63 &  62 :  open  :    -0.365416
  63 &  61 :  open  :    -0.361478
  64 &  60 :  open  :    -0.296514
  62 &  62 : closed :    -0.283567
  64 &  59 :  open  :    -0.280019
  62 &  61 :  open  :    -0.279630
  61 &  61 : closed :    -0.275692
  63 &  60 :  open  :    -0.271173
  63 &  59 :  open  :    -0.254678
  64 &  58 :  open  :    -0.252593

  Root           Eigenvalue       Energy Change        Residual
-------------------------------------------------------------------
Iteration:    0   Subspace Size:   15
Root: 1:        -0.38324486        -0.38324486         0.03105555  
Root: 2:        -0.38151302        -0.38151302         0.04545901  
Root: 3:        -0.35090050        -0.35090050         0.04008544  
Root: 4:        -0.29327905        -0.29327905         0.03064771  

Iteration:    1   Subspace Size:   19
Root: 1:        -0.38518847        -0.00194362         0.00456872  
Root: 2:        -0.38460857        -0.00309554         0.00665067  
Root: 3:        -0.35361932        -0.00271882         0.00557248  
Root: 4:        -0.29563346        -0.00235442         0.00880629  

Iteration:    2   Subspace Size:   23
Root: 1:        -0.38523164        -0.00004317         0.00095420  
Root: 2:        -0.38468493        -0.00007637         0.00145633  
Root: 3:        -0.35368126        -0.00006194         0.00133126  
Root: 4:        -0.29581000        -0.00017654         0.00260132  

Iteration:    3   Subspace Size:   27
Root: 1:        -0.38523311        -0.00000147         0.00015322  
Root: 2:        -0.38468786        -0.00000292         0.00021951  
Root: 3:        -0.35368452        -0.00000326         0.00028417  
Root: 4:        -0.29582407        -0.00001407         0.00079676  

Iteration:    4   Subspace Size:   31
Root: 1:        -0.38523315        -0.00000004         0.00002762  
Root: 2:        -0.38468792        -0.00000007         0.00003282  
Root: 3:        -0.35368466        -0.00000014         0.00005016  
Root: 4:        -0.29582541        -0.00000133         0.00021505  

Iteration:    5   Subspace Size:   35
Root: 1:        -0.38523315        -0.00000000         0.00000376  
Root: 2:        -0.38468793        -0.00000000         0.00000472  
Root: 3:        -0.35368467        -0.00000000         0.00000856  
Root: 4:        -0.29582550        -0.00000010         0.00004636  

Iteration:    6   Subspace Size:   39
Root: 1:        -0.38523315        -0.00000000         0.00000048  Converged
Root: 2:        -0.38468793        -0.00000000         0.00000065  Converged
Root: 3:        -0.35368467        -0.00000000         0.00000131  
Root: 4:        -0.29582551        -0.00000000         0.00001001  

Iteration:    7   Subspace Size:   41
Root: 1:        -0.38523315        -0.00000000         0.00000048  Converged
Root: 2:        -0.38468793        -0.00000000         0.00000059  Converged
Root: 3:        -0.35368467        -0.00000000         0.00000019  Converged
Root: 4:        -0.29582551        -0.00000000         0.00000194  

Iteration:    8   Subspace Size:   42
Root: 1:        -0.38523315        -0.00000000         0.00000047  Converged
Root: 2:        -0.38468793         0.00000000         0.00000059  Converged
Root: 3:        -0.35368467        -0.00000000         0.00000019  Converged
Root: 4:        -0.29582551        -0.00000000         0.00000037  Converged

Davidson converged in 8 iterations
42 sigma vectors were formed

      Davidson Diagonalization Parameters
-----------------------------------------------
Number of roots to find:                    4
Number of guess vectors:                   15
Maximum subspace size:                    300
Number of vectors to save:                  4
Collapse vectors per root:                  2
Number of CSFs:                          2016
Maximum Davidson iterations:              500
Residual convergence:                 1.0e-06
Orthogonality tolerance:              1.0e-12
Use incremental sigma vectors:             No

Davidson memory usage:  12.58 MB

Guess Vectors:
  64 &  63 :  open  :    -0.472605
  64 &  62 :  open  :    -0.390757
  64 &  61 :  open  :    -0.386819
  63 &  62 :  open  :    -0.365416
  63 &  61 :  open  :    -0.361478
  64 &  60 :  open  :    -0.296514
  64 &  59 :  open  :    -0.280019
  62 &  61 :  open  :    -0.279630
  63 &  60 :  open  :    -0.271173
  63 &  59 :  open  :    -0.254678
  64 &  58 :  open  :    -0.252593
  64 &  57 :  open  :    -0.248903
  64 &  56 :  open  :    -0.242894
  64 &  55 :  open  :    -0.232353
  63 &  58 :  open  :    -0.227253

  Root           Eigenvalue       Energy Change        Residual
-------------------------------------------------------------------
Iteration:    0   Subspace Size:   15
Root: 1:        -0.39151010        -0.39151010         0.02448795  
Root: 2:        -0.30411146        -0.30411146         0.02519607  
Root: 3:        -0.29771783        -0.29771783         0.02603911  
Root: 4:        -0.29406393        -0.29406393         0.02401343  

Iteration:    1   Subspace Size:   19
Root: 1:        -0.39274857        -0.00123847         0.00335466  
Root: 2:        -0.30565829        -0.00154683         0.00590273  
Root: 3:        -0.29991955        -0.00220172         0.00493855  
Root: 4:        -0.29573872        -0.00167479         0.00591112  

Iteration:    2   Subspace Size:   23
Root: 1:        -0.39277269        -0.00002412         0.00046658  
Root: 2:        -0.30573465        -0.00007636         0.00126203  
Root: 3:        -0.29997141        -0.00005186         0.00110836  
Root: 4:        -0.29582067        -0.00008194         0.00123745  

Iteration:    3   Subspace Size:   27
Root: 1:        -0.39277311        -0.00000043         0.00005879  
Root: 2:        -0.30573822        -0.00000357         0.00018531  
Root: 3:        -0.29997425        -0.00000283         0.00019316  
Root: 4:        -0.29582450        -0.00000383         0.00025406  

Iteration:    4   Subspace Size:   31
Root: 1:        -0.39277312        -0.00000001         0.00000622  
Root: 2:        -0.30573830        -0.00000008         0.00003636  
Root: 3:        -0.29997434        -0.00000009         0.00004079  
Root: 4:        -0.29582466        -0.00000016         0.00004402  

Iteration:    5   Subspace Size:   35
Root: 1:        -0.39277312        -0.00000000         0.00000060  Converged
Root: 2:        -0.30573830        -0.00000000         0.00000592  
Root: 3:        -0.29997435        -0.00000000         0.00000737  
Root: 4:        -0.29582466        -0.00000000         0.00000837  

Iteration:    6   Subspace Size:   38
Root: 1:        -0.39277312        -0.00000000         0.00000060  Converged
Root: 2:        -0.30573830        -0.00000000         0.00000094  Converged
Root: 3:        -0.29997435        -0.00000000         0.00000134  
Root: 4:        -0.29582466        -0.00000000         0.00000126  

Iteration:    7   Subspace Size:   40
Root: 1:        -0.39277312        -0.00000000         0.00000059  Converged
Root: 2:        -0.30573830        -0.00000000         0.00000093  Converged
Root: 3:        -0.29997435        -0.00000000         0.00000020  Converged
Root: 4:        -0.29582466        -0.00000000         0.00000017  Converged

Davidson converged in 7 iterations
40 sigma vectors were formed

  Root   Mult.   Total Energy (a.u.)   Ex. Energy (a.u.)     Ex. Energy (eV)     Ex. Energy (nm)        Osc. (a.u.)  
-------------------------------------------------------------------------------------------------------------------
     1  triplet       -779.09599608
     2  singlet       -779.08845611          0.00753997          0.20517296       6042.91223009          0.00000000
     3  singlet       -779.08791089          0.00808519          0.22000925       5635.40955467          0.00000000
     4  singlet       -779.05690763          0.03908845          1.06365074       1165.64785405          0.00000000
     5  triplet       -779.00896126          0.08703481          2.36833742        523.50741738          0.01949409
     6  triplet       -779.00319731          0.09279877          2.52518266        490.99109752          0.02868262
     7  singlet       -778.99904847          0.09694761          2.63807826        469.97931338          0.00000000
     8  triplet       -778.99904762          0.09694846          2.63810133        469.97520300          0.18987177

Triplet  1: Largest CI coefficients:
  63  &  64 :  open  :   0.702478
  64  &  63 :  open  :  -0.702478

Singlet  2: Largest CI coefficients:
  63  &  64 :  open  :  -0.677424
  64  &  63 :  open  :  -0.677424
  64  &  64 : closed :  -0.197855

Singlet  3: Largest CI coefficients:
  64  &  64 : closed :  -0.955437
  63  &  64 :  open  :   0.152507
  64  &  63 :  open  :   0.152507
  63  &  63 : closed :   0.128826

Singlet  4: Largest CI coefficients:
  63  &  63 : closed :  -0.941257
  62  &  63 :  open  :   0.152405
  63  &  62 :  open  :   0.152405
  64  &  64 : closed :  -0.138774
  61  &  63 :  open  :   0.100961
  63  &  61 :  open  :   0.100961

Triplet  5: Largest CI coefficients:
  61  &  63 :  open  :  -0.464190
  63  &  61 :  open  :   0.464190
  62  &  63 :  open  :  -0.354541
  63  &  62 :  open  :   0.354541
  62  &  64 :  open  :  -0.314016
  64  &  62 :  open  :   0.314016
  61  &  64 :  open  :  -0.236564
  64  &  61 :  open  :   0.236564

Triplet  6: Largest CI coefficients:
  62  &  64 :  open  :   0.595345
  64  &  62 :  open  :  -0.595345
  61  &  64 :  open  :  -0.262542
  64  &  61 :  open  :   0.262542
  62  &  63 :  open  :  -0.251791
  63  &  62 :  open  :   0.251791

Singlet  7: Largest CI coefficients:
  62  &  64 :  open  :  -0.527415
  64  &  62 :  open  :  -0.527415
  61  &  64 :  open  :  -0.364849
  64  &  61 :  open  :  -0.364849
  62  &  63 :  open  :  -0.204929
  63  &  62 :  open  :  -0.204929
  61  &  61 : closed :  -0.135057
  63  &  63 : closed :  -0.115281
  61  &  63 :  open  :   0.110726
  63  &  61 :  open  :   0.110726

Triplet  8: Largest CI coefficients:
  61  &  64 :  open  :  -0.514348
  64  &  61 :  open  :   0.514348
  62  &  63 :  open  :   0.457712
  63  &  62 :  open  :  -0.457712
  61  &  62 :  open  :   0.102402
  62  &  61 :  open  :  -0.102402

Singlet state dipole moments:

  Root       Dx         Dy         Dz         |D|  (Debye)
------------------------------------------------------------
     1   -10.6739     2.2359     0.5544    10.9196
     2     3.2881     3.1104     1.5535     4.7853
     3   -18.6934     1.5062     0.0474    18.7541
     4    -1.7071     0.7800     0.2998     1.9007

Triplet state dipole moments:

  Root       Dx         Dy         Dz         |D|  (Debye)
------------------------------------------------------------
     1   -10.0888     2.4617     0.7037    10.4086
     2    -8.0964    -0.2954    -0.4817     8.1161
     3    -2.4422     2.4184     1.3554     3.6946
     4    -4.5267     0.5159     0.1795     4.5595

Transition dipole moments between singlet states:

    Transition       Tx         Ty         Tz         |T| (a.u.)
------------------------------------------------------------------
     1 ->    2     0.5330     0.1197     0.1939     0.5796
     1 ->    3    -0.6636     0.0388     0.1473     0.6809
     1 ->    4    -1.7104     0.0415    -0.1026     1.7140
     2 ->    3     1.3634     0.0019     0 in gcp call
 n=          31
 coors(1) =   -9.46023760349440       -1.21120009466996     
 -0.156807560617390     
 coors(2) =   -9.28546123103679       3.332838273087534E-002
   2.12087143013975     
 elements:            7           6
 gcp_e =   0.000000000000000E+000
 echo:  F
 pbc:  F
 method =pbeh3c              
 in gcp call
 n=          31
 coors(1) =   -9.46023760349440       -1.21120009466996     
 -0.156807560617390     
 coors(2) =   -9.28546123103679       3.332838273087534E-002
   2.12087143013975     
 elements:            7           6
 gcp_e =   0.000000000000000E+000
 echo:  F
 pbc:  F
 method =pbeh3c              
.0002     1.3634
     2 ->    4     0.5216     0.2028     0.1431     0.5777
     3 ->    4    -1.3261    -0.0270    -0.1507     1.3349

Transition dipole moments between triplet states:

    Transition       Tx         Ty         Tz         |T| (a.u.)
------------------------------------------------------------------
     1 ->    2     0.9103     0.1921     0.2032     0.9523
     1 ->    3    -1.6965    -0.2137    -0.3346     1.7423
     1 ->    4    -0.1281    -0.0584    -0.0369     0.1455
     2 ->    3    -0.8246    -0.3517    -0.2513     0.9310
     2 ->    4     1.8666    -0.0749     0.0891     1.8703
     3 ->    4     0.8157     0.1212     0.2525     0.8625

Magnetic transition dipole moments and rotational strengths:

 Transition      Lx         Ly         Lz       R(len)     R(vel) (a.u.)
------------------------------------------------------------------------
 1 ->    2     0.3327     0.1592     0.0023    -0.1968     0.0160
 1 ->    3    -0.2585    -0.1216    -0.1415    -0.1460     0.0118
 1 ->    4    -0.1176     0.1093     0.0580    -0.1996     0.0430

Electric transition quadrupole moments (Cartesian):

 Transition      Qxy        Qxz        Qyz        Qxx        Qyy        Qzz       norm (a.u.)
----------------------------------------------------------------------------------------------
 1 ->    2    -0.4017    -0.6676     0.4747    -7.3149     0.0390     0.1383     7.3730
 1 ->    3    -0.7092    -0.9106     0.5421    -5.5933    -0.1654     0.1330     5.7408
 1 ->    4     1.1680     1.2387     0.0239     9.2265     0.0542     0.3686     9.3897


Building Xtilde...

Building Z-vector RHS...

 Generating 2nd functional diffs
Solving CPSCF equations
Using DIIS solver

 Iter         Residual      
------  --------------------
    1      4.004461999882
    2      9.688156713096
    3      0.496080269051
    4      0.066566566837
    5      0.018661306105
    6      0.007244288475
    7      0.003576063795
    8      0.002297596417
    9      0.001237625299
   10      0.000531143207
   11      0.000171429259
   12      0.000057246308
   13      0.000024448724
   14      0.000008422648
   15      0.000003025967
   16      0.000001012163
   17      0.000000421081

CPSCF converged

Building X...

Computing grad Generating 2nd functional diffs
 Generating 2nd functional diffs
Building Xtilde...

Building Z-vector RHS...

 Generating 2nd functional diffs
Solving CPSCF equations
Using DIIS solver

 Iter         Residual      
------  --------------------
    1      5.159926033372
    2     12.470251899621
    3      0.707741897116
    4      0.126183894227
    5      0.035460913646
    6      0.013625721145
    7      0.004471904907
    8      0.001906855249
    9      0.000826040342
   10      0.000462040640
   11      0.000203876181
   12      0.000080968888
   13      0.000058632925
   14      0.000010146223
   15      0.000004919457
   16      0.000001946086
   17      0.000000812339

CPSCF converged

Building X...

Computing grad Generating 2nd functional diffs
 Generating 2nd functional diffs
Building Xtilde...

Building Z-vector RHS...

 Generating 2nd functional diffs
Solving CPSCF equations
Using DIIS solver

 Iter         Residual      
------  --------------------
    1      0.756513227572
    2      1.804662320943
    3      0.133301135807
    4      0.042293813152
    5      0.020872204215
    6      0.006539421698
    7      0.002401779071
    8      0.000976921998
    9      0.000366928574
   10      0.000077715701
   11      0.000037273169
   12      0.000016531398
   13      0.000006817222
   14      0.000004756882
   15      0.000002301353
   16      0.000000916592

CPSCF converged

Building X...

 Generating 2nd functional diffs
 Generating 2nd functional diffs
Lower state energy:      -779.0884561107
Upper state energy:      -779.0879108872
Energy difference:          0.0005452235
 Energy calculation finished, energy:  0.000000000E+00

Converting Cartesians to HDLC

Converting Cartesians to HDLC

Converting Cartesians to HDLC
 in dlf_makehessian...
Updating Hessian with the BFGS update, No     4
Testing convergence  in cycle    5
    Energy  0.0000E+00 Target: 1.0000E-05 converged?  yes
  Max step  7.9537E-01 Target: 4.0000E-04 converged?   no
  RMS step  8.9890E-02 Target: 2.6667E-04 converged?   no
  Max grad  7.9401E-02 Target: 1.0000E-04 converged?   no
  RMS grad  2.6277E-02 Target: 6.6667E-05 converged?   no

Converting HDLC to Cartesians
 in gcp call
 n=          31
 coors(1) =   -9.45540042900495       -1.21981031430655     
 -0.167254656403577     
 coors(2) =   -9.29491721594048       1.377557179152351E-002
   2.11950746530897     
 elements:            7           6
 gcp_e =    1.00000000000000     
 echo:  F
 pbc:  F
 method =pbeh3c              
DFTD Energy:    -0.0202180 hartree
gCP Energy:     0.0501364 hartree
| Total AOs: 314    Total MOs: 296
Setting up the DFT grid...
| time to set the grid = 0.05 s
DFT grid points: 357347 (11527 points/atom)

                      *** Start SCF Iterations ***

 Iter     DIIS Error       Energy change      Electrons        XC Energy           Energy        Time(s)
----------------------------------------------------------------------------------------------------------
Initial temperature is 0.250000
| Skip purify step
|    1     0.0642397899    -778.7461806506   125.9930816901   -64.3981207085    -778.7461806506     0.84  
|    2     0.2149396851      +8.1015985564   125.9999928469   -63.8372499851    -770.6445820942     0.85  
|    3     0.0512020623      -0.9209085161   125.9999935010   -63.7778356107    -771.5654906103     0.82  
|    4     0.0372328028      -0.0681503512   125.9999939179   -63.8047874394    -771.6336409615     0.80  
|    5     0.0185388345      -0.0199522134   125.9999938200   -63.8208339419    -771.6535931749     0.79  
|    6     0.0065294423      -0.0112203389   125.9999938058   -63.8258482696    -771.6648135137     0.79  
|    7     0.0009920351      -0.0010674659   125.9999937656   -63.8338923341    -771.6658809796     0.77  
|    8     0.0003690472      -0.0000452798   125.9999937537   -63.8368464797    -771.6659262593     0.75  
|    9     0.0001562159      -0.0000111922   125.9999937430   -63.8363780478    -771.6659374515     0.85  
|   10     0.0000627466      -0.0000020005   125.9999937365   -63.8367020561    -771.6659394521     0.74  
|   11     0.0000466807      -0.0000003384   125.9999937348   -63.8368308776    -771.6659397905     0.73  
----------------------------------------------------------------------------------------------------------
FINAL ENERGY: -771.6659397905 a.u.
Fractional Occupation Entropy: 0.0000000000
Mermin Free Energy:            -771.6659397905
DISPERSION CONTRIBUTION TO ENERGY: -0.0202180344 a.u.
GCP BSSE CORRECTION: 0.0501363965 a.u.
HOMO-LUMO GAP: 0.440 eV
CENTER OF MASS: {-0.058153, -0.219271, 0.458683} ANGS
DIPOLE MOMENT: {-3.932067, 0.048401, -1.594366} (|D| = 4.243288) DEBYE
Writing out molden info

Running Mulliken population analysis...


  Restricted hh-TDA Parameters
--------------------------------------------
Number of occupied orbitals:            64
Number of virtual orbitals:            232
Number of molecular orbitals:          296
Number of basis functions:             314
Multiplicity of target state:      singlet

 Generating 2nd functional diffs
Reference energy:             -778.7047091599
Number of electrons:           127.9999936353
XC energy:                     -65.1506331508

      Davidson Diagonalization Parameters
-----------------------------------------------
Number of roots to find:                    4
Number of guess vectors:                   15
Maximum subspace size:                    300
Number of vectors to save:                  4
Collapse vectors per root:                  2
Number of CSFs:                          2080
Maximum Davidson iterations:              500
Residual convergence:                 1.0e-06
Orthogonality tolerance:              1.0e-12
Use incremental sigma vectors:             No

Davidson memory usage:  12.89 MB

Guess Vectors:
  64 &  64 : closed :    -0.497736
  64 &  63 :  open  :    -0.472423
  63 &  63 : closed :    -0.447111
  64 &  62 :  open  :    -0.391220
  64 &  61 :  open  :    -0.387413
  63 &  62 :  open  :    -0.365907
  63 &  61 :  open  :    -0.362101
  64 &  60 :  open  :    -0.296894
  62 &  62 : closed :    -0.284704
  62 &  61 :  open  :    -0.280897
  64 &  59 :  open  :    -0.279338
  61 &  61 : closed :    -0.277091
  63 &  60 :  open  :    -0.271581
  63 &  59 :  open  :    -0.254025
  64 &  58 :  open  :    -0.253026

  Root           Eigenvalue       Energy Change        Residual
-------------------------------------------------------------------
Iteration:    0   Subspace Size:   15
Root: 1:        -0.38321081        -0.38321081         0.03094912  
Root: 2:        -0.38180541        -0.38180541         0.04524149  
Root: 3:        -0.35041344        -0.35041344         0.03993944  
Root: 4:        -0.29397629        -0.29397629         0.03034749  

Iteration:    1   Subspace Size:   19
Root: 1:        -0.38506102        -0.00185021         0.00453450  
Root: 2:        -0.38497126        -0.00316586         0.00672315  
Root: 3:        -0.35312463        -0.00271119         0.00562786  
Root: 4:        -0.29628351        -0.00230723         0.00871365  

Iteration:    2   Subspace Size:   23
Root: 1:        -0.38510179        -0.00004078         0.00108347  
Root: 2:        -0.38505153        -0.00008027         0.00136706  
Root: 3:        -0.35318825        -0.00006362         0.00139826  
Root: 4:        -0.29645651        -0.00017299         0.00251207  

Iteration:    3   Subspace Size:   27
Root: 1:        -0.38510356        -0.00000177         0.00018251  
Root: 2:        -0.38505417        -0.00000265         0.00019815  
Root: 3:        -0.35319188        -0.00000363         0.00030147  
Root: 4:        -0.29646973        -0.00001322         0.00076186  

Iteration:    4   Subspace Size:   31
Root: 1:        -0.38510361        -0.00000005         0.00002710  
Root: 2:        -0.38505423        -0.00000006         0.00003358  
Root: 3:        -0.35319204        -0.00000016         0.00005216  
Root: 4:        -0.29647093        -0.00000120         0.00021075  

Iteration:    5   Subspace Size:   35
Root: 1:        -0.38510361        -0.00000000         0.00000402  
Root: 2:        -0.38505423        -0.00000000         0.00000453  
Root: 3:        -0.35319205        -0.00000000         0.00000891  
Root: 4:        -0.29647102        -0.00000010         0.00004738  

Iteration:    6   Subspace Size:   39
Root: 1:        -0.38510361        -0.00000000         0.00000057  Converged
Root: 2:        -0.38505423        -0.00000000         0.00000058  Converged
Root: 3:        -0.35319205        -0.00000000         0.00000138  
Root: 4:        -0.29647103        -0.00000000         0.00001012  

Iteration:    7   Subspace Size:   41
Root: 1:        -0.38510361        -0.00000000         0.00000051  Converged
Root: 2:        -0.38505423        -0.00000000         0.00000056  Converged
Root: 3:        -0.35319205        -0.00000000         0.00000020  Converged
Root: 4:        -0.29647103        -0.00000000         0.00000191  

Iteration:    8   Subspace Size:   42
Root: 1:        -0.38510361        -0.00000000         0.00000051  Converged
Root: 2:        -0.38505423        -0.00000000         0.00000056  Converged
Root: 3:        -0.35319205        -0.00000000         0.00000020  Converged
Root: 4:        -0.29647103        -0.00000000         0.00000038  Converged

Davidson converged in 8 iterations
42 sigma vectors were formed

      Davidson Diagonalization Parameters
-----------------------------------------------
Number of roots to find:                    4
Number of guess vectors:                   15
Maximum subspace size:                    300
Number of vectors to save:                  4
Collapse vectors per root:                  2
Number of CSFs:                          2016
Maximum Davidson iterations:              500
Residual convergence:                 1.0e-06
Orthogonality tolerance:              1.0e-12
Use incremental sigma vectors:             No

Davidson memory usage:  12.58 MB

Guess Vectors:
  64 &  63 :  open  :    -0.472423
  64 &  62 :  open  :    -0.391220
  64 &  61 :  open  :    -0.387413
  63 &  62 :  open  :    -0.365907
  63 &  61 :  open  :    -0.362101
  64 &  60 :  open  :    -0.296894
  62 &  61 :  open  :    -0.280897
  64 &  59 :  open  :    -0.279338
  63 &  60 :  open  :    -0.271581
  63 &  59 :  open  :    -0.254025
  64 &  58 :  open  :    -0.253026
  64 &  57 :  open  :    -0.248673
  64 &  56 :  open  :    -0.243600
  64 &  55 :  open  :    -0.233654
  63 &  58 :  open  :    -0.227714

  Root           Eigenvalue       Energy Change        Residual
-------------------------------------------------------------------
Iteration:    0   Subspace Size:   15
Root: 1:        -0.39119975        -0.39119975         0.02446818  
Root: 2:        -0.30458824        -0.30458824         0.02523502  
Root: 3:        -0.29783037        -0.29783037         0.02591354  
Root: 4:        -0.29443797        -0.29443797         0.02410173  

Iteration:    1   Subspace Size:   19
Root: 1:        -0.39243998        -0.00124023         0.00335494  
Root: 2:        -0.30613916        -0.00155092         0.00596495  
Root: 3:        -0.30003625        -0.00220588         0.00494233  
Root: 4:        -0.29611632        -0.00167835         0.00585076  

Iteration:    2   Subspace Size:   23
Root: 1:        -0.39246421        -0.00002423         0.00046656  
Root: 2:        -0.30621717        -0.00007802         0.00127644  
Root: 3:        -0.30008828        -0.00005203         0.00111434  
Root: 4:        -0.29619561        -0.00007930         0.00121709  

Iteration:    3   Subspace Size:   27
Root: 1:        -0.39246464        -0.00000043         0.00005855  
Root: 2:        -0.30622081        -0.00000364         0.00018747  
Root: 3:        -0.30009113        -0.00000285         0.00019401  
Root: 4:        -0.29619923        -0.00000362         0.00025212  

Iteration:    4   Subspace Size:   31
Root: 1:        -0.39246465        -0.00000001         0.00000633  
Root: 2:        -0.30622089        -0.00000008         0.00003623  
Root: 3:        -0.30009123        -0.00000010         0.00003998  
Root: 4:        -0.29619939        -0.00000015         0.00004337  

Iteration:    5   Subspace Size:   35
Root: 1:        -0.39246465        -0.00000000         0.00000062  Converged
Root: 2:        -0.30622090        -0.00000000         0.00000600  
Root: 3:        -0.30009123        -0.00000000         0.00000727  
Root: 4:        -0.29619939        -0.00000000         0.00000863  

Iteration:    6   Subspace Size:   38
Root: 1:        -0.39246465        -0.00000000         0.00000062  Converged
Root: 2:        -0.30622090        -0.00000000         0.00000096  Converged
Root: 3:        -0.30009123        -0.00000000         0.00000136  
Root: 4:        -0.29619939        -0.00000000         0.00000132  

Iteration:    7   Subspace Size:   40
Root: 1:        -0.39246465        -0.00000000         0.00000060  Converged
Root: 2:        -0.30622090        -0.00000000         0.00000095  Converged
Root: 3:        -0.30009123        -0.00000000         0.00000021  Converged
Root: 4:        -0.29619939        -0.00000000         0.00000019  Converged

Davidson converged in 7 iterations
40 sigma vectors were formed

  Root   Mult.   Total Energy (a.u.)   Ex. Energy (a.u.)     Ex. Energy (eV)     Ex. Energy (nm)        Osc. (a.u.)  
-------------------------------------------------------------------------------------------------------------------
     1  triplet       -779.09717381
     2  singlet       -779.08981277          0.00736103          0.20030387       6189.80641338          0.00000000
     3  singlet       -779.08976339          0.00741041          0.20164761       6148.55892365          0.00000000
     4  singlet       -779.05790121          0.03927260          1.06866155       1160.18228823          0.00000000
     5  triplet       -779.01093006          0.08624375          2.34681141        528.30926402          0.40473285
     6  triplet       -779.00480039          0.09237342          2.51360815        493.25198426          0.12319745
     7  singlet       -779.00118019          0.09599362          2.61211881        474.65000487          0.00000000
     8  triplet       -779.00090855          0.09626525          2.61951043        473.31065945          0.10387318

Triplet  1: Largest CI coefficients:
  63  &  64 :  open  :   0.702399
  64  &  63 :  open  :  -0.702399

Singlet  2: Largest CI coefficients:
  64  &  64 : closed :   0.750932
  63  &  64 :  open  :  -0.452077
  64  &  63 :  open  :  -0.452077

Singlet  3: Largest CI coefficients:
  64  &  64 : closed :  -0.625811
  63  &  64 :  open  :  -0.527261
  64  &  63 :  open  :  -0.527261
  63  &  63 : closed :   0.109862

Singlet  4: Largest CI coefficients:
  63  &  63 : closed :  -0.941760
  62  &  63 :  open  :   0.155803
  63  &  62 :  open  :   0.155803
  64  &  64 : closed :  -0.129795
  61  &  63 :  open  :   0.101896
  63  &  61 :  open  :   0.101896

Triplet  5: Largest CI coefficients:
  61  &  63 :  open  :  -0.462345
  63  &  61 :  open  :   0.462345
  62  &  63 :  open  :  -0.373000
  63  &  62 :  open  :   0.373000
  62  &  64 :  open  :  -0.304009
  64  &  62 :  open  :   0.304009
  61  &  64 :  open  :  -0.224558
  64  &  61 :  open  :   0.224558

Triplet  6: Largest CI coefficients:
  62  &  64 :  open  :   0.600781
  64  &  62 :  open  :  -0.600781
  62  &  63 :  open  :  -0.266991
  63  &  62 :  open  :   0.266991
  61  &  64 :  open  :  -0.236842
  64  &  61 :  open  :   0.236842

Singlet  7: Largest CI coefficients:
  62  &  64 :  open  :  -0.531780
  64  &  62 :  open  :  -0.531780
  61  &  64 :  open  :  -0.356269
  64  &  61 :  open  :  -0.356269
  62  &  63 :  open  :  -0.202477
  63  &  62 :  open  :  -0.202477
  61  &  61 : closed :  -0.138689
  61  &  63 :  open  :   0.124255
  63  &  61 :  open  :   0.124255
  63  &  63 : closed :  -0.105880
  62  &  62 : closed :   0.103316

Triplet  8: Largest CI coefficients:
  61  &  64 :  open  :  -0.540068
  64  &  61 :  open  :   0.540068
  62  &  63 :  open  :   0.427193
  63  &  62 :  open  :  -0.427193
  61  &  62 :  open  :   0.105921
  62  &  61 :  open  :  -0.105921

Singlet state dipole moments:

  Root       Dx         Dy         Dz         |D|  (Debye)
------------------------------------------------------------
     1    -1.1180     2.6034     0.8326     2.9531
     2    -5.9114     2.6713     1.1851     6.5943
     3   -18.6056     1.4376     0.0004    18.6611
     4    -1.3936     0.7283     0.2460     1.5915

Triplet state dipole moments:

  Root       Dx         Dy         Dz         |D|  (Debye)
------------------------------------------------------------
     1    -9.9693     2.4191     0.6596    10.2798
     2    -8.0628    -0.3228    -0.5145     8.0857
     3    -2.6069     2.3897     1.2569     3.7532
     4    -3.6353     0.4935     0.2050     3.6744

Transition dipole moments between singlet states:

    Transition       Tx         Ty         Tz         |T| (a.u.)
------------------------------------------------------------------
     1 ->    2    -2.6307    -0.2131    -0.2703     2.6532
     1 ->    3    -1.4125     0.0114     0.0723     1.4144
     1 ->    4    -1.2471    -0.1725    -0.1832     1.2722
     2 - in gcp call
 n=          31
 coors(1) =   -9.45540042900495       -1.21981031430655     
 -0.167254656403577     
 coors(2) =   -9.29491721594048       1.377557179152351E-002
   2.11950746530897     
 elements:            7           6
 gcp_e =   0.000000000000000E+000
 echo:  F
 pbc:  F
 method =pbeh3c              
 in gcp call
 n=          31
 coors(1) =   -9.45540042900495       -1.21981031430655     
 -0.167254656403577     
 coors(2) =   -9.29491721594048       1.377557179152351E-002
   2.11950746530897     
 elements:            7           6
 gcp_e =   0.000000000000000E+000
 echo:  F
 pbc:  F
 method =pbeh3c              
>    3     0.1080     0.0217     0.1218     0.1642
     2 ->    4    -1.2437     0.1395    -0.0169     1.2516
     3 ->    4    -1.2494    -0.0490    -0.1622     1.2609

Transition dipole moments between triplet states:

    Transition       Tx         Ty         Tz         |T| (a.u.)
------------------------------------------------------------------
     1 ->    2     0.8688     0.1980     0.2029     0.9139
     1 ->    3    -1.6877    -0.2116    -0.3335     1.7333
     1 ->    4    -0.1320    -0.1081    -0.0804     0.1886
     2 ->    3    -0.9311    -0.3275    -0.2443     1.0167
     2 ->    4     1.8268    -0.0655     0.0957     1.8305
     3 ->    4     0.8299     0.1898     0.2964     0.9015

Magnetic transition dipole moments and rotational strengths:

 Transition      Lx         Ly         Lz       R(len)     R(vel) (a.u.)
------------------------------------------------------------------------
 1 ->    2     0.3347     0.1670     0.0009     0.9164     0.0147
 1 ->    3    -0.1669    -0.0359    -0.0736    -0.2300     0.0099
 1 ->    4    -0.1540     0.0285    -0.4421    -0.2682     0.0517

Electric transition quadrupole moments (Cartesian):

 Transition      Qxy        Qxz        Qyz        Qxx        Qyy        Qzz       norm (a.u.)
----------------------------------------------------------------------------------------------
 1 ->    2     0.6944     1.0989    -0.2838    10.1504     0.0463    -0.1507    10.2385
 1 ->    3    -0.1309    -0.2022     0.3315    -1.4828    -0.0028     0.1005     1.5417
 1 ->    4     0.0508     0.0961    -0.1099     8.6034    -0.3925     0.0960     8.6143


Building Xtilde...

Building Z-vector RHS...

 Generating 2nd functional diffs
Solving CPSCF equations
Using DIIS solver

 Iter         Residual      
------  --------------------
    1      4.211360476897
    2     10.237762898991
    3      0.534358540405
    4      0.082648920444
    5      0.027060287179
    6      0.017727505161
    7      0.005685805402
    8      0.001935371000
    9      0.000978018236
   10      0.000290208856
   11      0.000106953199
   12      0.000053446874
   13      0.000027630594
   14      0.000008826800
   15      0.000002999860
   16      0.000001540585
   17      0.000000513978

CPSCF converged

Building X...

Computing grad Generating 2nd functional diffs
 Generating 2nd functional diffs
Building Xtilde...

Building Z-vector RHS...

 Generating 2nd functional diffs
Solving CPSCF equations
Using DIIS solver

 Iter         Residual      
------  --------------------
    1      4.797629945447
    2     11.864099072826
    3      0.456755851089
    4      0.076548200119
    5      0.020376524410
    6      0.012379949594
    7      0.005470740550
    8      0.003245942100
    9      0.001473111586
   10      0.000454100523
   11      0.000085709687
   12      0.000047218673
   13      0.000020975381
   14      0.000008764136
   15      0.000004549458
   16      0.000001531257
   17      0.000000656681

CPSCF converged

Building X...

Computing grad Generating 2nd functional diffs
 Generating 2nd functional diffs
Building Xtilde...

Building Z-vector RHS...

 Generating 2nd functional diffs
Solving CPSCF equations
Using DIIS solver

 Iter         Residual      
------  --------------------
    1      1.244126296612
    2      2.379984938024
    3      0.471844902659
    4      0.073905064227
    5      0.029833854608
    6      0.008169020332
    7      0.001991861631
    8      0.000459835557
    9      0.000194456400
   10      0.000083892038
   11      0.000037280807
   12      0.000016434944
   13      0.000010548029
   14      0.000004383097
   15      0.000002612205
   16      0.000001352509
   17      0.000000442879

CPSCF converged

Building X...

 Generating 2nd functional diffs
 Generating 2nd functional diffs
Lower state energy:      -779.0898127724
Upper state energy:      -779.0897633911
Energy difference:          0.0000493814
 Energy calculation finished, energy:  0.000000000E+00

Converting Cartesians to HDLC

Converting Cartesians to HDLC

Converting Cartesians to HDLC
 in dlf_makehessian...
Updating Hessian with the BFGS update, No     5
Testing convergence  in cycle    6
    Energy  0.0000E+00 Target: 1.0000E-05 converged?  yes
  Max step  2.9100E+00 Target: 4.0000E-04 converged?   no
  RMS step  3.1138E-01 Target: 2.6667E-04 converged?   no
  Max grad  7.5436E-02 Target: 1.0000E-04 converged?   no
  RMS grad  2.4844E-02 Target: 6.6667E-05 converged?   no

Converting HDLC to Cartesians
 in gcp call
 n=          31
 coors(1) =   -9.42021665142912       -1.23740325529665     
 -0.193134519396910     
 coors(2) =   -9.30975193760943      -2.985756601841177E-002
   2.11397620883666     
 elements:            7           6
 gcp_e =    1.00000000000000     
 echo:  F
 pbc:  F
 method =pbeh3c              
DFTD Energy:    -0.0202311 hartree
gCP Energy:     0.0501491 hartree
| Total AOs: 314    Total MOs: 296
Setting up the DFT grid...
| time to set the grid = 0.05 s
DFT grid points: 357337 (11527 points/atom)

                      *** Start SCF Iterations ***

 Iter     DIIS Error       Energy change      Electrons        XC Energy           Energy        Time(s)
----------------------------------------------------------------------------------------------------------
Initial temperature is 0.250000
| Skip purify step
|    1     0.0630670599    -778.7302189278   125.9750192043   -64.3808665190    -778.7302189278     0.82  
|    2     0.1976306465      +8.0638936667   125.9999759025   -63.8282913467    -770.6663252611     0.82  
|    3     0.0450250255      -0.9157041898   125.9999781569   -63.7644363523    -771.5820294509     0.81  
|    4     0.0345342152      -0.0602280827   125.9999790692   -63.7953061735    -771.6422575336     0.79  
|    5     0.0131088785      -0.0189731632   125.9999789458   -63.8126046490    -771.6612306969     0.77  
|    6     0.0045545388      -0.0069539381   125.9999790701   -63.8157964880    -771.6681846350     0.76  
|    7     0.0007809804      -0.0005986118   125.9999790492   -63.8217050547    -771.6687832468     0.75  
|    8     0.0002999715      -0.0000325743   125.9999790313   -63.8243555581    -771.6688158210     0.73  
|    9     0.0001693504      -0.0000060318   125.9999790232   -63.8238097421    -771.6688218528     0.83  
|   10     0.0001056561      -0.0000020646   125.9999790143   -63.8239875892    -771.6688239175     0.71  
|   11     0.0000497400      -0.0000002953   125.9999790137   -63.8240977217    -771.6688242127     0.71  
----------------------------------------------------------------------------------------------------------
FINAL ENERGY: -771.6688242127 a.u.
Fractional Occupation Entropy: 0.0000000000
Mermin Free Energy:            -771.6688242127
DISPERSION CONTRIBUTION TO ENERGY: -0.0202310930 a.u.
GCP BSSE CORRECTION: 0.0501491388 a.u.
HOMO-LUMO GAP: 0.463 eV
CENTER OF MASS: {-0.064291, -0.211220, 0.469657} ANGS
DIPOLE MOMENT: {-3.803193, -0.115930, -1.833195} (|D| = 4.223544) DEBYE
Writing out molden info

Running Mulliken population analysis...


  Restricted hh-TDA Parameters
--------------------------------------------
Number of occupied orbitals:            64
Number of virtual orbitals:            232
Number of molecular orbitals:          296
Number of basis functions:             314
Multiplicity of target state:      singlet

 Generating 2nd functional diffs
Reference energy:             -778.7073354192
Number of electrons:           127.9999786797
XC energy:                     -65.1376330237

      Davidson Diagonalization Parameters
-----------------------------------------------
Number of roots to find:                    4
Number of guess vectors:                   15
Maximum subspace size:                    300
Number of vectors to save:                  4
Collapse vectors per root:                  2
Number of CSFs:                          2080
Maximum Davidson iterations:              500
Residual convergence:                 1.0e-06
Orthogonality tolerance:              1.0e-12
Use incremental sigma vectors:             No

Davidson memory usage:  12.89 MB

Guess Vectors:
  64 &  64 : closed :    -0.496498
  64 &  63 :  open  :    -0.471219
  63 &  63 : closed :    -0.445940
  64 &  62 :  open  :    -0.393266
  64 &  61 :  open  :    -0.387609
  63 &  62 :  open  :    -0.367987
  63 &  61 :  open  :    -0.362330
  64 &  60 :  open  :    -0.297843
  62 &  62 : closed :    -0.290033
  62 &  61 :  open  :    -0.284377
  61 &  61 : closed :    -0.278721
  64 &  59 :  open  :    -0.278319
  63 &  60 :  open  :    -0.272564
  63 &  59 :  open  :    -0.253040
  64 &  58 :  open  :    -0.251923

  Root           Eigenvalue       Energy Change        Residual
-------------------------------------------------------------------
Iteration:    0   Subspace Size:   15
Root: 1:        -0.38287561        -0.38287561         0.03076948  
Root: 2:        -0.38148647        -0.38148647         0.04437203  
Root: 3:        -0.34924473        -0.34924473         0.03945120  
Root: 4:        -0.29556970        -0.29556970         0.02975294  

Iteration:    1   Subspace Size:   19
Root: 1:        -0.38471692        -0.00184131         0.00428614  
Root: 2:        -0.38453720        -0.00305073         0.00683947  
Root: 3:        -0.35192020        -0.00267547         0.00575424  
Root: 4:        -0.29778340        -0.00221370         0.00853743  

Iteration:    2   Subspace Size:   23
Root: 1:        -0.38475200        -0.00003508         0.00083813  
Root: 2:        -0.38462261        -0.00008542         0.00152641  
Root: 3:        -0.35198725        -0.00006705         0.00152747  
Root: 4:        -0.29794890        -0.00016550         0.00238438  

Iteration:    3   Subspace Size:   27
Root: 1:        -0.38475318        -0.00000118         0.00015988  
Root: 2:        -0.38462586        -0.00000325         0.00021985  
Root: 3:        -0.35199168        -0.00000443         0.00032676  
Root: 4:        -0.29796080        -0.00001191         0.00069745  

Iteration:    4   Subspace Size:   31
Root: 1:        -0.38475323        -0.00000004         0.00002518  
Root: 2:        -0.38462593        -0.00000007         0.00003469  
Root: 3:        -0.35199187        -0.00000019         0.00005493  
Root: 4:        -0.29796178        -0.00000098         0.00019788  

Iteration:    5   Subspace Size:   35
Root: 1:        -0.38475323        -0.00000000         0.00000369  
Root: 2:        -0.38462593        -0.00000000         0.00000468  
Root: 3:        -0.35199188        -0.00000001         0.00000923  
Root: 4:        -0.29796187        -0.00000008         0.00004974  

Iteration:    6   Subspace Size:   39
Root: 1:        -0.38475323        -0.00000000         0.00000053  Converged
Root: 2:        -0.38462593        -0.00000000         0.00000061  Converged
Root: 3:        -0.35199188        -0.00000000         0.00000141  
Root: 4:        -0.29796187        -0.00000000         0.00001069  

Iteration:    7   Subspace Size:   41
Root: 1:        -0.38475323        -0.00000000         0.00000049  Converged
Root: 2:        -0.38462593        -0.00000000         0.00000058  Converged
Root: 3:        -0.35199188        -0.00000000         0.00000020  Converged
Root: 4:        -0.29796187        -0.00000000         0.00000205  

Iteration:    8   Subspace Size:   42
Root: 1:        -0.38475323        -0.00000000         0.00000049  Converged
Root: 2:        -0.38462593        -0.00000000         0.00000058  Converged
Root: 3:        -0.35199188        -0.00000000         0.00000020  Converged
Root: 4:        -0.29796187        -0.00000000         0.00000039  Converged

Davidson converged in 8 iterations
42 sigma vectors were formed

      Davidson Diagonalization Parameters
-----------------------------------------------
Number of roots to find:                    4
Number of guess vectors:                   15
Maximum subspace size:                    300
Number of vectors to save:                  4
Collapse vectors per root:                  2
Number of CSFs:                          2016
Maximum Davidson iterations:              500
Residual convergence:                 1.0e-06
Orthogonality tolerance:              1.0e-12
Use incremental sigma vectors:             No

Davidson memory usage:  12.58 MB

Guess Vectors:
  64 &  63 :  open  :    -0.471219
  64 &  62 :  open  :    -0.393266
  64 &  61 :  open  :    -0.387609
  63 &  62 :  open  :    -0.367987
  63 &  61 :  open  :    -0.362330
  64 &  60 :  open  :    -0.297843
  62 &  61 :  open  :    -0.284377
  64 &  59 :  open  :    -0.278319
  63 &  60 :  open  :    -0.272564
  63 &  59 :  open  :    -0.253040
  64 &  58 :  open  :    -0.251923
  64 &  57 :  open  :    -0.248590
  64 &  56 :  open  :    -0.243629
  64 &  55 :  open  :    -0.237445
  63 &  58 :  open  :    -0.226644

  Root           Eigenvalue       Energy Change        Residual
-------------------------------------------------------------------
Iteration:    0   Subspace Size:   15
Root: 1:        -0.39025393        -0.39025393         0.02434037  
Root: 2:        -0.30647000        -0.30647000         0.02498323  
Root: 3:        -0.29812037        -0.29812037         0.02510084  
Root: 4:        -0.29469768        -0.29469768         0.02506439  

Iteration:    1   Subspace Size:   19
Root: 1:        -0.39148728        -0.00123334         0.00330355  
Root: 2:        -0.30799439        -0.00152439         0.00603173  
Root: 3:        -0.30018237        -0.00206200         0.00511193  
Root: 4:        -0.29655091        -0.00185322         0.00575114  

Iteration:    2   Subspace Size:   23
Root: 1:        -0.39151114        -0.00002386         0.00045805  
Root: 2:        -0.30807566        -0.00008128         0.00127283  
Root: 3:        -0.30023969        -0.00005732         0.00110753  
Root: 4:        -0.29662286        -0.00007195         0.00115486  

Iteration:    3   Subspace Size:   27
Root: 1:        -0.39151155        -0.00000042         0.00005767  
Root: 2:        -0.30807927        -0.00000360         0.00019061  
Root: 3:        -0.30024250        -0.00000281         0.00021126  
Root: 4:        -0.29662586        -0.00000300         0.00022868  

Iteration:    4   Subspace Size:   31
Root: 1:        -0.39151156        -0.00000001         0.00000643  
Root: 2:        -0.30807936        -0.00000009         0.00003536  
Root: 3:        -0.30024262        -0.00000012         0.00004296  
Root: 4:        -0.29662599        -0.00000012         0.00003775  

Iteration:    5   Subspace Size:   35
Root: 1:        -0.39151156        -0.00000000         0.00000063  Converged
Root: 2:        -0.30807936        -0.00000000         0.00000535  
Root: 3:        -0.30024263        -0.00000000         0.00000714  
Root: 4:        -0.29662599        -0.00000000         0.00000720  

Iteration:    6   Subspace Size:   38
Root: 1:        -0.39151156        -0.00000000         0.00000059  Converged
Root: 2:        -0.30807936        -0.00000000         0.00000090  Converged
Root: 3:        -0.30024263        -0.00000000         0.00000122  
Root: 4:        -0.29662599        -0.00000000         0.00000143  

Iteration:    7   Subspace Size:   40
Root: 1:        -0.39151156        -0.00000000         0.00000057  Converged
Root: 2:        -0.30807936        -0.00000000         0.00000086  Converged
Root: 3:        -0.30024263        -0.00000000         0.00000022  Converged
Root: 4:        -0.29662599        -0.00000000         0.00000031  Converged

Davidson converged in 7 iterations
40 sigma vectors were formed

  Root   Mult.   Total Energy (a.u.)   Ex. Energy (a.u.)     Ex. Energy (eV)     Ex. Energy (nm)        Osc. (a.u.)  
-------------------------------------------------------------------------------------------------------------------
     1  triplet       -779.09884698
     2  singlet       -779.09208865          0.00675833          0.18390351       6741.80825258          0.00000000
     3  singlet       -779.09196135          0.00688563          0.18736749       6617.16816188          0.00000000
     4  singlet       -779.05932730          0.03951968          1.07538503       1152.92864597          0.00000000
     5  triplet       -779.01541478          0.08343220          2.27030522        546.11256442          0.36222546
     6  triplet       -779.00757805          0.09126893          2.48355359        499.22104119          0.07315955
     7  singlet       -779.00529729          0.09354969          2.54561613        487.04994962          0.00000000
     8  triplet       -779.00396141          0.09488557          2.58196727        480.19284374          0.14841132

Triplet  1: Largest CI coefficients:
  63  &  64 :  open  :  -0.702106
  64  &  63 :  open  :   0.702106

Singlet  2: Largest CI coefficients:
  63  &  64 :  open  :  -0.606849
  64  &  63 :  open  :  -0.606849
  64  &  64 : closed :   0.485053

Singlet  3: Largest CI coefficients:
  64  &  64 : closed :  -0.851970
  63  &  64 :  open  :  -0.338311
  64  &  63 :  open  :  -0.338311
  63  &  63 : closed :   0.107615

Singlet  4: Largest CI coefficients:
  63  &  63 : closed :  -0.939005
  62  &  63 :  open  :   0.172717
  63  &  62 :  open  :   0.172717
  64  &  64 : closed :  -0.113158

Triplet  5: Largest CI coefficients:
  62  &  63 :  open  :   0.454337
  63  &  62 :  open  :  -0.454337
  61  &  63 :  open  :   0.431639
  63  &  61 :  open  :  -0.431639
  62  &  64 :  open  :   0.267562
  64  &  62 :  open  :  -0.267562
  61  &  64 :  open  :   0.177096
  64  &  61 :  open  :  -0.177096

Triplet  6: Largest CI coefficients:
  62  &  64 :  open  :   0.605322
  64  &  62 :  open  :  -0.605322
  62  &  63 :  open  :  -0.345464
  63  &  62 :  open  :   0.345464

Singlet  7: Largest CI coefficients:
  62  &  64 :  open  :  -0.554379
  64  &  62 :  open  :  -0.554379
  61  &  64 :  open  :  -0.315864
  64  &  61 :  open  :  -0.315864
  62  &  63 :  open  :  -0.185726
  63  &  62 :  open  :  -0.185726
  61  &  63 :  open  :   0.159364
  63  &  61 :  open  :   0.159364
  61  &  61 : closed :  -0.147094
  62  &  62 : closed :   0.116614

Triplet  8: Largest CI coefficients:
  61  &  64 :  open  :   0.621328
  64  &  61 :  open  :  -0.621328
  62  &  63 :  open  :  -0.271816
  63  &  62 :  open  :   0.271816
  62  &  64 :  open  :  -0.108346
  64  &  62 :  open  :   0.108346
  61  &  63 :  open  :   0.101573
  63  &  61 :  open  :  -0.101573

Singlet state dipole moments:

  Root       Dx         Dy         Dz         |D|  (Debye)
------------------------------------------------------------
     1    -6.2213     2.1568     0.2933     6.5911
     2    -0.0391     2.9847     1.5558     3.3661
     3   -18.4195     1.2617    -0.1273    18.4631
     4    -0.6520     0.6475     0.1508     0.9312

Triplet state dipole moments:

  Root       Dx         Dy         Dz         |D|  (Debye)
------------------------------------------------------------
     1    -9.7655     2.3216     0.5598    10.0532
     2    -8.6382    -0.4135    -0.6636     8.6736
     3    -2.9566     1.8284     0.5984     3.5274
     4    -0.9552     1.0138     0.7935     1.6031

Transition dipole moments between singlet states:

    Transition       Tx         Ty         Tz         |T| (a.u.)
------------------------------------------------------------------
     1 ->    2    -2.5436    -0.1501    -0.1417     2.5519
     1 ->    3    -1.0912    -0.0068     0.1080     1.0965
     1 ->    4    -1.5147    -0.1326    -0.1852     1.5317
     2 ->    3     0.5870    -0.0017     0.0771     0.5920
     2 ->    4    -0.7266     0.2100     0.0608     in gcp call
 n=          31
 coors(1) =   -9.42021665142912       -1.23740325529665     
 -0.193134519396910     
 coors(2) =   -9.30975193760943      -2.985756601841177E-002
   2.11397620883666     
 elements:            7           6
 gcp_e =   0.000000000000000E+000
 echo:  F
 pbc:  F
 method =pbeh3c              
 in gcp call
 n=          31
 coors(1) =   -9.42021665142912       -1.23740325529665     
 -0.193134519396910     
 coors(2) =   -9.30975193760943      -2.985756601841177E-002
   2.11397620883666     
 elements:            7           6
 gcp_e =   0.000000000000000E+000
 echo:  F
 pbc:  F
 method =pbeh3c              
 0.7588
     3 ->    4    -1.0707    -0.0887    -0.1822     1.0897

Transition dipole moments between triplet states:

    Transition       Tx         Ty         Tz         |T| (a.u.)
------------------------------------------------------------------
     1 ->    2     0.7115     0.2088     0.1918     0.7659
     1 ->    3     1.6233     0.1471     0.2798     1.6538
     1 ->    4    -0.4803    -0.2206    -0.2163     0.5711
     2 ->    3     1.4474     0.2406     0.2479     1.4880
     2 ->    4     1.3324    -0.1004     0.0541     1.3373
     3 ->    4    -0.4794    -0.4330    -0.3853     0.7522

Magnetic transition dipole moments and rotational strengths:

 Transition      Lx         Ly         Lz       R(len)     R(vel) (a.u.)
------------------------------------------------------------------------
 1 ->    2     0.3391     0.1847    -0.0079     0.8890     0.0131
 1 ->    3    -0.2497    -0.1052    -0.1170    -0.2606     0.0137
 1 ->    4    -0.1672     0.0554    -0.2846    -0.2986     0.0621

Electric transition quadrupole moments (Cartesian):

 Transition      Qxy        Qxz        Qyz        Qxx        Qyy        Qzz       norm (a.u.)
----------------------------------------------------------------------------------------------
 1 ->    2     0.4824     0.7151     0.0840     5.4776     0.0774    -0.0321     5.5464
 1 ->    3    -0.4582    -0.5736     0.4641    -3.1848    -0.0972     0.1656     3.3066
 1 ->    4     0.5224     0.5766    -0.0803     9.5816    -0.2350     0.1931     9.6183


Building Xtilde...

Building Z-vector RHS...

 Generating 2nd functional diffs
Solving CPSCF equations
Using DIIS solver

 Iter         Residual      
------  --------------------
    1      3.666177522745
    2      8.917924733565
    3      0.481517453827
    4      0.066511901609
    5      0.027148801054
    6      0.016724560371
    7      0.006053200027
    8      0.001382173123
    9      0.000652964355
   10      0.000286390075
   11      0.000126701326
   12      0.000037831236
   13      0.000022230802
   14      0.000009760648
   15      0.000003863814
   16      0.000001420870
   17      0.000000618085

CPSCF converged

Building X...

Computing grad Generating 2nd functional diffs
 Generating 2nd functional diffs
Building Xtilde...

Building Z-vector RHS...

 Generating 2nd functional diffs
Solving CPSCF equations
Using DIIS solver

 Iter         Residual      
------  --------------------
    1      5.335107590503
    2     13.158333101660
    3      0.624902003551
    4      0.114281877031
    5      0.031481315501
    6      0.012814023048
    7      0.004611905699
    8      0.002955317556
    9      0.001543377771
   10      0.000414437700
   11      0.000143162763
   12      0.000067154218
   13      0.000038596430
   14      0.000013737377
   15      0.000004836778
   16      0.000002573871
   17      0.000000888703

CPSCF converged

Building X...

Computing grad Generating 2nd functional diffs
 Generating 2nd functional diffs
Building Xtilde...

Building Z-vector RHS...

 Generating 2nd functional diffs
Solving CPSCF equations
Using DIIS solver

 Iter         Residual      
------  --------------------
    1      0.920875134282
    2      1.408824324359
    3      0.387570059624
    4      0.056718726229
    5      0.023914887271
    6      0.007428843359
    7      0.004504048295
    8      0.002042963287
    9      0.000747678925
   10      0.000249318724
   11      0.000097250859
   12      0.000032421719
   13      0.000014151388
   14      0.000010516518
   15      0.000002685082
   16      0.000001412720
   17      0.000000403625

CPSCF converged

Building X...

 Generating 2nd functional diffs
 Generating 2nd functional diffs
Lower state energy:      -779.0920886473
Upper state energy:      -779.0919613483
Energy difference:          0.0001272990
 Energy calculation finished, energy:  0.000000000E+00

Converting Cartesians to HDLC

Converting Cartesians to HDLC

Converting Cartesians to HDLC
 in dlf_makehessian...
Updating Hessian with the BFGS update, No     6
Testing convergence  in cycle    7
    Energy  0.0000E+00 Target: 1.0000E-05 converged?  yes
  Max step  1.9325E+00 Target: 4.0000E-04 converged?   no
  RMS step  2.2962E-01 Target: 2.6667E-04 converged?   no
  Max grad  3.3234E-02 Target: 1.0000E-04 converged?   no
  RMS grad  1.1018E-02 Target: 6.6667E-05 converged?   no

Converting HDLC to Cartesians
 in gcp call
 n=          31
 coors(1) =   -9.37870633896675       -1.23925386235842     
 -0.206343506709406     
 coors(2) =   -9.29773960805880      -6.795015841955356E-002
   2.12052137320814     
 elements:            7           6
 gcp_e =    1.00000000000000     
 echo:  F
 pbc:  F
 method =pbeh3c              
DFTD Energy:    -0.0202606 hartree
gCP Energy:     0.0502951 hartree
| Total AOs: 314    Total MOs: 296
Setting up the DFT grid...
| time to set the grid = 0.05 s
DFT grid points: 357299 (11525 points/atom)

                      *** Start SCF Iterations ***

 Iter     DIIS Error       Energy change      Electrons        XC Energy           Energy        Time(s)
----------------------------------------------------------------------------------------------------------
Initial temperature is 0.250000
| Skip purify step
|    1     0.0585193045    -778.7637097353   125.9975014273   -64.3880657381    -778.7637097353     0.82  
|    2     0.1860800781      +8.0402426183   125.9999736432   -63.8201408291    -770.7234671170     0.81  
|    3     0.0437966978      -0.8625567889   125.9999766789   -63.7600808295    -771.5860239059     0.81  
|    4     0.0347748239      -0.0531406285   125.9999777557   -63.7936343080    -771.6391645344     0.79  
|    5     0.0155822165      -0.0201787738   125.9999777346   -63.8082398500    -771.6593433082     0.78  
|    6     0.0053649532      -0.0087795812   125.9999779234   -63.8148861792    -771.6681228894     0.77  
|    7     0.0009942455      -0.0010474416   125.9999779435   -63.8215089571    -771.6691703310     0.76  
|    8     0.0003753301      -0.0000442737   125.9999779226   -63.8247287695    -771.6692146047     0.75  
|    9     0.0002362112      -0.0000096736   125.9999779152   -63.8244008175    -771.6692242783     0.85  
|   10     0.0001192002      -0.0000023805   125.9999779052   -63.8245447867    -771.6692266589     0.73  
|   11     0.0000492797      -0.0000003976   125.9999779035   -63.8246870603    -771.6692270564     0.72  
----------------------------------------------------------------------------------------------------------
FINAL ENERGY: -771.6692270564 a.u.
Fractional Occupation Entropy: 0.0000000000
Mermin Free Energy:            -771.6692270564
DISPERSION CONTRIBUTION TO ENERGY: -0.0202606280 a.u.
GCP BSSE CORRECTION: 0.0502950548 a.u.
HOMO-LUMO GAP: 0.488 eV
CENTER OF MASS: {-0.067741, -0.208837, 0.476054} ANGS
DIPOLE MOMENT: {-3.881596, -0.124864, -1.947507} (|D| = 4.344555) DEBYE
Writing out molden info

Running Mulliken population analysis...


  Restricted hh-TDA Parameters
--------------------------------------------
Number of occupied orbitals:            64
Number of virtual orbitals:            232
Number of molecular orbitals:          296
Number of basis functions:             314
Multiplicity of target state:      singlet

 Generating 2nd functional diffs
Reference energy:             -778.7074964521
Number of electrons:           127.9999775526
XC energy:                     -65.1382351039

      Davidson Diagonalization Parameters
-----------------------------------------------
Number of roots to find:                    4
Number of guess vectors:                   15
Maximum subspace size:                    300
Number of vectors to save:                  4
Collapse vectors per root:                  2
Number of CSFs:                          2080
Maximum Davidson iterations:              500
Residual convergence:                 1.0e-06
Orthogonality tolerance:              1.0e-12
Use incremental sigma vectors:             No

Davidson memory usage:  12.89 MB

Guess Vectors:
  64 &  64 : closed :    -0.496058
  64 &  63 :  open  :    -0.470718
  63 &  63 : closed :    -0.445378
  64 &  62 :  open  :    -0.394481
  64 &  61 :  open  :    -0.386913
  63 &  62 :  open  :    -0.369141
  63 &  61 :  open  :    -0.361573
  64 &  60 :  open  :    -0.298309
  62 &  62 : closed :    -0.292904
  62 &  61 :  open  :    -0.285337
  61 &  61 : closed :    -0.277769
  63 &  60 :  open  :    -0.272969
  64 &  58 :  open  :    -0.268303
  64 &  59 :  open  :    -0.262968
  64 &  57 :  open  :    -0.248499

  Root           Eigenvalue       Energy Change        Residual
-------------------------------------------------------------------
Iteration:    0   Subspace Size:   15
Root: 1:        -0.38323810        -0.38323810         0.03075681  
Root: 2:        -0.38213358        -0.38213358         0.04367179  
Root: 3:        -0.34840406        -0.34840406         0.03939886  
Root: 4:        -0.29605940        -0.29605940         0.02930506  

Iteration:    1   Subspace Size:   19
Root: 1:        -0.38512551        -0.00188741         0.00442194  
Root: 2:        -0.38506118        -0.00292760         0.00662284  
Root: 3:        -0.35108952        -0.00268545         0.00588351  
Root: 4:        -0.29821053        -0.00215114         0.00835651  

Iteration:    2   Subspace Size:   23
Root: 1:        -0.38516333        -0.00003782         0.00086502  
Root: 2:        -0.38514179        -0.00008061         0.00149084  
Root: 3:        -0.35116302        -0.00007350         0.00162138  
Root: 4:        -0.29837471        -0.00016418         0.00243309  

Iteration:    3   Subspace Size:   27
Root: 1:        -0.38516460        -0.00000128         0.00017231  
Root: 2:        -0.38514495        -0.00000316         0.00022029  
Root: 3:        -0.35116800        -0.00000498         0.00032655  
Root: 4:        -0.29838720        -0.00001249         0.00069091  

Iteration:    4   Subspace Size:   31
Root: 1:        -0.38516465        -0.00000005         0.00002557  
Root: 2:        -0.38514502        -0.00000007         0.00003341  
Root: 3:        -0.35116818        -0.00000018         0.00006099  
Root: 4:        -0.29838814        -0.00000093         0.00020418  

Iteration:    5   Subspace Size:   35
Root: 1:        -0.38516465        -0.00000000         0.00000374  
Root: 2:        -0.38514502        -0.00000000         0.00000452  
Root: 3:        -0.35116818        -0.00000001         0.00001329  
Root: 4:        -0.29838823        -0.00000009         0.00005164  

Iteration:    6   Subspace Size:   39
Root: 1:        -0.38516465        -0.00000000         0.00000052  Converged
Root: 2:        -0.38514502        -0.00000000         0.00000063  Converged
Root: 3:        -0.35116819        -0.00000000         0.00000241  
Root: 4:        -0.29838824        -0.00000000         0.00001111  

Iteration:    7   Subspace Size:   41
Root: 1:        -0.38516465        -0.00000000         0.00000050  Converged
Root: 2:        -0.38514502        -0.00000000         0.00000062  Converged
Root: 3:        -0.35116819        -0.00000000         0.00000041  Converged
Root: 4:        -0.29838824        -0.00000000         0.00000254  

Iteration:    8   Subspace Size:   42
Root: 1:        -0.38516465        -0.00000000         0.00000050  Converged
Root: 2:        -0.38514502        -0.00000000         0.00000062  Converged
Root: 3:        -0.35116819        -0.00000000         0.00000033  Converged
Root: 4:        -0.29838824        -0.00000000         0.00000043  Converged

Davidson converged in 8 iterations
42 sigma vectors were formed

      Davidson Diagonalization Parameters
-----------------------------------------------
Number of roots to find:                    4
Number of guess vectors:                   15
Maximum subspace size:                    300
Number of vectors to save:                  4
Collapse vectors per root:                  2
Number of CSFs:                          2016
Maximum Davidson iterations:              500
Residual convergence:                 1.0e-06
Orthogonality tolerance:              1.0e-12
Use incremental sigma vectors:             No

Davidson memory usage:  12.58 MB

Guess Vectors:
  64 &  63 :  open  :    -0.470718
  64 &  62 :  open  :    -0.394481
  64 &  61 :  open  :    -0.386913
  63 &  62 :  open  :    -0.369141
  63 &  61 :  open  :    -0.361573
  64 &  60 :  open  :    -0.298309
  62 &  61 :  open  :    -0.285337
  63 &  60 :  open  :    -0.272969
  64 &  58 :  open  :    -0.268303
  64 &  59 :  open  :    -0.262968
  64 &  57 :  open  :    -0.248499
  64 &  56 :  open  :    -0.243355
  63 &  58 :  open  :    -0.242963
  64 &  55 :  open  :    -0.239367
  63 &  59 :  open  :    -0.237628

  Root           Eigenvalue       Energy Change        Residual
-------------------------------------------------------------------
Iteration:    0   Subspace Size:   15
Root: 1:        -0.39022979        -0.39022979         0.02422797  
Root: 2:        -0.30696383        -0.30696383         0.02477257  
Root: 3:        -0.29847005        -0.29847005         0.02476615  
Root: 4:        -0.29399868        -0.29399868         0.02535819  

Iteration:    1   Subspace Size:   19
Root: 1:        -0.39145193        -0.00122214         0.00327102  
Root: 2:        -0.30846020        -0.00149637         0.00602641  
Root: 3:        -0.30040697        -0.00193693         0.00512143  
Root: 4:        -0.29596573        -0.00196705         0.00556438  

Iteration:    2   Subspace Size:   23
Root: 1:        -0.39147568        -0.00002375         0.00045014  
Root: 2:        -0.30854322        -0.00008302         0.00125815  
Root: 3:        -0.30046618        -0.00005921         0.00106183  
Root: 4:        -0.29603137        -0.00006564         0.00117186  

Iteration:    3   Subspace Size:   27
Root: 1:        -0.39147608        -0.00000040         0.00005589  
Root: 2:        -0.30854679        -0.00000357         0.00019435  
Root: 3:        -0.30046875        -0.00000257         0.00020340  
Root: 4:        -0.29603447        -0.00000310         0.00020773  

Iteration:    4   Subspace Size:   31
Root: 1:        -0.39147608        -0.00000001         0.00000647  
Root: 2:        -0.30854689        -0.00000010         0.00003818  
Root: 3:        -0.30046886        -0.00000011         0.00004350  
Root: 4:        -0.29603457        -0.00000010         0.00003630  

Iteration:    5   Subspace Size:   35
Root: 1:        -0.39147608        -0.00000000         0.00000072  Converged
Root: 2:        -0.30854689        -0.00000000         0.00000628  
Root: 3:        -0.30046886        -0.00000000         0.00000725  
Root: 4:        -0.29603458        -0.00000000         0.00000770  

Iteration:    6   Subspace Size:   38
Root: 1:        -0.39147608        -0.00000000         0.00000071  Converged
Root: 2:        -0.30854689        -0.00000000         0.00000109  
Root: 3:        -0.30046886        -0.00000000         0.00000116  
Root: 4:        -0.29603458        -0.00000000         0.00000145  

Iteration:    7   Subspace Size:   41
Root: 1:        -0.39147608        -0.00000000         0.00000064  Converged
Root: 2:        -0.30854689        -0.00000000         0.00000016  Converged
Root: 3:        -0.30046886        -0.00000000         0.00000019  Converged
Root: 4:        -0.29603458        -0.00000000         0.00000027  Converged

Davidson converged in 7 iterations
41 sigma vectors were formed

  Root   Mult.   Total Energy (a.u.)   Ex. Energy (a.u.)     Ex. Energy (eV)     Ex. Energy (nm)        Osc. (a.u.)  
-------------------------------------------------------------------------------------------------------------------
     1  triplet       -779.09897253
     2  singlet       -779.09266111          0.00631143          0.17174267       7219.18577275          0.00000000
     3  singlet       -779.09264147          0.00633106          0.17227696       7196.79639927          0.00000000
     4  singlet       -779.05866464          0.04030790          1.09683351       1130.38323534          0.00000000
     5  triplet       -779.01604335          0.08292919          2.25661768        549.42501589          0.41398962
     6  triplet       -779.00796532          0.09100722          2.47643202        500.65667029          0.06259902
     7  singlet       -779.00588469          0.09308785          2.53304878        489.46637664          0.00000000
     8  triplet       -779.00353103          0.09544151          2.59709511        477.39576528          0.12662464

Triplet  1: Largest CI coefficients:
  63  &  64 :  open  :   0.702073
  64  &  63 :  open  :  -0.702073

Singlet  2: Largest CI coefficients:
  63  &  64 :  open  :  -0.571133
  64  &  63 :  open  :  -0.571133
  64  &  64 : closed :   0.564784

Singlet  3: Largest CI coefficients:
  64  &  64 : closed :   0.804123
  63  &  64 :  open  :   0.396656
  64  &  63 :  open  :   0.396656

Singlet  4: Largest CI coefficients:
  63  &  63 : closed :   0.937503
  62  &  63 :  open  :  -0.183483
  63  &  62 :  open  :  -0.183483
  62  &  62 : closed :  -0.102636

Triplet  5: Largest CI coefficients:
  62  &  63 :  open  :   0.500342
  63  &  62 :  open  :  -0.500342
  61  &  63 :  open  :   0.406338
  63  &  61 :  open  :  -0.406338
  62  &  64 :  open  :   0.244472
  64  &  62 :  open  :  -0.244472
  61  &  64 :  open  :   0.142913
  64  &  61 :  open  :  -0.142913

Triplet  6: Largest CI coefficients:
  62  &  64 :  open  :  -0.603768
  64  &  62 :  open  :   0.603768
  62  &  63 :  open  :   0.344438
  63  &  62 :  open  :  -0.344438

Singlet  7: Largest CI coefficients:
  62  &  64 :  open  :   0.567230
  64  &  62 :  open  :   0.567230
  61  &  64 :  open  :   0.292294
  64  &  61 :  open  :   0.292294
  62  &  63 :  open  :   0.175195
  63  &  62 :  open  :   0.175195
  61  &  63 :  open  :  -0.173086
  63  &  61 :  open  :  -0.173086
  61  &  61 : closed :   0.148301
  62  &  62 : closed :  -0.120851

Triplet  8: Largest CI coefficients:
  61  &  64 :  open  :  -0.640696
  64  &  61 :  open  :   0.640696
  62  &  63 :  open  :   0.192806
  63  &  62 :  open  :  -0.192806
  62  &  64 :  open  :   0.156873
  64  &  62 :  open  :  -0.156873
  61  &  63 :  open  :  -0.109857
  63  &  61 :  open  :   0.109857

Singlet state dipole moments:

  Root       Dx         Dy         Dz         |D|  (Debye)
------------------------------------------------------------
     1    -5.0896     2.2127     0.2845     5.5571
     2    -0.7385     2.9060     1.4311     3.3224
     3   -18.5733     1.2047    -0.2015    18.6134
     4    -0.2607     0.6082     0.0973     0.6688

Triplet state dipole moments:

  Root       Dx         Dy         Dz         |D|  (Debye)
------------------------------------------------------------
     1    -9.7189     2.2996     0.4859     9.9991
     2    -9.1573    -0.4428    -0.7420     9.1980
     3    -2.5658     1.4534     0.2727     2.9614
     4    -0.1534     1.4103     1.1094     1.8009

Transition dipole moments between singlet states:

    Transition       Tx         Ty         Tz         |T| (a.u.)
------------------------------------------------------------------
     1 ->    2     2.7258     0.1692     0.1722     2.7364
     1 ->    3     1.0110     0.0208    -0.0958     1.0158
     1 ->    4     1.3901     0.1502     0.1875     1.4107
     2 ->    3     0.4598    -0.0152     0.0766     0.4664
     2 ->    4    -0.8581     0.2069     0.0462     0.8839
     3 ->    4    -0.9425  in gcp call
 n=          31
 coors(1) =   -9.37870633896675       -1.23925386235842     
 -0.206343506709406     
 coors(2) =   -9.29773960805880      -6.795015841955356E-002
   2.12052137320814     
 elements:            7           6
 gcp_e =   0.000000000000000E+000
 echo:  F
 pbc:  F
 method =pbeh3c              
 in gcp call
 n=          31
 coors(1) =   -9.37870633896675       -1.23925386235842     
 -0.206343506709406     
 coors(2) =   -9.29773960805880      -6.795015841955356E-002
   2.12052137320814     
 elements:            7           6
 gcp_e =   0.000000000000000E+000
 echo:  F
 pbc:  F
 method =pbeh3c              
   -0.1039    -0.1875     0.9665

Transition dipole moments between triplet states:

    Transition       Tx         Ty         Tz         |T| (a.u.)
------------------------------------------------------------------
     1 ->    2    -0.6264    -0.2119    -0.1840     0.6863
     1 ->    3     1.5722     0.0936     0.2338     1.5923
     1 ->    4    -0.5867    -0.2581    -0.2642     0.6933
     2 ->    3    -1.5863    -0.2046    -0.2476     1.6185
     2 ->    4    -1.0074     0.1089    -0.0306     1.0137
     3 ->    4    -0.1881    -0.4801    -0.3599     0.6288

Magnetic transition dipole moments and rotational strengths:

 Transition      Lx         Ly         Lz       R(len)     R(vel) (a.u.)
------------------------------------------------------------------------
 1 ->    2    -0.3370    -0.1952     0.0187     0.9484     0.0117
 1 ->    3     0.2465     0.1124     0.1084    -0.2412     0.0127
 1 ->    4     0.1728    -0.0392     0.3060    -0.2917     0.0604

Electric transition quadrupole moments (Cartesian):

 Transition      Qxy        Qxz        Qyz        Qxx        Qyy        Qzz       norm (a.u.)
----------------------------------------------------------------------------------------------
 1 ->    2    -0.5812    -0.8671    -0.0183    -6.5608    -0.0674     0.0514     6.6438
 1 ->    3     0.4226     0.5137    -0.4276     2.7392     0.1016    -0.1770     2.8583
 1 ->    4    -0.4213    -0.4735     0.0897    -9.0011     0.2616    -0.1652     9.0291


Building Xtilde...

Building Z-vector RHS...

 Generating 2nd functional diffs
Solving CPSCF equations
Using DIIS solver

 Iter         Residual      
------  --------------------
    1      3.688575567867
    2      8.991888333387
    3      0.506589613575
    4      0.070081516999
    5      0.027090474543
    6      0.017247786338
    7      0.005664433175
    8      0.001492009564
    9      0.000709659924
   10      0.000284204315
   11      0.000110095039
   12      0.000036429619
   13      0.000019291195
   14      0.000009055105
   15      0.000003330079
   16      0.000001466620
   17      0.000000689308

CPSCF converged

Building X...

Computing grad Generating 2nd functional diffs
 Generating 2nd functional diffs
Building Xtilde...

Building Z-vector RHS...

 Generating 2nd functional diffs
Solving CPSCF equations
Using DIIS solver

 Iter         Residual      
------  --------------------
    1      5.219105362251
    2     12.907431773908
    3      0.623051509375
    4      0.109705440626
    5      0.029093906290
    6      0.012534041205
    7      0.004713792391
    8      0.003078460564
    9      0.001544590848
   10      0.000401221917
   11      0.000130237585
   12      0.000067124800
   13      0.000036747018
   14      0.000013063350
   15      0.000004797409
   16      0.000002710133
   17      0.000000861764

CPSCF converged

Building X...

Computing grad Generating 2nd functional diffs
 Generating 2nd functional diffs
Building Xtilde...

Building Z-vector RHS...

 Generating 2nd functional diffs
Solving CPSCF equations
Using DIIS solver

 Iter         Residual      
------  --------------------
    1      1.031183314054
    2      1.676149263438
    3      0.447277469417
    4      0.063563605576
    5      0.026230629163
    6      0.007014298818
    7      0.003704902231
    8      0.001903390784
    9      0.000718052364
   10      0.000259521380
   11      0.000105629928
   12      0.000035667043
   13      0.000016194803
   14      0.000012094752
   15      0.000002947151
   16      0.000001517948
   17      0.000000403450

CPSCF converged

Building X...

 Generating 2nd functional diffs
 Generating 2nd functional diffs
Lower state energy:      -779.0926611064
Upper state energy:      -779.0926414715
Energy difference:          0.0000196350
 Energy calculation finished, energy:  0.000000000E+00

Converting Cartesians to HDLC

Converting Cartesians to HDLC

Converting Cartesians to HDLC
 in dlf_makehessian...
Updating Hessian with the BFGS update, No     7
Testing convergence  in cycle    8
    Energy  0.0000E+00 Target: 1.0000E-05 converged?  yes
  Max step  1.0606E+00 Target: 4.0000E-04 converged?   no
  RMS step  1.1321E-01 Target: 2.6667E-04 converged?   no
  Max grad  4.8112E-02 Target: 1.0000E-04 converged?   no
  RMS grad  1.5156E-02 Target: 6.6667E-05 converged?   no

Converting HDLC to Cartesians
 in gcp call
 n=          31
 coors(1) =   -9.29960693301525       -1.22322940186815     
 -0.225092783608432     
 coors(2) =   -9.26642981449131      -0.151430784820868     
   2.14906662455015     
 elements:            7           6
 gcp_e =    1.00000000000000     
 echo:  F
 pbc:  F
 method =pbeh3c              
DFTD Energy:    -0.0203308 hartree
gCP Energy:     0.0506323 hartree
| Total AOs: 314    Total MOs: 296
Setting up the DFT grid...
| time to set the grid = 0.05 s
DFT grid points: 357156 (11521 points/atom)

                      *** Start SCF Iterations ***

 Iter     DIIS Error       Energy change      Electrons        XC Energy           Energy        Time(s)
----------------------------------------------------------------------------------------------------------
Initial temperature is 0.250000
| Skip purify step
|    1     0.0541307314    -778.7623642095   125.9869197119   -64.3892487140    -778.7623642095     0.84  
|    2     0.1781749175      +7.9999474811   125.9999960933   -63.8241972644    -770.7624167285     0.83  
|    3     0.0390057094      -0.8503643170   125.9999998376   -63.7570513704    -771.6127810455     0.87  
|    4     0.0270071210      -0.0358125624   126.0000009545   -63.8052460359    -771.6485936079     0.81  
|    5     0.0080199666      -0.0180540719   126.0000009096   -63.8204583490    -771.6666476798     0.79  
|    6     0.0039272248      -0.0030828237   126.0000009700   -63.8223766493    -771.6697305035     0.78  
|    7     0.0006846548      -0.0004782698   126.0000009803   -63.8264367317    -771.6702087733     0.77  
|    8     0.0006546529      -0.0000298821   126.0000009556   -63.8289283892    -771.6702386554     0.74  
|    9     0.0001728546      -0.0000073855   126.0000009376   -63.8286227191    -771.6702460409     0.85  
|   10     0.0001307762      -0.0000018878   126.0000009299   -63.8286062900    -771.6702479287     0.72  
|   11     0.0000419998      -0.0000003168   126.0000009271   -63.8286657534    -771.6702482455     0.73  
----------------------------------------------------------------------------------------------------------
FINAL ENERGY: -771.6702482455 a.u.
Fractional Occupation Entropy: 0.0000000000
Mermin Free Energy:            -771.6702482455
DISPERSION CONTRIBUTION TO ENERGY: -0.0203307596 a.u.
GCP BSSE CORRECTION: 0.0506323099 a.u.
HOMO-LUMO GAP: 0.544 eV
CENTER OF MASS: {-0.073709, -0.209466, 0.487183} ANGS
DIPOLE MOMENT: {-4.153969, 0.015631, -2.113892} (|D| = 4.660927) DEBYE
Writing out molden info

Running Mulliken population analysis...


  Restricted hh-TDA Parameters
--------------------------------------------
Number of occupied orbitals:            64
Number of virtual orbitals:            232
Number of molecular orbitals:          296
Number of basis functions:             314
Multiplicity of target state:      singlet

 Generating 2nd functional diffs
Reference energy:             -778.7082703030
Number of electrons:           128.0000009418
XC energy:                     -65.1422979191

      Davidson Diagonalization Parameters
-----------------------------------------------
Number of roots to find:                    4
Number of guess vectors:                   15
Maximum subspace size:                    300
Number of vectors to save:                  4
Collapse vectors per root:                  2
Number of CSFs:                          2080
Maximum Davidson iterations:              500
Residual convergence:                 1.0e-06
Orthogonality tolerance:              1.0e-12
Use incremental sigma vectors:             No

Davidson memory usage:  12.89 MB

Guess Vectors:
  64 &  64 : closed :    -0.494684
  64 &  63 :  open  :    -0.468752
  63 &  63 : closed :    -0.442821
  64 &  62 :  open  :    -0.397089
  64 &  61 :  open  :    -0.383820
  63 &  62 :  open  :    -0.371157
  63 &  61 :  open  :    -0.357888
  62 &  62 : closed :    -0.299493
  64 &  60 :  open  :    -0.298446
  62 &  61 :  open  :    -0.286225
  64 &  58 :  open  :    -0.284821
  61 &  61 : closed :    -0.272956
  63 &  60 :  open  :    -0.272514
  63 &  58 :  open  :    -0.258889
  64 &  59 :  open  :    -0.248978

  Root           Eigenvalue       Energy Change        Residual
-------------------------------------------------------------------
Iteration:    0   Subspace Size:   15
Root: 1:        -0.38388731        -0.38388731         0.02975941  
Root: 2:        -0.38286060        -0.38286060         0.04213259  
Root: 3:        -0.34554005        -0.34554005         0.03904062  
Root: 4:        -0.29622301        -0.29622301         0.02854008  

Iteration:    1   Subspace Size:   19
Root: 1:        -0.38561483        -0.00172753         0.00467314  
Root: 2:        -0.38552098        -0.00266037         0.00566592  
Root: 3:        -0.34822109        -0.00268104         0.00591265  
Root: 4:        -0.29821513        -0.00199212         0.00821288  

Iteration:    2   Subspace Size:   23
Root: 1:        -0.38566446        -0.00004962         0.00108799  
Root: 2:        -0.38557288        -0.00005190         0.00116560  
Root: 3:        -0.34828996        -0.00006887         0.00154858  
Root: 4:        -0.29836400        -0.00014886         0.00243488  

Iteration:    3   Subspace Size:   27
Root: 1:        -0.38566654        -0.00000208         0.00019753  
Root: 2:        -0.38557467        -0.00000179         0.00016985  
Root: 3:        -0.34829456        -0.00000460         0.00033178  
Root: 4:        -0.29837649        -0.00001249         0.00058440  

Iteration:    4   Subspace Size:   31
Root: 1:        -0.38566661        -0.00000006         0.00003159  
Root: 2:        -0.38557471        -0.00000004         0.00002542  
Root: 3:        -0.34829476        -0.00000021         0.00005780  
Root: 4:        -0.29837717        -0.00000069         0.00014706  

Iteration:    5   Subspace Size:   35
Root: 1:        -0.38566661        -0.00000000         0.00000433  
Root: 2:        -0.38557471        -0.00000000         0.00000368  
Root: 3:        -0.34829477        -0.00000001         0.00001339  
Root: 4:        -0.29837722        -0.00000004         0.00004409  

Iteration:    6   Subspace Size:   39
Root: 1:        -0.38566661        -0.00000000         0.00000060  Converged
Root: 2:        -0.38557471        -0.00000000         0.00000053  Converged
Root: 3:        -0.34829477        -0.00000000         0.00000256  
Root: 4:        -0.29837722        -0.00000000         0.00001006  

Iteration:    7   Subspace Size:   41
Root: 1:        -0.38566661        -0.00000000         0.00000058  Converged
Root: 2:        -0.38557471        -0.00000000         0.00000052  Converged
Root: 3:        -0.34829477        -0.00000000         0.00000048  Converged
Root: 4:        -0.29837722        -0.00000000         0.00000212  

Iteration:    8   Subspace Size:   42
Root: 1:        -0.38566661        -0.00000000         0.00000058  Converged
Root: 2:        -0.38557471        -0.00000000         0.00000051  Converged
Root: 3:        -0.34829477        -0.00000000         0.00000029  Converged
Root: 4:        -0.29837722        -0.00000000         0.00000035  Converged

Davidson converged in 8 iterations
42 sigma vectors were formed

      Davidson Diagonalization Parameters
-----------------------------------------------
Number of roots to find:                    4
Number of guess vectors:                   15
Maximum subspace size:                    300
Number of vectors to save:                  4
Collapse vectors per root:                  2
Number of CSFs:                          2016
Maximum Davidson iterations:              500
Residual convergence:                 1.0e-06
Orthogonality tolerance:              1.0e-12
Use incremental sigma vectors:             No

Davidson memory usage:  12.58 MB

Guess Vectors:
  64 &  63 :  open  :    -0.468752
  64 &  62 :  open  :    -0.397089
  64 &  61 :  open  :    -0.383820
  63 &  62 :  open  :    -0.371157
  63 &  61 :  open  :    -0.357888
  64 &  60 :  open  :    -0.298446
  62 &  61 :  open  :    -0.286225
  64 &  58 :  open  :    -0.284821
  63 &  60 :  open  :    -0.272514
  63 &  58 :  open  :    -0.258889
  64 &  59 :  open  :    -0.248978
  64 &  57 :  open  :    -0.247817
  64 &  55 :  open  :    -0.242570
  64 &  56 :  open  :    -0.241949
  63 &  59 :  open  :    -0.223047

  Root           Eigenvalue       Energy Change        Residual
-------------------------------------------------------------------
Iteration:    0   Subspace Size:   15
Root: 1:        -0.38971509        -0.38971509         0.02389433  
Root: 2:        -0.30717965        -0.30717965         0.02406433  
Root: 3:        -0.29886042        -0.29886042         0.02448866  
Root: 4:        -0.29129386        -0.29129386         0.02530821  

Iteration:    1   Subspace Size:   19
Root: 1:        -0.39090096        -0.00118587         0.00324112  
Root: 2:        -0.30858779        -0.00140813         0.00603549  
Root: 3:        -0.30061581        -0.00175539         0.00524185  
Root: 4:        -0.29335517        -0.00206131         0.00563115  

Iteration:    2   Subspace Size:   23
Root: 1:        -0.39092437        -0.00002341         0.00043341  
Root: 2:        -0.30867266        -0.00008487         0.00125298  
Root: 3:        -0.30067546        -0.00005965         0.00096065  
Root: 4:        -0.29341992        -0.00006475         0.00116429  

Iteration:    3   Subspace Size:   27
Root: 1:        -0.39092474        -0.00000037         0.00005596  
Root: 2:        -0.30867618        -0.00000352         0.00019017  
Root: 3:        -0.30067747        -0.00000201         0.00016864  
Root: 4:        -0.29342295        -0.00000304         0.00022109  

Iteration:    4   Subspace Size:   31
Root: 1:        -0.39092475        -0.00000001         0.00000696  
Root: 2:        -0.30867627        -0.00000009         0.00003805  
Root: 3:        -0.30067754        -0.00000007         0.00003786  
Root: 4:        -0.29342308        -0.00000012         0.00004625  

Iteration:    5   Subspace Size:   35
Root: 1:        -0.39092475        -0.00000000         0.00000086  Converged
Root: 2:        -0.30867627        -0.00000000         0.00000663  
Root: 3:        -0.30067754        -0.00000000         0.00000765  
Root: 4:        -0.29342308        -0.00000000         0.00000857  

Iteration:    6   Subspace Size:   38
Root: 1:        -0.39092475        -0.00000000         0.00000083  Converged
Root: 2:        -0.30867627        -0.00000000         0.00000111  
Root: 3:        -0.30067754        -0.00000000         0.00000122  
Root: 4:        -0.29342308        -0.00000000         0.00000125  

Iteration:    7   Subspace Size:   41
Root: 1:        -0.39092475        -0.00000000         0.00000079  Converged
Root: 2:        -0.30867627        -0.00000000         0.00000018  Converged
Root: 3:        -0.30067754        -0.00000000         0.00000019  Converged
Root: 4:        -0.29342308        -0.00000000         0.00000019  Converged

Davidson converged in 7 iterations
41 sigma vectors were formed

  Root   Mult.   Total Energy (a.u.)   Ex. Energy (a.u.)     Ex. Energy (eV)     Ex. Energy (nm)        Osc. (a.u.)  
-------------------------------------------------------------------------------------------------------------------
     1  triplet       -779.09919505
     2  singlet       -779.09393691          0.00525814          0.14308119       8665.30548500          0.00000000
     3  singlet       -779.09384501          0.00535004          0.14558184       8516.46221132          0.00000000
     4  singlet       -779.05656507          0.04262998          1.16002046       1068.81063888          0.00000000
     5  triplet       -779.01694658          0.08224847          2.23809445        553.97224619          0.05418307
     6  triplet       -779.00894785          0.09024720          2.45575094        504.87294463          0.00571306
     7  singlet       -779.00664753          0.09254752          2.51834577        492.32405779          0.00000000
     8  triplet       -779.00169339          0.09750166          2.65315479        467.30865929          0.15044901

Triplet  1: Largest CI coefficients:
  63  &  64 :  open  :  -0.702075
  64  &  63 :  open  :   0.702075

Singlet  2: Largest CI coefficients:
  63  &  64 :  open  :   0.688984
  64  &  63 :  open  :   0.688984
  64  &  64 : closed :   0.146568

Singlet  3: Largest CI coefficients:
  64  &  64 : closed :  -0.975131
  63  &  64 :  open  :   0.103668
  64  &  63 :  open  :   0.103668

Singlet  4: Largest CI coefficients:
  63  &  63 : closed :  -0.931550
  62  &  63 :  open  :   0.208443
  63  &  62 :  open  :   0.208443
  62  &  62 : closed :   0.110733

Triplet  5: Largest CI coefficients:
  62  &  63 :  open  :  -0.589324
  63  &  62 :  open  :   0.589324
  61  &  63 :  open  :  -0.334214
  63  &  61 :  open  :   0.334214
  62  &  64 :  open  :  -0.176090
  64  &  62 :  open  :   0.176090

Triplet  6: Largest CI coefficients:
  62  &  64 :  open  :  -0.625805
  64  &  62 :  open  :   0.625805
  62  &  63 :  open  :   0.265483
  63  &  62 :  open  :  -0.265483
  61  &  63 :  open  :  -0.122352
  63  &  61 :  open  :   0.122352
  61  &  62 :  open  :   0.101362
  62  &  61 :  open  :  -0.101362

Singlet  7: Largest CI coefficients:
  62  &  64 :  open  :  -0.593397
  64  &  62 :  open  :  -0.593397
  61  &  64 :  open  :  -0.241266
  64  &  61 :  open  :  -0.241266
  61  &  63 :  open  :   0.190840
  63  &  61 :  open  :   0.190840
  62  &  63 :  open  :  -0.150063
  63  &  62 :  open  :  -0.150063
  61  &  61 : closed :  -0.141481
  62  &  62 : closed :   0.121228

Triplet  8: Largest CI coefficients:
  61  &  64 :  open  :   0.662520
  64  &  61 :  open  :  -0.662520
  62  &  64 :  open  :  -0.158850
  64  &  62 :  open  :   0.158850
  61  &  63 :  open  :   0.115810
  63  &  61 :  open  :  -0.115810
  62  &  63 :  open  :  -0.100251
  63  &  62 :  open  :   0.100251

Singlet state dipole moments:

  Root       Dx         Dy         Dz         |D|  (Debye)
------------------------------------------------------------
     1    -9.6941     2.1814     0.2989     9.9410
     2     4.5502     2.9401     1.0861     5.5252
     3   -19.1099     1.1234    -0.3611    19.1463
     4     0.5099     0.5044    -0.0322     0.7180

Triplet state dipole moments:

  Root       Dx         Dy         Dz         |D|  (Debye)
------------------------------------------------------------
     1    -9.7742     2.2991     0.3167    10.0459
     2   -10.5077    -0.5260    -0.9492    10.5636
     3    -0.8730     1.0356    -0.0169     1.3546
     4     0.5529     1.8569     1.3772     2.3771

Transition dipole moments between singlet states:

    Transition       Tx         Ty         Tz         |T| (a.u.)
------------------------------------------------------------------
     1 ->    2    -0.9623    -0.1221    -0.2174     0.9941
     1 ->    3     0.2853     0.0601    -0.0998     0.3082
     1 ->    4     1.5174    -0.0657     0.0875     1.5214
     2 ->    3     0.8091     0.0079    -0.0144     0.8093
     2 ->    4    in gcp call
 n=          31
 coors(1) =   -9.29960693301525       -1.22322940186815     
 -0.225092783608432     
 coors(2) =   -9.26642981449131      -0.151430784820868     
   2.14906662455015     
 elements:            7           6
 gcp_e =   0.000000000000000E+000
 echo:  F
 pbc:  F
 method =pbeh3c              
 in gcp call
 n=          31
 coors(1) =   -9.29960693301525       -1.22322940186815     
 -0.225092783608432     
 coors(2) =   -9.26642981449131      -0.151430784820868     
   2.14906662455015     
 elements:            7           6
 gcp_e =   0.000000000000000E+000
 echo:  F
 pbc:  F
 method =pbeh3c              
  0.2878     0.2447     0.1457     0.4049
     3 ->    4    -0.6793    -0.1131    -0.1803     0.7118

Transition dipole moments between triplet states:

    Transition       Tx         Ty         Tz         |T| (a.u.)
------------------------------------------------------------------
     1 ->    2    -0.4215    -0.2067    -0.1543     0.4942
     1 ->    3    -1.5426    -0.0160    -0.1713     1.5522
     1 ->    4    -0.5432    -0.2705    -0.2837     0.6698
     2 ->    3     1.4184     0.1339     0.2198     1.4415
     2 ->    4    -0.5447     0.0899    -0.0117     0.5522
     3 ->    4    -0.1537     0.4796     0.2886     0.5805

Magnetic transition dipole moments and rotational strengths:

 Transition      Lx         Ly         Lz       R(len)     R(vel) (a.u.)
------------------------------------------------------------------------
 1 ->    2    -0.3298    -0.2159     0.0483    -0.3333     0.0089
 1 ->    3     0.3145     0.2103     0.1209    -0.0903     0.0100
 1 ->    4     0.0563    -0.1217    -0.1123    -0.0836     0.0157

Electric transition quadrupole moments (Cartesian):

 Transition      Qxy        Qxz        Qyz        Qxx        Qyy        Qzz       norm (a.u.)
----------------------------------------------------------------------------------------------
 1 ->    2     0.4679     0.7779    -0.4943     7.3593    -0.0521    -0.2782     7.4369
 1 ->    3     0.6813     0.7878    -0.4450     3.7695     0.2126    -0.2325     3.9486
 1 ->    4    -1.1688    -1.1443    -0.0225    -7.2802    -0.1657    -0.3381     7.4712


Building Xtilde...

Building Z-vector RHS...

 Generating 2nd functional diffs
Solving CPSCF equations
Using DIIS solver

 Iter         Residual      
------  --------------------
    1      3.871151251160
    2      9.493988585960
    3      0.543077071495
    4      0.072305415262
    5      0.017525968431
    6      0.006353312601
    7      0.003144999500
    8      0.002281213035
    9      0.001098423996
   10      0.000466732757
   11      0.000163480181
   12      0.000053217237
   13      0.000021869488
   14      0.000008591120
   15      0.000003805926
   16      0.000001069030
   17      0.000000471488

CPSCF converged

Building X...

Computing grad Generating 2nd functional diffs
 Generating 2nd functional diffs
Building Xtilde...

Building Z-vector RHS...

 Generating 2nd functional diffs
Solving CPSCF equations
Using DIIS solver

 Iter         Residual      
------  --------------------
    1      4.966907455654
    2     12.017865311957
    3      0.853765229604
    4      0.135779297787
    5      0.038598002614
    6      0.014673213907
    7      0.004852022414
    8      0.002153764400
    9      0.000842292748
   10      0.000471534535
   11      0.000204201306
   12      0.000086087353
   13      0.000056005494
   14      0.000018282619
   15      0.000005721445
   16      0.000002529829
   17      0.000000848790

CPSCF converged

Building X...

Computing grad Generating 2nd functional diffs
 Generating 2nd functional diffs
Building Xtilde...

Building Z-vector RHS...

 Generating 2nd functional diffs
Solving CPSCF equations
Using DIIS solver

 Iter         Residual      
------  --------------------
    1      0.852991634480
    2      1.985976416802
    3      0.197372231695
    4      0.045658086801
    5      0.020844200601
    6      0.006520800087
    7      0.002709036247
    8      0.001097473125
    9      0.000454865970
   10      0.000106338866
   11      0.000045406556
   12      0.000019644293
   13      0.000007160777
   14      0.000005042732
   15      0.000002270898
   16      0.000000982752

CPSCF converged

Building X...

 Generating 2nd functional diffs
 Generating 2nd functional diffs
Lower state energy:      -779.0939369103
Upper state energy:      -779.0938450132
Energy difference:          0.0000918971
 Energy calculation finished, energy:  0.000000000E+00

Converting Cartesians to HDLC

Converting Cartesians to HDLC

Converting Cartesians to HDLC
 in dlf_makehessian...
Updating Hessian with the BFGS update, No     8
Testing convergence  in cycle    9
    Energy  0.0000E+00 Target: 1.0000E-05 converged?  yes
  Max step  1.4116E+00 Target: 4.0000E-04 converged?   no
  RMS step  1.5044E-01 Target: 2.6667E-04 converged?   no
  Max grad  9.8213E-02 Target: 1.0000E-04 converged?   no
  RMS grad  2.9949E-02 Target: 6.6667E-05 converged?   no

Converting HDLC to Cartesians
 in gcp call
 n=          31
 coors(1) =   -9.26542113126372       -1.18596741333022     
 -0.230419513878654     
 coors(2) =   -9.24317035055596      -0.226768555754178     
   2.18975667006615     
 elements:            7           6
 gcp_e =    1.00000000000000     
 echo:  F
 pbc:  F
 method =pbeh3c              
DFTD Energy:    -0.0203766 hartree
gCP Energy:     0.0508113 hartree
| Total AOs: 314    Total MOs: 296
Setting up the DFT grid...
| time to set the grid = 0.05 s
DFT grid points: 357101 (11519 points/atom)

                      *** Start SCF Iterations ***

 Iter     DIIS Error       Energy change      Electrons        XC Energy           Energy        Time(s)
----------------------------------------------------------------------------------------------------------
Initial temperature is 0.250000
| Skip purify step
|    1     0.0506703638    -778.7726906417   125.9891512537   -64.3988565973    -778.7726906417     0.84  
|    2     0.1621402577      +7.9390557531   126.0000036216   -63.8170320430    -770.8336348886     0.83  
|    3     0.0372217623      -0.7862395178   126.0000065706   -63.7530483107    -771.6198744065     0.82  
|    4     0.0253992334      -0.0277263455   126.0000072116   -63.8093906596    -771.6476007519     0.80  
|    5     0.0084699294      -0.0202824078   126.0000073065   -63.8228965130    -771.6678831597     0.79  
|    6     0.0037155778      -0.0028794697   126.0000072986   -63.8261131585    -771.6707626294     0.78  
|    7     0.0007126265      -0.0005593996   126.0000073201   -63.8298897680    -771.6713220289     0.76  
|    8     0.0007108684      -0.0000344248   126.0000073148   -63.8324189024    -771.6713564538     0.75  
|    9     0.0001796967      -0.0000087010   126.0000072929   -63.8322669523    -771.6713651548     0.86  
|   10     0.0001243240      -0.0000020025   126.0000072924   -63.8322324142    -771.6713671573     0.73  
|   11     0.0000391344      -0.0000003790   126.0000072883   -63.8322665879    -771.6713675362     0.72  
----------------------------------------------------------------------------------------------------------
FINAL ENERGY: -771.6713675362 a.u.
Fractional Occupation Entropy: 0.0000000000
Mermin Free Energy:            -771.6713675362
DISPERSION CONTRIBUTION TO ENERGY: -0.0203766250 a.u.
GCP BSSE CORRECTION: 0.0508112994 a.u.
HOMO-LUMO GAP: 0.602 eV
CENTER OF MASS: {-0.075689, -0.216823, 0.492977} ANGS
DIPOLE MOMENT: {-4.503046, 0.284549, -2.187126} (|D| = 5.014171) DEBYE
Writing out molden info

Running Mulliken population analysis...


  Restricted hh-TDA Parameters
--------------------------------------------
Number of occupied orbitals:            64
Number of virtual orbitals:            232
Number of molecular orbitals:          296
Number of basis functions:             314
Multiplicity of target state:      singlet

 Generating 2nd functional diffs
Reference energy:             -778.7095758073
Number of electrons:           128.0000074038
XC energy:                     -65.1459744097

      Davidson Diagonalization Parameters
-----------------------------------------------
Number of roots to find:                    4
Number of guess vectors:                   15
Maximum subspace size:                    300
Number of vectors to save:                  4
Collapse vectors per root:                  2
Number of CSFs:                          2080
Maximum Davidson iterations:              500
Residual convergence:                 1.0e-06
Orthogonality tolerance:              1.0e-12
Use incremental sigma vectors:             No

Davidson memory usage:  12.89 MB

Guess Vectors:
  64 &  64 : closed :    -0.493461
  64 &  63 :  open  :    -0.466235
  63 &  63 : closed :    -0.439009
  64 &  62 :  open  :    -0.398941
  64 &  61 :  open  :    -0.380426
  63 &  62 :  open  :    -0.371715
  63 &  61 :  open  :    -0.353200
  62 &  62 : closed :    -0.304421
  64 &  60 :  open  :    -0.297622
  64 &  58 :  open  :    -0.286671
  62 &  61 :  open  :    -0.285907
  63 &  60 :  open  :    -0.270396
  61 &  61 : closed :    -0.267392
  63 &  58 :  open  :    -0.259445
  64 &  59 :  open  :    -0.249457

  Root           Eigenvalue       Energy Change        Residual
-------------------------------------------------------------------
Iteration:    0   Subspace Size:   15
Root: 1:        -0.38385641        -0.38385641         0.02903667  
Root: 2:        -0.38301899        -0.38301899         0.04078273  
Root: 3:        -0.34177579        -0.34177579         0.03885587  
Root: 4:        -0.29556916        -0.29556916         0.02786527  

Iteration:    1   Subspace Size:   19
Root: 1:        -0.38555976        -0.00170335         0.00527329  
Root: 2:        -0.38540685        -0.00238786         0.00456465  
Root: 3:        -0.34445809        -0.00268230         0.00598278  
Root: 4:        -0.29743150        -0.00186234         0.00820290  

Iteration:    2   Subspace Size:   23
Root: 1:        -0.38561389        -0.00005413         0.00119917  
Root: 2:        -0.38544584        -0.00003899         0.00091683  
Root: 3:        -0.34452698        -0.00006889         0.00150964  
Root: 4:        -0.29757754        -0.00014604         0.00255387  

Iteration:    3   Subspace Size:   27
Root: 1:        -0.38561620        -0.00000230         0.00019716  
Root: 2:        -0.38544715        -0.00000131         0.00017196  
Root: 3:        -0.34453125        -0.00000427         0.00032100  
Root: 4:        -0.29759156        -0.00001401         0.00054740  

Iteration:    4   Subspace Size:   31
Root: 1:        -0.38561626        -0.00000006         0.00003173  
Root: 2:        -0.38544720        -0.00000005         0.00002680  
Root: 3:        -0.34453145        -0.00000019         0.00006147  
Root: 4:        -0.29759219        -0.00000063         0.00013337  

Iteration:    5   Subspace Size:   35
Root: 1:        -0.38561626        -0.00000000         0.00000452  
Root: 2:        -0.38544720        -0.00000000         0.00000455  
Root: 3:        -0.34453145        -0.00000001         0.00001488  
Root: 4:        -0.29759222        -0.00000004         0.00002642  

Iteration:    6   Subspace Size:   39
Root: 1:        -0.38561626        -0.00000000         0.00000065  Converged
Root: 2:        -0.38544720        -0.00000000         0.00000071  Converged
Root: 3:        -0.34453145        -0.00000000         0.00000260  
Root: 4:        -0.29759222        -0.00000000         0.00000592  

Iteration:    7   Subspace Size:   41
Root: 1:        -0.38561626        -0.00000000         0.00000064  Converged
Root: 2:        -0.38544720        -0.00000000         0.00000052  Converged
Root: 3:        -0.34453145        -0.00000000         0.00000044  Converged
Root: 4:        -0.29759222        -0.00000000         0.00000100  

Iteration:    8   Subspace Size:   42
Root: 1:        -0.38561626        -0.00000000         0.00000064  Converged
Root: 2:        -0.38544720        -0.00000000         0.00000052  Converged
Root: 3:        -0.34453145        -0.00000000         0.00000043  Converged
Root: 4:        -0.29759222        -0.00000000         0.00000019  Converged

Davidson converged in 8 iterations
42 sigma vectors were formed

      Davidson Diagonalization Parameters
-----------------------------------------------
Number of roots to find:                    4
Number of guess vectors:                   15
Maximum subspace size:                    300
Number of vectors to save:                  4
Collapse vectors per root:                  2
Number of CSFs:                          2016
Maximum Davidson iterations:              500
Residual convergence:                 1.0e-06
Orthogonality tolerance:              1.0e-12
Use incremental sigma vectors:             No

Davidson memory usage:  12.58 MB

Guess Vectors:
  64 &  63 :  open  :    -0.466235
  64 &  62 :  open  :    -0.398941
  64 &  61 :  open  :    -0.380426
  63 &  62 :  open  :    -0.371715
  63 &  61 :  open  :    -0.353200
  64 &  60 :  open  :    -0.297622
  64 &  58 :  open  :    -0.286671
  62 &  61 :  open  :    -0.285907
  63 &  60 :  open  :    -0.270396
  63 &  58 :  open  :    -0.259445
  64 &  59 :  open  :    -0.249457
  64 &  57 :  open  :    -0.246642
  64 &  55 :  open  :    -0.243956
  64 &  56 :  open  :    -0.240310
  63 &  59 :  open  :    -0.222230

  Root           Eigenvalue       Energy Change        Residual
-------------------------------------------------------------------
Iteration:    0   Subspace Size:   15
Root: 1:        -0.38871332        -0.38871332         0.02351654  
Root: 2:        -0.30654346        -0.30654346         0.02335322  
Root: 3:        -0.29851139        -0.29851139         0.02429616  
Root: 4:        -0.28837489        -0.28837489         0.02495104  

Iteration:    1   Subspace Size:   19
Root: 1:        -0.38985751        -0.00114419         0.00315242  
Root: 2:        -0.30786459        -0.00132113         0.00603745  
Root: 3:        -0.30015660        -0.00164521         0.00522367  
Root: 4:        -0.29043134        -0.00205645         0.00544125  

Iteration:    2   Subspace Size:   23
Root: 1:        -0.38987984        -0.00002234         0.00042060  
Root: 2:        -0.30795145        -0.00008685         0.00123807  
Root: 3:        -0.30021411        -0.00005751         0.00089705  
Root: 4:        -0.29049059        -0.00005925         0.00114259  

Iteration:    3   Subspace Size:   27
Root: 1:        -0.38988019        -0.00000035         0.00005484  
Root: 2:        -0.30795490        -0.00000346         0.00018909  
Root: 3:        -0.30021587        -0.00000176         0.00015476  
Root: 4:        -0.29049355        -0.00000297         0.00020923  

Iteration:    4   Subspace Size:   31
Root: 1:        -0.38988020        -0.00000000         0.00000684  
Root: 2:        -0.30795499        -0.00000009         0.00003567  
Root: 3:        -0.30021593        -0.00000006         0.00003628  
Root: 4:        -0.29049367        -0.00000011         0.00004485  

Iteration:    5   Subspace Size:   35
Root: 1:        -0.38988020        -0.00000000         0.00000081  Converged
Root: 2:        -0.30795500        -0.00000000         0.00000578  
Root: 3:        -0.30021593        -0.00000000         0.00000722  
Root: 4:        -0.29049367        -0.00000000         0.00000832  

Iteration:    6   Subspace Size:   38
Root: 1:        -0.38988020        -0.00000000         0.00000080  Converged
Root: 2:        -0.30795500        -0.00000000         0.00000089  Converged
Root: 3:        -0.30021593        -0.00000000         0.00000128  
Root: 4:        -0.29049367        -0.00000000         0.00000139  

Iteration:    7   Subspace Size:   40
Root: 1:        -0.38988020        -0.00000000         0.00000080  Converged
Root: 2:        -0.30795500        -0.00000000         0.00000086  Converged
Root: 3:        -0.30021593        -0.00000000         0.00000023  Converged
Root: 4:        -0.29049367        -0.00000000         0.00000028  Converged

Davidson converged in 7 iterations
40 sigma vectors were formed

  Root   Mult.   Total Energy (a.u.)   Ex. Energy (a.u.)     Ex. Energy (eV)     Ex. Energy (nm)        Osc. (a.u.)  
-------------------------------------------------------------------------------------------------------------------
     1  triplet       -779.09945601
     2  singlet       -779.09519207          0.00426394          0.11602762      10685.75065792          0.00000000
     3  singlet       -779.09502301          0.00443300          0.12062797      10278.23177461          0.00000000
     4  singlet       -779.05410726          0.04534875          1.23400197       1004.73275762          0.00000000
     5  triplet       -779.01753080          0.08192520          2.22929779        556.15818179          0.47990654
     6  triplet       -779.00979174          0.08966426          2.43988838        508.15529730          0.00094313
     7  singlet       -779.00716803          0.09228798          2.51128318        493.70864185          0.00000000
     8  triplet       -779.00006948          0.09938653          2.70444461        458.44614577          0.09700170

Triplet  1: Largest CI coefficients:
  63  &  64 :  open  :  -0.702136
  64  &  63 :  open  :   0.702136

Singlet  2: Largest CI coefficients:
  63  &  64 :  open  :   0.571776
  64  &  63 :  open  :   0.571776
  64  &  64 : closed :   0.568104

Singlet  3: Largest CI coefficients:
  64  &  64 : closed :   0.808190
  63  &  64 :  open  :  -0.400413
  64  &  63 :  open  :  -0.400413

Singlet  4: Largest CI coefficients:
  63  &  63 : closed :   0.923927
  62  &  63 :  open  :  -0.230281
  63  &  62 :  open  :  -0.230281
  62  &  62 : closed :  -0.117135

Triplet  5: Largest CI coefficients:
  62  &  63 :  open  :   0.641425
  63  &  62 :  open  :  -0.641425
  61  &  63 :  open  :   0.267000
  63  &  61 :  open  :  -0.267000
  62  &  64 :  open  :   0.108675
  64  &  62 :  open  :  -0.108675

Triplet  6: Largest CI coefficients:
  62  &  64 :  open  :  -0.649892
  64  &  62 :  open  :   0.649892
  62  &  63 :  open  :   0.176991
  63  &  62 :  open  :  -0.176991
  61  &  63 :  open  :  -0.155744
  63  &  61 :  open  :   0.155744
  61  &  62 :  open  :   0.111476
  62  &  61 :  open  :  -0.111476

Singlet  7: Largest CI coefficients:
  62  &  64 :  open  :  -0.611458
  64  &  62 :  open  :  -0.611458
  61  &  64 :  open  :  -0.203002
  64  &  61 :  open  :  -0.203002
  61  &  63 :  open  :   0.195352
  63  &  61 :  open  :   0.195352
  62  &  63 :  open  :  -0.129122
  63  &  62 :  open  :  -0.129122
  61  &  61 : closed :  -0.127929
  62  &  62 : closed :   0.115288

Triplet  8: Largest CI coefficients:
  61  &  64 :  open  :   0.676968
  64  &  61 :  open  :  -0.676968
  62  &  64 :  open  :  -0.118261
  64  &  62 :  open  :   0.118261
  61  &  63 :  open  :   0.114442
  63  &  61 :  open  :  -0.114442

Singlet state dipole moments:

  Root       Dx         Dy         Dz         |D|  (Debye)
------------------------------------------------------------
     1    -4.6234     2.5774     0.6989     5.3392
     2    -0.1976     2.5732     0.3291     2.6017
     3   -19.7130     1.0738    -0.5205    19.7491
     4     1.1084     0.3687    -0.1810     1.1820

Triplet state dipole moments:

  Root       Dx         Dy         Dz         |D|  (Debye)
------------------------------------------------------------
     1    -9.9816     2.3377     0.1469    10.2527
     2   -11.6165    -0.6031    -1.1436    11.6882
     3     0.5081     0.8540    -0.1231     1.0013
     4     0.8922     1.9615     1.3717     2.5544

Transition dipole moments between singlet states:

    Transition       Tx         Ty         Tz         |T| (a.u.)
------------------------------------------------------------------
     1 ->    2     2.9515     0.1561     0.2266     2.9643
     1 ->    3     0.0807    -0.0724     0.0635     0.1256
     1 ->    4     1.1954    -0.1867     0.0117     1.2100
     2 ->    3     0.6561     0.0517    -0.0456     0.6597
     2 ->    4    -0.8779    -0.1497    -0.1336     0.9005
     3 ->    4     0.4734  in gcp call
 n=          31
 coors(1) =   -9.26542113126372       -1.18596741333022     
 -0.230419513878654     
 coors(2) =   -9.24317035055596      -0.226768555754178     
   2.18975667006615     
 elements:            7           6
 gcp_e =   0.000000000000000E+000
 echo:  F
 pbc:  F
 method =pbeh3c              
 in gcp call
 n=          31
 coors(1) =   -9.26542113126372       -1.18596741333022     
 -0.230419513878654     
 coors(2) =   -9.24317035055596      -0.226768555754178     
   2.18975667006615     
 elements:            7           6
 gcp_e =   0.000000000000000E+000
 echo:  F
 pbc:  F
 method =pbeh3c              
    0.0992     0.1551     0.5080

Transition dipole moments between triplet states:

    Transition       Tx         Ty         Tz         |T| (a.u.)
------------------------------------------------------------------
     1 ->    2     0.2453     0.1907     0.1177     0.3323
     1 ->    3    -1.5347     0.0295    -0.1382     1.5412
     1 ->    4    -0.3658    -0.2444    -0.2511     0.5066
     2 ->    3    -1.0098    -0.0689    -0.1705     1.0264
     2 ->    4     0.3121    -0.0627     0.0093     0.3185
     3 ->    4    -0.2339     0.4746     0.2609     0.5900

Magnetic transition dipole moments and rotational strengths:

 Transition      Lx         Ly         Lz       R(len)     R(vel) (a.u.)
------------------------------------------------------------------------
 1 ->    2     0.3223     0.2310    -0.0759    -0.9702     0.0068
 1 ->    3    -0.2650    -0.2102    -0.0785     0.0111     0.0039
 1 ->    4    -0.0721    -0.1792    -0.3316     0.0566    -0.0200

Electric transition quadrupole moments (Cartesian):

 Transition      Qxy        Qxz        Qyz        Qxx        Qyy        Qzz       norm (a.u.)
----------------------------------------------------------------------------------------------
 1 ->    2    -0.6972    -1.1399     0.2138    -8.9426    -0.0313     0.1411     9.0455
 1 ->    3    -0.5272    -0.6046     0.3058    -2.7571    -0.1906     0.1927     2.9003
 1 ->    4    -1.2562    -1.1783    -0.0476    -4.2481    -0.3476    -0.3290     4.6092


Building Xtilde...

Building Z-vector RHS...

 Generating 2nd functional diffs
Solving CPSCF equations
Using DIIS solver

 Iter         Residual      
------  --------------------
    1      4.471602207337
    2     11.180961912653
    3      0.558663380407
    4      0.081136002451
    5      0.016977348396
    6      0.010802474758
    7      0.004279288644
    8      0.002645994419
    9      0.001254807731
   10      0.000384349288
   11      0.000085820436
   12      0.000046872892
   13      0.000021106886
   14      0.000006158784
   15      0.000003409245
   16      0.000001474475
   17      0.000000636006

CPSCF converged

Building X...

Computing grad Generating 2nd functional diffs
 Generating 2nd functional diffs
Building Xtilde...

Building Z-vector RHS...

 Generating 2nd functional diffs
Solving CPSCF equations
Using DIIS solver

 Iter         Residual      
------  --------------------
    1      4.009003040234
    2      9.791756473237
    3      0.667784291997
    4      0.091936161738
    5      0.026272756440
    6      0.015945048939
    7      0.005173809220
    8      0.002204226472
    9      0.000942937263
   10      0.000349098492
   11      0.000117906081
   12      0.000057106044
   13      0.000026230010
   14      0.000008446423
   15      0.000003390182
   16      0.000001762081
   17      0.000000608191

CPSCF converged

Building X...

Computing grad Generating 2nd functional diffs
 Generating 2nd functional diffs
Building Xtilde...

Building Z-vector RHS...

 Generating 2nd functional diffs
Solving CPSCF equations
Using DIIS solver

 Iter         Residual      
------  --------------------
    1      1.270782392468
    2      2.370611213028
    3      0.537577441156
    4      0.075922805159
    5      0.030783654711
    6      0.008358521363
    7      0.002067236497
    8      0.000411887257
    9      0.000210735396
   10      0.000089747560
   11      0.000033581749
   12      0.000009518818
   13      0.000005582930
   14      0.000001445655
   15      0.000001098608
   16      0.000000431138

CPSCF converged

Building X...

 Generating 2nd functional diffs
 Generating 2nd functional diffs
Lower state energy:      -779.0951920689
Upper state energy:      -779.0950230092
Energy difference:          0.0001690597
 Energy calculation finished, energy:  0.000000000E+00

Converting Cartesians to HDLC

Converting Cartesians to HDLC

Converting Cartesians to HDLC
 in dlf_makehessian...
Updating Hessian with the BFGS update, No     9
Testing convergence  in cycle   10
    Energy  0.0000E+00 Target: 1.0000E-05 converged?  yes
  Max step  1.1166E+00 Target: 4.0000E-04 converged?   no
  RMS step  1.4812E-01 Target: 2.6667E-04 converged?   no
  Max grad  3.3802E-02 Target: 1.0000E-04 converged?   no
  RMS grad  1.2915E-02 Target: 6.6667E-05 converged?   no

Converting HDLC to Cartesians
 in gcp call
 n=          31
 coors(1) =   -9.28325790268778       -1.10244830210074     
 -0.220890853673194     
 coors(2) =   -9.22661852219408      -0.323556585188210     
   2.25977387388148     
 elements:            7           6
 gcp_e =    1.00000000000000     
 echo:  F
 pbc:  F
 method =pbeh3c              
DFTD Energy:    -0.0204019 hartree
gCP Energy:     0.0507862 hartree
| Total AOs: 314    Total MOs: 296
Setting up the DFT grid...
| time to set the grid = 0.05 s
DFT grid points: 356949 (11514 points/atom)

                      *** Start SCF Iterations ***

 Iter     DIIS Error       Energy change      Electrons        XC Energy           Energy        Time(s)
----------------------------------------------------------------------------------------------------------
Initial temperature is 0.250000
| Skip purify step
|    1     0.0589361179    -778.7568807552   125.9566328708   -64.3930401177    -778.7568807552     0.83  
|    2     0.1154065206      +7.8868968985   126.0000250594   -63.8192240469    -770.8699838567     0.83  
|    3     0.0236090239      -0.7639292192   126.0000263614   -63.7442314924    -771.6339130759     0.83  
|    4     0.0197860294      -0.0147954774   126.0000259601   -63.8264848965    -771.6487085533     0.81  
|    5     0.0045709978      -0.0231484777   126.0000256044   -63.8342678718    -771.6718570311     0.80  
|    6     0.0032441780      -0.0010505001   126.0000255314   -63.8303894522    -771.6729075312     0.78  
|    7     0.0008065481      -0.0004557834   126.0000254896   -63.8327872491    -771.6733633146     0.77  
|    8     0.0006215772      -0.0000341131   126.0000254639   -63.8345741518    -771.6733974277     0.75  
|    9     0.0001900801      -0.0000087573   126.0000254433   -63.8345176205    -771.6734061850     0.85  
|   10     0.0001217758      -0.0000017284   126.0000254479   -63.8344755601    -771.6734079134     0.73  
|   11     0.0000222625      -0.0000003298   126.0000254442   -63.8344356553    -771.6734082433     0.72  
----------------------------------------------------------------------------------------------------------
FINAL ENERGY: -771.6734082433 a.u.
Fractional Occupation Entropy: 0.0000000000
Mermin Free Energy:            -771.6734082433
DISPERSION CONTRIBUTION TO ENERGY: -0.0204019021 a.u.
GCP BSSE CORRECTION: 0.0507861772 a.u.
HOMO-LUMO GAP: 0.677 eV
CENTER OF MASS: {-0.072761, -0.236243, 0.494339} ANGS
DIPOLE MOMENT: {-5.015037, 0.806532, -2.207231} (|D| = 5.538317) DEBYE
Writing out molden info

Running Mulliken population analysis...


  Restricted hh-TDA Parameters
--------------------------------------------
Number of occupied orbitals:            64
Number of virtual orbitals:            232
Number of molecular orbitals:          296
Number of basis functions:             314
Multiplicity of target state:      singlet

 Generating 2nd functional diffs
Reference energy:             -778.7124867290
Number of electrons:           128.0000258482
XC energy:                     -65.1481882645

      Davidson Diagonalization Parameters
-----------------------------------------------
Number of roots to find:                    4
Number of guess vectors:                   15
Maximum subspace size:                    300
Number of vectors to save:                  4
Collapse vectors per root:                  2
Number of CSFs:                          2080
Maximum Davidson iterations:              500
Residual convergence:                 1.0e-06
Orthogonality tolerance:              1.0e-12
Use incremental sigma vectors:             No

Davidson memory usage:  12.89 MB

Guess Vectors:
  64 &  64 : closed :    -0.491812
  64 &  63 :  open  :    -0.462111
  63 &  63 : closed :    -0.432411
  64 &  62 :  open  :    -0.400217
  64 &  61 :  open  :    -0.375682
  63 &  62 :  open  :    -0.370517
  63 &  61 :  open  :    -0.345981
  62 &  62 : closed :    -0.308622
  64 &  60 :  open  :    -0.295290
  64 &  58 :  open  :    -0.287711
  62 &  61 :  open  :    -0.284087
  63 &  60 :  open  :    -0.265590
  61 &  61 : closed :    -0.259551
  63 &  58 :  open  :    -0.258010
  64 &  59 :  open  :    -0.250199

  Root           Eigenvalue       Energy Change        Residual
-------------------------------------------------------------------
Iteration:    0   Subspace Size:   15
Root: 1:        -0.38326007        -0.38326007         0.03017912  
Root: 2:        -0.38222583        -0.38222583         0.03763808  
Root: 3:        -0.33541699        -0.33541699         0.03861159  
Root: 4:        -0.29365187        -0.29365187         0.02693622  

Iteration:    1   Subspace Size:   19
Root: 1:        -0.38501970        -0.00175964         0.00483939  
Root: 2:        -0.38421488        -0.00198905         0.00441386  
Root: 3:        -0.33809358        -0.00267658         0.00610645  
Root: 4:        -0.29534915        -0.00169728         0.00821573  

Iteration:    2   Subspace Size:   23
Root: 1:        -0.38506415        -0.00004444         0.00105755  
Root: 2:        -0.38425453        -0.00003965         0.00093673  
Root: 3:        -0.33816291        -0.00006933         0.00152770  
Root: 4:        -0.29549493        -0.00014578         0.00266845  

Iteration:    3   Subspace Size:   27
Root: 1:        -0.38506596        -0.00000182         0.00017498  
Root: 2:        -0.38425606        -0.00000152         0.00020447  
Root: 3:        -0.33816722        -0.00000431         0.00030549  
Root: 4:        -0.29551049        -0.00001556         0.00055018  

Iteration:    4   Subspace Size:   31
Root: 1:        -0.38506601        -0.00000005         0.00002939  
Root: 2:        -0.38425613        -0.00000007         0.00003007  
Root: 3:        -0.33816738        -0.00000017         0.00005270  
Root: 4:        -0.29551115        -0.00000066         0.00013008  

Iteration:    5   Subspace Size:   35
Root: 1:        -0.38506601        -0.00000000         0.00000453  
Root: 2:        -0.38425613        -0.00000000         0.00000510  
Root: 3:        -0.33816739        -0.00000000         0.00001089  
Root: 4:        -0.29551118        -0.00000003         0.00002401  

Iteration:    6   Subspace Size:   39
Root: 1:        -0.38506601        -0.00000000         0.00000063  Converged
Root: 2:        -0.38425613        -0.00000000         0.00000083  Converged
Root: 3:        -0.33816739        -0.00000000         0.00000193  
Root: 4:        -0.29551118        -0.00000000         0.00000477  

Iteration:    7   Subspace Size:   41
Root: 1:        -0.38506601        -0.00000000         0.00000063  Converged
Root: 2:        -0.38425613        -0.00000000         0.00000060  Converged
Root: 3:        -0.33816739        -0.00000000         0.00000033  Converged
Root: 4:        -0.29551118        -0.00000000         0.00000090  Converged

Davidson converged in 7 iterations
41 sigma vectors were formed

      Davidson Diagonalization Parameters
-----------------------------------------------
Number of roots to find:                    4
Number of guess vectors:                   15
Maximum subspace size:                    300
Number of vectors to save:                  4
Collapse vectors per root:                  2
Number of CSFs:                          2016
Maximum Davidson iterations:              500
Residual convergence:                 1.0e-06
Orthogonality tolerance:              1.0e-12
Use incremental sigma vectors:             No

Davidson memory usage:  12.58 MB

Guess Vectors:
  64 &  63 :  open  :    -0.462111
  64 &  62 :  open  :    -0.400217
  64 &  61 :  open  :    -0.375682
  63 &  62 :  open  :    -0.370517
  63 &  61 :  open  :    -0.345981
  64 &  60 :  open  :    -0.295290
  64 &  58 :  open  :    -0.287711
  62 &  61 :  open  :    -0.284087
  63 &  60 :  open  :    -0.265590
  63 &  58 :  open  :    -0.258010
  64 &  59 :  open  :    -0.250199
  64 &  57 :  open  :    -0.244484
  64 &  55 :  open  :    -0.243167
  64 &  56 :  open  :    -0.237643
  63 &  59 :  open  :    -0.220499

  Root           Eigenvalue       Energy Change        Residual
-------------------------------------------------------------------
Iteration:    0   Subspace Size:   15
Root: 1:        -0.38676586        -0.38676586         0.02298542  
Root: 2:        -0.30504038        -0.30504038         0.02240294  
Root: 3:        -0.29694508        -0.29694508         0.02381592  
Root: 4:        -0.28413922        -0.28413922         0.02432170  

Iteration:    1   Subspace Size:   19
Root: 1:        -0.38785305        -0.00108718         0.00297974  
Root: 2:        -0.30624941        -0.00120903         0.00594193  
Root: 3:        -0.29845549        -0.00151041         0.00519310  
Root: 4:        -0.28612673        -0.00198751         0.00505924  

Iteration:    2   Subspace Size:   23
Root: 1:        -0.38787320        -0.00002016         0.00040347  
Root: 2:        -0.30633518        -0.00008577         0.00119158  
Root: 3:        -0.29851093        -0.00005543         0.00084226  
Root: 4:        -0.28617698        -0.00005025         0.00098976  

Iteration:    3   Subspace Size:   27
Root: 1:        -0.38787353        -0.00000032         0.00005250  
Root: 2:        -0.30633842        -0.00000324         0.00019351  
Root: 3:        -0.29851253        -0.00000160         0.00015083  
Root: 4:        -0.28617928        -0.00000230         0.00017447  

Iteration:    4   Subspace Size:   31
Root: 1:        -0.38787353        -0.00000000         0.00000647  
Root: 2:        -0.30633851        -0.00000010         0.00003548  
Root: 3:        -0.29851258        -0.00000006         0.00003508  
Root: 4:        -0.28617936        -0.00000008         0.00003791  

Iteration:    5   Subspace Size:   35
Root: 1:        -0.38787353        -0.00000000         0.00000074  Converged
Root: 2:        -0.30633852        -0.00000000         0.00000607  
Root: 3:        -0.29851258        -0.00000000         0.00000632  
Root: 4:        -0.28617936        -0.00000000         0.00000753  

Iteration:    6   Subspace Size:   38
Root: 1:        -0.38787353        -0.00000000         0.00000071  Converged
Root: 2:        -0.30633852        -0.00000000         0.00000091  Converged
Root: 3:        -0.29851258        -0.00000000         0.00000102  
Root: 4:        -0.28617936        -0.00000000         0.00000132  

Iteration:    7   Subspace Size:   40
Root: 1:        -0.38787353        -0.00000000         0.00000068  Converged
Root: 2:        -0.30633852        -0.00000000         0.00000076  Converged
Root: 3:        -0.29851258        -0.00000000         0.00000020  Converged
Root: 4:        -0.28617936        -0.00000000         0.00000025  Converged

Davidson converged in 7 iterations
40 sigma vectors were formed

  Root   Mult.   Total Energy (a.u.)   Ex. Energy (a.u.)     Ex. Energy (eV)     Ex. Energy (nm)        Osc. (a.u.)  
-------------------------------------------------------------------------------------------------------------------
     1  triplet       -779.10036026
     2  singlet       -779.09755274          0.00280752          0.07639641      16229.06270236          0.00000000
     3  singlet       -779.09674286          0.00361741          0.09843458      12595.59561184          0.00000000
     4  singlet       -779.05065412          0.04970614          1.35257274        916.65473267          0.00000000
     5  triplet       -779.01882525          0.08153501          2.21868028        558.81968245          0.56581558
     6  triplet       -779.01099931          0.08936095          2.43163468        509.88012921          0.00074218
     7  singlet       -779.00799791          0.09236235          2.51330704        493.31107880          0.00000000
     8  triplet       -778.99866609          0.10169417          2.76723869        448.04310144          0.07904142

Triplet  1: Largest CI coefficients:
  63  &  64 :  open  :  -0.702258
  64  &  63 :  open  :   0.702258

Singlet  2: Largest CI coefficients:
  64  &  64 : closed :   0.638182
  63  &  64 :  open  :   0.535587
  64  &  63 :  open  :   0.535587

Singlet  3: Largest CI coefficients:
  64  &  64 : closed :   0.755615
  63  &  64 :  open  :  -0.450302
  64  &  63 :  open  :  -0.450302

Singlet  4: Largest CI coefficients:
  63  &  63 : closed :  -0.909954
  62  &  63 :  open  :   0.260741
  63  &  62 :  open  :   0.260741
  62  &  62 : closed :   0.121208

Triplet  5: Largest CI coefficients:
  62  &  63 :  open  :   0.677103
  63  &  62 :  open  :  -0.677103
  61  &  63 :  open  :   0.191445
  63  &  61 :  open  :  -0.191445

Triplet  6: Largest CI coefficients:
  62  &  64 :  open  :  -0.667253
  64  &  62 :  open  :   0.667253
  61  &  63 :  open  :  -0.168746
  63  &  61 :  open  :   0.168746
  61  &  62 :  open  :   0.123339
  62  &  61 :  open  :  -0.123339

Singlet  7: Largest CI coefficients:
  62  &  64 :  open  :  -0.627509
  64  &  62 :  open  :  -0.627509
  61  &  63 :  open  :   0.189049
  63  &  61 :  open  :   0.189049
  61  &  64 :  open  :  -0.165364
  64  &  61 :  open  :  -0.165364
  62  &  63 :  open  :  -0.110652
  63  &  62 :  open  :  -0.110652
  61  &  61 : closed :  -0.108152
  62  &  62 : closed :   0.107299
  61  &  62 :  open  :  -0.107060
  62  &  61 :  open  :  -0.107060

Triplet  8: Largest CI coefficients:
  61  &  64 :  open  :   0.688350
  64  &  61 :  open  :  -0.688350
  61  &  63 :  open  :   0.109107
  63  &  61 :  open  :  -0.109107

Singlet state dipole moments:

  Root       Dx         Dy         Dz         |D|  (Debye)
------------------------------------------------------------
     1    -3.4894     2.5835     0.3989     4.3600
     2    -1.2977     2.6442     0.0786     2.9465
     3   -20.6137     1.0300    -0.7569    20.6533
     4     1.8568     0.0971    -0.4478     1.9125

Triplet state dipole moments:

  Root       Dx         Dy         Dz         |D|  (Debye)
------------------------------------------------------------
     1   -10.4750     2.4436    -0.1013    10.7567
     2   -12.6136    -0.7063    -1.3935    12.7099
     3     1.8732     0.5931    -0.3079     1.9888
     4     1.2154     1.8828     1.1629     2.5248

Transition dipole moments between singlet states:

    Transition       Tx         Ty         Tz         |T| (a.u.)
------------------------------------------------------------------
     1 ->    2     3.2201     0.0972     0.1746     3.2263
     1 ->    3    -0.0544     0.0910    -0.0350     0.1116
     1 ->    4     1.0599    -0.2058     0.0108     1.0798
     2 ->    3    -0.4549    -0.0807     0.0280     0.4628
     2 ->    4    -0.8935    -0.0641    -0.0746     0.8989
     3 ->    4    -0.2839    -0.0492    -0.0982     0.3044

Transition dipole moments between triplet states:

    Transition       Tx         Ty         Tz       in gcp call
 n=          31
 coors(1) =   -9.28325790268778       -1.10244830210074     
 -0.220890853673194     
 coors(2) =   -9.22661852219408      -0.323556585188210     
   2.25977387388148     
 elements:            7           6
 gcp_e =   0.000000000000000E+000
 echo:  F
 pbc:  F
 method =pbeh3c              
 in gcp call
 n=          31
 coors(1) =   -9.28325790268778       -1.10244830210074     
 -0.220890853673194     
 coors(2) =   -9.22661852219408      -0.323556585188210     
   2.25977387388148     
 elements:            7           6
 gcp_e =   0.000000000000000E+000
 echo:  F
 pbc:  F
 method =pbeh3c              
   |T| (a.u.)
------------------------------------------------------------------
     1 ->    2     0.0490     0.1561     0.0613     0.1747
     1 ->    3    -1.4490     0.0831    -0.0947     1.4544
     1 ->    4    -0.0641    -0.1787    -0.1634     0.2505
     2 ->    3    -0.3239     0.0163    -0.0843     0.3351
     2 ->    4     0.1094    -0.0328     0.0073     0.1144
     3 ->    4    -0.2134     0.4804     0.2562     0.5848

Magnetic transition dipole moments and rotational strengths:

 Transition      Lx         Ly         Lz       R(len)     R(vel) (a.u.)
------------------------------------------------------------------------
 1 ->    2     0.3137     0.2444    -0.1118    -1.0145     0.0057
 1 ->    3     0.2578     0.2265     0.0431    -0.0051     0.0041
 1 ->    4    -0.1277    -0.2262    -0.3658     0.0928    -0.0295

Electric transition quadrupole moments (Cartesian):

 Transition      Qxy        Qxz        Qyz        Qxx        Qyy        Qzz       norm (a.u.)
----------------------------------------------------------------------------------------------
 1 ->    2    -0.5638    -1.0203     0.1129    -8.4104    -0.0363     0.0376     8.4917
 1 ->    3     0.3453     0.3903    -0.2233     1.6408     0.1623    -0.1757     1.7524
 1 ->    4    -1.1369    -1.0409     0.0085    -3.3122    -0.3111    -0.2812     3.6773


Building Xtilde...

Building Z-vector RHS...

 Generating 2nd functional diffs
Solving CPSCF equations
Using DIIS solver

 Iter         Residual      
------  --------------------
    1      4.368616386612
    2     10.999446821868
    3      0.618818311012
    4      0.084809462699
    5      0.018103994621
    6      0.010654535554
    7      0.003810482130
    8      0.002405564294
    9      0.001228583533
   10      0.000349994911
   11      0.000092992185
   12      0.000051171353
   13      0.000024755160
   14      0.000008669222
   15      0.000004373833
   16      0.000001996307
   17      0.000000616559

CPSCF converged

Building X...

Computing grad Generating 2nd functional diffs
 Generating 2nd functional diffs
Building Xtilde...

Building Z-vector RHS...

 Generating 2nd functional diffs
Solving CPSCF equations
Using DIIS solver

 Iter         Residual      
------  --------------------
    1      3.894319103240
    2      9.635079322593
    3      0.670077512100
    4      0.087482005376
    5      0.024014312194
    6      0.014651106375
    7      0.004563977072
    8      0.002076146011
    9      0.001027093128
   10      0.000357464936
   11      0.000110043917
   12      0.000052018720
   13      0.000023048851
   14      0.000007252637
   15      0.000004041292
   16      0.000001506894
   17      0.000000703818

CPSCF converged

Building X...

Computing grad Generating 2nd functional diffs
 Generating 2nd functional diffs
Building Xtilde...

Building Z-vector RHS...

 Generating 2nd functional diffs
Solving CPSCF equations
Using DIIS solver

 Iter         Residual      
------  --------------------
    1      1.280555370226
    2      2.274131668394
    3      0.591725556080
    4      0.079983031047
    5      0.032147397716
    6      0.008610972669
    7      0.002115620309
    8      0.000427639823
    9      0.000171606192
   10      0.000085979598
   11      0.000037620697
   12      0.000020567889
   13      0.000011757867
   14      0.000010792477
   15      0.000003529822
   16      0.000001311514
   17      0.000000403708

CPSCF converged

Building X...

 Generating 2nd functional diffs
 Generating 2nd functional diffs
Lower state energy:      -779.0975527435
Upper state energy:      -779.0967428556
Energy difference:          0.0008098879
 Energy calculation finished, energy:  0.000000000E+00

Converting Cartesians to HDLC

Converting Cartesians to HDLC

Converting Cartesians to HDLC
 in dlf_makehessian...
Updating Hessian with the BFGS update, No    10
Testing convergence  in cycle   11
    Energy  0.0000E+00 Target: 1.0000E-05 converged?  yes
  Max step  1.5334E+00 Target: 4.0000E-04 converged?   no
  RMS step  1.7236E-01 Target: 2.6667E-04 converged?   no
  Max grad  2.3756E-02 Target: 1.0000E-04 converged?   no
  RMS grad  7.4255E-03 Target: 6.6667E-05 converged?   no

Converting HDLC to Cartesians
 in gcp call
 n=          31
 coors(1) =   -9.36245784558049      -0.983744997285391     
 -0.193162829671725     
 coors(2) =   -9.22735453652840      -0.405150548225280     
   2.33553155389007     
 elements:            7           6
 gcp_e =    1.00000000000000     
 echo:  F
 pbc:  F
 method =pbeh3c              
DFTD Energy:    -0.0203852 hartree
gCP Energy:     0.0505784 hartree
| Total AOs: 314    Total MOs: 296
Setting up the DFT grid...
| time to set the grid = 0.05 s
DFT grid points: 356923 (11513 points/atom)

                      *** Start SCF Iterations ***

 Iter     DIIS Error       Energy change      Electrons        XC Energy           Energy        Time(s)
----------------------------------------------------------------------------------------------------------
Initial temperature is 0.250000
| Skip purify step
|    1     0.0691638142    -778.7395844044   125.9300644827   -64.3846677161    -778.7395844044     0.83  
|    2     0.1308385367      +7.8452312766   126.0000248424   -63.8142848391    -770.8943531279     0.82  
|    3     0.0220973007      -0.7298981396   126.0000263530   -63.7352613374    -771.6242512674     0.82  
|    4     0.0184064143      -0.0226359262   126.0000266935   -63.8313860476    -771.6468871937     0.80  
|    5     0.0055121904      -0.0280956711   126.0000258004   -63.8348417234    -771.6749828648     0.79  
|    6     0.0037635729      -0.0009787637   126.0000258289   -63.8286230513    -771.6759616285     0.77  
|    7     0.0008747313      -0.0005114935   126.0000258275   -63.8307007609    -771.6764731220     0.76  
|    8     0.0006130120      -0.0000402917   126.0000258059   -63.8321106058    -771.6765134137     0.74  
|    9     0.0002082452      -0.0000102362   126.0000258004   -63.8320602847    -771.6765236499     0.87  
|   10     0.0001221003      -0.0000019849   126.0000257979   -63.8320389875    -771.6765256348     0.72  
|   11     0.0000187314      -0.0000003429   126.0000258000   -63.8319743325    -771.6765259777     0.71  
----------------------------------------------------------------------------------------------------------
FINAL ENERGY: -771.6765259777 a.u.
Fractional Occupation Entropy: 0.0000000000
Mermin Free Energy:            -771.6765259777
DISPERSION CONTRIBUTION TO ENERGY: -0.0203851732 a.u.
GCP BSSE CORRECTION: 0.0505783656 a.u.
HOMO-LUMO GAP: 0.740 eV
CENTER OF MASS: {-0.063974, -0.265077, 0.489392} ANGS
DIPOLE MOMENT: {-5.411218, 1.441863, -2.190229} (|D| = 6.013098) DEBYE
Writing out molden info

Running Mulliken population analysis...


  Restricted hh-TDA Parameters
--------------------------------------------
Number of occupied orbitals:            64
Number of virtual orbitals:            232
Number of molecular orbitals:          296
Number of basis functions:             314
Multiplicity of target state:      singlet

 Generating 2nd functional diffs
Reference energy:             -778.7169671996
Number of electrons:           128.0000262093
XC energy:                     -65.1456737937

      Davidson Diagonalization Parameters
-----------------------------------------------
Number of roots to find:                    4
Number of guess vectors:                   15
Maximum subspace size:                    300
Number of vectors to save:                  4
Collapse vectors per root:                  2
Number of CSFs:                          2080
Maximum Davidson iterations:              500
Residual convergence:                 1.0e-06
Orthogonality tolerance:              1.0e-12
Use incremental sigma vectors:             No

Davidson memory usage:  12.89 MB

Guess Vectors:
  64 &  64 : closed :    -0.490692
  64 &  63 :  open  :    -0.458164
  63 &  63 : closed :    -0.425637
  64 &  62 :  open  :    -0.400270
  64 &  61 :  open  :    -0.370684
  63 &  62 :  open  :    -0.367742
  63 &  61 :  open  :    -0.338157
  62 &  62 : closed :    -0.309848
  64 &  60 :  open  :    -0.292026
  64 &  58 :  open  :    -0.287622
  62 &  61 :  open  :    -0.280262
  63 &  60 :  open  :    -0.259498
  63 &  58 :  open  :    -0.255094
  61 &  61 : closed :    -0.250677
  64 &  59 :  open  :    -0.249988

  Root           Eigenvalue       Energy Change        Residual
-------------------------------------------------------------------
Iteration:    0   Subspace Size:   15
Root: 1:        -0.38267767        -0.38267767         0.03092347  
Root: 2:        -0.38052253        -0.38052253         0.03545709  
Root: 3:        -0.32797792        -0.32797792         0.03863238  
Root: 4:        -0.29061868        -0.29061868         0.02596938  

Iteration:    1   Subspace Size:   19
Root: 1:        -0.38436631        -0.00168864         0.00438700  
Root: 2:        -0.38236497        -0.00184244         0.00433095  
Root: 3:        -0.33068844        -0.00271052         0.00641075  
Root: 4:        -0.29216151        -0.00154283         0.00811998  

Iteration:    2   Subspace Size:   23
Root: 1:        -0.38440305        -0.00003673         0.00089633  
Root: 2:        -0.38240407        -0.00003911         0.00096898  
Root: 3:        -0.33076362        -0.00007518         0.00172677  
Root: 4:        -0.29230531        -0.00014380         0.00265369  

Iteration:    3   Subspace Size:   27
Root: 1:        -0.38440440        -0.00000135         0.00015804  
Root: 2:        -0.38240568        -0.00000161         0.00020451  
Root: 3:        -0.33076927        -0.00000565         0.00032023  
Root: 4:        -0.29232108        -0.00001577         0.00050818  

Iteration:    4   Subspace Size:   31
Root: 1:        -0.38440444        -0.00000004         0.00002721  
Root: 2:        -0.38240575        -0.00000006         0.00002927  
Root: 3:        -0.33076945        -0.00000018         0.00004945  
Root: 4:        -0.29232164        -0.00000056         0.00012050  

Iteration:    5   Subspace Size:   35
Root: 1:        -0.38440444        -0.00000000         0.00000424  
Root: 2:        -0.38240575        -0.00000000         0.00000475  
Root: 3:        -0.33076945        -0.00000000         0.00000849  
Root: 4:        -0.29232167        -0.00000003         0.00002323  

Iteration:    6   Subspace Size:   39
Root: 1:        -0.38440444        -0.00000000         0.00000061  Converged
Root: 2:        -0.38240575        -0.00000000         0.00000081  Converged
Root: 3:        -0.33076945        -0.00000000         0.00000157  
Root: 4:        -0.29232167        -0.00000000         0.00000379  

Iteration:    7   Subspace Size:   41
Root: 1:        -0.38440444        -0.00000000         0.00000059  Converged
Root: 2:        -0.38240575        -0.00000000         0.00000072  Converged
Root: 3:        -0.33076945        -0.00000000         0.00000026  Converged
Root: 4:        -0.29232167        -0.00000000         0.00000079  Converged

Davidson converged in 7 iterations
41 sigma vectors were formed

      Davidson Diagonalization Parameters
-----------------------------------------------
Number of roots to find:                    4
Number of guess vectors:                   15
Maximum subspace size:                    300
Number of vectors to save:                  4
Collapse vectors per root:                  2
Number of CSFs:                          2016
Maximum Davidson iterations:              500
Residual convergence:                 1.0e-06
Orthogonality tolerance:              1.0e-12
Use incremental sigma vectors:             No

Davidson memory usage:  12.58 MB

Guess Vectors:
  64 &  63 :  open  :    -0.458164
  64 &  62 :  open  :    -0.400270
  64 &  61 :  open  :    -0.370684
  63 &  62 :  open  :    -0.367742
  63 &  61 :  open  :    -0.338157
  64 &  60 :  open  :    -0.292026
  64 &  58 :  open  :    -0.287622
  62 &  61 :  open  :    -0.280262
  63 &  60 :  open  :    -0.259498
  63 &  58 :  open  :    -0.255094
  64 &  59 :  open  :    -0.249988
  64 &  57 :  open  :    -0.242587
  64 &  55 :  open  :    -0.239788
  64 &  56 :  open  :    -0.234946
  63 &  59 :  open  :    -0.217460

  Root           Eigenvalue       Energy Change        Residual
-------------------------------------------------------------------
Iteration:    0   Subspace Size:   15
Root: 1:        -0.38478845        -0.38478845         0.02257330  
Root: 2:        -0.30332799        -0.30332799         0.02156757  
Root: 3:        -0.29435465        -0.29435465         0.02307110  
Root: 4:        -0.27949142        -0.27949142         0.02376274  

Iteration:    1   Subspace Size:   19
Root: 1:        -0.38583338        -0.00104492         0.00279797  
Root: 2:        -0.30444420        -0.00111621         0.00571616  
Root: 3:        -0.29573304        -0.00137839         0.00504362  
Root: 4:        -0.28138892        -0.00189750         0.00465838  

Iteration:    2   Subspace Size:   23
Root: 1:        -0.38585126        -0.00001788         0.00038792  
Root: 2:        -0.30452370        -0.00007950         0.00113316  
Root: 3:        -0.29578491        -0.00005187         0.00080940  
Root: 4:        -0.28143154        -0.00004261         0.00072803  

Iteration:    3   Subspace Size:   27
Root: 1:        -0.38585156        -0.00000030         0.00005001  
Root: 2:        -0.30452670        -0.00000300         0.00019772  
Root: 3:        -0.29578644        -0.00000153         0.00015376  
Root: 4:        -0.28143286        -0.00000132         0.00013344  

Iteration:    4   Subspace Size:   31
Root: 1:        -0.38585156        -0.00000000         0.00000607  
Root: 2:        -0.30452680        -0.00000010         0.00003319  
Root: 3:        -0.29578650        -0.00000006         0.00003136  
Root: 4:        -0.28143291        -0.00000005         0.00002753  

Iteration:    5   Subspace Size:   35
Root: 1:        -0.38585156        -0.00000000         0.00000062  Converged
Root: 2:        -0.30452681        -0.00000000         0.00000585  
Root: 3:        -0.29578650        -0.00000000         0.00000544  
Root: 4:        -0.28143291        -0.00000000         0.00000532  

Iteration:    6   Subspace Size:   38
Root: 1:        -0.38585156        -0.00000000         0.00000061  Converged
Root: 2:        -0.30452681        -0.00000000         0.00000095  Converged
Root: 3:        -0.29578650        -0.00000000         0.00000090  Converged
Root: 4:        -0.28143291        -0.00000000         0.00000095  Converged

Davidson converged in 6 iterations
38 sigma vectors were formed

  Root   Mult.   Total Energy (a.u.)   Ex. Energy (a.u.)     Ex. Energy (eV)     Ex. Energy (nm)        Osc. (a.u.)  
-------------------------------------------------------------------------------------------------------------------
     1  triplet       -779.10281876
     2  singlet       -779.10137164          0.00144712          0.03937822      31485.47969783          0.00000000
     3  singlet       -779.09937295          0.00344581          0.09376525      13222.83268354          0.00000000
     4  singlet       -779.04773665          0.05508211          1.49886018        827.19003662          0.00000000
     5  triplet       -779.02149401          0.08132475          2.21295881        560.26447577          0.61165949
     6  triplet       -779.01275370          0.09006506          2.45079458        505.89397383          0.00066698
     7  singlet       -779.00928887          0.09352989          2.54507739        487.15304847          0.00000000
     8  triplet       -778.99840011          0.10441865          2.84137561        436.35280096          0.06165245

Triplet  1: Largest CI coefficients:
  63  &  64 :  open  :   0.702483
  64  &  63 :  open  :  -0.702483

Singlet  2: Largest CI coefficients:
  64  &  64 : closed :  -0.648804
  63  &  64 :  open  :  -0.530133
  64  &  63 :  open  :  -0.530133

Singlet  3: Largest CI coefficients:
  64  &  64 : closed :   0.747006
  63  &  64 :  open  :  -0.458599
  64  &  63 :  open  :  -0.458599

Singlet  4: Largest CI coefficients:
  63  &  63 : closed :  -0.890507
  62  &  63 :  open  :   0.295099
  63  &  62 :  open  :   0.295099
  62  &  62 : closed :   0.113526

Triplet  5: Largest CI coefficients:
  62  &  63 :  open  :  -0.690485
  63  &  62 :  open  :   0.690485
  61  &  63 :  open  :  -0.140664
  63  &  61 :  open  :   0.140664

Triplet  6: Largest CI coefficients:
  62  &  64 :  open  :  -0.672470
  64  &  62 :  open  :   0.672470
  61  &  63 :  open  :  -0.151354
  63  &  61 :  open  :   0.151354
  61  &  62 :  open  :   0.137845
  62  &  61 :  open  :  -0.137845

Singlet  7: Largest CI coefficients:
  62  &  64 :  open  :  -0.636470
  64  &  62 :  open  :  -0.636470
  61  &  63 :  open  :   0.166141
  63  &  61 :  open  :   0.166141
  61  &  64 :  open  :  -0.140001
  64  &  61 :  open  :  -0.140001
  61  &  62 :  open  :  -0.134950
  62  &  61 :  open  :  -0.134950
  62  &  63 :  open  :  -0.112948
  63  &  62 :  open  :  -0.112948
  62  &  62 : closed :   0.103761

Triplet  8: Largest CI coefficients:
  61  &  64 :  open  :   0.692179
  64  &  61 :  open  :  -0.692179
  61  &  63 :  open  :   0.101390
  63  &  61 :  open  :  -0.101390

Singlet state dipole moments:

  Root       Dx         Dy         Dz         |D|  (Debye)
------------------------------------------------------------
     1    -4.0839     2.5428    -0.0774     4.8115
     2    -1.0847     2.8227    -0.0741     3.0248
     3   -21.5200     1.0538    -0.9751    21.5678
     4     2.6256    -0.3040    -0.8269     2.7694

Triplet state dipole moments:

  Root       Dx         Dy         Dz         |D|  (Debye)
------------------------------------------------------------
     1   -11.1331     2.6193    -0.3581    11.4426
     2   -12.7933    -0.8490    -1.6282    12.9244
     3     2.9487     0.2227    -0.6345     3.0243
     4     1.3785     1.6469     0.7564     2.2769

Transition dipole moments between singlet states:

    Transition       Tx         Ty         Tz         |T| (a.u.)
------------------------------------------------------------------
     1 ->    2    -3.3561    -0.0334    -0.1302     3.3588
     1 ->    3    -0.0112    -0.1044     0.0093     0.1054
     1 ->    4    -0.9212     0.1910    -0.0244     0.9411
     2 ->    3    -0.3300    -0.0917     0.0054     0.3425
     2 ->    4    -0.7728     0.0061    -0.0141     0.7729
     3 ->    4    -0.2649     0.0477    -0.0188     0.2698

Transition dipole moments between triplet states:

    Transition       Tx         Ty         Tz         |T| (a.u.)
-------------------- in gcp call
 n=          31
 coors(1) =   -9.36245784558049      -0.983744997285391     
 -0.193162829671725     
 coors(2) =   -9.22735453652840      -0.405150548225280     
   2.33553155389007     
 elements:            7           6
 gcp_e =   0.000000000000000E+000
 echo:  F
 pbc:  F
 method =pbeh3c              
 in gcp call
 n=          31
 coors(1) =   -9.36245784558049      -0.983744997285391     
 -0.193162829671725     
 coors(2) =   -9.22735453652840      -0.405150548225280     
   2.33553155389007     
 elements:            7           6
 gcp_e =   0.000000000000000E+000
 echo:  F
 pbc:  F
 method =pbeh3c              
----------------------------------------------
     1 ->    2    -0.0532     0.1054     0.0076     0.1183
     1 ->    3     1.2105    -0.1354     0.0387     1.2186
     1 ->    4    -0.2486     0.1033     0.0551     0.2748
     2 ->    3    -0.2528    -0.0723     0.0037     0.2629
     2 ->    4     0.0267     0.0192    -0.0005     0.0329
     3 ->    4    -0.2031     0.4988     0.2711     0.6029

Magnetic transition dipole moments and rotational strengths:

 Transition      Lx         Ly         Lz       R(len)     R(vel) (a.u.)
------------------------------------------------------------------------
 1 ->    2    -0.3100    -0.2515     0.1503    -1.0293     0.0061
 1 ->    3    -0.2660    -0.2575    -0.0051    -0.0298     0.0059
 1 ->    4     0.1536     0.2677     0.3758     0.0995    -0.0328

Electric transition quadrupole moments (Cartesian):

 Transition      Qxy        Qxz        Qyz        Qxx        Qyy        Qzz       norm (a.u.)
----------------------------------------------------------------------------------------------
 1 ->    2     0.3687     0.8285    -0.0986     8.7481     0.0023     0.0281     8.7956
 1 ->    3    -0.1904    -0.2125     0.1707    -0.5991    -0.1286     0.1590     0.7150
 1 ->    4     0.9552     0.8742    -0.0697     2.6517     0.2546     0.2185     2.9708


Building Xtilde...

Building Z-vector RHS...

 Generating 2nd functional diffs
Solving CPSCF equations
Using DIIS solver

 Iter         Residual      
------  --------------------
    1      4.134989306252
    2     10.516997704671
    3      0.639970485630
    4      0.077862267343
    5      0.017318229054
    6      0.011062486865
    7      0.003863236202
    8      0.002419463030
    9      0.001362146450
   10      0.000382457153
   11      0.000103626112
   12      0.000054990130
   13      0.000028393444
   14      0.000010890881
   15      0.000005001907
   16      0.000001939212
   17      0.000000760973

CPSCF converged

Building X...

Computing grad Generating 2nd functional diffs
 Generating 2nd functional diffs
Building Xtilde...

Building Z-vector RHS...

 Generating 2nd functional diffs
Solving CPSCF equations
Using DIIS solver

 Iter         Residual      
------  --------------------
    1      4.092347839522
    2     10.300895233832
    3      0.712385477685
    4      0.093521111526
    5      0.024743106960
    6      0.013727762616
    7      0.004126982442
    8      0.002127768887
    9      0.001181630444
   10      0.000382442995
   11      0.000130748079
   12      0.000067477205
   13      0.000033521054
   14      0.000013180969
   15      0.000005613581
   16      0.000002153971
   17      0.000000840306

CPSCF converged

Building X...

Computing grad Generating 2nd functional diffs
 Generating 2nd functional diffs
Building Xtilde...

Building Z-vector RHS...

 Generating 2nd functional diffs
Solving CPSCF equations
Using DIIS solver

 Iter         Residual      
------  --------------------
    1      1.314669423052
    2      2.356138678987
    3      0.628930431905
    4      0.084442802971
    5      0.034013393827
    6      0.009315614418
    7      0.002315175344
    8      0.000551333778
    9      0.000274940057
   10      0.000156674500
   11      0.000056475834
   12      0.000016208456
   13      0.000010857134
   14      0.000004523133
   15      0.000002641269
   16      0.000000993046

CPSCF converged

Building X...

 Generating 2nd functional diffs
 Generating 2nd functional diffs
Lower state energy:      -779.1013716371
Upper state energy:      -779.0993729503
Energy difference:          0.0019986869
 Energy calculation finished, energy:  0.000000000E+00

Converting Cartesians to HDLC

Converting Cartesians to HDLC

Converting Cartesians to HDLC
 in dlf_makehessian...
Updating Hessian with the BFGS update, No    11
Testing convergence  in cycle   12
    Energy  0.0000E+00 Target: 1.0000E-05 converged?  yes
  Max step  5.5651E-01 Target: 4.0000E-04 converged?   no
  RMS step  6.4228E-02 Target: 2.6667E-04 converged?   no
  Max grad  4.0053E-02 Target: 1.0000E-04 converged?   no
  RMS grad  1.3079E-02 Target: 6.6667E-05 converged?   no

Converting HDLC to Cartesians
 in gcp call
 n=          31
 coors(1) =   -9.47858901599329      -0.828727825572020     
 -0.144424222105361     
 coors(2) =   -9.24050037744653      -0.438838583191779     
   2.40818332644396     
 elements:            7           6
 gcp_e =    1.00000000000000     
 echo:  F
 pbc:  F
 method =pbeh3c              
DFTD Energy:    -0.0203348 hartree
gCP Energy:     0.0503951 hartree
| Total AOs: 314    Total MOs: 296
Setting up the DFT grid...
| time to set the grid = 0.06 s
DFT grid points: 356932 (11513 points/atom)

                      *** Start SCF Iterations ***

 Iter     DIIS Error       Energy change      Electrons        XC Energy           Energy        Time(s)
----------------------------------------------------------------------------------------------------------
Initial temperature is 0.250000
| Skip purify step
|    1     0.0718285844    -778.7206060009   125.9089460704   -64.3717275859    -778.7206060009     0.81  
|    2     0.1067385942      +7.8278526263   126.0000137737   -63.8062285044    -770.8927533746     0.80  
|    3     0.0254054529      -0.7097868531   126.0000141895   -63.7272190278    -771.6025402278     0.80  
|    4     0.0208498069      -0.0451999943   126.0000147769   -63.8305143467    -771.6477402221     0.79  
|    5     0.0062262274      -0.0327744133   126.0000142486   -63.8307172999    -771.6805146354     0.77  
|    6     0.0035611939      -0.0011825378   126.0000142491   -63.8229498300    -771.6816971732     0.76  
|    7     0.0012800409      -0.0006288790   126.0000141831   -63.8250284505    -771.6823260522     0.74  
|    8     0.0007774219      -0.0000496801   126.0000141069   -63.8261591274    -771.6823757323     0.73  
|    9     0.0002419977      -0.0000134447   126.0000140850   -63.8260517216    -771.6823891770     0.83  
|   10     0.0001167378      -0.0000024680   126.0000140682   -63.8260613720    -771.6823916450     0.71  
|   11     0.0000188372      -0.0000004128   126.0000140611   -63.8259895242    -771.6823920578     0.70  
----------------------------------------------------------------------------------------------------------
FINAL ENERGY: -771.6823920578 a.u.
Fractional Occupation Entropy: 0.0000000000
Mermin Free Energy:            -771.6823920578
DISPERSION CONTRIBUTION TO ENERGY: -0.0203347869 a.u.
GCP BSSE CORRECTION: 0.0503951154 a.u.
HOMO-LUMO GAP: 0.768 eV
CENTER OF MASS: {-0.050929, -0.303479, 0.478724} ANGS
DIPOLE MOMENT: {-5.490432, 2.180271, -2.132063} (|D| = 6.280455) DEBYE
Writing out molden info

Running Mulliken population analysis...


  Restricted hh-TDA Parameters
--------------------------------------------
Number of occupied orbitals:            64
Number of virtual orbitals:            232
Number of molecular orbitals:          296
Number of basis functions:             314
Multiplicity of target state:      singlet

 Generating 2nd functional diffs
Reference energy:             -778.7245429642
Number of electrons:           128.0000142845
XC energy:                     -65.1395615624

      Davidson Diagonalization Parameters
-----------------------------------------------
Number of roots to find:                    4
Number of guess vectors:                   15
Maximum subspace size:                    300
Number of vectors to save:                  4
Collapse vectors per root:                  2
Number of CSFs:                          2080
Maximum Davidson iterations:              500
Residual convergence:                 1.0e-06
Orthogonality tolerance:              1.0e-12
Use incremental sigma vectors:             No

Davidson memory usage:  12.89 MB

Guess Vectors:
  64 &  64 : closed :    -0.489776
  64 &  63 :  open  :    -0.455283
  63 &  63 : closed :    -0.420791
  64 &  62 :  open  :    -0.397625
  64 &  61 :  open  :    -0.364220
  63 &  62 :  open  :    -0.363132
  63 &  61 :  open  :    -0.329728
  62 &  62 : closed :    -0.305473
  64 &  60 :  open  :    -0.287486
  64 &  58 :  open  :    -0.286732
  62 &  61 :  open  :    -0.272069
  63 &  60 :  open  :    -0.252993
  63 &  58 :  open  :    -0.252239
  64 &  59 :  open  :    -0.247826
  64 &  57 :  open  :    -0.241583

  Root           Eigenvalue       Energy Change        Residual
-------------------------------------------------------------------
Iteration:    0   Subspace Size:   15
Root: 1:        -0.38121870        -0.38121870         0.03108301  
Root: 2:        -0.37556185        -0.37556185         0.04897034  
Root: 3:        -0.31882769        -0.31882769         0.04045158  
Root: 4:        -0.28508294        -0.28508294         0.03809486  

Iteration:    1   Subspace Size:   19
Root: 1:        -0.38349607        -0.00227737         0.00786024  
Root: 2:        -0.37937913        -0.00381727         0.00689208  
Root: 3:        -0.32185362        -0.00302593         0.00751948  
Root: 4:        -0.28818649        -0.00310355         0.01224656  

Iteration:    2   Subspace Size:   23
Root: 1:        -0.38361402        -0.00011796         0.00159384  
Root: 2:        -0.37945989        -0.00008076         0.00135998  
Root: 3:        -0.32195726        -0.00010364         0.00206197  
Root: 4:        -0.28853248        -0.00034600         0.00418782  

Iteration:    3   Subspace Size:   27
Root: 1:        -0.38361898        -0.00000496         0.00031183  
Root: 2:        -0.37946304        -0.00000315         0.00025923  
Root: 3:        -0.32196586        -0.00000859         0.00036560  
Root: 4:        -0.28857667        -0.00004419         0.00147222  

Iteration:    4   Subspace Size:   31
Root: 1:        -0.38361915        -0.00000017         0.00004499  
Root: 2:        -0.37946315        -0.00000011         0.00003380  
Root: 3:        -0.32196609        -0.00000024         0.00005395  
Root: 4:        -0.28858171        -0.00000503         0.00047133  

Iteration:    5   Subspace Size:   35
Root: 1:        -0.38361916        -0.00000000         0.00000593  
Root: 2:        -0.37946315        -0.00000000         0.00000475  
Root: 3:        -0.32196610        -0.00000000         0.00000985  
Root: 4:        -0.28858214        -0.00000043         0.00010949  

Iteration:    6   Subspace Size:   39
Root: 1:        -0.38361916        -0.00000000         0.00000079  Converged
Root: 2:        -0.37946315        -0.00000000         0.00000067  Converged
Root: 3:        -0.32196610        -0.00000000         0.00000164  
Root: 4:        -0.28858216        -0.00000002         0.00002396  

Iteration:    7   Subspace Size:   41
Root: 1:        -0.38361916        -0.00000000         0.00000066  Converged
Root: 2:        -0.37946315        -0.00000000         0.00000062  Converged
Root: 3:        -0.32196610        -0.00000000         0.00000026  Converged
Root: 4:        -0.28858216        -0.00000000         0.00000503  

Iteration:    8   Subspace Size:   42
Root: 1:        -0.38361916        -0.00000000         0.00000064  Converged
Root: 2:        -0.37946315        -0.00000000         0.00000061  Converged
Root: 3:        -0.32196610        -0.00000000         0.00000026  Converged
Root: 4:        -0.28858216        -0.00000000         0.00000100  Converged

Davidson converged in 8 iterations
42 sigma vectors were formed

      Davidson Diagonalization Parameters
-----------------------------------------------
Number of roots to find:                    4
Number of guess vectors:                   15
Maximum subspace size:                    300
Number of vectors to save:                  4
Collapse vectors per root:                  2
Number of CSFs:                          2016
Maximum Davidson iterations:              500
Residual convergence:                 1.0e-06
Orthogonality tolerance:              1.0e-12
Use incremental sigma vectors:             No

Davidson memory usage:  12.58 MB

Guess Vectors:
  64 &  63 :  open  :    -0.455283
  64 &  62 :  open  :    -0.397625
  64 &  61 :  open  :    -0.364220
  63 &  62 :  open  :    -0.363132
  63 &  61 :  open  :    -0.329728
  64 &  60 :  open  :    -0.287486
  64 &  58 :  open  :    -0.286732
  62 &  61 :  open  :    -0.272069
  63 &  60 :  open  :    -0.252993
  63 &  58 :  open  :    -0.252239
  64 &  59 :  open  :    -0.247826
  64 &  57 :  open  :    -0.241583
  64 &  55 :  open  :    -0.233595
  64 &  56 :  open  :    -0.231384
  63 &  59 :  open  :    -0.213333

  Root           Eigenvalue       Energy Change        Residual
-------------------------------------------------------------------
Iteration:    0   Subspace Size:   15
Root: 1:        -0.38309041        -0.38309041         0.02235196  
Root: 2:        -0.30087898        -0.30087898         0.02085017  
Root: 3:        -0.28971598        -0.28971598         0.02230375  
Root: 4:        -0.27310695        -0.27310695         0.02351791  

Iteration:    1   Subspace Size:   19
Root: 1:        -0.38411349        -0.00102309         0.00270139  
Root: 2:        -0.30192518        -0.00104620         0.00533121  
Root: 3:        -0.29097778        -0.00126180         0.00460407  
Root: 4:        -0.27492969        -0.00182274         0.00447371  

Iteration:    2   Subspace Size:   23
Root: 1:        -0.38413021        -0.00001672         0.00038949  
Root: 2:        -0.30199285        -0.00006767         0.00111862  
Root: 3:        -0.29102150        -0.00004372         0.00072378  
Root: 4:        -0.27496925        -0.00003956         0.00062880  

Iteration:    3   Subspace Size:   27
Root: 1:        -0.38413051        -0.00000031         0.00005101  
Root: 2:        -0.30199594        -0.00000309         0.00018690  
Root: 3:        -0.29102276        -0.00000126         0.00012269  
Root: 4:        -0.27497028        -0.00000103         0.00011532  

Iteration:    4   Subspace Size:   31
Root: 1:        -0.38413052        -0.00000000         0.00000638  
Root: 2:        -0.30199603        -0.00000009         0.00003157  
Root: 3:        -0.29102280        -0.00000004         0.00002552  
Root: 4:        -0.27497031        -0.00000003         0.00002309  

Iteration:    5   Subspace Size:   35
Root: 1:        -0.38413052        -0.00000000         0.00000071  Converged
Root: 2:        -0.30199603        -0.00000000         0.00000603  
Root: 3:        -0.29102280        -0.00000000         0.00000522  
Root: 4:        -0.27497031        -0.00000000         0.00000405  

Iteration:    6   Subspace Size:   38
Root: 1:        -0.38413052        -0.00000000         0.00000068  Converged
Root: 2:        -0.30199603        -0.00000000         0.00000098  Converged
Root: 3:        -0.29102280        -0.00000000         0.00000098  Converged
Root: 4:        -0.27497031        -0.00000000         0.00000078  Converged

Davidson converged in 6 iterations
38 sigma vectors were formed

  Root   Mult.   Total Energy (a.u.)   Ex. Energy (a.u.)     Ex. Energy (eV)     Ex. Energy (nm)        Osc. (a.u.)  
-------------------------------------------------------------------------------------------------------------------
     1  triplet       -779.10867348
     2  singlet       -779.10816212          0.00051136          0.01391482      89102.29896286          0.00000000
     3  singlet       -779.10400611          0.00466737          0.12700552       9762.11268717          0.00000000
     4  singlet       -779.04650906          0.06216442          1.69157960        732.94937236          0.00000000
     5  triplet       -779.02653900          0.08213449          2.23499271        554.74105076          0.59490542
     6  triplet       -779.01556576          0.09310772          2.53358958        489.36189950          0.00096611
     7  singlet       -779.01312513          0.09554835          2.60000258        476.86191460          0.00000000
     8  triplet       -778.99951328          0.10916020          2.97039981        417.39909974          0.00516288

Triplet  1: Largest CI coefficients:
  63  &  64 :  open  :  -0.702940
  64  &  63 :  open  :   0.702940

Singlet  2: Largest CI coefficients:
  64  &  64 : closed :  -0.626490
  63  &  64 :  open  :  -0.543382
  64  &  63 :  open  :  -0.543382

Singlet  3: Largest CI coefficients:
  64  &  64 : closed :  -0.765678
  63  &  64 :  open  :   0.443289
  64  &  63 :  open  :   0.443289

Singlet  4: Largest CI coefficients:
  63  &  63 : closed :  -0.877464
  62  &  63 :  open  :   0.317109
  63  &  62 :  open  :   0.317109

Triplet  5: Largest CI coefficients:
  62  &  63 :  open  :   0.696012
  63  &  62 :  open  :  -0.696012
  61  &  63 :  open  :   0.114546
  63  &  61 :  open  :  -0.114546

Triplet  6: Largest CI coefficients:
  62  &  64 :  open  :   0.673504
  64  &  62 :  open  :  -0.673504
  61  &  62 :  open  :  -0.155388
  62  &  61 :  open  :   0.155388
  61  &  63 :  open  :   0.103156
  63  &  61 :  open  :  -0.103156

Singlet  7: Largest CI coefficients:
  62  &  63 :  open  :  -0.549458
  63  &  62 :  open  :  -0.549458
  63  &  63 : closed :  -0.402992
  62  &  64 :  open  :  -0.309745
  64  &  62 :  open  :  -0.309745

Triplet  8: Largest CI coefficients:
  61  &  64 :  open  :   0.690679
  64  &  61 :  open  :  -0.690679

Singlet state dipole moments:

  Root       Dx         Dy         Dz         |D|  (Debye)
------------------------------------------------------------
     1    -5.9415     2.5690    -0.6244     6.5032
     2    -0.0067     2.9570    -0.2593     2.9684
     3   -22.9046     1.4583    -1.0251    22.9738
     4   -14.0454     0.7375    -1.1694    14.1132

Triplet state dipole moments:

  Root       Dx         Dy         Dz         |D|  (Debye)
------------------------------------------------------------
     1   -11.7965     2.8700    -0.6046    12.1556
     2   -12.1028    -1.0964    -1.8679    12.2951
     3     4.1453    -0.2966    -1.1162     4.3031
     4     1.3632     1.3121     0.2026     1.9028

Transition dipole moments between singlet states:

    Transition       Tx         Ty         Tz         |T| (a.u.)
------------------------------------------------------------------
     1 ->    2     3.2952    -0.0508     0.0584     3.2961
     1 ->    3    -0.0553    -0.1098    -0.0210     0.1248
     1 ->    4    -0.2592     0.0008    -0.0612     0.2664
     2 ->    3     0.2946     0.0765     0.0140     0.3047
     2 ->    4     0.3666     0.0049     0.0080     0.3667
     3 ->    4    -2.7981     0.8781     0.2973     2.9477

Transition dipole moments between triplet states:

    Transition       Tx         Ty         Tz         |T| (a.u.)
------------------------------------------------------------------
     1 ->    2    -0.0308     0.0333    -0.0338     0.0566
     1 ->    3     0.7309    -0.1643    -0.0227     0.7495
     1 ->    4     0.4705    -0.0380     0.0430     0.4739
     2 ->    3    -0.4604    -0.0848    -0.0500     0.4708
     2 ->    4    -0.12 in gcp call
 n=          31
 coors(1) =   -9.47858901599329      -0.828727825572020     
 -0.144424222105361     
 coors(2) =   -9.24050037744653      -0.438838583191779     
   2.40818332644396     
 elements:            7           6
 gcp_e =   0.000000000000000E+000
 echo:  F
 pbc:  F
 method =pbeh3c              
 in gcp call
 n=          31
 coors(1) =   -9.47858901599329      -0.828727825572020     
 -0.144424222105361     
 coors(2) =   -9.24050037744653      -0.438838583191779     
   2.40818332644396     
 elements:            7           6
 gcp_e =   0.000000000000000E+000
 echo:  F
 pbc:  F
 method =pbeh3c              
13    -0.0297    -0.0185     0.1262
     3 ->    4     0.3714    -0.5416    -0.2940     0.7195

Magnetic transition dipole moments and rotational strengths:

 Transition      Lx         Ly         Lz       R(len)     R(vel) (a.u.)
------------------------------------------------------------------------
 1 ->    2     0.3144     0.2463    -0.1959    -1.0122     0.0080
 1 ->    3    -0.2795    -0.2970     0.0550    -0.0469     0.0083
 1 ->    4     0.0893     0.2047     0.3878     0.0467    -0.0193

Electric transition quadrupole moments (Cartesian):

 Transition      Qxy        Qxz        Qyz        Qxx        Qyy        Qzz       norm (a.u.)
----------------------------------------------------------------------------------------------
 1 ->    2    -0.0978    -0.4668     0.1154    -9.1554     0.0640    -0.0634     9.1690
 1 ->    3    -0.0394    -0.0406     0.1450     0.5014    -0.0590     0.1415     0.5470
 1 ->    4     0.3949     0.5329    -0.0356    -0.8005     0.3679     0.0161     1.1034


Building Xtilde...

Building Z-vector RHS...

 Generating 2nd functional diffs
Solving CPSCF equations
Using DIIS solver

 Iter         Residual      
------  --------------------
    1      3.804278359664
    2      9.757721440148
    3      0.641688961183
    4      0.067154560795
    5      0.018188013465
    6      0.012061258874
    7      0.004169632199
    8      0.002538340189
    9      0.001343752748
   10      0.000380938887
   11      0.000120871852
   12      0.000053406616
   13      0.000024452484
   14      0.000011342465
   15      0.000006029344
   16      0.000002837638
   17      0.000001107023
   18      0.000000591932

CPSCF converged

Building X...

Computing grad Generating 2nd functional diffs
 Generating 2nd functional diffs
Building Xtilde...

Building Z-vector RHS...

 Generating 2nd functional diffs
Solving CPSCF equations
Using DIIS solver

 Iter         Residual      
------  --------------------
    1      4.499040642299
    2     11.522199977980
    3      0.781253586584
    4      0.108144701020
    5      0.030157174909
    6      0.014474864847
    7      0.004201873266
    8      0.002466731751
    9      0.001514667343
   10      0.000395198310
   11      0.000184103106
   12      0.000097943674
   13      0.000064647883
   14      0.000020013361
   15      0.000008215228
   16      0.000005117538
   17      0.000001136478
   18      0.000000693340

CPSCF converged

Building X...

Computing grad Generating 2nd functional diffs
 Generating 2nd functional diffs
Building Xtilde...

Building Z-vector RHS...

 Generating 2nd functional diffs
Solving CPSCF equations
Using DIIS solver

 Iter         Residual      
------  --------------------
    1      1.286714257941
    2      2.375422230815
    3      0.622980681935
    4      0.085937671911
    5      0.034600759934
    6      0.009448454545
    7      0.002402370363
    8      0.001256040657
    9      0.000725585499
   10      0.000229943220
   11      0.000139127163
   12      0.000048273586
   13      0.000026599536
   14      0.000025998835
   15      0.000008837195
   16      0.000003305842
   17      0.000001001267
   18      0.000000575727

CPSCF converged

Building X...

 Generating 2nd functional diffs
 Generating 2nd functional diffs
Lower state energy:      -779.1081621215
Upper state energy:      -779.1040061138
Energy difference:          0.0041560077
 Energy calculation finished, energy:  0.000000000E+00

Converting Cartesians to HDLC

Converting Cartesians to HDLC

Converting Cartesians to HDLC
 in dlf_makehessian...
Updating Hessian with the BFGS update, No    12
Testing convergence  in cycle   13
    Energy  0.0000E+00 Target: 1.0000E-05 converged?  yes
  Max step  1.2642E+00 Target: 4.0000E-04 converged?   no
  RMS step  1.3656E-01 Target: 2.6667E-04 converged?   no
  Max grad  4.7673E-02 Target: 1.0000E-04 converged?   no
  RMS grad  1.5474E-02 Target: 6.6667E-05 converged?   no

Converting HDLC to Cartesians
 in gcp call
 n=          31
 coors(1) =   -9.59344207517164      -0.688583805605046     
 -8.656809535802586E-002
 coors(2) =   -9.25449654552672      -0.374217796380277     
   2.46084526172134     
 elements:            7           6
 gcp_e =    1.00000000000000     
 echo:  F
 pbc:  F
 method =pbeh3c              
DFTD Energy:    -0.0202667 hartree
gCP Energy:     0.0502740 hartree
| Total AOs: 314    Total MOs: 296
Setting up the DFT grid...
| time to set the grid = 0.06 s
DFT grid points: 357016 (11516 points/atom)

                      *** Start SCF Iterations ***

 Iter     DIIS Error       Energy change      Electrons        XC Energy           Energy        Time(s)
----------------------------------------------------------------------------------------------------------
Initial temperature is 0.250000
| Skip purify step
|    1     0.0502897493    -778.7436417024   125.9505666966   -64.3814986367    -778.7436417024     0.83  
|    2     0.1462561493      +7.8465050528   125.9999972808   -63.7851567650    -770.8971366497     0.83  
|    3     0.0271300293      -0.7384543066   125.9999943362   -63.7314850759    -771.6355909563     0.83  
|    4     0.0227701084      -0.0275187605   125.9999929588   -63.8164292249    -771.6631097168     0.82  
|    5     0.0049600777      -0.0285135351   125.9999935271   -63.8251071772    -771.6916232519     0.80  
|    6     0.0031237093      -0.0010365005   125.9999932401   -63.8184296901    -771.6926597524     0.78  
|    7     0.0008578685      -0.0006222278   125.9999933582   -63.8202037297    -771.6932819802     0.77  
|    8     0.0006092125      -0.0000422023   125.9999933153   -63.8216896800    -771.6933241825     0.76  
|    9     0.0001684106      -0.0000137689   125.9999933315   -63.8216426886    -771.6933379514     0.86  
|   10     0.0001085019      -0.0000026979   125.9999933271   -63.8216296617    -771.6933406493     0.74  
|   11     0.0000159485      -0.0000004433   125.9999933245   -63.8215893120    -771.6933410926     0.73  
----------------------------------------------------------------------------------------------------------
FINAL ENERGY: -771.6933410926 a.u.
Fractional Occupation Entropy: 0.0000000000
Mermin Free Energy:            -771.6933410926
DISPERSION CONTRIBUTION TO ENERGY: -0.0202666833 a.u.
GCP BSSE CORRECTION: 0.0502739884 a.u.
HOMO-LUMO GAP: 0.771 eV
CENTER OF MASS: {-0.038315, -0.339627, 0.463007} ANGS
DIPOLE MOMENT: {-5.410037, 2.816468, -1.936840} (|D| = 6.399402) DEBYE
Writing out molden info

Running Mulliken population analysis...


  Restricted hh-TDA Parameters
--------------------------------------------
Number of occupied orbitals:            64
Number of virtual orbitals:            232
Number of molecular orbitals:          296
Number of basis functions:             314
Multiplicity of target state:      singlet

 Generating 2nd functional diffs
Reference energy:             -778.7374362716
Number of electrons:           127.9999932189
XC energy:                     -65.1350676574

      Davidson Diagonalization Parameters
-----------------------------------------------
Number of roots to find:                    4
Number of guess vectors:                   15
Maximum subspace size:                    300
Number of vectors to save:                  4
Collapse vectors per root:                  2
Number of CSFs:                          2080
Maximum Davidson iterations:              500
Residual convergence:                 1.0e-06
Orthogonality tolerance:              1.0e-12
Use incremental sigma vectors:             No

Davidson memory usage:  12.89 MB

Guess Vectors:
  64 &  64 : closed :    -0.487619
  64 &  63 :  open  :    -0.452387
  63 &  63 : closed :    -0.417155
  64 &  62 :  open  :    -0.390822
  64 &  61 :  open  :    -0.356364
  63 &  62 :  open  :    -0.355591
  63 &  61 :  open  :    -0.321132
  62 &  62 : closed :    -0.294026
  64 &  60 :  open  :    -0.282245
  64 &  58 :  open  :    -0.278415
  62 &  61 :  open  :    -0.259568
  64 &  59 :  open  :    -0.251279
  63 &  60 :  open  :    -0.247013
  63 &  58 :  open  :    -0.243183
  64 &  57 :  open  :    -0.239591

  Root           Eigenvalue       Energy Change        Residual
-------------------------------------------------------------------
Iteration:    0   Subspace Size:   15
Root: 1:        -0.37757170        -0.37757170         0.02757346  
Root: 2:        -0.37118030        -0.37118030         0.05205435  
Root: 3:        -0.30750535        -0.30750535         0.04541448  
Root: 4:        -0.29076894        -0.29076894         0.03277583  

Iteration:    1   Subspace Size:   19
Root: 1:        -0.37918201        -0.00161031         0.00615863  
Root: 2:        -0.37576787        -0.00458758         0.00924704  
Root: 3:        -0.31140918        -0.00390383         0.00852966  
Root: 4:        -0.29291522        -0.00214627         0.00731143  

Iteration:    2   Subspace Size:   23
Root: 1:        -0.37925740        -0.00007539         0.00127983  
Root: 2:        -0.37591042        -0.00014255         0.00175377  
Root: 3:        -0.31155159        -0.00014241         0.00252874  
Root: 4:        -0.29303233        -0.00011711         0.00229008  

Iteration:    3   Subspace Size:   27
Root: 1:        -0.37926072        -0.00000332         0.00025151  
Root: 2:        -0.37591585        -0.00000543         0.00034488  
Root: 3:        -0.31156446        -0.00001286         0.00045296  
Root: 4:        -0.29304403        -0.00001170         0.00038776  

Iteration:    4   Subspace Size:   31
Root: 1:        -0.37926083        -0.00000011         0.00004475  
Root: 2:        -0.37591602        -0.00000017         0.00006013  
Root: 3:        -0.31156481        -0.00000036         0.00007739  
Root: 4:        -0.29304434        -0.00000031         0.00009196  

Iteration:    5   Subspace Size:   35
Root: 1:        -0.37926083        -0.00000000         0.00000594  
Root: 2:        -0.37591603        -0.00000001         0.00000868  
Root: 3:        -0.31156482        -0.00000001         0.00001238  
Root: 4:        -0.29304435        -0.00000001         0.00001730  

Iteration:    6   Subspace Size:   39
Root: 1:        -0.37926083        -0.00000000         0.00000092  Converged
Root: 2:        -0.37591603        -0.00000000         0.00000142  
Root: 3:        -0.31156483        -0.00000000         0.00000200  
Root: 4:        -0.29304435        -0.00000000         0.00000410  

Iteration:    7   Subspace Size:   42
Root: 1:        -0.37926083        -0.00000000         0.00000050  Converged
Root: 2:        -0.37591603        -0.00000000         0.00000020  Converged
Root: 3:        -0.31156483        -0.00000000         0.00000031  Converged
Root: 4:        -0.29304435        -0.00000000         0.00000070  Converged

Davidson converged in 7 iterations
42 sigma vectors were formed

      Davidson Diagonalization Parameters
-----------------------------------------------
Number of roots to find:                    4
Number of guess vectors:                   15
Maximum subspace size:                    300
Number of vectors to save:                  4
Collapse vectors per root:                  2
Number of CSFs:                          2016
Maximum Davidson iterations:              500
Residual convergence:                 1.0e-06
Orthogonality tolerance:              1.0e-12
Use incremental sigma vectors:             No

Davidson memory usage:  12.58 MB

Guess Vectors:
  64 &  63 :  open  :    -0.452387
  64 &  62 :  open  :    -0.390822
  64 &  61 :  open  :    -0.356364
  63 &  62 :  open  :    -0.355591
  63 &  61 :  open  :    -0.321132
  64 &  60 :  open  :    -0.282245
  64 &  58 :  open  :    -0.278415
  62 &  61 :  open  :    -0.259568
  64 &  59 :  open  :    -0.251279
  63 &  60 :  open  :    -0.247013
  63 &  58 :  open  :    -0.243183
  64 &  57 :  open  :    -0.239591
  64 &  56 :  open  :    -0.226478
  64 &  55 :  open  :    -0.224108
  63 &  59 :  open  :    -0.216047

  Root           Eigenvalue       Energy Change        Residual
-------------------------------------------------------------------
Iteration:    0   Subspace Size:   15
Root: 1:        -0.37977978        -0.37977978         0.02223012  
Root: 2:        -0.29591479        -0.29591479         0.02040878  
Root: 3:        -0.28265898        -0.28265898         0.02266020  
Root: 4:        -0.26483884        -0.26483884         0.02365705  

Iteration:    1   Subspace Size:   19
Root: 1:        -0.38079425        -0.00101448         0.00273313  
Root: 2:        -0.29694327        -0.00102848         0.00488696  
Root: 3:        -0.28391988        -0.00126089         0.00438336  
Root: 4:        -0.26661950        -0.00178066         0.00442196  

Iteration:    2   Subspace Size:   23
Root: 1:        -0.38081194        -0.00001769         0.00040781  
Root: 2:        -0.29699879        -0.00005553         0.00112369  
Root: 3:        -0.28396170        -0.00004183         0.00063284  
Root: 4:        -0.26666004        -0.00004054         0.00069873  

Iteration:    3   Subspace Size:   27
Root: 1:        -0.38081227        -0.00000033         0.00005390  
Root: 2:        -0.29700199        -0.00000320         0.00016945  
Root: 3:        -0.28396260        -0.00000090         0.00010250  
Root: 4:        -0.26666134        -0.00000129         0.00012402  

Iteration:    4   Subspace Size:   31
Root: 1:        -0.38081227        -0.00000000         0.00000780  
Root: 2:        -0.29700207        -0.00000008         0.00002881  
Root: 3:        -0.28396263        -0.00000002         0.00001994  
Root: 4:        -0.26666137        -0.00000004         0.00002783  

Iteration:    5   Subspace Size:   35
Root: 1:        -0.38081227        -0.00000000         0.00000086  Converged
Root: 2:        -0.29700207        -0.00000000         0.00000493  
Root: 3:        -0.28396263        -0.00000000         0.00000347  
Root: 4:        -0.26666138        -0.00000000         0.00000725  

Iteration:    6   Subspace Size:   38
Root: 1:        -0.38081227        -0.00000000         0.00000086  Converged
Root: 2:        -0.29700207        -0.00000000         0.00000084  Converged
Root: 3:        -0.28396263        -0.00000000         0.00000065  Converged
Root: 4:        -0.26666138        -0.00000000         0.00000168  

Iteration:    7   Subspace Size:   39
Root: 1:        -0.38081227        -0.00000000         0.00000083  Converged
Root: 2:        -0.29700207        -0.00000000         0.00000081  Converged
Root: 3:        -0.28396263         0.00000000         0.00000065  Converged
Root: 4:        -0.26666138        -0.00000000         0.00000037  Converged

Davidson converged in 7 iterations
39 sigma vectors were formed

  Root   Mult.   Total Energy (a.u.)   Ex. Energy (a.u.)     Ex. Energy (eV)     Ex. Energy (nm)        Osc. (a.u.)  
-------------------------------------------------------------------------------------------------------------------
     1  triplet       -779.11824854
     2  singlet       -779.11669711          0.00155144          0.04221677      29368.47284485          0.00000000
     3  singlet       -779.11335230          0.00489625          0.13323362       9305.77568894          0.00000000
     4  singlet       -779.04900110          0.06924745          1.88431861        657.97906977          0.00000000
     5  triplet       -779.03443834          0.08381020          2.28059124        543.64946534          0.31800108
     6  singlet       -779.03048063          0.08776792          2.38828617        519.13469370          0.00000000
     7  triplet       -779.02139890          0.09684965          2.63541251        470.45470164          0.00108509
     8  triplet       -779.00409765          0.11415090          3.10620343        399.15035680          0.00147008

Triplet  1: Largest CI coefficients:
  63  &  64 :  open  :   0.703272
  64  &  63 :  open  :  -0.703272

Singlet  2: Largest CI coefficients:
  63  &  64 :  open  :   0.636583
  64  &  63 :  open  :   0.636583
  64  &  64 : closed :   0.416553

Singlet  3: Largest CI coefficients:
  64  &  64 : closed :   0.896808
  63  &  64 :  open  :  -0.295348
  64  &  63 :  open  :  -0.295348

Singlet  4: Largest CI coefficients:
  63  &  63 : closed :   0.932371
  62  &  63 :  open  :  -0.231572
  63  &  62 :  open  :  -0.231572

Triplet  5: Largest CI coefficients:
  62  &  63 :  open  :   0.696111
  63  &  62 :  open  :  -0.696111
  61  &  63 :  open  :   0.103595
  63  &  61 :  open  :  -0.103595

Singlet  6: Largest CI coefficients:
  62  &  63 :  open  :  -0.656585
  63  &  62 :  open  :  -0.656585
  63  &  63 : closed :  -0.334315

Triplet  7: Largest CI coefficients:
  62  &  64 :  open  :  -0.669871
  64  &  62 :  open  :   0.669871
  61  &  62 :  open  :   0.165624
  62  &  61 :  open  :  -0.165624
  61  &  64 :  open  :   0.129130
  64  &  61 :  open  :  -0.129130

Triplet  8: Largest CI coefficients:
  61  &  64 :  open  :  -0.687575
  64  &  61 :  open  :   0.687575
  62  &  64 :  open  :  -0.106035
  64  &  62 :  open  :   0.106035
  61  &  62 :  open  :   0.100483
  62  &  61 :  open  :  -0.100483

Singlet state dipole moments:

  Root       Dx         Dy         Dz         |D|  (Debye)
------------------------------------------------------------
     1    -9.7973     2.7791    -0.9133    10.2247
     2     2.9758     2.7424    -0.5823     4.0884
     3   -26.5852     3.0037    -0.6107    26.7613
     4   -13.7678    -0.0780    -1.6358    13.8649

Triplet state dipole moments:

  Root       Dx         Dy         Dz         |D|  (Debye)
------------------------------------------------------------
     1   -12.1810     3.0650    -0.7640    12.5839
     2   -10.7570    -1.3535    -2.0151    11.0275
     3     4.7185    -0.8618    -1.5757     5.0487
     4     1.4008     1.0406    -0.1708     1.7534

Transition dipole moments between singlet states:

    Transition       Tx         Ty         Tz         |T| (a.u.)
------------------------------------------------------------------
     1 ->    2     2.3815    -0.1364    -0.0390     2.3857
     1 ->    3    -0.0026    -0.1199    -0.0492     0.1296
     1 ->    4    -0.0852     0.0880     0.0656     0.1390
     2 ->    3     0.2681     0.0320     0.0118     0.2703
     2 ->    4    -0.1098    -0.0214    -0.0243     0.1144
     3 ->    4     2.5886    -0.9554    -0.2971     2.7752

Transition dipole moments between triplet states:

    Transition       Tx         Ty         Tz         |T| (a.u.)
------------------------------------------------------------------
     1 ->    2    -0.0039     0.0068     0.0415     0.0422
     1 ->    3     0.1539    -0.1297    -0.0476     0.2068
     1 ->    4     0.4840    -0.0298     0.0615     0.4888
     2 ->    3 in gcp call
 n=          31
 coors(1) =   -9.59344207517164      -0.688583805605046     
 -8.656809535802586E-002
 coors(2) =   -9.25449654552672      -0.374217796380277     
   2.46084526172134     
 elements:            7           6
 gcp_e =   0.000000000000000E+000
 echo:  F
 pbc:  F
 method =pbeh3c              
 in gcp call
 n=          31
 coors(1) =   -9.59344207517164      -0.688583805605046     
 -8.656809535802586E-002
 coors(2) =   -9.25449654552672      -0.374217796380277     
   2.46084526172134     
 elements:            7           6
 gcp_e =   0.000000000000000E+000
 echo:  F
 pbc:  F
 method =pbeh3c              
     0.7615     0.0752     0.0647     0.7679
     2 ->    4     0.2318    -0.0067     0.0092     0.2321
     3 ->    4     0.7254    -0.6241    -0.3256     1.0108

Magnetic transition dipole moments and rotational strengths:

 Transition      Lx         Ly         Lz       R(len)     R(vel) (a.u.)
------------------------------------------------------------------------
 1 ->    2     0.3274     0.2288    -0.2375    -0.7578     0.0038
 1 ->    3    -0.3084    -0.3109     0.1613    -0.0301     0.0063
 1 ->    4    -0.0431    -0.2194    -0.2250     0.0304    -0.0096

Electric transition quadrupole moments (Cartesian):

 Transition      Qxy        Qxz        Qyz        Qxx        Qyy        Qzz       norm (a.u.)
----------------------------------------------------------------------------------------------
 1 ->    2     0.1751     0.0806     0.1899    -6.9197     0.1186     0.0403     6.9261
 1 ->    3     0.0769     0.1202     0.1765     0.6977     0.0797     0.1282     0.7490
 1 ->    4    -0.0066    -0.3165    -0.0234     1.7456    -0.3935     0.0416     1.8178


Building Xtilde...

Building Z-vector RHS...

 Generating 2nd functional diffs
Solving CPSCF equations
Using DIIS solver

 Iter         Residual      
------  --------------------
    1      3.513665973475
    2      8.944705405924
    3      0.660028922465
    4      0.063165490830
    5      0.019565432329
    6      0.010773187520
    7      0.004318523188
    8      0.002757507676
    9      0.001623984512
   10      0.000574230176
   11      0.000223446993
   12      0.000080006244
   13      0.000040397862
   14      0.000014770303
   15      0.000007941682
   16      0.000002679290
   17      0.000001200489
   18      0.000000643343

CPSCF converged

Building X...

Computing grad Generating 2nd functional diffs
 Generating 2nd functional diffs
Building Xtilde...

Building Z-vector RHS...

 Generating 2nd functional diffs
Solving CPSCF equations
Using DIIS solver

 Iter         Residual      
------  --------------------
    1      5.155843289606
    2     13.160130977981
    3      0.939798449322
    4      0.132770014404
    5      0.042225126376
    6      0.017414509362
    7      0.004267260125
    8      0.002886550706
    9      0.001658770638
   10      0.000575853199
   11      0.000262148125
   12      0.000123508506
   13      0.000086144277
   14      0.000025554599
   15      0.000010576009
   16      0.000005404665
   17      0.000001261924
   18      0.000000485581

CPSCF converged

Building X...

Computing grad Generating 2nd functional diffs
 Generating 2nd functional diffs
Building Xtilde...

Building Z-vector RHS...

 Generating 2nd functional diffs
Solving CPSCF equations
Using DIIS solver

 Iter         Residual      
------  --------------------
    1      0.930681269783
    2      1.717674964070
    3      0.443650966349
    4      0.064194921182
    5      0.026316130106
    6      0.007608132908
    7      0.004760033351
    8      0.002349348187
    9      0.001072396590
   10      0.000203977357
   11      0.000127381737
   12      0.000040934860
   13      0.000020231690
   14      0.000015217207
   15      0.000008165643
   16      0.000003151606
   17      0.000001325938
   18      0.000000817393

CPSCF converged

Building X...

 Generating 2nd functional diffs
 Generating 2nd functional diffs
Lower state energy:      -779.1166971061
Upper state energy:      -779.1133522978
Energy difference:          0.0033448082
 Energy calculation finished, energy:  0.000000000E+00

Converting Cartesians to HDLC

Converting Cartesians to HDLC

Converting Cartesians to HDLC
 in dlf_makehessian...
Updating Hessian with the BFGS update, No    13
Testing convergence  in cycle   14
    Energy  0.0000E+00 Target: 1.0000E-05 converged?  yes
  Max step  1.2915E+00 Target: 4.0000E-04 converged?   no
  RMS step  1.4030E-01 Target: 2.6667E-04 converged?   no
  Max grad  3.8404E-02 Target: 1.0000E-04 converged?   no
  RMS grad  7.7561E-03 Target: 6.6667E-05 converged?   no

Converting HDLC to Cartesians
 in gcp call
 n=          31
 coors(1) =   -9.69019996401658      -0.568154113471286     
 -2.972013190711349E-002
 coors(2) =   -9.25138398679095      -0.286729149415817     
   2.50825370239515     
 elements:            7           6
 gcp_e =    1.00000000000000     
 echo:  F
 pbc:  F
 method =pbeh3c              
DFTD Energy:    -0.0202035 hartree
gCP Energy:     0.0500203 hartree
| Total AOs: 314    Total MOs: 296
Setting up the DFT grid...
| time to set the grid = 0.06 s
DFT grid points: 357064 (11518 points/atom)

                      *** Start SCF Iterations ***

 Iter     DIIS Error       Energy change      Electrons        XC Energy           Energy        Time(s)
----------------------------------------------------------------------------------------------------------
Initial temperature is 0.250000
| Skip purify step
|    1     0.0485413032    -778.7525984193   125.9718752989   -64.3859937763    -778.7525984193     0.83  
|    2     0.1485592768      +7.8477585216   125.9999995623   -63.7642678523    -770.9048398977     0.83  
|    3     0.0252207315      -0.7517087012   126.0000000615   -63.7331260228    -771.6565485989     0.83  
|    4     0.0224808707      -0.0208717687   125.9999998392   -63.7995364408    -771.6774203676     0.81  
|    5     0.0053030012      -0.0257281053   126.0000003356   -63.8155167165    -771.7031484729     0.80  
|    6     0.0041748178      -0.0008618494   126.0000003763   -63.8117383780    -771.7040103223     0.79  
|    7     0.0006598801      -0.0006143226   126.0000004167   -63.8140205401    -771.7046246449     0.77  
|    8     0.0007477751      -0.0000342535   126.0000004298   -63.8155334110    -771.7046588984     0.76  
|    9     0.0001607624      -0.0000126762   126.0000004490   -63.8155187955    -771.7046715747     0.85  
|   10     0.0001064324      -0.0000025008   126.0000004489   -63.8154893953    -771.7046740755     0.74  
|   11     0.0000181964      -0.0000003862   126.0000004535   -63.8154631571    -771.7046744618     0.72  
----------------------------------------------------------------------------------------------------------
FINAL ENERGY: -771.7046744618 a.u.
Fractional Occupation Entropy: 0.0000000000
Mermin Free Energy:            -771.7046744618
DISPERSION CONTRIBUTION TO ENERGY: -0.0202035283 a.u.
GCP BSSE CORRECTION: 0.0500202974 a.u.
HOMO-LUMO GAP: 0.824 eV
CENTER OF MASS: {-0.027626, -0.371179, 0.445972} ANGS
DIPOLE MOMENT: {-5.692246, 3.442669, -1.619524} (|D| = 6.846641) DEBYE
Writing out molden info

Running Mulliken population analysis...


  Restricted hh-TDA Parameters
--------------------------------------------
Number of occupied orbitals:            64
Number of virtual orbitals:            232
Number of molecular orbitals:          296
Number of basis functions:             314
Multiplicity of target state:      singlet

 Generating 2nd functional diffs
Reference energy:             -778.7509527496
Number of electrons:           128.0000004604
XC energy:                     -65.1288122910

      Davidson Diagonalization Parameters
-----------------------------------------------
Number of roots to find:                    4
Number of guess vectors:                   15
Maximum subspace size:                    300
Number of vectors to save:                  4
Collapse vectors per root:                  2
Number of CSFs:                          2080
Maximum Davidson iterations:              500
Residual convergence:                 1.0e-06
Orthogonality tolerance:              1.0e-12
Use incremental sigma vectors:             No

Davidson memory usage:  12.89 MB

Guess Vectors:
  64 &  64 : closed :    -0.483488
  64 &  63 :  open  :    -0.446821
  63 &  63 : closed :    -0.410155
  64 &  62 :  open  :    -0.382744
  64 &  61 :  open  :    -0.350677
  63 &  62 :  open  :    -0.346078
  63 &  61 :  open  :    -0.314011
  62 &  62 : closed :    -0.282000
  64 &  59 :  open  :    -0.279846
  64 &  60 :  open  :    -0.277590
  62 &  61 :  open  :    -0.249933
  64 &  58 :  open  :    -0.244333
  63 &  59 :  open  :    -0.243180
  63 &  60 :  open  :    -0.240924
  64 &  57 :  open  :    -0.234164

  Root           Eigenvalue       Energy Change        Residual
-------------------------------------------------------------------
Iteration:    0   Subspace Size:   15
Root: 1:        -0.37090939        -0.37090939         0.02622793  
Root: 2:        -0.36573999        -0.36573999         0.05368101  
Root: 3:        -0.29720605        -0.29720605         0.05048040  
Root: 4:        -0.28704481        -0.28704481         0.02353460  

Iteration:    1   Subspace Size:   19
Root: 1:        -0.37227604        -0.00136665         0.00428498  
Root: 2:        -0.37075443        -0.00501444         0.01006226  
Root: 3:        -0.30189048        -0.00468443         0.00865290  
Root: 4:        -0.28833691        -0.00129210         0.00636014  

Iteration:    2   Subspace Size:   23
Root: 1:        -0.37231769        -0.00004165         0.00098196  
Root: 2:        -0.37092379        -0.00016936         0.00195691  
Root: 3:        -0.30204118        -0.00015071         0.00259049  
Root: 4:        -0.28841944        -0.00008253         0.00179028  

Iteration:    3   Subspace Size:   27
Root: 1:        -0.37231966        -0.00000196         0.00018850  
Root: 2:        -0.37093043        -0.00000664         0.00037122  
Root: 3:        -0.30205534        -0.00001416         0.00046380  
Root: 4:        -0.28842619        -0.00000675         0.00031925  

Iteration:    4   Subspace Size:   31
Root: 1:        -0.37231972        -0.00000006         0.00003166  
Root: 2:        -0.37093063        -0.00000019         0.00007217  
Root: 3:        -0.30205571        -0.00000037         0.00008710  
Root: 4:        -0.28842642        -0.00000022         0.00008584  

Iteration:    5   Subspace Size:   35
Root: 1:        -0.37231972        -0.00000000         0.00000437  
Root: 2:        -0.37093063        -0.00000001         0.00001040  
Root: 3:        -0.30205572        -0.00000001         0.00001578  
Root: 4:        -0.28842643        -0.00000001         0.00001700  

Iteration:    6   Subspace Size:   39
Root: 1:        -0.37231972        -0.00000000         0.00000059  Converged
Root: 2:        -0.37093063        -0.00000000         0.00000175  
Root: 3:        -0.30205573        -0.00000000         0.00000254  
Root: 4:        -0.28842643        -0.00000000         0.00000409  

Iteration:    7   Subspace Size:   42
Root: 1:        -0.37231972        -0.00000000         0.00000046  Converged
Root: 2:        -0.37093063        -0.00000000         0.00000024  Converged
Root: 3:        -0.30205573        -0.00000000         0.00000042  Converged
Root: 4:        -0.28842643        -0.00000000         0.00000073  Converged

Davidson converged in 7 iterations
42 sigma vectors were formed

      Davidson Diagonalization Parameters
-----------------------------------------------
Number of roots to find:                    4
Number of guess vectors:                   15
Maximum subspace size:                    300
Number of vectors to save:                  4
Collapse vectors per root:                  2
Number of CSFs:                          2016
Maximum Davidson iterations:              500
Residual convergence:                 1.0e-06
Orthogonality tolerance:              1.0e-12
Use incremental sigma vectors:             No

Davidson memory usage:  12.58 MB

Guess Vectors:
  64 &  63 :  open  :    -0.446821
  64 &  62 :  open  :    -0.382744
  64 &  61 :  open  :    -0.350677
  63 &  62 :  open  :    -0.346078
  63 &  61 :  open  :    -0.314011
  64 &  59 :  open  :    -0.279846
  64 &  60 :  open  :    -0.277590
  62 &  61 :  open  :    -0.249933
  64 &  58 :  open  :    -0.244333
  63 &  59 :  open  :    -0.243180
  63 &  60 :  open  :    -0.240924
  64 &  57 :  open  :    -0.234164
  64 &  56 :  open  :    -0.222388
  64 &  55 :  open  :    -0.214346
  63 &  58 :  open  :    -0.207667

  Root           Eigenvalue       Energy Change        Residual
-------------------------------------------------------------------
Iteration:    0   Subspace Size:   15
Root: 1:        -0.37331790        -0.37331790         0.02217409  
Root: 2:        -0.28807672        -0.28807672         0.02047271  
Root: 3:        -0.27590795        -0.27590795         0.02389121  
Root: 4:        -0.25907039        -0.25907039         0.02380839  

Iteration:    1   Subspace Size:   19
Root: 1:        -0.37433910        -0.00102120         0.00273586  
Root: 2:        -0.28912985        -0.00105313         0.00485151  
Root: 3:        -0.27730673        -0.00139878         0.00480372  
Root: 4:        -0.26078747        -0.00171707         0.00484117  

Iteration:    2   Subspace Size:   23
Root: 1:        -0.37435720        -0.00001810         0.00040330  
Root: 2:        -0.28918465        -0.00005480         0.00113670  
Root: 3:        -0.27735938        -0.00005264         0.00074115  
Root: 4:        -0.26083862        -0.00005115         0.00092060  

Iteration:    3   Subspace Size:   27
Root: 1:        -0.37435751        -0.00000031         0.00004904  
Root: 2:        -0.28918791        -0.00000325         0.00016691  
Root: 3:        -0.27736060        -0.00000123         0.00015136  
Root: 4:        -0.26084092        -0.00000229         0.00017342  

Iteration:    4   Subspace Size:   31
Root: 1:        -0.37435751        -0.00000000         0.00000742  
Root: 2:        -0.28918798        -0.00000007         0.00003144  
Root: 3:        -0.27736065        -0.00000005         0.00002502  
Root: 4:        -0.26084099        -0.00000007         0.00003344  

Iteration:    5   Subspace Size:   35
Root: 1:        -0.37435751        -0.00000000         0.00000085  Converged
Root: 2:        -0.28918798        -0.00000000         0.00000557  
Root: 3:        -0.27736066        -0.00000000         0.00000382  
Root: 4:        -0.26084099        -0.00000000         0.00000763  

Iteration:    6   Subspace Size:   38
Root: 1:        -0.37435751        -0.00000000         0.00000084  Converged
Root: 2:        -0.28918798        -0.00000000         0.00000092  Converged
Root: 3:        -0.27736066        -0.00000000         0.00000069  Converged
Root: 4:        -0.26084099        -0.00000000         0.00000160  

Iteration:    7   Subspace Size:   39
Root: 1:        -0.37435751        -0.00000000         0.00000080  Converged
Root: 2:        -0.28918798        -0.00000000         0.00000086  Converged
Root: 3:        -0.27736066        -0.00000000         0.00000069  Converged
Root: 4:        -0.26084099        -0.00000000         0.00000032  Converged

Davidson converged in 7 iterations
39 sigma vectors were formed

  Root   Mult.   Total Energy (a.u.)   Ex. Energy (a.u.)     Ex. Energy (eV)     Ex. Energy (nm)        Osc. (a.u.)  
-------------------------------------------------------------------------------------------------------------------
     1  triplet       -779.12531026
     2  singlet       -779.12327247          0.00203780          0.05545121      22359.15327275          0.00000000
     3  singlet       -779.12188338          0.00342688          0.09325015      13295.87392317          0.00000000
     4  singlet       -779.05300848          0.07230179          1.96743146        630.18317662          0.00000000
     5  triplet       -779.04014073          0.08516953          2.31758052        534.97265687          0.05859125
     6  singlet       -779.03937918          0.08593108          2.33830335        530.23154957          0.00000000
     7  triplet       -779.02831341          0.09699686          2.63941838        469.74068910          0.00174141
     8  triplet       -779.01179374          0.11351653          3.08894130        401.38095431          0.00037305

Triplet  1: Largest CI coefficients:
  63  &  64 :  open  :  -0.703144
  64  &  63 :  open  :   0.703144

Singlet  2: Largest CI coefficients:
  63  &  64 :  open  :   0.690578
  64  &  63 :  open  :   0.690578
  64  &  64 : closed :   0.174467

Singlet  3: Largest CI coefficients:
  64  &  64 : closed :  -0.972764
  63  &  64 :  open  :   0.124299
  64  &  63 :  open  :   0.124299

Singlet  4: Largest CI coefficients:
  63  &  63 : closed :  -0.991118

Triplet  5: Largest CI coefficients:
  62  &  63 :  open  :   0.691287
  63  &  62 :  open  :  -0.691287
  61  &  63 :  open  :   0.107359
  63  &  61 :  open  :  -0.107359

Singlet  6: Largest CI coefficients:
  62  &  63 :  open  :  -0.692131
  63  &  62 :  open  :  -0.692131
  61  &  63 :  open  :  -0.113811
  63  &  61 :  open  :  -0.113811

Triplet  7: Largest CI coefficients:
  62  &  64 :  open  :   0.659553
  64  &  62 :  open  :  -0.659553
  61  &  64 :  open  :  -0.164817
  64  &  61 :  open  :   0.164817
  61  &  62 :  open  :  -0.163974
  62  &  61 :  open  :   0.163974

Triplet  8: Largest CI coefficients:
  61  &  64 :  open  :   0.680453
  64  &  61 :  open  :  -0.680453
  62  &  64 :  open  :   0.140971
  64  &  62 :  open  :  -0.140971
  61  &  62 :  open  :  -0.111884
  62  &  61 :  open  :   0.111884

Singlet state dipole moments:

  Root       Dx         Dy         Dz         |D|  (Debye)
------------------------------------------------------------
     1   -12.0389     3.0414    -0.9388    12.4526
     2     4.5175     2.2829    -0.9458     5.1492
     3   -29.3463     4.8013    -0.2255    29.7373
     4   -10.1523    -1.5708    -2.0263    10.4710

Triplet state dipole moments:

  Root       Dx         Dy         Dz         |D|  (Debye)
------------------------------------------------------------
     1   -12.3973     3.1737    -0.8642    12.8262
     2    -9.9297    -1.5153    -2.0136    10.2445
     3     4.3263    -1.1849    -1.7150     4.8023
     4     1.1828     0.7041    -0.3551     1.4216

Transition dipole moments between singlet states:

    Transition       Tx         Ty         Tz         |T| (a.u.)
------------------------------------------------------------------
     1 ->    2    -1.0042     0.1375     0.0670     1.0158
     1 ->    3    -0.0636     0.1371     0.0640     0.1641
     1 ->    4    -0.0339     0.0457     0.0412     0.0702
     2 ->    3     0.2610    -0.0053     0.0006     0.2611
     2 ->    4     0.0064     0.0103     0.0143     0.0188
     3 ->    4     0.4915     0.0718     0.0003     0.4967

Transition dipole moments between triplet states:

    Transition       Tx         Ty         Tz         |T| (a.u.)
------------------------------------------------------------------
     1 ->    2     0.0698    -0.0339    -0.0417     0.0881
     1 ->    3    -0.2803    -0.0703    -0.0418     0.2920
     1 ->    4     0.3870    -0.0321     0.0479     0.3913
     2 ->    3    -0.9379    -0.0534    -0.0499  in gcp call
 n=          31
 coors(1) =   -9.69019996401658      -0.568154113471286     
 -2.972013190711349E-002
 coors(2) =   -9.25138398679095      -0.286729149415817     
   2.50825370239515     
 elements:            7           6
 gcp_e =   0.000000000000000E+000
 echo:  F
 pbc:  F
 method =pbeh3c              
 in gcp call
 n=          31
 coors(1) =   -9.69019996401658      -0.568154113471286     
 -2.972013190711349E-002
 coors(2) =   -9.25138398679095      -0.286729149415817     
   2.50825370239515     
 elements:            7           6
 gcp_e =   0.000000000000000E+000
 echo:  F
 pbc:  F
 method =pbeh3c              
    0.9407
     2 ->    4    -0.3420     0.0538     0.0104     0.3463
     3 ->    4     1.0135    -0.7215    -0.3558     1.2940

Magnetic transition dipole moments and rotational strengths:

 Transition      Lx         Ly         Lz       R(len)     R(vel) (a.u.)
------------------------------------------------------------------------
 1 ->    2    -0.3446    -0.1892     0.2524    -0.3369     0.0003
 1 ->    3     0.3039     0.1694    -0.2533     0.0123    -0.0016
 1 ->    4    -0.1346    -0.3799    -0.0960     0.0167    -0.0067

Electric transition quadrupole moments (Cartesian):

 Transition      Qxy        Qxz        Qyz        Qxx        Qyy        Qzz       norm (a.u.)
----------------------------------------------------------------------------------------------
 1 ->    2    -0.2729    -0.3617    -0.2332     2.5645    -0.1224    -0.1477     2.6217
 1 ->    3    -0.0877    -0.2471    -0.2144     0.0315    -0.2807    -0.0960     0.4513
 1 ->    4     0.1032    -0.2390     0.0321     1.6486    -0.3330     0.0372     1.7026


Building Xtilde...

Building Z-vector RHS...

 Generating 2nd functional diffs
Solving CPSCF equations
Using DIIS solver

 Iter         Residual      
------  --------------------
    1      3.409441784403
    2      8.481454360455
    3      0.676633154796
    4      0.066333148756
    5      0.020394211470
    6      0.010002109951
    7      0.004070741205
    8      0.001727212499
    9      0.001027165552
   10      0.000373352295
   11      0.000196471312
   12      0.000077578768
   13      0.000047339031
   14      0.000012468597
   15      0.000006297963
   16      0.000001861038
   17      0.000000849330

CPSCF converged

Building X...

Computing grad Generating 2nd functional diffs
 Generating 2nd functional diffs
Building Xtilde...

Building Z-vector RHS...

 Generating 2nd functional diffs
Solving CPSCF equations
Using DIIS solver

 Iter         Residual      
------  --------------------
    1      5.456616085778
    2     13.626849425157
    3      1.019355289820
    4      0.144300115467
    5      0.048386964380
    6      0.018945092258
    7      0.003856159298
    8      0.002373538110
    9      0.000983208413
   10      0.000444783950
   11      0.000160139487
   12      0.000092932136
   13      0.000060878353
   14      0.000022761527
   15      0.000009877808
   16      0.000003928939
   17      0.000001225063
   18      0.000000647222

CPSCF converged

Building X...

Computing grad Generating 2nd functional diffs
 Generating 2nd functional diffs
Building Xtilde...

Building Z-vector RHS...

 Generating 2nd functional diffs
Solving CPSCF equations
Using DIIS solver

 Iter         Residual      
------  --------------------
    1      0.368315753006
    2      0.579900701471
    3      0.174743363964
    4      0.030382015824
    5      0.016582462093
    6      0.007142347714
    7      0.003776662317
    8      0.001207232260
    9      0.000485327645
   10      0.000108285839
   11      0.000056154393
   12      0.000021119151
   13      0.000010596662
   14      0.000005872708
   15      0.000004744045
   16      0.000001234606
   17      0.000000582333

CPSCF converged

Building X...

 Generating 2nd functional diffs
 Generating 2nd functional diffs
Lower state energy:      -779.1232724692
Upper state energy:      -779.1218833837
Energy difference:          0.0013890855
 Energy calculation finished, energy:  0.000000000E+00

Converting Cartesians to HDLC

Converting Cartesians to HDLC

Converting Cartesians to HDLC
 in dlf_makehessian...
Updating Hessian with the BFGS update, No    14
Testing convergence  in cycle   15
    Energy  0.0000E+00 Target: 1.0000E-05 converged?  yes
  Max step  7.1033E-01 Target: 4.0000E-04 converged?   no
  RMS step  8.3134E-02 Target: 2.6667E-04 converged?   no
  Max grad  3.0478E-02 Target: 1.0000E-04 converged?   no
  RMS grad  6.2830E-03 Target: 6.6667E-05 converged?   no

Converting HDLC to Cartesians
 in gcp call
 n=          31
 coors(1) =   -9.77396882364115      -0.422406397629737     
  3.995332684573756E-002
 coors(2) =   -9.19919148821208      -0.213182628856207     
   2.56164236791169     
 elements:            7           6
 gcp_e =    1.00000000000000     
 echo:  F
 pbc:  F
 method =pbeh3c              
DFTD Energy:    -0.0201415 hartree
gCP Energy:     0.0496844 hartree
| Total AOs: 314    Total MOs: 296
Setting up the DFT grid...
| time to set the grid = 0.06 s
DFT grid points: 357122 (11520 points/atom)

                      *** Start SCF Iterations ***

 Iter     DIIS Error       Energy change      Electrons        XC Energy           Energy        Time(s)
----------------------------------------------------------------------------------------------------------
Initial temperature is 0.250000
| Skip purify step
|    1     0.0561694237    -778.7223389122   125.9361066663   -64.3669948914    -778.7223389122     0.83  
|    2     0.1054916432      +7.7968264956   125.9999929237   -63.7542645426    -770.9255124167     0.83  
|    3     0.0265467428      -0.7389898775   125.9999926590   -63.7306910337    -771.6645022942     0.82  
|    4     0.0239698642      -0.0234989981   125.9999899670   -63.7970142153    -771.6880012923     0.83  
|    5     0.0052649246      -0.0267233490   125.9999917828   -63.8099501729    -771.7147246412     0.79  
|    6     0.0039136464      -0.0008160554   125.9999915168   -63.8043002458    -771.7155406966     0.79  
|    7     0.0006764350      -0.0005281788   125.9999915736   -63.8065173749    -771.7160688754     0.78  
|    8     0.0006946183      -0.0000296829   125.9999915705   -63.8076253698    -771.7160985583     0.75  
|    9     0.0001918761      -0.0000110640   125.9999915675   -63.8075322462    -771.7161096224     0.85  
|   10     0.0000823070      -0.0000018409   125.9999915629   -63.8075514093    -771.7161114632     0.73  
|   11     0.0000161321      -0.0000003031   125.9999915577   -63.8075165193    -771.7161117663     0.72  
----------------------------------------------------------------------------------------------------------
FINAL ENERGY: -771.7161117663 a.u.
Fractional Occupation Entropy: 0.0000000000
Mermin Free Energy:            -771.7161117663
DISPERSION CONTRIBUTION TO ENERGY: -0.0201414610 a.u.
GCP BSSE CORRECTION: 0.0496844166 a.u.
HOMO-LUMO GAP: 0.842 eV
CENTER OF MASS: {-0.014532, -0.409147, 0.425240} ANGS
DIPOLE MOMENT: {-6.044645, 4.301812, -1.179589} (|D| = 7.512306) DEBYE
Writing out molden info

Running Mulliken population analysis...


  Restricted hh-TDA Parameters
--------------------------------------------
Number of occupied orbitals:            64
Number of virtual orbitals:            232
Number of molecular orbitals:          296
Number of basis functions:             314
Multiplicity of target state:      singlet

 Generating 2nd functional diffs
Reference energy:             -778.7648719169
Number of electrons:           127.9999914243
XC energy:                     -65.1206983331

      Davidson Diagonalization Parameters
-----------------------------------------------
Number of roots to find:                    4
Number of guess vectors:                   15
Maximum subspace size:                    300
Number of vectors to save:                  4
Collapse vectors per root:                  2
Number of CSFs:                          2080
Maximum Davidson iterations:              500
Residual convergence:                 1.0e-06
Orthogonality tolerance:              1.0e-12
Use incremental sigma vectors:             No

Davidson memory usage:  12.89 MB

Guess Vectors:
  64 &  64 : closed :    -0.475576
  64 &  63 :  open  :    -0.439179
  63 &  63 : closed :    -0.402782
  64 &  62 :  open  :    -0.371564
  64 &  61 :  open  :    -0.345825
  63 &  62 :  open  :    -0.335167
  63 &  61 :  open  :    -0.309428
  64 &  59 :  open  :    -0.278371
  64 &  60 :  open  :    -0.270953
  62 &  62 : closed :    -0.267552
  63 &  59 :  open  :    -0.241974
  62 &  61 :  open  :    -0.241813
  64 &  58 :  open  :    -0.236455
  63 &  60 :  open  :    -0.234556
  64 &  57 :  open  :    -0.226381

  Root           Eigenvalue       Energy Change        Residual
-------------------------------------------------------------------
Iteration:    0   Subspace Size:   15
Root: 1:        -0.36190356        -0.36190356         0.02659201  
Root: 2:        -0.35684717        -0.35684717         0.05441080  
Root: 3:        -0.29237628        -0.29237628         0.04645606  
Root: 4:        -0.27393415        -0.27393415         0.03076739  

Iteration:    1   Subspace Size:   19
Root: 1:        -0.36332532        -0.00142176         0.00378202  
Root: 2:        -0.36207520        -0.00522803         0.01024468  
Root: 3:        -0.29647943        -0.00410315         0.00811446  
Root: 4:        -0.27586944        -0.00193529         0.00719245  

Iteration:    2   Subspace Size:   23
Root: 1:        -0.36335936        -0.00003404         0.00086283  
Root: 2:        -0.36225163        -0.00017643         0.00210641  
Root: 3:        -0.29661666        -0.00013723         0.00215615  
Root: 4:        -0.27597568        -0.00010624         0.00210972  

Iteration:    3   Subspace Size:   27
Root: 1:        -0.36336083        -0.00000147         0.00016116  
Root: 2:        -0.36225906        -0.00000743         0.00039799  
Root: 3:        -0.29662654        -0.00000987         0.00044039  
Root: 4:        -0.27598523        -0.00000955         0.00037884  

Iteration:    4   Subspace Size:   31
Root: 1:        -0.36336088        -0.00000005         0.00002524  
Root: 2:        -0.36225928        -0.00000022         0.00007218  
Root: 3:        -0.29662691        -0.00000038         0.00010148  
Root: 4:        -0.27598551        -0.00000028         0.00007909  

Iteration:    5   Subspace Size:   35
Root: 1:        -0.36336088        -0.00000000         0.00000385  
Root: 2:        -0.36225928        -0.00000001         0.00001107  
Root: 3:        -0.29662693        -0.00000002         0.00001722  
Root: 4:        -0.27598552        -0.00000001         0.00001913  

Iteration:    6   Subspace Size:   39
Root: 1:        -0.36336088        -0.00000000         0.00000054  Converged
Root: 2:        -0.36225928        -0.00000000         0.00000167  
Root: 3:        -0.29662693        -0.00000000         0.00000289  
Root: 4:        -0.27598552        -0.00000000         0.00000404  

Iteration:    7   Subspace Size:   42
Root: 1:        -0.36336088        -0.00000000         0.00000043  Converged
Root: 2:        -0.36225928        -0.00000000         0.00000020  Converged
Root: 3:        -0.29662693        -0.00000000         0.00000050  Converged
Root: 4:        -0.27598552        -0.00000000         0.00000084  Converged

Davidson converged in 7 iterations
42 sigma vectors were formed

      Davidson Diagonalization Parameters
-----------------------------------------------
Number of roots to find:                    4
Number of guess vectors:                   15
Maximum subspace size:                    300
Number of vectors to save:                  4
Collapse vectors per root:                  2
Number of CSFs:                          2016
Maximum Davidson iterations:              500
Residual convergence:                 1.0e-06
Orthogonality tolerance:              1.0e-12
Use incremental sigma vectors:             No

Davidson memory usage:  12.58 MB

Guess Vectors:
  64 &  63 :  open  :    -0.439179
  64 &  62 :  open  :    -0.371564
  64 &  61 :  open  :    -0.345825
  63 &  62 :  open  :    -0.335167
  63 &  61 :  open  :    -0.309428
  64 &  59 :  open  :    -0.278371
  64 &  60 :  open  :    -0.270953
  63 &  59 :  open  :    -0.241974
  62 &  61 :  open  :    -0.241813
  64 &  58 :  open  :    -0.236455
  63 &  60 :  open  :    -0.234556
  64 &  57 :  open  :    -0.226381
  64 &  56 :  open  :    -0.216787
  64 &  55 :  open  :    -0.202337
  63 &  58 :  open  :    -0.200057

  Root           Eigenvalue       Energy Change        Residual
-------------------------------------------------------------------
Iteration:    0   Subspace Size:   15
Root: 1:        -0.36440645        -0.36440645         0.02230699  
Root: 2:        -0.27824682        -0.27824682         0.02081573  
Root: 3:        -0.26820116        -0.26820116         0.02541415  
Root: 4:        -0.25386095        -0.25386095         0.02455331  

Iteration:    1   Subspace Size:   19
Root: 1:        -0.36545872        -0.00105227         0.00278967  
Root: 2:        -0.27935350        -0.00110668         0.00499567  
Root: 3:        -0.26985239        -0.00165123         0.00549516  
Root: 4:        -0.25554270        -0.00168175         0.00611173  

Iteration:    2   Subspace Size:   23
Root: 1:        -0.36547758        -0.00001887         0.00041957  
Root: 2:        -0.27941229        -0.00005879         0.00114807  
Root: 3:        -0.26992169        -0.00006930         0.00093465  
Root: 4:        -0.25562678        -0.00008407         0.00125239  

Iteration:    3   Subspace Size:   27
Root: 1:        -0.36547793        -0.00000034         0.00005047  
Root: 2:        -0.27941554        -0.00000325         0.00017093  
Root: 3:        -0.26992366        -0.00000197         0.00016815  
Root: 4:        -0.25563067        -0.00000390         0.00021347  

Iteration:    4   Subspace Size:   31
Root: 1:        -0.36547793        -0.00000000         0.00000735  
Root: 2:        -0.27941561        -0.00000008         0.00003590  
Root: 3:        -0.26992372        -0.00000006         0.00002832  
Root: 4:        -0.25563077        -0.00000010         0.00004396  

Iteration:    5   Subspace Size:   35
Root: 1:        -0.36547793        -0.00000000         0.00000088  Converged
Root: 2:        -0.27941562        -0.00000000         0.00000583  
Root: 3:        -0.26992372        -0.00000000         0.00000467  
Root: 4:        -0.25563078        -0.00000000         0.00000885  

Iteration:    6   Subspace Size:   38
Root: 1:        -0.36547793        -0.00000000         0.00000084  Converged
Root: 2:        -0.27941562        -0.00000000         0.00000121  
Root: 3:        -0.26992372        -0.00000000         0.00000104  
Root: 4:        -0.25563078        -0.00000000         0.00000190  

Iteration:    7   Subspace Size:   41
Root: 1:        -0.36547793        -0.00000000         0.00000084  Converged
Root: 2:        -0.27941562        -0.00000000         0.00000020  Converged
Root: 3:        -0.26992372        -0.00000000         0.00000017  Converged
Root: 4:        -0.25563078        -0.00000000         0.00000037  Converged

Davidson converged in 7 iterations
41 sigma vectors were formed

  Root   Mult.   Total Energy (a.u.)   Ex. Energy (a.u.)     Ex. Energy (eV)     Ex. Energy (nm)        Osc. (a.u.)  
-------------------------------------------------------------------------------------------------------------------
     1  triplet       -779.13034985
     2  singlet       -779.12823280          0.00211705          0.05760787      21522.09861674          0.00000000
     3  singlet       -779.12713120          0.00321864          0.08758377      14156.07329116          0.00000000
     4  singlet       -779.06149885          0.06885100          1.87353075        661.76773753          0.00000000
     5  triplet       -779.04428753          0.08606231          2.34187431        529.42303677          0.00470031
     6  singlet       -779.04085744          0.08949241          2.43521199        509.13111976          0.00000000
     7  triplet       -779.03479564          0.09555421          2.60016191        476.83269282          0.00156867
     8  triplet       -779.02050270          0.10984715          2.98909257        414.78882847          0.00034415

Triplet  1: Largest CI coefficients:
  63  &  64 :  open  :  -0.702605
  64  &  63 :  open  :   0.702605

Singlet  2: Largest CI coefficients:
  63  &  64 :  open  :  -0.699191
  64  &  63 :  open  :  -0.699191

Singlet  3: Largest CI coefficients:
  64  &  64 : closed :  -0.984988

Singlet  4: Largest CI coefficients:
  63  &  63 : closed :  -0.945644
  62  &  63 :  open  :  -0.214169
  63  &  62 :  open  :  -0.214169

Triplet  5: Largest CI coefficients:
  62  &  63 :  open  :  -0.685873
  63  &  62 :  open  :   0.685873
  61  &  63 :  open  :  -0.132593
  63  &  61 :  open  :   0.132593

Singlet  6: Largest CI coefficients:
  62  &  63 :  open  :   0.647991
  63  &  62 :  open  :   0.647991
  63  &  63 : closed :  -0.298909
  61  &  63 :  open  :   0.135001
  63  &  61 :  open  :   0.135001
  62  &  64 :  open  :   0.104354
  64  &  62 :  open  :   0.104354

Triplet  7: Largest CI coefficients:
  62  &  64 :  open  :   0.638507
  64  &  62 :  open  :  -0.638507
  61  &  64 :  open  :  -0.237935
  64  &  61 :  open  :   0.237935
  61  &  62 :  open  :   0.149040
  62  &  61 :  open  :  -0.149040

Triplet  8: Largest CI coefficients:
  61  &  64 :  open  :  -0.657230
  64  &  61 :  open  :   0.657230
  62  &  64 :  open  :  -0.208276
  64  &  62 :  open  :   0.208276
  61  &  62 :  open  :  -0.136088
  62  &  61 :  open  :   0.136088

Singlet state dipole moments:

  Root       Dx         Dy         Dz         |D|  (Debye)
------------------------------------------------------------
     1   -12.4998     3.2154    -1.0129    12.9465
     2     4.3554     1.8235    -1.2311     4.8796
     3   -26.0736     4.6263    -0.5457    26.4865
     4   -12.3777    -0.9321    -1.6975    12.5283

Triplet state dipole moments:

  Root       Dx         Dy         Dz         |D|  (Debye)
------------------------------------------------------------
     1   -12.4885     3.2778    -0.9901    12.9494
     2    -9.3152    -1.6167    -1.8917     9.6419
     3     2.9760    -1.0022    -1.4930     3.4770
     4     1.5242    -0.1045    -0.6606     1.6645

Transition dipole moments between singlet states:

    Transition       Tx         Ty         Tz         |T| (a.u.)
------------------------------------------------------------------
     1 ->    2    -0.2613     0.1046     0.0520     0.2862
     1 ->    3    -0.0586     0.1336     0.0577     0.1569
     1 ->    4    -0.0644    -0.0032    -0.0233     0.0686
     2 ->    3     0.2575    -0.0241    -0.0030     0.2586
     2 ->    4     0.0828    -0.0250    -0.0166     0.0881
     3 ->    4    -2.9484     0.8684     0.2081     3.0807

Transition dipole moments between triplet states:

    Transition       Tx         Ty         Tz         |T| (a.u.)
------------------------------------------------------------------
     1 ->    2     0.1579    -0.0668    -0.0435     0.1769
     1 ->    3    -0.6933     0.0138    -0.0320     0.6941
     1 ->    4    -0.1740     0.0101    in gcp call
 n=          31
 coors(1) =   -9.77396882364115      -0.422406397629737     
  3.995332684573756E-002
 coors(2) =   -9.19919148821208      -0.213182628856207     
   2.56164236791169     
 elements:            7           6
 gcp_e =   0.000000000000000E+000
 echo:  F
 pbc:  F
 method =pbeh3c              
 in gcp call
 n=          31
 coors(1) =   -9.77396882364115      -0.422406397629737     
  3.995332684573756E-002
 coors(2) =   -9.19919148821208      -0.213182628856207     
   2.56164236791169     
 elements:            7           6
 gcp_e =   0.000000000000000E+000
 echo:  F
 pbc:  F
 method =pbeh3c              
 -0.0371     0.1782
     2 ->    3    -0.8732    -0.0393    -0.0347     0.8747
     2 ->    4     0.4665    -0.0869    -0.0196     0.4749
     3 ->    4    -1.3111     0.8624     0.3832     1.6154

Magnetic transition dipole moments and rotational strengths:

 Transition      Lx         Ly         Lz       R(len)     R(vel) (a.u.)
------------------------------------------------------------------------
 1 ->    2    -0.3669    -0.1259     0.2532    -0.0959     0.0001
 1 ->    3     0.2886    -0.0159    -0.2553     0.0338    -0.0064
 1 ->    4     0.1873     0.4223    -0.0268     0.0128    -0.0055

Electric transition quadrupole moments (Cartesian):

 Transition      Qxy        Qxz        Qyz        Qxx        Qyy        Qzz       norm (a.u.)
----------------------------------------------------------------------------------------------
 1 ->    2    -0.2289    -0.3623    -0.2518     0.0245    -0.1358    -0.1479     0.5366
 1 ->    3    -0.0148    -0.2579    -0.2329     0.2883    -0.4124    -0.0635     0.6149
 1 ->    4    -0.1630     0.1608    -0.0907    -1.1269     0.2048     0.0146     1.1716


Building Xtilde...

Building Z-vector RHS...

 Generating 2nd functional diffs
Solving CPSCF equations
Using DIIS solver

 Iter         Residual      
------  --------------------
    1      3.383554525871
    2      8.125361752730
    3      0.658264767899
    4      0.063836737429
    5      0.019732107134
    6      0.009095235848
    7      0.003738651522
    8      0.001426288682
    9      0.000387476259
   10      0.000162382335
   11      0.000052254319
   12      0.000033044410
   13      0.000020020870
   14      0.000007537413
   15      0.000004284773
   16      0.000001383101
   17      0.000000640053

CPSCF converged

Building X...

Computing grad Generating 2nd functional diffs
 Generating 2nd functional diffs
Building Xtilde...

Building Z-vector RHS...

 Generating 2nd functional diffs
Solving CPSCF equations
Using DIIS solver

 Iter         Residual      
------  --------------------
    1      5.422935349914
    2     13.116031579040
    3      0.984633729435
    4      0.136590331779
    5      0.045575608360
    6      0.018395648373
    7      0.003670108322
    8      0.002117886082
    9      0.000773313751
   10      0.000350247429
   11      0.000108402241
   12      0.000047941175
   13      0.000027714577
   14      0.000011236663
   15      0.000005497398
   16      0.000002054901
   17      0.000001026181
   18      0.000000352944

CPSCF converged

Building X...

Computing grad Generating 2nd functional diffs
 Generating 2nd functional diffs
Building Xtilde...

Building Z-vector RHS...

 Generating 2nd functional diffs
Solving CPSCF equations
Using DIIS solver

 Iter         Residual      
------  --------------------
    1      0.123493163822
    2      0.193784237641
    3      0.057225562189
    4      0.019772144925
    5      0.012345125879
    6      0.002833228797
    7      0.001223320493
    8      0.000710187309
    9      0.000245101562
   10      0.000096533635
   11      0.000024637230
   12      0.000013829948
   13      0.000005681924
   14      0.000003101932
   15      0.000002624198
   16      0.000000955658

CPSCF converged

Building X...

 Generating 2nd functional diffs
 Generating 2nd functional diffs
Lower state energy:      -779.1282327959
Upper state energy:      -779.1271312017
Energy difference:          0.0011015942
 Energy calculation finished, energy:  0.000000000E+00

Converting Cartesians to HDLC

Converting Cartesians to HDLC

Converting Cartesians to HDLC
 in dlf_makehessian...
Updating Hessian with the BFGS update, No    15
Testing convergence  in cycle   16
    Energy  0.0000E+00 Target: 1.0000E-05 converged?  yes
  Max step  5.6050E-01 Target: 4.0000E-04 converged?   no
  RMS step  6.3236E-02 Target: 2.6667E-04 converged?   no
  Max grad  8.8358E-03 Target: 1.0000E-04 converged?   no
  RMS grad  3.5519E-03 Target: 6.6667E-05 converged?   no

Converting HDLC to Cartesians
 in gcp call
 n=          31
 coors(1) =   -9.80454269297410      -0.371949832116020     
  6.680049608512893E-002
 coors(2) =   -9.16486157396997      -0.210020575736148     
   2.57712967955989     
 elements:            7           6
 gcp_e =    1.00000000000000     
 echo:  F
 pbc:  F
 method =pbeh3c              
DFTD Energy:    -0.0201167 hartree
gCP Energy:     0.0495772 hartree
| Total AOs: 314    Total MOs: 296
Setting up the DFT grid...
| time to set the grid = 0.05 s
DFT grid points: 357137 (11520 points/atom)

                      *** Start SCF Iterations ***

 Iter     DIIS Error       Energy change      Electrons        XC Energy           Energy        Time(s)
----------------------------------------------------------------------------------------------------------
Initial temperature is 0.250000
| Skip purify step
|    1     0.0436092045    -778.7911423930   126.0022943153   -64.3932763136    -778.7911423930     0.84  
|    2     0.1063452792      +7.8478123444   125.9999881773   -63.7337626328    -770.9433300485     0.84  
|    3     0.0329918289      -0.7108351396   125.9999864993   -63.7309753456    -771.6541651882     0.83  
|    4     0.0216427346      -0.0333386881   125.9999856187   -63.7689915952    -771.6875038763     0.81  
|    5     0.0073930160      -0.0284504827   125.9999861838   -63.7912703064    -771.7159543590     0.80  
|    6     0.0036574727      -0.0040197655   125.9999859610   -63.7989832307    -771.7199741245     0.79  
|    7     0.0005981978      -0.0008994387   125.9999860794   -63.8044510572    -771.7208735632     0.78  
|    8     0.0008883001      -0.0000385041   125.9999860550   -63.8062731541    -771.7209120673     0.76  
|    9     0.0001578241      -0.0000122603   125.9999860685   -63.8063479065    -771.7209243276     0.85  
|   10     0.0001135750      -0.0000022767   125.9999860651   -63.8063611577    -771.7209266043     0.74  
|   11     0.0000209675      -0.0000004193   125.9999860616   -63.8063669432    -771.7209270236     0.73  
----------------------------------------------------------------------------------------------------------
FINAL ENERGY: -771.7209270236 a.u.
Fractional Occupation Entropy: 0.0000000000
Mermin Free Energy:            -771.7209270236
DISPERSION CONTRIBUTION TO ENERGY: -0.0201167448 a.u.
GCP BSSE CORRECTION: 0.0495771636 a.u.
HOMO-LUMO GAP: 0.867 eV
CENTER OF MASS: {-0.009243, -0.422027, 0.417589} ANGS
DIPOLE MOMENT: {-6.250491, 4.623474, -1.019075} (|D| = 7.841152) DEBYE
Writing out molden info

Running Mulliken population analysis...


  Restricted hh-TDA Parameters
--------------------------------------------
Number of occupied orbitals:            64
Number of virtual orbitals:            232
Number of molecular orbitals:          296
Number of basis functions:             314
Multiplicity of target state:      singlet

 Generating 2nd functional diffs
Reference energy:             -778.7706741520
Number of electrons:           127.9999858402
XC energy:                     -65.1195246352

      Davidson Diagonalization Parameters
-----------------------------------------------
Number of roots to find:                    4
Number of guess vectors:                   15
Maximum subspace size:                    300
Number of vectors to save:                  4
Collapse vectors per root:                  2
Number of CSFs:                          2080
Maximum Davidson iterations:              500
Residual convergence:                 1.0e-06
Orthogonality tolerance:              1.0e-12
Use incremental sigma vectors:             No

Davidson memory usage:  12.89 MB

Guess Vectors:
  64 &  64 : closed :    -0.472528
  64 &  63 :  open  :    -0.435761
  63 &  63 : closed :    -0.398994
  64 &  62 :  open  :    -0.367615
  64 &  61 :  open  :    -0.344673
  63 &  62 :  open  :    -0.330848
  63 &  61 :  open  :    -0.307906
  64 &  59 :  open  :    -0.276432
  64 &  60 :  open  :    -0.269084
  62 &  62 : closed :    -0.262701
  62 &  61 :  open  :    -0.239760
  63 &  59 :  open  :    -0.239665
  64 &  58 :  open  :    -0.234809
  63 &  60 :  open  :    -0.232318
  64 &  57 :  open  :    -0.223159

  Root           Eigenvalue       Energy Change        Residual
-------------------------------------------------------------------
Iteration:    0   Subspace Size:   15
Root: 1:        -0.35749608        -0.35749608         0.02701735  
Root: 2:        -0.35332627        -0.35332627         0.05480338  
Root: 3:        -0.29023449        -0.29023449         0.04484987  
Root: 4:        -0.26755486        -0.26755486         0.03343812  

Iteration:    1   Subspace Size:   19
Root: 1:        -0.35897800        -0.00148191         0.00385358  
Root: 2:        -0.35868683        -0.00536056         0.01006675  
Root: 3:        -0.29409515        -0.00386066         0.00797398  
Root: 4:        -0.26984031        -0.00228546         0.00818674  

Iteration:    2   Subspace Size:   23
Root: 1:        -0.35901353        -0.00003554         0.00089641  
Root: 2:        -0.35885647        -0.00016964         0.00210161  
Root: 3:        -0.29423029        -0.00013514         0.00199628  
Root: 4:        -0.26998223        -0.00014192         0.00258058  

Iteration:    3   Subspace Size:   27
Root: 1:        -0.35901512        -0.00000159         0.00017022  
Root: 2:        -0.35886375        -0.00000728         0.00040120  
Root: 3:        -0.29423879        -0.00000850         0.00043741  
Root: 4:        -0.26999668        -0.00001445         0.00055009  

Iteration:    4   Subspace Size:   31
Root: 1:        -0.35901518        -0.00000005         0.00002705  
Root: 2:        -0.35886398        -0.00000023         0.00006743  
Root: 3:        -0.29423918        -0.00000038         0.00011497  
Root: 4:        -0.26999729        -0.00000061         0.00014495  

Iteration:    5   Subspace Size:   35
Root: 1:        -0.35901518        -0.00000000         0.00000435  
Root: 2:        -0.35886398        -0.00000001         0.00000989  
Root: 3:        -0.29423920        -0.00000002         0.00002655  
Root: 4:        -0.26999733        -0.00000004         0.00003404  

Iteration:    6   Subspace Size:   39
Root: 1:        -0.35901518        -0.00000000         0.00000068  Converged
Root: 2:        -0.35886398        -0.00000000         0.00000159  
Root: 3:        -0.29423920        -0.00000000         0.00000508  
Root: 4:        -0.26999733        -0.00000000         0.00000796  

Iteration:    7   Subspace Size:   42
Root: 1:        -0.35901518        -0.00000000         0.00000048  Converged
Root: 2:        -0.35886398        -0.00000000         0.00000024  Converged
Root: 3:        -0.29423920        -0.00000000         0.00000098  Converged
Root: 4:        -0.26999733        -0.00000000         0.00000154  

Iteration:    8   Subspace Size:   43
Root: 1:        -0.35901518        -0.00000000         0.00000048  Converged
Root: 2:        -0.35886398        -0.00000000         0.00000016  Converged
Root: 3:        -0.29423920        -0.00000000         0.00000069  Converged
Root: 4:        -0.26999733        -0.00000000         0.00000029  Converged

Davidson converged in 8 iterations
43 sigma vectors were formed

      Davidson Diagonalization Parameters
-----------------------------------------------
Number of roots to find:                    4
Number of guess vectors:                   15
Maximum subspace size:                    300
Number of vectors to save:                  4
Collapse vectors per root:                  2
Number of CSFs:                          2016
Maximum Davidson iterations:              500
Residual convergence:                 1.0e-06
Orthogonality tolerance:              1.0e-12
Use incremental sigma vectors:             No

Davidson memory usage:  12.58 MB

Guess Vectors:
  64 &  63 :  open  :    -0.435761
  64 &  62 :  open  :    -0.367615
  64 &  61 :  open  :    -0.344673
  63 &  62 :  open  :    -0.330848
  63 &  61 :  open  :    -0.307906
  64 &  59 :  open  :    -0.276432
  64 &  60 :  open  :    -0.269084
  62 &  61 :  open  :    -0.239760
  63 &  59 :  open  :    -0.239665
  64 &  58 :  open  :    -0.234809
  63 &  60 :  open  :    -0.232318
  64 &  57 :  open  :    -0.223159
  64 &  56 :  open  :    -0.214903
  64 &  55 :  open  :    -0.198920
  63 &  58 :  open  :    -0.198042

  Root           Eigenvalue       Energy Change        Residual
-------------------------------------------------------------------
Iteration:    0   Subspace Size:   15
Root: 1:        -0.36007763        -0.36007763         0.02255355  
Root: 2:        -0.27427587        -0.27427587         0.02101440  
Root: 3:        -0.26603411        -0.26603411         0.02583947  
Root: 4:        -0.25258699        -0.25258699         0.02520915  

Iteration:    1   Subspace Size:   19
Root: 1:        -0.36116415        -0.00108651         0.00283081  
Root: 2:        -0.27541241        -0.00113655         0.00511958  
Root: 3:        -0.26777325        -0.00173914         0.00564751  
Root: 4:        -0.25432244        -0.00173544         0.00657687  

Iteration:    2   Subspace Size:   23
Root: 1:        -0.36118374        -0.00001960         0.00043226  
Root: 2:        -0.27547397        -0.00006156         0.00116742  
Root: 3:        -0.26784632        -0.00007307         0.00096305  
Root: 4:        -0.25441977        -0.00009733         0.00129706  

Iteration:    3   Subspace Size:   27
Root: 1:        -0.36118411        -0.00000037         0.00005232  
Root: 2:        -0.27547731        -0.00000334         0.00017471  
Root: 3:        -0.26784841        -0.00000209         0.00016580  
Root: 4:        -0.25442385        -0.00000409         0.00022173  

Iteration:    4   Subspace Size:   31
Root: 1:        -0.36118412        -0.00000000         0.00000762  
Root: 2:        -0.27547739        -0.00000008         0.00003719  
Root: 3:        -0.26784847        -0.00000006         0.00002781  
Root: 4:        -0.25442396        -0.00000011         0.00004592  

Iteration:    5   Subspace Size:   35
Root: 1:        -0.36118412        -0.00000000         0.00000092  Converged
Root: 2:        -0.27547739        -0.00000000         0.00000610  
Root: 3:        -0.26784847        -0.00000000         0.00000450  
Root: 4:        -0.25442397        -0.00000000         0.00000908  

Iteration:    6   Subspace Size:   38
Root: 1:        -0.36118412        -0.00000000         0.00000088  Converged
Root: 2:        -0.27547739        -0.00000000         0.00000129  
Root: 3:        -0.26784847        -0.00000000         0.00000093  Converged
Root: 4:        -0.25442397        -0.00000000         0.00000194  

Iteration:    7   Subspace Size:   40
Root: 1:        -0.36118412        -0.00000000         0.00000088  Converged
Root: 2:        -0.27547739        -0.00000000         0.00000023  Converged
Root: 3:        -0.26784847        -0.00000000         0.00000067  Converged
Root: 4:        -0.25442397        -0.00000000         0.00000037  Converged

Davidson converged in 7 iterations
40 sigma vectors were formed

  Root   Mult.   Total Energy (a.u.)   Ex. Energy (a.u.)     Ex. Energy (eV)     Ex. Energy (nm)        Osc. (a.u.)  
-------------------------------------------------------------------------------------------------------------------
     1  triplet       -779.13185827
     2  singlet       -779.12968933          0.00216894          0.05901982      21007.21680565          0.00000000
     3  singlet       -779.12953813          0.00232013          0.06313402      19638.25857077          0.00000000
     4  singlet       -779.06491335          0.06694491          1.82166352        680.60988975          0.00000000
     5  triplet       -779.04615155          0.08570672          2.33219817        531.61957829          0.04340024
     6  singlet       -779.04067148          0.09118679          2.48131826        499.67077087          0.00000000
     7  triplet       -779.03852262          0.09333564          2.53979164        488.16689733          0.00163187
     8  triplet       -779.02509812          0.10676015          2.90509091        426.78258433          0.00213837

Triplet  1: Largest CI coefficients:
  63  &  64 :  open  :   0.702260
  64  &  63 :  open  :  -0.702260

Singlet  2: Largest CI coefficients:
  63  &  64 :  open  :  -0.690983
  64  &  63 :  open  :  -0.690983
  64  &  64 : closed :  -0.158893

Singlet  3: Largest CI coefficients:
  64  &  64 : closed :  -0.973790
  63  &  64 :  open  :   0.114170
  64  &  63 :  open  :   0.114170

Singlet  4: Largest CI coefficients:
  63  &  63 : closed :   0.925543
  62  &  63 :  open  :   0.252495
  63  &  62 :  open  :   0.252495

Triplet  5: Largest CI coefficients:
  62  &  63 :  open  :   0.680721
  63  &  62 :  open  :  -0.680721
  61  &  63 :  open  :   0.144841
  63  &  61 :  open  :  -0.144841
  62  &  64 :  open  :  -0.111416
  64  &  62 :  open  :   0.111416

Singlet  6: Largest CI coefficients:
  62  &  63 :  open  :  -0.622406
  63  &  62 :  open  :  -0.622406
  63  &  63 : closed :   0.353190
  62  &  64 :  open  :   0.148944
  64  &  62 :  open  :   0.148944
  61  &  63 :  open  :  -0.136411
  63  &  61 :  open  :  -0.136411

Triplet  7: Largest CI coefficients:
  62  &  64 :  open  :  -0.624962
  64  &  62 :  open  :   0.624962
  61  &  64 :  open  :   0.267523
  64  &  61 :  open  :  -0.267523
  61  &  62 :  open  :   0.141241
  62  &  61 :  open  :  -0.141241
  62  &  63 :  open  :  -0.115993
  63  &  62 :  open  :   0.115993

Triplet  8: Largest CI coefficients:
  61  &  64 :  open  :  -0.644866
  64  &  61 :  open  :   0.644866
  62  &  64 :  open  :  -0.234584
  64  &  62 :  open  :   0.234584
  61  &  62 :  open  :   0.145228
  62  &  61 :  open  :  -0.145228

Singlet state dipole moments:

  Root       Dx         Dy         Dz         |D|  (Debye)
------------------------------------------------------------
     1   -12.2754     3.1795    -1.1003    12.7281
     2     3.7581     1.7399    -1.2919     4.3381
     3   -24.3563     4.3169    -0.7339    24.7468
     4   -13.1056    -0.4714    -1.5211    13.2020

Triplet state dipole moments:

  Root       Dx         Dy         Dz         |D|  (Debye)
------------------------------------------------------------
     1   -12.5155     3.3060    -1.0608    12.9882
     2    -8.9458    -1.6485    -1.7832     9.2695
     3     2.1008    -0.8412    -1.3567     2.6385
     4     1.6592    -0.4534    -0.7606     1.8807

Transition dipole moments between singlet states:

    Transition       Tx         Ty         Tz         |T| (a.u.)
------------------------------------------------------------------
     1 ->    2     0.8545    -0.1629    -0.0539     0.8715
     1 ->    3    -0.0756     0.1333     0.0523     0.1619
     1 ->    4    -0.1710     0.0237    -0.0153     0.1733
     2 ->    3    -0.2434     0.0119    -0.0038     0.2437
     2 ->    4    -0.0909     0.0332     0.0221     0.0993
     3 ->    4    -3.4378     1.1006     0.2123     3.6160

Transition dipole moments between triplet states:

    Transition       Tx         Ty         Tz       in gcp call
 n=          31
 coors(1) =   -9.80454269297410      -0.371949832116020     
  6.680049608512893E-002
 coors(2) =   -9.16486157396997      -0.210020575736148     
   2.57712967955989     
 elements:            7           6
 gcp_e =   0.000000000000000E+000
 echo:  F
 pbc:  F
 method =pbeh3c              
 in gcp call
 n=          31
 coors(1) =   -9.80454269297410      -0.371949832116020     
  6.680049608512893E-002
 coors(2) =   -9.16486157396997      -0.210020575736148     
   2.57712967955989     
 elements:            7           6
 gcp_e =   0.000000000000000E+000
 echo:  F
 pbc:  F
 method =pbeh3c              
   |T| (a.u.)
------------------------------------------------------------------
     1 ->    2    -0.2028     0.0793     0.0409     0.2216
     1 ->    3    -0.8487     0.0537    -0.0285     0.8509
     1 ->    4     0.0507     0.0122     0.0349     0.0627
     2 ->    3     0.9254     0.0427     0.0322     0.9270
     2 ->    4     0.5547    -0.1160    -0.0270     0.5673
     3 ->    4     1.3561    -0.8945    -0.3657     1.6652

Magnetic transition dipole moments and rotational strengths:

 Transition      Lx         Ly         Lz       R(len)     R(vel) (a.u.)
------------------------------------------------------------------------
 1 ->    2     0.3771     0.0933    -0.2504    -0.3205     0.0002
 1 ->    3     0.2913    -0.0742    -0.2384     0.0444    -0.0077
 1 ->    4     0.1865     0.3997    -0.0776     0.0212    -0.0073

Electric transition quadrupole moments (Cartesian):

 Transition      Qxy        Qxz        Qyz        Qxx        Qyy        Qzz       norm (a.u.)
----------------------------------------------------------------------------------------------
 1 ->    2     0.2459     0.2873     0.2909    -2.1990     0.2261     0.1019     2.2638
 1 ->    3     0.0227    -0.2279    -0.2392     0.3597    -0.4413    -0.0494     0.6605
 1 ->    4    -0.1436     0.1553    -0.1126    -0.6211     0.1006     0.0636     0.6763


Building Xtilde...

Building Z-vector RHS...

 Generating 2nd functional diffs
Solving CPSCF equations
Using DIIS solver

 Iter         Residual      
------  --------------------
    1      3.348246603688
    2      7.870058301546
    3      0.639882181227
    4      0.060669198196
    5      0.018745151363
    6      0.008361124725
    7      0.003588924697
    8      0.001356098190
    9      0.000687809727
   10      0.000251969667
   11      0.000137450767
   12      0.000057648073
   13      0.000032863391
   14      0.000009434343
   15      0.000004708025
   16      0.000001254469
   17      0.000000499717

CPSCF converged

Building X...

Computing grad Generating 2nd functional diffs
 Generating 2nd functional diffs
Building Xtilde...

Building Z-vector RHS...

 Generating 2nd functional diffs
Solving CPSCF equations
Using DIIS solver

 Iter         Residual      
------  --------------------
    1      5.313004643076
    2     12.572139561868
    3      0.951877300106
    4      0.129872513956
    5      0.042815893003
    6      0.017781517742
    7      0.003599494098
    8      0.002118456336
    9      0.000836341953
   10      0.000372197065
   11      0.000119668479
   12      0.000061391523
   13      0.000041511397
   14      0.000015519425
   15      0.000007095646
   16      0.000002434795
   17      0.000001036913
   18      0.000000426506

CPSCF converged

Building X...

Computing grad Generating 2nd functional diffs
 Generating 2nd functional diffs
Building Xtilde...

Building Z-vector RHS...

 Generating 2nd functional diffs
Solving CPSCF equations
Using DIIS solver

 Iter         Residual      
------  --------------------
    1      0.298278674413
    2      0.432543940908
    3      0.126488137598
    4      0.025817950094
    5      0.014609857236
    6      0.005603023936
    7      0.002681840826
    8      0.000877761290
    9      0.000355082547
   10      0.000084568230
   11      0.000040377453
   12      0.000014327312
   13      0.000006629064
   14      0.000003944038
   15      0.000002735408
   16      0.000000920610

CPSCF converged

Building X...

 Generating 2nd functional diffs
 Generating 2nd functional diffs
Lower state energy:      -779.1296893286
Upper state energy:      -779.1295381346
Energy difference:          0.0001511940
 Energy calculation finished, energy:  0.000000000E+00

Converting Cartesians to HDLC

Converting Cartesians to HDLC

Converting Cartesians to HDLC
 in dlf_makehessian...
Updating Hessian with the BFGS update, No    16
Testing convergence  in cycle   17
    Energy  0.0000E+00 Target: 1.0000E-05 converged?  yes
  Max step  6.9360E-02 Target: 4.0000E-04 converged?   no
  RMS step  1.3034E-02 Target: 2.6667E-04 converged?   no
  Max grad  1.9132E-02 Target: 1.0000E-04 converged?   no
  RMS grad  5.3215E-03 Target: 6.6667E-05 converged?   no

Converting HDLC to Cartesians
 in gcp call
 n=          31
 coors(1) =   -9.83221386256920      -0.365890550832583     
  7.743226640595702E-002
 coors(2) =   -9.15500738326983      -0.236065996642213     
   2.57863437355574     
 elements:            7           6
 gcp_e =    1.00000000000000     
 echo:  F
 pbc:  F
 method =pbeh3c              
DFTD Energy:    -0.0200968 hartree
gCP Energy:     0.0494907 hartree
| Total AOs: 314    Total MOs: 296
Setting up the DFT grid...
| time to set the grid = 0.06 s
DFT grid points: 357137 (11520 points/atom)

                      *** Start SCF Iterations ***

 Iter     DIIS Error       Energy change      Electrons        XC Energy           Energy        Time(s)
----------------------------------------------------------------------------------------------------------
Initial temperature is 0.250000
| Skip purify step
|    1     0.0413432031    -778.8020587502   126.0063543498   -64.3963110010    -778.8020587502     0.84  
|    2     0.0995422726      +7.8512981543   125.9999997420   -63.7300216679    -770.9507605959     0.84  
|    3     0.0331745726      -0.6968925676   125.9999984359   -63.7309312602    -771.6476531635     0.86  
|    4     0.0212353039      -0.0366981304   125.9999983350   -63.7629584963    -771.6843512939     0.82  
|    5     0.0112553192      -0.0287988374   125.9999984910   -63.7826300953    -771.7131501313     0.81  
|    6     0.0048458364      -0.0084207515   125.9999984289   -63.7938827711    -771.7215708828     0.81  
|    7     0.0011808329      -0.0019835276   125.9999984977   -63.8027466698    -771.7235544104     0.78  
|    8     0.0007188636      -0.0000893545   125.9999984538   -63.8055773504    -771.7236437648     0.76  
|    9     0.0001933615      -0.0000175671   125.9999984683   -63.8059631571    -771.7236613320     0.85  
|   10     0.0001055585      -0.0000028118   125.9999984622   -63.8061167137    -771.7236641437     0.74  
|   11     0.0000302560      -0.0000005692   125.9999984603   -63.8061880504    -771.7236647129     0.73  
----------------------------------------------------------------------------------------------------------
FINAL ENERGY: -771.7236647129 a.u.
Fractional Occupation Entropy: 0.0000000000
Mermin Free Energy:            -771.7236647129
DISPERSION CONTRIBUTION TO ENERGY: -0.0200967744 a.u.
GCP BSSE CORRECTION: 0.0494906897 a.u.
HOMO-LUMO GAP: 0.867 eV
CENTER OF MASS: {-0.006848, -0.423531, 0.414390} ANGS
DIPOLE MOMENT: {-6.267093, 4.667838, -0.965562} (|D| = 7.873848) DEBYE
Writing out molden info

Running Mulliken population analysis...


  Restricted hh-TDA Parameters
--------------------------------------------
Number of occupied orbitals:            64
Number of virtual orbitals:            232
Number of molecular orbitals:          296
Number of basis functions:             314
Multiplicity of target state:      singlet

 Generating 2nd functional diffs
Reference energy:             -778.7739754488
Number of electrons:           127.9999984368
XC energy:                     -65.1193420594

      Davidson Diagonalization Parameters
-----------------------------------------------
Number of roots to find:                    4
Number of guess vectors:                   15
Maximum subspace size:                    300
Number of vectors to save:                  4
Collapse vectors per root:                  2
Number of CSFs:                          2080
Maximum Davidson iterations:              500
Residual convergence:                 1.0e-06
Orthogonality tolerance:              1.0e-12
Use incremental sigma vectors:             No

Davidson memory usage:  12.89 MB

Guess Vectors:
  64 &  64 : closed :    -0.470417
  64 &  63 :  open  :    -0.433701
  63 &  63 : closed :    -0.396984
  64 &  62 :  open  :    -0.365176
  64 &  61 :  open  :    -0.344446
  63 &  62 :  open  :    -0.328459
  63 &  61 :  open  :    -0.307729
  64 &  59 :  open  :    -0.275083
  64 &  60 :  open  :    -0.267597
  62 &  62 : closed :    -0.259934
  62 &  61 :  open  :    -0.239204
  63 &  59 :  open  :    -0.238366
  64 &  58 :  open  :    -0.233453
  63 &  60 :  open  :    -0.230880
  64 &  57 :  open  :    -0.221787

  Root           Eigenvalue       Energy Change        Residual
-------------------------------------------------------------------
Iteration:    0   Subspace Size:   15
Root: 1:        -0.35506583        -0.35506583         0.02727269  
Root: 2:        -0.35102816        -0.35102816         0.05492579  
Root: 3:        -0.28880137        -0.28880137         0.04444003  
Root: 4:        -0.26452032        -0.26452032         0.03419377  

Iteration:    1   Subspace Size:   19
Root: 1:        -0.35658171        -0.00151588         0.00386470  
Root: 2:        -0.35646768        -0.00543953         0.00988505  
Root: 3:        -0.29260250        -0.00380113         0.00793271  
Root: 4:        -0.26692563        -0.00240531         0.00895359  

Iteration:    2   Subspace Size:   23
Root: 1:        -0.35663309        -0.00005138         0.00204213  
Root: 2:        -0.35661545        -0.00014777         0.00096257  
Root: 3:        -0.29273707        -0.00013457         0.00194161  
Root: 4:        -0.26709865        -0.00017302         0.00297544  

Iteration:    3   Subspace Size:   27
Root: 1:        -0.35664007        -0.00000698         0.00040311  
Root: 2:        -0.35661711        -0.00000165         0.00017575  
Root: 3:        -0.29274512        -0.00000806         0.00043886  
Root: 4:        -0.26711778        -0.00001912         0.00072213  

Iteration:    4   Subspace Size:   31
Root: 1:        -0.35664031        -0.00000024         0.00006479  
Root: 2:        -0.35661716        -0.00000005         0.00002567  
Root: 3:        -0.29274552        -0.00000039         0.00011333  
Root: 4:        -0.26711886        -0.00000109         0.00021443  

Iteration:    5   Subspace Size:   35
Root: 1:        -0.35664031        -0.00000001         0.00000912  
Root: 2:        -0.35661716        -0.00000000         0.00000371  
Root: 3:        -0.29274554        -0.00000002         0.00002446  
Root: 4:        -0.26711895        -0.00000009         0.00004856  

Iteration:    6   Subspace Size:   39
Root: 1:        -0.35664031        -0.00000000         0.00000139  
Root: 2:        -0.35661716        -0.00000000         0.00000051  Converged
Root: 3:        -0.29274554        -0.00000000         0.00000415  
Root: 4:        -0.26711896        -0.00000000         0.00001173  

Iteration:    7   Subspace Size:   42
Root: 1:        -0.35664031        -0.00000000         0.00000021  Converged
Root: 2:        -0.35661716        -0.00000000         0.00000047  Converged
Root: 3:        -0.29274554        -0.00000000         0.00000077  Converged
Root: 4:        -0.26711896        -0.00000000         0.00000223  

Iteration:    8   Subspace Size:   43
Root: 1:        -0.35664031        -0.00000000         0.00000015  Converged
Root: 2:        -0.35661716        -0.00000000         0.00000047  Converged
Root: 3:        -0.29274554        -0.00000000         0.00000055  Converged
Root: 4:        -0.26711896        -0.00000000         0.00000042  Converged

Davidson converged in 8 iterations
43 sigma vectors were formed

      Davidson Diagonalization Parameters
-----------------------------------------------
Number of roots to find:                    4
Number of guess vectors:                   15
Maximum subspace size:                    300
Number of vectors to save:                  4
Collapse vectors per root:                  2
Number of CSFs:                          2016
Maximum Davidson iterations:              500
Residual convergence:                 1.0e-06
Orthogonality tolerance:              1.0e-12
Use incremental sigma vectors:             No

Davidson memory usage:  12.58 MB

Guess Vectors:
  64 &  63 :  open  :    -0.433701
  64 &  62 :  open  :    -0.365176
  64 &  61 :  open  :    -0.344446
  63 &  62 :  open  :    -0.328459
  63 &  61 :  open  :    -0.307729
  64 &  59 :  open  :    -0.275083
  64 &  60 :  open  :    -0.267597
  62 &  61 :  open  :    -0.239204
  63 &  59 :  open  :    -0.238366
  64 &  58 :  open  :    -0.233453
  63 &  60 :  open  :    -0.230880
  64 &  57 :  open  :    -0.221787
  64 &  56 :  open  :    -0.213550
  63 &  58 :  open  :    -0.196737
  64 &  55 :  open  :    -0.196514

  Root           Eigenvalue       Energy Change        Residual
-------------------------------------------------------------------
Iteration:    0   Subspace Size:   15
Root: 1:        -0.35767704        -0.35767704         0.02272230  
Root: 2:        -0.27209604        -0.27209604         0.02102340  
Root: 3:        -0.26487435        -0.26487435         0.02580681  
Root: 4:        -0.25218312        -0.25218312         0.02564659  

Iteration:    1   Subspace Size:   19
Root: 1:        -0.35878518        -0.00110814         0.00282341  
Root: 2:        -0.27323686        -0.00114082         0.00512095  
Root: 3:        -0.26663291        -0.00175856         0.00560146  
Root: 4:        -0.25395264        -0.00176952         0.00688211  

Iteration:    2   Subspace Size:   23
Root: 1:        -0.35880461        -0.00001943         0.00042673  
Root: 2:        -0.27329848        -0.00006162         0.00115900  
Root: 3:        -0.26670410        -0.00007119         0.00097759  
Root: 4:        -0.25405867        -0.00010602         0.00132875  

Iteration:    3   Subspace Size:   27
Root: 1:        -0.35880496        -0.00000036         0.00005268  
Root: 2:        -0.27330176        -0.00000328         0.00017496  
Root: 3:        -0.26670624        -0.00000214         0.00016021  
Root: 4:        -0.25406290        -0.00000423         0.00022972  

Iteration:    4   Subspace Size:   31
Root: 1:        -0.35880497        -0.00000000         0.00000763  
Root: 2:        -0.27330184        -0.00000008         0.00003716  
Root: 3:        -0.26670630        -0.00000005         0.00002703  
Root: 4:        -0.25406301        -0.00000012         0.00004777  

Iteration:    5   Subspace Size:   35
Root: 1:        -0.35880497        -0.00000000         0.00000092  Converged
Root: 2:        -0.27330184        -0.00000000         0.00000612  
Root: 3:        -0.26670630        -0.00000000         0.00000428  
Root: 4:        -0.25406302        -0.00000001         0.00000938  

Iteration:    6   Subspace Size:   38
Root: 1:        -0.35880497        -0.00000000         0.00000089  Converged
Root: 2:        -0.27330184        -0.00000000         0.00000132  
Root: 3:        -0.26670630        -0.00000000         0.00000084  Converged
Root: 4:        -0.25406302        -0.00000000         0.00000193  

Iteration:    7   Subspace Size:   40
Root: 1:        -0.35880497        -0.00000000         0.00000088  Converged
Root: 2:        -0.27330184        -0.00000000         0.00000024  Converged
Root: 3:        -0.26670630        -0.00000000         0.00000066  Converged
Root: 4:        -0.25406302        -0.00000000         0.00000037  Converged

Davidson converged in 7 iterations
40 sigma vectors were formed

  Root   Mult.   Total Energy (a.u.)   Ex. Energy (a.u.)     Ex. Energy (eV)     Ex. Energy (nm)        Osc. (a.u.)  
-------------------------------------------------------------------------------------------------------------------
     1  triplet       -779.13278042
     2  singlet       -779.13061576          0.00216466          0.05890332      21048.76475483          0.00000000
     3  singlet       -779.13059261          0.00218781          0.05953326      20826.04092639          0.00000000
     4  singlet       -779.06672099          0.06605943          1.79756824        689.73303939          0.00000000
     5  triplet       -779.04727729          0.08550313          2.32665818        532.88541399          0.05840487
     6  singlet       -779.04109441          0.09168601          2.49490291        496.95008322          0.00000000
     7  triplet       -779.04068175          0.09209867          2.50613196        494.72343240          0.00405358
     8  triplet       -779.02803847          0.10474195          2.85017305        435.00593961          0.00174120

Triplet  1: Largest CI coefficients:
  63  &  64 :  open  :   0.702072
  64  &  63 :  open  :  -0.702072

Singlet  2: Largest CI coefficients:
  64  &  64 : closed :   0.977993

Singlet  3: Largest CI coefficients:
  63  &  64 :  open  :  -0.694372
  64  &  63 :  open  :  -0.694372
  64  &  64 : closed :   0.127764

Singlet  4: Largest CI coefficients:
  63  &  63 : closed :  -0.920473
  62  &  63 :  open  :  -0.260176
  63  &  62 :  open  :  -0.260176

Triplet  5: Largest CI coefficients:
  62  &  63 :  open  :   0.675649
  63  &  62 :  open  :  -0.675649
  61  &  63 :  open  :   0.159329
  63  &  61 :  open  :  -0.159329
  62  &  64 :  open  :  -0.120739
  64  &  62 :  open  :   0.120739

Singlet  6: Largest CI coefficients:
  62  &  63 :  open  :   0.610193
  63  &  62 :  open  :   0.610193
  63  &  63 : closed :  -0.363600
  62  &  64 :  open  :  -0.172875
  64  &  62 :  open  :  -0.172875
  61  &  63 :  open  :   0.142934
  63  &  61 :  open  :   0.142934

Triplet  7: Largest CI coefficients:
  62  &  64 :  open  :  -0.613415
  64  &  62 :  open  :   0.613415
  61  &  64 :  open  :   0.292246
  64  &  61 :  open  :  -0.292246
  61  &  62 :  open  :   0.134069
  62  &  61 :  open  :  -0.134069
  62  &  63 :  open  :  -0.125698
  63  &  62 :  open  :   0.125698

Triplet  8: Largest CI coefficients:
  61  &  64 :  open  :  -0.633182
  64  &  61 :  open  :   0.633182
  62  &  64 :  open  :  -0.256859
  64  &  62 :  open  :   0.256859
  61  &  62 :  open  :   0.154150
  62  &  61 :  open  :  -0.154150

Singlet state dipole moments:

  Root       Dx         Dy         Dz         |D|  (Debye)
------------------------------------------------------------
     1     3.4895     1.6064    -1.3578     4.0744
     2   -12.1742     3.2983    -1.0860    12.6598
     3   -23.8697     4.2193    -0.8302    24.2539
     4   -13.0641    -0.3549    -1.4558    13.1498

Triplet state dipole moments:

  Root       Dx         Dy         Dz         |D|  (Debye)
------------------------------------------------------------
     1   -12.5342     3.3169    -1.1063    13.0128
     2    -8.7626    -1.6691    -1.7006     9.0808
     3     1.5115    -0.5849    -1.2049     2.0195
     4     1.9671    -0.7030    -0.8211     2.2446

Transition dipole moments between singlet states:

    Transition       Tx         Ty         Tz         |T| (a.u.)
------------------------------------------------------------------
     1 ->    2     1.0118    -0.0216     0.0216     1.0122
     1 ->    3    -0.2520     0.0495     0.0094     0.2569
     1 ->    4    -0.1505     0.0444     0.0180     0.1579
     2 ->    3     0.0029    -0.1229    -0.0469     0.1316
     2 ->    4     0.1848    -0.0232     0.0204     0.1874
     3 ->    4    -3.5490     1.1569     0.1870     3.7375

Transition dipole moments between triplet states:

    Transition       Tx         Ty         Tz         |T| (a.u.)
------------------------------------------------------ in gcp call
 n=          31
 coors(1) =   -9.83221386256920      -0.365890550832583     
  7.743226640595702E-002
 coors(2) =   -9.15500738326983      -0.236065996642213     
   2.57863437355574     
 elements:            7           6
 gcp_e =   0.000000000000000E+000
 echo:  F
 pbc:  F
 method =pbeh3c              
 in gcp call
 n=          31
 coors(1) =   -9.83221386256920      -0.365890550832583     
  7.743226640595702E-002
 coors(2) =   -9.15500738326983      -0.236065996642213     
   2.57863437355574     
 elements:            7           6
 gcp_e =   0.000000000000000E+000
 echo:  F
 pbc:  F
 method =pbeh3c              
------------
     1 ->    2    -0.2243     0.0832     0.0384     0.2423
     1 ->    3    -0.8787     0.0638    -0.0301     0.8815
     1 ->    4    -0.0440     0.0263     0.0313     0.0601
     2 ->    3     0.9370     0.0567     0.0340     0.9394
     2 ->    4     0.6137    -0.1315    -0.0294     0.6284
     3 ->    4     1.3430    -0.9088    -0.3485     1.6587

Magnetic transition dipole moments and rotational strengths:

 Transition      Lx         Ly         Lz       R(len)     R(vel) (a.u.)
------------------------------------------------------------------------
 1 ->    2     0.3806     0.0736    -0.2448    -0.3782     0.0002
 1 ->    3     0.0466     0.0094    -0.0329     0.0116    -0.0010
 1 ->    4     0.0210    -0.0796    -0.0479     0.0076    -0.0017

Electric transition quadrupole moments (Cartesian):

 Transition      Qxy        Qxz        Qyz        Qxx        Qyy        Qzz       norm (a.u.)
----------------------------------------------------------------------------------------------
 1 ->    2    -0.0839    -0.2864    -0.1982    -4.6333    -0.0114    -0.1242     4.6488
 1 ->    3     0.0167    -0.0074    -0.0558     0.5212    -0.1260    -0.0123     0.5395
 1 ->    4     0.0495    -0.0536    -0.0311     0.6651    -0.1662     0.0119     0.6902


Building Xtilde...

Building Z-vector RHS...

 Generating 2nd functional diffs
Solving CPSCF equations
Using DIIS solver

 Iter         Residual      
------  --------------------
    1      5.168819519922
    2     12.026248004673
    3      0.933628206299
    4      0.124363789294
    5      0.040864904573
    6      0.017451210188
    7      0.003885588751
    8      0.002103480296
    9      0.000871243190
   10      0.000379476136
   11      0.000160058105
   12      0.000079143285
   13      0.000054730274
   14      0.000018147556
   15      0.000007822193
   16      0.000003586217
   17      0.000001060566
   18      0.000000384063

CPSCF converged

Building X...

Computing grad Generating 2nd functional diffs
 Generating 2nd functional diffs
Building Xtilde...

Building Z-vector RHS...

 Generating 2nd functional diffs
Solving CPSCF equations
Using DIIS solver

 Iter         Residual      
------  --------------------
    1      3.383645932598
    2      7.859638171008
    3      0.623029406822
    4      0.058997951461
    5      0.017662586705
    6      0.007438157927
    7      0.003387075433
    8      0.001302471747
    9      0.000853512829
   10      0.000301837634
   11      0.000140541326
   12      0.000056844179
   13      0.000028398227
   14      0.000009181876
   15      0.000004621414
   16      0.000001177311
   17      0.000000491641

CPSCF converged

Building X...

Computing grad Generating 2nd functional diffs
 Generating 2nd functional diffs
Building Xtilde...

Building Z-vector RHS...

 Generating 2nd functional diffs
Solving CPSCF equations
Using DIIS solver

 Iter         Residual      
------  --------------------
    1      0.498569003177
    2      1.045212937444
    3      0.140755776043
    4      0.032631534059
    5      0.013729696399
    6      0.006609005021
    7      0.003176305862
    8      0.001169589267
    9      0.000378502073
   10      0.000092379949
   11      0.000044751117
   12      0.000017764117
   13      0.000007724757
   14      0.000006388694
   15      0.000001883066
   16      0.000000565262

CPSCF converged

Building X...

 Generating 2nd functional diffs
 Generating 2nd functional diffs
Lower state energy:      -779.1306157608
Upper state energy:      -779.1305926109
Energy difference:          0.0000231499
 Energy calculation finished, energy:  0.000000000E+00

Converting Cartesians to HDLC

Converting Cartesians to HDLC

Converting Cartesians to HDLC
 in dlf_makehessian...
Updating Hessian with the BFGS update, No    17
Testing convergence  in cycle   18
    Energy  0.0000E+00 Target: 1.0000E-05 converged?  yes
  Max step  6.8806E-01 Target: 4.0000E-04 converged?   no
  RMS step  7.3387E-02 Target: 2.6667E-04 converged?   no
  Max grad  3.5664E-02 Target: 1.0000E-04 converged?   no
  RMS grad  9.9990E-03 Target: 6.6667E-05 converged?   no

Converting HDLC to Cartesians
 in gcp call
 n=          31
 coors(1) =   -9.86193835288306      -0.397781808812036     
  7.649807856350894E-002
 coors(2) =   -9.16330494704320      -0.297439560119180     
   2.57016376814676     
 elements:            7           6
 gcp_e =    1.00000000000000     
 echo:  F
 pbc:  F
 method =pbeh3c              
DFTD Energy:    -0.0200813 hartree
gCP Energy:     0.0494304 hartree
| Total AOs: 314    Total MOs: 296
Setting up the DFT grid...
| time to set the grid = 0.06 s
DFT grid points: 357149 (11520 points/atom)

                      *** Start SCF Iterations ***

 Iter     DIIS Error       Energy change      Electrons        XC Energy           Energy        Time(s)
----------------------------------------------------------------------------------------------------------
Initial temperature is 0.250000
| Skip purify step
|    1     0.0379437579    -778.8038832548   126.0011854907   -64.3962539243    -778.8038832548     0.84  
|    2     0.0986571083      +7.8442345184   126.0000158640   -63.7309590287    -770.9596487363     0.83  
|    3     0.0301717757      -0.6943822722   126.0000150498   -63.7329735726    -771.6540310086     0.83  
|    4     0.0201259629      -0.0359814867   126.0000157056   -63.7658723438    -771.6900124953     0.81  
|    5     0.0089533226      -0.0276866136   126.0000155523   -63.7869985611    -771.7176991089     0.80  
|    6     0.0041099422      -0.0067972203   126.0000156676   -63.7972871078    -771.7244963292     0.79  
|    7     0.0008093453      -0.0014231910   126.0000156540   -63.8050421263    -771.7259195202     0.78  
|    8     0.0007492161      -0.0000564627   126.0000156018   -63.8074478666    -771.7259759830     0.76  
|    9     0.0001667303      -0.0000130716   126.0000156093   -63.8076413131    -771.7259890545     0.86  
|   10     0.0001052223      -0.0000022157   126.0000156016   -63.8077252578    -771.7259912702     0.74  
|   11     0.0000248787      -0.0000004243   126.0000156006   -63.8077656935    -771.7259916945     0.73  
----------------------------------------------------------------------------------------------------------
FINAL ENERGY: -771.7259916945 a.u.
Fractional Occupation Entropy: 0.0000000000
Mermin Free Energy:            -771.7259916945
DISPERSION CONTRIBUTION TO ENERGY: -0.0200812597 a.u.
GCP BSSE CORRECTION: 0.0494303620 a.u.
HOMO-LUMO GAP: 0.861 eV
CENTER OF MASS: {-0.006920, -0.414998, 0.415179} ANGS
DIPOLE MOMENT: {-6.166300, 4.469175, -1.017426} (|D| = 7.683225) DEBYE
Writing out molden info

Running Mulliken population analysis...


  Restricted hh-TDA Parameters
--------------------------------------------
Number of occupied orbitals:            64
Number of virtual orbitals:            232
Number of molecular orbitals:          296
Number of basis functions:             314
Multiplicity of target state:      singlet

 Generating 2nd functional diffs
[truncated: 1,525,961 more chars]
