# Supplementary material for: Photovermellogens: Minimalistic Pyridinium-Based Acylhydrazones with Photoswitchable Basicity for Operation in Aqueous Media
Source: J Org Chem. 2026 May 4;91(19):6559–65. doi: 10.1021/acs.joc.5c02962 (PMC13185115; doi:10.1021/acs.joc.5c02962)
Supplement: Supplementary file 3 [file jo5c02962_si_003.zip › meci/pa/s0s1/1.out]

| Startfile from command line: tc.inp


|       ***********************************************************
|       *                 TeraChem v1.9-2023.07-dev               *
|       *                   Development Version                   *
|       *           Chemistry at the Speed of Graphics!           *
|       ***********************************************************
|       * This program may only be used in connection with        *
|       * a valid license from PetaChem, LLC. Use of this program *
|       * or results thereof indicates acceptance of all terms    *
|       * and conditions stated in the license and that a valid   *
|       * license agreement between the user and PetaChem, LLC    *
|       * exists. PetaChem, LLC does not warrant the correctness  *
|       * of results or their suitability for any purpose.        *
|       * Please email bugs, suggestions, and comments to         *
|       *                  help@petachem.com                      *
|       *                                                         *
|       ***********************************************************


|       ***********************************************************
|       *  Compiled by pisteinbach  Thu 27 Mar 2025 01:00:35 PM CET  *
|       *  Supported architecture SMs: 89 86 75                   *
|       *  Build cuda_11.8.r11.8/compiler.31833905_0              *
|       *  Git Version: d77d3eebd7eb45d4c3711b706ca3c5694cd0c5a9  *
|       ***********************************************************


| Job started   Wed Oct  1 22:04:22 2025
| On hpz109 (available memory: 14933 MB)

| ######################################### RUNTIME INFO ##########################################
| terachem  tc.inp 

|  NVRM version: NVIDIA UNIX x86_64 Kernel Module  550.127.08  Fri Oct 25 22:14:46 UTC 2024
|  GCC version:  gcc version 9.4.0 (Ubuntu 9.4.0-1ubuntu1~20.04.2) 

|  	linux-vdso.so.1 (0x00007ffef256e000)
|  	libdftd4.so.3 => /mnt/group-bin/dftd4/3.5.0/lib/x86_64-linux-gnu/libdftd4.so.3 (0x000015527ffbe000)
|  	libm.so.6 => /lib/x86_64-linux-gnu/libm.so.6 (0x000015527fe5d000)
|  	libthcbox.so.1 => /mnt/group-bin/terachem/dev-03-2025/lib/libthcbox.so.1 (0x000015527e98f000)
|  	libnvToolsExt.so.1 => /mnt/group-lib/nvidia-hpc-sdk/Linux_x86_64/24.7/cuda/11.8/lib64/libnvToolsExt.so.1 (0x000015527e785000)
|  	libgpubox.so.1 => /mnt/group-bin/terachem/dev-03-2025/lib/libgpubox.so.1 (0x000015527e76c000)
|  	libcpubox.so.1 => /mnt/group-bin/terachem/dev-03-2025/lib/libcpubox.so.1 (0x000015527e766000)
|  	libtensorbox.so.1 => /mnt/group-bin/terachem/dev-03-2025/lib/libtensorbox.so.1 (0x000015527e747000)
|  	libiobox.so.1 => /mnt/group-bin/terachem/dev-03-2025/lib/libiobox.so.1 (0x000015527e72f000)
|  	libintbox.so.1 => /mnt/group-bin/terachem/dev-03-2025/lib/libintbox.so.1 (0x00001552431c8000)
|  	libatmx2cbox.so.1 => /mnt/group-bin/terachem/dev-03-2025/lib/libatmx2cbox.so.1 (0x00001552430f1000)
|  	libperiodicbox.so.1 => /mnt/group-bin/terachem/dev-03-2025/lib/libperiodicbox.so.1 (0x000015523149f000)
|  	libsqmbox.so.1 => /mnt/group-bin/terachem/dev-03-2025/lib/libsqmbox.so.1 (0x000015523113b000)
|  	libgridbox.so.1 => /mnt/group-bin/terachem/dev-03-2025/lib/libgridbox.so.1 (0x000015522f935000)
|  	libdftbox.so.1 => /mnt/group-bin/terachem/dev-03-2025/lib/libdftbox.so.1 (0x000015522f845000)
|  	libcibox.so.1 => /mnt/group-bin/terachem/dev-03-2025/lib/libcibox.so.1 (0x000015522f3f8000)
|  	libccbox.so.1 => /mnt/group-bin/terachem/dev-03-2025/lib/libccbox.so.1 (0x000015522f0b7000)
|  	libsimbox.so.1 => /mnt/group-bin/terachem/dev-03-2025/lib/libsimbox.so.1 (0x000015522f091000)
|  	liboptbox.so.1 => /mnt/group-bin/terachem/dev-03-2025/lib/liboptbox.so.1 (0x000015522f057000)
|  	libssl.so.1.1 => /lib/x86_64-linux-gnu/libssl.so.1.1 (0x000015522efc4000)
|  	libcrypto.so.1.1 => /lib/x86_64-linux-gnu/libcrypto.so.1.1 (0x000015522eceb000)
|  	libifcore.so.5 => /mnt/group-lib/intel_oneAPI/compiler/2024.0/lib/libifcore.so.5 (0x000015522ebab000)
|  	libcuda.so.1 => /lib/x86_64-linux-gnu/libcuda.so.1 (0x000015522cfdf000)
|  	libcudart.so.11.0 => /mnt/group-bin/terachem/dev-03-2025/lib/libcudart.so.11.0 (0x000015522cd38000)
|  	libcublas.so.11 => /mnt/group-bin/terachem/dev-03-2025/lib/libcublas.so.11 (0x00001552270da000)
|  	libcufft.so.10 => /mnt/group-bin/terachem/dev-03-2025/lib/libcufft.so.10 (0x00001552161ff000)
|  	libcusparse.so.11 => /mnt/group-bin/terachem/dev-03-2025/lib/libcusparse.so.11 (0x0000155205505000)
|  	libcusolver.so.11 => /mnt/group-bin/terachem/dev-03-2025/lib/libcusolver.so.11 (0x00001551f324d000)
|  	libiomp5.so => /mnt/group-lib/intel_oneAPI/compiler/2024.0/lib/libiomp5.so (0x00001551f2e06000)
|  	libdl.so.2 => /lib/x86_64-linux-gnu/libdl.so.2 (0x00001551f2e00000)
|  	libpthread.so.0 => /lib/x86_64-linux-gnu/libpthread.so.0 (0x00001551f2ddd000)
|  	libstdc++.so.6 => /lib/x86_64-linux-gnu/libstdc++.so.6 (0x00001551f2bfb000)
|  	libcilkrts.so.5 => /mnt/group-bin/terachem/dev-03-2025/lib/libcilkrts.so.5 (0x00001551f29bc000)
|  	libgcc_s.so.1 => /lib/x86_64-linux-gnu/libgcc_s.so.1 (0x00001551f29a1000)
|  	libc.so.6 => /lib/x86_64-linux-gnu/libc.so.6 (0x00001551f27af000)
|  	/lib64/ld-linux-x86-64.so.2 (0x0000155280098000)
|  	libmkl_intel_ilp64.so.2 => /mnt/group-lib/intel_oneAPI/mkl/2023.2.0/lib/intel64/libmkl_intel_ilp64.so.2 (0x00001551f1622000)
|  	libmkl_intel_thread.so.2 => /mnt/group-lib/intel_oneAPI/mkl/2023.2.0/lib/intel64/libmkl_intel_thread.so.2 (0x00001551edff6000)
|  	libmkl_core.so.2 => /mnt/group-lib/intel_oneAPI/mkl/2023.2.0/lib/intel64/libmkl_core.so.2 (0x00001551e9c7e000)
|  	libimf.so => /mnt/group-lib/intel_oneAPI/compiler/2024.0/lib/libimf.so (0x00001551e985e000)
|  	libsvml.so => /mnt/group-lib/intel_oneAPI/compiler/2024.0/lib/libsvml.so (0x00001551e822a000)
|  	libirng.so => /mnt/group-lib/intel_oneAPI/compiler/2024.0/lib/libirng.so (0x00001551e8130000)
|  	libintlc.so.5 => /mnt/group-lib/intel_oneAPI/compiler/2024.0/lib/libintlc.so.5 (0x00001551e80cf000)
|  	librt.so.1 => /lib/x86_64-linux-gnu/librt.so.1 (0x00001551e80c5000)
|  	libcublasLt.so.11 => /mnt/group-lib/nvidia-hpc-sdk/Linux_x86_64/24.7/math_libs/11.8/lib64/libcublasLt.so.11 (0x00001551c3b3d000)
| #################################################################################################

-----------------------------------
Processed Input file:
              coordinates coord.xyz
                 spinmult 1
                   charge 0
                   method 3c-pbeh
                    basis def2-msvp
                      fon yes
               fon_method constant
                   closed 0
                    hhtda yes
            hhtdasinglets 4
            hhtdatriplets 4
                cistarget 0
                  cismult 1
             cisnumstates 8
             cisguessvecs 15
                   cismax 300
               cismaxiter 500
               cisconvtol 1.0e-6
                  cphftol 1.0e-6
                 cphfiter 1000
           max_l_in_basis 2
           sphericalbasis yes
                    guess sad
                   purify no
                  dftgrid 3
                     xtol 1e-6
                 convthre 5e-5
                  threall 1e-14
                precision mixed
                     gpus 1
            min_tolerance 1e-4
          min_tolerance_e 1e-5
                    nstep 100
                nacstate1 0
                nacstate2 1
                      run conical
-----------------------------------
Jobname: coord
Scratch data will be generated
Scratch directory: ./scr.coord
| Random number seed: 1669855045

XYZ coordinates coord.xyz
Molden File Output: ./scr.coord/coord.molden
Using basis set: def2-msvp
dmrgstart not found
Spin multiplicity: 1
DIIS will use up to 10 vectors.
Condition number limit for the DIIS overlap matrix is            0
WF convergence threshold: 5.00e-05
Using DIIS algorithm to converge WF
Maximum number of SCF iterations: 100
Incremental fock with rebuild every 8 iterations
Will switch to conventional Fock if diffuse functions are detected
X-matrix tolerance: 1.00e-06
PRECISION: MIXED
Single/Double precision threshold: 1.00e-05
TeraChem will select linear algebra engine
Using fractional orbital occupations
0 occupied orbitals will have integer occupation
0 occupied orbitals will have fractional occupation
kT is set to  0.250 a.u.
Density matrix guess purification turned off
DFT Functional requested: 3c-pbeh
Method: PBEh-3c composite method 
  PBEh exchange functional:              0.58 
  Hartree-Fock exact exchange:          0.42 
  PBEh correlation functional:           1.0  
Please find the citation for the method under https://doi.org/10.1063/1.4927476Please also cite the implementation paper: https://doi.org/10.1039/D3CP06086A Wavefunction: RESTRICTED

 DFT-D code reimplemented following the
 code by S.Grimme, University Bonn 
 based on DFTD3 V3.2 Rev 0         
 
Please cite DFT-D3 work done with this code as:
S. Grimme, J. Antony, S. Ehrlich and H. Krieg,
J. Chem. Phys. 132 (2010), 154104
If used with BJ-damping cite also
S. Grimme, S. Ehrlich and L. Goerigk,
J. Comput. Chem. 32 (2011), 1456-1465
For DFT-D2 the reference is
S. Grimme, J. Comput. Chem., 27 (2006), 1787-1799
BSSE Correction calculated using:
 ___________________________________________
                                            
|              **  g C P  **                |
|  a geometrical counterpoise correction    |
|             H.Kruse S.Grimme              |
|        Version 2.31                       |
|                                           |
 ___________________________________________ 

Please cite work done with this code as:
H. Kruse, S. Grimme J. Chem. Phys, 2012,136,154101
DOI: 10.1063/1.3700154 

DFT grid type: 3
Using a single DFT grid.
Ignoring all functions in basis set file with angular momentum > 2 
Initial guess generated from superposition of atomic densities generated with HF,
using spherically symmetric atomic densities and averaged alpha and beta spin densities.

********************************************
******* RUNNING GEOMETRY OPTMIZATION *******
********************************************

Geometry optimization parameters:
Max number of optimization cycles: 100
Convergence threshold (Max grad component): 1.00e-04
Convergence threshold (energy change): 1.00e-05
Maximum of RMSD change allowed between steps is 0.500000
using BFGS method
Optimization checkpoint file will be dumped every 10 cycles
Hessian updated: BFGS method
Initial Hessian is diagonal with a single one point finite difference
Atomic displacement in finite-difference Hessian (Bohr) 0.003000
Each step will be scaled by 1.00
Maximum step size in internal coordinates 0.50
Minimization SCF guess will be regenerated every 10 steps
Job started from scratch
SCF:   Initial guess is taken from previous step
CIS:   Initial guess is taken from previous step
Z-vec: Initial guess is taken from previous step
Starting TensorBox...
| TeraChem will select linear algebra engine
| Using cuSolver for matrix diagonalization

| using 1 out of 1 CUDA devices
|   Device 0: NVIDIA GeForce RTX 3070,  7966MB, CC 8.6 -- CPU THREAD 0
| -------------------------------------------------------------------
| CPU Memory Available: 3976.38 MegaWords 
| GPU Memory Available: 739.84 MegaWords 
| Maximum recommended basis set size: 10200 basis functions
|  (limited by GPU memory)
| -------------------------------------------------------------------
| Initialize GPUBox with 128 MW of memory


Basis set:       def2-msvp
Total atoms:     31
Total charge:    0
Total electrons: 126 (63-alpha, 63-beta)
Number electrons modeled by ECPs: 0
Total orbitals: 314 (Cartesian), 296 (spherical) 
Total AO shells: 152 (98 S-shells; 36 P-shells; 18 D-shells; 0 F-shells; 0 G-shells)
Spin multiplicity: 1
Nuclear repulsion energy (QM atoms): 1134.815995632256 a.u.


No optimization coordinates found in the configuration file
Determining the type of coordinates based on the number of individual fragments...
Analyzing structure...
Found 31 atoms, 32 bonds
Building HDLC residues...
Found 1 HDLC residues
done.
Optimization will be performed in DLC coordinates

Using neutral atomic charges and default spins and spin directions.
Number of unique atoms is: 4 
Atom #1 is unique. Calculating atomic density. 
Atom #2 is unique. Calculating atomic density. 
Atom #7 is unique. Calculating atomic density. 
Atom #20 is unique. Calculating atomic density. 
-------------------------------------------------------
0 additional frames found in coord.xyz
-------------------------------------------------------
***********************************************************************
**                                                                   **
**                              DL-FIND                              **
**                       Geometry Optimisation                       **
**               written by Johannes Kaestner, in 2006               **
**               Copyright:  STFC Daresbury Laboratory               **
**                           Revision:  406 $                        **
**                                                                   **
***********************************************************************
Residue member list:
    0 :     1    1    1    1    1    1    1    1    1    1
   10 :     1    1    1    1    1    1    1    1    1    1
   20 :     1    1    1    1    1    1    1    1    1    1
   30 :     1

Generating new HDLC for    1 residues

Located a new residue for HDLC
   Residue number is    1
   Number of atoms it contains    31
   Atoms:      1     2     3     4     5     6     7     8     9    10
   Atoms:     11    12    13    14    15    16    17    18    19    20
   Atoms:     21    22    23    24    25    26    27    28    29    30
   Atoms:     31
   Generating HDLC for residue    1
       Dot-product about     1 is   0.99999949
       System near planar - making improper
       Dot-product about     2 is   0.99999990
       System near planar - making improper
       Dot-product about     3 is   0.99990178
       System near planar - making improper
       Dot-product about     4 is   0.99850805
       System near planar - making improper
       Dot-product about     5 is   0.99997878
       System near planar - making improper
       Dot-product about     6 is   0.99996164
       System near planar - making improper
       Dot-product about    12 is   0.08539540
       Dot-product about    17 is   0.94725717
       Dot-product about    18 is   0.99993001
       System near planar - making improper
       Dot-product about    21 is   0.99971508
       System near planar - making improper
       Dot-product about    22 is   0.99956656
       System near planar - making improper
       Dot-product about    23 is   0.99997068
       System near planar - making improper
       Dot-product about    24 is   0.99995316
       System near planar - making improper
       Dot-product about    25 is   0.99999852
       System near planar - making improper
       Dot-product about    26 is   0.99999517
       System near planar - making improper

     The system has    87 degrees of freedom, and    87 non-zero eigenvalues

 call dlf_formstep_init...
 allocate hessian of size:           89
 allocate evals and evecs
 needhessian =  T

DL-FIND Report:
===============
Conical intersection algorithm: Lagrange-Newton
Lagrange-Newton threshold t1 ...................  1.000E-04
Lagrange-Newton threshold t2 ...................  1.000E+00
Lower electronic state .........................          0
Upper electronic state .........................          1
Optimisation algorithm: Lagrange-Newton
Initial Hessian by diagonal one-point finite difference
Hessian update mechanism: BFGS
Maximum Number of Hessian updates before recalc.         50
Finite difference for Hessian calculation ......  3.000E-03
No eigenmodes are considered soft
Minimum step size for Hessian update ...........  1.000E-05
 
Step length: simple scaled
Maximum step length ............................  5.000E-01
Scaling step by ................................  1.000E+00
 
Coordinate system: Delocalised internal coordinates (DLC)
 
Number of atoms ................................         31
Number of input geometries .....................          2
Variables to be optimised ......................         89
Restart information is written every ...........         10 steps
This run has not been restarted.
Maximum number of steps ........................        100
Maximum number of energy evaluations ...........     100000
 
 in gcp call
 n=          31
 coors(1) =   -9.69868706560120      -0.961295422139509     
 -2.861903859576441E-002
 coors(2) =   -8.73437809981672       -1.93524609291846     
   2.14751081620347     
 elements:            7           6
 gcp_e =    1.00000000000000     
 echo:  F
 pbc:  F
 method =pbeh3c              
Using neutral atomic charges and default spins and spin directions.
Number of unique atoms is: 4 
Atom #1 is unique. Calculating atomic density. 
Atom #2 is unique. Calculating atomic density. 
Atom #7 is unique. Calculating atomic density. 
Atom #20 is unique. Calculating atomic density. 
DFTD Energy:    -0.0202411 hartree
gCP Energy:     0.0497060 hartree
| Total AOs: 314    Total MOs: 296
Setting up the DFT grid...
| time to set the grid = 0.13 s
DFT grid points: 357048 (11517 points/atom)

                      *** Start SCF Iterations ***

 Iter     DIIS Error       Energy change      Electrons        XC Energy           Energy        Time(s)
----------------------------------------------------------------------------------------------------------
Initial temperature is 0.250000
| Skip purify step
|    1     0.0000000000   +1134.8454605150     0.0000000000     0.0000000000    1134.8454605150     0.86  
|    2     1.5948353243   -1674.3326897443   125.9999917224   -81.3781234284    -539.4872292293     2.07  
|    3     1.5948353243      +0.0000000000   125.9999917224   -81.3781234284    -539.4872292293     1.42  
Factorization (dgetrf) failed -- Calling SolveSingular, dgetrf error code: 3
|    4     1.5948353243      -0.0000000000   125.9999917224   -81.3781234284    -539.4872292293     1.44  
|    5     1.5948353243      +0.0000000000   125.9999917224   -81.3781234284    -539.4872292293     1.43  
Factorization (dgetrf) failed -- Calling SolveSingular, dgetrf error code: 5
|    6     1.5948353243      +0.0000000000   125.9999917224   -81.3781234284    -539.4872292293     1.44  
|    7     1.5948353243      -0.0000000000   125.9999917224   -81.3781234284    -539.4872292293     1.44  
Factorization (dgetrf) failed -- Calling SolveSingular, dgetrf error code: 7
|    8     1.5948353243      +0.0000000000   125.9999917224   -81.3781234284    -539.4872292293     1.45  
Factorization (dgetrf) failed -- Calling SolveSingular, dgetrf error code: 6
|    9     1.5948353243      -0.0000000000   125.9999917224   -81.3781234284    -539.4872292293     2.02  
Factorization (dgetrf) failed -- Calling SolveSingular, dgetrf error code: 7
|   10     1.5948353243      +0.0000000000   125.9999917224   -81.3781234284    -539.4872292293     1.45  
Factorization (dgetrf) failed -- Calling SolveSingular, dgetrf error code: 8
|   11     1.5948353243      -0.0000000000   125.9999917224   -81.3781234284    -539.4872292293     1.45  
Factorization (dgetrf) failed -- Calling SolveSingular, dgetrf error code: 9
|   12     2.5554334275    +585.4680346551   125.9999158538   -68.8376821781      45.9808054258     2.04  
Factorization (dgetrf) failed -- Calling SolveSingular, dgetrf error code: 10
|   13     2.4892612260    -280.9180888459   125.9999863274   -68.2117354569    -234.9372834201     2.06  
Factorization (dgetrf) failed -- Calling SolveSingular, dgetrf error code: 11
|   14     1.4744878665    -163.7612482107   125.9999416195   -70.3954072803    -398.6985316308     2.06  
Factorization (dgetrf) failed -- Calling SolveSingular, dgetrf error code: 11
|   15     1.3065569456    -113.5685569658   125.9998863622   -66.1864570360    -512.2670885967     2.08  
|   16     2.1225132562    +194.8810075738   125.9999717975   -68.8894366166    -317.3860810229     1.99  
|   17     0.3918489872    -446.0033365662   125.9999926671   -64.7100586696    -763.3894175891     1.94  
|   18     0.7396522797     +18.7269697357   125.9999731888   -64.0747658654    -744.6624478534     1.96  
|   19     0.1604964466     -25.6520642852   125.9999815749   -63.6832368601    -770.3145121386     1.93  
|   20     0.1541702164      -0.1555414481   125.9999874777   -63.7060495118    -770.4700535867     1.89  
|   21     0.0427032442      -1.2312052708   125.9999857384   -63.8379375049    -771.7012588575     1.87  
|   22     0.0323677749      -0.0306364284   125.9999861152   -63.7823198790    -771.7318952859     1.84  
|   23     0.0048857730      -0.0159810665   125.9999858288   -63.8023031481    -771.7478763524     1.78  
|   24     0.0045025608      -0.0007554806   125.9999859146   -63.7996348545    -771.7486318329     1.73  
|   25     0.0016724651      -0.0008161263   125.9999860134   -63.7997781440    -771.7494479592     1.93  
|   26     0.0014489537      -0.0001439541   125.9999860756   -63.7988546986    -771.7495919133     1.64  
|   27     0.0004312033      -0.0000477693   125.9999860933   -63.7988666583    -771.7496396826     1.63  
|   28     0.0001459577      -0.0000072421   125.9999860912   -63.7988221990    -771.7496469247     1.61  
|   29     0.0000496722      -0.0000013104   125.9999860864   -63.7988304999    -771.7496482351     1.58  
----------------------------------------------------------------------------------------------------------
FINAL ENERGY: -771.7496482351 a.u.
Fractional Occupation Entropy: 0.0000000000
Mermin Free Energy:            -771.7496482351
DISPERSION CONTRIBUTION TO ENERGY: -0.0202411484 a.u.
GCP BSSE CORRECTION: 0.0497060312 a.u.
HOMO-LUMO GAP: 1.663 eV
CENTER OF MASS: {-0.042105, -0.277843, 0.455962} ANGS
DIPOLE MOMENT: {-5.564818, 0.970314, -2.560822} (|D| = 6.202138) DEBYE
Writing out molden info

Running Mulliken population analysis...


  Restricted hh-TDA Parameters
--------------------------------------------
Number of occupied orbitals:            64
Number of virtual orbitals:            232
Number of molecular orbitals:          296
Number of basis functions:             314
Multiplicity of target state:      singlet

 Generating 2nd functional diffs
Reference energy:             -778.7947838382
Number of electrons:           127.9999858648
XC energy:                     -65.1118268546

      Davidson Diagonalization Parameters
-----------------------------------------------
Number of roots to find:                    4
Number of guess vectors:                   15
Maximum subspace size:                    300
Number of vectors to save:                  4
Collapse vectors per root:                  2
Number of CSFs:                          2080
Maximum Davidson iterations:              500
Residual convergence:                 1.0e-06
Orthogonality tolerance:              1.0e-12
Use incremental sigma vectors:             No

Davidson memory usage:  12.89 MB

Guess Vectors:
  64 &  64 : closed :    -0.475884
  64 &  63 :  open  :    -0.423549
  64 &  62 :  open  :    -0.373949
  63 &  63 : closed :    -0.371215
  64 &  61 :  open  :    -0.357447
  63 &  62 :  open  :    -0.321615
  63 &  61 :  open  :    -0.305113
  64 &  60 :  open  :    -0.285162
  62 &  62 : closed :    -0.272015
  64 &  59 :  open  :    -0.261334
  62 &  61 :  open  :    -0.255513
  64 &  58 :  open  :    -0.248881
  61 &  61 : closed :    -0.239011
  64 &  56 :  open  :    -0.233324
  63 &  60 :  open  :    -0.232828

  Root           Eigenvalue       Energy Change        Residual
-------------------------------------------------------------------
Iteration:    0   Subspace Size:   15
Root: 1:        -0.38918778        -0.38918778         0.03540957  
Root: 2:        -0.32659026        -0.32659026         0.03763895  
Root: 3:        -0.28330712        -0.28330712         0.03263120  
Root: 4:        -0.26014090        -0.26014090         0.04466660  

Iteration:    1   Subspace Size:   19
Root: 1:        -0.39123666        -0.00204888         0.00489920  
Root: 2:        -0.32940187        -0.00281161         0.00704764  
Root: 3:        -0.28566655        -0.00235943         0.00990290  
Root: 4:        -0.26463811        -0.00449721         0.01288602  

Iteration:    2   Subspace Size:   23
Root: 1:        -0.39128045        -0.00004379         0.00080179  
Root: 2:        -0.32949604        -0.00009417         0.00148159  
Root: 3:        -0.28590167        -0.00023513         0.00216930  
Root: 4:        -0.26503563        -0.00039752         0.00371021  

Iteration:    3   Subspace Size:   27
Root: 1:        -0.39128160        -0.00000115         0.00009262  
Root: 2:        -0.32949985        -0.00000381         0.00024834  
Root: 3:        -0.28591186        -0.00001018         0.00044054  
Root: 4:        -0.26507076        -0.00003513         0.00132157  

Iteration:    4   Subspace Size:   31
Root: 1:        -0.39128161        -0.00000001         0.00001367  
Root: 2:        -0.32949995        -0.00000010         0.00004861  
Root: 3:        -0.28591229        -0.00000044         0.00008670  
Root: 4:        -0.26507461        -0.00000386         0.00039244  

Iteration:    5   Subspace Size:   35
Root: 1:        -0.39128161        -0.00000000         0.00000213  
Root: 2:        -0.32949995        -0.00000000         0.00000982  
Root: 3:        -0.28591231        -0.00000001         0.00001735  
Root: 4:        -0.26507494        -0.00000033         0.00010106  

Iteration:    6   Subspace Size:   39
Root: 1:        -0.39128161        -0.00000000         0.00000037  Converged
Root: 2:        -0.32949995        -0.00000000         0.00000145  
Root: 3:        -0.28591231        -0.00000000         0.00000327  
Root: 4:        -0.26507496        -0.00000002         0.00002251  

Iteration:    7   Subspace Size:   42
Root: 1:        -0.39128161        -0.00000000         0.00000033  Converged
Root: 2:        -0.32949995        -0.00000000         0.00000024  Converged
Root: 3:        -0.28591231        -0.00000000         0.00000064  Converged
Root: 4:        -0.26507496        -0.00000000         0.00000471  

Iteration:    8   Subspace Size:   43
Root: 1:        -0.39128161         0.00000000         0.00000033  Converged
Root: 2:        -0.32949995        -0.00000000         0.00000024  Converged
Root: 3:        -0.28591231        -0.00000000         0.00000051  Converged
Root: 4:        -0.26507496        -0.00000000         0.00000096  Converged

Davidson converged in 8 iterations
43 sigma vectors were formed

      Davidson Diagonalization Parameters
-----------------------------------------------
Number of roots to find:                    4
Number of guess vectors:                   15
Maximum subspace size:                    300
Number of vectors to save:                  4
Collapse vectors per root:                  2
Number of CSFs:                          2016
Maximum Davidson iterations:              500
Residual convergence:                 1.0e-06
Orthogonality tolerance:              1.0e-12
Use incremental sigma vectors:             No

Davidson memory usage:  12.58 MB

Guess Vectors:
  64 &  63 :  open  :    -0.423549
  64 &  62 :  open  :    -0.373949
  64 &  61 :  open  :    -0.357447
  63 &  62 :  open  :    -0.321615
  63 &  61 :  open  :    -0.305113
  64 &  60 :  open  :    -0.285162
  64 &  59 :  open  :    -0.261334
  62 &  61 :  open  :    -0.255513
  64 &  58 :  open  :    -0.248881
  64 &  56 :  open  :    -0.233324
  63 &  60 :  open  :    -0.232828
  64 &  57 :  open  :    -0.230514
  64 &  55 :  open  :    -0.210111
  63 &  59 :  open  :    -0.208999
  64 &  54 :  open  :    -0.201377

  Root           Eigenvalue       Energy Change        Residual
-------------------------------------------------------------------
Iteration:    0   Subspace Size:   15
Root: 1:        -0.34755966        -0.34755966         0.02397232  
Root: 2:        -0.29291386        -0.29291386         0.02469092  
Root: 3:        -0.27353429        -0.27353429         0.02363646  
Root: 4:        -0.24096225        -0.24096225         0.02709234  

Iteration:    1   Subspace Size:   19
Root: 1:        -0.34890128        -0.00134161         0.00356577  
Root: 2:        -0.29461814        -0.00170428         0.00488569  
Root: 3:        -0.27522109        -0.00168680         0.00553002  
Root: 4:        -0.24310934        -0.00214709         0.00876612  

Iteration:    2   Subspace Size:   23
Root: 1:        -0.34893190        -0.00003063         0.00046782  
Root: 2:        -0.29467784        -0.00005969         0.00078422  
Root: 3:        -0.27529275        -0.00007166         0.00084213  
Root: 4:        -0.24331369        -0.00020435         0.00195156  

Iteration:    3   Subspace Size:   27
Root: 1:        -0.34893235        -0.00000044         0.00006619  
Root: 2:        -0.29467931        -0.00000148         0.00014822  
Root: 3:        -0.27529452        -0.00000176         0.00016209  
Root: 4:        -0.24332335        -0.00000966         0.00035175  

Iteration:    4   Subspace Size:   31
Root: 1:        -0.34893236        -0.00000001         0.00000961  
Root: 2:        -0.29467936        -0.00000005         0.00002608  
Root: 3:        -0.27529458        -0.00000006         0.00002614  
Root: 4:        -0.24332370        -0.00000035         0.00007362  

Iteration:    5   Subspace Size:   35
Root: 1:        -0.34893236        -0.00000000         0.00000137  
Root: 2:        -0.29467936        -0.00000000         0.00000420  
Root: 3:        -0.27529458        -0.00000000         0.00000430  
Root: 4:        -0.24332371        -0.00000001         0.00001569  

Iteration:    6   Subspace Size:   39
Root: 1:        -0.34893236        -0.00000000         0.00000019  Converged
Root: 2:        -0.29467936        -0.00000000         0.00000068  Converged
Root: 3:        -0.27529458        -0.00000000         0.00000078  Converged
Root: 4:        -0.24332371        -0.00000000         0.00000299  

Iteration:    7   Subspace Size:   40
Root: 1:        -0.34893236        -0.00000000         0.00000019  Converged
Root: 2:        -0.29467936        -0.00000000         0.00000068  Converged
Root: 3:        -0.27529458        -0.00000000         0.00000072  Converged
Root: 4:        -0.24332371        -0.00000000         0.00000054  Converged

Davidson converged in 7 iterations
40 sigma vectors were formed

  Root   Mult.   Total Energy (a.u.)   Ex. Energy (a.u.)     Ex. Energy (eV)     Ex. Energy (nm)        Osc. (a.u.)  
-------------------------------------------------------------------------------------------------------------------
     1  singlet       -779.18606545
     2  triplet       -779.14371619          0.04234926          1.15238172       1075.89540916          0.00000000
     3  singlet       -779.12428379          0.06178166          1.68116420        737.49025142          0.25627105
     4  triplet       -779.08946320          0.09660225          2.62868053        471.65952316          0.00000000
     5  singlet       -779.08069615          0.10536931          2.86724422        432.41597532          0.15443341
     6  triplet       -779.07007841          0.11598704          3.15616734        392.83158119          0.00000000
     7  singlet       -779.05985880          0.12620665          3.43425710        361.02195355          0.00076186
     8  triplet       -779.03810755          0.14795790          4.02613862        307.94821665          0.00000000

Singlet  1: Largest CI coefficients:
  64  &  64 : closed :  -0.989333

Triplet  2: Largest CI coefficients:
  63  &  64 :  open  :   0.702163
  64  &  63 :  open  :  -0.702163

Singlet  3: Largest CI coefficients:
  63  &  64 :  open  :  -0.681707
  64  &  63 :  open  :  -0.681707
  62  &  64 :  open  :  -0.138016
  64  &  62 :  open  :  -0.138016

Triplet  4: Largest CI coefficients:
  62  &  64 :  open  :  -0.685687
  64  &  62 :  open  :   0.685687
  62  &  63 :  open  :  -0.124974
  63  &  62 :  open  :   0.124974

Singlet  5: Largest CI coefficients:
  63  &  63 : closed :  -0.510035
  62  &  64 :  open  :  -0.447863
  64  &  62 :  open  :  -0.447863
  61  &  64 :  open  :  -0.307499
  64  &  61 :  open  :  -0.307499
  61  &  63 :  open  :  -0.190950
  63  &  61 :  open  :  -0.190950
  62  &  62 : closed :   0.153395
  62  &  63 :  open  :  -0.101377
  63  &  62 :  open  :  -0.101377

Triplet  6: Largest CI coefficients:
  61  &  64 :  open  :  -0.655341
  64  &  61 :  open  :   0.655341
  62  &  63 :  open  :  -0.220757
  63  &  62 :  open  :   0.220757

Singlet  7: Largest CI coefficients:
  63  &  63 : closed :  -0.731063
  61  &  64 :  open  :   0.297412
  64  &  61 :  open  :   0.297412
  62  &  64 :  open  :   0.268988
  64  &  62 :  open  :   0.268988
  61  &  61 : closed :   0.191456
  62  &  63 :  open  :  -0.153325
  63  &  62 :  open  :  -0.153325
  62  &  62 : closed :  -0.115274

Triplet  8: Largest CI coefficients:
  62  &  63 :  open  :  -0.468019
  63  &  62 :  open  :   0.468019
  61  &  63 :  open  :  -0.441401
  63  &  61 :  open  :   0.441401
  61  &  64 :  open  :   0.206731
  64  &  61 :  open  :  -0.206731
  61  &  62 :  open  :  -0.158654
  62  &  61 :  open  :   0.158654
  62  &  64 :  open  :   0.105692
  64  &  62 :  open  :  -0.105692

Singlet state dipole moments:

  Root       Dx         Dy         Dz         |D|  (Debye)
------------------------------------------------------------
     1    -6.2894     1.3534    -1.6484     6.6412
     2    -9.0198     2.7603    -1.2341     9.5131
     3    -7.2963    -1.1025    -0.9208     7.4364
     4    -8.1273     1.1980    -0.9033     8.2646

Triplet state dipole moments:

  Root       Dx         Dy         Dz         |D|  (Debye)
------------------------------------------------------------
     1   -11.6375     2.6329    -1.5735    12.0349
     2    -6.4075    -0.0290    -0.7360     6.4497
     3    -5.7175    -0.0400    -0.3675     5.7295
     4    -1.9761    -0.9857    -0.1187     2.2115

Transition dipole moments between singlet states:

    Transition       Tx         Ty         Tz         |T| (a.u.)
------------------------------------------------------------------
     1 ->    2    -2.4839    -0.1376    -0.1821     2.4944
     1 ->    3     1.4779    -0.0360     0.1142     1.4827
     1 ->    4    -0.0864    -0.0015    -0.0399     0.0952
     2 ->    3    -0.5440    -0.5625    -0.0068     0.7826
     2 ->    4    in gcp call
 n=          31
 coors(1) =   -9.69868706560120      -0.961295422139509     
 -2.861903859576441E-002
 coors(2) =   -8.73437809981672       -1.93524609291846     
   2.14751081620347     
 elements:            7           6
 gcp_e =   0.000000000000000E+000
 echo:  F
 pbc:  F
 method =pbeh3c              
 in gcp call
 n=          31
 coors(1) =   -9.69868706560120      -0.961295422139509     
 -2.861903859576441E-002
 coors(2) =   -8.73437809981672       -1.93524609291846     
   2.14751081620347     
 elements:            7           6
 gcp_e =   0.000000000000000E+000
 echo:  F
 pbc:  F
 method =pbeh3c              
 -2.9959     0.3665    -0.2200     3.0263
     3 ->    4    -1.7414     0.7768    -0.0802     1.9085

Transition dipole moments between triplet states:

    Transition       Tx         Ty         Tz         |T| (a.u.)
------------------------------------------------------------------
     1 ->    2    -0.8416     0.0364    -0.1265     0.8518
     1 ->    3    -0.3404     0.5595     0.0437     0.6564
     1 ->    4     0.9435    -0.1457     0.0765     0.9578
     2 ->    3     0.3595    -1.0878    -0.0758     1.1481
     2 ->    4    -1.8453     0.1264    -0.0784     1.8512
     3 ->    4    -1.3658    -0.0844    -0.0751     1.3704

Magnetic transition dipole moments and rotational strengths:

 Transition      Lx         Ly         Lz       R(len)     R(vel) (a.u.)
------------------------------------------------------------------------
 1 ->    2    -0.2522     0.2096    -0.0393    -0.6047     0.0811
 1 ->    3     0.2577     0.3061     0.1610    -0.3882     0.0974
 1 ->    4    -0.1921    -0.2971    -0.0384    -0.0186     0.0044

Electric transition quadrupole moments (Cartesian):

 Transition      Qxy        Qxz        Qyz        Qxx        Qyy        Qzz       norm (a.u.)
----------------------------------------------------------------------------------------------
 1 ->    2     0.9140     0.6286     0.1504    13.4653    -0.0660     0.0432    13.5120
 1 ->    3    -0.1578    -0.0559    -0.0991    -7.1005     0.1430    -0.1615     7.1064
 1 ->    4     0.0172    -0.1841     0.2257     4.1597    -0.0960     0.0012     4.1710


Building Xtilde...

Building Z-vector RHS...

 Generating 2nd functional diffs
Solving CPSCF equations
Using DIIS solver

 Iter         Residual      
------  --------------------
    1      2.285233339104
    2      4.296456285461
    3      0.433592401464
    4      0.047548077454
    5      0.014775308680
    6      0.006830461538
    7      0.003499118080
    8      0.001218153073
    9      0.000647143270
   10      0.000208243228
   11      0.000078642389
   12      0.000037678967
   13      0.000019363176
   14      0.000008061301
   15      0.000003494563
   16      0.000001575458
   17      0.000000741122

CPSCF converged

Building X...

Computing grad Generating 2nd functional diffs
 Generating 2nd functional diffs
Building Xtilde...

Building Z-vector RHS...

 Generating 2nd functional diffs
Solving CPSCF equations
Using DIIS solver

 Iter         Residual      
------  --------------------
    1      3.482837623197
    2      6.974071605720
    3      0.466314066158
    4      0.047255540337
    5      0.014967878512
    6      0.010004207194
    7      0.002836307006
    8      0.001341484899
    9      0.000272784315
   10      0.000135284224
   11      0.000054863218
   12      0.000022574536
   13      0.000008637151
   14      0.000006210281
   15      0.000002420069
   16      0.000001076413
   17      0.000000536428

CPSCF converged

Building X...

Computing grad Generating 2nd functional diffs
 Generating 2nd functional diffs
Building Xtilde...

Building Z-vector RHS...

 Generating 2nd functional diffs
Solving CPSCF equations
Using DIIS solver

 Iter         Residual      
------  --------------------
    1      1.258500163731
    2      2.370834754651
    3      0.200740887852
    4      0.028082780721
    5      0.010043385682
    6      0.003410709763
    7      0.001416694578
    8      0.000536564827
    9      0.000244215189
   10      0.000107133970
   11      0.000051253210
   12      0.000022663122
   13      0.000008338467
   14      0.000004423126
   15      0.000003089597
   16      0.000001395674
   17      0.000000715856

CPSCF converged

Building X...

 Generating 2nd functional diffs
 Generating 2nd functional diffs
Lower state energy:      -779.1860654519
Upper state energy:      -779.1242837930
Energy difference:          0.0617816589
 Energy calculation finished, energy:  0.000000000E+00

Converting Cartesians to HDLC

Converting Cartesians to HDLC

Converting Cartesians to HDLC
 in dlf_makehessian...
Testing convergence  in cycle    1
  Max grad  6.1782E-02 Target: 1.0000E-04 converged?   no
  RMS grad  1.1236E-02 Target: 6.6667E-05 converged?   no
Finite-difference calculation for a diagonal Hessian
Delta :   3.00E-03

Converting HDLC to Cartesians
 in gcp call
 n=          31
 coors(1) =   -9.68695711170071      -0.964902195082515     
 -3.178696196468839E-002
 coors(2) =   -8.71917182311912       -1.94361014261376     
   2.14630211414444     
 elements:            7           6
 gcp_e =    1.00000000000000     
 echo:  F
 pbc:  F
 method =pbeh3c              
DFTD Energy:    -0.0202447 hartree
gCP Energy:     0.0496815 hartree
| Total AOs: 314    Total MOs: 296
Setting up the DFT grid...
| time to set the grid = 0.08 s
DFT grid points: 357055 (11517 points/atom)

                      *** Start SCF Iterations ***

 Iter     DIIS Error       Energy change      Electrons        XC Energy           Energy        Time(s)
----------------------------------------------------------------------------------------------------------
Initial temperature is 0.250000
| Skip purify step
|    1     0.0315841817    -778.9469105662   126.0088763733   -64.4039735666    -778.9469105662     1.91  
|    2     0.0663225426      +7.4210197540   125.9999888422   -63.6804620422    -771.5258908123     1.87  
|    3     0.0233451025      -0.2099288333   125.9999888594   -63.7111309623    -771.7358196456     1.83  
|    4     0.0155474403      -0.0053527049   125.9999891151   -63.7525522637    -771.7411723505     1.73  
|    5     0.0090793371      -0.0059712343   125.9999891698   -63.7727454342    -771.7471435848     1.69  
|    6     0.0030302587      -0.0029965010   125.9999891877   -63.7879477690    -771.7501400858     1.69  
|    7     0.0011648670      -0.0003121949   125.9999892497   -63.7968744140    -771.7504522807     1.65  
|    8     0.0003488280      -0.0000318722   125.9999892384   -63.7991124917    -771.7504841529     1.61  
|    9     0.0001132621      -0.0000071304   125.9999892403   -63.7990447345    -771.7504912833     1.92  
|   10     0.0000597541      -0.0000012720   125.9999892391   -63.7992187866    -771.7504925552     1.58  
|   11     0.0000390940      -0.0000003520   125.9999892364   -63.7993367056    -771.7504929073     1.55  
----------------------------------------------------------------------------------------------------------
FINAL ENERGY: -771.7504929073 a.u.
Fractional Occupation Entropy: 0.0000000000
Mermin Free Energy:            -771.7504929073
DISPERSION CONTRIBUTION TO ENERGY: -0.0202446898 a.u.
GCP BSSE CORRECTION: 0.0496814782 a.u.
HOMO-LUMO GAP: 1.693 eV
CENTER OF MASS: {-0.042354, -0.276057, 0.455660} ANGS
DIPOLE MOMENT: {-5.494504, 0.889166, -2.540135} (|D| = 6.118209) DEBYE
Writing out molden info

Running Mulliken population analysis...


  Restricted hh-TDA Parameters
--------------------------------------------
Number of occupied orbitals:            64
Number of virtual orbitals:            232
Number of molecular orbitals:          296
Number of basis functions:             314
Multiplicity of target state:      singlet

 Generating 2nd functional diffs
Reference energy:             -778.7953184818
Number of electrons:           127.9999890657
XC energy:                     -65.1123441408

      Davidson Diagonalization Parameters
-----------------------------------------------
Number of roots to find:                    4
Number of guess vectors:                   15
Maximum subspace size:                    300
Number of vectors to save:                  4
Collapse vectors per root:                  2
Number of CSFs:                          2080
Maximum Davidson iterations:              500
Residual convergence:                 1.0e-06
Orthogonality tolerance:              1.0e-12
Use incremental sigma vectors:             No

Davidson memory usage:  12.89 MB

Guess Vectors:
  64 &  64 : closed :    -0.477701
  64 &  63 :  open  :    -0.424327
  64 &  62 :  open  :    -0.374671
  63 &  63 : closed :    -0.370952
  64 &  61 :  open  :    -0.358030
  63 &  62 :  open  :    -0.321297
  63 &  61 :  open  :    -0.304655
  64 &  60 :  open  :    -0.285066
  62 &  62 : closed :    -0.271642
  64 &  59 :  open  :    -0.263188
  62 &  61 :  open  :    -0.255000
  64 &  58 :  open  :    -0.249465
  61 &  61 : closed :    -0.238358
  64 &  56 :  open  :    -0.234152
  64 &  57 :  open  :    -0.231811

  Root           Eigenvalue       Energy Change        Residual
-------------------------------------------------------------------
Iteration:    0   Subspace Size:   15
Root: 1:        -0.39080901        -0.39080901         0.03557205  
Root: 2:        -0.32720159        -0.32720159         0.03756830  
Root: 3:        -0.28330896        -0.28330896         0.03307529  
Root: 4:        -0.25998791        -0.25998791         0.04545208  

Iteration:    1   Subspace Size:   19
Root: 1:        -0.39286792        -0.00205891         0.00484811  
Root: 2:        -0.33006341        -0.00286182         0.00688874  
Root: 3:        -0.28584163        -0.00253268         0.00984323  
Root: 4:        -0.26450443        -0.00451652         0.01365396  

Iteration:    2   Subspace Size:   23
Root: 1:        -0.39291129        -0.00004337         0.00076288  
Root: 2:        -0.33015426        -0.00009085         0.00135799  
Root: 3:        -0.28607469        -0.00023305         0.00212464  
Root: 4:        -0.26499226        -0.00048783         0.00403654  

Iteration:    3   Subspace Size:   27
Root: 1:        -0.39291231        -0.00000102         0.00008928  
Root: 2:        -0.33015734        -0.00000308         0.00025029  
Root: 3:        -0.28608446        -0.00000977         0.00040999  
Root: 4:        -0.26503810        -0.00004584         0.00121343  

Iteration:    4   Subspace Size:   31
Root: 1:        -0.39291232        -0.00000001         0.00001317  
Root: 2:        -0.33015744        -0.00000010         0.00004831  
Root: 3:        -0.28608484        -0.00000039         0.00007516  
Root: 4:        -0.26504147        -0.00000337         0.00031312  

Iteration:    5   Subspace Size:   35
Root: 1:        -0.39291232        -0.00000000         0.00000206  
Root: 2:        -0.33015744        -0.00000000         0.00000952  
Root: 3:        -0.28608485        -0.00000001         0.00001587  
Root: 4:        -0.26504168        -0.00000022         0.00008181  

Iteration:    6   Subspace Size:   39
Root: 1:        -0.39291232        -0.00000000         0.00000031  Converged
Root: 2:        -0.33015744        -0.00000000         0.00000152  
Root: 3:        -0.28608485        -0.00000000         0.00000291  
Root: 4:        -0.26504170        -0.00000001         0.00001671  

Iteration:    7   Subspace Size:   42
Root: 1:        -0.39291232        -0.00000000         0.00000029  Converged
Root: 2:        -0.33015744        -0.00000000         0.00000025  Converged
Root: 3:        -0.28608485        -0.00000000         0.00000060  Converged
Root: 4:        -0.26504170        -0.00000000         0.00000360  

Iteration:    8   Subspace Size:   43
Root: 1:        -0.39291232        -0.00000000         0.00000028  Converged
Root: 2:        -0.33015744        -0.00000000         0.00000024  Converged
Root: 3:        -0.28608485        -0.00000000         0.00000058  Converged
Root: 4:        -0.26504170        -0.00000000         0.00000080  Converged

Davidson converged in 8 iterations
43 sigma vectors were formed

      Davidson Diagonalization Parameters
-----------------------------------------------
Number of roots to find:                    4
Number of guess vectors:                   15
Maximum subspace size:                    300
Number of vectors to save:                  4
Collapse vectors per root:                  2
Number of CSFs:                          2016
Maximum Davidson iterations:              500
Residual convergence:                 1.0e-06
Orthogonality tolerance:              1.0e-12
Use incremental sigma vectors:             No

Davidson memory usage:  12.58 MB

Guess Vectors:
  64 &  63 :  open  :    -0.424327
  64 &  62 :  open  :    -0.374671
  64 &  61 :  open  :    -0.358030
  63 &  62 :  open  :    -0.321297
  63 &  61 :  open  :    -0.304655
  64 &  60 :  open  :    -0.285066
  64 &  59 :  open  :    -0.263188
  62 &  61 :  open  :    -0.255000
  64 &  58 :  open  :    -0.249465
  64 &  56 :  open  :    -0.234152
  64 &  57 :  open  :    -0.231811
  63 &  60 :  open  :    -0.231691
  64 &  55 :  open  :    -0.210120
  63 &  59 :  open  :    -0.209814
  64 &  54 :  open  :    -0.201655

  Root           Eigenvalue       Energy Change        Residual
-------------------------------------------------------------------
Iteration:    0   Subspace Size:   15
Root: 1:        -0.34811964        -0.34811964         0.02403419  
Root: 2:        -0.29357903        -0.29357903         0.02486791  
Root: 3:        -0.27369407        -0.27369407         0.02383796  
Root: 4:        -0.24037609        -0.24037609         0.02745130  

Iteration:    1   Subspace Size:   19
Root: 1:        -0.34946843        -0.00134879         0.00356715  
Root: 2:        -0.29530096        -0.00172193         0.00489638  
Root: 3:        -0.27540203        -0.00170796         0.00556053  
Root: 4:        -0.24258138        -0.00220530         0.00875859  

Iteration:    2   Subspace Size:   23
Root: 1:        -0.34949908        -0.00003065         0.00046938  
Root: 2:        -0.29536074        -0.00005978         0.00078254  
Root: 3:        -0.27547460        -0.00007257         0.00083516  
Root: 4:        -0.24278606        -0.00020467         0.00195536  

Iteration:    3   Subspace Size:   27
Root: 1:        -0.34949953        -0.00000045         0.00006659  
Root: 2:        -0.29536221        -0.00000147         0.00014679  
Root: 3:        -0.27547633        -0.00000174         0.00016044  
Root: 4:        -0.24279578        -0.00000973         0.00035274  

Iteration:    4   Subspace Size:   31
Root: 1:        -0.34949953        -0.00000001         0.00000979  
Root: 2:        -0.29536226        -0.00000005         0.00002587  
Root: 3:        -0.27547639        -0.00000006         0.00002578  
Root: 4:        -0.24279614        -0.00000036         0.00007340  

Iteration:    5   Subspace Size:   35
Root: 1:        -0.34949953        -0.00000000         0.00000140  
Root: 2:        -0.29536226        -0.00000000         0.00000414  
Root: 3:        -0.27547639        -0.00000000         0.00000423  
Root: 4:        -0.24279615        -0.00000001         0.00001525  

Iteration:    6   Subspace Size:   39
Root: 1:        -0.34949953        -0.00000000         0.00000020  Converged
Root: 2:        -0.29536226        -0.00000000         0.00000067  Converged
Root: 3:        -0.27547639        -0.00000000         0.00000077  Converged
Root: 4:        -0.24279615        -0.00000000         0.00000294  

Iteration:    7   Subspace Size:   40
Root: 1:        -0.34949953        -0.00000000         0.00000019  Converged
Root: 2:        -0.29536226        -0.00000000         0.00000067  Converged
Root: 3:        -0.27547639        -0.00000000         0.00000073  Converged
Root: 4:        -0.24279615        -0.00000000         0.00000054  Converged

Davidson converged in 7 iterations
40 sigma vectors were formed

  Root   Mult.   Total Energy (a.u.)   Ex. Energy (a.u.)     Ex. Energy (eV)     Ex. Energy (nm)        Osc. (a.u.)  
-------------------------------------------------------------------------------------------------------------------
     1  singlet       -779.18823080
     2  triplet       -779.14481801          0.04341279          1.18132187       1049.53801052          0.00000000
     3  singlet       -779.12547593          0.06275488          1.70764683        726.05306009          0.25747318
     4  triplet       -779.09068074          0.09755006          2.65447185        467.07679522          0.00000000
     5  singlet       -779.08140334          0.10682747          2.90692279        426.51363605          0.16562987
     6  triplet       -779.07079487          0.11743593          3.19559377        387.98492384          0.00000000
     7  singlet       -779.06036018          0.12787062          3.47953609        356.32399646          0.00069148
     8  triplet       -779.03811463          0.15011617          4.08486821        303.52073602          0.00000000

Singlet  1: Largest CI coefficients:
  64  &  64 : closed :   0.989546

Triplet  2: Largest CI coefficients:
  63  &  64 :  open  :   0.702176
  64  &  63 :  open  :  -0.702176

Singlet  3: Largest CI coefficients:
  63  &  64 :  open  :   0.681835
  64  &  63 :  open  :   0.681835
  62  &  64 :  open  :   0.139389
  64  &  62 :  open  :   0.139389

Triplet  4: Largest CI coefficients:
  62  &  64 :  open  :  -0.686724
  64  &  62 :  open  :   0.686724
  62  &  63 :  open  :  -0.120778
  63  &  62 :  open  :   0.120778

Singlet  5: Largest CI coefficients:
  63  &  63 : closed :   0.503579
  62  &  64 :  open  :   0.449854
  64  &  62 :  open  :   0.449854
  61  &  64 :  open  :   0.312388
  64  &  61 :  open  :   0.312388
  61  &  63 :  open  :   0.188585
  63  &  61 :  open  :   0.188585
  62  &  62 : closed :  -0.151577

Triplet  6: Largest CI coefficients:
  61  &  64 :  open  :  -0.655932
  64  &  61 :  open  :   0.655932
  62  &  63 :  open  :  -0.216832
  63  &  62 :  open  :   0.216832

Singlet  7: Largest CI coefficients:
  63  &  63 : closed :  -0.735587
  61  &  64 :  open  :   0.299537
  64  &  61 :  open  :   0.299537
  62  &  64 :  open  :   0.260046
  64  &  62 :  open  :   0.260046
  61  &  61 : closed :   0.189845
  62  &  63 :  open  :  -0.153721
  63  &  62 :  open  :  -0.153721
  62  &  62 : closed :  -0.111424

Triplet  8: Largest CI coefficients:
  62  &  63 :  open  :  -0.465689
  63  &  62 :  open  :   0.465689
  61  &  63 :  open  :  -0.446558
  63  &  61 :  open  :   0.446558
  61  &  64 :  open  :   0.205367
  64  &  61 :  open  :  -0.205367
  61  &  62 :  open  :  -0.154558
  62  &  61 :  open  :   0.154558
  62  &  64 :  open  :   0.101184
  64  &  62 :  open  :  -0.101184

Singlet state dipole moments:

  Root       Dx         Dy         Dz         |D|  (Debye)
------------------------------------------------------------
     1    -6.2117     1.3425    -1.6394     6.5632
     2    -8.9684     2.7393    -1.2286     9.4576
     3    -7.1470    -1.0703    -0.9268     7.2858
     4    -8.0659     1.2282    -0.9015     8.2085

Triplet state dipole moments:

  Root       Dx         Dy         Dz         |D|  (Debye)
------------------------------------------------------------
     1   -11.5584     2.6147    -1.5650    11.9534
     2    -6.3806     0.0624    -0.7399     6.4237
     3    -5.6012    -0.0451    -0.3678     5.6134
     4    -2.0338    -0.9289    -0.1434     2.2405

Transition dipole moments between singlet states:

    Transition       Tx         Ty         Tz         |T| (a.u.)
------------------------------------------------------------------
     1 ->    2    -2.4701    -0.1434    -0.1793     2.4808
     1 ->    3     1.5201    -0.0305     0.1179     1.5250
     1 ->    4     0.0816     0.0031     0.0381     0.0901
     2 ->    3    -0.4819    -0.5696     0.0001     0.7461
     2 ->    4     2.9972    -0.3563     0.2167     3.0260
     3 ->    4     1.7316  in gcp call
 n=          31
 coors(1) =   -9.68695711170071      -0.964902195082515     
 -3.178696196468839E-002
 coors(2) =   -8.71917182311912       -1.94361014261376     
   2.14630211414444     
 elements:            7           6
 gcp_e =   0.000000000000000E+000
 echo:  F
 pbc:  F
 method =pbeh3c              
 in gcp call
 n=          31
 coors(1) =   -9.68695711170071      -0.964902195082515     
 -3.178696196468839E-002
 coors(2) =   -8.71917182311912       -1.94361014261376     
   2.14630211414444     
 elements:            7           6
 gcp_e =   0.000000000000000E+000
 echo:  F
 pbc:  F
 method =pbeh3c              
   -0.7579     0.0779     1.8918

Transition dipole moments between triplet states:

    Transition       Tx         Ty         Tz         |T| (a.u.)
------------------------------------------------------------------
     1 ->    2    -0.8629     0.0398    -0.1301     0.8735
     1 ->    3    -0.3625     0.5613     0.0436     0.6696
     1 ->    4     0.9733    -0.1382     0.0787     0.9862
     2 ->    3     0.3942    -1.0877    -0.0769     1.1595
     2 ->    4    -1.8393     0.1192    -0.0771     1.8447
     3 ->    4    -1.3825    -0.0841    -0.0763     1.3871

Magnetic transition dipole moments and rotational strengths:

 Transition      Lx         Ly         Lz       R(len)     R(vel) (a.u.)
------------------------------------------------------------------------
 1 ->    2    -0.2503     0.2116    -0.0407    -0.5952     0.0811
 1 ->    3     0.2603     0.3007     0.1710    -0.4067     0.1035
 1 ->    4     0.1904     0.2937     0.0378    -0.0179     0.0043

Electric transition quadrupole moments (Cartesian):

 Transition      Qxy        Qxz        Qyz        Qxx        Qyy        Qzz       norm (a.u.)
----------------------------------------------------------------------------------------------
 1 ->    2     0.9195     0.6221     0.1501    13.4291    -0.0657     0.0426    13.4760
 1 ->    3    -0.1575    -0.0754    -0.0962    -7.3741     0.1476    -0.1705     7.3802
 1 ->    4    -0.0059     0.1893    -0.2240    -4.0881     0.0888     0.0005     4.0996


Building Xtilde...

Building Z-vector RHS...

 Generating 2nd functional diffs
Solving CPSCF equations
Using DIIS solver

 Iter         Residual      
------  --------------------
    1      2.292159648387
    2      4.308117585700
    3      0.428845092283
    4      0.047487992720
    5      0.014685971044
    6      0.006790456334
    7      0.003479331150
    8      0.001217650721
    9      0.000642686328
   10      0.000205341578
   11      0.000078514026
   12      0.000037561223
   13      0.000019103225
   14      0.000007899806
   15      0.000003482070
   16      0.000001594036
   17      0.000000745353

CPSCF converged

Building X...

Computing grad Generating 2nd functional diffs
 Generating 2nd functional diffs
Building Xtilde...

Building Z-vector RHS...

 Generating 2nd functional diffs
Solving CPSCF equations
Using DIIS solver

 Iter         Residual      
------  --------------------
    1      3.476090448445
    2      6.945009137430
    3      0.461288336493
    4      0.047047525068
    5      0.014670083747
    6      0.009931961855
    7      0.002822802352
    8      0.001331374216
    9      0.000266382177
   10      0.000133488346
   11      0.000054157254
   12      0.000022997718
   13      0.000009244221
   14      0.000006409242
   15      0.000002495155
   16      0.000001100781
   17      0.000000545414

CPSCF converged

Building X...

Computing grad Generating 2nd functional diffs
 Generating 2nd functional diffs
Building Xtilde...

Building Z-vector RHS...

 Generating 2nd functional diffs
Solving CPSCF equations
Using DIIS solver

 Iter         Residual      
------  --------------------
    1      1.253018114074
    2      2.351741575747
    3      0.198486212368
    4      0.028287606309
    5      0.010099270905
    6      0.003427184271
    7      0.001395762785
    8      0.000526287864
    9      0.000238097203
   10      0.000105708241
   11      0.000050903300
   12      0.000022298132
   13      0.000008239077
   14      0.000004389631
   15      0.000003058477
   16      0.000001395753
   17      0.000000709728

CPSCF converged

Building X...

 Generating 2nd functional diffs
 Generating 2nd functional diffs
Lower state energy:      -779.1882308030
Upper state energy:      -779.1254759250
Energy difference:          0.0627548779
 Energy calculation finished, energy:  0.000000000E+00

Converting Cartesians to HDLC

Converting Cartesians to HDLC

Converting Cartesians to HDLC
 in dlf_makehessian...
Finite-difference diagonal Hessian: 2nd point
Energy difference to 1st point:          0.00E+00 H
Abs. Gradient difference to 1st point:   1.27E-02
Testing convergence  in cycle    1
  Max grad  6.2755E-02 Target: 1.0000E-04 converged?   no
  RMS grad  1.0519E-02 Target: 6.6667E-05 converged?   no

Converting HDLC to Cartesians
 in gcp call
 n=          31
 coors(1) =   -9.65547801118966      -0.805648926350170     
  7.140843840966768E-002
 coors(2) =   -8.61062934730236       -2.22646455207771     
   1.99167254440667     
 elements:            7           6
 gcp_e =    1.00000000000000     
 echo:  F
 pbc:  F
 method =pbeh3c              
DFTD Energy:    -0.0203930 hartree
gCP Energy:     0.0507503 hartree
| Total AOs: 314    Total MOs: 296
Setting up the DFT grid...
| time to set the grid = 0.08 s
DFT grid points: 356816 (11510 points/atom)

                      *** Start SCF Iterations ***

 Iter     DIIS Error       Energy change      Electrons        XC Energy           Energy        Time(s)
----------------------------------------------------------------------------------------------------------
Initial temperature is 0.250000
| Skip purify step
|    1     0.1937794647    -778.5376312724   125.3315718184   -64.1990271743    -778.5376312724     1.92  
|    2     0.0764613904      +7.3501334806   125.9999974032   -63.9018759201    -771.1874977918     1.90  
|    3     0.1618699953      +1.3665638045   125.9999968253   -63.6249548777    -769.8209339873     1.91  
|    4     0.0580966249      -1.6433171020   125.9999982678   -63.8863778668    -771.4642510893     1.92  
|    5     0.0129959685      -0.1004914530   125.9999982567   -63.8567689170    -771.5647425423     1.84  
|    6     0.0073213440      -0.0085673169   125.9999984686   -63.8469016661    -771.5733098593     1.79  
|    7     0.0037782277      -0.0014128059   125.9999985112   -63.8491713413    -771.5747226651     1.74  
|    8     0.0012226364      -0.0004565264   125.9999984946   -63.8490160901    -771.5751791916     1.70  
|    9     0.0007846943      -0.0000899098   125.9999985094   -63.8494606430    -771.5752691013     1.94  
|   10     0.0003377797      -0.0000324536   125.9999985062   -63.8508885533    -771.5753015550     1.63  
|   11     0.0000960553      -0.0000057230   125.9999985125   -63.8504239268    -771.5753072780     1.59  
|   12     0.0000516961      -0.0000009913   125.9999985130   -63.8504555526    -771.5753082692     1.56  
|   13     0.0000240713      -0.0000003855   125.9999985156   -63.8504756754    -771.5753086548     1.55  
----------------------------------------------------------------------------------------------------------
FINAL ENERGY: -771.5753086548 a.u.
Fractional Occupation Entropy: 0.0000000000
Mermin Free Energy:            -771.5753086548
DISPERSION CONTRIBUTION TO ENERGY: -0.0203929963 a.u.
GCP BSSE CORRECTION: 0.0507502832 a.u.
HOMO-LUMO GAP: 0.357 eV
CENTER OF MASS: {-0.050971, -0.323124, 0.431053} ANGS
DIPOLE MOMENT: {-2.258528, 2.748956, -1.851906} (|D| = 4.010893) DEBYE
Writing out molden info

Running Mulliken population analysis...


  Restricted hh-TDA Parameters
--------------------------------------------
Number of occupied orbitals:            64
Number of virtual orbitals:            232
Number of molecular orbitals:          296
Number of basis functions:             314
Multiplicity of target state:      singlet

 Generating 2nd functional diffs
Reference energy:             -778.6188371419
Number of electrons:           127.9999984917
XC energy:                     -65.1645642237

      Davidson Diagonalization Parameters
-----------------------------------------------
Number of roots to find:                    4
Number of guess vectors:                   15
Maximum subspace size:                    300
Number of vectors to save:                  4
Collapse vectors per root:                  2
Number of CSFs:                          2080
Maximum Davidson iterations:              500
Residual convergence:                 1.0e-06
Orthogonality tolerance:              1.0e-12
Use incremental sigma vectors:             No

Davidson memory usage:  12.89 MB

Guess Vectors:
  64 &  64 : closed :    -0.509078
  64 &  63 :  open  :    -0.472326
  63 &  63 : closed :    -0.435574
  64 &  62 :  open  :    -0.406097
  64 &  61 :  open  :    -0.398344
  63 &  62 :  open  :    -0.369346
  63 &  61 :  open  :    -0.361593
  64 &  60 :  open  :    -0.311076
  62 &  62 : closed :    -0.303117
  62 &  61 :  open  :    -0.295364
  61 &  61 : closed :    -0.287611
  64 &  59 :  open  :    -0.275418
  63 &  60 :  open  :    -0.274324
  64 &  57 :  open  :    -0.265923
  64 &  56 :  open  :    -0.253848

  Root           Eigenvalue       Energy Change        Residual
-------------------------------------------------------------------
Iteration:    0   Subspace Size:   15
Root: 1:        -0.38582586        -0.38582586         0.03483816  
Root: 2:        -0.37360184        -0.37360184         0.05097693  
Root: 3:        -0.34252781        -0.34252781         0.04123205  
Root: 4:        -0.31675630        -0.31675630         0.02967667  

Iteration:    1   Subspace Size:   19
Root: 1:        -0.38803028        -0.00220442         0.00463826  
Root: 2:        -0.37745527        -0.00385343         0.00650183  
Root: 3:        -0.34562412        -0.00309631         0.00709911  
Root: 4:        -0.31835890        -0.00160261         0.00798265  

Iteration:    2   Subspace Size:   23
Root: 1:        -0.38806954        -0.00003926         0.00080338  
Root: 2:        -0.37752755        -0.00007228         0.00137953  
Root: 3:        -0.34572700        -0.00010288         0.00159748  
Root: 4:        -0.31848566        -0.00012676         0.00162438  

Iteration:    3   Subspace Size:   27
Root: 1:        -0.38807067        -0.00000113         0.00015601  
Root: 2:        -0.37753030        -0.00000275         0.00023057  
Root: 3:        -0.34573180        -0.00000481         0.00028546  
Root: 4:        -0.31849166        -0.00000600         0.00033720  

Iteration:    4   Subspace Size:   31
Root: 1:        -0.38807071        -0.00000004         0.00002685  
Root: 2:        -0.37753038        -0.00000008         0.00004401  
Root: 3:        -0.34573194        -0.00000014         0.00006291  
Root: 4:        -0.31849189        -0.00000023         0.00006972  

Iteration:    5   Subspace Size:   35
Root: 1:        -0.38807071        -0.00000000         0.00000433  
Root: 2:        -0.37753038        -0.00000000         0.00000787  
Root: 3:        -0.34573195        -0.00000001         0.00001256  
Root: 4:        -0.31849190        -0.00000001         0.00001338  

Iteration:    6   Subspace Size:   39
Root: 1:        -0.38807071        -0.00000000         0.00000064  Converged
Root: 2:        -0.37753038        -0.00000000         0.00000140  
Root: 3:        -0.34573195        -0.00000000         0.00000228  
Root: 4:        -0.31849190        -0.00000000         0.00000267  

Iteration:    7   Subspace Size:   42
Root: 1:        -0.38807071        -0.00000000         0.00000056  Converged
Root: 2:        -0.37753038        -0.00000000         0.00000022  Converged
Root: 3:        -0.34573195        -0.00000000         0.00000037  Converged
Root: 4:        -0.31849190        -0.00000000         0.00000045  Converged

Davidson converged in 7 iterations
42 sigma vectors were formed

      Davidson Diagonalization Parameters
-----------------------------------------------
Number of roots to find:                    4
Number of guess vectors:                   15
Maximum subspace size:                    300
Number of vectors to save:                  4
Collapse vectors per root:                  2
Number of CSFs:                          2016
Maximum Davidson iterations:              500
Residual convergence:                 1.0e-06
Orthogonality tolerance:              1.0e-12
Use incremental sigma vectors:             No

Davidson memory usage:  12.58 MB

Guess Vectors:
  64 &  63 :  open  :    -0.472326
  64 &  62 :  open  :    -0.406097
  64 &  61 :  open  :    -0.398344
  63 &  62 :  open  :    -0.369346
  63 &  61 :  open  :    -0.361593
  64 &  60 :  open  :    -0.311076
  62 &  61 :  open  :    -0.295364
  64 &  59 :  open  :    -0.275418
  63 &  60 :  open  :    -0.274324
  64 &  57 :  open  :    -0.265923
  64 &  56 :  open  :    -0.253848
  64 &  58 :  open  :    -0.241741
  63 &  59 :  open  :    -0.238666
  64 &  55 :  open  :    -0.229633
  63 &  57 :  open  :    -0.229171

  Root           Eigenvalue       Energy Change        Residual
-------------------------------------------------------------------
Iteration:    0   Subspace Size:   15
Root: 1:        -0.39312134        -0.39312134         0.02483896  
Root: 2:        -0.32227242        -0.32227242         0.02030691  
Root: 3:        -0.31299102        -0.31299102         0.02232911  
Root: 4:        -0.30486803        -0.30486803         0.02025129  

Iteration:    1   Subspace Size:   19
Root: 1:        -0.39429364        -0.00117230         0.00296194  
Root: 2:        -0.32316680        -0.00089438         0.00472693  
Root: 3:        -0.31409718        -0.00110616         0.00517282  
Root: 4:        -0.30602465        -0.00115662         0.00476940  

Iteration:    2   Subspace Size:   23
Root: 1:        -0.39431204        -0.00001839         0.00051503  
Root: 2:        -0.32321703        -0.00005023         0.00077717  
Root: 3:        -0.31415274        -0.00005555         0.00084287  
Root: 4:        -0.30608287        -0.00005822         0.00064017  

Iteration:    3   Subspace Size:   27
Root: 1:        -0.39431255        -0.00000051         0.00006894  
Root: 2:        -0.32321850        -0.00000148         0.00012605  
Root: 3:        -0.31415436        -0.00000162         0.00015734  
Root: 4:        -0.30608392        -0.00000105         0.00011961  

Iteration:    4   Subspace Size:   31
Root: 1:        -0.39431256        -0.00000001         0.00000933  
Root: 2:        -0.32321854        -0.00000003         0.00002172  
Root: 3:        -0.31415441        -0.00000005         0.00003121  
Root: 4:        -0.30608396        -0.00000003         0.00002196  

Iteration:    5   Subspace Size:   35
Root: 1:        -0.39431256        -0.00000000         0.00000107  
Root: 2:        -0.32321854        -0.00000000         0.00000267  
Root: 3:        -0.31415441        -0.00000000         0.00000462  
Root: 4:        -0.30608396        -0.00000000         0.00000317  

Iteration:    6   Subspace Size:   39
Root: 1:        -0.39431256        -0.00000000         0.00000013  Converged
Root: 2:        -0.32321854        -0.00000000         0.00000039  Converged
Root: 3:        -0.31415441        -0.00000000         0.00000070  Converged
Root: 4:        -0.30608396        -0.00000000         0.00000052  Converged

Davidson converged in 6 iterations
39 sigma vectors were formed

  Root   Mult.   Total Energy (a.u.)   Ex. Energy (a.u.)     Ex. Energy (eV)     Ex. Energy (nm)        Osc. (a.u.)  
-------------------------------------------------------------------------------------------------------------------
     1  triplet       -779.01314970
     2  singlet       -779.00690785          0.00624185          0.16984931       7299.66012690          0.00000000
     3  singlet       -778.99636752          0.01678218          0.45666618       2714.98582899          0.00000000
     4  singlet       -778.96456909          0.04858061          1.32194533        937.89219784          0.00000000
     5  triplet       -778.94205568          0.07109402          1.93456644        640.88892693          0.00602029
     6  singlet       -778.93732904          0.07582066          2.06318476        600.93610174          0.00000000
     7  triplet       -778.93299156          0.08015814          2.18121369        568.41849694          0.13853660
     8  triplet       -778.92492110          0.08822860          2.40082193        516.42405858          0.11270963

Triplet  1: Largest CI coefficients:
  63  &  64 :  open  :  -0.701841
  64  &  63 :  open  :   0.701841

Singlet  2: Largest CI coefficients:
  64  &  64 : closed :  -0.679640
  63  &  63 : closed :   0.435155
  63  &  64 :  open  :   0.400293
  64  &  63 :  open  :   0.400293

Singlet  3: Largest CI coefficients:
  64  &  64 : closed :  -0.634648
  63  &  64 :  open  :  -0.506225
  64  &  63 :  open  :  -0.506225
  63  &  63 : closed :  -0.123705
  62  &  64 :  open  :  -0.118431
  64  &  62 :  open  :  -0.118431
  61  &  64 :  open  :   0.100769
  64  &  61 :  open  :   0.100769

Singlet  4: Largest CI coefficients:
  63  &  63 : closed :  -0.811245
  64  &  64 : closed :  -0.264554
  63  &  64 :  open  :   0.222607
  64  &  63 :  open  :   0.222607
  62  &  63 :  open  :  -0.200966
  63  &  62 :  open  :  -0.200966
  62  &  64 :  open  :   0.187447
  64  &  62 :  open  :   0.187447

Triplet  5: Largest CI coefficients:
  62  &  64 :  open  :   0.528762
  64  &  62 :  open  :  -0.528762
  61  &  64 :  open  :   0.389039
  64  &  61 :  open  :  -0.389039
  61  &  63 :  open  :  -0.193162
  63  &  61 :  open  :   0.193162
  62  &  63 :  open  :  -0.164617
  63  &  62 :  open  :   0.164617

Singlet  6: Largest CI coefficients:
  61  &  64 :  open  :   0.478889
  64  &  61 :  open  :   0.478889
  62  &  64 :  open  :   0.431370
  64  &  62 :  open  :   0.431370
  63  &  63 : closed :   0.207416
  61  &  63 :  open  :  -0.177445
  63  &  61 :  open  :  -0.177445

Triplet  7: Largest CI coefficients:
  61  &  64 :  open  :   0.554784
  64  &  61 :  open  :  -0.554784
  62  &  64 :  open  :  -0.424831
  64  &  62 :  open  :   0.424831

Triplet  8: Largest CI coefficients:
  62  &  63 :  open  :   0.680685
  63  &  62 :  open  :  -0.680685
  62  &  64 :  open  :   0.124254
  64  &  62 :  open  :  -0.124254
  61  &  64 :  open  :   0.107361
  64  &  61 :  open  :  -0.107361

Singlet state dipole moments:

  Root       Dx         Dy         Dz         |D|  (Debye)
------------------------------------------------------------
     1   -15.6309     3.8474    -2.1776    16.2440
     2     0.2444     3.4583    -1.0696     3.6282
     3   -18.1711     2.1655    -1.9025    18.3983
     4    -7.0017    -0.6593    -0.0538     7.0329

Triplet state dipole moments:

  Root       Dx         Dy         Dz         |D|  (Debye)
------------------------------------------------------------
     1   -13.3051     3.4266    -1.9698    13.8797
     2    -5.9552    -0.6285     0.0512     5.9884
     3    -4.0998     1.1424    -0.2485     4.2633
     4    -5.5381     0.4931    -0.4743     5.5802

Transition dipole moments between singlet states:

    Transition       Tx         Ty         Tz         |T| (a.u.)
------------------------------------------------------------------
     1 ->    2     0.3395     0.1041     0.0304     0.3564
     1 ->    3    -1.5403     0.4568    -0.1054     1.6101
     1 ->    4     1.3073    -0.4 in gcp call
 n=          31
 coors(1) =   -9.65547801118966      -0.805648926350170     
  7.140843840966768E-002
 coors(2) =   -8.61062934730236       -2.22646455207771     
   1.99167254440667     
 elements:            7           6
 gcp_e =   0.000000000000000E+000
 echo:  F
 pbc:  F
 method =pbeh3c              
 in gcp call
 n=          31
 coors(1) =   -9.65547801118966      -0.805648926350170     
  7.140843840966768E-002
 coors(2) =   -8.61062934730236       -2.22646455207771     
   1.99167254440667     
 elements:            7           6
 gcp_e =   0.000000000000000E+000
 echo:  F
 pbc:  F
 method =pbeh3c              
062     0.2056     1.3843
     2 ->    3     1.5631     0.0480     0.0451     1.5645
     2 ->    4    -0.6676    -0.0357    -0.0239     0.6690
     3 ->    4     1.9668    -0.4092     0.2887     2.0296

Transition dipole moments between triplet states:

    Transition       Tx         Ty         Tz         |T| (a.u.)
------------------------------------------------------------------
     1 ->    2    -1.1262     0.1198    -0.1105     1.1379
     1 ->    3     2.0546    -0.4994     0.3323     2.1404
     1 ->    4    -0.2398    -0.3575     0.0069     0.4305
     2 ->    3     0.2256    -0.6399     0.1729     0.7002
     2 ->    4     2.0421     0.0685     0.1295     2.0473
     3 ->    4    -1.3885    -0.0723    -0.0523     1.3914

Magnetic transition dipole moments and rotational strengths:

 Transition      Lx         Ly         Lz       R(len)     R(vel) (a.u.)
------------------------------------------------------------------------
 1 ->    2    -0.2127    -0.0237     0.1676     0.0696    -0.0218
 1 ->    3     0.0975    -0.0479    -0.1492     0.1564    -0.0136
 1 ->    4    -0.2437    -0.2282     0.0516     0.2153    -0.0317

Electric transition quadrupole moments (Cartesian):

 Transition      Qxy        Qxz        Qyz        Qxx        Qyy        Qzz       norm (a.u.)
----------------------------------------------------------------------------------------------
 1 ->    2    -0.6706    -0.1647    -0.2380    -8.4108     0.0713    -0.2385     8.4461
 1 ->    3    -0.0937    -0.3706    -0.0944    -5.0849    -0.5862    -0.2272     5.1387
 1 ->    4    -0.6589    -0.0049    -0.0552    -3.0635     0.3788    -0.2021     3.1633


Building Xtilde...

Building Z-vector RHS...

 Generating 2nd functional diffs
Solving CPSCF equations
Using DIIS solver

 Iter         Residual      
------  --------------------
    1      4.005927662910
    2      8.046091633126
    3      0.689529764083
    4      0.103730784431
    5      0.045101857068
    6      0.022006566185
    7      0.006942791983
    8      0.002033751428
    9      0.000784910324
   10      0.000467321610
   11      0.000255806486
   12      0.000107708742
   13      0.000042038388
   14      0.000013207774
   15      0.000009875156
   16      0.000002999117
   17      0.000002057567
   18      0.000000965099

CPSCF converged

Building X...

Computing grad Generating 2nd functional diffs
 Generating 2nd functional diffs
Building Xtilde...

Building Z-vector RHS...

 Generating 2nd functional diffs
Solving CPSCF equations
Using DIIS solver

 Iter         Residual      
------  --------------------
    1      5.195970160617
    2     11.153876741592
    3      0.467952759987
    4      0.067587098707
    5      0.023174085589
    6      0.010419460162
    7      0.003998478640
    8      0.001884551784
    9      0.000653092148
   10      0.000382684234
   11      0.000260710098
   12      0.000130165805
   13      0.000098817462
   14      0.000023888811
   15      0.000010449327
   16      0.000003597176
   17      0.000001021942
   18      0.000000348791

CPSCF converged

Building X...

Computing grad Generating 2nd functional diffs
 Generating 2nd functional diffs
Building Xtilde...

Building Z-vector RHS...

 Generating 2nd functional diffs
Solving CPSCF equations
Using DIIS solver

 Iter         Residual      
------  --------------------
    1      0.548856464389
    2      1.189475073437
    3      0.065550141925
    4      0.044069243811
    5      0.019956482888
    6      0.005551180421
    7      0.002618502502
    8      0.001034943886
    9      0.000418391544
   10      0.000127104618
   11      0.000035463039
   12      0.000018117813
   13      0.000012708868
   14      0.000005085669
   15      0.000002676516
   16      0.000001207698
   17      0.000000552721

CPSCF converged

Building X...

 Generating 2nd functional diffs
 Generating 2nd functional diffs
Lower state energy:      -779.0069078513
Upper state energy:      -778.9963675231
Energy difference:          0.0105403281
 Energy calculation finished, energy:  0.000000000E+00

Converting Cartesians to HDLC

Converting Cartesians to HDLC

Converting Cartesians to HDLC
 in dlf_makehessian...
Updating Hessian with the BFGS update, No     1
Testing convergence  in cycle    2
    Energy  0.0000E+00 Target: 1.0000E-05 converged?  yes
  Max step  1.2545E+01 Target: 4.0000E-04 converged?   no
  RMS step  1.3358E+00 Target: 2.6667E-04 converged?   no
  Max grad  5.6951E-01 Target: 1.0000E-04 converged?   no
  RMS grad  1.8289E-01 Target: 6.6667E-05 converged?   no

Converting HDLC to Cartesians
 in gcp call
 n=          31
 coors(1) =   -9.63471024230162      -0.981338003200588     
  0.131234444801894     
 coors(2) =   -8.31917628300712       -2.31636855333499     
   1.97636748079310     
 elements:            7           6
 gcp_e =    1.00000000000000     
 echo:  F
 pbc:  F
 method =pbeh3c              
DFTD Energy:    -0.0203845 hartree
gCP Energy:     0.0501213 hartree
| Total AOs: 314    Total MOs: 296
Setting up the DFT grid...
| time to set the grid = 0.08 s
DFT grid points: 356958 (11514 points/atom)

                      *** Start SCF Iterations ***

 Iter     DIIS Error       Energy change      Electrons        XC Energy           Energy        Time(s)
----------------------------------------------------------------------------------------------------------
Initial temperature is 0.250000
| Skip purify step
|    1     0.0787383658    -778.4904168021   125.7924866286   -64.3011161322    -778.4904168021     1.87  
|    2     0.2666643959      +8.2404962270   126.0000042014   -63.8849682362    -770.2499205750     1.84  
|    3     0.0249614261      -1.3491407874   126.0000058398   -63.7757262357    -771.5990613624     1.85  
|    4     0.0298257930      -0.0119092177   126.0000043971   -63.8010159671    -771.6109705801     1.82  
|    5     0.0047033998      -0.0244787109   126.0000049605   -63.8349516248    -771.6354492910     1.76  
|    6     0.0039818079      -0.0008818450   126.0000048824   -63.8169969790    -771.6363311360     1.71  
|    7     0.0007612617      -0.0003171864   126.0000048475   -63.8225100902    -771.6366483224     1.64  
|    8     0.0002735428      -0.0000188157   126.0000048524   -63.8232026807    -771.6366671382     1.58  
|    9     0.0000768972      -0.0000038174   126.0000048485   -63.8230635228    -771.6366709555     1.92  
|   10     0.0000597493      -0.0000006592   126.0000048492   -63.8229074360    -771.6366716148     1.55  
|   11     0.0000109429      -0.0000001416   126.0000048485   -63.8229271299    -771.6366717563     1.55  
----------------------------------------------------------------------------------------------------------
FINAL ENERGY: -771.6366717563 a.u.
Fractional Occupation Entropy: 0.0000000000
Mermin Free Energy:            -771.6366717563
DISPERSION CONTRIBUTION TO ENERGY: -0.0203844917 a.u.
GCP BSSE CORRECTION: 0.0501212634 a.u.
HOMO-LUMO GAP: 0.435 eV
CENTER OF MASS: {-0.052326, -0.267784, 0.393047} ANGS
DIPOLE MOMENT: {-2.643888, 1.215893, -0.909982} (|D| = 3.049033) DEBYE
Writing out molden info

Running Mulliken population analysis...


  Restricted hh-TDA Parameters
--------------------------------------------
Number of occupied orbitals:            64
Number of virtual orbitals:            232
Number of molecular orbitals:          296
Number of basis functions:             314
Multiplicity of target state:      singlet

 Generating 2nd functional diffs
Reference energy:             -778.6739260998
Number of electrons:           128.0000049268
XC energy:                     -65.1364365391

      Davidson Diagonalization Parameters
-----------------------------------------------
Number of roots to find:                    4
Number of guess vectors:                   15
Maximum subspace size:                    300
Number of vectors to save:                  4
Collapse vectors per root:                  2
Number of CSFs:                          2080
Maximum Davidson iterations:              500
Residual convergence:                 1.0e-06
Orthogonality tolerance:              1.0e-12
Use incremental sigma vectors:             No

Davidson memory usage:  12.89 MB

Guess Vectors:
  64 &  64 : closed :    -0.518999
  64 &  63 :  open  :    -0.477664
  63 &  63 : closed :    -0.436328
  64 &  62 :  open  :    -0.411784
  64 &  61 :  open  :    -0.406749
  63 &  62 :  open  :    -0.370449
  63 &  61 :  open  :    -0.365414
  64 &  60 :  open  :    -0.320532
  62 &  62 : closed :    -0.304569
  62 &  61 :  open  :    -0.299534
  61 &  61 : closed :    -0.294499
  64 &  59 :  open  :    -0.287659
  63 &  60 :  open  :    -0.279196
  64 &  56 :  open  :    -0.265035
  64 &  57 :  open  :    -0.264893

  Root           Eigenvalue       Energy Change        Residual
-------------------------------------------------------------------
Iteration:    0   Subspace Size:   15
Root: 1:        -0.38611037        -0.38611037         0.03260739  
Root: 2:        -0.38206286        -0.38206286         0.05384504  
Root: 3:        -0.34816684        -0.34816684         0.04032377  
Root: 4:        -0.31726226        -0.31726226         0.03374704  

Iteration:    1   Subspace Size:   19
Root: 1:        -0.38814040        -0.00203003         0.00574788  
Root: 2:        -0.38668612        -0.00462327         0.00617638  
Root: 3:        -0.35102897        -0.00286213         0.00647014  
Root: 4:        -0.31940452        -0.00214226         0.00882133  

Iteration:    2   Subspace Size:   23
Root: 1:        -0.38820428        -0.00006388         0.00106046  
Root: 2:        -0.38674908        -0.00006296         0.00130773  
Root: 3:        -0.35111592        -0.00008695         0.00150452  
Root: 4:        -0.31956675        -0.00016224         0.00242369  

Iteration:    3   Subspace Size:   27
Root: 1:        -0.38820615        -0.00000187         0.00018571  
Root: 2:        -0.38675161        -0.00000253         0.00023560  
Root: 3:        -0.35112053        -0.00000461         0.00026651  
Root: 4:        -0.31957893        -0.00001218         0.00055302  

Iteration:    4   Subspace Size:   31
Root: 1:        -0.38820621        -0.00000006         0.00003163  
Root: 2:        -0.38675169        -0.00000008         0.00004419  
Root: 3:        -0.35112066        -0.00000013         0.00006324  
Root: 4:        -0.31957955        -0.00000062         0.00011117  

Iteration:    5   Subspace Size:   35
Root: 1:        -0.38820621        -0.00000000         0.00000489  
Root: 2:        -0.38675169        -0.00000000         0.00000625  
Root: 3:        -0.35112067        -0.00000001         0.00001200  
Root: 4:        -0.31957958        -0.00000002         0.00002189  

Iteration:    6   Subspace Size:   39
Root: 1:        -0.38820621        -0.00000000         0.00000077  Converged
Root: 2:        -0.38675169        -0.00000000         0.00000098  Converged
Root: 3:        -0.35112067        -0.00000000         0.00000228  
Root: 4:        -0.31957958        -0.00000000         0.00000428  

Iteration:    7   Subspace Size:   41
Root: 1:        -0.38820621        -0.00000000         0.00000062  Converged
Root: 2:        -0.38675169        -0.00000000         0.00000097  Converged
Root: 3:        -0.35112067        -0.00000000         0.00000035  Converged
Root: 4:        -0.31957958        -0.00000000         0.00000080  Converged

Davidson converged in 7 iterations
41 sigma vectors were formed

      Davidson Diagonalization Parameters
-----------------------------------------------
Number of roots to find:                    4
Number of guess vectors:                   15
Maximum subspace size:                    300
Number of vectors to save:                  4
Collapse vectors per root:                  2
Number of CSFs:                          2016
Maximum Davidson iterations:              500
Residual convergence:                 1.0e-06
Orthogonality tolerance:              1.0e-12
Use incremental sigma vectors:             No

Davidson memory usage:  12.58 MB

Guess Vectors:
  64 &  63 :  open  :    -0.477664
  64 &  62 :  open  :    -0.411784
  64 &  61 :  open  :    -0.406749
  63 &  62 :  open  :    -0.370449
  63 &  61 :  open  :    -0.365414
  64 &  60 :  open  :    -0.320532
  62 &  61 :  open  :    -0.299534
  64 &  59 :  open  :    -0.287659
  63 &  60 :  open  :    -0.279196
  64 &  56 :  open  :    -0.265035
  64 &  57 :  open  :    -0.264893
  64 &  58 :  open  :    -0.249440
  63 &  59 :  open  :    -0.246323
  64 &  54 :  open  :    -0.240524
  64 &  55 :  open  :    -0.240469

  Root           Eigenvalue       Energy Change        Residual
-------------------------------------------------------------------
Iteration:    0   Subspace Size:   15
Root: 1:        -0.39573508        -0.39573508         0.02525903  
Root: 2:        -0.32447424        -0.32447424         0.02106181  
Root: 3:        -0.31357558        -0.31357558         0.02524424  
Root: 4:        -0.30507049        -0.30507049         0.02061419  

Iteration:    1   Subspace Size:   19
Root: 1:        -0.39698837        -0.00125329         0.00287674  
Root: 2:        -0.32548107        -0.00100684         0.00507925  
Root: 3:        -0.31522866        -0.00165308         0.00557117  
Root: 4:        -0.30627218        -0.00120169         0.00466486  

Iteration:    2   Subspace Size:   23
Root: 1:        -0.39700494        -0.00001657         0.00039251  
Root: 2:        -0.32553809        -0.00005702         0.00089441  
Root: 3:        -0.31529604        -0.00006738         0.00101728  
Root: 4:        -0.30633231        -0.00006013         0.00082310  

Iteration:    3   Subspace Size:   27
Root: 1:        -0.39700523        -0.00000028         0.00005688  
Root: 2:        -0.32553995        -0.00000185         0.00014932  
Root: 3:        -0.31529832        -0.00000227         0.00018310  
Root: 4:        -0.30633413        -0.00000183         0.00014574  

Iteration:    4   Subspace Size:   31
Root: 1:        -0.39700523        -0.00000001         0.00000814  
Root: 2:        -0.32553999        -0.00000005         0.00002665  
Root: 3:        -0.31529839        -0.00000007         0.00003404  
Root: 4:        -0.30633418        -0.00000005         0.00002389  

Iteration:    5   Subspace Size:   35
Root: 1:        -0.39700523        -0.00000000         0.00000123  
Root: 2:        -0.32553999        -0.00000000         0.00000427  
Root: 3:        -0.31529839        -0.00000000         0.00000578  
Root: 4:        -0.30633419        -0.00000000         0.00000392  

Iteration:    6   Subspace Size:   39
Root: 1:        -0.39700523        -0.00000000         0.00000016  Converged
Root: 2:        -0.32553999        -0.00000000         0.00000070  Converged
Root: 3:        -0.31529839        -0.00000000         0.00000096  Converged
Root: 4:        -0.30633419        -0.00000000         0.00000060  Converged

Davidson converged in 6 iterations
39 sigma vectors were formed

  Root   Mult.   Total Energy (a.u.)   Ex. Energy (a.u.)     Ex. Energy (eV)     Ex. Energy (nm)        Osc. (a.u.)  
-------------------------------------------------------------------------------------------------------------------
     1  triplet       -779.07093133
     2  singlet       -779.06213231          0.00879902          0.23943350       5178.23206992          0.00000000
     3  singlet       -779.06067779          0.01025354          0.27901288       4443.67371140          0.00000000
     4  singlet       -779.02504677          0.04588456          1.24858229        992.99999674          0.00000000
     5  triplet       -778.99946609          0.07146524          1.94466771        637.55992894          0.33388408
     6  singlet       -778.99350568          0.07742565          2.10685892        588.47898969          0.00000000
     7  triplet       -778.98922449          0.08170684          2.22335583        557.64452629          0.21382303
     8  triplet       -778.98026029          0.09067105          2.46728429        502.51290939          0.17384382

Triplet  1: Largest CI coefficients:
  63  &  64 :  open  :  -0.701307
  64  &  63 :  open  :   0.701307

Singlet  2: Largest CI coefficients:
  63  &  64 :  open  :   0.682956
  64  &  63 :  open  :   0.682956
  63  &  63 : closed :   0.190210
  64  &  64 : closed :   0.111128

Singlet  3: Largest CI coefficients:
  64  &  64 : closed :  -0.931645
  63  &  63 : closed :   0.208151
  61  &  64 :  open  :   0.140841
  64  &  61 :  open  :   0.140841
  62  &  64 :  open  :  -0.100188
  64  &  62 :  open  :  -0.100188

Singlet  4: Largest CI coefficients:
  63  &  63 : closed :  -0.885949
  64  &  64 : closed :  -0.203928
  62  &  63 :  open  :  -0.191796
  63  &  62 :  open  :  -0.191796
  62  &  64 :  open  :   0.140637
  64  &  62 :  open  :   0.140637
  63  &  64 :  open  :   0.127319
  64  &  63 :  open  :   0.127319

Triplet  5: Largest CI coefficients:
  61  &  64 :  open  :   0.447938
  64  &  61 :  open  :  -0.447938
  62  &  64 :  open  :   0.447012
  64  &  62 :  open  :  -0.447012
  61  &  63 :  open  :  -0.259084
  63  &  61 :  open  :   0.259084
  62  &  63 :  open  :  -0.165912
  63  &  62 :  open  :   0.165912

Singlet  6: Largest CI coefficients:
  62  &  64 :  open  :   0.449503
  64  &  62 :  open  :   0.449503
  61  &  64 :  open  :   0.445244
  64  &  61 :  open  :   0.445244
  63  &  63 : closed :   0.226156
  61  &  63 :  open  :  -0.191219
  63  &  61 :  open  :  -0.191219
  62  &  63 :  open  :  -0.121457
  63  &  62 :  open  :  -0.121457

Triplet  7: Largest CI coefficients:
  62  &  64 :  open  :  -0.506056
  64  &  62 :  open  :   0.506056
  61  &  64 :  open  :   0.476356
  64  &  61 :  open  :  -0.476356

Triplet  8: Largest CI coefficients:
  62  &  63 :  open  :   0.658566
  63  &  62 :  open  :  -0.658566
  61  &  64 :  open  :   0.183085
  64  &  61 :  open  :  -0.183085
  62  &  64 :  open  :   0.100369
  64  &  62 :  open  :  -0.100369

Singlet state dipole moments:

  Root       Dx         Dy         Dz         |D|  (Debye)
------------------------------------------------------------
     1    -9.3605     2.9484    -1.6639     9.9539
     2    -5.0087     3.9616    -1.5764     6.5778
     3   -16.2254     1.8163    -1.5849    16.4035
     4    -5.4349     0.2390    -0.4116     5.4557

Triplet state dipole moments:

  Root       Dx         Dy         Dz         |D|  (Debye)
------------------------------------------------------------
     1   -11.8036     3.0349    -1.7575    12.3136
     2    -4.3765    -0.3148    -0.1614     4.3908
     3    -3.3153     2.3093    -0.7533     4.1099
     4    -7.5730     0.3375    -0.6192     7.6057

Transition dipole moments between singlet states:

    Transition       Tx         Ty         Tz         |T| (a.u.)
------------------------------------------------------------------
     1 ->    2    -2.6433    -0.0134    -0.1448     2.6473
     1 ->    3    -1.9470     0.3482    -0.1154     1.9813
     1 ->    4     1.6640    -0.2 in gcp call
 n=          31
 coors(1) =   -9.63471024230162      -0.981338003200588     
  0.131234444801894     
 coors(2) =   -8.31917628300712       -2.31636855333499     
   1.97636748079310     
 elements:            7           6
 gcp_e =   0.000000000000000E+000
 echo:  F
 pbc:  F
 method =pbeh3c              
 in gcp call
 n=          31
 coors(1) =   -9.63471024230162      -0.981338003200588     
  0.131234444801894     
 coors(2) =   -8.31917628300712       -2.31636855333499     
   1.97636748079310     
 elements:            7           6
 gcp_e =   0.000000000000000E+000
 echo:  F
 pbc:  F
 method =pbeh3c              
715     0.1824     1.6959
     2 ->    3     0.2245     0.3044    -0.0580     0.3826
     2 ->    4     0.5143    -0.3775     0.1509     0.6555
     3 ->    4     1.8194    -0.3096     0.2249     1.8592

Transition dipole moments between triplet states:

    Transition       Tx         Ty         Tz         |T| (a.u.)
------------------------------------------------------------------
     1 ->    2    -0.8905    -0.0557    -0.0465     0.8934
     1 ->    3     2.3476    -0.1490     0.2703     2.3678
     1 ->    4     0.0763    -0.2824     0.0381     0.2950
     2 ->    3     0.2677    -0.4936     0.1313     0.5767
     2 ->    4     1.8367     0.1082     0.0677     1.8411
     3 ->    4    -0.7971    -0.0246    -0.0220     0.7978

Magnetic transition dipole moments and rotational strengths:

 Transition      Lx         Ly         Lz       R(len)     R(vel) (a.u.)
------------------------------------------------------------------------
 1 ->    2    -0.2213    -0.0025     0.1552    -0.5624    -0.0176
 1 ->    3     0.1592     0.0130    -0.1468     0.2886    -0.0188
 1 ->    4     0.0110     0.1254     0.1291    -0.0078    -0.0002

Electric transition quadrupole moments (Cartesian):

 Transition      Qxy        Qxz        Qyz        Qxx        Qyy        Qzz       norm (a.u.)
----------------------------------------------------------------------------------------------
 1 ->    2     0.7362     0.3065    -0.0158     9.5842    -0.0312     0.0849     9.6178
 1 ->    3     0.1101    -0.2426    -0.1990    -2.0276    -0.0649    -0.2096     2.0664
 1 ->    4    -0.3398    -0.0683     0.0410    -5.5727     0.1452    -0.1192     5.5868


Building Xtilde...

Building Z-vector RHS...

 Generating 2nd functional diffs
Solving CPSCF equations
Using DIIS solver

 Iter         Residual      
------  --------------------
    1      3.762671108061
    2      7.709593911607
    3      0.450488572138
    4      0.072987035433
    5      0.042252782809
    6      0.025428980593
    7      0.010166826857
    8      0.002593933838
    9      0.001177895589
   10      0.000437417915
   11      0.000158752607
   12      0.000061032771
   13      0.000033246447
   14      0.000014812545
   15      0.000004666054
   16      0.000001902499
   17      0.000001094932
   18      0.000000935556

CPSCF converged

Building X...

Computing grad Generating 2nd functional diffs
 Generating 2nd functional diffs
Building Xtilde...

Building Z-vector RHS...

 Generating 2nd functional diffs
Solving CPSCF equations
Using DIIS solver

 Iter         Residual      
------  --------------------
    1      5.152562846908
    2     10.880008968116
    3      0.431256910685
    4      0.057466205355
    5      0.024379019594
    6      0.015503286994
    7      0.008742485938
    8      0.005329025823
    9      0.002607822516
   10      0.000525881290
   11      0.000112053821
   12      0.000060149197
   13      0.000024035434
   14      0.000012950042
   15      0.000006920635
   16      0.000003235909
   17      0.000001723333
   18      0.000000537597

CPSCF converged

Building X...

Computing grad Generating 2nd functional diffs
 Generating 2nd functional diffs
Building Xtilde...

Building Z-vector RHS...

 Generating 2nd functional diffs
Solving CPSCF equations
Using DIIS solver

 Iter         Residual      
------  --------------------
    1      1.141559471093
    2      1.712280786285
    3      0.318673755860
    4      0.061221592345
    5      0.022635525373
    6      0.006190051959
    7      0.003586345636
    8      0.001994893051
    9      0.001044235243
   10      0.000360540890
   11      0.000203710927
   12      0.000084668159
   13      0.000042608465
   14      0.000021028104
   15      0.000007265723
   16      0.000002688560
   17      0.000000849133

CPSCF converged

Building X...

 Generating 2nd functional diffs
 Generating 2nd functional diffs
Lower state energy:      -779.0621323106
Upper state energy:      -779.0606777946
Energy difference:          0.0014545159
 Energy calculation finished, energy:  0.000000000E+00

Converting Cartesians to HDLC

Converting Cartesians to HDLC

Converting Cartesians to HDLC
 in dlf_makehessian...
Updating Hessian with the BFGS update, No     2
Testing convergence  in cycle    3
    Energy  0.0000E+00 Target: 1.0000E-05 converged?  yes
  Max step  1.2837E+01 Target: 4.0000E-04 converged?   no
  RMS step  1.4084E+00 Target: 2.6667E-04 converged?   no
  Max grad  1.3028E-01 Target: 1.0000E-04 converged?   no
  RMS grad  3.6835E-02 Target: 6.6667E-05 converged?   no

Converting HDLC to Cartesians
 in gcp call
 n=          31
 coors(1) =   -9.33683022884930       -1.20765571817166     
  0.291811179473164     
 coors(2) =   -7.55121586853043       -2.36780007498644     
   1.86406206794281     
 elements:            7           6
 gcp_e =    1.00000000000000     
 echo:  F
 pbc:  F
 method =pbeh3c              
DFTD Energy:    -0.0205124 hartree
gCP Energy:     0.0509241 hartree
| Total AOs: 314    Total MOs: 296
Setting up the DFT grid...
| time to set the grid = 0.08 s
DFT grid points: 356929 (11513 points/atom)

                      *** Start SCF Iterations ***

 Iter     DIIS Error       Energy change      Electrons        XC Energy           Energy        Time(s)
----------------------------------------------------------------------------------------------------------
Initial temperature is 0.250000
| Skip purify step
|    1     0.1434957614    -778.3616041554   125.5335310090   -64.2131364996    -778.3616041554     1.94  
|    2     0.1993657807      +7.9771849716   125.9999893835   -63.9711182251    -770.3844191838     1.92  
|    3     0.1340083116      -0.3751008019   125.9999849870   -63.6950359021    -770.7595199857     1.92  
|    4     0.1250796085      -0.5249114427   125.9999946537   -63.9150362044    -771.2844314285     1.91  
|    5     0.0544305512      -0.2807367833   125.9999919682   -63.9088638603    -771.5651682117     1.87  
|    6     0.0244584423      -0.0688934429   125.9999922698   -63.8669678582    -771.6340616546     1.83  
|    7     0.0096378456      -0.0168206803   125.9999919840   -63.8713038433    -771.6508823349     1.81  
|    8     0.0045400872      -0.0041293448   125.9999916533   -63.8614965852    -771.6550116797     1.80  
|    9     0.0014152461      -0.0005679177   125.9999914320   -63.8598245232    -771.6555795973     2.02  
|   10     0.0008328039      -0.0001109002   125.9999913661   -63.8599286478    -771.6556904976     1.75  
|   11     0.0006220669      -0.0000301427   125.9999913142   -63.8593910453    -771.6557206403     1.71  
|   12     0.0002666666      -0.0000235197   125.9999913087   -63.8597467312    -771.6557441600     1.71  
|   13     0.0001064572      -0.0000105732   125.9999912908   -63.8597255734    -771.6557547332     1.70  
|   14     0.0000341469      -0.0000022110   125.9999912832   -63.8597719063    -771.6557569442     1.67  
----------------------------------------------------------------------------------------------------------
FINAL ENERGY: -771.6557569442 a.u.
Fractional Occupation Entropy: 0.0000000000
Mermin Free Energy:            -771.6557569442
DISPERSION CONTRIBUTION TO ENERGY: -0.0205124148 a.u.
GCP BSSE CORRECTION: 0.0509241166 a.u.
HOMO-LUMO GAP: 0.487 eV
CENTER OF MASS: {-0.054769, -0.188758, 0.317271} ANGS
DIPOLE MOMENT: {-1.607853, -1.048323, 1.040515} (|D| = 2.183310) DEBYE
Writing out molden info

Running Mulliken population analysis...


  Restricted hh-TDA Parameters
--------------------------------------------
Number of occupied orbitals:            64
Number of virtual orbitals:            232
Number of molecular orbitals:          296
Number of basis functions:             314
Multiplicity of target state:      singlet

 Generating 2nd functional diffs
Reference energy:             -778.6851959012
Number of electrons:           127.9999911448
XC energy:                     -65.1740554404

      Davidson Diagonalization Parameters
-----------------------------------------------
Number of roots to find:                    4
Number of guess vectors:                   15
Maximum subspace size:                    300
Number of vectors to save:                  4
Collapse vectors per root:                  2
Number of CSFs:                          2080
Maximum Davidson iterations:              500
Residual convergence:                 1.0e-06
Orthogonality tolerance:              1.0e-12
Use incremental sigma vectors:             No

Davidson memory usage:  12.89 MB

Guess Vectors:
  64 &  64 : closed :    -0.547754
  64 &  63 :  open  :    -0.504545
  63 &  63 : closed :    -0.461335
  64 &  62 :  open  :    -0.422751
  64 &  61 :  open  :    -0.418133
  63 &  62 :  open  :    -0.379542
  63 &  61 :  open  :    -0.374924
  64 &  60 :  open  :    -0.334639
  64 &  59 :  open  :    -0.305959
  62 &  62 : closed :    -0.297749
  62 &  61 :  open  :    -0.293130
  64 &  56 :  open  :    -0.291797
  63 &  60 :  open  :    -0.291429
  61 &  61 : closed :    -0.288512
  64 &  58 :  open  :    -0.287032

  Root           Eigenvalue       Energy Change        Residual
-------------------------------------------------------------------
Iteration:    0   Subspace Size:   15
Root: 1:        -0.40934382        -0.40934382         0.03815670  
Root: 2:        -0.40122760        -0.40122760         0.05571687  
Root: 3:        -0.37429144        -0.37429144         0.03905946  
Root: 4:        -0.32364779        -0.32364779         0.03780341  

Iteration:    1   Subspace Size:   19
Root: 1:        -0.41204948        -0.00270565         0.00545329  
Root: 2:        -0.40627289        -0.00504528         0.00752601  
Root: 3:        -0.37685409        -0.00256264         0.00504620  
Root: 4:        -0.32690059        -0.00325279         0.00831457  

Iteration:    2   Subspace Size:   23
Root: 1:        -0.41210147        -0.00005199         0.00092930  
Root: 2:        -0.40637313        -0.00010025         0.00148547  
Root: 3:        -0.37690222        -0.00004814         0.00100641  
Root: 4:        -0.32704796        -0.00014737         0.00228956  

Iteration:    3   Subspace Size:   27
Root: 1:        -0.41210301        -0.00000155         0.00015866  
Root: 2:        -0.40637666        -0.00000353         0.00021183  
Root: 3:        -0.37690417        -0.00000195         0.00018944  
Root: 4:        -0.32705873        -0.00001077         0.00050022  

Iteration:    4   Subspace Size:   31
Root: 1:        -0.41210305        -0.00000004         0.00002336  
Root: 2:        -0.40637672        -0.00000006         0.00003769  
Root: 3:        -0.37690424        -0.00000007         0.00003544  
Root: 4:        -0.32705922        -0.00000049         0.00012684  

Iteration:    5   Subspace Size:   35
Root: 1:        -0.41210305        -0.00000000         0.00000354  
Root: 2:        -0.40637673        -0.00000000         0.00000708  
Root: 3:        -0.37690424        -0.00000000         0.00000744  
Root: 4:        -0.32705926        -0.00000003         0.00002861  

Iteration:    6   Subspace Size:   39
Root: 1:        -0.41210305        -0.00000000         0.00000049  Converged
Root: 2:        -0.40637673        -0.00000000         0.00000118  
Root: 3:        -0.37690424        -0.00000000         0.00000133  
Root: 4:        -0.32705926        -0.00000000         0.00000517  

Iteration:    7   Subspace Size:   42
Root: 1:        -0.41210305        -0.00000000         0.00000045  Converged
Root: 2:        -0.40637673        -0.00000000         0.00000016  Converged
Root: 3:        -0.37690424        -0.00000000         0.00000019  Converged
Root: 4:        -0.32705926        -0.00000000         0.00000118  

Iteration:    8   Subspace Size:   43
Root: 1:        -0.41210305         0.00000000         0.00000045  Converged
Root: 2:        -0.40637673        -0.00000000         0.00000015  Converged
Root: 3:        -0.37690424        -0.00000000         0.00000019  Converged
Root: 4:        -0.32705926        -0.00000000         0.00000024  Converged

Davidson converged in 8 iterations
43 sigma vectors were formed

      Davidson Diagonalization Parameters
-----------------------------------------------
Number of roots to find:                    4
Number of guess vectors:                   15
Maximum subspace size:                    300
Number of vectors to save:                  4
Collapse vectors per root:                  2
Number of CSFs:                          2016
Maximum Davidson iterations:              500
Residual convergence:                 1.0e-06
Orthogonality tolerance:              1.0e-12
Use incremental sigma vectors:             No

Davidson memory usage:  12.58 MB

Guess Vectors:
  64 &  63 :  open  :    -0.504545
  64 &  62 :  open  :    -0.422751
  64 &  61 :  open  :    -0.418133
  63 &  62 :  open  :    -0.379542
  63 &  61 :  open  :    -0.374924
  64 &  60 :  open  :    -0.334639
  64 &  59 :  open  :    -0.305959
  62 &  61 :  open  :    -0.293130
  64 &  56 :  open  :    -0.291797
  63 &  60 :  open  :    -0.291429
  64 &  58 :  open  :    -0.287032
  64 &  57 :  open  :    -0.266887
  63 &  59 :  open  :    -0.262749
  64 &  54 :  open  :    -0.254251
  64 &  55 :  open  :    -0.254110

  Root           Eigenvalue       Energy Change        Residual
-------------------------------------------------------------------
Iteration:    0   Subspace Size:   15
Root: 1:        -0.41717121        -0.41717121         0.02730101  
Root: 2:        -0.33452779        -0.33452779         0.02389197  
Root: 3:        -0.32303488        -0.32303488         0.02806785  
Root: 4:        -0.31217058        -0.31217058         0.02404268  

Iteration:    1   Subspace Size:   19
Root: 1:        -0.41871229        -0.00154108         0.00393320  
Root: 2:        -0.33589004        -0.00136225         0.00501129  
Root: 3:        -0.32506202        -0.00202714         0.00662120  
Root: 4:        -0.31395142        -0.00178084         0.00527077  

Iteration:    2   Subspace Size:   23
Root: 1:        -0.41874327        -0.00003098         0.00053460  
Root: 2:        -0.33594423        -0.00005419         0.00091867  
Root: 3:        -0.32516277        -0.00010075         0.00132529  
Root: 4:        -0.31403096        -0.00007954         0.00115900  

Iteration:    3   Subspace Size:   27
Root: 1:        -0.41874379        -0.00000052         0.00007081  
Root: 2:        -0.33594611        -0.00000188         0.00014648  
Root: 3:        -0.32516643        -0.00000366         0.00021193  
Root: 4:        -0.31403435        -0.00000339         0.00024148  

Iteration:    4   Subspace Size:   31
Root: 1:        -0.41874379        -0.00000001         0.00000844  
Root: 2:        -0.33594615        -0.00000004         0.00002907  
Root: 3:        -0.32516652        -0.00000009         0.00004526  
Root: 4:        -0.31403450        -0.00000015         0.00004879  

Iteration:    5   Subspace Size:   35
Root: 1:        -0.41874380        -0.00000000         0.00000089  Converged
Root: 2:        -0.33594616        -0.00000000         0.00000456  
Root: 3:        -0.32516652        -0.00000000         0.00000810  
Root: 4:        -0.31403451        -0.00000001         0.00000839  

Iteration:    6   Subspace Size:   38
Root: 1:        -0.41874380        -0.00000000         0.00000087  Converged
Root: 2:        -0.33594616        -0.00000000         0.00000075  Converged
Root: 3:        -0.32516652        -0.00000000         0.00000132  
Root: 4:        -0.31403451        -0.00000000         0.00000118  

Iteration:    7   Subspace Size:   40
Root: 1:        -0.41874380        -0.00000000         0.00000087  Converged
Root: 2:        -0.33594616        -0.00000000         0.00000064  Converged
Root: 3:        -0.32516652        -0.00000000         0.00000021  Converged
Root: 4:        -0.31403451        -0.00000000         0.00000020  Converged

Davidson converged in 7 iterations
40 sigma vectors were formed

  Root   Mult.   Total Energy (a.u.)   Ex. Energy (a.u.)     Ex. Energy (eV)     Ex. Energy (nm)        Osc. (a.u.)  
-------------------------------------------------------------------------------------------------------------------
     1  triplet       -779.10393970
     2  singlet       -779.09729895          0.00664075          0.18070385       6861.18298433          0.00000000
     3  singlet       -779.09157263          0.01236707          0.33652499       3684.25003987          0.00000000
     4  singlet       -779.06210014          0.04183956          1.13851205       1089.00227131          0.00000000
     5  triplet       -779.02114206          0.08279764          2.25303803        550.29794937          0.00649009
     6  singlet       -779.01225516          0.09168454          2.49486282        496.95806882          0.00000000
     7  triplet       -779.01036242          0.09357727          2.54636678        486.90636989          0.08257976
     8  triplet       -778.99923041          0.10470929          2.84928424        435.14163655          0.40771809

Triplet  1: Largest CI coefficients:
  63  &  64 :  open  :  -0.701944
  64  &  63 :  open  :   0.701944

Singlet  2: Largest CI coefficients:
  64  &  64 : closed :  -0.652370
  63  &  64 :  open  :   0.481337
  64  &  63 :  open  :   0.481337
  63  &  63 : closed :   0.252775
  61  &  64 :  open  :   0.123892
  64  &  61 :  open  :   0.123892

Singlet  3: Largest CI coefficients:
  64  &  64 : closed :   0.674601
  63  &  64 :  open  :   0.490044
  64  &  63 :  open  :   0.490044
  61  &  64 :  open  :  -0.108550
  64  &  61 :  open  :  -0.108550

Singlet  4: Largest CI coefficients:
  63  &  63 : closed :  -0.932895
  64  &  64 : closed :  -0.181734
  62  &  64 :  open  :   0.121766
  64  &  62 :  open  :   0.121766
  63  &  64 :  open  :   0.105111
  64  &  63 :  open  :   0.105111
  62  &  63 :  open  :  -0.101611
  63  &  62 :  open  :  -0.101611

Triplet  5: Largest CI coefficients:
  61  &  64 :  open  :   0.545161
  64  &  61 :  open  :  -0.545161
  62  &  64 :  open  :   0.402255
  64  &  62 :  open  :  -0.402255
  61  &  63 :  open  :  -0.175727
  63  &  61 :  open  :   0.175727

Singlet  6: Largest CI coefficients:
  62  &  64 :  open  :   0.514299
  64  &  62 :  open  :   0.514299
  61  &  64 :  open  :   0.439456
  64  &  61 :  open  :   0.439456
  63  &  63 : closed :   0.157428

Triplet  7: Largest CI coefficients:
  62  &  64 :  open  :  -0.549431
  64  &  62 :  open  :   0.549431
  61  &  64 :  open  :   0.420793
  64  &  61 :  open  :  -0.420793

Triplet  8: Largest CI coefficients:
  62  &  63 :  open  :   0.686069
  63  &  62 :  open  :  -0.686069

Singlet state dipole moments:

  Root       Dx         Dy         Dz         |D|  (Debye)
------------------------------------------------------------
     1   -12.8299     3.3480    -2.1111    13.4266
     2    -1.1738     4.3633    -2.0274     4.9524
     3   -11.1160     1.0423    -0.9814    11.2078
     4    -4.1274     1.8810    -1.2678     4.7097

Triplet state dipole moments:

  Root       Dx         Dy         Dz         |D|  (Debye)
------------------------------------------------------------
     1    -9.6582     3.0027    -1.7983    10.2728
     2    -2.9786     0.6936    -0.8366     3.1707
     3    -5.3447     3.3158    -1.5637     6.4811
     4    -7.0684     1.4705    -0.8209     7.2662

Transition dipole moments between singlet states:

    Transition       Tx         Ty         Tz         |T| (a.u.)
------------------------------------------------------------------
     1 ->    2    -0.2098    -0.2460     0.1141     0.3429
     1 ->    3    -1.1164     0.2586    -0.1024     1.1505
     1 ->    4     2.3953    -0.2406     0.2135     2.4168
     2 ->    3    -1.3021    -0.1477     0.0595     1.3118
     2 ->    4     0.6229     0.3594    -0.0800     0.7236
     3 ->    4     0.9574    -0.0157     0.0500     0.9589

Transition dipole moments between triplet states:

    Transition       Tx         Ty         Tz       in gcp call
 n=          31
 coors(1) =   -9.33683022884930       -1.20765571817166     
  0.291811179473164     
 coors(2) =   -7.55121586853043       -2.36780007498644     
   1.86406206794281     
 elements:            7           6
 gcp_e =   0.000000000000000E+000
 echo:  F
 pbc:  F
 method =pbeh3c              
 in gcp call
 n=          31
 coors(1) =   -9.33683022884930       -1.20765571817166     
  0.291811179473164     
 coors(2) =   -7.55121586853043       -2.36780007498644     
   1.86406206794281     
 elements:            7           6
 gcp_e =   0.000000000000000E+000
 echo:  F
 pbc:  F
 method =pbeh3c              
   |T| (a.u.)
------------------------------------------------------------------
     1 ->    2    -1.0066    -0.2613     0.0393     1.0407
     1 ->    3     2.6344     0.1689     0.1462     2.6438
     1 ->    4    -0.4589    -0.2413     0.0416     0.5201
     2 ->    3     0.9636    -0.4999     0.1483     1.0957
     2 ->    4     1.2113     0.2063    -0.0542     1.2299
     3 ->    4    -0.8642    -0.1866     0.0286     0.8845

Magnetic transition dipole moments and rotational strengths:

 Transition      Lx         Ly         Lz       R(len)     R(vel) (a.u.)
------------------------------------------------------------------------
 1 ->    2     0.1786    -0.0533    -0.1066     0.0365    -0.0122
 1 ->    3     0.0982    -0.0498    -0.0779     0.1145    -0.0069
 1 ->    4    -0.1797     0.0216     0.3018     0.3712    -0.0604

Electric transition quadrupole moments (Cartesian):

 Transition      Qxy        Qxz        Qyz        Qxx        Qyy        Qzz       norm (a.u.)
----------------------------------------------------------------------------------------------
 1 ->    2     0.9647     0.0487     0.4060     7.2777    -0.1854     0.2887     7.3608
 1 ->    3    -0.3814    -0.0850    -0.2556    -2.7960     0.1155    -0.3841     2.8629
 1 ->    4    -0.8297    -0.3615     0.4058   -10.4103    -0.4601    -0.5457    10.4818


Building Xtilde...

Building Z-vector RHS...

 Generating 2nd functional diffs
Solving CPSCF equations
Using DIIS solver

 Iter         Residual      
------  --------------------
    1      4.033586277706
    2      7.182366001729
    3      0.608100755695
    4      0.089406358506
    5      0.042640439970
    6      0.020100857846
    7      0.009782674580
    8      0.002997074763
    9      0.001544068312
   10      0.000798745067
   11      0.000346569325
   12      0.000125166442
   13      0.000068515853
   14      0.000027413533
   15      0.000017942247
   16      0.000005347773
   17      0.000002637312
   18      0.000001655639
   19      0.000000390561

CPSCF converged

Building X...

Computing grad Generating 2nd functional diffs
 Generating 2nd functional diffs
Building Xtilde...

Building Z-vector RHS...

 Generating 2nd functional diffs
Solving CPSCF equations
Using DIIS solver

 Iter         Residual      
------  --------------------
    1      4.972118050628
    2      9.363007238187
    3      0.473819003963
    4      0.056347198942
    5      0.019516957553
    6      0.012009151146
    7      0.003310058849
    8      0.002426965018
    9      0.001302122148
   10      0.000551411456
   11      0.000220804080
   12      0.000084018596
   13      0.000060406835
   14      0.000023632967
   15      0.000016599712
   16      0.000004203143
   17      0.000003581408
   18      0.000000539149

CPSCF converged

Building X...

Computing grad Generating 2nd functional diffs
 Generating 2nd functional diffs
Building Xtilde...

Building Z-vector RHS...

 Generating 2nd functional diffs
Solving CPSCF equations
Using DIIS solver

 Iter         Residual      
------  --------------------
    1      0.592076266124
    2      1.137158039422
    3      0.057273393515
    4      0.028085871961
    5      0.018382913190
    6      0.008298280835
    7      0.003614396706
    8      0.001618090812
    9      0.000457603308
   10      0.000130109610
   11      0.000059311918
   12      0.000025522792
   13      0.000017633358
   14      0.000004137968
   15      0.000002438602
   16      0.000000970466

CPSCF converged

Building X...

 Generating 2nd functional diffs
 Generating 2nd functional diffs
Lower state energy:      -779.0972989507
Upper state energy:      -779.0915726282
Energy difference:          0.0057263224
 Energy calculation finished, energy:  0.000000000E+00

Converting Cartesians to HDLC

Converting Cartesians to HDLC

Converting Cartesians to HDLC
 in dlf_makehessian...
Updating Hessian with the BFGS update, No     3
Testing convergence  in cycle    4
    Energy  0.0000E+00 Target: 1.0000E-05 converged?  yes
  Max step  2.6180E+00 Target: 4.0000E-04 converged?   no
  RMS step  3.0933E-01 Target: 2.6667E-04 converged?   no
  Max grad  9.3867E-02 Target: 1.0000E-04 converged?   no
  RMS grad  2.9036E-02 Target: 6.6667E-05 converged?   no

Converting HDLC to Cartesians
 in gcp call
 n=          31
 coors(1) =   -9.27047385704630       -1.23469784867747     
  0.326863360340709     
 coors(2) =   -7.42147922986300       -2.33767614652505     
   1.86438203305458     
 elements:            7           6
 gcp_e =    1.00000000000000     
 echo:  F
 pbc:  F
 method =pbeh3c              
DFTD Energy:    -0.0205551 hartree
gCP Energy:     0.0510302 hartree
| Total AOs: 314    Total MOs: 296
Setting up the DFT grid...
| time to set the grid = 0.09 s
DFT grid points: 356847 (11511 points/atom)

                      *** Start SCF Iterations ***

 Iter     DIIS Error       Energy change      Electrons        XC Energy           Energy        Time(s)
----------------------------------------------------------------------------------------------------------
Initial temperature is 0.250000
| Skip purify step
|    1     0.0863623802    -778.6631421920   125.9924441473   -64.3825710074    -778.6631421920     1.93  
|    2     0.2800336341      +8.4687911146   126.0000011507   -63.8982491934    -770.1943510774     1.89  
|    3     0.0714664673      -1.3254255649   126.0000048532   -63.8242322232    -771.5197766423     1.90  
|    4     0.0426032190      -0.0928217405   126.0000056253   -63.8464894118    -771.6125983828     1.79  
|    5     0.0184401539      -0.0299815208   126.0000054010   -63.8609851463    -771.6425799036     1.77  
|    6     0.0037935128      -0.0097283279   126.0000053360   -63.8584246351    -771.6523082315     1.80  
|    7     0.0019454583      -0.0004234558   126.0000052200   -63.8647579571    -771.6527316874     1.71  
|    8     0.0005817437      -0.0000940390   126.0000051818   -63.8659153138    -771.6528257264     1.68  
|    9     0.0003661135      -0.0000275835   126.0000051481   -63.8654823051    -771.6528533099     1.97  
|   10     0.0002168997      -0.0000134542   126.0000051308   -63.8652739539    -771.6528667640     1.65  
|   11     0.0000774427      -0.0000039305   126.0000051228   -63.8655758850    -771.6528706946     1.63  
|   12     0.0000437662      -0.0000015474   126.0000051184   -63.8654986220    -771.6528722420     1.59  
----------------------------------------------------------------------------------------------------------
FINAL ENERGY: -771.6528722420 a.u.
Fractional Occupation Entropy: 0.0000000000
Mermin Free Energy:            -771.6528722420
DISPERSION CONTRIBUTION TO ENERGY: -0.0205550848 a.u.
GCP BSSE CORRECTION: 0.0510302369 a.u.
HOMO-LUMO GAP: 0.512 eV
CENTER OF MASS: {-0.058627, -0.177859, 0.304087} ANGS
DIPOLE MOMENT: {-1.815284, -1.467206, 1.414167} (|D| = 2.729069) DEBYE
Writing out molden info

Running Mulliken population analysis...


  Restricted hh-TDA Parameters
--------------------------------------------
Number of occupied orbitals:            64
Number of virtual orbitals:            232
Number of molecular orbitals:          296
Number of basis functions:             314
Multiplicity of target state:      singlet

 Generating 2nd functional diffs
Reference energy:             -778.6807040690
Number of electrons:           128.0000051996
XC energy:                     -65.1799029072

      Davidson Diagonalization Parameters
-----------------------------------------------
Number of roots to find:                    4
Number of guess vectors:                   15
Maximum subspace size:                    300
Number of vectors to save:                  4
Collapse vectors per root:                  2
Number of CSFs:                          2080
Maximum Davidson iterations:              500
Residual convergence:                 1.0e-06
Orthogonality tolerance:              1.0e-12
Use incremental sigma vectors:             No

Davidson memory usage:  12.89 MB

Guess Vectors:
  64 &  64 : closed :    -0.555386
  64 &  63 :  open  :    -0.510163
  63 &  63 : closed :    -0.464941
  64 &  62 :  open  :    -0.427687
  64 &  61 :  open  :    -0.424708
  63 &  62 :  open  :    -0.382465
  63 &  61 :  open  :    -0.379486
  64 &  60 :  open  :    -0.338965
  64 &  59 :  open  :    -0.311322
  64 &  56 :  open  :    -0.303446
  62 &  62 : closed :    -0.299988
  62 &  61 :  open  :    -0.297009
  61 &  61 : closed :    -0.294030
  63 &  60 :  open  :    -0.293742
  64 &  57 :  open  :    -0.290573

  Root           Eigenvalue       Energy Change        Residual
-------------------------------------------------------------------
Iteration:    0   Subspace Size:   15
Root: 1:        -0.41292713        -0.41292713         0.03516039  
Root: 2:        -0.40953330        -0.40953330         0.05867833  
Root: 3:        -0.37855668        -0.37855668         0.03836946  
Root: 4:        -0.32599658        -0.32599658         0.03958396  

Iteration:    1   Subspace Size:   19
Root: 1:        -0.41537053        -0.00244339         0.00597512  
Root: 2:        -0.41508693        -0.00555363         0.00715768  
Root: 3:        -0.38107033        -0.00251366         0.00511565  
Root: 4:        -0.32961279        -0.00361621         0.00854702  

Iteration:    2   Subspace Size:   23
Root: 1:        -0.41543825        -0.00006772         0.00117289  
Root: 2:        -0.41517181        -0.00008488         0.00121701  
Root: 3:        -0.38112055        -0.00005022         0.00109751  
Root: 4:        -0.32977564        -0.00016284         0.00258848  

Iteration:    3   Subspace Size:   27
Root: 1:        -0.41544061        -0.00000236         0.00017293  
Root: 2:        -0.41517410        -0.00000229         0.00019052  
Root: 3:        -0.38112293        -0.00000238         0.00019249  
Root: 4:        -0.32978891        -0.00001328         0.00056886  

Iteration:    4   Subspace Size:   31
Root: 1:        -0.41544065        -0.00000004         0.00002795  
Root: 2:        -0.41517415        -0.00000005         0.00002875  
Root: 3:        -0.38112300        -0.00000007         0.00003654  
Root: 4:        -0.32978956        -0.00000064         0.00015224  

Iteration:    5   Subspace Size:   35
Root: 1:        -0.41544065        -0.00000000         0.00000494  
Root: 2:        -0.41517415        -0.00000000         0.00000456  
Root: 3:        -0.38112300        -0.00000000         0.00000730  
Root: 4:        -0.32978960        -0.00000004         0.00003444  

Iteration:    6   Subspace Size:   39
Root: 1:        -0.41544065        -0.00000000         0.00000079  Converged
Root: 2:        -0.41517415        -0.00000000         0.00000080  Converged
Root: 3:        -0.38112300        -0.00000000         0.00000125  
Root: 4:        -0.32978960        -0.00000000         0.00000811  

Iteration:    7   Subspace Size:   41
Root: 1:        -0.41544065        -0.00000000         0.00000073  Converged
Root: 2:        -0.41517415        -0.00000000         0.00000069  Converged
Root: 3:        -0.38112300        -0.00000000         0.00000019  Converged
Root: 4:        -0.32978960        -0.00000000         0.00000183  

Iteration:    8   Subspace Size:   42
Root: 1:        -0.41544065        -0.00000000         0.00000070  Converged
Root: 2:        -0.41517415        -0.00000000         0.00000068  Converged
Root: 3:        -0.38112300         0.00000000         0.00000019  Converged
Root: 4:        -0.32978960        -0.00000000         0.00000038  Converged

Davidson converged in 8 iterations
42 sigma vectors were formed

      Davidson Diagonalization Parameters
-----------------------------------------------
Number of roots to find:                    4
Number of guess vectors:                   15
Maximum subspace size:                    300
Number of vectors to save:                  4
Collapse vectors per root:                  2
Number of CSFs:                          2016
Maximum Davidson iterations:              500
Residual convergence:                 1.0e-06
Orthogonality tolerance:              1.0e-12
Use incremental sigma vectors:             No

Davidson memory usage:  12.58 MB

Guess Vectors:
  64 &  63 :  open  :    -0.510163
  64 &  62 :  open  :    -0.427687
  64 &  61 :  open  :    -0.424708
  63 &  62 :  open  :    -0.382465
  63 &  61 :  open  :    -0.379486
  64 &  60 :  open  :    -0.338965
  64 &  59 :  open  :    -0.311322
  64 &  56 :  open  :    -0.303446
  62 &  61 :  open  :    -0.297009
  63 &  60 :  open  :    -0.293742
  64 &  57 :  open  :    -0.290573
  64 &  58 :  open  :    -0.271103
  63 &  59 :  open  :    -0.266099
  64 &  55 :  open  :    -0.259253
  63 &  56 :  open  :    -0.258224

  Root           Eigenvalue       Energy Change        Residual
-------------------------------------------------------------------
Iteration:    0   Subspace Size:   15
Root: 1:        -0.42195406        -0.42195406         0.02665916  
Root: 2:        -0.33699479        -0.33699479         0.02586078  
Root: 3:        -0.32697147        -0.32697147         0.02853035  
Root: 4:        -0.31508162        -0.31508162         0.02342661  

Iteration:    1   Subspace Size:   19
Root: 1:        -0.42338472        -0.00143066         0.00390677  
Root: 2:        -0.33860999        -0.00161520         0.00537881  
Root: 3:        -0.32897595        -0.00200448         0.00533768  
Root: 4:        -0.31675381        -0.00167218         0.00466599  

Iteration:    2   Subspace Size:   23
Root: 1:        -0.42341497        -0.00003025         0.00052413  
Root: 2:        -0.33867087        -0.00006088         0.00106311  
Root: 3:        -0.32904214        -0.00006619         0.00138585  
Root: 4:        -0.31681262        -0.00005882         0.00091685  

Iteration:    3   Subspace Size:   27
Root: 1:        -0.42341545        -0.00000047         0.00006918  
Root: 2:        -0.33867320        -0.00000232         0.00017439  
Root: 3:        -0.32904609        -0.00000395         0.00023407  
Root: 4:        -0.31681475        -0.00000213         0.00019815  

Iteration:    4   Subspace Size:   31
Root: 1:        -0.42341545        -0.00000001         0.00000891  
Root: 2:        -0.33867326        -0.00000006         0.00003690  
Root: 3:        -0.32904620        -0.00000010         0.00004599  
Root: 4:        -0.31681485        -0.00000010         0.00004013  

Iteration:    5   Subspace Size:   35
Root: 1:        -0.42341545        -0.00000000         0.00000105  
Root: 2:        -0.33867326        -0.00000000         0.00000563  
Root: 3:        -0.32904620        -0.00000000         0.00000896  
Root: 4:        -0.31681486        -0.00000000         0.00000722  

Iteration:    6   Subspace Size:   39
Root: 1:        -0.42341545        -0.00000000         0.00000013  Converged
Root: 2:        -0.33867326        -0.00000000         0.00000081  Converged
Root: 3:        -0.32904620        -0.00000000         0.00000138  
Root: 4:        -0.31681486        -0.00000000         0.00000115  

Iteration:    7   Subspace Size:   41
Root: 1:        -0.42341545        -0.00000000         0.00000010  Converged
Root: 2:        -0.33867326        -0.00000000         0.00000071  Converged
Root: 3:        -0.32904620        -0.00000000         0.00000021  Converged
Root: 4:        -0.31681486        -0.00000000         0.00000019  Converged

Davidson converged in 7 iterations
41 sigma vectors were formed

  Root   Mult.   Total Energy (a.u.)   Ex. Energy (a.u.)     Ex. Energy (eV)     Ex. Energy (nm)        Osc. (a.u.)  
-------------------------------------------------------------------------------------------------------------------
     1  triplet       -779.10411952
     2  singlet       -779.09614472          0.00797480          0.21700541       5713.41620834          0.00000000
     3  singlet       -779.09587822          0.00824130          0.22425723       5528.66093339          0.00000000
     4  singlet       -779.06182707          0.04229245          1.15083605       1077.34043159          0.00000000
     5  triplet       -779.01937733          0.08474219          2.30595201        537.67042854          0.25998686
     6  singlet       -779.01049367          0.09362585          2.54768867        486.65373536          0.00000000
     7  triplet       -779.00975027          0.09436925          2.56791762        482.82008602          0.15333358
     8  triplet       -778.99751892          0.10660060          2.90074941        427.42134214          0.28968187

Triplet  1: Largest CI coefficients:
  63  &  64 :  open  :   0.701939
  64  &  63 :  open  :  -0.701939

Singlet  2: Largest CI coefficients:
  63  &  64 :  open  :  -0.670115
  64  &  63 :  open  :  -0.670115
  64  &  64 : closed :  -0.269431

Singlet  3: Largest CI coefficients:
  64  &  64 : closed :  -0.907217
  63  &  64 :  open  :   0.182193
  64  &  63 :  open  :   0.182193
  63  &  63 : closed :   0.172774
  61  &  64 :  open  :   0.161209
  64  &  61 :  open  :   0.161209

Singlet  4: Largest CI coefficients:
  63  &  63 : closed :   0.950852
  64  &  64 : closed :   0.149650
  62  &  64 :  open  :  -0.108025
  64  &  62 :  open  :  -0.108025

Triplet  5: Largest CI coefficients:
  61  &  64 :  open  :   0.523348
  64  &  61 :  open  :  -0.523348
  62  &  64 :  open  :   0.414368
  64  &  62 :  open  :  -0.414368
  61  &  63 :  open  :  -0.207065
  63  &  61 :  open  :   0.207065

Singlet  6: Largest CI coefficients:
  62  &  64 :  open  :   0.537405
  64  &  62 :  open  :   0.537405
  61  &  64 :  open  :   0.408304
  64  &  61 :  open  :   0.408304
  63  &  63 : closed :   0.157649

Triplet  7: Largest CI coefficients:
  62  &  64 :  open  :  -0.544340
  64  &  62 :  open  :   0.544340
  61  &  64 :  open  :   0.429385
  64  &  61 :  open  :  -0.429385

Triplet  8: Largest CI coefficients:
  62  &  63 :  open  :   0.679123
  63  &  62 :  open  :  -0.679123
  61  &  64 :  open  :   0.113006
  64  &  61 :  open  :  -0.113006
  61  &  63 :  open  :   0.112670
  63  &  61 :  open  :  -0.112670

Singlet state dipole moments:

  Root       Dx         Dy         Dz         |D|  (Debye)
------------------------------------------------------------
     1    -5.3553     3.2602    -1.6666     6.4874
     2    -7.7066     4.3783    -2.3693     9.1747
     3   -10.5701     1.0370    -0.8225    10.6526
     4    -4.2145     2.2054    -1.4239     4.9652

Triplet state dipole moments:

  Root       Dx         Dy         Dz         |D|  (Debye)
------------------------------------------------------------
     1    -8.9484     2.9820    -1.6881     9.5821
     2    -2.9534     1.1041    -1.0756     3.3314
     3    -5.1973     3.3260    -1.5807     6.3697
     4    -7.6643     1.3262    -0.7270     7.8121

Transition dipole moments between singlet states:

    Transition       Tx         Ty         Tz         |T| (a.u.)
------------------------------------------------------------------
     1 ->    2     2.1284     0.2661    -0.0315     2.1452
     1 ->    3    -1.5556     0.1223    -0.0482     1.5612
     1 ->    4    -2.0096    -0.1883    -0.0455     2.0190
     2 ->    3     0.2369    -0.2820     0.1320     0.3912
     2 ->    4     1.4740    -0.3605     0.1783     1.5279
     3 ->    4    -0.8572    -0.0212    -0.0213     0.8577

Transition dipole moments between triplet states:

    Transition       Tx         Ty         Tz         |T| (a.u.)
------------------------------------------------------ in gcp call
 n=          31
 coors(1) =   -9.27047385704630       -1.23469784867747     
  0.326863360340709     
 coors(2) =   -7.42147922986300       -2.33767614652505     
   1.86438203305458     
 elements:            7           6
 gcp_e =   0.000000000000000E+000
 echo:  F
 pbc:  F
 method =pbeh3c              
 in gcp call
 n=          31
 coors(1) =   -9.27047385704630       -1.23469784867747     
  0.326863360340709     
 coors(2) =   -7.42147922986300       -2.33767614652505     
   1.86438203305458     
 elements:            7           6
 gcp_e =   0.000000000000000E+000
 echo:  F
 pbc:  F
 method =pbeh3c              
------------
     1 ->    2     1.1397     0.2846    -0.0432     1.1755
     1 ->    3    -2.6227    -0.2747    -0.0964     2.6388
     1 ->    4     0.1051     0.1553    -0.0470     0.1933
     2 ->    3     0.8862    -0.5098     0.1236     1.0298
     2 ->    4     1.2085     0.1475    -0.0399     1.2181
     3 ->    4    -0.6829    -0.0636    -0.0265     0.6863

Magnetic transition dipole moments and rotational strengths:

 Transition      Lx         Ly         Lz       R(len)     R(vel) (a.u.)
------------------------------------------------------------------------
 1 ->    2     0.1738    -0.0484    -0.0961    -0.3600    -0.0106
 1 ->    3     0.1706     0.0099    -0.1023     0.2592    -0.0150
 1 ->    4    -0.1295    -0.3825    -0.3042    -0.3462     0.0451

Electric transition quadrupole moments (Cartesian):

 Transition      Qxy        Qxz        Qyz        Qxx        Qyy        Qzz       norm (a.u.)
----------------------------------------------------------------------------------------------
 1 ->    2    -0.9433    -0.2338    -0.2442   -10.7426     0.2472    -0.0359    10.7921
 1 ->    3     0.2938    -0.0812    -0.0107     1.6336     0.1886    -0.3424     1.7072
 1 ->    4    -0.1307     0.4914    -0.1084    10.0703    -0.2836     0.1212    10.0884


Building Xtilde...

Building Z-vector RHS...

 Generating 2nd functional diffs
Solving CPSCF equations
Using DIIS solver

 Iter         Residual      
------  --------------------
    1      4.002751320504
    2      7.540444016553
    3      0.411338645258
    4      0.057543718143
    5      0.033501500032
    6      0.021447771097
    7      0.010488829021
    8      0.002893775658
    9      0.001517573251
   10      0.000711998048
   11      0.000311898260
   12      0.000138661580
   13      0.000065710627
   14      0.000020619204
   15      0.000009228657
   16      0.000002927961
   17      0.000001262762
   18      0.000000720694

CPSCF converged

Building X...

Computing grad Generating 2nd functional diffs
 Generating 2nd functional diffs
Building Xtilde...

Building Z-vector RHS...

 Generating 2nd functional diffs
Solving CPSCF equations
Using DIIS solver

 Iter         Residual      
------  --------------------
    1      4.959141083482
    2      9.362331254621
    3      0.508306431023
    4      0.058115010010
    5      0.021597023587
    6      0.009601185659
    7      0.006061764115
    8      0.005259079315
    9      0.002936998796
   10      0.000985133772
   11      0.000302022490
   12      0.000095323430
   13      0.000061372773
   14      0.000022064623
   15      0.000009615809
   16      0.000004877625
   17      0.000001855707
   18      0.000000722130

CPSCF converged

Building X...

Computing grad Generating 2nd functional diffs
 Generating 2nd functional diffs
Building Xtilde...

Building Z-vector RHS...

 Generating 2nd functional diffs
Solving CPSCF equations
Using DIIS solver

 Iter         Residual      
------  --------------------
    1      1.118513667874
    2      1.782844962123
    3      0.198089193953
    4      0.059470489292
    5      0.024917898545
    6      0.010674752903
    7      0.005752194156
    8      0.002652234896
    9      0.001213326254
   10      0.000386728373
   11      0.000157104671
   12      0.000118309716
   13      0.000063825730
   14      0.000021738098
   15      0.000012395325
   16      0.000002261234
   17      0.000001060146
   18      0.000000453052

CPSCF converged

Building X...

 Generating 2nd functional diffs
 Generating 2nd functional diffs
Lower state energy:      -779.0961447203
Upper state energy:      -779.0958782205
Energy difference:          0.0002664998
 Energy calculation finished, energy:  0.000000000E+00

Converting Cartesians to HDLC

Converting Cartesians to HDLC

Converting Cartesians to HDLC
 in dlf_makehessian...
Updating Hessian with the BFGS update, No     4
Testing convergence  in cycle    5
    Energy  0.0000E+00 Target: 1.0000E-05 converged?  yes
  Max step  3.2004E+00 Target: 4.0000E-04 converged?   no
  RMS step  3.4302E-01 Target: 2.6667E-04 converged?   no
  Max grad  9.4600E-02 Target: 1.0000E-04 converged?   no
  RMS grad  2.2682E-02 Target: 6.6667E-05 converged?   no

Converting HDLC to Cartesians
 in gcp call
 n=          31
 coors(1) =   -9.20934509533610       -1.25223089323010     
  0.365606191790824     
 coors(2) =   -7.29833644886409       -2.32549702616334     
   1.84026102919085     
 elements:            7           6
 gcp_e =    1.00000000000000     
 echo:  F
 pbc:  F
 method =pbeh3c              
DFTD Energy:    -0.0205959 hartree
gCP Energy:     0.0510765 hartree
| Total AOs: 314    Total MOs: 296
Setting up the DFT grid...
| time to set the grid = 0.09 s
DFT grid points: 356845 (11511 points/atom)

                      *** Start SCF Iterations ***

 Iter     DIIS Error       Energy change      Electrons        XC Energy           Energy        Time(s)
----------------------------------------------------------------------------------------------------------
Initial temperature is 0.250000
| Skip purify step
|    1     0.0886673077    -778.6558716921   125.9930767569   -64.3791982037    -778.6558716921     1.92  
|    2     0.2718655748      +8.4795360575   125.9999999308   -63.9015418211    -770.1763356346     1.88  
|    3     0.0777302479      -1.3326215307   126.0000016576   -63.8274337092    -771.5089571653     1.86  
|    4     0.0454620691      -0.0985059324   126.0000016293   -63.8452766434    -771.6074630976     1.82  
|    5     0.0226570701      -0.0303022263   126.0000016592   -63.8596304445    -771.6377653239     1.79  
|    6     0.0040678416      -0.0133585140   126.0000014616   -63.8572550070    -771.6511238379     1.81  
|    7     0.0019819891      -0.0005254403   126.0000013225   -63.8646532631    -771.6516492783     1.74  
|    8     0.0005416776      -0.0000913290   126.0000013089   -63.8655496096    -771.6517406073     1.69  
|    9     0.0003990159      -0.0000241616   126.0000012835   -63.8650363843    -771.6517647689     1.98  
|   10     0.0001684825      -0.0000120495   126.0000012786   -63.8650002684    -771.6517768184     1.67  
|   11     0.0000665214      -0.0000044105   126.0000012719   -63.8652447477    -771.6517812288     1.64  
|   12     0.0000635602      -0.0000013304   126.0000012736   -63.8651233950    -771.6517825592     1.62  
|   13     0.0000228125      -0.0000003294   126.0000012733   -63.8650849947    -771.6517828886     1.60  
----------------------------------------------------------------------------------------------------------
FINAL ENERGY: -771.6517828886 a.u.
Fractional Occupation Entropy: 0.0000000000
Mermin Free Energy:            -771.6517828886
DISPERSION CONTRIBUTION TO ENERGY: -0.0205959258 a.u.
GCP BSSE CORRECTION: 0.0510765385 a.u.
HOMO-LUMO GAP: 0.533 eV
CENTER OF MASS: {-0.061105, -0.170491, 0.290291} ANGS
DIPOLE MOMENT: {-1.679915, -1.714809, 1.797397} (|D| = 2.998886) DEBYE
Writing out molden info

Running Mulliken population analysis...


  Restricted hh-TDA Parameters
--------------------------------------------
Number of occupied orbitals:            64
Number of virtual orbitals:            232
Number of molecular orbitals:          296
Number of basis functions:             314
Multiplicity of target state:      singlet

 Generating 2nd functional diffs
Reference energy:             -778.6790207189
Number of electrons:           128.0000012935
XC energy:                     -65.1794807393

      Davidson Diagonalization Parameters
-----------------------------------------------
Number of roots to find:                    4
Number of guess vectors:                   15
Maximum subspace size:                    300
Number of vectors to save:                  4
Collapse vectors per root:                  2
Number of CSFs:                          2080
Maximum Davidson iterations:              500
Residual convergence:                 1.0e-06
Orthogonality tolerance:              1.0e-12
Use incremental sigma vectors:             No

Davidson memory usage:  12.89 MB

Guess Vectors:
  64 &  64 : closed :    -0.559578
  64 &  63 :  open  :    -0.513457
  63 &  63 : closed :    -0.467336
  64 &  62 :  open  :    -0.430721
  64 &  61 :  open  :    -0.426819
  63 &  62 :  open  :    -0.384600
  63 &  61 :  open  :    -0.380698
  64 &  60 :  open  :    -0.341263
  64 &  59 :  open  :    -0.313397
  64 &  56 :  open  :    -0.307123
  62 &  62 : closed :    -0.301864
  62 &  61 :  open  :    -0.297962
  63 &  60 :  open  :    -0.295142
  61 &  61 : closed :    -0.294061
  64 &  58 :  open  :    -0.293862

  Root           Eigenvalue       Energy Change        Residual
-------------------------------------------------------------------
Iteration:    0   Subspace Size:   15
Root: 1:        -0.41600147        -0.41600147         0.03544453  
Root: 2:        -0.41272286        -0.41272286         0.05911332  
Root: 3:        -0.38107855        -0.38107855         0.03801171  
Root: 4:        -0.32789344        -0.32789344         0.03974411  

Iteration:    1   Subspace Size:   19
Root: 1:        -0.41847396        -0.00247249         0.00565153  
Root: 2:        -0.41835747        -0.00563461         0.00751599  
Root: 3:        -0.38357356        -0.00249500         0.00507209  
Root: 4:        -0.33157786        -0.00368442         0.00906777  

Iteration:    2   Subspace Size:   23
Root: 1:        -0.41853180        -0.00005784         0.00094819  
Root: 2:        -0.41845461        -0.00009714         0.00135932  
Root: 3:        -0.38362302        -0.00004947         0.00108786  
Root: 4:        -0.33176651        -0.00018865         0.00279001  

Iteration:    3   Subspace Size:   27
Root: 1:        -0.41853327        -0.00000147         0.00016675  
Root: 2:        -0.41845758        -0.00000298         0.00019237  
Root: 3:        -0.38362535        -0.00000232         0.00018636  
Root: 4:        -0.33178186        -0.00001535         0.00060895  

Iteration:    4   Subspace Size:   31
Root: 1:        -0.41853331        -0.00000004         0.00002368  
Root: 2:        -0.41845763        -0.00000005         0.00003196  
Root: 3:        -0.38362541        -0.00000006         0.00003434  
Root: 4:        -0.33178260        -0.00000074         0.00016314  

Iteration:    5   Subspace Size:   35
Root: 1:        -0.41853331        -0.00000000         0.00000360  
Root: 2:        -0.41845763        -0.00000000         0.00000547  
Root: 3:        -0.38362541        -0.00000000         0.00000664  
Root: 4:        -0.33178264        -0.00000005         0.00003622  

Iteration:    6   Subspace Size:   39
Root: 1:        -0.41853331        -0.00000000         0.00000059  Converged
Root: 2:        -0.41845763        -0.00000000         0.00000093  Converged
Root: 3:        -0.38362541        -0.00000000         0.00000114  
Root: 4:        -0.33178265        -0.00000000         0.00000823  

Iteration:    7   Subspace Size:   41
Root: 1:        -0.41853331        -0.00000000         0.00000051  Converged
Root: 2:        -0.41845763        -0.00000000         0.00000083  Converged
Root: 3:        -0.38362541        -0.00000000         0.00000018  Converged
Root: 4:        -0.33178265        -0.00000000         0.00000152  

Iteration:    8   Subspace Size:   42
Root: 1:        -0.41853331        -0.00000000         0.00000051  Converged
Root: 2:        -0.41845763        -0.00000000         0.00000082  Converged
Root: 3:        -0.38362541        -0.00000000         0.00000018  Converged
Root: 4:        -0.33178265        -0.00000000         0.00000029  Converged

Davidson converged in 8 iterations
42 sigma vectors were formed

      Davidson Diagonalization Parameters
-----------------------------------------------
Number of roots to find:                    4
Number of guess vectors:                   15
Maximum subspace size:                    300
Number of vectors to save:                  4
Collapse vectors per root:                  2
Number of CSFs:                          2016
Maximum Davidson iterations:              500
Residual convergence:                 1.0e-06
Orthogonality tolerance:              1.0e-12
Use incremental sigma vectors:             No

Davidson memory usage:  12.58 MB

Guess Vectors:
  64 &  63 :  open  :    -0.513457
  64 &  62 :  open  :    -0.430721
  64 &  61 :  open  :    -0.426819
  63 &  62 :  open  :    -0.384600
  63 &  61 :  open  :    -0.380698
  64 &  60 :  open  :    -0.341263
  64 &  59 :  open  :    -0.313397
  64 &  56 :  open  :    -0.307123
  62 &  61 :  open  :    -0.297962
  63 &  60 :  open  :    -0.295142
  64 &  58 :  open  :    -0.293862
  64 &  57 :  open  :    -0.272739
  63 &  59 :  open  :    -0.267276
  64 &  55 :  open  :    -0.262073
  63 &  56 :  open  :    -0.261002

  Root           Eigenvalue       Energy Change        Residual
-------------------------------------------------------------------
Iteration:    0   Subspace Size:   15
Root: 1:        -0.42466437        -0.42466437         0.02687020  
Root: 2:        -0.33859515        -0.33859515         0.02675919  
Root: 3:        -0.32988087        -0.32988087         0.02858348  
Root: 4:        -0.31714197        -0.31714197         0.02359854  

Iteration:    1   Subspace Size:   19
Root: 1:        -0.42612131        -0.00145694         0.00398823  
Root: 2:        -0.34035160        -0.00175644         0.00534077  
Root: 3:        -0.33187878        -0.00199791         0.00526257  
Root: 4:        -0.31886429        -0.00172232         0.00460637  

Iteration:    2   Subspace Size:   23
Root: 1:        -0.42615277        -0.00003145         0.00053452  
Root: 2:        -0.34041173        -0.00006013         0.00103763  
Root: 3:        -0.33194217        -0.00006339         0.00137803  
Root: 4:        -0.31892235        -0.00005806         0.00085825  

Iteration:    3   Subspace Size:   27
Root: 1:        -0.42615326        -0.00000049         0.00007060  
Root: 2:        -0.34041395        -0.00000222         0.00017129  
Root: 3:        -0.33194602        -0.00000385         0.00023020  
Root: 4:        -0.31892422        -0.00000187         0.00017943  

Iteration:    4   Subspace Size:   31
Root: 1:        -0.42615327        -0.00000001         0.00000895  
Root: 2:        -0.34041401        -0.00000006         0.00003666  
Root: 3:        -0.33194612        -0.00000010         0.00004464  
Root: 4:        -0.31892430        -0.00000008         0.00003799  

Iteration:    5   Subspace Size:   35
Root: 1:        -0.42615327        -0.00000000         0.00000104  
Root: 2:        -0.34041402        -0.00000000         0.00000574  
Root: 3:        -0.33194613        -0.00000000         0.00000848  
Root: 4:        -0.31892430        -0.00000000         0.00000688  

Iteration:    6   Subspace Size:   39
Root: 1:        -0.42615327        -0.00000000         0.00000013  Converged
Root: 2:        -0.34041402        -0.00000000         0.00000084  Converged
Root: 3:        -0.33194613        -0.00000000         0.00000135  
Root: 4:        -0.31892430        -0.00000000         0.00000111  

Iteration:    7   Subspace Size:   41
Root: 1:        -0.42615327        -0.00000000         0.00000011  Converged
Root: 2:        -0.34041402        -0.00000000         0.00000075  Converged
Root: 3:        -0.33194613        -0.00000000         0.00000020  Converged
Root: 4:        -0.31892430        -0.00000000         0.00000018  Converged

Davidson converged in 7 iterations
41 sigma vectors were formed

  Root   Mult.   Total Energy (a.u.)   Ex. Energy (a.u.)     Ex. Energy (eV)     Ex. Energy (nm)        Osc. (a.u.)  
-------------------------------------------------------------------------------------------------------------------
     1  triplet       -779.10517398
     2  singlet       -779.09755403          0.00761996          0.20734951       5979.47971214          0.00000000
     3  singlet       -779.09747835          0.00769563          0.20940873       5920.68050042          0.00000000
     4  singlet       -779.06264613          0.04252785          1.15724155       1071.37719191          0.00000000
     5  triplet       -779.01943474          0.08573925          2.33308328        531.41789626          0.04620279
     6  triplet       -779.01096685          0.09420714          2.56350626        483.65093709          0.05376430
     7  singlet       -779.01080337          0.09437062          2.56795474        482.81310636          0.00000000
     8  triplet       -778.99794502          0.10722896          2.91784802        424.91665037          0.37761262

Triplet  1: Largest CI coefficients:
  63  &  64 :  open  :   0.701839
  64  &  63 :  open  :  -0.701839

Singlet  2: Largest CI coefficients:
  64  &  64 : closed :  -0.687868
  63  &  64 :  open  :   0.468471
  64  &  63 :  open  :   0.468471
  63  &  63 : closed :   0.163313
  61  &  64 :  open  :   0.142862
  64  &  61 :  open  :   0.142862

Singlet  3: Largest CI coefficients:
  64  &  64 : closed :   0.652016
  63  &  64 :  open  :   0.513684
  64  &  63 :  open  :   0.513684

Singlet  4: Largest CI coefficients:
  63  &  63 : closed :  -0.955223
  64  &  64 : closed :  -0.137701
  62  &  64 :  open  :   0.107745
  64  &  62 :  open  :   0.107745

Triplet  5: Largest CI coefficients:
  61  &  64 :  open  :   0.503738
  64  &  61 :  open  :  -0.503738
  62  &  64 :  open  :   0.444183
  64  &  62 :  open  :  -0.444183
  61  &  63 :  open  :  -0.196212
  63  &  61 :  open  :   0.196212

Triplet  6: Largest CI coefficients:
  62  &  64 :  open  :  -0.522292
  64  &  62 :  open  :   0.522292
  61  &  64 :  open  :   0.456543
  64  &  61 :  open  :  -0.456543

Singlet  7: Largest CI coefficients:
  62  &  64 :  open  :  -0.556223
  64  &  62 :  open  :  -0.556223
  61  &  64 :  open  :  -0.385907
  64  &  61 :  open  :  -0.385907
  63  &  63 : closed :  -0.156439

Triplet  8: Largest CI coefficients:
  62  &  63 :  open  :   0.683938
  63  &  62 :  open  :  -0.683938
  61  &  63 :  open  :   0.100596
  63  &  61 :  open  :  -0.100596
  61  &  64 :  open  :   0.100518
  64  &  61 :  open  :  -0.100518

Singlet state dipole moments:

  Root       Dx         Dy         Dz         |D|  (Debye)
------------------------------------------------------------
     1   -11.3541     3.6798    -2.1774    12.1325
     2    -1.5059     4.1202    -1.9549     4.8026
     3    -9.9084     0.9514    -0.6610     9.9759
     4    -4.3926     2.4578    -1.5524     5.2674

Triplet state dipole moments:

  Root       Dx         Dy         Dz         |D|  (Debye)
------------------------------------------------------------
     1    -8.6167     3.0236    -1.6637     9.2821
     2    -3.1444     1.4088    -1.2462     3.6640
     3    -4.9406     3.2042    -1.6001     6.1022
     4    -7.6725     1.4011    -0.6626     7.8274

Transition dipole moments between singlet states:

    Transition       Tx         Ty         Tz         |T| (a.u.)
------------------------------------------------------------------
     1 ->    2    -0.8151    -0.3451     0.1577     0.8991
     1 ->    3    -0.8676     0.2908    -0.1368     0.9252
     1 ->    4    -2.2880     0.1701    -0.1359     2.2983
     2 ->    3    -1.1834    -0.0246     0.0295     1.1840
     2 ->    4    -1.1946    -0.3468     0.0453     1.2447
     3 ->    4    -0.7431    -0.0523     0.0062     0.7449

Transition dipole moments between triplet states:

    Transition       Tx         Ty         Tz         |T| (a.u.)
------------------------------------------------------ in gcp call
 n=          31
 coors(1) =   -9.20934509533610       -1.25223089323010     
  0.365606191790824     
 coors(2) =   -7.29833644886409       -2.32549702616334     
   1.84026102919085     
 elements:            7           6
 gcp_e =   0.000000000000000E+000
 echo:  F
 pbc:  F
 method =pbeh3c              
 in gcp call
 n=          31
 coors(1) =   -9.20934509533610       -1.25223089323010     
  0.365606191790824     
 coors(2) =   -7.29833644886409       -2.32549702616334     
   1.84026102919085     
 elements:            7           6
 gcp_e =   0.000000000000000E+000
 echo:  F
 pbc:  F
 method =pbeh3c              
------------
     1 ->    2     1.3503     0.3110    -0.0511     1.3866
     1 ->    3    -2.5464    -0.2751    -0.0728     2.5622
     1 ->    4     0.0889     0.1651    -0.0626     0.1977
     2 ->    3     0.9812    -0.5575     0.1174     1.1346
     2 ->    4     1.1596     0.1351    -0.0450     1.1683
     3 ->    4    -0.6370    -0.0444    -0.0329     0.6394

Magnetic transition dipole moments and rotational strengths:

 Transition      Lx         Ly         Lz       R(len)     R(vel) (a.u.)
------------------------------------------------------------------------
 1 ->    2     0.1640    -0.0549    -0.0893     0.1288    -0.0098
 1 ->    3     0.0766    -0.0540    -0.0550     0.0746    -0.0046
 1 ->    4     0.2301    -0.0244    -0.3416     0.4842    -0.0822

Electric transition quadrupole moments (Cartesian):

 Transition      Qxy        Qxz        Qyz        Qxx        Qyy        Qzz       norm (a.u.)
----------------------------------------------------------------------------------------------
 1 ->    2     1.1395     0.1271     0.5144    10.0929    -0.3361     0.2526    10.1796
 1 ->    3    -0.5714    -0.0320    -0.3579    -3.8580     0.1719    -0.3606     3.9369
 1 ->    4     0.9425     0.3060    -0.4566    10.3254     0.6556     0.5484    10.4180


Building Xtilde...

Building Z-vector RHS...

 Generating 2nd functional diffs
Solving CPSCF equations
Using DIIS solver

 Iter         Residual      
------  --------------------
    1      4.379526007372
    2      7.956096038195
    3      0.564927044526
    4      0.080863170654
    5      0.038059542575
    6      0.016897695545
    7      0.008273024104
    8      0.002168883176
    9      0.001238942195
   10      0.000766669759
   11      0.000459496956
   12      0.000202653834
   13      0.000085269980
   14      0.000032816889
   15      0.000022858136
   16      0.000007465050
   17      0.000002686547
   18      0.000001795383
   19      0.000000390765

CPSCF converged

Building X...

Computing grad Generating 2nd functional diffs
 Generating 2nd functional diffs
Building Xtilde...

Building Z-vector RHS...

 Generating 2nd functional diffs
Solving CPSCF equations
Using DIIS solver

 Iter         Residual      
------  --------------------
    1      4.748032447449
    2      8.948870869973
    3      0.423117320852
    4      0.052591764902
    5      0.020853342625
    6      0.011759248923
    7      0.003946701476
    8      0.001717322845
    9      0.000691914911
   10      0.000455477723
   11      0.000254587853
   12      0.000165721381
   13      0.000080889288
   14      0.000036234888
   15      0.000015871860
   16      0.000004442373
   17      0.000002671810
   18      0.000001011536
   19      0.000000410940

CPSCF converged

Building X...

Computing grad Generating 2nd functional diffs
 Generating 2nd functional diffs
Building Xtilde...

Building Z-vector RHS...

 Generating 2nd functional diffs
Solving CPSCF equations
Using DIIS solver

 Iter         Residual      
------  --------------------
    1      0.871459062276
    2      1.617162875442
    3      0.085643124647
    4      0.033256742606
    5      0.020664985024
    6      0.010831129485
    7      0.005229371998
    8      0.002091274287
    9      0.000606204405
   10      0.000170566082
   11      0.000058712251
   12      0.000029580440
   13      0.000017539247
   14      0.000006927239
   15      0.000004617559
   16      0.000001841714
   17      0.000000862652

CPSCF converged

Building X...

 Generating 2nd functional diffs
 Generating 2nd functional diffs
Lower state energy:      -779.0975540285
Upper state energy:      -779.0974783535
Energy difference:          0.0000756750
 Energy calculation finished, energy:  0.000000000E+00

Converting Cartesians to HDLC

Converting Cartesians to HDLC

Converting Cartesians to HDLC
 in dlf_makehessian...
Updating Hessian with the BFGS update, No     5
Testing convergence  in cycle    6
    Energy  0.0000E+00 Target: 1.0000E-05 converged?  yes
  Max step  2.6039E+00 Target: 4.0000E-04 converged?   no
  RMS step  2.7696E-01 Target: 2.6667E-04 converged?   no
  Max grad  9.5267E-02 Target: 1.0000E-04 converged?   no
  RMS grad  2.4707E-02 Target: 6.6667E-05 converged?   no

Converting HDLC to Cartesians
 in gcp call
 n=          31
 coors(1) =   -9.08996198407449       -1.27593554290356     
  0.439004904997192     
 coors(2) =   -7.07847425290256       -2.30558846829396     
   1.78653540530724     
 elements:            7           6
 gcp_e =    1.00000000000000     
 echo:  F
 pbc:  F
 method =pbeh3c              
DFTD Energy:    -0.0206841 hartree
gCP Energy:     0.0512524 hartree
| Total AOs: 314    Total MOs: 296
Setting up the DFT grid...
| time to set the grid = 0.08 s
DFT grid points: 356780 (11509 points/atom)

                      *** Start SCF Iterations ***

 Iter     DIIS Error       Energy change      Electrons        XC Energy           Energy        Time(s)
----------------------------------------------------------------------------------------------------------
Initial temperature is 0.250000
| Skip purify step
|    1     0.0850089048    -778.6237559241   125.9622754168   -64.3604272536    -778.6237559241     1.94  
|    2     0.2687727476      +8.4537806900   125.9999912831   -63.9033007298    -770.1699752341     1.90  
|    3     0.0674775608      -1.3570293718   125.9999912977   -63.8249381794    -771.5270046059     1.89  
|    4     0.0430465915      -0.0920773622   125.9999904553   -63.8422499916    -771.6190819680     1.83  
|    5     0.0136214857      -0.0246204651   125.9999907427   -63.8592555856    -771.6437024331     1.76  
|    6     0.0028060233      -0.0066636192   125.9999904350   -63.8538047362    -771.6503660524     1.80  
|    7     0.0018640160      -0.0002963297   125.9999903670   -63.8594048787    -771.6506623820     1.85  
|    8     0.0005142929      -0.0000748724   125.9999903930   -63.8602493532    -771.6507372544     1.68  
|    9     0.0003398147      -0.0000238767   125.9999903877   -63.8598204838    -771.6507611312     1.98  
|   10     0.0001022611      -0.0000126994   125.9999903886   -63.8597681517    -771.6507738306     1.64  
|   11     0.0000508097      -0.0000046902   125.9999903914   -63.8599228052    -771.6507785208     1.63  
|   12     0.0000374175      -0.0000014164   125.9999903919   -63.8598660234    -771.6507799372     1.64  
----------------------------------------------------------------------------------------------------------
FINAL ENERGY: -771.6507799372 a.u.
Fractional Occupation Entropy: 0.0000000000
Mermin Free Energy:            -771.6507799372
DISPERSION CONTRIBUTION TO ENERGY: -0.0206841468 a.u.
GCP BSSE CORRECTION: 0.0512524084 a.u.
HOMO-LUMO GAP: 0.567 eV
CENTER OF MASS: {-0.066519, -0.159379, 0.265540} ANGS
DIPOLE MOMENT: {-1.426766, -2.086415, 2.502778} (|D| = 3.557061) DEBYE
Writing out molden info

Running Mulliken population analysis...


  Restricted hh-TDA Parameters
--------------------------------------------
Number of occupied orbitals:            64
Number of virtual orbitals:            232
Number of molecular orbitals:          296
Number of basis functions:             314
Multiplicity of target state:      singlet

 Generating 2nd functional diffs
Reference energy:             -778.6770901872
Number of electrons:           127.9999902391
XC energy:                     -65.1741524029

      Davidson Diagonalization Parameters
-----------------------------------------------
Number of roots to find:                    4
Number of guess vectors:                   15
Maximum subspace size:                    300
Number of vectors to save:                  4
Collapse vectors per root:                  2
Number of CSFs:                          2080
Maximum Davidson iterations:              500
Residual convergence:                 1.0e-06
Orthogonality tolerance:              1.0e-12
Use incremental sigma vectors:             No

Davidson memory usage:  12.89 MB

Guess Vectors:
  64 &  64 : closed :    -0.565084
  64 &  63 :  open  :    -0.517608
  63 &  63 : closed :    -0.470131
  64 &  62 :  open  :    -0.435940
  64 &  61 :  open  :    -0.430099
  63 &  62 :  open  :    -0.388463
  63 &  61 :  open  :    -0.382623
  64 &  60 :  open  :    -0.345259
  64 &  59 :  open  :    -0.316599
  64 &  56 :  open  :    -0.311190
  62 &  62 : closed :    -0.306795
  62 &  61 :  open  :    -0.300955
  64 &  58 :  open  :    -0.298747
  63 &  60 :  open  :    -0.297782
  61 &  61 : closed :    -0.295114

  Root           Eigenvalue       Energy Change        Residual
-------------------------------------------------------------------
Iteration:    0   Subspace Size:   15
Root: 1:        -0.42018599        -0.42018599         0.03553831  
Root: 2:        -0.41630977        -0.41630977         0.05988424  
Root: 3:        -0.38407535        -0.38407535         0.03741468  
Root: 4:        -0.33154819        -0.33154819         0.03924464  

Iteration:    1   Subspace Size:   19
Root: 1:        -0.42266903        -0.00248304         0.00542392  
Root: 2:        -0.42207670        -0.00576693         0.00787774  
Root: 3:        -0.38653971        -0.00246436         0.00508582  
Root: 4:        -0.33518597        -0.00363777         0.00964787  

Iteration:    2   Subspace Size:   23
Root: 1:        -0.42272408        -0.00005506         0.00093495  
Root: 2:        -0.42218162        -0.00010492         0.00133322  
Root: 3:        -0.38658959        -0.00004987         0.00109984  
Root: 4:        -0.33540633        -0.00022036         0.00289098  

Iteration:    3   Subspace Size:   27
Root: 1:        -0.42272563        -0.00000154         0.00015210  
Root: 2:        -0.42218437        -0.00000276         0.00020706  
Root: 3:        -0.38659196        -0.00000237         0.00018102  
Root: 4:        -0.33542316        -0.00001683         0.00060837  

Iteration:    4   Subspace Size:   31
Root: 1:        -0.42272566        -0.00000003         0.00002252  
Root: 2:        -0.42218443        -0.00000006         0.00003485  
Root: 3:        -0.38659202        -0.00000006         0.00003338  
Root: 4:        -0.33542391        -0.00000074         0.00015569  

Iteration:    5   Subspace Size:   35
Root: 1:        -0.42272566        -0.00000000         0.00000338  
Root: 2:        -0.42218443        -0.00000000         0.00000593  
Root: 3:        -0.38659202        -0.00000000         0.00000617  
Root: 4:        -0.33542395        -0.00000005         0.00003736  

Iteration:    6   Subspace Size:   39
Root: 1:        -0.42272566        -0.00000000         0.00000051  Converged
Root: 2:        -0.42218443        -0.00000000         0.00000099  Converged
Root: 3:        -0.38659202        -0.00000000         0.00000105  
Root: 4:        -0.33542395        -0.00000000         0.00000880  

Iteration:    7   Subspace Size:   41
Root: 1:        -0.42272566        -0.00000000         0.00000050  Converged
Root: 2:        -0.42218443        -0.00000000         0.00000083  Converged
Root: 3:        -0.38659202        -0.00000000         0.00000017  Converged
Root: 4:        -0.33542395        -0.00000000         0.00000147  

Iteration:    8   Subspace Size:   42
Root: 1:        -0.42272566        -0.00000000         0.00000050  Converged
Root: 2:        -0.42218443        -0.00000000         0.00000082  Converged
Root: 3:        -0.38659202        -0.00000000         0.00000017  Converged
Root: 4:        -0.33542395        -0.00000000         0.00000025  Converged

Davidson converged in 8 iterations
42 sigma vectors were formed

      Davidson Diagonalization Parameters
-----------------------------------------------
Number of roots to find:                    4
Number of guess vectors:                   15
Maximum subspace size:                    300
Number of vectors to save:                  4
Collapse vectors per root:                  2
Number of CSFs:                          2016
Maximum Davidson iterations:              500
Residual convergence:                 1.0e-06
Orthogonality tolerance:              1.0e-12
Use incremental sigma vectors:             No

Davidson memory usage:  12.58 MB

Guess Vectors:
  64 &  63 :  open  :    -0.517608
  64 &  62 :  open  :    -0.435940
  64 &  61 :  open  :    -0.430099
  63 &  62 :  open  :    -0.388463
  63 &  61 :  open  :    -0.382623
  64 &  60 :  open  :    -0.345259
  64 &  59 :  open  :    -0.316599
  64 &  56 :  open  :    -0.311190
  62 &  61 :  open  :    -0.300955
  64 &  58 :  open  :    -0.298747
  63 &  60 :  open  :    -0.297782
  64 &  57 :  open  :    -0.274240
  63 &  59 :  open  :    -0.269123
  64 &  55 :  open  :    -0.266271
  63 &  56 :  open  :    -0.263713

  Root           Eigenvalue       Energy Change        Residual
-------------------------------------------------------------------
Iteration:    0   Subspace Size:   15
Root: 1:        -0.42795797        -0.42795797         0.02728339  
Root: 2:        -0.34108662        -0.34108662         0.02841384  
Root: 3:        -0.33489478        -0.33489478         0.02804513  
Root: 4:        -0.32109933        -0.32109933         0.02369791  

Iteration:    1   Subspace Size:   19
Root: 1:        -0.42946577        -0.00150780         0.00410237  
Root: 2:        -0.34311574        -0.00202912         0.00535023  
Root: 3:        -0.33678978        -0.00189500         0.00538266  
Root: 4:        -0.32287478        -0.00177546         0.00465415  

Iteration:    2   Subspace Size:   23
Root: 1:        -0.42949907        -0.00003329         0.00055084  
Root: 2:        -0.34317729        -0.00006156         0.00097949  
Root: 3:        -0.33685503        -0.00006524         0.00145788  
Root: 4:        -0.32293604        -0.00006126         0.00080825  

Iteration:    3   Subspace Size:   27
Root: 1:        -0.42949959        -0.00000052         0.00007390  
Root: 2:        -0.34317933        -0.00000204         0.00016440  
Root: 3:        -0.33685917        -0.00000414         0.00024116  
Root: 4:        -0.32293777        -0.00000172         0.00016147  

Iteration:    4   Subspace Size:   31
Root: 1:        -0.42949960        -0.00000001         0.00000976  
Root: 2:        -0.34317939        -0.00000005         0.00003197  
Root: 3:        -0.33685928        -0.00000011         0.00004906  
Root: 4:        -0.32293783        -0.00000006         0.00003398  

Iteration:    5   Subspace Size:   35
Root: 1:        -0.42949960        -0.00000000         0.00000112  
Root: 2:        -0.34317939        -0.00000000         0.00000519  
Root: 3:        -0.33685928        -0.00000000         0.00000893  
Root: 4:        -0.32293783        -0.00000000         0.00000588  

Iteration:    6   Subspace Size:   39
Root: 1:        -0.42949960        -0.00000000         0.00000013  Converged
Root: 2:        -0.34317939        -0.00000000         0.00000082  Converged
Root: 3:        -0.33685928        -0.00000000         0.00000142  
Root: 4:        -0.32293783        -0.00000000         0.00000098  Converged

Iteration:    7   Subspace Size:   40
Root: 1:        -0.42949960        -0.00000000         0.00000012  Converged
Root: 2:        -0.34317939        -0.00000000         0.00000072  Converged
Root: 3:        -0.33685928        -0.00000000         0.00000021  Converged
Root: 4:        -0.32293783        -0.00000000         0.00000097  Converged

Davidson converged in 7 iterations
40 sigma vectors were formed

  Root   Mult.   Total Energy (a.u.)   Ex. Energy (a.u.)     Ex. Energy (eV)     Ex. Energy (nm)        Osc. (a.u.)  
-------------------------------------------------------------------------------------------------------------------
     1  triplet       -779.10658979
     2  singlet       -779.09981585          0.00677394          0.18432817       6726.27617728          0.00000000
     3  singlet       -779.09927462          0.00731517          0.19905575       6228.61783321          0.00000000
     4  singlet       -779.06368221          0.04290758          1.16757446       1061.89561710          0.00000000
     5  triplet       -779.02026958          0.08632021          2.34889200        527.84129938          0.11356153
     6  triplet       -779.01394947          0.09264031          2.52087078        491.83092425          0.08768741
     7  singlet       -779.01251414          0.09407565          2.55992813        484.32695932          0.00000000
     8  triplet       -779.00002802          0.10656177          2.89969270        427.57710384          0.51080563

Triplet  1: Largest CI coefficients:
  63  &  64 :  open  :  -0.701474
  64  &  63 :  open  :   0.701474

Singlet  2: Largest CI coefficients:
  63  &  64 :  open  :  -0.679514
  64  &  63 :  open  :  -0.679514
  64  &  64 : closed :   0.193072

Singlet  3: Largest CI coefficients:
  64  &  64 : closed :   0.928444
  61  &  64 :  open  :  -0.153079
  64  &  61 :  open  :  -0.153079
  63  &  64 :  open  :   0.151441
  64  &  63 :  open  :   0.151441

Singlet  4: Largest CI coefficients:
  63  &  63 : closed :   0.959977
  64  &  64 : closed :   0.117593
  62  &  64 :  open  :  -0.106213
  64  &  62 :  open  :  -0.106213
  62  &  62 : closed :  -0.100100

Triplet  5: Largest CI coefficients:
  62  &  64 :  open  :  -0.522157
  64  &  62 :  open  :   0.522157
  61  &  64 :  open  :  -0.431097
  64  &  61 :  open  :   0.431097
  61  &  63 :  open  :   0.178996
  63  &  61 :  open  :  -0.178996

Triplet  6: Largest CI coefficients:
  61  &  64 :  open  :  -0.531764
  64  &  61 :  open  :   0.531764
  62  &  64 :  open  :   0.446321
  64  &  62 :  open  :  -0.446321

Singlet  7: Largest CI coefficients:
  62  &  64 :  open  :  -0.587555
  64  &  62 :  open  :  -0.587555
  61  &  64 :  open  :  -0.338810
  64  &  61 :  open  :  -0.338810
  63  &  63 : closed :  -0.155785

Triplet  8: Largest CI coefficients:
  62  &  63 :  open  :  -0.690580
  63  &  62 :  open  :   0.690580

Singlet state dipole moments:

  Root       Dx         Dy         Dz         |D|  (Debye)
------------------------------------------------------------
     1    -9.6451     3.1029    -1.6582    10.2667
     2    -2.8180     5.0038    -2.6092     6.3077
     3    -9.0707     0.7562    -0.3410     9.1085
     4    -4.7366     2.8555    -1.7205     5.7922

Triplet state dipole moments:

  Root       Dx         Dy         Dz         |D|  (Debye)
------------------------------------------------------------
     1    -8.1728     3.1073    -1.6038     8.8895
     2    -3.8628     2.1287    -1.5362     4.6704
     3    -3.7569     2.7409    -1.6156     4.9231
     4    -7.5711     1.3873    -0.4795     7.7121

Transition dipole moments between singlet states:

    Transition       Tx         Ty         Tz         |T| (a.u.)
------------------------------------------------------------------
     1 ->    2    -1.4004     0.0607    -0.0925     1.4048
     1 ->    3    -1.1700     0.2109    -0.0797     1.1916
     1 ->    4     2.6775     0.1455     0.0067     2.6815
     2 ->    3     0.3943     0.1746    -0.1133     0.4459
     2 ->    4     0.2053    -0.3191     0.0665     0.3853
     3 ->    4     0.6001     0.1013    -0.0509     0.6108

Transition dipole moments between triplet states:

    Transition       Tx         Ty         Tz         |T| (a.u.)
------------------------------------------------------------------
     1 ->    2     1.8432     0.3523    -0.0727     1.8780
     1 ->    3    -2.2211    -0.2232    -0.0381     2.2326
      in gcp call
 n=          31
 coors(1) =   -9.08996198407449       -1.27593554290356     
  0.439004904997192     
 coors(2) =   -7.07847425290256       -2.30558846829396     
   1.78653540530724     
 elements:            7           6
 gcp_e =   0.000000000000000E+000
 echo:  F
 pbc:  F
 method =pbeh3c              
 in gcp call
 n=          31
 coors(1) =   -9.08996198407449       -1.27593554290356     
  0.439004904997192     
 coors(2) =   -7.07847425290256       -2.30558846829396     
   1.78653540530724     
 elements:            7           6
 gcp_e =   0.000000000000000E+000
 echo:  F
 pbc:  F
 method =pbeh3c              
1 ->    4     0.0334     0.1841    -0.0879     0.2067
     2 ->    3     1.0639    -0.6262     0.0877     1.2376
     2 ->    4     1.0863     0.1090    -0.0466     1.0928
     3 ->    4    -0.4757    -0.0041    -0.0432     0.4776

Magnetic transition dipole moments and rotational strengths:

 Transition      Lx         Ly         Lz       R(len)     R(vel) (a.u.)
------------------------------------------------------------------------
 1 ->    2    -0.1439     0.0671     0.0749    -0.1987    -0.0077
 1 ->    3     0.1480    -0.0306    -0.0758     0.1736    -0.0112
 1 ->    4    -0.0392     0.3221     0.4796     0.0548    -0.0110

Electric transition quadrupole moments (Cartesian):

 Transition      Qxy        Qxz        Qyz        Qxx        Qyy        Qzz       norm (a.u.)
----------------------------------------------------------------------------------------------
 1 ->    2    -0.2534     0.1742    -0.2021     1.3578     0.0758    -0.3070     1.4419
 1 ->    3    -0.1854     0.0327    -0.1202    -0.6187     0.2388    -0.4654     0.8405
 1 ->    4    -0.4306    -0.4958     0.2718   -12.7956    -0.0797    -0.2993    12.8191


Building Xtilde...

Building Z-vector RHS...

 Generating 2nd functional diffs
Solving CPSCF equations
Using DIIS solver

 Iter         Residual      
------  --------------------
    1      3.752029604627
    2      6.664684558926
    3      0.491906659564
    4      0.074351994062
    5      0.043237320783
    6      0.025952735243
    7      0.013363225271
    8      0.003835014184
    9      0.001786101775
   10      0.000823189035
   11      0.000258433534
   12      0.000102597639
   13      0.000063159637
   14      0.000022060353
   15      0.000017205485
   16      0.000005270409
   17      0.000002833037
   18      0.000001851073
   19      0.000000467346

CPSCF converged

Building X...

Computing grad Generating 2nd functional diffs
 Generating 2nd functional diffs
Building Xtilde...

Building Z-vector RHS...

 Generating 2nd functional diffs
Solving CPSCF equations
Using DIIS solver

 Iter         Residual      
------  --------------------
    1      5.300202805236
    2      9.820985636955
    3      0.469246249509
    4      0.051440776566
    5      0.018342137773
    6      0.013291483162
    7      0.008232680160
    8      0.006686215169
    9      0.003536641676
   10      0.000735224364
   11      0.000194533574
   12      0.000095695258
   13      0.000055746260
   14      0.000019914370
   15      0.000011726955
   16      0.000005854125
   17      0.000002872821
   18      0.000001268344
   19      0.000000598253

CPSCF converged

Building X...

Computing grad Generating 2nd functional diffs
 Generating 2nd functional diffs
Building Xtilde...

Building Z-vector RHS...

 Generating 2nd functional diffs
Solving CPSCF equations
Using DIIS solver

 Iter         Residual      
------  --------------------
    1      0.586349296032
    2      0.731248244675
    3      0.076460258827
    4      0.028496252168
    5      0.010152760586
    6      0.004093621006
    7      0.002257641176
    8      0.001146918327
    9      0.000410346779
   10      0.000230221897
   11      0.000137381289
   12      0.000072342490
   13      0.000030572779
   14      0.000018467011
   15      0.000007396778
   16      0.000002700575
   17      0.000001464553
   18      0.000000509716

CPSCF converged

Building X...

 Generating 2nd functional diffs
 Generating 2nd functional diffs
Lower state energy:      -779.0998158485
Upper state energy:      -779.0992746199
Energy difference:          0.0005412286
 Energy calculation finished, energy:  0.000000000E+00

Converting Cartesians to HDLC

Converting Cartesians to HDLC

Converting Cartesians to HDLC
 in dlf_makehessian...
Updating Hessian with the BFGS update, No     6
Testing convergence  in cycle    7
    Energy  0.0000E+00 Target: 1.0000E-05 converged?  yes
  Max step  2.6272E+00 Target: 4.0000E-04 converged?   no
  RMS step  2.8492E-01 Target: 2.6667E-04 converged?   no
  Max grad  8.9062E-02 Target: 1.0000E-04 converged?   no
  RMS grad  2.0743E-02 Target: 6.6667E-05 converged?   no

Converting HDLC to Cartesians
 in gcp call
 n=          31
 coors(1) =   -9.08957729743372       -1.27762028545793     
  0.435993336643227     
 coors(2) =   -7.08633895547641       -2.31419705297353     
   1.78649186170962     
 elements:            7           6
 gcp_e =    1.00000000000000     
 echo:  F
 pbc:  F
 method =pbeh3c              
DFTD Energy:    -0.0206924 hartree
gCP Energy:     0.0513258 hartree
| Total AOs: 314    Total MOs: 296
Setting up the DFT grid...
| time to set the grid = 0.08 s
DFT grid points: 356762 (11508 points/atom)

                      *** Start SCF Iterations ***

 Iter     DIIS Error       Energy change      Electrons        XC Energy           Energy        Time(s)
----------------------------------------------------------------------------------------------------------
Initial temperature is 0.250000
| Skip purify step
|    1     0.0868889228    -778.6556713735   125.9956278627   -64.3695816695    -778.6556713735     1.98  
|    2     0.2766839532      +8.5258816931   125.9999926251   -63.9048727491    -770.1297896804     1.95  
|    3     0.0790404735      -1.3672372968   125.9999925226   -63.8268575537    -771.4970269772     1.88  
|    4     0.0481726373      -0.1022185853   125.9999917244   -63.8419004377    -771.5992455625     1.82  
|    5     0.0263529489      -0.0324957482   125.9999918220   -63.8546254666    -771.6317413106     1.76  
|    6     0.0050135746      -0.0178349464   125.9999913961   -63.8527547541    -771.6495762570     1.88  
|    7     0.0020606832      -0.0010805474   125.9999912278   -63.8606764458    -771.6506568044     1.78  
|    8     0.0005317401      -0.0001202891   125.9999912476   -63.8614616172    -771.6507770935     1.70  
|    9     0.0004125586      -0.0000271172   125.9999912236   -63.8611643694    -771.6508042107     1.99  
|   10     0.0001825774      -0.0000138440   125.9999912262   -63.8610466077    -771.6508180547     1.62  
|   11     0.0000973201      -0.0000057823   125.9999912234   -63.8613213277    -771.6508238370     1.62  
|   12     0.0000607775      -0.0000024574   125.9999912279   -63.8611914691    -771.6508262944     1.60  
|   13     0.0000278885      -0.0000006039   125.9999912280   -63.8611374554    -771.6508268983     1.61  
----------------------------------------------------------------------------------------------------------
FINAL ENERGY: -771.6508268983 a.u.
Fractional Occupation Entropy: 0.0000000000
Mermin Free Energy:            -771.6508268983
DISPERSION CONTRIBUTION TO ENERGY: -0.0206924147 a.u.
GCP BSSE CORRECTION: 0.0513258047 a.u.
HOMO-LUMO GAP: 0.570 eV
CENTER OF MASS: {-0.066809, -0.159355, 0.267698} ANGS
DIPOLE MOMENT: {-1.384383, -2.049456, 2.449810} (|D| = 3.481143) DEBYE
Writing out molden info

Running Mulliken population analysis...


  Restricted hh-TDA Parameters
--------------------------------------------
Number of occupied orbitals:            64
Number of virtual orbitals:            232
Number of molecular orbitals:          296
Number of basis functions:             314
Multiplicity of target state:      singlet

 Generating 2nd functional diffs
Reference energy:             -778.6769282035
Number of electrons:           127.9999910884
XC energy:                     -65.1754504627

      Davidson Diagonalization Parameters
-----------------------------------------------
Number of roots to find:                    4
Number of guess vectors:                   15
Maximum subspace size:                    300
Number of vectors to save:                  4
Collapse vectors per root:                  2
Number of CSFs:                          2080
Maximum Davidson iterations:              500
Residual convergence:                 1.0e-06
Orthogonality tolerance:              1.0e-12
Use incremental sigma vectors:             No

Davidson memory usage:  12.89 MB

Guess Vectors:
  64 &  64 : closed :    -0.565780
  64 &  63 :  open  :    -0.517853
  63 &  63 : closed :    -0.469925
  64 &  62 :  open  :    -0.436735
  64 &  61 :  open  :    -0.431452
  63 &  62 :  open  :    -0.388808
  63 &  61 :  open  :    -0.383525
  64 &  60 :  open  :    -0.346075
  64 &  59 :  open  :    -0.317379
  64 &  56 :  open  :    -0.310418
  62 &  62 : closed :    -0.307690
  62 &  61 :  open  :    -0.302407
  64 &  58 :  open  :    -0.299448
  63 &  60 :  open  :    -0.298147
  61 &  61 : closed :    -0.297124

  Root           Eigenvalue       Energy Change        Residual
-------------------------------------------------------------------
Iteration:    0   Subspace Size:   15
Root: 1:        -0.42075999        -0.42075999         0.03537221  
Root: 2:        -0.41747423        -0.41747423         0.05983556  
Root: 3:        -0.38385423        -0.38385423         0.03716942  
Root: 4:        -0.33206742        -0.33206742         0.03904942  

Iteration:    1   Subspace Size:   19
Root: 1:        -0.42322379        -0.00246380         0.00654800  
Root: 2:        -0.42320172        -0.00572748         0.00694823  
Root: 3:        -0.38628798        -0.00243375         0.00515569  
Root: 4:        -0.33565008        -0.00358266         0.00939510  

Iteration:    2   Subspace Size:   23
Root: 1:        -0.42331752        -0.00009373         0.00133332  
Root: 2:        -0.42326690        -0.00006519         0.00095556  
Root: 3:        -0.38633954        -0.00005156         0.00112611  
Root: 4:        -0.33585907        -0.00020899         0.00285742  

Iteration:    3   Subspace Size:   27
Root: 1:        -0.42332026        -0.00000273         0.00020787  
Root: 2:        -0.42326853        -0.00000162         0.00015377  
Root: 3:        -0.38634202        -0.00000248         0.00018773  
Root: 4:        -0.33587576        -0.00001668         0.00060402  

Iteration:    4   Subspace Size:   31
Root: 1:        -0.42332032        -0.00000006         0.00003566  
Root: 2:        -0.42326856        -0.00000003         0.00002329  
Root: 3:        -0.38634209        -0.00000007         0.00003551  
Root: 4:        -0.33587649        -0.00000073         0.00015170  

Iteration:    5   Subspace Size:   35
Root: 1:        -0.42332032        -0.00000000         0.00000609  
Root: 2:        -0.42326856        -0.00000000         0.00000359  
Root: 3:        -0.38634209        -0.00000000         0.00000674  
Root: 4:        -0.33587653        -0.00000004         0.00003704  

Iteration:    6   Subspace Size:   39
Root: 1:        -0.42332032        -0.00000000         0.00000100  
Root: 2:        -0.42326856        -0.00000000         0.00000052  Converged
Root: 3:        -0.38634209        -0.00000000         0.00000116  
Root: 4:        -0.33587653        -0.00000000         0.00000878  

Iteration:    7   Subspace Size:   42
Root: 1:        -0.42332032        -0.00000000         0.00000014  Converged
Root: 2:        -0.42326856        -0.00000000         0.00000047  Converged
Root: 3:        -0.38634209        -0.00000000         0.00000019  Converged
Root: 4:        -0.33587653        -0.00000000         0.00000148  

Iteration:    8   Subspace Size:   43
Root: 1:        -0.42332032        -0.00000000         0.00000012  Converged
Root: 2:        -0.42326856        -0.00000000         0.00000047  Converged
Root: 3:        -0.38634209        -0.00000000         0.00000019  Converged
Root: 4:        -0.33587653        -0.00000000         0.00000026  Converged

Davidson converged in 8 iterations
43 sigma vectors were formed

      Davidson Diagonalization Parameters
-----------------------------------------------
Number of roots to find:                    4
Number of guess vectors:                   15
Maximum subspace size:                    300
Number of vectors to save:                  4
Collapse vectors per root:                  2
Number of CSFs:                          2016
Maximum Davidson iterations:              500
Residual convergence:                 1.0e-06
Orthogonality tolerance:              1.0e-12
Use incremental sigma vectors:             No

Davidson memory usage:  12.58 MB

Guess Vectors:
  64 &  63 :  open  :    -0.517853
  64 &  62 :  open  :    -0.436735
  64 &  61 :  open  :    -0.431452
  63 &  62 :  open  :    -0.388808
  63 &  61 :  open  :    -0.383525
  64 &  60 :  open  :    -0.346075
  64 &  59 :  open  :    -0.317379
  64 &  56 :  open  :    -0.310418
  62 &  61 :  open  :    -0.302407
  64 &  58 :  open  :    -0.299448
  63 &  60 :  open  :    -0.298147
  64 &  57 :  open  :    -0.274621
  63 &  59 :  open  :    -0.269452
  64 &  55 :  open  :    -0.266973
  63 &  56 :  open  :    -0.262490

  Root           Eigenvalue       Energy Change        Residual
-------------------------------------------------------------------
Iteration:    0   Subspace Size:   15
Root: 1:        -0.42845531        -0.42845531         0.02734642  
Root: 2:        -0.34162898        -0.34162898         0.02836409  
Root: 3:        -0.33578237        -0.33578237         0.02801846  
Root: 4:        -0.32161217        -0.32161217         0.02348698  

Iteration:    1   Subspace Size:   19
Root: 1:        -0.42996903        -0.00151372         0.00411740  
Root: 2:        -0.34365150        -0.00202252         0.00546560  
Root: 3:        -0.33767169        -0.00188931         0.00564521  
Root: 4:        -0.32334746        -0.00173528         0.00462845  

Iteration:    2   Subspace Size:   23
Root: 1:        -0.43000266        -0.00003363         0.00055220  
Root: 2:        -0.34371609        -0.00006459         0.00101939  
Root: 3:        -0.33774450        -0.00007281         0.00152217  
Root: 4:        -0.32340786        -0.00006040         0.00079726  

Iteration:    3   Subspace Size:   27
Root: 1:        -0.43000319        -0.00000053         0.00007416  
Root: 2:        -0.34371829        -0.00000220         0.00017286  
Root: 3:        -0.33774898        -0.00000448         0.00025412  
Root: 4:        -0.32340955        -0.00000170         0.00015503  

Iteration:    4   Subspace Size:   31
Root: 1:        -0.43000319        -0.00000001         0.00000979  
Root: 2:        -0.34371835        -0.00000006         0.00003430  
Root: 3:        -0.33774910        -0.00000012         0.00005229  
Root: 4:        -0.32340961        -0.00000006         0.00003294  

Iteration:    5   Subspace Size:   35
Root: 1:        -0.43000319        -0.00000000         0.00000113  
Root: 2:        -0.34371836        -0.00000000         0.00000545  
Root: 3:        -0.33774910        -0.00000000         0.00000956  
Root: 4:        -0.32340961        -0.00000000         0.00000594  

Iteration:    6   Subspace Size:   39
Root: 1:        -0.43000319        -0.00000000         0.00000013  Converged
Root: 2:        -0.34371836        -0.00000000         0.00000084  Converged
Root: 3:        -0.33774910        -0.00000000         0.00000145  
Root: 4:        -0.32340961        -0.00000000         0.00000101  

Iteration:    7   Subspace Size:   41
Root: 1:        -0.43000319        -0.00000000         0.00000011  Converged
Root: 2:        -0.34371836        -0.00000000         0.00000073  Converged
Root: 3:        -0.33774910        -0.00000000         0.00000022  Converged
Root: 4:        -0.32340961        -0.00000000         0.00000016  Converged

Davidson converged in 7 iterations
41 sigma vectors were formed

  Root   Mult.   Total Energy (a.u.)   Ex. Energy (a.u.)     Ex. Energy (eV)     Ex. Energy (nm)        Osc. (a.u.)  
-------------------------------------------------------------------------------------------------------------------
     1  triplet       -779.10693140
     2  singlet       -779.10024852          0.00668287          0.18185023       6817.93035837          0.00000000
     3  singlet       -779.10019677          0.00673463          0.18325862       6765.53296794          0.00000000
     4  singlet       -779.06327030          0.04366110          1.18807882       1043.56898396          0.00000000
     5  triplet       -779.02064656          0.08628484          2.34792954        528.05767281          0.12322492
     6  triplet       -779.01467731          0.09225409          2.51036116        493.88997400          0.01006500
     7  singlet       -779.01280474          0.09412666          2.56131631        484.06446345          0.00000000
     8  triplet       -779.00033782          0.10659358          2.90055841        427.44948829          0.01132586

Triplet  1: Largest CI coefficients:
  63  &  64 :  open  :  -0.701451
  64  &  63 :  open  :   0.701451

Singlet  2: Largest CI coefficients:
  64  &  64 : closed :  -0.936891
  61  &  64 :  open  :   0.153960
  64  &  61 :  open  :   0.153960
  63  &  64 :  open  :  -0.123345
  64  &  63 :  open  :  -0.123345

Singlet  3: Largest CI coefficients:
  63  &  64 :  open  :  -0.685102
  64  &  63 :  open  :  -0.685102
  64  &  64 : closed :   0.153440

Singlet  4: Largest CI coefficients:
  63  &  63 : closed :   0.958133
  64  &  64 : closed :   0.112506
  62  &  64 :  open  :  -0.107676
  64  &  62 :  open  :  -0.107676
  62  &  63 :  open  :   0.100357
  63  &  62 :  open  :   0.100357

Triplet  5: Largest CI coefficients:
  62  &  64 :  open  :  -0.518950
  64  &  62 :  open  :   0.518950
  61  &  64 :  open  :  -0.431591
  64  &  61 :  open  :   0.431591
  61  &  63 :  open  :   0.187002
  63  &  61 :  open  :  -0.187002

Triplet  6: Largest CI coefficients:
  61  &  64 :  open  :  -0.530078
  64  &  61 :  open  :   0.530078
  62  &  64 :  open  :   0.448625
  64  &  62 :  open  :  -0.448625

Singlet  7: Largest CI coefficients:
  62  &  64 :  open  :   0.589762
  64  &  62 :  open  :   0.589762
  61  &  64 :  open  :   0.333141
  64  &  61 :  open  :   0.333141
  63  &  63 : closed :   0.160293

Triplet  8: Largest CI coefficients:
  62  &  63 :  open  :  -0.689276
  63  &  62 :  open  :   0.689276

Singlet state dipole moments:

  Root       Dx         Dy         Dz         |D|  (Debye)
------------------------------------------------------------
     1    -2.7650     4.9389    -2.5466     6.2067
     2    -9.5181     3.0130    -1.6019    10.1113
     3    -9.4805     0.7346    -0.3663     9.5160
     4    -4.5057     2.8418    -1.6838     5.5868

Triplet state dipole moments:

  Root       Dx         Dy         Dz         |D|  (Debye)
------------------------------------------------------------
     1    -8.3319     3.0407    -1.5695     9.0072
     2    -3.6674     2.0870    -1.4996     4.4782
     3    -3.5016     2.7551    -1.5905     4.7309
     4    -7.5654     1.3135    -0.4961     7.6946

Transition dipole moments between singlet states:

    Transition       Tx         Ty         Tz         |T| (a.u.)
------------------------------------------------------------------
     1 ->    2     1.4609    -0.0407     0.0787     1.4636
     1 ->    3    -0.3544    -0.1650     0.1039     0.4045
     1 ->    4     0.2469    -0.3064     0.0671     0.3992
     2 ->    3    -1.1753     0.2229    -0.0840     1.1992
     2 ->    4    -2.6434    -0.1524    -0.0007     2.6477
     3 ->    4    -0.6630    -0.1098     0.0512     0.6740

Transition dipole moments between triplet states:

    Transition       Tx         Ty         Tz         |T| (a.u.)
------------------------------------------------------------------
     1 ->    2     1.8056     0.3497    -0.0774     1.8408
     1 ->    3    -2.2014    - in gcp call
 n=          31
 coors(1) =   -9.08957729743372       -1.27762028545793     
  0.435993336643227     
 coors(2) =   -7.08633895547641       -2.31419705297353     
   1.78649186170962     
 elements:            7           6
 gcp_e =   0.000000000000000E+000
 echo:  F
 pbc:  F
 method =pbeh3c              
 in gcp call
 n=          31
 coors(1) =   -9.08957729743372       -1.27762028545793     
  0.435993336643227     
 coors(2) =   -7.08633895547641       -2.31419705297353     
   1.78649186170962     
 elements:            7           6
 gcp_e =   0.000000000000000E+000
 echo:  F
 pbc:  F
 method =pbeh3c              
0.2221    -0.0340     2.2128
     1 ->    4     0.0308     0.1794    -0.0800     0.1988
     2 ->    3     0.9895    -0.6099     0.0853     1.1655
     2 ->    4     1.0966     0.1169    -0.0461     1.1038
     3 ->    4    -0.4669    -0.0041    -0.0415     0.4688

Magnetic transition dipole moments and rotational strengths:

 Transition      Lx         Ly         Lz       R(len)     R(vel) (a.u.)
------------------------------------------------------------------------
 1 ->    2    -0.1418     0.0706     0.0762     0.2041    -0.0076
 1 ->    3     0.0813     0.0511    -0.0306     0.0404    -0.0017
 1 ->    4    -0.3394    -0.2975     0.0189    -0.0086    -0.0179

Electric transition quadrupole moments (Cartesian):

 Transition      Qxy        Qxz        Qyz        Qxx        Qyy        Qzz       norm (a.u.)
----------------------------------------------------------------------------------------------
 1 ->    2     0.1799    -0.1717     0.1531    -1.8493    -0.0618     0.3138     1.8994
 1 ->    3     0.6696    -0.0261     0.3671     4.5175    -0.0610    -0.0050     4.5820
 1 ->    4    -1.1133     0.2414     0.2837    -1.4085    -0.9148    -0.3685     2.0820


Building Xtilde...

Building Z-vector RHS...

 Generating 2nd functional diffs
Solving CPSCF equations
Using DIIS solver

 Iter         Residual      
------  --------------------
    1      5.319288773351
    2      9.877331706340
    3      0.465089235939
    4      0.050688654181
    5      0.018141368069
    6      0.012857116459
    7      0.007846685829
    8      0.006474440073
    9      0.003479379186
   10      0.000727419473
   11      0.000183593537
   12      0.000090253484
   13      0.000051048324
   14      0.000018356730
   15      0.000010500046
   16      0.000005303426
   17      0.000002722364
   18      0.000001186363
   19      0.000000569376

CPSCF converged

Building X...

Computing grad Generating 2nd functional diffs
 Generating 2nd functional diffs
Building Xtilde...

Building Z-vector RHS...

 Generating 2nd functional diffs
Solving CPSCF equations
Using DIIS solver

 Iter         Residual      
------  --------------------
    1      3.724334410237
    2      6.627778526770
    3      0.486327490104
    4      0.074665895009
    5      0.043527107091
    6      0.026245123532
    7      0.013340516099
    8      0.003721787584
    9      0.001749869775
   10      0.000796015112
   11      0.000247232688
   12      0.000096921571
   13      0.000059477545
   14      0.000020578659
   15      0.000015897993
   16      0.000004906391
   17      0.000002749231
   18      0.000001817223
   19      0.000000462087

CPSCF converged

Building X...

Computing grad Generating 2nd functional diffs
 Generating 2nd functional diffs
Building Xtilde...

Building Z-vector RHS...

 Generating 2nd functional diffs
Solving CPSCF equations
Using DIIS solver

 Iter         Residual      
------  --------------------
    1      0.603594478722
    2      0.755840705164
    3      0.079364918986
    4      0.029857462821
    5      0.010576524691
    6      0.003598676796
    7      0.002761920114
    8      0.000993744910
    9      0.000471207088
   10      0.000219732515
   11      0.000153077956
   12      0.000076928796
   13      0.000035495414
   14      0.000018397576
   15      0.000009348580
   16      0.000001750604
   17      0.000001365176
   18      0.000000466744

CPSCF converged

Building X...

 Generating 2nd functional diffs
 Generating 2nd functional diffs
Lower state energy:      -779.1002485232
Upper state energy:      -779.1001967660
Energy difference:          0.0000517572
 Energy calculation finished, energy:  0.000000000E+00

Converting Cartesians to HDLC

Converting Cartesians to HDLC

Converting Cartesians to HDLC
 in dlf_makehessian...
Updating Hessian with the BFGS update, No     7
Testing convergence  in cycle    8
    Energy  0.0000E+00 Target: 1.0000E-05 converged?  yes
  Max step  2.0281E+00 Target: 4.0000E-04 converged?   no
  RMS step  2.2590E-01 Target: 2.6667E-04 converged?   no
  Max grad  1.0695E-01 Target: 1.0000E-04 converged?   no
  RMS grad  2.7211E-02 Target: 6.6667E-05 converged?   no

Converting HDLC to Cartesians
 in gcp call
 n=          31
 coors(1) =   -8.96992899811984       -1.32562911843793     
  0.443102035750923     
 coors(2) =   -6.95931709793565       -2.38009415019579     
   1.74730636341571     
 elements:            7           6
 gcp_e =    1.00000000000000     
 echo:  F
 pbc:  F
 method =pbeh3c              
DFTD Energy:    -0.0208223 hartree
gCP Energy:     0.0524739 hartree
| Total AOs: 314    Total MOs: 296
Setting up the DFT grid...
| time to set the grid = 0.08 s
DFT grid points: 356543 (11501 points/atom)

                      *** Start SCF Iterations ***

 Iter     DIIS Error       Energy change      Electrons        XC Energy           Energy        Time(s)
----------------------------------------------------------------------------------------------------------
Initial temperature is 0.250000
| Skip purify step
|    1     0.0842713147    -778.6322907732   125.9399680141   -64.3617030858    -778.6322907732     2.03  
|    2     0.2536245509      +8.5691097756   125.9999901039   -63.9547646989    -770.0631809976     2.02  
|    3     0.0610661364      -1.4699447997   125.9999865684   -63.8537991813    -771.5331257973     1.97  
|    4     0.0412771982      -0.0869401423   125.9999855879   -63.8670871158    -771.6200659396     1.91  
|    5     0.0094531639      -0.0220577609   125.9999850717   -63.8856575039    -771.6421237006     1.83  
|    6     0.0025577201      -0.0044351923   125.9999847300   -63.8762606647    -771.6465588928     1.86  
|    7     0.0014258628      -0.0002779052   125.9999847482   -63.8817527104    -771.6468367980     1.76  
|    8     0.0005229636      -0.0000809778   125.9999847928   -63.8823088026    -771.6469177758     1.72  
|    9     0.0003430513      -0.0000297841   125.9999848109   -63.8820002234    -771.6469475599     2.03  
|   10     0.0000925589      -0.0000169699   125.9999848355   -63.8818662526    -771.6469645298     1.70  
|   11     0.0000550390      -0.0000052422   125.9999848499   -63.8820537864    -771.6469697720     1.70  
|   12     0.0000517328      -0.0000016547   125.9999848556   -63.8819488816    -771.6469714267     1.68  
|   13     0.0000145793      -0.0000003730   125.9999848595   -63.8819065842    -771.6469717997     1.67  
----------------------------------------------------------------------------------------------------------
FINAL ENERGY: -771.6469717997 a.u.
Fractional Occupation Entropy: 0.0000000000
Mermin Free Energy:            -771.6469717997
DISPERSION CONTRIBUTION TO ENERGY: -0.0208223064 a.u.
GCP BSSE CORRECTION: 0.0524738761 a.u.
HOMO-LUMO GAP: 0.569 eV
CENTER OF MASS: {-0.071646, -0.145871, 0.271888} ANGS
DIPOLE MOMENT: {-1.102090, -2.257821, 2.366364} (|D| = 3.451382) DEBYE
Writing out molden info

Running Mulliken population analysis...


  Restricted hh-TDA Parameters
--------------------------------------------
Number of occupied orbitals:            64
Number of virtual orbitals:            232
Number of molecular orbitals:          296
Number of basis functions:             314
Multiplicity of target state:      singlet

 Generating 2nd functional diffs
Reference energy:             -778.6700085504
Number of electrons:           127.9999846195
XC energy:                     -65.1966559132

      Davidson Diagonalization Parameters
-----------------------------------------------
Number of roots to find:                    4
Number of guess vectors:                   15
Maximum subspace size:                    300
Number of vectors to save:                  4
Collapse vectors per root:                  2
Number of CSFs:                          2080
Maximum Davidson iterations:              500
Residual convergence:                 1.0e-06
Orthogonality tolerance:              1.0e-12
Use incremental sigma vectors:             No

Davidson memory usage:  12.89 MB

Guess Vectors:
  64 &  64 : closed :    -0.576986
  64 &  63 :  open  :    -0.526400
  63 &  63 : closed :    -0.475814
  64 &  62 :  open  :    -0.444151
  64 &  61 :  open  :    -0.440571
  63 &  62 :  open  :    -0.393565
  63 &  61 :  open  :    -0.389985
  64 &  60 :  open  :    -0.356455
  64 &  59 :  open  :    -0.325702
  64 &  56 :  open  :    -0.312651
  62 &  62 : closed :    -0.311316
  64 &  58 :  open  :    -0.308980
  62 &  61 :  open  :    -0.307736
  63 &  60 :  open  :    -0.305869
  61 &  61 : closed :    -0.304156

  Root           Eigenvalue       Energy Change        Residual
-------------------------------------------------------------------
Iteration:    0   Subspace Size:   15
Root: 1:        -0.43146581        -0.43146581         0.03659429  
Root: 2:        -0.42993956        -0.42993956         0.05922362  
Root: 3:        -0.38849867        -0.38849867         0.03641164  
Root: 4:        -0.33704535        -0.33704535         0.03786728  

Iteration:    1   Subspace Size:   19
Root: 1:        -0.43593206        -0.00446625         0.00782341  
Root: 2:        -0.43364069        -0.00370113         0.00562078  
Root: 3:        -0.39086989        -0.00237122         0.00562623  
Root: 4:        -0.34038403        -0.00333867         0.00924642  

Iteration:    2   Subspace Size:   23
Root: 1:        -0.43603325        -0.00010119         0.00130522  
Root: 2:        -0.43369919        -0.00005850         0.00104291  
Root: 3:        -0.39093299        -0.00006310         0.00125487  
Root: 4:        -0.34058823        -0.00020420         0.00290497  

Iteration:    3   Subspace Size:   27
Root: 1:        -0.43603577        -0.00000253         0.00020473  
Root: 2:        -0.43370122        -0.00000203         0.00017514  
Root: 3:        -0.39093606        -0.00000307         0.00021942  
Root: 4:        -0.34060632        -0.00001809         0.00069273  

Iteration:    4   Subspace Size:   31
Root: 1:        -0.43603583        -0.00000006         0.00003284  
Root: 2:        -0.43370127        -0.00000005         0.00003211  
Root: 3:        -0.39093616        -0.00000010         0.00004548  
Root: 4:        -0.34060730        -0.00000098         0.00017505  

Iteration:    5   Subspace Size:   35
Root: 1:        -0.43603583        -0.00000000         0.00000491  
Root: 2:        -0.43370127        -0.00000000         0.00000489  
Root: 3:        -0.39093616        -0.00000000         0.00000843  
Root: 4:        -0.34060736        -0.00000006         0.00004084  

Iteration:    6   Subspace Size:   39
Root: 1:        -0.43603583        -0.00000000         0.00000076  Converged
Root: 2:        -0.43370127        -0.00000000         0.00000061  Converged
Root: 3:        -0.39093616        -0.00000000         0.00000143  
Root: 4:        -0.34060736        -0.00000000         0.00001033  

Iteration:    7   Subspace Size:   41
Root: 1:        -0.43603583        -0.00000000         0.00000065  Converged
Root: 2:        -0.43370127        -0.00000000         0.00000055  Converged
Root: 3:        -0.39093616        -0.00000000         0.00000023  Converged
Root: 4:        -0.34060736        -0.00000000         0.00000176  

Iteration:    8   Subspace Size:   42
Root: 1:        -0.43603583        -0.00000000         0.00000064  Converged
Root: 2:        -0.43370127        -0.00000000         0.00000055  Converged
Root: 3:        -0.39093616        -0.00000000         0.00000022  Converged
Root: 4:        -0.34060736        -0.00000000         0.00000035  Converged

Davidson converged in 8 iterations
42 sigma vectors were formed

      Davidson Diagonalization Parameters
-----------------------------------------------
Number of roots to find:                    4
Number of guess vectors:                   15
Maximum subspace size:                    300
Number of vectors to save:                  4
Collapse vectors per root:                  2
Number of CSFs:                          2016
Maximum Davidson iterations:              500
Residual convergence:                 1.0e-06
Orthogonality tolerance:              1.0e-12
Use incremental sigma vectors:             No

Davidson memory usage:  12.58 MB

Guess Vectors:
  64 &  63 :  open  :    -0.526400
  64 &  62 :  open  :    -0.444151
  64 &  61 :  open  :    -0.440571
  63 &  62 :  open  :    -0.393565
  63 &  61 :  open  :    -0.389985
  64 &  60 :  open  :    -0.356455
  64 &  59 :  open  :    -0.325702
  64 &  56 :  open  :    -0.312651
  64 &  58 :  open  :    -0.308980
  62 &  61 :  open  :    -0.307736
  63 &  60 :  open  :    -0.305869
  64 &  57 :  open  :    -0.281891
  64 &  54 :  open  :    -0.279400
  64 &  55 :  open  :    -0.275986
  63 &  59 :  open  :    -0.275116

  Root           Eigenvalue       Energy Change        Residual
-------------------------------------------------------------------
Iteration:    0   Subspace Size:   15
Root: 1:        -0.43733036        -0.43733036         0.02869674  
Root: 2:        -0.34513759        -0.34513759         0.03022859  
Root: 3:        -0.34252706        -0.34252706         0.02809020  
Root: 4:        -0.32695564        -0.32695564         0.02301375  

Iteration:    1   Subspace Size:   19
Root: 1:        -0.43906437        -0.00173401         0.00429436  
Root: 2:        -0.34766848        -0.00253089         0.00677603  
Root: 3:        -0.34434740        -0.00182033         0.00570122  
Root: 4:        -0.32860226        -0.00164662         0.00547257  

Iteration:    2   Subspace Size:   23
Root: 1:        -0.43910090        -0.00003652         0.00056435  
Root: 2:        -0.34777077        -0.00010228         0.00123519  
Root: 3:        -0.34441143        -0.00006403         0.00113686  
Root: 4:        -0.32869058        -0.00008832         0.00122829  

Iteration:    3   Subspace Size:   27
Root: 1:        -0.43910145        -0.00000056         0.00007346  
Root: 2:        -0.34777418        -0.00000341         0.00019633  
Root: 3:        -0.34441378        -0.00000236         0.00016467  
Root: 4:        -0.32869473        -0.00000415         0.00024892  

Iteration:    4   Subspace Size:   31
Root: 1:        -0.43910146        -0.00000001         0.00000813  
Root: 2:        -0.34777426        -0.00000007         0.00003611  
Root: 3:        -0.34441383        -0.00000005         0.00002827  
Root: 4:        -0.32869491        -0.00000018         0.00005239  

Iteration:    5   Subspace Size:   35
Root: 1:        -0.43910146        -0.00000000         0.00000091  Converged
Root: 2:        -0.34777426        -0.00000000         0.00000601  
Root: 3:        -0.34441383        -0.00000000         0.00000480  
Root: 4:        -0.32869491        -0.00000001         0.00001268  

Iteration:    6   Subspace Size:   38
Root: 1:        -0.43910146        -0.00000000         0.00000089  Converged
Root: 2:        -0.34777426        -0.00000000         0.00000090  Converged
Root: 3:        -0.34441383        -0.00000000         0.00000086  Converged
Root: 4:        -0.32869491        -0.00000000         0.00000235  

Iteration:    7   Subspace Size:   39
Root: 1:        -0.43910146         0.00000000         0.00000089  Converged
Root: 2:        -0.34777426        -0.00000000         0.00000087  Converged
Root: 3:        -0.34441383        -0.00000000         0.00000070  Converged
Root: 4:        -0.32869491        -0.00000000         0.00000039  Converged

Davidson converged in 7 iterations
39 sigma vectors were formed

  Root   Mult.   Total Energy (a.u.)   Ex. Energy (a.u.)     Ex. Energy (eV)     Ex. Energy (nm)        Osc. (a.u.)  
-------------------------------------------------------------------------------------------------------------------
     1  triplet       -779.10911001
     2  singlet       -779.10604438          0.00306563          0.08342002      14862.64577136          0.00000000
     3  singlet       -779.10370982          0.00540019          0.14694665       8437.36293593          0.00000000
     4  singlet       -779.06094471          0.04816530          1.31064434        945.97914439          0.00000000
     5  triplet       -779.01778281          0.09132720          2.48513922        498.90251416          0.12776523
     6  triplet       -779.01442238          0.09468763          2.57658105        481.19666514          0.00273335
     7  singlet       -779.01061591          0.09849410          2.68016038        462.60000544          0.00000000
     8  triplet       -778.99870346          0.11040655          3.00431453        412.68721921          0.00608974

Triplet  1: Largest CI coefficients:
  63  &  64 :  open  :  -0.701375
  64  &  63 :  open  :   0.701375

Singlet  2: Largest CI coefficients:
  64  &  64 : closed :  -0.960691
  61  &  64 :  open  :   0.143399
  64  &  61 :  open  :   0.143399

Singlet  3: Largest CI coefficients:
  63  &  64 :  open  :  -0.697596
  64  &  63 :  open  :  -0.697596

Singlet  4: Largest CI coefficients:
  63  &  63 : closed :   0.958292
  62  &  63 :  open  :   0.140576
  63  &  62 :  open  :   0.140576

Triplet  5: Largest CI coefficients:
  62  &  64 :  open  :  -0.588719
  64  &  62 :  open  :   0.588719
  61  &  64 :  open  :  -0.306852
  64  &  61 :  open  :   0.306852
  61  &  63 :  open  :   0.220318
  63  &  61 :  open  :  -0.220318

Triplet  6: Largest CI coefficients:
  61  &  64 :  open  :   0.604805
  64  &  61 :  open  :  -0.604805
  62  &  64 :  open  :  -0.337937
  64  &  62 :  open  :   0.337937

Singlet  7: Largest CI coefficients:
  62  &  64 :  open  :   0.622312
  64  &  62 :  open  :   0.622312
  61  &  64 :  open  :   0.247748
  64  &  61 :  open  :   0.247748
  63  &  63 : closed :   0.145601
  61  &  63 :  open  :   0.110330
  63  &  61 :  open  :   0.110330

Triplet  8: Largest CI coefficients:
  62  &  63 :  open  :   0.680647
  63  &  62 :  open  :  -0.680647
  61  &  63 :  open  :   0.124465
  63  &  61 :  open  :  -0.124465

Singlet state dipole moments:

  Root       Dx         Dy         Dz         |D|  (Debye)
------------------------------------------------------------
     1    -1.9885     4.3824    -2.1451     5.2689
     2    -8.9346     2.3130    -1.2521     9.3137
     3   -10.9900     0.3688    -0.4127    11.0039
     4    -3.4394     2.7434    -1.4748     4.6401

Triplet state dipole moments:

  Root       Dx         Dy         Dz         |D|  (Debye)
------------------------------------------------------------
     1    -8.7370     2.4245    -1.2949     9.1592
     2    -3.5067     2.4734    -1.4031     4.5148
     3    -1.3159     2.2817    -1.3894     2.9780
     4    -7.5754     0.7966    -0.5516     7.6371

Transition dipole moments between singlet states:

    Transition       Tx         Ty         Tz         |T| (a.u.)
------------------------------------------------------------------
     1 ->    2     1.4480     0.0313     0.0272     1.4486
     1 ->    3    -0.1821    -0.0894     0.0461     0.2081
     1 ->    4     0.2188    -0.1804     0.0484     0.2876
     2 ->    3    -1.0229     0.2070    -0.0704     1.0460
     2 ->    4    -2.3943    -0.3460     0.0966     2.4211
     3 ->    4    -0.6999    -0.1894     0.0580     0.7274

Transition dipole moments between triplet states:

    Transition       Tx         Ty         Tz         |T| (a.u.)
------------------------------------------------------------------
     1 ->    2     2.0030     0.4477    -0.1319     2.0567
     1 ->    3     1.5738     0.1870     0.0168     1.5849
     1 ->    4    -0.0895    -0.0997    in gcp call
 n=          31
 coors(1) =   -8.96992899811984       -1.32562911843793     
  0.443102035750923     
 coors(2) =   -6.95931709793565       -2.38009415019579     
   1.74730636341571     
 elements:            7           6
 gcp_e =   0.000000000000000E+000
 echo:  F
 pbc:  F
 method =pbeh3c              
 in gcp call
 n=          31
 coors(1) =   -8.96992899811984       -1.32562911843793     
  0.443102035750923     
 coors(2) =   -6.95931709793565       -2.38009415019579     
   1.74730636341571     
 elements:            7           6
 gcp_e =   0.000000000000000E+000
 echo:  F
 pbc:  F
 method =pbeh3c              
  0.0204     0.1355
     2 ->    3    -0.5532     0.4667    -0.0635     0.7266
     2 ->    4    -1.0597    -0.1685     0.0446     1.0740
     3 ->    4    -0.1320     0.0097    -0.0289     0.1354

Magnetic transition dipole moments and rotational strengths:

 Transition      Lx         Ly         Lz       R(len)     R(vel) (a.u.)
------------------------------------------------------------------------
 1 ->    2    -0.1098     0.0952     0.0586     0.1544    -0.0046
 1 ->    3     0.0621     0.0589    -0.0241     0.0177    -0.0005
 1 ->    4    -0.3448    -0.3189     0.0627     0.0149    -0.0169

Electric transition quadrupole moments (Cartesian):

 Transition      Qxy        Qxz        Qyz        Qxx        Qyy        Qzz       norm (a.u.)
----------------------------------------------------------------------------------------------
 1 ->    2     0.0161    -0.1659    -0.0628    -2.4115     0.0164     0.3854     2.4486
 1 ->    3     0.4846    -0.0254     0.1864     2.8662    -0.0194     0.0843     2.9142
 1 ->    4    -1.0794     0.2759     0.1724    -2.2161    -0.7654    -0.2994     2.6187


Building Xtilde...

Building Z-vector RHS...

 Generating 2nd functional diffs
Solving CPSCF equations
Using DIIS solver

 Iter         Residual      
------  --------------------
    1      5.454692594863
    2     10.162591831051
    3      0.429037481842
    4      0.046038443650
    5      0.017621870439
    6      0.010068694259
    7      0.004896802711
    8      0.004698053101
    9      0.002897085767
   10      0.000779495103
   11      0.000174611800
   12      0.000085363243
   13      0.000049470349
   14      0.000015483241
   15      0.000008133763
   16      0.000003409034
   17      0.000001932394
   18      0.000000762836

CPSCF converged

Building X...

Computing grad Generating 2nd functional diffs
 Generating 2nd functional diffs
Building Xtilde...

Building Z-vector RHS...

 Generating 2nd functional diffs
Solving CPSCF equations
Using DIIS solver

 Iter         Residual      
------  --------------------
    1      3.597119292203
    2      6.402731055680
    3      0.456842431227
    4      0.074136763945
    5      0.043082425752
    6      0.026548538980
    7      0.012988268657
    8      0.003533618614
    9      0.001653746920
   10      0.000764551382
   11      0.000238156183
   12      0.000090602212
   13      0.000056013132
   14      0.000019045904
   15      0.000013394061
   16      0.000004309073
   17      0.000002655665
   18      0.000001745076
   19      0.000000472045

CPSCF converged

Building X...

Computing grad Generating 2nd functional diffs
 Generating 2nd functional diffs
Building Xtilde...

Building Z-vector RHS...

 Generating 2nd functional diffs
Solving CPSCF equations
Using DIIS solver

 Iter         Residual      
------  --------------------
    1      0.585936215371
    2      0.778164579634
    3      0.101297055419
    4      0.033139230110
    5      0.012141624301
    6      0.004044618860
    7      0.002909126100
    8      0.001436873385
    9      0.000685192936
   10      0.000386589966
   11      0.000214346459
   12      0.000107145946
   13      0.000043557042
   14      0.000017019463
   15      0.000008181357
   16      0.000002358164
   17      0.000001335816
   18      0.000000828611

CPSCF converged

Building X...

 Generating 2nd functional diffs
 Generating 2nd functional diffs
Lower state energy:      -779.1060443817
Upper state energy:      -779.1037098207
Energy difference:          0.0023345611
 Energy calculation finished, energy:  0.000000000E+00

Converting Cartesians to HDLC

Converting Cartesians to HDLC

Converting Cartesians to HDLC
 in dlf_makehessian...
Updating Hessian with the BFGS update, No     8
Testing convergence  in cycle    9
    Energy  0.0000E+00 Target: 1.0000E-05 converged?  yes
  Max step  1.5093E+00 Target: 4.0000E-04 converged?   no
  RMS step  1.8509E-01 Target: 2.6667E-04 converged?   no
  Max grad  3.5758E-02 Target: 1.0000E-04 converged?   no
  RMS grad  9.3866E-03 Target: 6.6667E-05 converged?   no

Converting HDLC to Cartesians
 in gcp call
 n=          31
 coors(1) =   -8.86587652101516       -1.36412507236797     
  0.437950175966712     
 coors(2) =   -6.84693150721695       -2.48277903681631     
   1.65479452279839     
 elements:            7           6
 gcp_e =    1.00000000000000     
 echo:  F
 pbc:  F
 method =pbeh3c              
DFTD Energy:    -0.0209248 hartree
gCP Energy:     0.0536876 hartree
| Total AOs: 314    Total MOs: 296
Setting up the DFT grid...
| time to set the grid = 0.09 s
DFT grid points: 356401 (11496 points/atom)

                      *** Start SCF Iterations ***

 Iter     DIIS Error       Energy change      Electrons        XC Energy           Energy        Time(s)
----------------------------------------------------------------------------------------------------------
Initial temperature is 0.250000
| Skip purify step
|    1     0.0961571918    -778.6181117503   125.9130279097   -64.3553365833    -778.6181117503     2.01  
|    2     0.2672066964      +8.5643434352   126.0000138118   -63.9977618071    -770.0537683151     1.97  
|    3     0.0605175969      -1.4863906067   126.0000067547   -63.8760539755    -771.5401589218     1.94  
|    4     0.0370830501      -0.0805720799   126.0000061271   -63.8795562704    -771.6207310016     1.88  
|    5     0.0082067485      -0.0199760774   126.0000053587   -63.9021537883    -771.6407070791     1.83  
|    6     0.0024258639      -0.0035060371   126.0000052717   -63.8885421959    -771.6442131162     1.80  
|    7     0.0012256619      -0.0002430354   126.0000054000   -63.8946742723    -771.6444561515     1.74  
|    8     0.0005656874      -0.0000783937   126.0000054378   -63.8948484005    -771.6445345452     1.71  
|    9     0.0003090325      -0.0000290655   126.0000054806   -63.8947128152    -771.6445636107     2.00  
|   10     0.0001393322      -0.0000173198   126.0000055125   -63.8944710311    -771.6445809305     1.70  
|   11     0.0000687183      -0.0000048489   126.0000055276   -63.8946488363    -771.6445857793     1.74  
|   12     0.0000471601      -0.0000028219   126.0000055381   -63.8946130308    -771.6445886013     1.72  
----------------------------------------------------------------------------------------------------------
FINAL ENERGY: -771.6445886013 a.u.
Fractional Occupation Entropy: 0.0000000000
Mermin Free Energy:            -771.6445886013
DISPERSION CONTRIBUTION TO ENERGY: -0.0209248199 a.u.
GCP BSSE CORRECTION: 0.0536875691 a.u.
HOMO-LUMO GAP: 0.569 eV
CENTER OF MASS: {-0.075286, -0.135284, 0.279366} ANGS
DIPOLE MOMENT: {-1.159533, -2.552555, 2.174855} (|D| = 3.548246) DEBYE
Writing out molden info

Running Mulliken population analysis...


  Restricted hh-TDA Parameters
--------------------------------------------
Number of occupied orbitals:            64
Number of virtual orbitals:            232
Number of molecular orbitals:          296
Number of basis functions:             314
Multiplicity of target state:      singlet

 Generating 2nd functional diffs
Reference energy:             -778.6652091204
Number of electrons:           128.0000056277
XC energy:                     -65.2096291951

      Davidson Diagonalization Parameters
-----------------------------------------------
Number of roots to find:                    4
Number of guess vectors:                   15
Maximum subspace size:                    300
Number of vectors to save:                  4
Collapse vectors per root:                  2
Number of CSFs:                          2080
Maximum Davidson iterations:              500
Residual convergence:                 1.0e-06
Orthogonality tolerance:              1.0e-12
Use incremental sigma vectors:             No

Davidson memory usage:  12.89 MB

Guess Vectors:
  64 &  64 : closed :    -0.590978
  64 &  63 :  open  :    -0.537537
  63 &  63 : closed :    -0.484095
  64 &  62 :  open  :    -0.450144
  64 &  61 :  open  :    -0.440698
  63 &  62 :  open  :    -0.396703
  63 &  61 :  open  :    -0.387256
  64 &  60 :  open  :    -0.367433
  64 &  59 :  open  :    -0.333608
  64 &  56 :  open  :    -0.319222
  64 &  58 :  open  :    -0.318961
  63 &  60 :  open  :    -0.313991
  62 &  62 : closed :    -0.309310
  62 &  61 :  open  :    -0.299864
  64 &  57 :  open  :    -0.291560

  Root           Eigenvalue       Energy Change        Residual
-------------------------------------------------------------------
Iteration:    0   Subspace Size:   15
Root: 1:        -0.44293430        -0.44293430         0.03589227  
Root: 2:        -0.43900726        -0.43900726         0.07506796  
Root: 3:        -0.39522013        -0.39522013         0.03866319  
Root: 4:        -0.33821971        -0.33821971         0.04505273  

Iteration:    1   Subspace Size:   19
Root: 1:        -0.44863800        -0.00570369         0.01524710  
Root: 2:        -0.44549020        -0.00648294         0.00590942  
Root: 3:        -0.39783344        -0.00261331         0.00723551  
Root: 4:        -0.34256191        -0.00434220         0.02344702  

Iteration:    2   Subspace Size:   23
Root: 1:        -0.44901648        -0.00037848         0.00248059  
Root: 2:        -0.44555742        -0.00006722         0.00100162  
Root: 3:        -0.39793990        -0.00010646         0.00150879  
Root: 4:        -0.34367177        -0.00110986         0.00477898  

Iteration:    3   Subspace Size:   27
Root: 1:        -0.44902606        -0.00000958         0.00038682  
Root: 2:        -0.44555921        -0.00000179         0.00016519  
Root: 3:        -0.39794409        -0.00000420         0.00027154  
Root: 4:        -0.34372247        -0.00005070         0.00109650  

Iteration:    4   Subspace Size:   31
Root: 1:        -0.44902627        -0.00000021         0.00005904  
Root: 2:        -0.44555925        -0.00000004         0.00002708  
Root: 3:        -0.39794424        -0.00000015         0.00005571  
Root: 4:        -0.34372485        -0.00000238         0.00029130  

Iteration:    5   Subspace Size:   35
Root: 1:        -0.44902627        -0.00000000         0.00000882  
Root: 2:        -0.44555925        -0.00000000         0.00000398  
Root: 3:        -0.39794425        -0.00000001         0.00001078  
Root: 4:        -0.34372502        -0.00000017         0.00008270  

Iteration:    6   Subspace Size:   39
Root: 1:        -0.44902627        -0.00000000         0.00000121  
Root: 2:        -0.44555925        -0.00000000         0.00000055  Converged
Root: 3:        -0.39794425        -0.00000000         0.00000180  
Root: 4:        -0.34372503        -0.00000001         0.00001752  

Iteration:    7   Subspace Size:   42
Root: 1:        -0.44902627        -0.00000000         0.00000015  Converged
Root: 2:        -0.44555925        -0.00000000         0.00000054  Converged
Root: 3:        -0.39794425        -0.00000000         0.00000028  Converged
Root: 4:        -0.34372503        -0.00000000         0.00000386  

Iteration:    8   Subspace Size:   43
Root: 1:        -0.44902627        -0.00000000         0.00000014  Converged
Root: 2:        -0.44555925        -0.00000000         0.00000054  Converged
Root: 3:        -0.39794425        -0.00000000         0.00000028  Converged
Root: 4:        -0.34372503        -0.00000000         0.00000081  Converged

Davidson converged in 8 iterations
43 sigma vectors were formed

      Davidson Diagonalization Parameters
-----------------------------------------------
Number of roots to find:                    4
Number of guess vectors:                   15
Maximum subspace size:                    300
Number of vectors to save:                  4
Collapse vectors per root:                  2
Number of CSFs:                          2016
Maximum Davidson iterations:              500
Residual convergence:                 1.0e-06
Orthogonality tolerance:              1.0e-12
Use incremental sigma vectors:             No

Davidson memory usage:  12.58 MB

Guess Vectors:
  64 &  63 :  open  :    -0.537537
  64 &  62 :  open  :    -0.450144
  64 &  61 :  open  :    -0.440698
  63 &  62 :  open  :    -0.396703
  63 &  61 :  open  :    -0.387256
  64 &  60 :  open  :    -0.367433
  64 &  59 :  open  :    -0.333608
  64 &  56 :  open  :    -0.319222
  64 &  58 :  open  :    -0.318961
  63 &  60 :  open  :    -0.313991
  62 &  61 :  open  :    -0.299864
  64 &  57 :  open  :    -0.291560
  64 &  54 :  open  :    -0.291396
  64 &  55 :  open  :    -0.286978
  63 &  59 :  open  :    -0.280166

  Root           Eigenvalue       Energy Change        Residual
-------------------------------------------------------------------
Iteration:    0   Subspace Size:   15
Root: 1:        -0.44826548        -0.44826548         0.02900242  
Root: 2:        -0.34689951        -0.34689951         0.03438935  
Root: 3:        -0.34092704        -0.34092704         0.02717434  
Root: 4:        -0.32962140        -0.32962140         0.02326977  

Iteration:    1   Subspace Size:   19
Root: 1:        -0.45004715        -0.00178167         0.00418677  
Root: 2:        -0.35022921        -0.00332970         0.00758883  
Root: 3:        -0.34246487        -0.00153782         0.00573368  
Root: 4:        -0.33132396        -0.00170256         0.00568654  

Iteration:    2   Subspace Size:   23
Root: 1:        -0.45008074        -0.00003359         0.00050402  
Root: 2:        -0.35035446        -0.00012525         0.00139208  
Root: 3:        -0.34252671        -0.00006185         0.00101111  
Root: 4:        -0.33141984        -0.00009588         0.00124230  

Iteration:    3   Subspace Size:   27
Root: 1:        -0.45008117        -0.00000043         0.00006436  
Root: 2:        -0.35035871        -0.00000424         0.00021205  
Root: 3:        -0.34252854        -0.00000183         0.00016104  
Root: 4:        -0.33142411        -0.00000427         0.00023077  

Iteration:    4   Subspace Size:   31
Root: 1:        -0.45008118        -0.00000001         0.00000687  
Root: 2:        -0.35035880        -0.00000009         0.00004458  
Root: 3:        -0.34252858        -0.00000005         0.00003755  
Root: 4:        -0.33142425        -0.00000014         0.00004524  

Iteration:    5   Subspace Size:   35
Root: 1:        -0.45008118        -0.00000000         0.00000079  Converged
Root: 2:        -0.35035880        -0.00000000         0.00000787  
Root: 3:        -0.34252859        -0.00000000         0.00000697  
Root: 4:        -0.33142426        -0.00000000         0.00000898  

Iteration:    6   Subspace Size:   38
Root: 1:        -0.45008118        -0.00000000         0.00000077  Converged
Root: 2:        -0.35035880        -0.00000000         0.00000113  
Root: 3:        -0.34252859        -0.00000000         0.00000110  
Root: 4:        -0.33142426        -0.00000000         0.00000151  

Iteration:    7   Subspace Size:   41
Root: 1:        -0.45008118        -0.00000000         0.00000076  Converged
Root: 2:        -0.35035880        -0.00000000         0.00000016  Converged
Root: 3:        -0.34252859        -0.00000000         0.00000018  Converged
Root: 4:        -0.33142426        -0.00000000         0.00000026  Converged

Davidson converged in 7 iterations
41 sigma vectors were formed

  Root   Mult.   Total Energy (a.u.)   Ex. Energy (a.u.)     Ex. Energy (eV)     Ex. Energy (nm)        Osc. (a.u.)  
-------------------------------------------------------------------------------------------------------------------
     1  triplet       -779.11529030
     2  singlet       -779.11423539          0.00105490          0.02870538      43191.98499808          0.00000000
     3  singlet       -779.11076837          0.00452193          0.12304785      10076.09796144          0.00000000
     4  singlet       -779.06315337          0.05213693          1.41871783        873.91740973          0.00000000
     5  triplet       -779.01556792          0.09972238          2.71358352        456.90217382          0.11707022
     6  singlet       -779.00893415          0.10635615          2.89409748        428.40374731          0.00000000
     7  triplet       -779.00773771          0.10755259          2.92665439        423.63806675          0.00143473
     8  triplet       -778.99663338          0.11865692          3.22881848        383.99253909          0.00076746

Triplet  1: Largest CI coefficients:
  63  &  64 :  open  :  -0.701932
  64  &  63 :  open  :   0.701932

Singlet  2: Largest CI coefficients:
  64  &  64 : closed :   0.972113
  61  &  64 :  open  :  -0.102092
  64  &  61 :  open  :  -0.102092

Singlet  3: Largest CI coefficients:
  63  &  64 :  open  :  -0.697564
  64  &  63 :  open  :  -0.697564

Singlet  4: Largest CI coefficients:
  63  &  63 : closed :   0.964723
  62  &  63 :  open  :   0.142248
  63  &  62 :  open  :   0.142248

Triplet  5: Largest CI coefficients:
  62  &  64 :  open  :   0.679225
  64  &  62 :  open  :  -0.679225
  61  &  63 :  open  :  -0.158726
  63  &  61 :  open  :   0.158726

Singlet  6: Largest CI coefficients:
  62  &  64 :  open  :  -0.647787
  64  &  62 :  open  :  -0.647787
  61  &  64 :  open  :  -0.161521
  64  &  61 :  open  :  -0.161521
  61  &  63 :  open  :  -0.147414
  63  &  61 :  open  :  -0.147414

Triplet  7: Largest CI coefficients:
  61  &  64 :  open  :  -0.671796
  64  &  61 :  open  :   0.671796
  61  &  63 :  open  :   0.180876
  63  &  61 :  open  :  -0.180876

Triplet  8: Largest CI coefficients:
  62  &  63 :  open  :   0.680543
  63  &  62 :  open  :  -0.680543
  61  &  63 :  open  :   0.113434
  63  &  61 :  open  :  -0.113434

Singlet state dipole moments:

  Root       Dx         Dy         Dz         |D|  (Debye)
------------------------------------------------------------
     1    -1.3381     3.5428    -1.6424     4.1279
     2    -8.7092     1.4763    -0.9272     8.8820
     3   -11.4287    -0.0754    -0.4857    11.4393
     4    -3.3662     2.4360    -1.2813     4.3482

Triplet state dipole moments:

  Root       Dx         Dy         Dz         |D|  (Debye)
------------------------------------------------------------
     1    -8.6003     1.5714    -0.9795     8.7974
     2    -3.6726     2.8860    -1.3346     4.8578
     3    -0.5778     1.5882    -1.0758     2.0034
     4    -8.0872     0.5211    -0.6753     8.1321

Transition dipole moments between singlet states:

    Transition       Tx         Ty         Tz         |T| (a.u.)
------------------------------------------------------------------
     1 ->    2    -1.3258    -0.0542    -0.0117     1.3270
     1 ->    3     0.1313     0.0507    -0.0137     0.1415
     1 ->    4     0.0513    -0.0738     0.0402     0.0985
     2 ->    3    -0.9516     0.1068    -0.0275     0.9580
     2 ->    4     2.2983     0.5144    -0.1555     2.3603
     3 ->    4     0.4297     0.1987    -0.0442     0.4755

Transition dipole moments between triplet states:

    Transition       Tx         Ty         Tz         |T| (a.u.)
------------------------------------------------------------------
     1 ->    2    -2.4176    -0.5507     0.1438     2.4836
     1 ->    3    -0.3484     0.0385    -0.0834     0.3603
     1 ->    4    -0.0978    -0.0538    -0.0180     0.1130
     2 ->    3     0.1724     0.2016    -0.0274     0.2666
     2 ->    4     0.90 in gcp call
 n=          31
 coors(1) =   -8.86587652101516       -1.36412507236797     
  0.437950175966712     
 coors(2) =   -6.84693150721695       -2.48277903681631     
   1.65479452279839     
 elements:            7           6
 gcp_e =   0.000000000000000E+000
 echo:  F
 pbc:  F
 method =pbeh3c              
 in gcp call
 n=          31
 coors(1) =   -8.86587652101516       -1.36412507236797     
  0.437950175966712     
 coors(2) =   -6.84693150721695       -2.48277903681631     
   1.65479452279839     
 elements:            7           6
 gcp_e =   0.000000000000000E+000
 echo:  F
 pbc:  F
 method =pbeh3c              
19     0.1268    -0.0231     0.9111
     3 ->    4    -0.3600    -0.0845     0.0301     0.3710

Magnetic transition dipole moments and rotational strengths:

 Transition      Lx         Ly         Lz       R(len)     R(vel) (a.u.)
------------------------------------------------------------------------
 1 ->    2     0.0721    -0.1103    -0.0369     0.0892    -0.0020
 1 ->    3    -0.0434    -0.0421     0.0235     0.0082    -0.0001
 1 ->    4    -0.3414    -0.3302     0.1266    -0.0120    -0.0068

Electric transition quadrupole moments (Cartesian):

 Transition      Qxy        Qxz        Qyz        Qxx        Qyy        Qzz       norm (a.u.)
----------------------------------------------------------------------------------------------
 1 ->    2    -0.0252     0.1278     0.1683     1.5275    -0.1081    -0.4469     1.6093
 1 ->    3    -0.3429     0.0053    -0.0951    -2.0539     0.0068    -0.0996     2.0869
 1 ->    4    -1.0203     0.2856     0.0848    -2.6511    -0.5689    -0.2563     2.9236


Building Xtilde...

Building Z-vector RHS...

 Generating 2nd functional diffs
Solving CPSCF equations
Using DIIS solver

 Iter         Residual      
------  --------------------
    1      5.789099075178
    2     11.099911404445
    3      0.404295697587
    4      0.045074303236
    5      0.019615314730
    6      0.009210277765
    7      0.003282982541
    8      0.003126844006
    9      0.002066041507
   10      0.000905635533
   11      0.000270342340
   12      0.000087826903
   13      0.000073594389
   14      0.000019146863
   15      0.000011065231
   16      0.000004103212
   17      0.000002360266
   18      0.000000790328

CPSCF converged

Building X...

Computing grad Generating 2nd functional diffs
 Generating 2nd functional diffs
Building Xtilde...

Building Z-vector RHS...

 Generating 2nd functional diffs
Solving CPSCF equations
Using DIIS solver

 Iter         Residual      
------  --------------------
    1      3.705878020247
    2      6.791023037728
    3      0.458394072912
    4      0.078575914228
    5      0.046910514455
    6      0.029938348556
    7      0.014090451256
    8      0.003937346842
    9      0.001859986390
   10      0.000915185398
   11      0.000284816302
   12      0.000111281581
   13      0.000069410975
   14      0.000024184245
   15      0.000017607010
   16      0.000005177769
   17      0.000003164338
   18      0.000001832863
   19      0.000000560333

CPSCF converged

Building X...

Computing grad Generating 2nd functional diffs
 Generating 2nd functional diffs
Building Xtilde...

Building Z-vector RHS...

 Generating 2nd functional diffs
Solving CPSCF equations
Using DIIS solver

 Iter         Residual      
------  --------------------
    1      0.532501949383
    2      0.725515845412
    3      0.090552270908
    4      0.027989640835
    5      0.012312490812
    6      0.006176899759
    7      0.004811276283
    8      0.002724061553
    9      0.001390855970
   10      0.000620630917
   11      0.000252459155
   12      0.000129399951
   13      0.000043998355
   14      0.000019293640
   15      0.000007813632
   16      0.000002668217
   17      0.000001692530
   18      0.000000980187

CPSCF converged

Building X...

 Generating 2nd functional diffs
 Generating 2nd functional diffs
Lower state energy:      -779.1142353940
Upper state energy:      -779.1107683712
Energy difference:          0.0034670228
 Energy calculation finished, energy:  0.000000000E+00

Converting Cartesians to HDLC

Converting Cartesians to HDLC

Converting Cartesians to HDLC
 in dlf_makehessian...
Updating Hessian with the BFGS update, No     9
Testing convergence  in cycle   10
    Energy  0.0000E+00 Target: 1.0000E-05 converged?  yes
  Max step  2.2805E-01 Target: 4.0000E-04 converged?   no
  RMS step  4.1541E-02 Target: 2.6667E-04 converged?   no
  Max grad  4.0333E-02 Target: 1.0000E-04 converged?   no
  RMS grad  1.2689E-02 Target: 6.6667E-05 converged?   no

Converting HDLC to Cartesians
 in gcp call
 n=          31
 coors(1) =   -8.91350412851648       -1.34085522887941     
  0.365059969198184     
 coors(2) =   -6.97571760650881       -2.69069142928100     
   1.46010875717740     
 elements:            7           6
 gcp_e =    1.00000000000000     
 echo:  F
 pbc:  F
 method =pbeh3c              
DFTD Energy:    -0.0208654 hartree
gCP Energy:     0.0541316 hartree
| Total AOs: 314    Total MOs: 296
Setting up the DFT grid...
| time to set the grid = 0.09 s
DFT grid points: 356260 (11492 points/atom)

                      *** Start SCF Iterations ***

 Iter     DIIS Error       Energy change      Electrons        XC Energy           Energy        Time(s)
----------------------------------------------------------------------------------------------------------
Initial temperature is 0.250000
| Skip purify step
|    1     0.1046169888    -778.5175155276   125.7669249386   -64.2905161230    -778.5175155276     2.03  
|    2     0.2076497639      +8.5241243207   126.0000064294   -64.0655309882    -769.9933912068     1.99  
|    3     0.0237562994      -1.6073445199   126.0000096309   -63.8829357254    -771.6007357267     1.97  
|    4     0.0278541261      -0.0196478568   126.0000099220   -63.8543821792    -771.6203835836     1.91  
|    5     0.0050413636      -0.0253711666   126.0000102678   -63.9065280561    -771.6457547502     1.89  
|    6     0.0022093245      -0.0013814388   126.0000102555   -63.8898900795    -771.6471361890     1.82  
|    7     0.0005407707      -0.0002372078   126.0000102797   -63.8935115278    -771.6473733968     1.80  
|    8     0.0004121942      -0.0000410254   126.0000102707   -63.8934913108    -771.6474144222     1.76  
|    9     0.0001739064      -0.0000179589   126.0000102621   -63.8935263316    -771.6474323811     2.05  
|   10     0.0001024586      -0.0000088074   126.0000102567   -63.8933408912    -771.6474411885     1.70  
|   11     0.0000515656      -0.0000036704   126.0000102507   -63.8933247490    -771.6474448589     1.69  
|   12     0.0000383009      -0.0000016764   126.0000102478   -63.8933604557    -771.6474465352     1.69  
----------------------------------------------------------------------------------------------------------
FINAL ENERGY: -771.6474465352 a.u.
Fractional Occupation Entropy: 0.0000000000
Mermin Free Energy:            -771.6474465352
DISPERSION CONTRIBUTION TO ENERGY: -0.0208654338 a.u.
GCP BSSE CORRECTION: 0.0541316058 a.u.
HOMO-LUMO GAP: 0.594 eV
CENTER OF MASS: {-0.072405, -0.146705, 0.308748} ANGS
DIPOLE MOMENT: {-2.076037, -2.409136, 1.333338} (|D| = 3.448427) DEBYE
Writing out molden info

Running Mulliken population analysis...


  Restricted hh-TDA Parameters
--------------------------------------------
Number of occupied orbitals:            64
Number of virtual orbitals:            232
Number of molecular orbitals:          296
Number of basis functions:             314
Multiplicity of target state:      singlet

 Generating 2nd functional diffs
Reference energy:             -778.6679983534
Number of electrons:           128.0000104106
XC energy:                     -65.2083482250

      Davidson Diagonalization Parameters
-----------------------------------------------
Number of roots to find:                    4
Number of guess vectors:                   15
Maximum subspace size:                    300
Number of vectors to save:                  4
Collapse vectors per root:                  2
Number of CSFs:                          2080
Maximum Davidson iterations:              500
Residual convergence:                 1.0e-06
Orthogonality tolerance:              1.0e-12
Use incremental sigma vectors:             No

Davidson memory usage:  12.89 MB

Guess Vectors:
  64 &  64 : closed :    -0.604829
  64 &  63 :  open  :    -0.547044
  63 &  63 : closed :    -0.489260
  64 &  62 :  open  :    -0.451838
  64 &  61 :  open  :    -0.421593
  63 &  62 :  open  :    -0.394053
  64 &  60 :  open  :    -0.379490
  63 &  61 :  open  :    -0.363808
  64 &  59 :  open  :    -0.336302
  64 &  56 :  open  :    -0.325312
  64 &  57 :  open  :    -0.324869
  63 &  60 :  open  :    -0.321705
  64 &  58 :  open  :    -0.303367
  62 &  62 : closed :    -0.298847
  64 &  55 :  open  :    -0.297768

  Root           Eigenvalue       Energy Change        Residual
-------------------------------------------------------------------
Iteration:    0   Subspace Size:   15
Root: 1:        -0.45139254        -0.45139254         0.03917156  
Root: 2:        -0.44745361        -0.44745361         0.07888010  
Root: 3:        -0.39980353        -0.39980353         0.03915189  
Root: 4:        -0.33661389        -0.33661389         0.04764347  

Iteration:    1   Subspace Size:   19
Root: 1:        -0.45796283        -0.00657030         0.01312346  
Root: 2:        -0.45438689        -0.00693328         0.00741560  
Root: 3:        -0.40239465        -0.00259113         0.00724174  
Root: 4:        -0.34196176        -0.00534788         0.01514788  

Iteration:    2   Subspace Size:   23
Root: 1:        -0.45822340        -0.00026057         0.00215617  
Root: 2:        -0.45448556        -0.00009867         0.00116125  
Root: 3:        -0.40249850        -0.00010385         0.00148194  
Root: 4:        -0.34242294        -0.00046118         0.00559259  

Iteration:    3   Subspace Size:   27
Root: 1:        -0.45822993        -0.00000653         0.00029300  
Root: 2:        -0.45448784        -0.00000228         0.00018069  
Root: 3:        -0.40250243        -0.00000393         0.00024522  
Root: 4:        -0.34249809        -0.00007515         0.00132844  

Iteration:    4   Subspace Size:   31
Root: 1:        -0.45823005        -0.00000012         0.00003997  
Root: 2:        -0.45448789        -0.00000005         0.00003442  
Root: 3:        -0.40250254        -0.00000011         0.00004534  
Root: 4:        -0.34250182        -0.00000372         0.00028483  

Iteration:    5   Subspace Size:   35
Root: 1:        -0.45823005        -0.00000000         0.00000607  
Root: 2:        -0.45448789        -0.00000000         0.00000487  
Root: 3:        -0.40250255        -0.00000000         0.00000845  
Root: 4:        -0.34250197        -0.00000015         0.00006833  

Iteration:    6   Subspace Size:   39
Root: 1:        -0.45823005        -0.00000000         0.00000094  Converged
Root: 2:        -0.45448789        -0.00000000         0.00000069  Converged
Root: 3:        -0.40250255        -0.00000000         0.00000144  
Root: 4:        -0.34250198        -0.00000001         0.00001615  

Iteration:    7   Subspace Size:   41
Root: 1:        -0.45823005        -0.00000000         0.00000084  Converged
Root: 2:        -0.45448789        -0.00000000         0.00000055  Converged
Root: 3:        -0.40250255        -0.00000000         0.00000022  Converged
Root: 4:        -0.34250198        -0.00000000         0.00000276  

Iteration:    8   Subspace Size:   42
Root: 1:        -0.45823005        -0.00000000         0.00000084  Converged
Root: 2:        -0.45448789        -0.00000000         0.00000055  Converged
Root: 3:        -0.40250255        -0.00000000         0.00000021  Converged
Root: 4:        -0.34250198        -0.00000000         0.00000049  Converged

Davidson converged in 8 iterations
42 sigma vectors were formed

      Davidson Diagonalization Parameters
-----------------------------------------------
Number of roots to find:                    4
Number of guess vectors:                   15
Maximum subspace size:                    300
Number of vectors to save:                  4
Collapse vectors per root:                  2
Number of CSFs:                          2016
Maximum Davidson iterations:              500
Residual convergence:                 1.0e-06
Orthogonality tolerance:              1.0e-12
Use incremental sigma vectors:             No

Davidson memory usage:  12.58 MB

Guess Vectors:
  64 &  63 :  open  :    -0.547044
  64 &  62 :  open  :    -0.451838
  64 &  61 :  open  :    -0.421593
  63 &  62 :  open  :    -0.394053
  64 &  60 :  open  :    -0.379490
  63 &  61 :  open  :    -0.363808
  64 &  59 :  open  :    -0.336302
  64 &  56 :  open  :    -0.325312
  64 &  57 :  open  :    -0.324869
  63 &  60 :  open  :    -0.321705
  64 &  58 :  open  :    -0.303367
  64 &  55 :  open  :    -0.297768
  64 &  54 :  open  :    -0.294342
  63 &  59 :  open  :    -0.278517
  62 &  61 :  open  :    -0.268602

  Root           Eigenvalue       Energy Change        Residual
-------------------------------------------------------------------
Iteration:    0   Subspace Size:   15
Root: 1:        -0.45734110        -0.45734110         0.02963670  
Root: 2:        -0.34610844        -0.34610844         0.03499965  
Root: 3:        -0.32596278        -0.32596278         0.02443470  
Root: 4:        -0.32254415        -0.32254415         0.02930716  

Iteration:    1   Subspace Size:   19
Root: 1:        -0.45920996        -0.00186886         0.00416707  
Root: 2:        -0.34946234        -0.00335390         0.00768891  
Root: 3:        -0.32786944        -0.00190666         0.00636457  
Root: 4:        -0.32420329        -0.00165914         0.00630131  

Iteration:    2   Subspace Size:   23
Root: 1:        -0.45924179        -0.00003183         0.00046370  
Root: 2:        -0.34959201        -0.00012967         0.00151438  
Root: 3:        -0.32799034        -0.00012091         0.00145127  
Root: 4:        -0.32427984        -0.00007655         0.00106319  

Iteration:    3   Subspace Size:   27
Root: 1:        -0.45924215        -0.00000035         0.00005662  
Root: 2:        -0.34959735        -0.00000533         0.00029309  
Root: 3:        -0.32799627        -0.00000592         0.00027445  
Root: 4:        -0.32428210        -0.00000226         0.00021798  

Iteration:    4   Subspace Size:   31
Root: 1:        -0.45924215        -0.00000000         0.00000569  
Root: 2:        -0.34959753        -0.00000018         0.00005552  
Root: 3:        -0.32799646        -0.00000020         0.00005046  
Root: 4:        -0.32428220        -0.00000010         0.00004766  

Iteration:    5   Subspace Size:   35
Root: 1:        -0.45924215        -0.00000000         0.00000061  Converged
Root: 2:        -0.34959753        -0.00000001         0.00000932  
Root: 3:        -0.32799647        -0.00000001         0.00000992  
Root: 4:        -0.32428221        -0.00000000         0.00000771  

Iteration:    6   Subspace Size:   38
Root: 1:        -0.45924215        -0.00000000         0.00000058  Converged
Root: 2:        -0.34959753        -0.00000000         0.00000162  
Root: 3:        -0.32799647        -0.00000000         0.00000176  
Root: 4:        -0.32428221        -0.00000000         0.00000127  

Iteration:    7   Subspace Size:   41
Root: 1:        -0.45924215        -0.00000000         0.00000056  Converged
Root: 2:        -0.34959753        -0.00000000         0.00000026  Converged
Root: 3:        -0.32799647        -0.00000000         0.00000033  Converged
Root: 4:        -0.32428221        -0.00000000         0.00000023  Converged

Davidson converged in 7 iterations
41 sigma vectors were formed

  Root   Mult.   Total Energy (a.u.)   Ex. Energy (a.u.)     Ex. Energy (eV)     Ex. Energy (nm)        Osc. (a.u.)  
-------------------------------------------------------------------------------------------------------------------
     1  triplet       -779.12724050
     2  singlet       -779.12622841          0.00101210          0.02754062      45018.66929443          0.00000000
     3  singlet       -779.12248625          0.00475426          0.12936992       9583.69793481          0.00000000
     4  singlet       -779.07050090          0.05673960          1.54396292        803.02589398          0.00000000
     5  triplet       -779.01759589          0.10964462          2.98358135        415.55501912          0.12939996
     6  singlet       -779.01050033          0.11674018          3.17666127        390.29726584          0.00000000
     7  triplet       -778.99599482          0.13124568          3.57137608        347.16092024          0.00395017
     8  triplet       -778.99228056          0.13495994          3.67244634        337.60662323          0.00301067

Triplet  1: Largest CI coefficients:
  63  &  64 :  open  :   0.703017
  64  &  63 :  open  :  -0.703017

Singlet  2: Largest CI coefficients:
  64  &  64 : closed :   0.985223

Singlet  3: Largest CI coefficients:
  63  &  64 :  open  :  -0.698746
  64  &  63 :  open  :  -0.698746

Singlet  4: Largest CI coefficients:
  63  &  63 : closed :  -0.971986
  62  &  63 :  open  :  -0.118414
  63  &  62 :  open  :  -0.118414

Triplet  5: Largest CI coefficients:
  62  &  64 :  open  :  -0.686197
  64  &  62 :  open  :   0.686197
  61  &  63 :  open  :   0.102279
  63  &  61 :  open  :  -0.102279

Singlet  6: Largest CI coefficients:
  62  &  64 :  open  :  -0.677999
  64  &  62 :  open  :  -0.677999
  61  &  63 :  open  :  -0.112936
  63  &  61 :  open  :  -0.112936

Triplet  7: Largest CI coefficients:
  62  &  63 :  open  :   0.678257
  63  &  62 :  open  :  -0.678257
  61  &  63 :  open  :   0.115371
  63  &  61 :  open  :  -0.115371

Triplet  8: Largest CI coefficients:
  61  &  64 :  open  :   0.655546
  64  &  61 :  open  :  -0.655546
  60  &  64 :  open  :   0.155371
  64  &  60 :  open  :  -0.155371
  61  &  63 :  open  :  -0.145349
  63  &  61 :  open  :   0.145349
  62  &  63 :  open  :   0.112156
  63  &  62 :  open  :  -0.112156

Singlet state dipole moments:

  Root       Dx         Dy         Dz         |D|  (Debye)
------------------------------------------------------------
     1    -0.6901     1.9704    -0.6602     2.1896
     2    -8.9543     0.3180    -0.5466     8.9766
     3   -11.7747    -0.3125    -0.8916    11.8125
     4    -4.1158     1.7297    -1.0144     4.5783

Triplet state dipole moments:

  Root       Dx         Dy         Dz         |D|  (Debye)
------------------------------------------------------------
     1    -8.4016     0.3996    -0.5970     8.4322
     2    -4.4408     1.8829    -1.0124     4.9286
     3    -9.4326     0.4651    -1.0700     9.5045
     4    -1.0044     1.5514    -0.6361     1.9545

Transition dipole moments between singlet states:

    Transition       Tx         Ty         Tz         |T| (a.u.)
------------------------------------------------------------------
     1 ->    2    -1.3285    -0.0734     0.0006     1.3305
     1 ->    3    -0.2090    -0.0354    -0.0146     0.2125
     1 ->    4    -0.1739     0.0184     0.0537     0.1829
     2 ->    3     1.0894     0.0078    -0.0095     1.0895
     2 ->    4     2.5341     0.5285    -0.1080     2.5909
     3 ->    4    -0.0893    -0.1081     0.0090     0.1405

Transition dipole moments between triplet states:

    Transition       Tx         Ty         Tz         |T| (a.u.)
------------------------------------------------------------------
     1 ->    2    -2.6493    -0.5181     0.0941     2.7012
     1 ->    3     0.2509     0.0549     0.0688     0.2659
     1 ->    4    -0.2523     0.0634    -0.0859     0.2739
     2 ->    3    -1.0396    -0.1280     0.0021     1.0474
     2 ->    4     0.05 in gcp call
 n=          31
 coors(1) =   -8.91350412851648       -1.34085522887941     
  0.365059969198184     
 coors(2) =   -6.97571760650881       -2.69069142928100     
   1.46010875717740     
 elements:            7           6
 gcp_e =   0.000000000000000E+000
 echo:  F
 pbc:  F
 method =pbeh3c              
 in gcp call
 n=          31
 coors(1) =   -8.91350412851648       -1.34085522887941     
  0.365059969198184     
 coors(2) =   -6.97571760650881       -2.69069142928100     
   1.46010875717740     
 elements:            7           6
 gcp_e =   0.000000000000000E+000
 echo:  F
 pbc:  F
 method =pbeh3c              
67     0.1037    -0.0029     0.1182
     3 ->    4    -0.4223    -0.0292    -0.0453     0.4257

Magnetic transition dipole moments and rotational strengths:

 Transition      Lx         Ly         Lz       R(len)     R(vel) (a.u.)
------------------------------------------------------------------------
 1 ->    2     0.0310    -0.1199    -0.0329     0.0324    -0.0002
 1 ->    3     0.0253     0.0185    -0.0214     0.0056    -0.0001
 1 ->    4    -0.3122    -0.3682     0.1658    -0.0564     0.0043

Electric transition quadrupole moments (Cartesian):

 Transition      Qxy        Qxz        Qyz        Qxx        Qyy        Qzz       norm (a.u.)
----------------------------------------------------------------------------------------------
 1 ->    2     0.0214    -0.0445     0.1782    -0.1481    -0.2018    -0.4764     0.5691
 1 ->    3     0.3275     0.0029     0.0680     1.9209     0.0141     0.0856     1.9518
 1 ->    4    -0.9100     0.0831     0.0209    -4.1359    -0.3450    -0.2497     4.2570


Building Xtilde...

Building Z-vector RHS...

 Generating 2nd functional diffs
Solving CPSCF equations
Using DIIS solver

 Iter         Residual      
------  --------------------
    1      6.556123489656
    2     13.875288939014
    3      0.351499643908
    4      0.055446196164
    5      0.024200287822
    6      0.010804256218
    7      0.003255214967
    8      0.001640676758
    9      0.000658374354
   10      0.000264241758
   11      0.000107733900
   12      0.000097875543
   13      0.000039893863
   14      0.000040400754
   15      0.000020040014
   16      0.000010382734
   17      0.000005119912
   18      0.000002314113
   19      0.000001285451
   20      0.000000710929

CPSCF converged

Building X...

Computing grad Generating 2nd functional diffs
 Generating 2nd functional diffs
Building Xtilde...

Building Z-vector RHS...

 Generating 2nd functional diffs
Solving CPSCF equations
Using DIIS solver

 Iter         Residual      
------  --------------------
    1      4.272100596223
    2      8.745919465828
    3      0.474654336306
    4      0.094539022414
    5      0.061804022143
    6      0.041470754999
    7      0.019459314503
    8      0.004975314133
    9      0.002629247648
   10      0.001296073419
   11      0.000366261723
   12      0.000147410082
   13      0.000099535047
   14      0.000033124805
   15      0.000027818433
   16      0.000007242426
   17      0.000003976993
   18      0.000001686573
   19      0.000000817314

CPSCF converged

Building X...

Computing grad Generating 2nd functional diffs
 Generating 2nd functional diffs
Building Xtilde...

Building Z-vector RHS...

 Generating 2nd functional diffs
Solving CPSCF equations
Using DIIS solver

 Iter         Residual      
------  --------------------
    1      0.536744447267
    2      0.769658351694
    3      0.072847631063
    4      0.032065349715
    5      0.013549854299
    6      0.015750688416
    7      0.008870034509
    8      0.005182802894
    9      0.002184412652
   10      0.000879498806
   11      0.000293960595
   12      0.000153020299
   13      0.000048703840
   14      0.000017964335
   15      0.000005755046
   16      0.000002629465
   17      0.000001569034
   18      0.000000921197

CPSCF converged

Building X...

 Generating 2nd functional diffs
 Generating 2nd functional diffs
Lower state energy:      -779.1262284053
Upper state energy:      -779.1224862469
Energy difference:          0.0037421584
 Energy calculation finished, energy:  0.000000000E+00

Converting Cartesians to HDLC

Converting Cartesians to HDLC

Converting Cartesians to HDLC
 in dlf_makehessian...
Updating Hessian with the BFGS update, No    10
Testing convergence  in cycle   11
    Energy  0.0000E+00 Target: 1.0000E-05 converged?  yes
  Max step  6.7176E-01 Target: 4.0000E-04 converged?   no
  RMS step  8.3607E-02 Target: 2.6667E-04 converged?   no
  Max grad  4.7109E-02 Target: 1.0000E-04 converged?   no
  RMS grad  1.1611E-02 Target: 6.6667E-05 converged?   no

Converting HDLC to Cartesians
 in gcp call
 n=          31
 coors(1) =   -8.86977058423079       -1.35729542228541     
  0.412086063083815     
 coors(2) =   -6.85310634211150       -2.74249906514578     
   1.30107157240089     
 elements:            7           6
 gcp_e =    1.00000000000000     
 echo:  F
 pbc:  F
 method =pbeh3c              
DFTD Energy:    -0.0208537 hartree
gCP Energy:     0.0541129 hartree
| Total AOs: 314    Total MOs: 296
Setting up the DFT grid...
| time to set the grid = 0.10 s
DFT grid points: 356338 (11494 points/atom)

                      *** Start SCF Iterations ***

 Iter     DIIS Error       Energy change      Electrons        XC Energy           Energy        Time(s)
----------------------------------------------------------------------------------------------------------
Initial temperature is 0.250000
| Skip purify step
|    1     0.0625729712    -778.6350381979   125.9403516238   -64.3153056963    -778.6350381979     2.04  
|    2     0.1774707070      +8.3941080388   125.9999928018   -64.0175361495    -770.2409301591     2.00  
|    3     0.0410602365      -1.3151500560   125.9999960244   -63.8708952361    -771.5560802151     1.96  
|    4     0.0298535369      -0.0668459543   125.9999973402   -63.8534266515    -771.6229261695     1.88  
|    5     0.0092886004      -0.0274562256   125.9999974128   -63.8778807250    -771.6503823950     1.88  
|    6     0.0036774792      -0.0033287798   125.9999979181   -63.8651281606    -771.6537111749     1.88  
|    7     0.0008650643      -0.0005530697   125.9999979081   -63.8681352529    -771.6542642446     1.80  
|    8     0.0006885670      -0.0000578936   125.9999978946   -63.8697682327    -771.6543221382     1.73  
|    9     0.0001777021      -0.0000133813   125.9999978907   -63.8695487256    -771.6543355195     2.02  
|   10     0.0001295788      -0.0000057108   125.9999978877   -63.8694454983    -771.6543412304     1.67  
|   11     0.0000492486      -0.0000022968   125.9999978853   -63.8694546018    -771.6543435272     1.67  
----------------------------------------------------------------------------------------------------------
FINAL ENERGY: -771.6543435272 a.u.
Fractional Occupation Entropy: 0.0000000000
Mermin Free Energy:            -771.6543435272
DISPERSION CONTRIBUTION TO ENERGY: -0.0208536817 a.u.
GCP BSSE CORRECTION: 0.0541129091 a.u.
HOMO-LUMO GAP: 0.511 eV
CENTER OF MASS: {-0.073242, -0.139329, 0.287766} ANGS
DIPOLE MOMENT: {-2.191135, -2.846008, 1.953001} (|D| = 4.088404) DEBYE
Writing out molden info

Running Mulliken population analysis...


  Restricted hh-TDA Parameters
--------------------------------------------
Number of occupied orbitals:            64
Number of virtual orbitals:            232
Number of molecular orbitals:          296
Number of basis functions:             314
Multiplicity of target state:      singlet

 Generating 2nd functional diffs
Reference energy:             -778.6735402483
Number of electrons:           127.9999978518
XC energy:                     -65.1839397026

      Davidson Diagonalization Parameters
-----------------------------------------------
Number of roots to find:                    4
Number of guess vectors:                   15
Maximum subspace size:                    300
Number of vectors to save:                  4
Collapse vectors per root:                  2
Number of CSFs:                          2080
Maximum Davidson iterations:              500
Residual convergence:                 1.0e-06
Orthogonality tolerance:              1.0e-12
Use incremental sigma vectors:             No

Davidson memory usage:  12.89 MB

Guess Vectors:
  64 &  64 : closed :    -0.614174
  64 &  63 :  open  :    -0.554993
  63 &  63 : closed :    -0.495811
  64 &  62 :  open  :    -0.458467
  64 &  61 :  open  :    -0.423334
  63 &  62 :  open  :    -0.399285
  64 &  60 :  open  :    -0.384181
  63 &  61 :  open  :    -0.364153
  64 &  59 :  open  :    -0.341873
  64 &  56 :  open  :    -0.339592
  64 &  57 :  open  :    -0.326585
  63 &  60 :  open  :    -0.324999
  64 &  58 :  open  :    -0.306540
  64 &  55 :  open  :    -0.304617
  62 &  62 : closed :    -0.302759

  Root           Eigenvalue       Energy Change        Residual
-------------------------------------------------------------------
Iteration:    0   Subspace Size:   15
Root: 1:        -0.45647171        -0.45647171         0.03941259  
Root: 2:        -0.44683186        -0.44683186         0.08245257  
Root: 3:        -0.40784780        -0.40784780         0.03872259  
Root: 4:        -0.34524505        -0.34524505         0.04658308  

Iteration:    1   Subspace Size:   19
Root: 1:        -0.45977062        -0.00329891         0.00776040  
Root: 2:        -0.45794308        -0.01111122         0.01422579  
Root: 3:        -0.41041071        -0.00256291         0.00622520  
Root: 4:        -0.35060797        -0.00536292         0.01344725  

Iteration:    2   Subspace Size:   23
Root: 1:        -0.45987683        -0.00010621         0.00115453  
Root: 2:        -0.45824698        -0.00030390         0.00225741  
Root: 3:        -0.41048576        -0.00007504         0.00126810  
Root: 4:        -0.35097099        -0.00036302         0.00434399  

Iteration:    3   Subspace Size:   27
Root: 1:        -0.45987901        -0.00000218         0.00017271  
Root: 2:        -0.45825415        -0.00000717         0.00034051  
Root: 3:        -0.41048864        -0.00000289         0.00022289  
Root: 4:        -0.35101860        -0.00004761         0.00115657  

Iteration:    4   Subspace Size:   31
Root: 1:        -0.45987906        -0.00000004         0.00003086  
Root: 2:        -0.45825430        -0.00000015         0.00004745  
Root: 3:        -0.41048873        -0.00000009         0.00003588  
Root: 4:        -0.35102141        -0.00000281         0.00024866  

Iteration:    5   Subspace Size:   35
Root: 1:        -0.45987906        -0.00000000         0.00000429  
Root: 2:        -0.45825430        -0.00000000         0.00000642  
Root: 3:        -0.41048874        -0.00000000         0.00000569  
Root: 4:        -0.35102153        -0.00000012         0.00005465  

Iteration:    6   Subspace Size:   39
Root: 1:        -0.45987906        -0.00000000         0.00000057  Converged
Root: 2:        -0.45825430        -0.00000000         0.00000100  
Root: 3:        -0.41048874        -0.00000000         0.00000090  Converged
Root: 4:        -0.35102154        -0.00000001         0.00001451  

Iteration:    7   Subspace Size:   41
Root: 1:        -0.45987906        -0.00000000         0.00000045  Converged
Root: 2:        -0.45825430        -0.00000000         0.00000011  Converged
Root: 3:        -0.41048874        -0.00000000         0.00000081  Converged
Root: 4:        -0.35102154        -0.00000000         0.00000317  

Iteration:    8   Subspace Size:   42
Root: 1:        -0.45987906        -0.00000000         0.00000045  Converged
Root: 2:        -0.45825430         0.00000000         0.00000011  Converged
Root: 3:        -0.41048874        -0.00000000         0.00000081  Converged
Root: 4:        -0.35102154        -0.00000000         0.00000069  Converged

Davidson converged in 8 iterations
42 sigma vectors were formed

      Davidson Diagonalization Parameters
-----------------------------------------------
Number of roots to find:                    4
Number of guess vectors:                   15
Maximum subspace size:                    300
Number of vectors to save:                  4
Collapse vectors per root:                  2
Number of CSFs:                          2016
Maximum Davidson iterations:              500
Residual convergence:                 1.0e-06
Orthogonality tolerance:              1.0e-12
Use incremental sigma vectors:             No

Davidson memory usage:  12.58 MB

Guess Vectors:
  64 &  63 :  open  :    -0.554993
  64 &  62 :  open  :    -0.458467
  64 &  61 :  open  :    -0.423334
  63 &  62 :  open  :    -0.399285
  64 &  60 :  open  :    -0.384181
  63 &  61 :  open  :    -0.364153
  64 &  59 :  open  :    -0.341873
  64 &  56 :  open  :    -0.339592
  64 &  57 :  open  :    -0.326585
  63 &  60 :  open  :    -0.324999
  64 &  58 :  open  :    -0.306540
  64 &  55 :  open  :    -0.304617
  64 &  54 :  open  :    -0.294653
  63 &  59 :  open  :    -0.282692
  63 &  56 :  open  :    -0.280410

  Root           Eigenvalue       Energy Change        Residual
-------------------------------------------------------------------
Iteration:    0   Subspace Size:   15
Root: 1:        -0.46110225        -0.46110225         0.03228436  
Root: 2:        -0.35347931        -0.35347931         0.03486979  
Root: 3:        -0.33090288        -0.33090288         0.02619528  
Root: 4:        -0.32180969        -0.32180969         0.03076220  

Iteration:    1   Subspace Size:   19
Root: 1:        -0.46337449        -0.00227224         0.00526149  
Root: 2:        -0.35682754        -0.00334823         0.00738844  
Root: 3:        -0.33330025        -0.00239737         0.00727378  
Root: 4:        -0.32378564        -0.00197595         0.00857582  

Iteration:    2   Subspace Size:   23
Root: 1:        -0.46342483        -0.00005034         0.00065015  
Root: 2:        -0.35695245        -0.00012492         0.00121556  
Root: 3:        -0.33345630        -0.00015605         0.00141313  
Root: 4:        -0.32392950        -0.00014387         0.00165904  

Iteration:    3   Subspace Size:   27
Root: 1:        -0.46342555        -0.00000072         0.00007756  
Root: 2:        -0.35695544        -0.00000299         0.00019917  
Root: 3:        -0.33346162        -0.00000533         0.00027951  
Root: 4:        -0.32393534        -0.00000584         0.00037488  

Iteration:    4   Subspace Size:   31
Root: 1:        -0.46342556        -0.00000001         0.00000821  
Root: 2:        -0.35695552        -0.00000008         0.00003303  
Root: 3:        -0.33346183        -0.00000021         0.00005420  
Root: 4:        -0.32393563        -0.00000030         0.00008449  

Iteration:    5   Subspace Size:   35
Root: 1:        -0.46342556        -0.00000000         0.00000091  Converged
Root: 2:        -0.35695552        -0.00000000         0.00000494  
Root: 3:        -0.33346184        -0.00000001         0.00001043  
Root: 4:        -0.32393565        -0.00000001         0.00002291  

Iteration:    6   Subspace Size:   38
Root: 1:        -0.46342556        -0.00000000         0.00000089  Converged
Root: 2:        -0.35695552        -0.00000000         0.00000069  Converged
Root: 3:        -0.33346184        -0.00000000         0.00000149  
Root: 4:        -0.32393565        -0.00000000         0.00000349  

Iteration:    7   Subspace Size:   40
Root: 1:        -0.46342556        -0.00000000         0.00000087  Converged
Root: 2:        -0.35695552        -0.00000000         0.00000061  Converged
Root: 3:        -0.33346184        -0.00000000         0.00000024  Converged
Root: 4:        -0.32393565        -0.00000000         0.00000056  Converged

Davidson converged in 7 iterations
40 sigma vectors were formed

  Root   Mult.   Total Energy (a.u.)   Ex. Energy (a.u.)     Ex. Energy (eV)     Ex. Energy (nm)        Osc. (a.u.)  
-------------------------------------------------------------------------------------------------------------------
     1  triplet       -779.13696581
     2  singlet       -779.13341931          0.00354650          0.09650509      12847.42865292          0.00000000
     3  singlet       -779.13179455          0.00517126          0.14071703       8810.88960448          0.00000000
     4  singlet       -779.08402898          0.05293682          1.44048399        860.71224406          0.00000000
     5  triplet       -779.03049577          0.10647004          2.89719673        427.94546703          0.05151453
     6  singlet       -779.02456179          0.11240402          3.05866846        405.35357926          0.00000000
     7  triplet       -779.00700209          0.12996372          3.53649208        350.58531946          0.05272167
     8  triplet       -778.99747590          0.13948991          3.79571289        326.64277927          0.74614524

Triplet  1: Largest CI coefficients:
  63  &  64 :  open  :  -0.702847
  64  &  63 :  open  :   0.702847

Singlet  2: Largest CI coefficients:
  63  &  64 :  open  :   0.695885
  64  &  63 :  open  :   0.695885

Singlet  3: Largest CI coefficients:
  64  &  64 : closed :   0.980237

Singlet  4: Largest CI coefficients:
  63  &  63 : closed :  -0.980609

Triplet  5: Largest CI coefficients:
  62  &  64 :  open  :   0.689488
  64  &  62 :  open  :  -0.689488

Singlet  6: Largest CI coefficients:
  62  &  64 :  open  :   0.683984
  64  &  62 :  open  :   0.683984

Triplet  7: Largest CI coefficients:
  62  &  63 :  open  :  -0.693118
  63  &  62 :  open  :   0.693118

Triplet  8: Largest CI coefficients:
  61  &  64 :  open  :  -0.672751
  64  &  61 :  open  :   0.672751
  60  &  64 :  open  :  -0.141570
  64  &  60 :  open  :   0.141570
  61  &  63 :  open  :   0.123367
  63  &  61 :  open  :  -0.123367

Singlet state dipole moments:

  Root       Dx         Dy         Dz         |D|  (Debye)
------------------------------------------------------------
     1    -8.3896     0.2676    -0.5372     8.4110
     2    -1.8391     1.8279    -0.9175     2.7506
     3    -8.7969    -0.3504    -0.6174     8.8255
     4    -5.8252     1.3833    -1.0603     6.0804

Triplet state dipole moments:

  Root       Dx         Dy         Dz         |D|  (Debye)
------------------------------------------------------------
     1    -7.3894     0.3491    -0.5850     7.4208
     2    -6.1712     1.4383    -1.0461     6.4224
     3    -9.1882     0.4332    -1.0125     9.2540
     4    -1.3454     1.4107    -0.7360     2.0836

Transition dipole moments between singlet states:

    Transition       Tx         Ty         Tz         |T| (a.u.)
------------------------------------------------------------------
     1 ->    2     0.8517     0.0184    -0.0066     0.8519
     1 ->    3    -0.7798    -0.0125     0.0136     0.7801
     1 ->    4     2.7709     0.5731    -0.1308     2.8326
     2 ->    3    -0.2214    -0.0360     0.0007     0.2243
     2 ->    4     0.3564     0.0392    -0.0515     0.3622
     3 ->    4    -0.0688     0.0492     0.0005     0.0845

Transition dipole moments between triplet states:

    Transition       Tx         Ty         Tz         |T| (a.u.)
------------------------------------------------------------------
     1 ->    2    -2.8519    -0.5573     0.1251     2.9086
     1 ->    3     0.2535     0.0589     0.0459     0.2643
     1 ->    4    -0.3975     0.0593    -0.1150     0.4181
     2 ->    3    -0.7538    -0.0915     0.0096     0.7594
     2 ->    4     0.0365     0.0607     0.0164     0.0727
     3 ->    4    -0.1221     0.0108    -0.0226     0.1246

Magnetic transition dipole moments and rotational strengths:

 Transition      Lx         Ly         Lz       R(len)     R(vel) (a.u.)
------------------------------------------------------------------------
 1 ->    2     0.0053    -0.0909     in gcp call
 n=          31
 coors(1) =   -8.86977058423079       -1.35729542228541     
  0.412086063083815     
 coors(2) =   -6.85310634211150       -2.74249906514578     
   1.30107157240089     
 elements:            7           6
 gcp_e =   0.000000000000000E+000
 echo:  F
 pbc:  F
 method =pbeh3c              
 in gcp call
 n=          31
 coors(1) =   -8.86977058423079       -1.35729542228541     
  0.412086063083815     
 coors(2) =   -6.85310634211150       -2.74249906514578     
   1.30107157240089     
 elements:            7           6
 gcp_e =   0.000000000000000E+000
 echo:  F
 pbc:  F
 method =pbeh3c              
 0.0495    -0.0026     0.0009
 1 ->    3    -0.0495    -0.1379     0.0760    -0.0414     0.0043
 1 ->    4    -0.0375     0.3522     0.6888    -0.0079     0.0064

Electric transition quadrupole moments (Cartesian):

 Transition      Qxy        Qxz        Qyz        Qxx        Qyy        Qzz       norm (a.u.)
----------------------------------------------------------------------------------------------
 1 ->    2     0.2891     0.0715    -0.1454     2.0133     0.1874     0.5700     2.1268
 1 ->    3    -0.0314    -0.1072     0.2970    -0.6971    -0.2831    -0.4585     0.9365
 1 ->    4    -1.0819    -0.5659    -0.3239   -12.5045     0.0575     0.2169    12.5702


Building Xtilde...

Building Z-vector RHS...

 Generating 2nd functional diffs
Solving CPSCF equations
Using DIIS solver

 Iter         Residual      
------  --------------------
    1      4.093540726266
    2      7.710788288647
    3      0.460522345641
    4      0.065431686785
    5      0.035551633728
    6      0.025458983467
    7      0.014424254874
    8      0.004803389198
    9      0.002454053069
   10      0.001386142434
   11      0.000504502572
   12      0.000208136317
   13      0.000150925948
   14      0.000045978513
   15      0.000039190919
   16      0.000009119521
   17      0.000005150643
   18      0.000002629845
   19      0.000001299862
   20      0.000000635446

CPSCF converged

Building X...

Computing grad Generating 2nd functional diffs
 Generating 2nd functional diffs
Building Xtilde...

Building Z-vector RHS...

 Generating 2nd functional diffs
Solving CPSCF equations
Using DIIS solver

 Iter         Residual      
------  --------------------
    1      6.272743933584
    2     12.231012011920
    3      0.431364376791
    4      0.043994404885
    5      0.024743627641
    6      0.011055883454
    7      0.003540668356
    8      0.002132812498
    9      0.001240488428
   10      0.000630804095
   11      0.000299235982
   12      0.000148448282
   13      0.000092672285
   14      0.000037753465
   15      0.000023302636
   16      0.000007505090
   17      0.000003575840
   18      0.000001540625
   19      0.000000750854

CPSCF converged

Building X...

Computing grad Generating 2nd functional diffs
 Generating 2nd functional diffs
Building Xtilde...

Building Z-vector RHS...

 Generating 2nd functional diffs
Solving CPSCF equations
Using DIIS solver

 Iter         Residual      
------  --------------------
    1      0.455337304870
    2      0.735969562085
    3      0.075111093567
    4      0.024241425328
    5      0.012347938387
    6      0.009284296692
    7      0.005286897675
    8      0.003703925035
    9      0.001744505110
   10      0.000883651592
   11      0.000305300479
   12      0.000173458271
   13      0.000061069323
   14      0.000027490288
   15      0.000012670660
   16      0.000006100745
   17      0.000002865444
   18      0.000001328859
   19      0.000000570409

CPSCF converged

Building X...

 Generating 2nd functional diffs
 Generating 2nd functional diffs
Lower state energy:      -779.1334193091
Upper state energy:      -779.1317945498
Energy difference:          0.0016247593
 Energy calculation finished, energy:  0.000000000E+00

Converting Cartesians to HDLC

Converting Cartesians to HDLC

Converting Cartesians to HDLC
 in dlf_makehessian...
Updating Hessian with the BFGS update, No    11
Testing convergence  in cycle   12
    Energy  0.0000E+00 Target: 1.0000E-05 converged?  yes
  Max step  2.8775E-01 Target: 4.0000E-04 converged?   no
  RMS step  3.6850E-02 Target: 2.6667E-04 converged?   no
  Max grad  1.1382E-01 Target: 1.0000E-04 converged?   no
  RMS grad  2.2276E-02 Target: 6.6667E-05 converged?   no

Converting HDLC to Cartesians
 in gcp call
 n=          31
 coors(1) =   -9.01311532586982       -1.30522780644090     
  0.351952668061612     
 coors(2) =   -7.10059645700062       -2.84221840922287     
   1.23229152476766     
 elements:            7           6
 gcp_e =    1.00000000000000     
 echo:  F
 pbc:  F
 method =pbeh3c              
DFTD Energy:    -0.0207200 hartree
gCP Energy:     0.0532960 hartree
| Total AOs: 314    Total MOs: 296
Setting up the DFT grid...
| time to set the grid = 0.09 s
DFT grid points: 356445 (11498 points/atom)

                      *** Start SCF Iterations ***

 Iter     DIIS Error       Energy change      Electrons        XC Energy           Energy        Time(s)
----------------------------------------------------------------------------------------------------------
Initial temperature is 0.250000
| Skip purify step
|    1     0.0594425902    -778.6160088084   125.9365268606   -64.2869206602    -778.6160088084     2.04  
|    2     0.2109085109      +8.5099608337   126.0000153679   -64.0344294511    -770.1060479747     2.14  
|    3     0.0466821753      -1.4268471560   126.0000132671   -63.8748915441    -771.5328951307     2.04  
|    4     0.0351697298      -0.0805354946   126.0000138370   -63.8494547423    -771.6134306254     1.92  
|    5     0.0121350169      -0.0358138383   126.0000135025   -63.8685773600    -771.6492444636     1.86  
|    6     0.0038476671      -0.0062102794   126.0000136914   -63.8560100479    -771.6554547430     1.82  
|    7     0.0012870731      -0.0006881496   126.0000136684   -63.8577772899    -771.6561428926     1.81  
|    8     0.0008077175      -0.0000899831   126.0000136977   -63.8594086221    -771.6562328757     1.77  
|    9     0.0002776497      -0.0000266792   126.0000137254   -63.8592358700    -771.6562595550     2.07  
|   10     0.0002056235      -0.0000154489   126.0000137624   -63.8591057624    -771.6562750039     1.73  
|   11     0.0000947044      -0.0000074059   126.0000137859   -63.8590857418    -771.6562824098     1.67  
|   12     0.0000574451      -0.0000055762   126.0000138160   -63.8591026584    -771.6562879861     1.67  
|   13     0.0000322332      -0.0000021172   126.0000138400   -63.8590211430    -771.6562901033     1.65  
----------------------------------------------------------------------------------------------------------
FINAL ENERGY: -771.6562901033 a.u.
Fractional Occupation Entropy: 0.0000000000
Mermin Free Energy:            -771.6562901033
DISPERSION CONTRIBUTION TO ENERGY: -0.0207200444 a.u.
GCP BSSE CORRECTION: 0.0532959839 a.u.
HOMO-LUMO GAP: 0.553 eV
CENTER OF MASS: {-0.067847, -0.159845, 0.305514} ANGS
DIPOLE MOMENT: {-2.815940, -2.336843, 1.426785} (|D| = 3.927603) DEBYE
Writing out molden info

Running Mulliken population analysis...


  Restricted hh-TDA Parameters
--------------------------------------------
Number of occupied orbitals:            64
Number of virtual orbitals:            232
Number of molecular orbitals:          296
Number of basis functions:             314
Multiplicity of target state:      singlet

 Generating 2nd functional diffs
Reference energy:             -778.6761525913
Number of electrons:           128.0000140590
XC energy:                     -65.1732850037

      Davidson Diagonalization Parameters
-----------------------------------------------
Number of roots to find:                    4
Number of guess vectors:                   15
Maximum subspace size:                    300
Number of vectors to save:                  4
Collapse vectors per root:                  2
Number of CSFs:                          2080
Maximum Davidson iterations:              500
Residual convergence:                 1.0e-06
Orthogonality tolerance:              1.0e-12
Use incremental sigma vectors:             No

Davidson memory usage:  12.89 MB

Guess Vectors:
  64 &  64 : closed :    -0.616394
  64 &  63 :  open  :    -0.554501
  63 &  63 : closed :    -0.492608
  64 &  62 :  open  :    -0.456462
  64 &  61 :  open  :    -0.418890
  63 &  62 :  open  :    -0.394569
  64 &  60 :  open  :    -0.390661
  63 &  61 :  open  :    -0.356997
  64 &  56 :  open  :    -0.343000
  64 &  59 :  open  :    -0.341607
  63 &  60 :  open  :    -0.328768
  64 &  57 :  open  :    -0.323238
  64 &  58 :  open  :    -0.308354
  64 &  55 :  open  :    -0.305010
  62 &  62 : closed :    -0.296529

  Root           Eigenvalue       Energy Change        Residual
-------------------------------------------------------------------
Iteration:    0   Subspace Size:   15
Root: 1:        -0.45600498        -0.45600498         0.03846812  
Root: 2:        -0.44672826        -0.44672826         0.08282499  
Root: 3:        -0.40514499        -0.40514499         0.03874917  
Root: 4:        -0.34291330        -0.34291330         0.04688648  

Iteration:    1   Subspace Size:   19
Root: 1:        -0.45914146        -0.00313648         0.00743146  
Root: 2:        -0.45763567        -0.01090740         0.01422998  
Root: 3:        -0.40773971        -0.00259472         0.00637648  
Root: 4:        -0.34828118        -0.00536789         0.01296639  

Iteration:    2   Subspace Size:   23
Root: 1:        -0.45923529        -0.00009383         0.00106951  
Root: 2:        -0.45793360        -0.00029794         0.00225155  
Root: 3:        -0.40781863        -0.00007892         0.00132611  
Root: 4:        -0.34862236        -0.00034118         0.00395884  

Iteration:    3   Subspace Size:   27
Root: 1:        -0.45923707        -0.00000178         0.00015308  
Root: 2:        -0.45794035        -0.00000675         0.00035331  
Root: 3:        -0.40782177        -0.00000314         0.00025617  
Root: 4:        -0.34866294        -0.00004058         0.00104312  

Iteration:    4   Subspace Size:   31
Root: 1:        -0.45923710        -0.00000003         0.00002550  
Root: 2:        -0.45794051        -0.00000016         0.00004833  
Root: 3:        -0.40782190        -0.00000012         0.00004147  
Root: 4:        -0.34866526        -0.00000232         0.00023745  

Iteration:    5   Subspace Size:   35
Root: 1:        -0.45923710        -0.00000000         0.00000398  
Root: 2:        -0.45794052        -0.00000000         0.00000681  
Root: 3:        -0.40782190        -0.00000000         0.00000686  
Root: 4:        -0.34866537        -0.00000011         0.00005133  

Iteration:    6   Subspace Size:   39
Root: 1:        -0.45923710        -0.00000000         0.00000054  Converged
Root: 2:        -0.45794052        -0.00000000         0.00000101  
Root: 3:        -0.40782190        -0.00000000         0.00000112  
Root: 4:        -0.34866537        -0.00000000         0.00001216  

Iteration:    7   Subspace Size:   42
Root: 1:        -0.45923710        -0.00000000         0.00000035  Converged
Root: 2:        -0.45794052        -0.00000000         0.00000011  Converged
Root: 3:        -0.40782190        -0.00000000         0.00000018  Converged
Root: 4:        -0.34866537        -0.00000000         0.00000260  

Iteration:    8   Subspace Size:   43
Root: 1:        -0.45923710        -0.00000000         0.00000035  Converged
Root: 2:        -0.45794052        -0.00000000         0.00000011  Converged
Root: 3:        -0.40782190        -0.00000000         0.00000017  Converged
Root: 4:        -0.34866537        -0.00000000         0.00000057  Converged

Davidson converged in 8 iterations
43 sigma vectors were formed

      Davidson Diagonalization Parameters
-----------------------------------------------
Number of roots to find:                    4
Number of guess vectors:                   15
Maximum subspace size:                    300
Number of vectors to save:                  4
Collapse vectors per root:                  2
Number of CSFs:                          2016
Maximum Davidson iterations:              500
Residual convergence:                 1.0e-06
Orthogonality tolerance:              1.0e-12
Use incremental sigma vectors:             No

Davidson memory usage:  12.58 MB

Guess Vectors:
  64 &  63 :  open  :    -0.554501
  64 &  62 :  open  :    -0.456462
  64 &  61 :  open  :    -0.418890
  63 &  62 :  open  :    -0.394569
  64 &  60 :  open  :    -0.390661
  63 &  61 :  open  :    -0.356997
  64 &  56 :  open  :    -0.343000
  64 &  59 :  open  :    -0.341607
  63 &  60 :  open  :    -0.328768
  64 &  57 :  open  :    -0.323238
  64 &  58 :  open  :    -0.308354
  64 &  55 :  open  :    -0.305010
  64 &  54 :  open  :    -0.290342
  63 &  56 :  open  :    -0.281107
  63 &  59 :  open  :    -0.279714

  Root           Eigenvalue       Energy Change        Residual
-------------------------------------------------------------------
Iteration:    0   Subspace Size:   15
Root: 1:        -0.46065449        -0.46065449         0.03181303  
Root: 2:        -0.35129691        -0.35129691         0.03451525  
Root: 3:        -0.32645237        -0.32645237         0.02594512  
Root: 4:        -0.31656666        -0.31656666         0.03167072  

Iteration:    1   Subspace Size:   19
Root: 1:        -0.46285812        -0.00220362         0.00518485  
Root: 2:        -0.35455969        -0.00326278         0.00740787  
Root: 3:        -0.32884375        -0.00239138         0.00730255  
Root: 4:        -0.31861064        -0.00204398         0.00860286  

Iteration:    2   Subspace Size:   23
Root: 1:        -0.46290595        -0.00004783         0.00061976  
Root: 2:        -0.35468804        -0.00012836         0.00121887  
Root: 3:        -0.32900225        -0.00015849         0.00139626  
Root: 4:        -0.31875193        -0.00014129         0.00150211  

Iteration:    3   Subspace Size:   27
Root: 1:        -0.46290658        -0.00000063         0.00007032  
Root: 2:        -0.35469098        -0.00000294         0.00020332  
Root: 3:        -0.32900755        -0.00000531         0.00027275  
Root: 4:        -0.31875658        -0.00000465         0.00034391  

Iteration:    4   Subspace Size:   31
Root: 1:        -0.46290659        -0.00000001         0.00000754  
Root: 2:        -0.35469106        -0.00000008         0.00003195  
Root: 3:        -0.32900775        -0.00000020         0.00004977  
Root: 4:        -0.31875682        -0.00000025         0.00006656  

Iteration:    5   Subspace Size:   35
Root: 1:        -0.46290659        -0.00000000         0.00000087  Converged
Root: 2:        -0.35469106        -0.00000000         0.00000483  
Root: 3:        -0.32900776        -0.00000001         0.00001055  
Root: 4:        -0.31875683        -0.00000001         0.00001419  

Iteration:    6   Subspace Size:   38
Root: 1:        -0.46290659        -0.00000000         0.00000080  Converged
Root: 2:        -0.35469106        -0.00000000         0.00000088  Converged
Root: 3:        -0.32900776        -0.00000000         0.00000179  
Root: 4:        -0.31875683        -0.00000000         0.00000335  

Iteration:    7   Subspace Size:   40
Root: 1:        -0.46290659        -0.00000000         0.00000075  Converged
Root: 2:        -0.35469106        -0.00000000         0.00000072  Converged
Root: 3:        -0.32900776        -0.00000000         0.00000028  Converged
Root: 4:        -0.31875683        -0.00000000         0.00000070  Converged

Davidson converged in 7 iterations
40 sigma vectors were formed

  Root   Mult.   Total Energy (a.u.)   Ex. Energy (a.u.)     Ex. Energy (eV)     Ex. Energy (nm)        Osc. (a.u.)  
-------------------------------------------------------------------------------------------------------------------
     1  triplet       -779.13905918
     2  singlet       -779.13538969          0.00366949          0.09985188      12416.81324643          0.00000000
     3  singlet       -779.13409311          0.00496607          0.13513375       9174.92641393          0.00000000
     4  singlet       -779.08397449          0.05508469          1.49893048        827.15124119          0.00000000
     5  triplet       -779.03084365          0.10821553          2.94469387        421.04281921          0.07453923
     6  singlet       -779.02481796          0.11424122          3.10866125        398.83477352          0.00000000
     7  triplet       -779.00516035          0.13389883          3.64357207        340.28205961          0.06948674
     8  triplet       -778.99490942          0.14414976          3.92251386        316.08357548          0.80737489

Triplet  1: Largest CI coefficients:
  63  &  64 :  open  :   0.702902
  64  &  63 :  open  :  -0.702902

Singlet  2: Largest CI coefficients:
  63  &  64 :  open  :  -0.696314
  64  &  63 :  open  :  -0.696314

Singlet  3: Largest CI coefficients:
  64  &  64 : closed :  -0.981809

Singlet  4: Largest CI coefficients:
  63  &  63 : closed :  -0.982886

Triplet  5: Largest CI coefficients:
  62  &  64 :  open  :  -0.688701
  64  &  62 :  open  :   0.688701

Singlet  6: Largest CI coefficients:
  62  &  64 :  open  :  -0.684905
  64  &  62 :  open  :  -0.684905

Triplet  7: Largest CI coefficients:
  62  &  63 :  open  :  -0.692075
  63  &  62 :  open  :   0.692075

Triplet  8: Largest CI coefficients:
  61  &  64 :  open  :   0.668003
  64  &  61 :  open  :  -0.668003
  60  &  64 :  open  :   0.180548
  64  &  60 :  open  :  -0.180548
  61  &  63 :  open  :  -0.104391
  63  &  61 :  open  :   0.104391

Singlet state dipole moments:

  Root       Dx         Dy         Dz         |D|  (Debye)
------------------------------------------------------------
     1    -8.4815    -0.1251    -0.4026     8.4920
     2    -2.1529     1.1018    -0.4920     2.4680
     3    -8.8273    -0.3452    -0.7428     8.8653
     4    -6.3342     0.9940    -0.9353     6.4796

Triplet state dipole moments:

  Root       Dx         Dy         Dz         |D|  (Debye)
------------------------------------------------------------
     1    -7.4422    -0.0527    -0.4302     7.4548
     2    -6.8519     0.9934    -0.9181     6.9842
     3    -9.6782     0.4019    -1.1497     9.7545
     4    -1.9857     1.4947    -0.7612     2.5993

Transition dipole moments between singlet states:

    Transition       Tx         Ty         Tz         |T| (a.u.)
------------------------------------------------------------------
     1 ->    2     1.0157     0.0401    -0.0040     1.0165
     1 ->    3     0.8822     0.0121     0.0075     0.8823
     1 ->    4     2.8528     0.5077    -0.0727     2.8985
     2 ->    3     0.2305     0.0271     0.0097     0.2323
     2 ->    4     0.2957     0.0117    -0.0460     0.2995
     3 ->    4     0.1643    -0.0287    -0.0048     0.1668

Transition dipole moments between triplet states:

    Transition       Tx         Ty         Tz         |T| (a.u.)
------------------------------------------------------------------
     1 ->    2    -2.9207    -0.4934     0.0704     2.9629
     1 ->    3    -0.3865    -0.0534    -0.0595     0.3947
     1 ->    4    -0.4824     0.0245    -0.1126     0.4960
     2 ->    3     0.8145     0.0678     0.0190     0.8176
     2 ->    4    -0.0308     0.0224     0.0213     0.0436
     3 ->    4     0.1355    -0.0063     0.0300     0.1389

Magnetic transition dipole moments and rotational strengths:

 Transition      Lx         Ly         Lz       R(len)     R(vel) (a.u.)
------------------------------------------------------------------------
 1 ->    2     0.0062    -0.0904     in gcp call
 n=          31
 coors(1) =   -9.01311532586982       -1.30522780644090     
  0.351952668061612     
 coors(2) =   -7.10059645700062       -2.84221840922287     
   1.23229152476766     
 elements:            7           6
 gcp_e =   0.000000000000000E+000
 echo:  F
 pbc:  F
 method =pbeh3c              
 in gcp call
 n=          31
 coors(1) =   -9.01311532586982       -1.30522780644090     
  0.351952668061612     
 coors(2) =   -7.10059645700062       -2.84221840922287     
   1.23229152476766     
 elements:            7           6
 gcp_e =   0.000000000000000E+000
 echo:  F
 pbc:  F
 method =pbeh3c              
 0.0387    -0.0026     0.0006
 1 ->    3     0.0560     0.1466    -0.0755    -0.0506     0.0050
 1 ->    4    -0.0346     0.3176     0.6101    -0.0181     0.0084

Electric transition quadrupole moments (Cartesian):

 Transition      Qxy        Qxz        Qyz        Qxx        Qyy        Qzz       norm (a.u.)
----------------------------------------------------------------------------------------------
 1 ->    2     0.1684     0.1982    -0.1394     2.2023     0.1967     0.5354     2.2940
 1 ->    3    -0.1047     0.2578    -0.2395     1.1295     0.2294     0.3889     1.2706
 1 ->    4    -1.0143    -0.6592    -0.2477   -12.4723    -0.0568     0.1759    12.5347


Building Xtilde...

Building Z-vector RHS...

 Generating 2nd functional diffs
Solving CPSCF equations
Using DIIS solver

 Iter         Residual      
------  --------------------
    1      4.338670663107
    2      8.508244190565
    3      0.444533093031
    4      0.074014627679
    5      0.044439743604
    6      0.032762357519
    7      0.018279622140
    8      0.005530352225
    9      0.002792373628
   10      0.001534671953
   11      0.000552582481
   12      0.000234851730
   13      0.000172010333
   14      0.000049420584
   15      0.000042519266
   16      0.000010003134
   17      0.000005686276
   18      0.000002669662
   19      0.000001437989
   20      0.000000699427

CPSCF converged

Building X...

Computing grad Generating 2nd functional diffs
 Generating 2nd functional diffs
Building Xtilde...

Building Z-vector RHS...

 Generating 2nd functional diffs
Solving CPSCF equations
Using DIIS solver

 Iter         Residual      
------  --------------------
    1      6.607064538690
    2     13.323980037690
    3      0.400592758569
    4      0.048258940821
    5      0.026967721915
    6      0.012169951119
    7      0.003657616819
    8      0.001769454114
    9      0.000859129650
   10      0.000372884611
   11      0.000125464411
   12      0.000102126692
   13      0.000054709365
   14      0.000036011495
   15      0.000025061685
   16      0.000010071756
   17      0.000005562312
   18      0.000002329566
   19      0.000001539258
   20      0.000000510808

CPSCF converged

Building X...

Computing grad Generating 2nd functional diffs
 Generating 2nd functional diffs
Building Xtilde...

Building Z-vector RHS...

 Generating 2nd functional diffs
Solving CPSCF equations
Using DIIS solver

 Iter         Residual      
------  --------------------
    1      0.504907147965
    2      0.824199968224
    3      0.087126425151
    4      0.028919874825
    5      0.014472700850
    6      0.012041391023
    7      0.007515028422
    8      0.004807589990
    9      0.002198177085
   10      0.001084033484
   11      0.000366035316
   12      0.000213780001
   13      0.000073018996
   14      0.000031231524
   15      0.000011794132
   16      0.000006675241
   17      0.000002581576
   18      0.000001370616
   19      0.000000535607

CPSCF converged

Building X...

 Generating 2nd functional diffs
 Generating 2nd functional diffs
Lower state energy:      -779.1353896925
Upper state energy:      -779.1340931076
Energy difference:          0.0012965849
 Energy calculation finished, energy:  0.000000000E+00

Converting Cartesians to HDLC

Converting Cartesians to HDLC

Converting Cartesians to HDLC
 in dlf_makehessian...
Updating Hessian with the BFGS update, No    12
Testing convergence  in cycle   13
    Energy  0.0000E+00 Target: 1.0000E-05 converged?  yes
  Max step  5.0906E-01 Target: 4.0000E-04 converged?   no
  RMS step  6.4494E-02 Target: 2.6667E-04 converged?   no
  Max grad  3.7163E-02 Target: 1.0000E-04 converged?   no
  RMS grad  6.3599E-03 Target: 6.6667E-05 converged?   no

Converting HDLC to Cartesians
 in gcp call
 n=          31
 coors(1) =   -8.96176749189679       -1.32738541992480     
  0.380034740280365     
 coors(2) =   -7.00334509519700       -2.82430558736773     
   1.22601354691234     
 elements:            7           6
 gcp_e =    1.00000000000000     
 echo:  F
 pbc:  F
 method =pbeh3c              
DFTD Energy:    -0.0207482 hartree
gCP Energy:     0.0534750 hartree
| Total AOs: 314    Total MOs: 296
Setting up the DFT grid...
| time to set the grid = 0.08 s
DFT grid points: 356434 (11497 points/atom)

                      *** Start SCF Iterations ***

 Iter     DIIS Error       Energy change      Electrons        XC Energy           Energy        Time(s)
----------------------------------------------------------------------------------------------------------
Initial temperature is 0.250000
| Skip purify step
|    1     0.0610043983    -778.6690905500   125.9955194012   -64.3011321250    -778.6690905500     1.96  
|    2     0.1981176922      +8.4905228950   126.0000022937   -64.0252842797    -770.1785676550     1.94  
|    3     0.0495938021      -1.3384894260   126.0000007419   -63.8755628523    -771.5170570809     1.93  
|    4     0.0364162846      -0.0819592334   126.0000014643   -63.8560608658    -771.5990163144     1.88  
|    5     0.0175367160      -0.0409503152   126.0000012488   -63.8674457414    -771.6399666295     1.85  
|    6     0.0047447572      -0.0143033729   126.0000015607   -63.8569095956    -771.6542700025     1.80  
|    7     0.0012899722      -0.0012891091   126.0000015851   -63.8571968496    -771.6555591115     1.76  
|    8     0.0007190857      -0.0000930064   126.0000016167   -63.8593421810    -771.6556521179     1.71  
|    9     0.0002067984      -0.0000200956   126.0000016389   -63.8589992031    -771.6556722135     2.01  
|   10     0.0001896064      -0.0000098700   126.0000016685   -63.8588747244    -771.6556820836     1.70  
|   11     0.0000860831      -0.0000054271   126.0000016879   -63.8588765731    -771.6556875107     1.67  
|   12     0.0000573985      -0.0000042419   126.0000017109   -63.8588950145    -771.6556917526     1.67  
|   13     0.0000370257      -0.0000021931   126.0000017319   -63.8588314880    -771.6556939457     1.65  
----------------------------------------------------------------------------------------------------------
FINAL ENERGY: -771.6556939457 a.u.
Fractional Occupation Entropy: 0.0000000000
Mermin Free Energy:            -771.6556939457
DISPERSION CONTRIBUTION TO ENERGY: -0.0207481711 a.u.
GCP BSSE CORRECTION: 0.0534750070 a.u.
HOMO-LUMO GAP: 0.584 eV
CENTER OF MASS: {-0.069658, -0.151874, 0.295629} ANGS
DIPOLE MOMENT: {-2.761520, -2.509316, 1.676492} (|D| = 4.090634) DEBYE
Writing out molden info

Running Mulliken population analysis...


  Restricted hh-TDA Parameters
--------------------------------------------
Number of occupied orbitals:            64
Number of virtual orbitals:            232
Number of molecular orbitals:          296
Number of basis functions:             314
Multiplicity of target state:      singlet

 Generating 2nd functional diffs
Reference energy:             -778.6747934940
Number of electrons:           128.0000017603
XC energy:                     -65.1730917921

      Davidson Diagonalization Parameters
-----------------------------------------------
Number of roots to find:                    4
Number of guess vectors:                   15
Maximum subspace size:                    300
Number of vectors to save:                  4
Collapse vectors per root:                  2
Number of CSFs:                          2080
Maximum Davidson iterations:              500
Residual convergence:                 1.0e-06
Orthogonality tolerance:              1.0e-12
Use incremental sigma vectors:             No

Davidson memory usage:  12.89 MB

Guess Vectors:
  64 &  64 : closed :    -0.619981
  64 &  63 :  open  :    -0.556803
  63 &  63 : closed :    -0.493626
  64 &  62 :  open  :    -0.459007
  64 &  61 :  open  :    -0.424082
  63 &  62 :  open  :    -0.395829
  64 &  60 :  open  :    -0.392924
  63 &  61 :  open  :    -0.360904
  64 &  56 :  open  :    -0.345340
  64 &  59 :  open  :    -0.344302
  63 &  60 :  open  :    -0.329747
  64 &  57 :  open  :    -0.325249
  64 &  58 :  open  :    -0.309758
  64 &  55 :  open  :    -0.307561
  62 &  62 : closed :    -0.298033

  Root           Eigenvalue       Energy Change        Residual
-------------------------------------------------------------------
Iteration:    0   Subspace Size:   15
Root: 1:        -0.45775106        -0.45775106         0.03877770  
Root: 2:        -0.44944675        -0.44944675         0.08343347  
Root: 3:        -0.40597024        -0.40597024         0.03859917  
Root: 4:        -0.34594598        -0.34594598         0.04637667  

Iteration:    1   Subspace Size:   19
Root: 1:        -0.46094160        -0.00319055         0.00727856  
Root: 2:        -0.46057277        -0.01112602         0.01469910  
Root: 3:        -0.40856534        -0.00259510         0.00636788  
Root: 4:        -0.35125891        -0.00531294         0.01303079  

Iteration:    2   Subspace Size:   23
Root: 1:        -0.46103703        -0.00009542         0.00117631  
Root: 2:        -0.46088854        -0.00031577         0.00226528  
Root: 3:        -0.40864404        -0.00007870         0.00132788  
Root: 4:        -0.35159940        -0.00034048         0.00416746  

Iteration:    3   Subspace Size:   27
Root: 1:        -0.46103919        -0.00000216         0.00017603  
Root: 2:        -0.46089544        -0.00000690         0.00034847  
Root: 3:        -0.40864721        -0.00000317         0.00025655  
Root: 4:        -0.35164438        -0.00004498         0.00109335  

Iteration:    4   Subspace Size:   31
Root: 1:        -0.46103924        -0.00000005         0.00002944  
Root: 2:        -0.46089560        -0.00000015         0.00004778  
Root: 3:        -0.40864733        -0.00000012         0.00004110  
Root: 4:        -0.35164692        -0.00000254         0.00024179  

Iteration:    5   Subspace Size:   35
Root: 1:        -0.46103924        -0.00000000         0.00000442  
Root: 2:        -0.46089560        -0.00000000         0.00000669  
Root: 3:        -0.40864734        -0.00000000         0.00000657  
Root: 4:        -0.35164703        -0.00000011         0.00005284  

Iteration:    6   Subspace Size:   39
Root: 1:        -0.46103924        -0.00000000         0.00000060  Converged
Root: 2:        -0.46089560        -0.00000000         0.00000100  
Root: 3:        -0.40864734        -0.00000000         0.00000103  
Root: 4:        -0.35164704        -0.00000000         0.00001238  

Iteration:    7   Subspace Size:   42
Root: 1:        -0.46103924        -0.00000000         0.00000037  Converged
Root: 2:        -0.46089560        -0.00000000         0.00000011  Converged
Root: 3:        -0.40864734        -0.00000000         0.00000016  Converged
Root: 4:        -0.35164704        -0.00000000         0.00000255  

Iteration:    8   Subspace Size:   43
Root: 1:        -0.46103924        -0.00000000         0.00000037  Converged
Root: 2:        -0.46089560        -0.00000000         0.00000011  Converged
Root: 3:        -0.40864734        -0.00000000         0.00000015  Converged
Root: 4:        -0.35164704        -0.00000000         0.00000059  Converged

Davidson converged in 8 iterations
43 sigma vectors were formed

      Davidson Diagonalization Parameters
-----------------------------------------------
Number of roots to find:                    4
Number of guess vectors:                   15
Maximum subspace size:                    300
Number of vectors to save:                  4
Collapse vectors per root:                  2
Number of CSFs:                          2016
Maximum Davidson iterations:              500
Residual convergence:                 1.0e-06
Orthogonality tolerance:              1.0e-12
Use incremental sigma vectors:             No

Davidson memory usage:  12.58 MB

Guess Vectors:
  64 &  63 :  open  :    -0.556803
  64 &  62 :  open  :    -0.459007
  64 &  61 :  open  :    -0.424082
  63 &  62 :  open  :    -0.395829
  64 &  60 :  open  :    -0.392924
  63 &  61 :  open  :    -0.360904
  64 &  56 :  open  :    -0.345340
  64 &  59 :  open  :    -0.344302
  63 &  60 :  open  :    -0.329747
  64 &  57 :  open  :    -0.325249
  64 &  58 :  open  :    -0.309758
  64 &  55 :  open  :    -0.307561
  64 &  54 :  open  :    -0.295826
  63 &  56 :  open  :    -0.282162
  63 &  59 :  open  :    -0.281125

  Root           Eigenvalue       Energy Change        Residual
-------------------------------------------------------------------
Iteration:    0   Subspace Size:   15
Root: 1:        -0.46211127        -0.46211127         0.03213825  
Root: 2:        -0.35377047        -0.35377047         0.03478728  
Root: 3:        -0.32771480        -0.32771480         0.02616858  
Root: 4:        -0.32110343        -0.32110343         0.03138517  

Iteration:    1   Subspace Size:   19
Root: 1:        -0.46437019        -0.00225892         0.00527131  
Root: 2:        -0.35709643        -0.00332597         0.00753361  
Root: 3:        -0.33016004        -0.00244524         0.00735536  
Root: 4:        -0.32312236        -0.00201893         0.00851259  

Iteration:    2   Subspace Size:   23
Root: 1:        -0.46441973        -0.00004954         0.00063783  
Root: 2:        -0.35722842        -0.00013198         0.00123501  
Root: 3:        -0.33032054        -0.00016050         0.00143214  
Root: 4:        -0.32326064        -0.00013827         0.00151521  

Iteration:    3   Subspace Size:   27
Root: 1:        -0.46442041        -0.00000068         0.00007291  
Root: 2:        -0.35723144        -0.00000302         0.00020558  
Root: 3:        -0.33032613        -0.00000559         0.00028804  
Root: 4:        -0.32326539        -0.00000475         0.00033732  

Iteration:    4   Subspace Size:   31
Root: 1:        -0.46442041        -0.00000001         0.00000776  
Root: 2:        -0.35723152        -0.00000008         0.00003292  
Root: 3:        -0.33032636        -0.00000022         0.00005447  
Root: 4:        -0.32326562        -0.00000023         0.00006336  

Iteration:    5   Subspace Size:   35
Root: 1:        -0.46442041        -0.00000000         0.00000087  Converged
Root: 2:        -0.35723152        -0.00000000         0.00000479  
Root: 3:        -0.33032636        -0.00000001         0.00001108  
Root: 4:        -0.32326563        -0.00000001         0.00001144  

Iteration:    6   Subspace Size:   38
Root: 1:        -0.46442041        -0.00000000         0.00000075  Converged
Root: 2:        -0.35723152        -0.00000000         0.00000093  Converged
Root: 3:        -0.33032636        -0.00000000         0.00000189  
Root: 4:        -0.32326563        -0.00000000         0.00000209  

Iteration:    7   Subspace Size:   40
Root: 1:        -0.46442041        -0.00000000         0.00000073  Converged
Root: 2:        -0.35723152        -0.00000000         0.00000077  Converged
Root: 3:        -0.33032636        -0.00000000         0.00000033  Converged
Root: 4:        -0.32326563        -0.00000000         0.00000043  Converged

Davidson converged in 7 iterations
40 sigma vectors were formed

  Root   Mult.   Total Energy (a.u.)   Ex. Energy (a.u.)     Ex. Energy (eV)     Ex. Energy (nm)        Osc. (a.u.)  
-------------------------------------------------------------------------------------------------------------------
     1  triplet       -779.13921391
     2  singlet       -779.13583273          0.00338118          0.09200649      13475.59498059          0.00000000
     3  singlet       -779.13568909          0.00352482          0.09591510      12926.45495031          0.00000000
     4  singlet       -779.08344083          0.05577308          1.51766239        816.94204089          0.00000000
     5  triplet       -779.03202501          0.10718890          2.91675778        425.07547842          0.03246413
     6  singlet       -779.02644053          0.11277338          3.06871922        404.02595298          0.00000000
     7  triplet       -779.00511986          0.13409405          3.64888416        339.78667284          0.04954787
     8  triplet       -778.99805912          0.14115479          3.84101656        322.79012242          0.76792128

Triplet  1: Largest CI coefficients:
  63  &  64 :  open  :   0.702853
  64  &  63 :  open  :  -0.702853

Singlet  2: Largest CI coefficients:
  63  &  64 :  open  :  -0.687296
  64  &  63 :  open  :  -0.687296
  64  &  64 : closed :   0.183635

Singlet  3: Largest CI coefficients:
  64  &  64 : closed :  -0.969211
  63  &  64 :  open  :  -0.131251
  64  &  63 :  open  :  -0.131251

Singlet  4: Largest CI coefficients:
  63  &  63 : closed :  -0.983398

Triplet  5: Largest CI coefficients:
  62  &  64 :  open  :  -0.689242
  64  &  62 :  open  :   0.689242

Singlet  6: Largest CI coefficients:
  62  &  64 :  open  :  -0.685087
  64  &  62 :  open  :  -0.685087

Triplet  7: Largest CI coefficients:
  62  &  63 :  open  :  -0.691853
  63  &  62 :  open  :   0.691853

Triplet  8: Largest CI coefficients:
  61  &  64 :  open  :   0.672472
  64  &  61 :  open  :  -0.672472
  60  &  64 :  open  :   0.163964
  64  &  60 :  open  :  -0.163964

Singlet state dipole moments:

  Root       Dx         Dy         Dz         |D|  (Debye)
------------------------------------------------------------
     1    -8.6301     0.0002    -0.4612     8.6424
     2    -2.0929     1.2812    -0.6906     2.5492
     3    -8.4674    -0.3385    -0.6532     8.4993
     4    -6.5573     1.0264    -0.9981     6.7118

Triplet state dipole moments:

  Root       Dx         Dy         Dz         |D|  (Debye)
------------------------------------------------------------
     1    -7.3279     0.0653    -0.4894     7.3446
     2    -6.9673     1.0393    -0.9841     7.1128
     3    -9.5364     0.3529    -1.0776     9.6036
     4    -1.9865     1.5029    -0.8424     2.6295

Transition dipole moments between singlet states:

    Transition       Tx         Ty         Tz         |T| (a.u.)
------------------------------------------------------------------
     1 ->    2     0.6737    -0.0204     0.0055     0.6740
     1 ->    3     0.7445     0.0054     0.0010     0.7445
     1 ->    4     2.8068     0.5240    -0.0888     2.8566
     2 ->    3     0.2577     0.0254     0.0039     0.2590
     2 ->    4     0.5681     0.0743    -0.0546     0.5755
     3 ->    4     0.1459    -0.0293    -0.0032     0.1488

Transition dipole moments between triplet states:

    Transition       Tx         Ty         Tz         |T| (a.u.)
------------------------------------------------------------------
     1 ->    2    -2.9071    -0.5142     0.0906     2.9536
     1 ->    3    -0.3523    -0.0420    -0.0585     0.3596
     1 ->    4    -0.4708     0.0184    -0.1084     0.4835
     2 ->    3     0.7035     0.0643     0.0093     0.7065
     2 ->    4    -0.0590     0.0215     0.0218     0.0665
     3 ->    4     0.1811     0.0034     0.0278     0.1833

Magnetic transition dipole moments and rotational strengths:

 Transition      Lx         Ly         Lz       R(len)     R(vel) (a.u.)
------------------------------------------------------------------------
 1 in gcp call
 n=          31
 coors(1) =   -8.96176749189679       -1.32738541992480     
  0.380034740280365     
 coors(2) =   -7.00334509519700       -2.82430558736773     
   1.22601354691234     
 elements:            7           6
 gcp_e =   0.000000000000000E+000
 echo:  F
 pbc:  F
 method =pbeh3c              
 in gcp call
 n=          31
 coors(1) =   -8.96176749189679       -1.32738541992480     
  0.380034740280365     
 coors(2) =   -7.00334509519700       -2.82430558736773     
   1.22601354691234     
 elements:            7           6
 gcp_e =   0.000000000000000E+000
 echo:  F
 pbc:  F
 method =pbeh3c              
 ->    2     0.0010    -0.0848     0.0532    -0.0027     0.0008
 1 ->    3     0.0594     0.1369    -0.0885    -0.0449     0.0048
 1 ->    4    -0.0665     0.3120     0.6595     0.0816    -0.0114

Electric transition quadrupole moments (Cartesian):

 Transition      Qxy        Qxz        Qyz        Qxx        Qyy        Qzz       norm (a.u.)
----------------------------------------------------------------------------------------------
 1 ->    2     0.4830     0.2032    -0.0569     4.2075     0.2034     0.5989     4.2873
 1 ->    3    -0.0195     0.2016    -0.2443     1.0640     0.2261     0.3923     1.1991
 1 ->    4    -1.1180    -0.5864    -0.2739   -12.5281    -0.0619     0.1869    12.5961


Building Xtilde...

Building Z-vector RHS...

 Generating 2nd functional diffs
Solving CPSCF equations
Using DIIS solver

 Iter         Residual      
------  --------------------
    1      4.341400746254
    2      8.341177552179
    3      0.442627004337
    4      0.067247571968
    5      0.037438678754
    6      0.027696374030
    7      0.016459929656
    8      0.005552929857
    9      0.002756622126
   10      0.001741074599
   11      0.000724690291
   12      0.000294214149
   13      0.000219384970
   14      0.000060140206
   15      0.000051692606
   16      0.000011336261
   17      0.000006259308
   18      0.000003163796
   19      0.000001713469
   20      0.000000885170

CPSCF converged

Building X...

Computing grad Generating 2nd functional diffs
 Generating 2nd functional diffs
Building Xtilde...

Building Z-vector RHS...

 Generating 2nd functional diffs
Solving CPSCF equations
Using DIIS solver

 Iter         Residual      
------  --------------------
    1      6.451560932695
    2     12.741202241879
    3      0.400279601009
    4      0.046822209381
    5      0.026963266787
    6      0.012188149751
    7      0.004402770663
    8      0.001854501709
    9      0.001061205798
   10      0.000752612321
   11      0.000572521973
   12      0.000436258141
   13      0.000223572588
   14      0.000095139078
   15      0.000037514982
   16      0.000009323792
   17      0.000006592122
   18      0.000002177855
   19      0.000001306538
   20      0.000000463465

CPSCF converged

Building X...

Computing grad Generating 2nd functional diffs
 Generating 2nd functional diffs
Building Xtilde...

Building Z-vector RHS...

 Generating 2nd functional diffs
Solving CPSCF equations
Using DIIS solver

 Iter         Residual      
------  --------------------
    1      0.581637180108
    2      1.078101274879
    3      0.080179547916
    4      0.021996381034
    5      0.014754088156
    6      0.010677031705
    7      0.006826364227
    8      0.004587916071
    9      0.002125917414
   10      0.001069695609
   11      0.000370007054
   12      0.000193133977
   13      0.000059238928
   14      0.000032468276
   15      0.000013254707
   16      0.000006607624
   17      0.000003187580
   18      0.000001432596
   19      0.000000644971

CPSCF converged

Building X...

 Generating 2nd functional diffs
 Generating 2nd functional diffs
Lower state energy:      -779.1358327313
Upper state energy:      -779.1356890926
Energy difference:          0.0001436387
 Energy calculation finished, energy:  0.000000000E+00

Converting Cartesians to HDLC

Converting Cartesians to HDLC

Converting Cartesians to HDLC
 in dlf_makehessian...
Updating Hessian with the BFGS update, No    13
Testing convergence  in cycle   14
    Energy  0.0000E+00 Target: 1.0000E-05 converged?  yes
  Max step  4.0331E-01 Target: 4.0000E-04 converged?   no
  RMS step  4.3072E-02 Target: 2.6667E-04 converged?   no
  Max grad  1.5441E-02 Target: 1.0000E-04 converged?   no
  RMS grad  3.8832E-03 Target: 6.6667E-05 converged?   no

Converting HDLC to Cartesians
 in gcp call
 n=          31
 coors(1) =   -8.88882463431521       -1.35366905280214     
  0.417104839254817     
 coors(2) =   -6.87903145783637       -2.83827961002665     
   1.15920609746117     
 elements:            7           6
 gcp_e =    1.00000000000000     
 echo:  F
 pbc:  F
 method =pbeh3c              
DFTD Energy:    -0.0207740 hartree
gCP Energy:     0.0538051 hartree
| Total AOs: 314    Total MOs: 296
Setting up the DFT grid...
| time to set the grid = 0.10 s
DFT grid points: 356400 (11496 points/atom)

                      *** Start SCF Iterations ***

 Iter     DIIS Error       Energy change      Electrons        XC Energy           Energy        Time(s)
----------------------------------------------------------------------------------------------------------
Initial temperature is 0.250000
| Skip purify step
|    1     0.0643269830    -778.6609254829   125.9801687618   -64.2956349880    -778.6609254829     2.06  
|    2     0.1891970832      +8.4815212982   126.0000064122   -64.0275558376    -770.1794041847     2.02  
|    3     0.0478173132      -1.3419322952   126.0000041871   -63.8770532669    -771.5213364799     1.95  
|    4     0.0376648978      -0.0812928634   126.0000044816   -63.8557436705    -771.6026293433     1.98  
|    5     0.0150959595      -0.0393396097   126.0000041092   -63.8691081151    -771.6419689531     1.88  
|    6     0.0044828916      -0.0114035710   126.0000041946   -63.8579237924    -771.6533725241     1.87  
|    7     0.0012822276      -0.0009738173   126.0000041758   -63.8588677731    -771.6543463413     1.81  
|    8     0.0005958079      -0.0000729883   126.0000041762   -63.8607084454    -771.6544193297     1.75  
|    9     0.0001764695      -0.0000119766   126.0000041875   -63.8604960409    -771.6544313062     2.04  
|   10     0.0001559761      -0.0000031540   126.0000041987   -63.8604124287    -771.6544344602     1.72  
|   11     0.0000474127      -0.0000014230   126.0000042038   -63.8604225655    -771.6544358832     1.71  
----------------------------------------------------------------------------------------------------------
FINAL ENERGY: -771.6544358832 a.u.
Fractional Occupation Entropy: 0.0000000000
Mermin Free Energy:            -771.6544358832
DISPERSION CONTRIBUTION TO ENERGY: -0.0207739993 a.u.
GCP BSSE CORRECTION: 0.0538051435 a.u.
HOMO-LUMO GAP: 0.620 eV
CENTER OF MASS: {-0.070952, -0.143595, 0.281845} ANGS
DIPOLE MOMENT: {-2.767948, -2.646968, 1.997070} (|D| = 4.319290) DEBYE
Writing out molden info

Running Mulliken population analysis...


  Restricted hh-TDA Parameters
--------------------------------------------
Number of occupied orbitals:            64
Number of virtual orbitals:            232
Number of molecular orbitals:          296
Number of basis functions:             314
Multiplicity of target state:      singlet

 Generating 2nd functional diffs
Reference energy:             -778.6719191011
Number of electrons:           128.0000042699
XC energy:                     -65.1747163704

      Davidson Diagonalization Parameters
-----------------------------------------------
Number of roots to find:                    4
Number of guess vectors:                   15
Maximum subspace size:                    300
Number of vectors to save:                  4
Collapse vectors per root:                  2
Number of CSFs:                          2080
Maximum Davidson iterations:              500
Residual convergence:                 1.0e-06
Orthogonality tolerance:              1.0e-12
Use incremental sigma vectors:             No

Davidson memory usage:  12.89 MB

Guess Vectors:
  64 &  64 : closed :    -0.627909
  64 &  63 :  open  :    -0.561976
  63 &  63 : closed :    -0.496042
  64 &  62 :  open  :    -0.464167
  64 &  61 :  open  :    -0.430399
  64 &  60 :  open  :    -0.400516
  63 &  62 :  open  :    -0.398233
  63 &  61 :  open  :    -0.364465
  64 &  56 :  open  :    -0.349443
  64 &  59 :  open  :    -0.349226
  63 &  60 :  open  :    -0.334582
  64 &  57 :  open  :    -0.329316
  64 &  58 :  open  :    -0.313862
  64 &  55 :  open  :    -0.313096
  64 &  54 :  open  :    -0.306763

  Root           Eigenvalue       Energy Change        Residual
-------------------------------------------------------------------
Iteration:    0   Subspace Size:   15
Root: 1:        -0.46212722        -0.46212722         0.03900109  
Root: 2:        -0.45336923        -0.45336923         0.08546102  
Root: 3:        -0.40591656        -0.40591656         0.04789125  
Root: 4:        -0.35160175        -0.35160175         0.04511608  

Iteration:    1   Subspace Size:   19
Root: 1:        -0.46538802        -0.00326081         0.00737103  
Root: 2:        -0.46502877        -0.01165954         0.01502603  
Root: 3:        -0.41070644        -0.00478989         0.00973220  
Root: 4:        -0.35687809        -0.00527634         0.01247088  

Iteration:    2   Subspace Size:   23
Root: 1:        -0.46548718        -0.00009915         0.00125995  
Root: 2:        -0.46535635        -0.00032758         0.00231423  
Root: 3:        -0.41090135        -0.00019491         0.00174166  
Root: 4:        -0.35720463        -0.00032654         0.00273175  

Iteration:    3   Subspace Size:   27
Root: 1:        -0.46548967        -0.00000250         0.00016424  
Root: 2:        -0.46536362        -0.00000727         0.00032014  
Root: 3:        -0.41090730        -0.00000595         0.00037049  
Root: 4:        -0.35722181        -0.00001717         0.00075624  

Iteration:    4   Subspace Size:   31
Root: 1:        -0.46548971        -0.00000004         0.00002143  
Root: 2:        -0.46536375        -0.00000013         0.00004594  
Root: 3:        -0.41090759        -0.00000028         0.00006043  
Root: 4:        -0.35722288        -0.00000107         0.00013934  

Iteration:    5   Subspace Size:   35
Root: 1:        -0.46548971        -0.00000000         0.00000297  
Root: 2:        -0.46536375        -0.00000000         0.00000634  
Root: 3:        -0.41090759        -0.00000001         0.00001026  
Root: 4:        -0.35722292        -0.00000004         0.00002842  

Iteration:    6   Subspace Size:   39
Root: 1:        -0.46548971        -0.00000000         0.00000045  Converged
Root: 2:        -0.46536375        -0.00000000         0.00000094  Converged
Root: 3:        -0.41090759        -0.00000000         0.00000182  
Root: 4:        -0.35722292        -0.00000000         0.00000557  

Iteration:    7   Subspace Size:   41
Root: 1:        -0.46548971        -0.00000000         0.00000042  Converged
Root: 2:        -0.46536375        -0.00000000         0.00000092  Converged
Root: 3:        -0.41090759        -0.00000000         0.00000028  Converged
Root: 4:        -0.35722292        -0.00000000         0.00000118  

Iteration:    8   Subspace Size:   42
Root: 1:        -0.46548971        -0.00000000         0.00000042  Converged
Root: 2:        -0.46536375        -0.00000000         0.00000092  Converged
Root: 3:        -0.41090759        -0.00000000         0.00000026  Converged
Root: 4:        -0.35722292        -0.00000000         0.00000026  Converged

Davidson converged in 8 iterations
42 sigma vectors were formed

      Davidson Diagonalization Parameters
-----------------------------------------------
Number of roots to find:                    4
Number of guess vectors:                   15
Maximum subspace size:                    300
Number of vectors to save:                  4
Collapse vectors per root:                  2
Number of CSFs:                          2016
Maximum Davidson iterations:              500
Residual convergence:                 1.0e-06
Orthogonality tolerance:              1.0e-12
Use incremental sigma vectors:             No

Davidson memory usage:  12.58 MB

Guess Vectors:
  64 &  63 :  open  :    -0.561976
  64 &  62 :  open  :    -0.464167
  64 &  61 :  open  :    -0.430399
  64 &  60 :  open  :    -0.400516
  63 &  62 :  open  :    -0.398233
  63 &  61 :  open  :    -0.364465
  64 &  56 :  open  :    -0.349443
  64 &  59 :  open  :    -0.349226
  63 &  60 :  open  :    -0.334582
  64 &  57 :  open  :    -0.329316
  64 &  58 :  open  :    -0.313862
  64 &  55 :  open  :    -0.313096
  64 &  54 :  open  :    -0.306763
  63 &  56 :  open  :    -0.283510
  63 &  59 :  open  :    -0.283292

  Root           Eigenvalue       Energy Change        Residual
-------------------------------------------------------------------
Iteration:    0   Subspace Size:   15
Root: 1:        -0.46565516        -0.46565516         0.03263033  
Root: 2:        -0.35825846        -0.35825846         0.03518493  
Root: 3:        -0.33028990        -0.33028990         0.02647561  
Root: 4:        -0.32710283        -0.32710283         0.03087180  

Iteration:    1   Subspace Size:   19
Root: 1:        -0.46799998        -0.00234482         0.00532536  
Root: 2:        -0.36168065        -0.00342219         0.00776187  
Root: 3:        -0.33281913        -0.00252923         0.00739390  
Root: 4:        -0.32903954        -0.00193671         0.00834799  

Iteration:    2   Subspace Size:   23
Root: 1:        -0.46805022        -0.00005024         0.00065039  
Root: 2:        -0.36182000        -0.00013935         0.00126243  
Root: 3:        -0.33298177        -0.00016264         0.00143212  
Root: 4:        -0.32917091        -0.00013137         0.00150573  

Iteration:    3   Subspace Size:   27
Root: 1:        -0.46805092        -0.00000070         0.00007449  
Root: 2:        -0.36182312        -0.00000313         0.00021068  
Root: 3:        -0.33298739        -0.00000562         0.00029044  
Root: 4:        -0.32917558        -0.00000468         0.00032445  

Iteration:    4   Subspace Size:   31
Root: 1:        -0.46805093        -0.00000001         0.00000792  
Root: 2:        -0.36182321        -0.00000008         0.00003322  
Root: 3:        -0.33298763        -0.00000024         0.00005738  
Root: 4:        -0.32917580        -0.00000021         0.00005986  

Iteration:    5   Subspace Size:   35
Root: 1:        -0.46805093        -0.00000000         0.00000085  Converged
Root: 2:        -0.36182321        -0.00000000         0.00000481  
Root: 3:        -0.33298764        -0.00000001         0.00001129  
Root: 4:        -0.32917580        -0.00000001         0.00001060  

Iteration:    6   Subspace Size:   38
Root: 1:        -0.46805093        -0.00000000         0.00000078  Converged
Root: 2:        -0.36182321        -0.00000000         0.00000090  Converged
Root: 3:        -0.33298764        -0.00000000         0.00000174  
Root: 4:        -0.32917580        -0.00000000         0.00000203  

Iteration:    7   Subspace Size:   40
Root: 1:        -0.46805093        -0.00000000         0.00000074  Converged
Root: 2:        -0.36182321        -0.00000000         0.00000080  Converged
Root: 3:        -0.33298764        -0.00000000         0.00000026  Converged
Root: 4:        -0.32917580        -0.00000000         0.00000038  Converged

Davidson converged in 7 iterations
40 sigma vectors were formed

  Root   Mult.   Total Energy (a.u.)   Ex. Energy (a.u.)     Ex. Energy (eV)     Ex. Energy (nm)        Osc. (a.u.)  
-------------------------------------------------------------------------------------------------------------------
     1  triplet       -779.13997003
     2  singlet       -779.13740881          0.00256122          0.06969433      17789.71334260          0.00000000
     3  singlet       -779.13728285          0.00268718          0.07312190      16955.82648218          0.00000000
     4  singlet       -779.08282669          0.05714334          1.55494911        797.35227477          0.00000000
     5  triplet       -779.03374231          0.10622772          2.89060292        428.92166180          0.00264919
     6  singlet       -779.02914202          0.11082801          3.01578317        411.11782106          0.00000000
     7  triplet       -779.00490674          0.13506329          3.67525858        337.34829278          0.01575299
     8  triplet       -779.00109490          0.13887513          3.77898388        328.08877859          0.72888796

Triplet  1: Largest CI coefficients:
  63  &  64 :  open  :  -0.702657
  64  &  63 :  open  :   0.702657

Singlet  2: Largest CI coefficients:
  63  &  64 :  open  :   0.673578
  64  &  63 :  open  :   0.673578
  64  &  64 : closed :   0.268837

Singlet  3: Largest CI coefficients:
  64  &  64 : closed :   0.949294
  63  &  64 :  open  :  -0.191811
  64  &  63 :  open  :  -0.191811

Singlet  4: Largest CI coefficients:
  63  &  63 : closed :  -0.985734

Triplet  5: Largest CI coefficients:
  62  &  64 :  open  :  -0.689818
  64  &  62 :  open  :   0.689818

Singlet  6: Largest CI coefficients:
  62  &  64 :  open  :   0.685933
  64  &  62 :  open  :   0.685933

Triplet  7: Largest CI coefficients:
  62  &  63 :  open  :   0.692351
  63  &  62 :  open  :  -0.692351

Triplet  8: Largest CI coefficients:
  61  &  64 :  open  :  -0.676370
  64  &  61 :  open  :   0.676370
  60  &  64 :  open  :  -0.161686
  64  &  60 :  open  :   0.161686

Singlet state dipole moments:

  Root       Dx         Dy         Dz         |D|  (Debye)
------------------------------------------------------------
     1    -8.0449     0.1151    -0.5188     8.0625
     2    -2.7945     1.3360    -0.9676     3.2451
     3    -7.9465    -0.3498    -0.5228     7.9714
     4    -6.9637     0.9541    -1.0945     7.1134

Triplet state dipole moments:

  Root       Dx         Dy         Dz         |D|  (Debye)
------------------------------------------------------------
     1    -7.1638     0.1159    -0.5574     7.1864
     2    -7.1742     0.9760    -1.0950     7.3226
     3    -9.4291     0.2524    -1.0092     9.4863
     4    -1.8760     1.4939    -0.9454     2.5778

Transition dipole moments between singlet states:

    Transition       Tx         Ty         Tz         |T| (a.u.)
------------------------------------------------------------------
     1 ->    2    -0.1718     0.0876    -0.0144     0.1934
     1 ->    3     0.4173     0.0112    -0.0262     0.4183
     1 ->    4     2.7535     0.5293    -0.1038     2.8058
     2 ->    3    -0.1712    -0.0199     0.0097     0.1727
     2 ->    4    -0.8239    -0.1675     0.0880     0.8453
     3 ->    4     0.1000    -0.0176    -0.0068     0.1017

Transition dipole moments between triplet states:

    Transition       Tx         Ty         Tz         |T| (a.u.)
------------------------------------------------------------------
     1 ->    2     2.8957     0.5380    -0.1201     2.9477
     1 ->    3     0.3119     0.0007     0.0733     0.3204
     1 ->    4    -0.5064     0.0014    -0.1057     0.5173
     2 ->    3     0.4048     0.0514    -0.0122     0.4082
     2 ->    4     0.0985    -0.0048    -0.0285     0.1027
     3 ->    4    -0.2180    -0.0130    -0.0239     0.2197

Magnetic transition dipole moments and rotational strengths:

 Transition      Lx         Ly         Lz       R(len)     R(vel) (a.u.)
------------------------------------------------------------------------
 1 in gcp call
 n=          31
 coors(1) =   -8.88882463431521       -1.35366905280214     
  0.417104839254817     
 coors(2) =   -6.87903145783637       -2.83827961002665     
   1.15920609746117     
 elements:            7           6
 gcp_e =   0.000000000000000E+000
 echo:  F
 pbc:  F
 method =pbeh3c              
 in gcp call
 n=          31
 coors(1) =   -8.88882463431521       -1.35366905280214     
  0.417104839254817     
 coors(2) =   -6.87903145783637       -2.83827961002665     
   1.15920609746117     
 elements:            7           6
 gcp_e =   0.000000000000000E+000
 echo:  F
 pbc:  F
 method =pbeh3c              
 ->    2     0.0113     0.0640    -0.0982    -0.0051     0.0007
 1 ->    3     0.0685     0.1154    -0.1291    -0.0333     0.0041
 1 ->    4    -0.1058     0.3154     0.7060     0.1975    -0.0334

Electric transition quadrupole moments (Cartesian):

 Transition      Qxy        Qxz        Qyz        Qxx        Qyy        Qzz       norm (a.u.)
----------------------------------------------------------------------------------------------
 1 ->    2    -0.8032    -0.1840    -0.0298    -6.0292    -0.1651    -0.6200     6.1190
 1 ->    3     0.1039     0.0677    -0.2489     0.5102     0.1787     0.3466     0.6998
 1 ->    4    -1.2011    -0.4786    -0.3044   -11.9378    -0.0581     0.2275    12.0137


Building Xtilde...

Building Z-vector RHS...

 Generating 2nd functional diffs
Solving CPSCF equations
Using DIIS solver

 Iter         Residual      
------  --------------------
    1      4.271495959290
    2      7.909236716717
    3      0.423587449309
    4      0.049736222590
    5      0.019884868802
    6      0.014014227574
    7      0.008888895245
    8      0.004422355695
    9      0.002950645821
   10      0.002063321890
   11      0.001183977987
   12      0.000471711490
   13      0.000316217222
   14      0.000074150741
   15      0.000063595379
   16      0.000013314414
   17      0.000007656707
   18      0.000004218090
   19      0.000002296972
   20      0.000001228757
   21      0.000000538742

CPSCF converged

Building X...

Computing grad Generating 2nd functional diffs
 Generating 2nd functional diffs
Building Xtilde...

Building Z-vector RHS...

 Generating 2nd functional diffs
Solving CPSCF equations
Using DIIS solver

 Iter         Residual      
------  --------------------
    1      6.249013150911
    2     11.841257514542
    3      0.430944947717
    4      0.042787348615
    5      0.025363163697
    6      0.010994372064
    7      0.004363710810
    8      0.001991784327
    9      0.001308547859
   10      0.000658256437
   11      0.000461473757
   12      0.000372013017
   13      0.000235255955
   14      0.000107903842
   15      0.000046254848
   16      0.000018567197
   17      0.000012517448
   18      0.000003050264
   19      0.000001925370
   20      0.000000748739

CPSCF converged

Building X...

Computing grad Generating 2nd functional diffs
 Generating 2nd functional diffs
Building Xtilde...

Building Z-vector RHS...

 Generating 2nd functional diffs
Solving CPSCF equations
Using DIIS solver

 Iter         Residual      
------  --------------------
    1      0.710016136524
    2      1.338697141536
    3      0.060511314431
    4      0.013362223462
    5      0.011429553349
    6      0.006239520221
    7      0.004033235691
    8      0.002983189042
    9      0.001605540785
   10      0.000992846337
   11      0.000411530281
   12      0.000226285312
   13      0.000140853722
   14      0.000031036199
   15      0.000014689377
   16      0.000005372764
   17      0.000002845408
   18      0.000001632280
   19      0.000000797146

CPSCF converged

Building X...

 Generating 2nd functional diffs
 Generating 2nd functional diffs
Lower state energy:      -779.1374088126
Upper state energy:      -779.1372828519
Energy difference:          0.0001259607
 Energy calculation finished, energy:  0.000000000E+00

Converting Cartesians to HDLC

Converting Cartesians to HDLC

Converting Cartesians to HDLC
 in dlf_makehessian...
Updating Hessian with the BFGS update, No    14
Testing convergence  in cycle   15
    Energy  0.0000E+00 Target: 1.0000E-05 converged?  yes
  Max step  1.2559E-01 Target: 4.0000E-04 converged?   no
  RMS step  1.6880E-02 Target: 2.6667E-04 converged?   no
  Max grad  2.8947E-02 Target: 1.0000E-04 converged?   no
  RMS grad  5.5548E-03 Target: 6.6667E-05 converged?   no

Converting HDLC to Cartesians
 in gcp call
 n=          31
 coors(1) =   -8.88852614171963       -1.35640491914613     
  0.421459527313346     
 coors(2) =   -6.87994564528454       -2.86078375679011     
   1.12849959174301     
 elements:            7           6
 gcp_e =    1.00000000000000     
 echo:  F
 pbc:  F
 method =pbeh3c              
DFTD Energy:    -0.0207574 hartree
gCP Energy:     0.0537965 hartree
| Total AOs: 314    Total MOs: 296
Setting up the DFT grid...
| time to set the grid = 0.09 s
DFT grid points: 356405 (11496 points/atom)

                      *** Start SCF Iterations ***

 Iter     DIIS Error       Energy change      Electrons        XC Energy           Energy        Time(s)
----------------------------------------------------------------------------------------------------------
Initial temperature is 0.250000
| Skip purify step
|    1     0.0642472285    -778.6648115010   125.9933856879   -64.2980761763    -778.6648115010     2.04  
|    2     0.1873658375      +8.5390707044   126.0000121675   -64.0318317072    -770.1257407966     2.00  
|    3     0.0513161077      -1.3806697636   126.0000089412   -63.8808525666    -771.5064105602     2.01  
|    4     0.0406756644      -0.0855535642   126.0000089095   -63.8600846330    -771.5919641244     1.96  
|    5     0.0186781788      -0.0424424726   126.0000085163   -63.8705757112    -771.6344065970     1.92  
|    6     0.0051745908      -0.0173939062   126.0000084486   -63.8595884836    -771.6518005032     1.90  
|    7     0.0013985834      -0.0017129559   126.0000084140   -63.8598912821    -771.6535134591     1.92  
|    8     0.0005688984      -0.0001017828   126.0000084122   -63.8617344710    -771.6536152419     1.76  
|    9     0.0001758908      -0.0000137874   126.0000084240   -63.8614504579    -771.6536290293     2.10  
|   10     0.0001497471      -0.0000025421   126.0000084344   -63.8613422519    -771.6536315714     1.76  
|   11     0.0000367847      -0.0000010175   126.0000084378   -63.8613648108    -771.6536325889     1.71  
----------------------------------------------------------------------------------------------------------
FINAL ENERGY: -771.6536325889 a.u.
Fractional Occupation Entropy: 0.0000000000
Mermin Free Energy:            -771.6536325889
DISPERSION CONTRIBUTION TO ENERGY: -0.0207574082 a.u.
GCP BSSE CORRECTION: 0.0537965377 a.u.
HOMO-LUMO GAP: 0.648 eV
CENTER OF MASS: {-0.070030, -0.144200, 0.279197} ANGS
DIPOLE MOMENT: {-2.791258, -2.585933, 2.034909} (|D| = 4.314977) DEBYE
Writing out molden info

Running Mulliken population analysis...


  Restricted hh-TDA Parameters
--------------------------------------------
Number of occupied orbitals:            64
Number of virtual orbitals:            232
Number of molecular orbitals:          296
Number of basis functions:             314
Multiplicity of target state:      singlet

 Generating 2nd functional diffs
Reference energy:             -778.6707638882
Number of electrons:           128.0000085728
XC energy:                     -65.1756781393

      Davidson Diagonalization Parameters
-----------------------------------------------
Number of roots to find:                    4
Number of guess vectors:                   15
Maximum subspace size:                    300
Number of vectors to save:                  4
Collapse vectors per root:                  2
Number of CSFs:                          2080
Maximum Davidson iterations:              500
Residual convergence:                 1.0e-06
Orthogonality tolerance:              1.0e-12
Use incremental sigma vectors:             No

Davidson memory usage:  12.89 MB

Guess Vectors:
  64 &  64 : closed :    -0.631644
  64 &  63 :  open  :    -0.563799
  63 &  63 : closed :    -0.495954
  64 &  62 :  open  :    -0.466347
  64 &  61 :  open  :    -0.432566
  64 &  60 :  open  :    -0.404227
  63 &  62 :  open  :    -0.398502
  63 &  61 :  open  :    -0.364721
  64 &  59 :  open  :    -0.350867
  64 &  56 :  open  :    -0.350812
  63 &  60 :  open  :    -0.336382
  64 &  57 :  open  :    -0.331246
  64 &  58 :  open  :    -0.315856
  64 &  55 :  open  :    -0.315249
  64 &  54 :  open  :    -0.309865

  Root           Eigenvalue       Energy Change        Residual
-------------------------------------------------------------------
Iteration:    0   Subspace Size:   15
Root: 1:        -0.46421577        -0.46421577         0.03868736  
Root: 2:        -0.45537426        -0.45537426         0.08616249  
Root: 3:        -0.40610699        -0.40610699         0.04777056  
Root: 4:        -0.35345344        -0.35345344         0.04460086  

Iteration:    1   Subspace Size:   19
Root: 1:        -0.46742746        -0.00321169         0.00731309  
Root: 2:        -0.46716992        -0.01179566         0.01506735  
Root: 3:        -0.41090607        -0.00479908         0.00980284  
Root: 4:        -0.35863244        -0.00517900         0.01216193  

Iteration:    2   Subspace Size:   23
Root: 1:        -0.46753719        -0.00010973         0.00190494  
Root: 2:        -0.46748568        -0.00031576         0.00181694  
Root: 3:        -0.41110351        -0.00019744         0.00175629  
Root: 4:        -0.35894400        -0.00031156         0.00259929  

Iteration:    3   Subspace Size:   27
Root: 1:        -0.46754236        -0.00000517         0.00027797  
Root: 2:        -0.46749020        -0.00000452         0.00022710  
Root: 3:        -0.41110957        -0.00000606         0.00037642  
Root: 4:        -0.35895928        -0.00001528         0.00072043  

Iteration:    4   Subspace Size:   31
Root: 1:        -0.46754245        -0.00000010         0.00004011  
Root: 2:        -0.46749027        -0.00000007         0.00003018  
Root: 3:        -0.41110986        -0.00000029         0.00006094  
Root: 4:        -0.35896025        -0.00000097         0.00013123  

Iteration:    5   Subspace Size:   35
Root: 1:        -0.46754245        -0.00000000         0.00000548  
Root: 2:        -0.46749027        -0.00000000         0.00000408  
Root: 3:        -0.41110987        -0.00000001         0.00001038  
Root: 4:        -0.35896028        -0.00000003         0.00002599  

Iteration:    6   Subspace Size:   39
Root: 1:        -0.46754245        -0.00000000         0.00000080  Converged
Root: 2:        -0.46749027        -0.00000000         0.00000062  Converged
Root: 3:        -0.41110987        -0.00000000         0.00000186  
Root: 4:        -0.35896029        -0.00000000         0.00000503  

Iteration:    7   Subspace Size:   41
Root: 1:        -0.46754245        -0.00000000         0.00000078  Converged
Root: 2:        -0.46749027        -0.00000000         0.00000059  Converged
Root: 3:        -0.41110987        -0.00000000         0.00000028  Converged
Root: 4:        -0.35896029        -0.00000000         0.00000106  

Iteration:    8   Subspace Size:   42
Root: 1:        -0.46754245        -0.00000000         0.00000078  Converged
Root: 2:        -0.46749027        -0.00000000         0.00000059  Converged
Root: 3:        -0.41110987        -0.00000000         0.00000026  Converged
Root: 4:        -0.35896029        -0.00000000         0.00000024  Converged

Davidson converged in 8 iterations
42 sigma vectors were formed

      Davidson Diagonalization Parameters
-----------------------------------------------
Number of roots to find:                    4
Number of guess vectors:                   15
Maximum subspace size:                    300
Number of vectors to save:                  4
Collapse vectors per root:                  2
Number of CSFs:                          2016
Maximum Davidson iterations:              500
Residual convergence:                 1.0e-06
Orthogonality tolerance:              1.0e-12
Use incremental sigma vectors:             No

Davidson memory usage:  12.58 MB

Guess Vectors:
  64 &  63 :  open  :    -0.563799
  64 &  62 :  open  :    -0.466347
  64 &  61 :  open  :    -0.432566
  64 &  60 :  open  :    -0.404227
  63 &  62 :  open  :    -0.398502
  63 &  61 :  open  :    -0.364721
  64 &  59 :  open  :    -0.350867
  64 &  56 :  open  :    -0.350812
  63 &  60 :  open  :    -0.336382
  64 &  57 :  open  :    -0.331246
  64 &  58 :  open  :    -0.315856
  64 &  55 :  open  :    -0.315249
  64 &  54 :  open  :    -0.309865
  63 &  59 :  open  :    -0.283022
  63 &  56 :  open  :    -0.282967

  Root           Eigenvalue       Energy Change        Residual
-------------------------------------------------------------------
Iteration:    0   Subspace Size:   15
Root: 1:        -0.46745249        -0.46745249         0.03258540  
Root: 2:        -0.35973927        -0.35973927         0.03524383  
Root: 3:        -0.33083048        -0.33083048         0.02642346  
Root: 4:        -0.32895174        -0.32895174         0.03078868  

Iteration:    1   Subspace Size:   19
Root: 1:        -0.46979018        -0.00233769         0.00530386  
Root: 2:        -0.36317241        -0.00343314         0.00783410  
Root: 3:        -0.33334290        -0.00251241         0.00744287  
Root: 4:        -0.33086623        -0.00191449         0.00833618  

Iteration:    2   Subspace Size:   23
Root: 1:        -0.46983985        -0.00004967         0.00064496  
Root: 2:        -0.36331391        -0.00014149         0.00126424  
Root: 3:        -0.33350812        -0.00016523         0.00142963  
Root: 4:        -0.33099644        -0.00013020         0.00149188  

Iteration:    3   Subspace Size:   27
Root: 1:        -0.46984054        -0.00000069         0.00007355  
Root: 2:        -0.36331701        -0.00000311         0.00021014  
Root: 3:        -0.33351374        -0.00000561         0.00028831  
Root: 4:        -0.33100101        -0.00000458         0.00031969  

Iteration:    4   Subspace Size:   31
Root: 1:        -0.46984054        -0.00000001         0.00000777  
Root: 2:        -0.36331709        -0.00000008         0.00003288  
Root: 3:        -0.33351397        -0.00000024         0.00005765  
Root: 4:        -0.33100122        -0.00000021         0.00005784  

Iteration:    5   Subspace Size:   35
Root: 1:        -0.46984054        -0.00000000         0.00000083  Converged
Root: 2:        -0.36331710        -0.00000000         0.00000479  
Root: 3:        -0.33351398        -0.00000001         0.00001122  
Root: 4:        -0.33100122        -0.00000001         0.00001001  

Iteration:    6   Subspace Size:   38
Root: 1:        -0.46984054        -0.00000000         0.00000076  Converged
Root: 2:        -0.36331710        -0.00000000         0.00000089  Converged
Root: 3:        -0.33351398        -0.00000000         0.00000172  
Root: 4:        -0.33100122        -0.00000000         0.00000195  

Iteration:    7   Subspace Size:   40
Root: 1:        -0.46984054        -0.00000000         0.00000073  Converged
Root: 2:        -0.36331710        -0.00000000         0.00000081  Converged
Root: 3:        -0.33351398        -0.00000000         0.00000027  Converged
Root: 4:        -0.33100122        -0.00000000         0.00000035  Converged

Davidson converged in 7 iterations
40 sigma vectors were formed

  Root   Mult.   Total Energy (a.u.)   Ex. Energy (a.u.)     Ex. Energy (eV)     Ex. Energy (nm)        Osc. (a.u.)  
-------------------------------------------------------------------------------------------------------------------
     1  triplet       -779.14060443
     2  singlet       -779.13830634          0.00229809          0.06253421      19826.62148969          0.00000000
     3  singlet       -779.13825416          0.00235028          0.06395425      19386.39151890          0.00000000
     4  singlet       -779.08187376          0.05873068          1.59814274        775.80191966          0.00000000
     5  triplet       -779.03408098          0.10652345          2.89865003        427.73090696          0.02604422
     6  singlet       -779.02972417          0.11088026          3.01720485        410.92410582          0.00000000
     7  triplet       -779.00427787          0.13632656          3.70963387        334.22225750          0.00411327
     8  triplet       -779.00176511          0.13883932          3.77800955        328.17339167          0.27794850

Triplet  1: Largest CI coefficients:
  63  &  64 :  open  :  -0.702604
  64  &  63 :  open  :   0.702604

Singlet  2: Largest CI coefficients:
  64  &  64 : closed :   0.811685
  63  &  64 :  open  :  -0.399212
  64  &  63 :  open  :  -0.399212

Singlet  3: Largest CI coefficients:
  63  &  64 :  open  :   0.575790
  64  &  63 :  open  :   0.575790
  64  &  64 : closed :   0.561239

Singlet  4: Largest CI coefficients:
  63  &  63 : closed :  -0.986172

Triplet  5: Largest CI coefficients:
  62  &  64 :  open  :  -0.689946
  64  &  62 :  open  :   0.689946

Singlet  6: Largest CI coefficients:
  62  &  64 :  open  :   0.686074
  64  &  62 :  open  :   0.686074

Triplet  7: Largest CI coefficients:
  62  &  63 :  open  :   0.692217
  63  &  62 :  open  :  -0.692217

Triplet  8: Largest CI coefficients:
  61  &  64 :  open  :  -0.676432
  64  &  61 :  open  :   0.676432
  60  &  64 :  open  :  -0.167075
  64  &  60 :  open  :   0.167075

Singlet state dipole moments:

  Root       Dx         Dy         Dz         |D|  (Debye)
------------------------------------------------------------
     1    -3.5424     0.9992    -0.9624     3.8043
     2    -7.3657     0.3556    -0.5925     7.3981
     3    -8.0586    -0.3932    -0.4728     8.0820
     4    -6.9082     0.9405    -1.1364     7.0639

Triplet state dipole moments:

  Root       Dx         Dy         Dz         |D|  (Debye)
------------------------------------------------------------
     1    -7.2567     0.0520    -0.5599     7.2784
     2    -7.0540     0.9643    -1.1443     7.2110
     3    -9.4668     0.2231    -1.0009     9.5222
     4    -1.7811     1.5217    -1.0055     2.5493

Transition dipole moments between singlet states:

    Transition       Tx         Ty         Tz         |T| (a.u.)
------------------------------------------------------------------
     1 ->    2     0.5577     0.2243    -0.0734     0.6056
     1 ->    3    -0.2100    -0.0218     0.0259     0.2127
     1 ->    4    -1.6933    -0.3463     0.1257     1.7329
     2 ->    3     0.2447     0.0083    -0.0314     0.2468
     2 ->    4     2.3453     0.4359    -0.0630     2.3863
     3 ->    4     0.0690    -0.0148    -0.0087     0.0711

Transition dipole moments between triplet states:

    Transition       Tx         Ty         Tz         |T| (a.u.)
------------------------------------------------------------------
     1 ->    2     2.9064     0.5382    -0.1212     2.9583
     1 ->    3     0.2915    -0.0195     0.0832     0.3037
     1 ->    4    -0.5194    -0.0081    -0.1035     0.5297
     2 ->    3     0.2893     0.0447    -0.0190     0.2933
     2 ->    4     0.1016     0.0025    -0.0329     0.1068
     3 ->    4    -0.2359    -0.0176    -0.0223     0.2376

Magnetic transition dipole moments and rotational strengths:

 Transition      Lx         Ly         Lz       R(len)     R(vel) (a.u.)
------------------------------------------------------------------------
 1 in gcp call
 n=          31
 coors(1) =   -8.88852614171963       -1.35640491914613     
  0.421459527313346     
 coors(2) =   -6.87994564528454       -2.86078375679011     
   1.12849959174301     
 elements:            7           6
 gcp_e =   0.000000000000000E+000
 echo:  F
 pbc:  F
 method =pbeh3c              
 in gcp call
 n=          31
 coors(1) =   -8.88852614171963       -1.35640491914613     
  0.421459527313346     
 coors(2) =   -6.87994564528454       -2.86078375679011     
   1.12849959174301     
 elements:            7           6
 gcp_e =   0.000000000000000E+000
 echo:  F
 pbc:  F
 method =pbeh3c              
 ->    2    -0.0137    -0.0556     0.1131     0.0284     0.0005
 1 ->    3    -0.0323    -0.0616     0.0766    -0.0101     0.0009
 1 ->    4    -0.2020    -0.4215    -0.1180    -0.4731     0.0947

Electric transition quadrupole moments (Cartesian):

 Transition      Qxy        Qxz        Qyz        Qxx        Qyy        Qzz       norm (a.u.)
----------------------------------------------------------------------------------------------
 1 ->    2    -1.3641    -0.2791    -0.3536   -10.9896    -0.1631    -0.5948    11.1002
 1 ->    3     0.0110    -0.0167     0.1745     0.4476    -0.0702    -0.1634     0.5127
 1 ->    4     0.0709     0.4612     0.1962     4.9748    -0.3126    -0.2914     5.0187


Building Xtilde...

Building Z-vector RHS...

 Generating 2nd functional diffs
Solving CPSCF equations
Using DIIS solver

 Iter         Residual      
------  --------------------
    1      5.589967783886
    2     10.485334055152
    3      0.415113179309
    4      0.041187977263
    5      0.023432896188
    6      0.011213934514
    7      0.005890385064
    8      0.003176520178
    9      0.002463224482
   10      0.001502775117
   11      0.001205030345
   12      0.000799538693
   13      0.000407204610
   14      0.000142112847
   15      0.000060076395
   16      0.000022082698
   17      0.000012314325
   18      0.000004723361
   19      0.000002647854
   20      0.000000887629

CPSCF converged

Building X...

Computing grad Generating 2nd functional diffs
 Generating 2nd functional diffs
Building Xtilde...

Building Z-vector RHS...

 Generating 2nd functional diffs
Solving CPSCF equations
Using DIIS solver

 Iter         Residual      
------  --------------------
    1      4.834187237942
    2      8.954272143859
    3      0.442926545454
    4      0.044268548806
    5      0.016318458953
    6      0.009697701540
    7      0.004723917486
    8      0.002252197894
    9      0.001510643554
   10      0.001197325235
   11      0.001042293771
   12      0.000706254538
   13      0.000422649901
   14      0.000119582122
   15      0.000067432195
   16      0.000018987351
   17      0.000013802625
   18      0.000004958076
   19      0.000002320770
   20      0.000001576098
   21      0.000000618911

CPSCF converged

Building X...

Computing grad Generating 2nd functional diffs
 Generating 2nd functional diffs
Building Xtilde...

Building Z-vector RHS...

 Generating 2nd functional diffs
Solving CPSCF equations
Using DIIS solver

 Iter         Residual      
------  --------------------
    1      1.245025490180
    2      2.347134677969
    3      0.076547424419
    4      0.012845880140
    5      0.009593052416
    6      0.005489719128
    7      0.004184153517
    8      0.002990863752
    9      0.001575728936
   10      0.000856200182
   11      0.000502609350
   12      0.000270721632
   13      0.000104462874
   14      0.000032970647
   15      0.000016177421
   16      0.000007268744
   17      0.000003020367
   18      0.000001596288
   19      0.000000737396

CPSCF converged

Building X...

 Generating 2nd functional diffs
 Generating 2nd functional diffs
Lower state energy:      -779.1383063415
Upper state energy:      -779.1382541561
Energy difference:          0.0000521855
 Energy calculation finished, energy:  0.000000000E+00

Converting Cartesians to HDLC

Converting Cartesians to HDLC

Converting Cartesians to HDLC
 in dlf_makehessian...
Updating Hessian with the BFGS update, No    15
Testing convergence  in cycle   16
    Energy  0.0000E+00 Target: 1.0000E-05 converged?  yes
  Max step  7.1378E-02 Target: 4.0000E-04 converged?   no
  RMS step  1.2018E-02 Target: 2.6667E-04 converged?   no
  Max grad  2.7883E-02 Target: 1.0000E-04 converged?   no
  RMS grad  5.4119E-03 Target: 6.6667E-05 converged?   no

Converting HDLC to Cartesians
 in gcp call
 n=          31
 coors(1) =   -8.91821677424799       -1.34854569865432     
  0.415620784534816     
 coors(2) =   -6.93516187849344       -2.90725626215531     
   1.07972632131354     
 elements:            7           6
 gcp_e =    1.00000000000000     
 echo:  F
 pbc:  F
 method =pbeh3c              
DFTD Energy:    -0.0207073 hartree
gCP Energy:     0.0536595 hartree
| Total AOs: 314    Total MOs: 296
Setting up the DFT grid...
| time to set the grid = 0.11 s
DFT grid points: 356417 (11497 points/atom)

                      *** Start SCF Iterations ***

 Iter     DIIS Error       Energy change      Electrons        XC Energy           Energy        Time(s)
----------------------------------------------------------------------------------------------------------
Initial temperature is 0.250000
| Skip purify step
|    1     0.0643191195    -778.6652057414   125.9875057644   -64.2973032642    -778.6652057414     2.10  
|    2     0.1958132467      +8.5850026712   126.0000160861   -64.0425423850    -770.0802030702     1.99  
|    3     0.0550785192      -1.4225608090   126.0000123377   -63.8851593244    -771.5027638792     1.95  
|    4     0.0365305179      -0.0856061163   126.0000121555   -63.8635266377    -771.5883699955     1.88  
|    5     0.0189616904      -0.0445963811   126.0000117476   -63.8741049411    -771.6329663766     1.85  
|    6     0.0047673771      -0.0163903191   126.0000116412   -63.8624989480    -771.6493566958     1.87  
|    7     0.0012447683      -0.0013762080   126.0000116038   -63.8629978308    -771.6507329038     1.81  
|    8     0.0006271387      -0.0000885316   126.0000115975   -63.8647962595    -771.6508214354     1.75  
|    9     0.0001766821      -0.0000136891   126.0000116004   -63.8645529711    -771.6508351245     2.05  
|   10     0.0001331703      -0.0000024083   126.0000115995   -63.8644359764    -771.6508375328     1.67  
|   11     0.0000394161      -0.0000009481   126.0000115957   -63.8644694527    -771.6508384809     1.66  
----------------------------------------------------------------------------------------------------------
FINAL ENERGY: -771.6508384809 a.u.
Fractional Occupation Entropy: 0.0000000000
Mermin Free Energy:            -771.6508384809
DISPERSION CONTRIBUTION TO ENERGY: -0.0207073121 a.u.
GCP BSSE CORRECTION: 0.0536594806 a.u.
HOMO-LUMO GAP: 0.702 eV
CENTER OF MASS: {-0.067816, -0.149619, 0.278325} ANGS
DIPOLE MOMENT: {-2.817655, -2.400474, 2.015636} (|D| = 4.214765) DEBYE
Writing out molden info

Running Mulliken population analysis...


  Restricted hh-TDA Parameters
--------------------------------------------
Number of occupied orbitals:            64
Number of virtual orbitals:            232
Number of molecular orbitals:          296
Number of basis functions:             314
Multiplicity of target state:      singlet

 Generating 2nd functional diffs
Reference energy:             -778.6679484568
Number of electrons:           128.0000117796
XC energy:                     -65.1788473806

      Davidson Diagonalization Parameters
-----------------------------------------------
Number of roots to find:                    4
Number of guess vectors:                   15
Maximum subspace size:                    300
Number of vectors to save:                  4
Collapse vectors per root:                  2
Number of CSFs:                          2080
Maximum Davidson iterations:              500
Residual convergence:                 1.0e-06
Orthogonality tolerance:              1.0e-12
Use incremental sigma vectors:             No

Davidson memory usage:  12.89 MB

Guess Vectors:
  64 &  64 : closed :    -0.638609
  64 &  63 :  open  :    -0.566996
  63 &  63 : closed :    -0.495383
  64 &  62 :  open  :    -0.470215
  64 &  61 :  open  :    -0.434387
  64 &  60 :  open  :    -0.409656
  63 &  62 :  open  :    -0.398602
  63 &  61 :  open  :    -0.362774
  64 &  56 :  open  :    -0.353400
  64 &  59 :  open  :    -0.353195
  63 &  60 :  open  :    -0.338043
  64 &  57 :  open  :    -0.335450
  64 &  58 :  open  :    -0.319508
  64 &  55 :  open  :    -0.318673
  64 &  54 :  open  :    -0.311409

  Root           Eigenvalue       Energy Change        Residual
-------------------------------------------------------------------
Iteration:    0   Subspace Size:   15
Root: 1:        -0.46846064        -0.46846064         0.03779317  
Root: 2:        -0.45941115        -0.45941115         0.08696177  
Root: 3:        -0.40643689        -0.40643689         0.04742624  
Root: 4:        -0.35642155        -0.35642155         0.04371222  

Iteration:    1   Subspace Size:   19
Root: 1:        -0.47154115        -0.00308051         0.00860689  
Root: 2:        -0.47117946        -0.01176831         0.01405200  
Root: 3:        -0.41119881        -0.00476192         0.00991164  
Root: 4:        -0.36138938        -0.00496784         0.01151888  

Iteration:    2   Subspace Size:   23
Root: 1:        -0.47168980        -0.00014865         0.00179356  
Root: 2:        -0.47143760        -0.00025814         0.00183188  
Root: 3:        -0.41140084        -0.00020202         0.00176130  
Root: 4:        -0.36167003        -0.00028065         0.00232707  

Iteration:    3   Subspace Size:   27
Root: 1:        -0.47169416        -0.00000436         0.00025960  
Root: 2:        -0.47144223        -0.00000463         0.00024421  
Root: 3:        -0.41140692        -0.00000608         0.00038076  
Root: 4:        -0.36168183        -0.00001181         0.00064173  

Iteration:    4   Subspace Size:   31
Root: 1:        -0.47169425        -0.00000008         0.00003660  
Root: 2:        -0.47144231        -0.00000008         0.00003174  
Root: 3:        -0.41140721        -0.00000029         0.00006181  
Root: 4:        -0.36168259        -0.00000076         0.00011564  

Iteration:    5   Subspace Size:   35
Root: 1:        -0.47169425        -0.00000000         0.00000487  
Root: 2:        -0.47144231        -0.00000000         0.00000412  
Root: 3:        -0.41140722        -0.00000001         0.00001058  
Root: 4:        -0.36168262        -0.00000002         0.00002181  

Iteration:    6   Subspace Size:   39
Root: 1:        -0.47169425        -0.00000000         0.00000070  Converged
Root: 2:        -0.47144231        -0.00000000         0.00000064  Converged
Root: 3:        -0.41140722        -0.00000000         0.00000192  
Root: 4:        -0.36168262        -0.00000000         0.00000398  

Iteration:    7   Subspace Size:   41
Root: 1:        -0.47169425        -0.00000000         0.00000068  Converged
Root: 2:        -0.47144231        -0.00000000         0.00000061  Converged
Root: 3:        -0.41140722        -0.00000000         0.00000029  Converged
Root: 4:        -0.36168262        -0.00000000         0.00000079  Converged

Davidson converged in 7 iterations
41 sigma vectors were formed

      Davidson Diagonalization Parameters
-----------------------------------------------
Number of roots to find:                    4
Number of guess vectors:                   15
Maximum subspace size:                    300
Number of vectors to save:                  4
Collapse vectors per root:                  2
Number of CSFs:                          2016
Maximum Davidson iterations:              500
Residual convergence:                 1.0e-06
Orthogonality tolerance:              1.0e-12
Use incremental sigma vectors:             No

Davidson memory usage:  12.58 MB

Guess Vectors:
  64 &  63 :  open  :    -0.566996
  64 &  62 :  open  :    -0.470215
  64 &  61 :  open  :    -0.434387
  64 &  60 :  open  :    -0.409656
  63 &  62 :  open  :    -0.398602
  63 &  61 :  open  :    -0.362774
  64 &  56 :  open  :    -0.353400
  64 &  59 :  open  :    -0.353195
  63 &  60 :  open  :    -0.338043
  64 &  57 :  open  :    -0.335450
  64 &  58 :  open  :    -0.319508
  64 &  55 :  open  :    -0.318673
  64 &  54 :  open  :    -0.311409
  63 &  56 :  open  :    -0.281788
  63 &  59 :  open  :    -0.281582

  Root           Eigenvalue       Energy Change        Residual
-------------------------------------------------------------------
Iteration:    0   Subspace Size:   15
Root: 1:        -0.47134008        -0.47134008         0.03213569  
Root: 2:        -0.36232679        -0.36232679         0.03513693  
Root: 3:        -0.33153055        -0.33153055         0.02609424  
Root: 4:        -0.33011716        -0.33011716         0.03111250  

Iteration:    1   Subspace Size:   19
Root: 1:        -0.47358947        -0.00224939         0.00517529  
Root: 2:        -0.36571797        -0.00339118         0.00782830  
Root: 3:        -0.33398790        -0.00245735         0.00756525  
Root: 4:        -0.33201923        -0.00190207         0.00833589  

Iteration:    2   Subspace Size:   23
Root: 1:        -0.47363636        -0.00004690         0.00061832  
Root: 2:        -0.36585870        -0.00014073         0.00123341  
Root: 3:        -0.33415907        -0.00017117         0.00141621  
Root: 4:        -0.33214678        -0.00012755         0.00143433  

Iteration:    3   Subspace Size:   27
Root: 1:        -0.47363698        -0.00000062         0.00006925  
Root: 2:        -0.36586159        -0.00000289         0.00020292  
Root: 3:        -0.33416459        -0.00000552         0.00027907  
Root: 4:        -0.33215093        -0.00000415         0.00030803  

Iteration:    4   Subspace Size:   31
Root: 1:        -0.47363699        -0.00000001         0.00000717  
Root: 2:        -0.36586167        -0.00000008         0.00003120  
Root: 3:        -0.33416481        -0.00000022         0.00005620  
Root: 4:        -0.33215112        -0.00000019         0.00005431  

Iteration:    5   Subspace Size:   35
Root: 1:        -0.47363699        -0.00000000         0.00000076  Converged
Root: 2:        -0.36586167        -0.00000000         0.00000452  
Root: 3:        -0.33416481        -0.00000001         0.00001082  
Root: 4:        -0.33215113        -0.00000000         0.00000863  

Iteration:    6   Subspace Size:   38
Root: 1:        -0.47363699        -0.00000000         0.00000071  Converged
Root: 2:        -0.36586167        -0.00000000         0.00000085  Converged
Root: 3:        -0.33416481        -0.00000000         0.00000165  
Root: 4:        -0.33215113        -0.00000000         0.00000172  

Iteration:    7   Subspace Size:   40
Root: 1:        -0.47363699        -0.00000000         0.00000069  Converged
Root: 2:        -0.36586167        -0.00000000         0.00000082  Converged
Root: 3:        -0.33416481        -0.00000000         0.00000025  Converged
Root: 4:        -0.33215113        -0.00000000         0.00000031  Converged

Davidson converged in 7 iterations
40 sigma vectors were formed

  Root   Mult.   Total Energy (a.u.)   Ex. Energy (a.u.)     Ex. Energy (eV)     Ex. Energy (nm)        Osc. (a.u.)  
-------------------------------------------------------------------------------------------------------------------
     1  triplet       -779.14158545
     2  singlet       -779.13964271          0.00194274          0.05286468      23453.13060457          0.00000000
     3  singlet       -779.13939077          0.00219468          0.05972022      20760.84547264          0.00000000
     4  singlet       -779.07935567          0.06222977          1.69335799        732.17961869          0.00000000
     5  triplet       -779.03381012          0.10777532          2.93271524        422.76256094          0.05225857
     6  singlet       -779.02963107          0.11195437          3.04643300        406.98161005          0.00000000
     7  triplet       -779.00211327          0.13947218          3.79523036        326.68430843          0.00084746
     8  triplet       -779.00009958          0.14148586          3.85002559        322.03479622          0.40668176

Triplet  1: Largest CI coefficients:
  63  &  64 :  open  :   0.702620
  64  &  63 :  open  :  -0.702620

Singlet  2: Largest CI coefficients:
  64  &  64 : closed :   0.735448
  63  &  64 :  open  :  -0.468146
  64  &  63 :  open  :  -0.468146

Singlet  3: Largest CI coefficients:
  64  &  64 : closed :   0.658707
  63  &  64 :  open  :   0.521941
  64  &  63 :  open  :   0.521941

Singlet  4: Largest CI coefficients:
  63  &  63 : closed :   0.986317

Triplet  5: Largest CI coefficients:
  62  &  64 :  open  :  -0.690585
  64  &  62 :  open  :   0.690585

Singlet  6: Largest CI coefficients:
  62  &  64 :  open  :   0.686432
  64  &  62 :  open  :   0.686432

Triplet  7: Largest CI coefficients:
  62  &  63 :  open  :  -0.694429
  63  &  62 :  open  :   0.694429

Triplet  8: Largest CI coefficients:
  61  &  64 :  open  :   0.675888
  64  &  61 :  open  :  -0.675888
  60  &  64 :  open  :   0.183099
  64  &  60 :  open  :  -0.183099

Singlet state dipole moments:

  Root       Dx         Dy         Dz         |D|  (Debye)
------------------------------------------------------------
     1    -4.8382     0.6288    -0.9632     4.9731
     2    -6.1806     0.3968    -0.6119     6.2234
     3    -8.4486    -0.5034    -0.3832     8.4723
     4    -6.6139     0.9369    -1.1859     6.7844

Triplet state dipole moments:

  Root       Dx         Dy         Dz         |D|  (Debye)
------------------------------------------------------------
     1    -7.5114    -0.1319    -0.5314     7.5313
     2    -6.6918     0.9638    -1.2097     6.8682
     3    -9.6685     0.2221    -1.0148     9.7241
     4    -1.5175     1.5673    -1.0821     2.4352

Transition dipole moments between singlet states:

    Transition       Tx         Ty         Tz         |T| (a.u.)
------------------------------------------------------------------
     1 ->    2     0.8075     0.2552    -0.1006     0.8528
     1 ->    3     0.0787     0.0260    -0.0473     0.0955
     1 ->    4    -2.0303    -0.4134     0.1365     2.0764
     2 ->    3    -0.0655    -0.0129     0.0446     0.0802
     2 ->    4     2.1483     0.3567    -0.0190     2.1778
     3 ->    4    -0.0175     0.0080     0.0146     0.0242

Transition dipole moments between triplet states:

    Transition       Tx         Ty         Tz         |T| (a.u.)
------------------------------------------------------------------
     1 ->    2    -2.9569    -0.5251     0.1060     3.0050
     1 ->    3     0.2078    -0.0531     0.0947     0.2345
     1 ->    4    -0.5338    -0.0153    -0.1068     0.5446
     2 ->    3    -0.0961    -0.0331     0.0322     0.1066
     2 ->    4    -0.0641    -0.0118     0.0428     0.0779
     3 ->    4    -0.0851     0.0056    -0.0202     0.0877

Magnetic transition dipole moments and rotational strengths:

 Transition      Lx         Ly         Lz       R(len)     R(vel) (a.u.)
------------------------------------------------------------------------
 1 in gcp call
 n=          31
 coors(1) =   -8.91821677424799       -1.34854569865432     
  0.415620784534816     
 coors(2) =   -6.93516187849344       -2.90725626215531     
   1.07972632131354     
 elements:            7           6
 gcp_e =   0.000000000000000E+000
 echo:  F
 pbc:  F
 method =pbeh3c              
 in gcp call
 n=          31
 coors(1) =   -8.91821677424799       -1.34854569865432     
  0.415620784534816     
 coors(2) =   -6.93516187849344       -2.90725626215531     
   1.07972632131354     
 elements:            7           6
 gcp_e =   0.000000000000000E+000
 echo:  F
 pbc:  F
 method =pbeh3c              
 ->    2    -0.0159    -0.0419     0.1345     0.0370     0.0001
 1 ->    3     0.0499     0.0724    -0.1135    -0.0112     0.0012
 1 ->    4    -0.1629    -0.4366    -0.1869    -0.4857     0.0986

Electric transition quadrupole moments (Cartesian):

 Transition      Qxy        Qxz        Qyz        Qxx        Qyy        Qzz       norm (a.u.)
----------------------------------------------------------------------------------------------
 1 ->    2    -1.4818    -0.3401    -0.4311   -12.4132    -0.2006    -0.5416    12.5267
 1 ->    3     0.1019    -0.0419    -0.1812    -0.4226     0.0736     0.1722     0.5085
 1 ->    4     0.3196     0.4956     0.2362     7.1187    -0.2664    -0.2865     7.1577


Building Xtilde...

Building Z-vector RHS...

 Generating 2nd functional diffs
Solving CPSCF equations
Using DIIS solver

 Iter         Residual      
------  --------------------
    1      5.268871431895
    2      9.820018376045
    3      0.436412408013
    4      0.040850936062
    5      0.019934217941
    6      0.009828942846
    7      0.005278338117
    8      0.003041443154
    9      0.001814058196
   10      0.000959243042
   11      0.000826177367
   12      0.000604920753
   13      0.000458521660
   14      0.000185676480
   15      0.000094756152
   16      0.000036521935
   17      0.000020166876
   18      0.000008918311
   19      0.000005906412
   20      0.000002139423
   21      0.000001240627
   22      0.000000741591

CPSCF converged

Building X...

Computing grad Generating 2nd functional diffs
 Generating 2nd functional diffs
Building Xtilde...

Building Z-vector RHS...

 Generating 2nd functional diffs
Solving CPSCF equations
Using DIIS solver

 Iter         Residual      
------  --------------------
    1      5.089076171054
    2      9.451414966760
    3      0.448530205596
    4      0.041552833280
    5      0.017978805981
    6      0.010387343776
    7      0.005136083169
    8      0.003649385862
    9      0.002203705073
   10      0.001388693866
   11      0.001085061963
   12      0.000783322272
   13      0.000565694755
   14      0.000208181475
   15      0.000097347234
   16      0.000030614161
   17      0.000025235051
   18      0.000006839098
   19      0.000004477590
   20      0.000002957971
   21      0.000001398031
   22      0.000000414560

CPSCF converged

Building X...

Computing grad Generating 2nd functional diffs
 Generating 2nd functional diffs
Building Xtilde...

Building Z-vector RHS...

 Generating 2nd functional diffs
Solving CPSCF equations
Using DIIS solver

 Iter         Residual      
------  --------------------
    1      1.378743648514
    2      2.592961604921
    3      0.083097153752
    4      0.014645657833
    5      0.008508011325
    6      0.003136306524
    7      0.001775605046
    8      0.001121718988
    9      0.000818897490
   10      0.000471464828
   11      0.000409532765
   12      0.000326382873
   13      0.000144580954
   14      0.000061573694
   15      0.000025729354
   16      0.000011016765
   17      0.000004402920
   18      0.000002453909
   19      0.000001003896
   20      0.000000903311

CPSCF converged

Building X...

 Generating 2nd functional diffs
 Generating 2nd functional diffs
Lower state energy:      -779.1396427052
Upper state energy:      -779.1393907687
Energy difference:          0.0002519365
 Energy calculation finished, energy:  0.000000000E+00

Converting Cartesians to HDLC

Converting Cartesians to HDLC

Converting Cartesians to HDLC
 in dlf_makehessian...
Updating Hessian with the BFGS update, No    16
Testing convergence  in cycle   17
    Energy  0.0000E+00 Target: 1.0000E-05 converged?  yes
  Max step  1.8355E-01 Target: 4.0000E-04 converged?   no
  RMS step  2.6043E-02 Target: 2.6667E-04 converged?   no
  Max grad  1.2663E-02 Target: 1.0000E-04 converged?   no
  RMS grad  3.1118E-03 Target: 6.6667E-05 converged?   no

Converting HDLC to Cartesians
 in gcp call
 n=          31
 coors(1) =   -8.94605451396719       -1.33865112365485     
  0.398311661092732     
 coors(2) =   -6.98593522518073       -2.90673092191790     
   1.10749852794511     
 elements:            7           6
 gcp_e =    1.00000000000000     
 echo:  F
 pbc:  F
 method =pbeh3c              
DFTD Energy:    -0.0206910 hartree
gCP Energy:     0.0535908 hartree
| Total AOs: 314    Total MOs: 296
Setting up the DFT grid...
| time to set the grid = 0.09 s
DFT grid points: 356411 (11497 points/atom)

                      *** Start SCF Iterations ***

 Iter     DIIS Error       Energy change      Electrons        XC Energy           Energy        Time(s)
----------------------------------------------------------------------------------------------------------
Initial temperature is 0.250000
| Skip purify step
|    1     0.0689502997    -778.6658745588   126.0016172260   -64.3032280630    -778.6658745588     2.06  
|    2     0.1927969062      +8.6235639706   126.0000097909   -64.0513566445    -770.0423105883     2.02  
|    3     0.0563117084      -1.4545557903   126.0000068894   -63.8907208466    -771.4968663786     2.04  
|    4     0.0360165692      -0.0856512744   126.0000068363   -63.8693614039    -771.5825176530     1.97  
|    5     0.0203131662      -0.0469676350   126.0000064607   -63.8789548669    -771.6294852880     1.91  
|    6     0.0048753990      -0.0183019040   126.0000064172   -63.8674173832    -771.6477871921     1.88  
|    7     0.0013896157      -0.0016249228   126.0000063784   -63.8675825822    -771.6494121148     1.82  
|    8     0.0006728943      -0.0000962519   126.0000063837   -63.8695032488    -771.6495083667     1.77  
|    9     0.0002009219      -0.0000145688   126.0000063983   -63.8692114812    -771.6495229355     2.11  
|   10     0.0001158476      -0.0000021636   126.0000064090   -63.8690915391    -771.6495250991     1.73  
|   11     0.0000286690      -0.0000008007   126.0000064149   -63.8691312735    -771.6495258998     1.68  
----------------------------------------------------------------------------------------------------------
FINAL ENERGY: -771.6495258998 a.u.
Fractional Occupation Entropy: 0.0000000000
Mermin Free Energy:            -771.6495258998
DISPERSION CONTRIBUTION TO ENERGY: -0.0206910195 a.u.
GCP BSSE CORRECTION: 0.0535908099 a.u.
HOMO-LUMO GAP: 0.721 eV
CENTER OF MASS: {-0.067274, -0.153296, 0.283235} ANGS
DIPOLE MOMENT: {-2.748703, -2.314751, 1.883715} (|D| = 4.057317) DEBYE
Writing out molden info

Running Mulliken population analysis...


  Restricted hh-TDA Parameters
--------------------------------------------
Number of occupied orbitals:            64
Number of virtual orbitals:            232
Number of molecular orbitals:          296
Number of basis functions:             314
Multiplicity of target state:      singlet

 Generating 2nd functional diffs
Reference energy:             -778.6669528907
Number of electrons:           128.0000065159
XC energy:                     -65.1836069951

      Davidson Diagonalization Parameters
-----------------------------------------------
Number of roots to find:                    4
Number of guess vectors:                   15
Maximum subspace size:                    300
Number of vectors to save:                  4
Collapse vectors per root:                  2
Number of CSFs:                          2080
Maximum Davidson iterations:              500
Residual convergence:                 1.0e-06
Orthogonality tolerance:              1.0e-12
Use incremental sigma vectors:             No

Davidson memory usage:  12.89 MB

Guess Vectors:
  64 &  64 : closed :    -0.640918
  64 &  63 :  open  :    -0.568013
  63 &  63 : closed :    -0.495109
  64 &  62 :  open  :    -0.471739
  64 &  61 :  open  :    -0.434521
  64 &  60 :  open  :    -0.410074
  63 &  62 :  open  :    -0.398834
  63 &  61 :  open  :    -0.361617
  64 &  56 :  open  :    -0.353868
  64 &  59 :  open  :    -0.353337
  64 &  57 :  open  :    -0.337756
  63 &  60 :  open  :    -0.337169
  64 &  58 :  open  :    -0.320461
  64 &  55 :  open  :    -0.319271
  64 &  54 :  open  :    -0.310654

  Root           Eigenvalue       Energy Change        Residual
-------------------------------------------------------------------
Iteration:    0   Subspace Size:   15
Root: 1:        -0.47019666        -0.47019666         0.03741562  
Root: 2:        -0.46118013        -0.46118013         0.08700953  
Root: 3:        -0.40664763        -0.40664763         0.04723114  
Root: 4:        -0.35722459        -0.35722459         0.04389980  

Iteration:    1   Subspace Size:   19
Root: 1:        -0.47314113        -0.00294447         0.00679604  
Root: 2:        -0.47292692        -0.01174679         0.01471175  
Root: 3:        -0.41135483        -0.00470719         0.00998693  
Root: 4:        -0.36218181        -0.00495722         0.01141215  

Iteration:    2   Subspace Size:   23
Root: 1:        -0.47324317        -0.00010204         0.00230778  
Root: 2:        -0.47321580        -0.00028888         0.00098704  
Root: 3:        -0.41156005        -0.00020522         0.00175263  
Root: 4:        -0.36245535        -0.00027355         0.00226364  

Iteration:    3   Subspace Size:   27
Root: 1:        -0.47325023        -0.00000707         0.00033006  
Root: 2:        -0.47321727        -0.00000147         0.00012454  
Root: 3:        -0.41156605        -0.00000600         0.00037778  
Root: 4:        -0.36246638        -0.00001103         0.00062962  

Iteration:    4   Subspace Size:   31
Root: 1:        -0.47325037        -0.00000013         0.00004477  
Root: 2:        -0.47321729        -0.00000002         0.00001529  
Root: 3:        -0.41156634        -0.00000029         0.00006251  
Root: 4:        -0.36246711        -0.00000072         0.00011275  

Iteration:    5   Subspace Size:   35
Root: 1:        -0.47325037        -0.00000000         0.00000582  
Root: 2:        -0.47321729        -0.00000000         0.00000195  
Root: 3:        -0.41156635        -0.00000001         0.00001084  
Root: 4:        -0.36246713        -0.00000002         0.00002076  

Iteration:    6   Subspace Size:   39
Root: 1:        -0.47325037        -0.00000000         0.00000086  Converged
Root: 2:        -0.47321729        -0.00000000         0.00000026  Converged
Root: 3:        -0.41156635        -0.00000000         0.00000202  
Root: 4:        -0.36246713        -0.00000000         0.00000373  

Iteration:    7   Subspace Size:   41
Root: 1:        -0.47325037        -0.00000000         0.00000083  Converged
Root: 2:        -0.47321729        -0.00000000         0.00000024  Converged
Root: 3:        -0.41156635        -0.00000000         0.00000033  Converged
Root: 4:        -0.36246713        -0.00000000         0.00000073  Converged

Davidson converged in 7 iterations
41 sigma vectors were formed

      Davidson Diagonalization Parameters
-----------------------------------------------
Number of roots to find:                    4
Number of guess vectors:                   15
Maximum subspace size:                    300
Number of vectors to save:                  4
Collapse vectors per root:                  2
Number of CSFs:                          2016
Maximum Davidson iterations:              500
Residual convergence:                 1.0e-06
Orthogonality tolerance:              1.0e-12
Use incremental sigma vectors:             No

Davidson memory usage:  12.58 MB

Guess Vectors:
  64 &  63 :  open  :    -0.568013
  64 &  62 :  open  :    -0.471739
  64 &  61 :  open  :    -0.434521
  64 &  60 :  open  :    -0.410074
  63 &  62 :  open  :    -0.398834
  63 &  61 :  open  :    -0.361617
  64 &  56 :  open  :    -0.353868
  64 &  59 :  open  :    -0.353337
  64 &  57 :  open  :    -0.337756
  63 &  60 :  open  :    -0.337169
  64 &  58 :  open  :    -0.320461
  64 &  55 :  open  :    -0.319271
  64 &  54 :  open  :    -0.310654
  63 &  56 :  open  :    -0.280963
  63 &  59 :  open  :    -0.280433

  Root           Eigenvalue       Energy Change        Residual
-------------------------------------------------------------------
Iteration:    0   Subspace Size:   15
Root: 1:        -0.47308390        -0.47308390         0.03188324  
Root: 2:        -0.36326305        -0.36326305         0.03502805  
Root: 3:        -0.33202587        -0.33202587         0.02589470  
Root: 4:        -0.33002764        -0.33002764         0.03134648  

Iteration:    1   Subspace Size:   19
Root: 1:        -0.47527992        -0.00219602         0.00510865  
Root: 2:        -0.36660846        -0.00334541         0.00771201  
Root: 3:        -0.33442092        -0.00239505         0.00756234  
Root: 4:        -0.33194664        -0.00191900         0.00833871  

Iteration:    2   Subspace Size:   23
Root: 1:        -0.47532555        -0.00004563         0.00060358  
Root: 2:        -0.36674441        -0.00013595         0.00120431  
Root: 3:        -0.33459205        -0.00017113         0.00139910  
Root: 4:        -0.33207463        -0.00012800         0.00140226  

Iteration:    3   Subspace Size:   27
Root: 1:        -0.47532614        -0.00000059         0.00006719  
Root: 2:        -0.36674715        -0.00000273         0.00019713  
Root: 3:        -0.33459742        -0.00000537         0.00027161  
Root: 4:        -0.33207857        -0.00000393         0.00030400  

Iteration:    4   Subspace Size:   31
Root: 1:        -0.47532614        -0.00000001         0.00000685  
Root: 2:        -0.36674722        -0.00000007         0.00003015  
Root: 3:        -0.33459762        -0.00000021         0.00005374  
Root: 4:        -0.33207875        -0.00000019         0.00005457  

Iteration:    5   Subspace Size:   35
Root: 1:        -0.47532614        -0.00000000         0.00000073  Converged
Root: 2:        -0.36674722        -0.00000000         0.00000443  
Root: 3:        -0.33459763        -0.00000001         0.00001046  
Root: 4:        -0.33207876        -0.00000000         0.00000988  

Iteration:    6   Subspace Size:   38
Root: 1:        -0.47532614        -0.00000000         0.00000070  Converged
Root: 2:        -0.36674722        -0.00000000         0.00000078  Converged
Root: 3:        -0.33459763        -0.00000000         0.00000165  
Root: 4:        -0.33207876        -0.00000000         0.00000230  

Iteration:    7   Subspace Size:   40
Root: 1:        -0.47532614        -0.00000000         0.00000067  Converged
Root: 2:        -0.36674722        -0.00000000         0.00000072  Converged
Root: 3:        -0.33459763        -0.00000000         0.00000025  Converged
Root: 4:        -0.33207876        -0.00000000         0.00000042  Converged

Davidson converged in 7 iterations
40 sigma vectors were formed

  Root   Mult.   Total Energy (a.u.)   Ex. Energy (a.u.)     Ex. Energy (eV)     Ex. Energy (nm)        Osc. (a.u.)  
-------------------------------------------------------------------------------------------------------------------
     1  triplet       -779.14227903
     2  singlet       -779.14020326          0.00207577          0.05648469      21950.05852117          0.00000000
     3  singlet       -779.14017018          0.00210886          0.05738486      21605.73778403          0.00000000
     4  singlet       -779.07851924          0.06375980          1.73499210        714.60971337          0.00000000
     5  triplet       -779.03370011          0.10857893          2.95458239        419.63365508          0.00243611
     6  singlet       -779.02942002          0.11285901          3.07104947        403.71938627          0.00000000
     7  triplet       -779.00155052          0.14072851          3.82941707        323.76786942          0.00016684
     8  triplet       -778.99903165          0.14324739          3.89795905        318.07471309          0.01064515

Triplet  1: Largest CI coefficients:
  63  &  64 :  open  :   0.702722
  64  &  63 :  open  :  -0.702722

Singlet  2: Largest CI coefficients:
  64  &  64 : closed :  -0.983896

Singlet  3: Largest CI coefficients:
  63  &  64 :  open  :  -0.698733
  64  &  63 :  open  :  -0.698733

Singlet  4: Largest CI coefficients:
  63  &  63 : closed :  -0.985614

Triplet  5: Largest CI coefficients:
  62  &  64 :  open  :  -0.690984
  64  &  62 :  open  :   0.690984

Singlet  6: Largest CI coefficients:
  62  &  64 :  open  :  -0.686753
  64  &  62 :  open  :  -0.686753

Triplet  7: Largest CI coefficients:
  62  &  63 :  open  :  -0.694323
  63  &  62 :  open  :   0.694323

Triplet  8: Largest CI coefficients:
  61  &  64 :  open  :   0.672482
  64  &  61 :  open  :  -0.672482
  60  &  64 :  open  :   0.193896
  64  &  60 :  open  :  -0.193896

Singlet state dipole moments:

  Root       Dx         Dy         Dz         |D|  (Debye)
------------------------------------------------------------
     1    -3.1236     1.1285    -1.0120     3.4720
     2    -7.9192    -0.2122    -0.4712     7.9360
     3    -8.7553    -0.5552    -0.3864     8.7814
     4    -6.3232     1.0021    -1.1642     6.5071

Triplet state dipole moments:

  Root       Dx         Dy         Dz         |D|  (Debye)
------------------------------------------------------------
     1    -7.6810    -0.1988    -0.5013     7.6999
     2    -6.4309     1.0257    -1.1818     6.6185
     3    -9.7065     0.2529    -1.0171     9.7629
     4    -1.4482     1.5975    -1.0752     2.4094

Transition dipole moments between singlet states:

    Transition       Tx         Ty         Tz         |T| (a.u.)
------------------------------------------------------------------
     1 ->    2    -0.1805     0.0195     0.0262     0.1835
     1 ->    3     0.0395     0.0124    -0.0079     0.0422
     1 ->    4    -0.3120    -0.0887     0.0793     0.3339
     2 ->    3    -0.2029    -0.0185     0.0468     0.2090
     2 ->    4     2.9537     0.5279    -0.0808     3.0016
     3 ->    4    -0.0313     0.0146     0.0089     0.0357

Transition dipole moments between triplet states:

    Transition       Tx         Ty         Tz         |T| (a.u.)
------------------------------------------------------------------
     1 ->    2    -2.9782    -0.5172     0.0854     3.0240
     1 ->    3     0.2206    -0.0331     0.0848     0.2387
     1 ->    4    -0.4987    -0.0068    -0.1073     0.5101
     2 ->    3    -0.2045    -0.0348     0.0200     0.2084
     2 ->    4    -0.0184    -0.0046     0.0437     0.0476
     3 ->    4    -0.1223    -0.0000    -0.0195     0.1238

Magnetic transition dipole moments and rotational strengths:

 Transition      Lx         Ly         Lz       R(len)     R(vel) (a.u.)
------------------------------------------------------------------------
 1 ->    2    -0.0111    -0.0538     0.1145    -0.0040     0.0002
 1 ->    3    -0.0001     0.0084    -0 in gcp call
 n=          31
 coors(1) =   -8.94605451396719       -1.33865112365485     
  0.398311661092732     
 coors(2) =   -6.98593522518073       -2.90673092191790     
   1.10749852794511     
 elements:            7           6
 gcp_e =   0.000000000000000E+000
 echo:  F
 pbc:  F
 method =pbeh3c              
 in gcp call
 n=          31
 coors(1) =   -8.94605451396719       -1.33865112365485     
  0.398311661092732     
 coors(2) =   -6.98593522518073       -2.90673092191790     
   1.10749852794511     
 elements:            7           6
 gcp_e =   0.000000000000000E+000
 echo:  F
 pbc:  F
 method =pbeh3c              
.0077    -0.0002    -0.0000
 1 ->    4    -0.2621    -0.2762     0.2512    -0.1262     0.0330

Electric transition quadrupole moments (Cartesian):

 Transition      Qxy        Qxz        Qyz        Qxx        Qyy        Qzz       norm (a.u.)
----------------------------------------------------------------------------------------------
 1 ->    2    -0.4543    -0.0802     0.1417    -2.2520    -0.0988    -0.4213     2.3434
 1 ->    3    -0.0629    -0.0009    -0.0415    -0.5035    -0.0088     0.0002     0.5092
 1 ->    4    -0.4866     0.2059     0.0315    -0.4638    -0.3062    -0.1450     0.7811


Building Xtilde...

Building Z-vector RHS...

 Generating 2nd functional diffs
Solving CPSCF equations
Using DIIS solver

 Iter         Residual      
------  --------------------
    1      6.481606867276
    2     12.216326920866
    3      0.496594893714
    4      0.043070932475
    5      0.024893402887
    6      0.010259954514
    7      0.003809957852
    8      0.001638878513
    9      0.001081527968
   10      0.000484824803
   11      0.000241215493
   12      0.000160948815
   13      0.000128334594
   14      0.000100495522
   15      0.000078590166
   16      0.000048844417
   17      0.000021613265
   18      0.000007051594
   19      0.000003579342
   20      0.000002059398
   21      0.000000914802

CPSCF converged

Building X...

Computing grad Generating 2nd functional diffs
 Generating 2nd functional diffs
Building Xtilde...

Building Z-vector RHS...

 Generating 2nd functional diffs
Solving CPSCF equations
Using DIIS solver

 Iter         Residual      
------  --------------------
    1      3.952108087985
    2      7.248712924791
    3      0.418237372267
    4      0.046271835912
    5      0.013771217758
    6      0.008764510732
    7      0.005706757546
    8      0.003549762083
    9      0.002732138273
   10      0.001937900784
   11      0.001355072169
   12      0.000662479749
   13      0.000470072604
   14      0.000117934268
   15      0.000120381883
   16      0.000024054149
   17      0.000014803881
   18      0.000005721348
   19      0.000005110207
   20      0.000001703499
   21      0.000001022719
   22      0.000000489738

CPSCF converged

Building X...

Computing grad Generating 2nd functional diffs
 Generating 2nd functional diffs
Building Xtilde...

Building Z-vector RHS...

 Generating 2nd functional diffs
Solving CPSCF equations
Using DIIS solver

 Iter         Residual      
------  --------------------
    1      0.281779218043
    2      0.513747735813
    3      0.034983686808
    4      0.015033878658
    5      0.010164660548
    6      0.004833833556
    7      0.003126210347
    8      0.002621175529
    9      0.001753724100
   10      0.001415653028
   11      0.000539618464
   12      0.000344333427
   13      0.000120189885
   14      0.000046741681
   15      0.000021746349
   16      0.000009046922
   17      0.000005902678
   18      0.000002950109
   19      0.000001867657
   20      0.000000889035

CPSCF converged

Building X...

 Generating 2nd functional diffs
 Generating 2nd functional diffs
Lower state energy:      -779.1402032601
Upper state energy:      -779.1401701794
Energy difference:          0.0000330807
 Energy calculation finished, energy:  0.000000000E+00

Converting Cartesians to HDLC

Converting Cartesians to HDLC

Converting Cartesians to HDLC
 in dlf_makehessian...
Updating Hessian with the BFGS update, No    17
Testing convergence  in cycle   18
    Energy  0.0000E+00 Target: 1.0000E-05 converged?  yes
  Max step  6.6067E-02 Target: 4.0000E-04 converged?   no
  RMS step  1.0879E-02 Target: 2.6667E-04 converged?   no
  Max grad  1.0041E-02 Target: 1.0000E-04 converged?   no
  RMS grad  3.1233E-03 Target: 6.6667E-05 converged?   no

Converting HDLC to Cartesians
 in gcp call
 n=          31
 coors(1) =   -8.97199215736886       -1.32527510736530     
  0.382788002810698     
 coors(2) =   -7.03488951769335       -2.93296720187249     
   1.06389089387269     
 elements:            7           6
 gcp_e =    1.00000000000000     
 echo:  F
 pbc:  F
 method =pbeh3c              
DFTD Energy:    -0.0206641 hartree
gCP Energy:     0.0534608 hartree
| Total AOs: 314    Total MOs: 296
Setting up the DFT grid...
| time to set the grid = 0.10 s
DFT grid points: 356437 (11497 points/atom)

                      *** Start SCF Iterations ***

 Iter     DIIS Error       Energy change      Electrons        XC Energy           Energy        Time(s)
----------------------------------------------------------------------------------------------------------
Initial temperature is 0.250000
| Skip purify step
|    1     0.0755441216    -778.6592718875   125.9951920075   -64.3030156176    -778.6592718875     2.05  
|    2     0.2179834956      +8.6526691170   126.0000178979   -64.0591142405    -770.0066027705     2.04  
|    3     0.0598017447      -1.4854674150   126.0000156413   -63.8938452203    -771.4920701855     2.02  
|    4     0.0403816641      -0.0861885156   126.0000155464   -63.8715581033    -771.5782587011     1.94  
|    5     0.0214701841      -0.0480854056   126.0000151705   -63.8812641714    -771.6263441067     1.87  
|    6     0.0048253524      -0.0179492761   126.0000151043   -63.8693087911    -771.6442933828     1.88  
|    7     0.0012548365      -0.0014447476   126.0000150247   -63.8695804462    -771.6457381305     1.85  
|    8     0.0007080903      -0.0000954190   126.0000150098   -63.8714709826    -771.6458335494     1.74  
|    9     0.0002051873      -0.0000186566   126.0000150025   -63.8711883007    -771.6458522060     2.05  
|   10     0.0001529071      -0.0000063758   126.0000149893   -63.8710415965    -771.6458585818     1.73  
|   11     0.0000952535      -0.0000039506   126.0000149775   -63.8710677827    -771.6458625324     1.69  
|   12     0.0000864964      -0.0000036671   126.0000149601   -63.8710749182    -771.6458661995     1.69  
|   13     0.0000765112      -0.0000035326   126.0000149437   -63.8710393595    -771.6458697321     1.71  
|   14     0.0000457067      -0.0000091058   126.0000148853   -63.8708817829    -771.6458788379     1.74  
----------------------------------------------------------------------------------------------------------
FINAL ENERGY: -771.6458788379 a.u.
Fractional Occupation Entropy: 0.0000000000
Mermin Free Energy:            -771.6458788379
DISPERSION CONTRIBUTION TO ENERGY: -0.0206641143 a.u.
GCP BSSE CORRECTION: 0.0534608134 a.u.
HOMO-LUMO GAP: 0.768 eV
CENTER OF MASS: {-0.067707, -0.158123, 0.285190} ANGS
DIPOLE MOMENT: {-2.783777, -2.232177, 1.836002} (|D| = 4.012846) DEBYE
Writing out molden info

Running Mulliken population analysis...


  Restricted hh-TDA Parameters
[truncated: 1,468,379 more chars]
