# Supplementary material for: Photovermellogens: Minimalistic Pyridinium-Based Acylhydrazones with Photoswitchable Basicity for Operation in Aqueous Media
Source: J Org Chem. 2026 May 4;91(19):6559–65. doi: 10.1021/acs.joc.5c02962 (PMC13185115; doi:10.1021/acs.joc.5c02962)
Supplement: Supplementary file 3 [file jo5c02962_si_003.zip › meci/pa/refH.out]

| Startfile from command line: tc.inp


|       ***********************************************************
|       *                 TeraChem v1.9-2023.07-dev               *
|       *                   Development Version                   *
|       *           Chemistry at the Speed of Graphics!           *
|       ***********************************************************
|       * This program may only be used in connection with        *
|       * a valid license from PetaChem, LLC. Use of this program *
|       * or results thereof indicates acceptance of all terms    *
|       * and conditions stated in the license and that a valid   *
|       * license agreement between the user and PetaChem, LLC    *
|       * exists. PetaChem, LLC does not warrant the correctness  *
|       * of results or their suitability for any purpose.        *
|       * Please email bugs, suggestions, and comments to         *
|       *                  help@petachem.com                      *
|       *                                                         *
|       ***********************************************************


|       ***********************************************************
|       *  Compiled by pisteinbach  Thu 27 Mar 2025 01:00:35 PM CET  *
|       *  Supported architecture SMs: 89 86 75                   *
|       *  Build cuda_11.8.r11.8/compiler.31833905_0              *
|       *  Git Version: d77d3eebd7eb45d4c3711b706ca3c5694cd0c5a9  *
|       ***********************************************************


| Job started   Wed Oct  1 17:34:02 2025
| On hpz102 (available memory: 28344 MB)

| ######################################### RUNTIME INFO ##########################################
| terachem  tc.inp 

|  NVRM version: NVIDIA UNIX x86_64 Kernel Module  530.30.02  Wed Feb 22 04:11:39 UTC 2023
|  GCC version:  gcc version 9.4.0 (Ubuntu 9.4.0-1ubuntu1~20.04.1) 

|  	linux-vdso.so.1 (0x00007ffc7657f000)
|  	libdftd4.so.3 => /mnt/group-bin/dftd4/3.5.0/lib/x86_64-linux-gnu/libdftd4.so.3 (0x000015139ec9f000)
|  	libm.so.6 => /lib/x86_64-linux-gnu/libm.so.6 (0x000015139eb3d000)
|  	libthcbox.so.1 => /mnt/group-bin/terachem/dev-03-2025/lib/libthcbox.so.1 (0x000015139d66f000)
|  	libnvToolsExt.so.1 => /mnt/group-lib/nvidia-hpc-sdk/Linux_x86_64/24.7/cuda/11.8/lib64/libnvToolsExt.so.1 (0x000015139d465000)
|  	libgpubox.so.1 => /mnt/group-bin/terachem/dev-03-2025/lib/libgpubox.so.1 (0x000015139d44c000)
|  	libcpubox.so.1 => /mnt/group-bin/terachem/dev-03-2025/lib/libcpubox.so.1 (0x000015139d446000)
|  	libtensorbox.so.1 => /mnt/group-bin/terachem/dev-03-2025/lib/libtensorbox.so.1 (0x000015139d427000)
|  	libiobox.so.1 => /mnt/group-bin/terachem/dev-03-2025/lib/libiobox.so.1 (0x000015139d40f000)
|  	libintbox.so.1 => /mnt/group-bin/terachem/dev-03-2025/lib/libintbox.so.1 (0x0000151361ea8000)
|  	libatmx2cbox.so.1 => /mnt/group-bin/terachem/dev-03-2025/lib/libatmx2cbox.so.1 (0x0000151361dd1000)
|  	libperiodicbox.so.1 => /mnt/group-bin/terachem/dev-03-2025/lib/libperiodicbox.so.1 (0x000015135017f000)
|  	libsqmbox.so.1 => /mnt/group-bin/terachem/dev-03-2025/lib/libsqmbox.so.1 (0x000015134fe1b000)
|  	libgridbox.so.1 => /mnt/group-bin/terachem/dev-03-2025/lib/libgridbox.so.1 (0x000015134e615000)
|  	libdftbox.so.1 => /mnt/group-bin/terachem/dev-03-2025/lib/libdftbox.so.1 (0x000015134e525000)
|  	libcibox.so.1 => /mnt/group-bin/terachem/dev-03-2025/lib/libcibox.so.1 (0x000015134e0d8000)
|  	libccbox.so.1 => /mnt/group-bin/terachem/dev-03-2025/lib/libccbox.so.1 (0x000015134dd97000)
|  	libsimbox.so.1 => /mnt/group-bin/terachem/dev-03-2025/lib/libsimbox.so.1 (0x000015134dd71000)
|  	liboptbox.so.1 => /mnt/group-bin/terachem/dev-03-2025/lib/liboptbox.so.1 (0x000015134dd37000)
|  	libssl.so.1.1 => /lib/x86_64-linux-gnu/libssl.so.1.1 (0x000015134dca4000)
|  	libcrypto.so.1.1 => /lib/x86_64-linux-gnu/libcrypto.so.1.1 (0x000015134d9cb000)
|  	libifcore.so.5 => /mnt/group-lib/intel_oneAPI/compiler/2024.0/lib/libifcore.so.5 (0x000015134d88b000)
|  	libcuda.so.1 => /lib/x86_64-linux-gnu/libcuda.so.1 (0x000015134bba2000)
|  	libcudart.so.11.0 => /mnt/group-bin/terachem/dev-03-2025/lib/libcudart.so.11.0 (0x000015134b8fb000)
|  	libcublas.so.11 => /mnt/group-bin/terachem/dev-03-2025/lib/libcublas.so.11 (0x0000151345c9d000)
|  	libcufft.so.10 => /mnt/group-bin/terachem/dev-03-2025/lib/libcufft.so.10 (0x0000151334dc2000)
|  	libcusparse.so.11 => /mnt/group-bin/terachem/dev-03-2025/lib/libcusparse.so.11 (0x00001513240c8000)
|  	libcusolver.so.11 => /mnt/group-bin/terachem/dev-03-2025/lib/libcusolver.so.11 (0x0000151311e10000)
|  	libiomp5.so => /mnt/group-lib/intel_oneAPI/compiler/2024.0/lib/libiomp5.so (0x00001513119c9000)
|  	libdl.so.2 => /lib/x86_64-linux-gnu/libdl.so.2 (0x00001513119c3000)
|  	libpthread.so.0 => /lib/x86_64-linux-gnu/libpthread.so.0 (0x00001513119a0000)
|  	libstdc++.so.6 => /lib/x86_64-linux-gnu/libstdc++.so.6 (0x00001513117be000)
|  	libcilkrts.so.5 => /mnt/group-bin/terachem/dev-03-2025/lib/libcilkrts.so.5 (0x000015131157f000)
|  	libgcc_s.so.1 => /lib/x86_64-linux-gnu/libgcc_s.so.1 (0x0000151311564000)
|  	libc.so.6 => /lib/x86_64-linux-gnu/libc.so.6 (0x0000151311372000)
|  	/lib64/ld-linux-x86-64.so.2 (0x000015139ed79000)
|  	libmkl_intel_ilp64.so.2 => /mnt/group-lib/intel_oneAPI/mkl/2023.2.0/lib/intel64/libmkl_intel_ilp64.so.2 (0x00001513101e5000)
|  	libmkl_intel_thread.so.2 => /mnt/group-lib/intel_oneAPI/mkl/2023.2.0/lib/intel64/libmkl_intel_thread.so.2 (0x000015130cbb9000)
|  	libmkl_core.so.2 => /mnt/group-lib/intel_oneAPI/mkl/2023.2.0/lib/intel64/libmkl_core.so.2 (0x0000151308841000)
|  	libimf.so => /mnt/group-lib/intel_oneAPI/compiler/2024.0/lib/libimf.so (0x0000151308421000)
|  	libsvml.so => /mnt/group-lib/intel_oneAPI/compiler/2024.0/lib/libsvml.so (0x0000151306ded000)
|  	libirng.so => /mnt/group-lib/intel_oneAPI/compiler/2024.0/lib/libirng.so (0x0000151306cf3000)
|  	libintlc.so.5 => /mnt/group-lib/intel_oneAPI/compiler/2024.0/lib/libintlc.so.5 (0x0000151306c92000)
|  	librt.so.1 => /lib/x86_64-linux-gnu/librt.so.1 (0x0000151306c88000)
|  	libcublasLt.so.11 => /mnt/group-lib/nvidia-hpc-sdk/Linux_x86_64/24.7/math_libs/11.8/lib64/libcublasLt.so.11 (0x00001512e2700000)
| #################################################################################################

-----------------------------------
Processed Input file:
              coordinates coord.xyz
                 spinmult 1
                   charge 0
                   method 3c-pbeh
                    basis def2-msvp
                      fon yes
               fon_method constant
                   closed 0
                    hhtda yes
            hhtdasinglets 4
            hhtdatriplets 4
             cisnumstates 8
                  cismult 1
                cistarget 2
             cisguessvecs 15
                   cismax 300
               cismaxiter 500
               cisconvtol 1.0e-6
                  cphftol 1.0e-6
                 cphfiter 1000
           max_l_in_basis 2
           sphericalbasis yes
                    guess sad
                   purify no
                  dftgrid 3
                     xtol 1e-6
                 convthre 5e-5
                  threall 1e-14
                precision mixed
                     gpus 1
            min_tolerance 1e-3
          min_tolerance_e 5e-4
                    nstep 120
                     gpus 1
                      run minimize
-----------------------------------
Jobname: coord
Scratch data will be generated
Scratch directory: ./scr.coord
| Random number seed: 1754646982

XYZ coordinates coord.xyz
Molden File Output: ./scr.coord/coord.molden
Using basis set: def2-msvp
dmrgstart not found
Spin multiplicity: 1
DIIS will use up to 10 vectors.
Condition number limit for the DIIS overlap matrix is            0
WF convergence threshold: 5.00e-05
Using DIIS algorithm to converge WF
Maximum number of SCF iterations: 100
Incremental fock with rebuild every 8 iterations
Will switch to conventional Fock if diffuse functions are detected
X-matrix tolerance: 1.00e-06
PRECISION: MIXED
Single/Double precision threshold: 1.00e-05
TeraChem will select linear algebra engine
Using fractional orbital occupations
0 occupied orbitals will have integer occupation
0 occupied orbitals will have fractional occupation
kT is set to  0.250 a.u.
Density matrix guess purification turned off
DFT Functional requested: 3c-pbeh
Method: PBEh-3c composite method 
  PBEh exchange functional:              0.58 
  Hartree-Fock exact exchange:          0.42 
  PBEh correlation functional:           1.0  
Please find the citation for the method under https://doi.org/10.1063/1.4927476Please also cite the implementation paper: https://doi.org/10.1039/D3CP06086A Wavefunction: RESTRICTED

 DFT-D code reimplemented following the
 code by S.Grimme, University Bonn 
 based on DFTD3 V3.2 Rev 0         
 
Please cite DFT-D3 work done with this code as:
S. Grimme, J. Antony, S. Ehrlich and H. Krieg,
J. Chem. Phys. 132 (2010), 154104
If used with BJ-damping cite also
S. Grimme, S. Ehrlich and L. Goerigk,
J. Comput. Chem. 32 (2011), 1456-1465
For DFT-D2 the reference is
S. Grimme, J. Comput. Chem., 27 (2006), 1787-1799
BSSE Correction calculated using:
 ___________________________________________
                                            
|              **  g C P  **                |
|  a geometrical counterpoise correction    |
|             H.Kruse S.Grimme              |
|        Version 2.31                       |
|                                           |
 ___________________________________________ 

Please cite work done with this code as:
H. Kruse, S. Grimme J. Chem. Phys, 2012,136,154101
DOI: 10.1063/1.3700154 

DFT grid type: 3
Using a single DFT grid.
Ignoring all functions in basis set file with angular momentum > 2 
Initial guess generated from superposition of atomic densities generated with HF,
using spherically symmetric atomic densities and averaged alpha and beta spin densities.

********************************************
******* RUNNING GEOMETRY OPTMIZATION *******
********************************************

Geometry optimization parameters:
Max number of optimization cycles: 120
Convergence threshold (Max grad component): 1.00e-03
Convergence threshold (energy change): 5.00e-04
Maximum of RMSD change allowed between steps is 0.500000
using L-BFGS method
Optimization checkpoint file will be dumped every 10 cycles
Atomic displacement in finite-difference Hessian (Bohr) 0.003000
Each step will be scaled by 1.00
Maximum step size in internal coordinates 0.50
Minimization SCF guess will be regenerated every 10 steps
Job started from scratch
SCF:   Initial guess is taken from previous step
CIS:   Initial guess is taken from previous step
Z-vec: Initial guess is taken from previous step
Starting TensorBox...
| TeraChem will select linear algebra engine
| Using cuSolver for matrix diagonalization

| using 1 out of 1 CUDA devices
|   Device 0: NVIDIA GeForce RTX 3070,  7973MB, CC 8.6 -- CPU THREAD 0
| -------------------------------------------------------------------
| CPU Memory Available: 3985.12 MegaWords 
| GPU Memory Available: 740.71 MegaWords 
| Maximum recommended basis set size: 10200 basis functions
|  (limited by GPU memory)
| -------------------------------------------------------------------
| Initialize GPUBox with 128 MW of memory


Basis set:       def2-msvp
Total atoms:     31
Total charge:    0
Total electrons: 126 (63-alpha, 63-beta)
Number electrons modeled by ECPs: 0
Total orbitals: 314 (Cartesian), 296 (spherical) 
Total AO shells: 152 (98 S-shells; 36 P-shells; 18 D-shells; 0 F-shells; 0 G-shells)
Spin multiplicity: 1
Nuclear repulsion energy (QM atoms): 1122.988884456547 a.u.


No optimization coordinates found in the configuration file
Determining the type of coordinates based on the number of individual fragments...
Analyzing structure...
Found 31 atoms, 32 bonds
Building HDLC residues...
Found 1 HDLC residues
done.
Optimization will be performed in DLC coordinates

Using neutral atomic charges and default spins and spin directions.
Number of unique atoms is: 4 
Atom #1 is unique. Calculating atomic density. 
Atom #2 is unique. Calculating atomic density. 
Atom #7 is unique. Calculating atomic density. 
Atom #20 is unique. Calculating atomic density. 
-------------------------------------------------------
0 additional frames found in coord.xyz
-------------------------------------------------------
***********************************************************************
**                                                                   **
**                              DL-FIND                              **
**                       Geometry Optimisation                       **
**               written by Johannes Kaestner, in 2006               **
**               Copyright:  STFC Daresbury Laboratory               **
**                           Revision:  406 $                        **
**                                                                   **
***********************************************************************
Residue member list:
    0 :     1    1    1    1    1    1    1    1    1    1
   10 :     1    1    1    1    1    1    1    1    1    1
   20 :     1    1    1    1    1    1    1    1    1    1
   30 :     1

Generating new HDLC for    1 residues

Located a new residue for HDLC
   Residue number is    1
   Number of atoms it contains    31
   Atoms:      1     2     3     4     5     6     7     8     9    10
   Atoms:     11    12    13    14    15    16    17    18    19    20
   Atoms:     21    22    23    24    25    26    27    28    29    30
   Atoms:     31
   Generating HDLC for residue    1
       Dot-product about     1 is   0.99869456
       System near planar - making improper
       Dot-product about     2 is   0.99999892
       System near planar - making improper
       Dot-product about     3 is   0.99996219
       System near planar - making improper
       Dot-product about     4 is   0.99790893
       System near planar - making improper
       Dot-product about     5 is   0.99976239
       System near planar - making improper
       Dot-product about     6 is   0.99998473
       System near planar - making improper
       Dot-product about    12 is   0.00222677
       Dot-product about    17 is   0.99163946
       System near planar - making improper
       Dot-product about    18 is   0.99946381
       System near planar - making improper
       Dot-product about    21 is   0.99942501
       System near planar - making improper
       Dot-product about    22 is   0.99952217
       System near planar - making improper
       Dot-product about    23 is   0.99997400
       System near planar - making improper
       Dot-product about    24 is   0.99994900
       System near planar - making improper
       Dot-product about    25 is   0.99999849
       System near planar - making improper
       Dot-product about    26 is   0.99998974
       System near planar - making improper

     The system has    87 degrees of freedom, and    87 non-zero eigenvalues

 call dlf_formstep_init...
 needhessian =  F

DL-FIND Report:
===============
Optimisation algorithm: L-BFGS
Number of steps in L-BFGS memory ...............         50
 
Trust radius based on energy
Maximum step length ............................  5.000E-01
 
Coordinate system: Delocalised internal coordinates (DLC)
 
Number of atoms ................................         31
Number of input geometries .....................          2
Variables to be optimised ......................         87
Restart information is written every ...........         10 steps
This run has not been restarted.
Maximum number of steps ........................        120
Maximum number of energy evaluations ...........     100000
 
 in gcp call
 n=          31
 coors(1) =   -9.90159048052939      -0.896741446341738     
  0.136253547156426     
 coors(2) =   -9.34733420936772       0.571130581637134     
   2.17209457215466     
 elements:            7           6
 gcp_e =    1.00000000000000     
 echo:  F
 pbc:  F
 method =pbeh3c              
Using neutral atomic charges and default spins and spin directions.
Number of unique atoms is: 4 
Atom #1 is unique. Calculating atomic density. 
Atom #2 is unique. Calculating atomic density. 
Atom #7 is unique. Calculating atomic density. 
Atom #20 is unique. Calculating atomic density. 
DFTD Energy:    -0.0200628 hartree
gCP Energy:     0.0495057 hartree
| Total AOs: 314    Total MOs: 296
Setting up the DFT grid...
| time to set the grid = 0.08 s
DFT grid points: 357489 (11531 points/atom)

                      *** Start SCF Iterations ***

 Iter     DIIS Error       Energy change      Electrons        XC Energy           Energy        Time(s)
----------------------------------------------------------------------------------------------------------
Initial temperature is 0.250000
| Skip purify step
|    1     2.1428277369    -784.4571625852   126.0030077097   -63.6207006995    -784.4571625852     1.18  
|    2     0.0792278466     +12.9527343115   126.0000222300   -64.0606751923    -771.5044282737     1.85  
|    3     0.4005719730      +3.2016348522   126.0000114355   -63.3756993853    -768.3027934214     1.83  
|    4     0.0487611031      -3.3085516204   126.0000225677   -63.7182937005    -771.6113450419     1.82  
|    5     0.0352822086      -0.1137130715   126.0000239607   -63.7992006487    -771.7250581134     1.76  
|    6     0.0116678528      -0.0169968545   126.0000231647   -63.8221389755    -771.7420549679     1.71  
|    7     0.0058457942      -0.0048836330   126.0000235924   -63.7968688101    -771.7469386009     1.68  
|    8     0.0023755753      -0.0004313049   126.0000234477   -63.7942652745    -771.7473699058     1.62  
|    9     0.0018219644      -0.0001938431   126.0000234410   -63.7975439907    -771.7475637488     1.86  
|   10     0.0004658618      -0.0000417771   126.0000233873   -63.7997572126    -771.7476055259     1.56  
|   11     0.0001113669      -0.0000111197   126.0000233902   -63.7990595691    -771.7476166456     1.54  
|   12     0.0000487017      -0.0000005227   126.0000233883   -63.7991600167    -771.7476171682     1.49  
----------------------------------------------------------------------------------------------------------
FINAL ENERGY: -771.7476171682 a.u.
Fractional Occupation Entropy: 0.0000000000
Mermin Free Energy:            -771.7476171682
DISPERSION CONTRIBUTION TO ENERGY: -0.0200627786 a.u.
GCP BSSE CORRECTION: 0.0495057337 a.u.
HOMO-LUMO GAP: 1.720 eV
CENTER OF MASS: {-0.020837, -0.324577, 0.374302} ANGS
DIPOLE MOMENT: {-5.048514, 2.191784, 0.074359} (|D| = 5.504265) DEBYE

Running Mulliken population analysis...


  Restricted hh-TDA Parameters
--------------------------------------------
Number of occupied orbitals:            64
Number of virtual orbitals:            232
Number of molecular orbitals:          296
Number of basis functions:             314
Multiplicity of target state:      singlet

 Generating 2nd functional diffs
Reference energy:             -778.7995432223
Number of electrons:           128.0000237594
XC energy:                     -65.1121643693

      Davidson Diagonalization Parameters
-----------------------------------------------
Number of roots to find:                    4
Number of guess vectors:                   15
Maximum subspace size:                    300
Number of vectors to save:                  4
Collapse vectors per root:                  2
Number of CSFs:                          2080
Maximum Davidson iterations:              500
Residual convergence:                 1.0e-06
Orthogonality tolerance:              1.0e-12
Use incremental sigma vectors:             No

Davidson memory usage:  12.89 MB

Guess Vectors:
  64 &  64 : closed :    -0.462466
  64 &  63 :  open  :    -0.413824
  63 &  63 : closed :    -0.365181
  64 &  62 :  open  :    -0.357437
  64 &  61 :  open  :    -0.352423
  63 &  62 :  open  :    -0.308794
  63 &  61 :  open  :    -0.303780
  64 &  60 :  open  :    -0.266772
  62 &  62 : closed :    -0.252407
  64 &  58 :  open  :    -0.250898
  62 &  61 :  open  :    -0.247393
  61 &  61 : closed :    -0.242379
  64 &  59 :  open  :    -0.228877
  64 &  57 :  open  :    -0.223357
  63 &  60 :  open  :    -0.218129

  Root           Eigenvalue       Energy Change        Residual
-------------------------------------------------------------------
Iteration:    0   Subspace Size:   15
Root: 1:        -0.37941354        -0.37941354         0.03473343  
Root: 2:        -0.31890187        -0.31890187         0.03501957  
Root: 3:        -0.27244612        -0.27244612         0.02893000  
Root: 4:        -0.24880390        -0.24880390         0.04610000  

Iteration:    1   Subspace Size:   19
Root: 1:        -0.38134950        -0.00193596         0.00476805  
Root: 2:        -0.32158306        -0.00268119         0.00619552  
Root: 3:        -0.27469462        -0.00224849         0.00804477  
Root: 4:        -0.25399437        -0.00519047         0.01466180  

Iteration:    2   Subspace Size:   23
Root: 1:        -0.38139176        -0.00004226         0.00088595  
Root: 2:        -0.32165513        -0.00007208         0.00145662  
Root: 3:        -0.27486533        -0.00017072         0.00145001  
Root: 4:        -0.25452830        -0.00053393         0.00455329  

Iteration:    3   Subspace Size:   27
Root: 1:        -0.38139320        -0.00000144         0.00009970  
Root: 2:        -0.32165923        -0.00000410         0.00022495  
Root: 3:        -0.27487015        -0.00000482         0.00048238  
Root: 4:        -0.25457285        -0.00004455         0.00130336  

Iteration:    4   Subspace Size:   31
Root: 1:        -0.38139321        -0.00000002         0.00001429  
Root: 2:        -0.32165933        -0.00000010         0.00003988  
Root: 3:        -0.27487075        -0.00000060         0.00010769  
Root: 4:        -0.25457700        -0.00000415         0.00036696  

Iteration:    5   Subspace Size:   35
Root: 1:        -0.38139321        -0.00000000         0.00000186  
Root: 2:        -0.32165933        -0.00000000         0.00000763  
Root: 3:        -0.27487078        -0.00000003         0.00002559  
Root: 4:        -0.25457730        -0.00000029         0.00007728  

Iteration:    6   Subspace Size:   39
Root: 1:        -0.38139321        -0.00000000         0.00000027  Converged
Root: 2:        -0.32165933        -0.00000000         0.00000145  
Root: 3:        -0.27487078        -0.00000000         0.00000612  
Root: 4:        -0.25457731        -0.00000001         0.00001442  

Iteration:    7   Subspace Size:   42
Root: 1:        -0.38139321        -0.00000000         0.00000022  Converged
Root: 2:        -0.32165933        -0.00000000         0.00000026  Converged
Root: 3:        -0.27487078        -0.00000000         0.00000133  
Root: 4:        -0.25457731        -0.00000000         0.00000260  

Iteration:    8   Subspace Size:   44
Root: 1:        -0.38139321        -0.00000000         0.00000022  Converged
Root: 2:        -0.32165933        -0.00000000         0.00000017  Converged
Root: 3:        -0.27487078        -0.00000000         0.00000023  Converged
Root: 4:        -0.25457731        -0.00000000         0.00000057  Converged

Davidson converged in 8 iterations
44 sigma vectors were formed

      Davidson Diagonalization Parameters
-----------------------------------------------
Number of roots to find:                    4
Number of guess vectors:                   15
Maximum subspace size:                    300
Number of vectors to save:                  4
Collapse vectors per root:                  2
Number of CSFs:                          2016
Maximum Davidson iterations:              500
Residual convergence:                 1.0e-06
Orthogonality tolerance:              1.0e-12
Use incremental sigma vectors:             No

Davidson memory usage:  12.58 MB

Guess Vectors:
  64 &  63 :  open  :    -0.413824
  64 &  62 :  open  :    -0.357437
  64 &  61 :  open  :    -0.352423
  63 &  62 :  open  :    -0.308794
  63 &  61 :  open  :    -0.303780
  64 &  60 :  open  :    -0.266772
  64 &  58 :  open  :    -0.250898
  62 &  61 :  open  :    -0.247393
  64 &  59 :  open  :    -0.228877
  64 &  57 :  open  :    -0.223357
  63 &  60 :  open  :    -0.218129
  64 &  56 :  open  :    -0.218058
  63 &  58 :  open  :    -0.202255
  64 &  55 :  open  :    -0.199771
  63 &  59 :  open  :    -0.180235

  Root           Eigenvalue       Energy Change        Residual
-------------------------------------------------------------------
Iteration:    0   Subspace Size:   15
Root: 1:        -0.33543239        -0.33543239         0.02226220  
Root: 2:        -0.28467144        -0.28467144         0.02389557  
Root: 3:        -0.27331618        -0.27331618         0.02665753  
Root: 4:        -0.22979826        -0.22979826         0.02688802  

Iteration:    1   Subspace Size:   19
Root: 1:        -0.33647890        -0.00104651         0.00286731  
Root: 2:        -0.28635919        -0.00168775         0.00426162  
Root: 3:        -0.27536971        -0.00205352         0.00686908  
Root: 4:        -0.23195695        -0.00215870         0.00864921  

Iteration:    2   Subspace Size:   23
Root: 1:        -0.33649766        -0.00001876         0.00044177  
Root: 2:        -0.28640094        -0.00004174         0.00070353  
Root: 3:        -0.27550322        -0.00013352         0.00109670  
Root: 4:        -0.23213957        -0.00018261         0.00188833  

Iteration:    3   Subspace Size:   27
Root: 1:        -0.33649807        -0.00000041         0.00007355  
Root: 2:        -0.28640222        -0.00000128         0.00011952  
Root: 3:        -0.27550636        -0.00000313         0.00019622  
Root: 4:        -0.23214733        -0.00000776         0.00038581  

Iteration:    4   Subspace Size:   31
Root: 1:        -0.33649808        -0.00000001         0.00000982  
Root: 2:        -0.28640225        -0.00000003         0.00001883  
Root: 3:        -0.27550645        -0.00000009         0.00003452  
Root: 4:        -0.23214770        -0.00000037         0.00008895  

Iteration:    5   Subspace Size:   35
Root: 1:        -0.33649808        -0.00000000         0.00000128  
Root: 2:        -0.28640225        -0.00000000         0.00000316  
Root: 3:        -0.27550646        -0.00000000         0.00000612  
Root: 4:        -0.23214771        -0.00000002         0.00001790  

Iteration:    6   Subspace Size:   39
Root: 1:        -0.33649808        -0.00000000         0.00000013  Converged
Root: 2:        -0.28640225        -0.00000000         0.00000048  Converged
Root: 3:        -0.27550646        -0.00000000         0.00000128  
Root: 4:        -0.23214771        -0.00000000         0.00000381  

Iteration:    7   Subspace Size:   41
Root: 1:        -0.33649808        -0.00000000         0.00000012  Converged
Root: 2:        -0.28640225        -0.00000000         0.00000040  Converged
Root: 3:        -0.27550646        -0.00000000         0.00000020  Converged
Root: 4:        -0.23214772        -0.00000000         0.00000078  Converged

 in gcp call
 n=          31
 coors(1) =   -9.90159048052939      -0.896741446341738     
  0.136253547156426     
 coors(2) =   -9.34733420936772       0.571130581637134     
   2.17209457215466     
 elements:            7           6
 gcp_e =   0.000000000000000E+000
 echo:  F
 pbc:  F
 method =pbeh3c              
Davidson converged in 7 iterations
41 sigma vectors were formed

Building Xtilde...

Building Z-vector RHS...

 Generating 2nd functional diffs
Solving CPSCF equations
Using DIIS solver

 Iter         Residual      
------  --------------------
    1      3.877183146784
    2      6.327434796324
    3      0.536043759609
    4      0.055050770338
    5      0.020658531944
    6      0.007991312438
    7      0.004389123340
    8      0.001292091499
    9      0.000439549728
   10      0.000203027987
   11      0.000052482412
   12      0.000038925549
   13      0.000015260163
   14      0.000006961627
   15      0.000003393225
   16      0.000001429391
   17      0.000000841692

CPSCF converged

Building X...

Computing grad Generating 2nd functional diffs
 Generating 2nd functional diffs
  Root   Mult.   Total Energy (a.u.)   Ex. Energy (a.u.)     Ex. Energy (eV)     Ex. Energy (nm)        Osc. (a.u.)  
-------------------------------------------------------------------------------------------------------------------
     1  singlet       -779.18093644
     2  triplet       -779.13604131          0.04489513          1.22165849       1014.88445507          0.00000000
     3  singlet       -779.12120255          0.05973388          1.62544142        762.77261887          0.16005933
     4  triplet       -779.08594547          0.09499097          2.58483525        479.66005057          0.00000000
     5  triplet       -779.07504968          0.10588676          2.88132481        430.30282494          0.00000000
     6  singlet       -779.07441400          0.10652243          2.89862245        427.73497729          0.00413959
     7  singlet       -779.05412053          0.12681591          3.45083581        359.28751089          1.42875581
     8  triplet       -779.03169094          0.14924550          4.06117600        305.29142443          0.00000000

Singlet  1: Largest CI coefficients:
  64  &  64 : closed :   0.991126

Triplet  2: Largest CI coefficients:
  63  &  64 :  open  :   0.701982
  64  &  63 :  open  :  -0.701982

Singlet  3: Largest CI coefficients:
  63  &  64 :  open  :  -0.683221
  64  &  63 :  open  :  -0.683221
  62  &  64 :  open  :   0.159089
  64  &  62 :  open  :   0.159089

Triplet  4: Largest CI coefficients:
  62  &  64 :  open  :  -0.699184
  64  &  62 :  open  :   0.699184

Triplet  5: Largest CI coefficients:
  61  &  64 :  open  :  -0.663540
  64  &  61 :  open  :   0.663540
  61  &  63 :  open  :   0.183021
  63  &  61 :  open  :  -0.183021
  61  &  62 :  open  :   0.131448
  62  &  61 :  open  :  -0.131448

Singlet  6: Largest CI coefficients:
  61  &  64 :  open  :  -0.633965
  64  &  61 :  open  :  -0.633965
  61  &  63 :  open  :   0.193173
  63  &  61 :  open  :   0.193173
  62  &  64 :  open  :  -0.173403
  64  &  62 :  open  :  -0.173403
  61  &  62 :  open  :   0.136675
  62  &  61 :  open  :   0.136675

Singlet  7: Largest CI coefficients:
  62  &  64 :  open  :   0.642720
  64  &  62 :  open  :   0.642720
  63  &  63 : closed :   0.177754
  61  &  64 :  open  :  -0.175672
  64  &  61 :  open  :  -0.175672
  63  &  64 :  open  :   0.152474
  64  &  63 :  open  :   0.152474

Triplet  8: Largest CI coefficients:
  61  &  63 :  open  :  -0.641262
  63  &  61 :  open  :   0.641262
  62  &  63 :  open  :  -0.177240
  63  &  62 :  open  :   0.177240
  61  &  62 :  open  :   0.169447
  62  &  61 :  open  :  -0.169447
  61  &  64 :  open  :  -0.150257
  64  &  61 :  open  :   0.150257

Singlet state dipole moments:

  Root       Dx         Dy         Dz         |D|  (Debye)
------------------------------------------------------------
     1    -8.9665     1.5302    -0.1616     9.0976
     2   -10.8824     2.9212     1.5292    11.3709
     3    -4.0930    -2.9460    -2.8561     5.7956
     4   -11.7122     2.2727     0.9691    11.9699

Triplet state dipole moments:

  Root       Dx         Dy         Dz         |D|  (Debye)
------------------------------------------------------------
     1   -11.8081     2.6113     1.0618    12.1399
     2    -9.7708     1.7430     0.8112     9.9581
     3    -4.0921    -2.7843    -2.6884     5.6325
     4     0.7882    -1.9102    -1.4623     2.5315

Transition dipole moments between singlet states:

    Transition       Tx         Ty         Tz         |T| (a.u.)
------------------------------------------------------------------
     1 ->    2    -2.0045    -0.0325     0.0187     2.0048
     1 ->    3    -0.2124     0.0990     0.0582     0.2414
     1 ->    4     4.0920    -0.3800    -0.1031     4.1109
     2 ->    3    -0.0401     0.0556     0.0036     0.0687
     2 ->    4    -0.2278     0.1520     0.2453     0.3676
     3 ->    4     0.3278    -0.2090    -0.1343     0.4113

Transition dipole moments between triplet states:

    Transition       Tx         Ty         Tz         |T| (a.u.)
------------------------------------------------------------------
     1 ->    2     0.3774     0.2939     0.3063     0.5681
     1 ->    3    -0.2464    -0.0625    -0.0461     0.2583
     1 ->    4     0.0182    -0.0801    -0.0369     0.0901
     2 ->    3     0.6066    -0.4522    -0.3664     0.8407
     2 ->    4     0.6349    -0.0565    -0.0499     0.6394
     3 ->    4     1.4775    -0.0088    -0.0702     1.4792

Magnetic transition dipole moments and rotational strengths:

 Transition      Lx         Ly         Lz       R(len)     R(vel) (a.u.)
------------------------------------------------------------------------
 1 ->    2     0.2867     0.1460    -0.2364     0.5839    -0.0799
 1 ->    3    -0.0535    -0.3706    -0.2778     0.0415    -0.0136
 1 ->    4    -0.0494    -0.6730     0.5415     0.0023    -0.0057

Electric transition quadrupole moments (Cartesian):

 Transition      Qxy        Qxz        Qyz        Qxx        Qyy        Qzz       norm (a.u.)
----------------------------------------------------------------------------------------------
 1 ->    2     0.2675     0.3338    -0.2621    10.3935     0.0479    -0.1050    10.4062
 1 ->    3     0.2871    -0.2493    -0.1050     2.8137    -0.2834     0.0055     2.8554
 1 ->    4    -0.7954    -1.0890     0.3588   -16.4360     0.9572    -0.0608    16.5230


|FINAL Target State Energy: -779.121202552870 a.u.
 Energy calculation finished, energy: -7.790744140E+02

Converting Cartesians to HDLC
Testing convergence  in cycle    1
  Max grad  4.5360E-02 Target: 1.0000E-03 converged?   no
  RMS grad  1.3960E-02 Target: 6.6667E-04 converged?   no
 Predicted step length 2.0000E-02
 Trust radius          1.0000E-01

Converting HDLC to Cartesians
 in gcp call
 n=          31
 coors(1) =   -9.88980166102620      -0.901097167155676     
  0.133669707199441     
 coors(2) =   -9.34309929812069       0.569805815117079     
   2.17096868201729     
 elements:            7           6
 gcp_e =    1.00000000000000     
 echo:  F
 pbc:  F
 method =pbeh3c              
RMSD coordinate change for step 1 is  1.067e-02
DFTD Energy:    -0.0200734 hartree
gCP Energy:     0.0495753 hartree
| Total AOs: 314    Total MOs: 296
Setting up the DFT grid...
| time to set the grid = 0.07 s
DFT grid points: 357466 (11531 points/atom)

                      *** Start SCF Iterations ***

 Iter     DIIS Error       Energy change      Electrons        XC Energy           Energy        Time(s)
----------------------------------------------------------------------------------------------------------
Initial temperature is 0.250000
| Skip purify step
|    1     0.0039484727    -771.7489482990   126.0002675833   -63.7999711789    -771.7489482990     1.82  
|    2     0.0009043192      -0.0005073073   126.0000214328   -63.8012334251    -771.7494556062     1.57  
|    3     0.0017536203      +0.0000212463   126.0000215155   -63.7995656281    -771.7494343599     1.55  
|    4     0.0000966004      -0.0000391293   126.0000214606   -63.8005262529    -771.7494734893     1.53  
|    5     0.0000919287      -0.0000001661   126.0000214623   -63.8006602603    -771.7494736554     1.47  
|    6     0.0000272667      -0.0000002378   126.0000214618   -63.8005842459    -771.7494738932     1.47  
----------------------------------------------------------------------------------------------------------
FINAL ENERGY: -771.7494738932 a.u.
Fractional Occupation Entropy: 0.0000000000
Mermin Free Energy:            -771.7494738932
DISPERSION CONTRIBUTION TO ENERGY: -0.0200734349 a.u.
GCP BSSE CORRECTION: 0.0495752738 a.u.
HOMO-LUMO GAP: 1.742 eV
CENTER OF MASS: {-0.021567, -0.322946, 0.375186} ANGS
DIPOLE MOMENT: {-4.987830, 2.167013, 0.066811} (|D| = 5.438645) DEBYE

Running Mulliken population analysis...


  Restricted hh-TDA Parameters
--------------------------------------------
Number of occupied orbitals:            64
Number of virtual orbitals:            232
Number of molecular orbitals:          296
Number of basis functions:             314
Multiplicity of target state:      singlet

 Generating 2nd functional diffs
Reference energy:             -778.8009563376
Number of electrons:           128.0000218016
XC energy:                     -65.1136184070

      Davidson Diagonalization Parameters
-----------------------------------------------
Number of roots to find:                    4
Number of guess vectors:                   15
Maximum subspace size:                    300
Number of vectors to save:                  4
Collapse vectors per root:                  2
Number of CSFs:                          2080
Maximum Davidson iterations:              500
Residual convergence:                 1.0e-06
Orthogonality tolerance:              1.0e-12
Use incremental sigma vectors:             No

Davidson memory usage:  12.89 MB

Guess Vectors:
  64 &  64 : closed :    -0.462732
  64 &  63 :  open  :    -0.413040
  63 &  63 : closed :    -0.363347
  64 &  62 :  open  :    -0.358156
  64 &  61 :  open  :    -0.353208
  63 &  62 :  open  :    -0.308464
  63 &  61 :  open  :    -0.303516
  64 &  60 :  open  :    -0.267573
  62 &  62 : closed :    -0.253581
  62 &  61 :  open  :    -0.248632
  64 &  58 :  open  :    -0.248370
  61 &  61 : closed :    -0.243684
  64 &  59 :  open  :    -0.231974
  64 &  57 :  open  :    -0.223680
  64 &  56 :  open  :    -0.218123

  Root           Eigenvalue       Energy Change        Residual
-------------------------------------------------------------------
Iteration:    0   Subspace Size:   15
Root: 1:        -0.37948665        -0.37948665         0.03478582  
Root: 2:        -0.31765188        -0.31765188         0.03537812  
Root: 3:        -0.27356494        -0.27356494         0.02872026  
Root: 4:        -0.24844493        -0.24844493         0.04740990  

Iteration:    1   Subspace Size:   19
Root: 1:        -0.38143490        -0.00194825         0.00465017  
Root: 2:        -0.32055014        -0.00289826         0.00593633  
Root: 3:        -0.27578035        -0.00221541         0.00803076  
Root: 4:        -0.25410999        -0.00566506         0.01497679  

Iteration:    2   Subspace Size:   23
Root: 1:        -0.38147558        -0.00004067         0.00080193  
Root: 2:        -0.32061420        -0.00006406         0.00111511  
Root: 3:        -0.27595280        -0.00017244         0.00144224  
Root: 4:        -0.25467251        -0.00056253         0.00462782  

Iteration:    3   Subspace Size:   27
Root: 1:        -0.38147674        -0.00000116         0.00008734  
Root: 2:        -0.32061650        -0.00000230         0.00016925  
Root: 3:        -0.27595753        -0.00000473         0.00049073  
Root: 4:        -0.25471743        -0.00004492         0.00105216  

Iteration:    4   Subspace Size:   31
Root: 1:        -0.38147675        -0.00000001         0.00001238  
Root: 2:        -0.32061655        -0.00000005         0.00002658  
Root: 3:        -0.27595815        -0.00000062         0.00011025  
Root: 4:        -0.25471983        -0.00000240         0.00027746  

Iteration:    5   Subspace Size:   35
Root: 1:        -0.38147675        -0.00000000         0.00000155  
Root: 2:        -0.32061655        -0.00000000         0.00000388  
Root: 3:        -0.27595817        -0.00000003         0.00002722  
Root: 4:        -0.25472000        -0.00000017         0.00006108  

Iteration:    6   Subspace Size:   39
Root: 1:        -0.38147675        -0.00000000         0.00000020  Converged
Root: 2:        -0.32061655        -0.00000000         0.00000055  Converged
Root: 3:        -0.27595817        -0.00000000         0.00000681  
Root: 4:        -0.25472000        -0.00000001         0.00001241  

Iteration:    7   Subspace Size:   41
Root: 1:        -0.38147675        -0.00000000         0.00000020  Converged
Root: 2:        -0.32061655        -0.00000000         0.00000042  Converged
Root: 3:        -0.27595818        -0.00000000         0.00000147  
Root: 4:        -0.25472000        -0.00000000         0.00000253  

Iteration:    8   Subspace Size:   43
Root: 1:        -0.38147675        -0.00000000         0.00000020  Converged
Root: 2:        -0.32061655        -0.00000000         0.00000040  Converged
Root: 3:        -0.27595818        -0.00000000         0.00000026  Converged
Root: 4:        -0.25472000        -0.00000000         0.00000067  Converged

Davidson converged in 8 iterations
43 sigma vectors were formed

      Davidson Diagonalization Parameters
-----------------------------------------------
Number of roots to find:                    4
Number of guess vectors:                   15
Maximum subspace size:                    300
Number of vectors to save:                  4
Collapse vectors per root:                  2
Number of CSFs:                          2016
Maximum Davidson iterations:              500
Residual convergence:                 1.0e-06
Orthogonality tolerance:              1.0e-12
Use incremental sigma vectors:             No

Davidson memory usage:  12.58 MB

Guess Vectors:
  64 &  63 :  open  :    -0.413040
  64 &  62 :  open  :    -0.358156
  64 &  61 :  open  :    -0.353208
  63 &  62 :  open  :    -0.308464
  63 &  61 :  open  :    -0.303516
  64 &  60 :  open  :    -0.267573
  62 &  61 :  open  :    -0.248632
  64 &  58 :  open  :    -0.248370
  64 &  59 :  open  :    -0.231974
  64 &  57 :  open  :    -0.223680
  64 &  56 :  open  :    -0.218123
  63 &  60 :  open  :    -0.217881
  64 &  55 :  open  :    -0.200384
  63 &  58 :  open  :    -0.198677
  63 &  59 :  open  :    -0.182282

  Root           Eigenvalue       Energy Change        Residual
-------------------------------------------------------------------
Iteration:    0   Subspace Size:   15
Root: 1:        -0.33462284        -0.33462284         0.02224002  
Root: 2:        -0.28499092        -0.28499092         0.02396919  
Root: 3:        -0.27428969        -0.27428969         0.02648247  
Root: 4:        -0.22949074        -0.22949074         0.02692114  

Iteration:    1   Subspace Size:   19
Root: 1:        -0.33566973        -0.00104689         0.00286708  
Root: 2:        -0.28668370        -0.00169279         0.00427981  
Root: 3:        -0.27632737        -0.00203768         0.00682196  
Root: 4:        -0.23166006        -0.00216932         0.00877978  

Iteration:    2   Subspace Size:   23
Root: 1:        -0.33568861        -0.00001888         0.00044445  
Root: 2:        -0.28672592        -0.00004221         0.00070936  
Root: 3:        -0.27646058        -0.00013320         0.00108207  
Root: 4:        -0.23185212        -0.00019206         0.00189837  

Iteration:    3   Subspace Size:   27
Root: 1:        -0.33568902        -0.00000042         0.00007335  
Root: 2:        -0.28672722        -0.00000130         0.00012160  
Root: 3:        -0.27646355        -0.00000297         0.00019812  
Root: 4:        -0.23185992        -0.00000779         0.00037940  

Iteration:    4   Subspace Size:   31
Root: 1:        -0.33568903        -0.00000001         0.00000976  
Root: 2:        -0.28672725        -0.00000003         0.00001939  
Root: 3:        -0.27646365        -0.00000010         0.00003453  
Root: 4:        -0.23186028        -0.00000037         0.00009043  

Iteration:    5   Subspace Size:   35
Root: 1:        -0.33568903        -0.00000000         0.00000126  
Root: 2:        -0.28672726        -0.00000000         0.00000341  
Root: 3:        -0.27646365        -0.00000000         0.00000620  
Root: 4:        -0.23186030        -0.00000002         0.00001959  

Iteration:    6   Subspace Size:   39
Root: 1:        -0.33568903        -0.00000000         0.00000013  Converged
Root: 2:        -0.28672726        -0.00000000         0.00000052  Converged
Root: 3:        -0.27646365        -0.00000000         0.00000119  
Root: 4:        -0.23186030        -0.00000000         0.00000408  

Iteration:    7   Subspace Size:   41
Root: 1:        -0.33568903        -0.00000000         0.00000012  Converged
Root: 2:        -0.28672726        -0.00000000         0.00000037  Converged
Root: 3:        -0.27646365        -0.00000000         0.00000016  Converged
Root: 4:        -0.23186030        -0.00000000         0.00000081  Converged

 in gcp call
 n=          31
 coors(1) =   -9.88980166102620      -0.901097167155676     
  0.133669707199441     
 coors(2) =   -9.34309929812069       0.569805815117079     
   2.17096868201729     
 elements:            7           6
 gcp_e =   0.000000000000000E+000
 echo:  F
 pbc:  F
 method =pbeh3c              
Davidson converged in 7 iterations
41 sigma vectors were formed

Building Xtilde...

Building Z-vector RHS...

 Generating 2nd functional diffs
Solving CPSCF equations
Using DIIS solver

 Iter         Residual      
------  --------------------
    1      3.880849822744
    2      6.324940489689
    3      0.529607561942
    4      0.055174498392
    5      0.020866487818
    6      0.007909107158
    7      0.004352121316
    8      0.001277557603
    9      0.000434427217
   10      0.000199321076
   11      0.000050600376
   12      0.000037584872
   13      0.000014510858
   14      0.000006440759
   15      0.000003166893
   16      0.000001352460
   17      0.000000761935

CPSCF converged

Building X...

Computing grad Generating 2nd functional diffs
 Generating 2nd functional diffs
  Root   Mult.   Total Energy (a.u.)   Ex. Energy (a.u.)     Ex. Energy (eV)     Ex. Energy (nm)        Osc. (a.u.)  
-------------------------------------------------------------------------------------------------------------------
     1  singlet       -779.18243309
     2  triplet       -779.13664537          0.04578772          1.24594694        995.10032868          0.00000000
     3  singlet       -779.12157289          0.06086020          1.65608989        748.65634468          0.16369969
     4  triplet       -779.08768359          0.09474949          2.57826447        480.88247840          0.00000000
     5  triplet       -779.07741999          0.10501310          2.85755139        433.88273296          0.00000000
     6  singlet       -779.07691451          0.10551857          2.87130600        431.80427587          0.00455910
     7  singlet       -779.05567634          0.12675675          3.44922596        359.45520007          1.42382742
     8  triplet       -779.03281664          0.14961645          4.07126998        304.53450960          0.00000000

Singlet  1: Largest CI coefficients:
  64  &  64 : closed :  -0.991097

Triplet  2: Largest CI coefficients:
  63  &  64 :  open  :  -0.701745
  64  &  63 :  open  :   0.701745

Singlet  3: Largest CI coefficients:
  63  &  64 :  open  :   0.682118
  64  &  63 :  open  :   0.682118
  62  &  64 :  open  :  -0.163840
  64  &  62 :  open  :  -0.163840

Triplet  4: Largest CI coefficients:
  62  &  64 :  open  :   0.698167
  64  &  62 :  open  :  -0.698167

Triplet  5: Largest CI coefficients:
  61  &  64 :  open  :  -0.663552
  64  &  61 :  open  :   0.663552
  61  &  63 :  open  :   0.180243
  63  &  61 :  open  :  -0.180243
  61  &  62 :  open  :   0.129699
  62  &  61 :  open  :  -0.129699

Singlet  6: Largest CI coefficients:
  61  &  64 :  open  :  -0.629813
  64  &  61 :  open  :  -0.629813
  61  &  63 :  open  :   0.191532
  63  &  61 :  open  :   0.191532
  62  &  64 :  open  :  -0.189272
  64  &  62 :  open  :  -0.189272
  61  &  62 :  open  :   0.133974
  62  &  61 :  open  :   0.133974

Singlet  7: Largest CI coefficients:
  62  &  64 :  open  :   0.640540
  64  &  62 :  open  :   0.640540
  61  &  64 :  open  :  -0.195471
  64  &  61 :  open  :  -0.195471
  63  &  64 :  open  :   0.158040
  64  &  63 :  open  :   0.158040
  63  &  63 : closed :   0.139390

Triplet  8: Largest CI coefficients:
  61  &  63 :  open  :  -0.634965
  63  &  61 :  open  :   0.634965
  62  &  63 :  open  :  -0.193959
  63  &  62 :  open  :   0.193959
  61  &  62 :  open  :   0.175615
  62  &  61 :  open  :  -0.175615
  61  &  64 :  open  :  -0.148498
  64  &  61 :  open  :   0.148498

Singlet state dipole moments:

  Root       Dx         Dy         Dz         |D|  (Debye)
------------------------------------------------------------
     1    -9.0567     1.5240    -0.1586     9.1854
     2   -10.8439     2.9148     1.5265    11.3321
     3    -4.0774    -2.9403    -2.8584     5.7828
     4   -11.8899     2.2344     0.9520    12.1354

Triplet state dipole moments:

  Root       Dx         Dy         Dz         |D|  (Debye)
------------------------------------------------------------
     1   -11.7821     2.5793     1.0408    12.1059
     2    -9.6159     1.6520     0.7414     9.7849
     3    -4.1929    -2.6883    -2.6168     5.6263
     4     0.8354    -1.8971    -1.4705     2.5415

Transition dipole moments between singlet states:

    Transition       Tx         Ty         Tz         |T| (a.u.)
------------------------------------------------------------------
     1 ->    2    -2.0083    -0.0290     0.0261     2.0086
     1 ->    3     0.2272    -0.0995    -0.0576     0.2546
     1 ->    4    -4.0851     0.3870     0.1075     4.1048
     2 ->    3     0.0457    -0.0739    -0.0182     0.0888
     2 ->    4     0.0944    -0.1482    -0.2450     0.3015
     3 ->    4     0.3470    -0.2195    -0.1406     0.4340

Transition dipole moments between triplet states:

    Transition       Tx         Ty         Tz         |T| (a.u.)
------------------------------------------------------------------
     1 ->    2     0.3495     0.2962     0.3043     0.5500
     1 ->    3     0.2324     0.0853     0.0656     0.2561
     1 ->    4    -0.0279     0.0817     0.0378     0.0943
     2 ->    3    -0.6728     0.5149     0.4158     0.9437
     2 ->    4    -0.6908     0.0602     0.0555     0.6957
     3 ->    4     1.4394    -0.0050    -0.0695     1.4411

Magnetic transition dipole moments and rotational strengths:

 Transition      Lx         Ly         Lz       R(len)     R(vel) (a.u.)
------------------------------------------------------------------------
 1 ->    2     0.2890     0.1514    -0.2404     0.5911    -0.0828
 1 ->    3     0.0519     0.3728     0.2787     0.0414    -0.0132
 1 ->    4     0.0456     0.6829    -0.5476    -0.0192     0.0027

Electric transition quadrupole moments (Cartesian):

 Transition      Qxy        Qxz        Qyz        Qxx        Qyy        Qzz       norm (a.u.)
----------------------------------------------------------------------------------------------
 1 ->    2     0.2812     0.3307    -0.2551    10.2347     0.0405    -0.1068    10.2477
 1 ->    3    -0.2967     0.2411     0.1083    -2.9581     0.2824    -0.0048     2.9980
 1 ->    4     0.8168     1.1029    -0.3755    16.5701    -0.9693     0.0539    16.6593


|FINAL Target State Energy: -779.121572890923 a.u.
 Energy calculation finished, energy: -7.790769145E+02

Converting Cartesians to HDLC
 Wolfe conditions fulfilled, increasing trust radius
Testing convergence  in cycle    2
    Energy  2.5005E-03 Target: 5.0000E-04 converged?   no
  Max step  6.9674E-03 Target: 4.0000E-03 converged?   no
  RMS step  2.1442E-03 Target: 2.6667E-03 converged?  yes
  Max grad  4.4338E-02 Target: 1.0000E-03 converged?   no
  RMS grad  1.3409E-02 Target: 6.6667E-04 converged?   no
 Predicted step length 6.7891E-01
 Trust radius          2.0000E-01

Converting HDLC to Cartesians
 in gcp call
 n=          31
 coors(1) =   -9.84198797206053      -0.921912090304463     
  0.150751861541538     
 coors(2) =   -9.30775698795218       0.587124338210123     
   2.16861488649140     
 elements:            7           6
 gcp_e =    1.00000000000000     
 echo:  F
 pbc:  F
 method =pbeh3c              
RMSD coordinate change for step 2 is  5.383e-02
DFTD Energy:    -0.0201246 hartree
gCP Energy:     0.0501138 hartree
| Total AOs: 314    Total MOs: 296
Setting up the DFT grid...
| time to set the grid = 0.07 s
DFT grid points: 357411 (11529 points/atom)

                      *** Start SCF Iterations ***

 Iter     DIIS Error       Energy change      Electrons        XC Energy           Energy        Time(s)
----------------------------------------------------------------------------------------------------------
Initial temperature is 0.250000
| Skip purify step
|    1     0.0378572450    -771.7271787933   125.9708665704   -63.7832315797    -771.7271787933     1.83  
|    2     0.0090970229      -0.0352563339   126.0000214838   -63.8114496216    -771.7624351272     1.69  
|    3     0.0157415071      +0.0008585569   126.0000219536   -63.7809904266    -771.7615765703     1.66  
|    4     0.0009754677      -0.0020541481   126.0000216545   -63.7963749032    -771.7636307185     1.63  
|    5     0.0008381010      -0.0000172515   126.0000216207   -63.7988245148    -771.7636479700     1.56  
|    6     0.0002186190      -0.0000154055   126.0000216480   -63.7981808087    -771.7636633755     1.53  
|    7     0.0000663616      -0.0000017776   126.0000216360   -63.7978938904    -771.7636651530     1.50  
|    8     0.0000265507      -0.0000003356   126.0000216381   -63.7979365470    -771.7636654886     1.47  
----------------------------------------------------------------------------------------------------------
FINAL ENERGY: -771.7636654886 a.u.
Fractional Occupation Entropy: 0.0000000000
Mermin Free Energy:            -771.7636654886
DISPERSION CONTRIBUTION TO ENERGY: -0.0201246076 a.u.
GCP BSSE CORRECTION: 0.0501138403 a.u.
HOMO-LUMO GAP: 2.034 eV
CENTER OF MASS: {-0.022273, -0.313619, 0.369864} ANGS
DIPOLE MOMENT: {-4.620624, 2.054949, 0.309116} (|D| = 5.066413) DEBYE

Running Mulliken population analysis...


  Restricted hh-TDA Parameters
--------------------------------------------
Number of occupied orbitals:            64
Number of virtual orbitals:            232
Number of molecular orbitals:          296
Number of basis functions:             314
Multiplicity of target state:      singlet

 Generating 2nd functional diffs
Reference energy:             -778.8120836788
Number of electrons:           128.0000219815
XC energy:                     -65.1109130329

      Davidson Diagonalization Parameters
-----------------------------------------------
Number of roots to find:                    4
Number of guess vectors:                   15
Maximum subspace size:                    300
Number of vectors to save:                  4
Collapse vectors per root:                  2
Number of CSFs:                          2080
Maximum Davidson iterations:              500
Residual convergence:                 1.0e-06
Orthogonality tolerance:              1.0e-12
Use incremental sigma vectors:             No

Davidson memory usage:  12.89 MB

Guess Vectors:
  64 &  64 : closed :    -0.463723
  64 &  63 :  open  :    -0.400951
  64 &  62 :  open  :    -0.366127
  64 &  61 :  open  :    -0.357008
  63 &  63 : closed :    -0.338178
  63 &  62 :  open  :    -0.303354
  63 &  61 :  open  :    -0.294235
  64 &  60 :  open  :    -0.274210
  62 &  62 : closed :    -0.268531
  62 &  61 :  open  :    -0.259411
  64 &  59 :  open  :    -0.258888
  61 &  61 : closed :    -0.250292
  64 &  57 :  open  :    -0.225231
  64 &  58 :  open  :    -0.223067
  64 &  56 :  open  :    -0.219881

  Root           Eigenvalue       Energy Change        Residual
-------------------------------------------------------------------
Iteration:    0   Subspace Size:   15
Root: 1:        -0.37916195        -0.37916195         0.03469838  
Root: 2:        -0.30346030        -0.30346030         0.03687921  
Root: 3:        -0.28216752        -0.28216752         0.02678110  
Root: 4:        -0.25079421        -0.25079421         0.04844278  

Iteration:    1   Subspace Size:   19
Root: 1:        -0.38113267        -0.00197072         0.00448664  
Root: 2:        -0.30669008        -0.00322977         0.00687945  
Root: 3:        -0.28414315        -0.00197563         0.00728782  
Root: 4:        -0.25684229        -0.00604808         0.01537164  

Iteration:    2   Subspace Size:   23
Root: 1:        -0.38117052        -0.00003785         0.00081889  
Root: 2:        -0.30677827        -0.00008819         0.00125775  
Root: 3:        -0.28427921        -0.00013606         0.00137694  
Root: 4:        -0.25739624        -0.00055395         0.00486508  

Iteration:    3   Subspace Size:   27
Root: 1:        -0.38117172        -0.00000120         0.00008970  
Root: 2:        -0.30678150        -0.00000323         0.00025280  
Root: 3:        -0.28428410        -0.00000489         0.00036079  
Root: 4:        -0.25744637        -0.00005013         0.00120909  

Iteration:    4   Subspace Size:   31
Root: 1:        -0.38117173        -0.00000001         0.00001317  
Root: 2:        -0.30678161        -0.00000011         0.00005913  
Root: 3:        -0.28428439        -0.00000029         0.00008408  
Root: 4:        -0.25744929        -0.00000291         0.00032623  

Iteration:    5   Subspace Size:   35
Root: 1:        -0.38117173        -0.00000000         0.00000175  
Root: 2:        -0.30678162        -0.00000001         0.00001090  
Root: 3:        -0.28428440        -0.00000001         0.00001868  
Root: 4:        -0.25744951        -0.00000023         0.00007117  

Iteration:    6   Subspace Size:   39
Root: 1:        -0.38117173        -0.00000000         0.00000024  Converged
Root: 2:        -0.30678162        -0.00000000         0.00000176  
Root: 3:        -0.28428440        -0.00000000         0.00000346  
Root: 4:        -0.25744952        -0.00000001         0.00001798  

Iteration:    7   Subspace Size:   42
Root: 1:        -0.38117173        -0.00000000         0.00000023  Converged
Root: 2:        -0.30678162        -0.00000000         0.00000024  Converged
Root: 3:        -0.28428440        -0.00000000         0.00000059  Converged
Root: 4:        -0.25744952        -0.00000000         0.00000399  

Iteration:    8   Subspace Size:   43
Root: 1:        -0.38117173        -0.00000000         0.00000023  Converged
Root: 2:        -0.30678162         0.00000000         0.00000024  Converged
Root: 3:        -0.28428440        -0.00000000         0.00000059  Converged
Root: 4:        -0.25744952        -0.00000000         0.00000072  Converged

Davidson converged in 8 iterations
43 sigma vectors were formed

      Davidson Diagonalization Parameters
-----------------------------------------------
Number of roots to find:                    4
Number of guess vectors:                   15
Maximum subspace size:                    300
Number of vectors to save:                  4
Collapse vectors per root:                  2
Number of CSFs:                          2016
Maximum Davidson iterations:              500
Residual convergence:                 1.0e-06
Orthogonality tolerance:              1.0e-12
Use incremental sigma vectors:             No

Davidson memory usage:  12.58 MB

Guess Vectors:
  64 &  63 :  open  :    -0.400951
  64 &  62 :  open  :    -0.366127
  64 &  61 :  open  :    -0.357008
  63 &  62 :  open  :    -0.303354
  63 &  61 :  open  :    -0.294235
  64 &  60 :  open  :    -0.274210
  62 &  61 :  open  :    -0.259411
  64 &  59 :  open  :    -0.258888
  64 &  57 :  open  :    -0.225231
  64 &  58 :  open  :    -0.223067
  64 &  56 :  open  :    -0.219881
  63 &  60 :  open  :    -0.211437
  64 &  55 :  open  :    -0.204525
  63 &  59 :  open  :    -0.196115
  64 &  54 :  open  :    -0.190238

  Root           Eigenvalue       Energy Change        Residual
-------------------------------------------------------------------
Iteration:    0   Subspace Size:   15
Root: 1:        -0.32467686        -0.32467686         0.02124023  
Root: 2:        -0.28877154        -0.28877154         0.02453411  
Root: 3:        -0.27876627        -0.27876627         0.02519184  
Root: 4:        -0.22148294        -0.22148294         0.02714139  

Iteration:    1   Subspace Size:   19
Root: 1:        -0.32567991        -0.00100305         0.00279831  
Root: 2:        -0.29048485        -0.00171331         0.00520077  
Root: 3:        -0.28071964        -0.00195337         0.00584285  
Root: 4:        -0.22388066        -0.00239772         0.01041183  

Iteration:    2   Subspace Size:   23
Root: 1:        -0.32569937        -0.00001946         0.00040876  
Root: 2:        -0.29055185        -0.00006700         0.00080381  
Root: 3:        -0.28080559        -0.00008595         0.00103435  
Root: 4:        -0.22413276        -0.00025210         0.00263595  

Iteration:    3   Subspace Size:   27
Root: 1:        -0.32569975        -0.00000038         0.00006142  
Root: 2:        -0.29055355        -0.00000169         0.00013402  
Root: 3:        -0.28080849        -0.00000290         0.00019116  
Root: 4:        -0.22414961        -0.00001685         0.00054420  

Iteration:    4   Subspace Size:   31
Root: 1:        -0.32569975        -0.00000001         0.00000821  
Root: 2:        -0.29055359        -0.00000004         0.00002275  
Root: 3:        -0.28080857        -0.00000009         0.00003187  
Root: 4:        -0.22415039        -0.00000078         0.00013121  

Iteration:    5   Subspace Size:   35
Root: 1:        -0.32569975        -0.00000000         0.00000108  
Root: 2:        -0.29055359        -0.00000000         0.00000320  
Root: 3:        -0.28080858        -0.00000000         0.00000447  
Root: 4:        -0.22415043        -0.00000004         0.00002386  

Iteration:    6   Subspace Size:   39
Root: 1:        -0.32569975        -0.00000000         0.00000015  Converged
Root: 2:        -0.29055359        -0.00000000         0.00000047  Converged
Root: 3:        -0.28080858        -0.00000000         0.00000070  Converged
Root: 4:        -0.22415043        -0.00000000         0.00000455  

Iteration:    7   Subspace Size:   40
Root: 1:        -0.32569975        -0.00000000         0.00000015  Converged
Root: 2:        -0.29055359        -0.00000000         0.00000040  Converged
Root: 3:        -0.28080858        -0.00000000         0.00000064  Converged
Root: 4:        -0.22415043        -0.00000000         0.00000084  Converged

 in gcp call
 n=          31
 coors(1) =   -9.84198797206053      -0.921912090304463     
  0.150751861541538     
 coors(2) =   -9.30775698795218       0.587124338210123     
   2.16861488649140     
 elements:            7           6
 gcp_e =   0.000000000000000E+000
 echo:  F
 pbc:  F
 method =pbeh3c              
Davidson converged in 7 iterations
40 sigma vectors were formed

Building Xtilde...

Building Z-vector RHS...

 Generating 2nd functional diffs
Solving CPSCF equations
Using DIIS solver

 Iter         Residual      
------  --------------------
    1      3.803256423055
    2      6.210086647796
    3      0.525553782005
    4      0.062540163881
    5      0.023771877473
    6      0.007378590959
    7      0.004153374739
    8      0.001221251866
    9      0.000402866952
   10      0.000184084924
   11      0.000045319185
   12      0.000033332963
   13      0.000011969771
   14      0.000004603829
   15      0.000002260791
   16      0.000001140509
   17      0.000000489549

CPSCF converged

Building X...

Computing grad Generating 2nd functional diffs
 Generating 2nd functional diffs
  Root   Mult.   Total Energy (a.u.)   Ex. Energy (a.u.)     Ex. Energy (eV)     Ex. Energy (nm)        Osc. (a.u.)  
-------------------------------------------------------------------------------------------------------------------
     1  singlet       -779.19325541
     2  triplet       -779.13778343          0.05547198          1.50946902        821.37638535          0.00000000
     3  singlet       -779.11886530          0.07439011          2.02425755        612.49232268          0.20820941
     4  triplet       -779.10263727          0.09061814          2.46584460        502.80630300          0.00000000
     5  singlet       -779.09636808          0.09688733          2.63643794        470.27172024          0.02283354
     6  triplet       -779.09289226          0.10036315          2.73101991        453.98504957          0.00000000
     7  singlet       -779.06953320          0.12372221          3.36665199        368.27156752          1.23587277
     8  triplet       -779.03623411          0.15702130          4.27276618        290.17319355          0.00000000

Singlet  1: Largest CI coefficients:
  64  &  64 : closed :  -0.990523

Triplet  2: Largest CI coefficients:
  63  &  64 :  open  :  -0.698540
  64  &  63 :  open  :   0.698540

Singlet  3: Largest CI coefficients:
  63  &  64 :  open  :   0.652491
  64  &  63 :  open  :   0.652491
  62  &  64 :  open  :  -0.249402
  64  &  62 :  open  :  -0.249402

Triplet  4: Largest CI coefficients:
  62  &  64 :  open  :   0.671708
  64  &  62 :  open  :  -0.671708
  61  &  64 :  open  :   0.134071
  64  &  61 :  open  :  -0.134071
  61  &  63 :  open  :  -0.107200
  63  &  61 :  open  :   0.107200

Singlet  5: Largest CI coefficients:
  61  &  64 :  open  :  -0.522110
  64  &  61 :  open  :  -0.522110
  62  &  64 :  open  :  -0.394049
  64  &  62 :  open  :  -0.394049
  61  &  63 :  open  :   0.157255
  63  &  61 :  open  :   0.157255
  62  &  62 : closed :   0.145226
  63  &  64 :  open  :  -0.114173
  64  &  63 :  open  :  -0.114173
  62  &  63 :  open  :   0.110655
  63  &  62 :  open  :   0.110655

Triplet  6: Largest CI coefficients:
  61  &  64 :  open  :   0.660966
  64  &  61 :  open  :  -0.660966
  62  &  64 :  open  :  -0.162147
  64  &  62 :  open  :   0.162147
  62  &  63 :  open  :  -0.110342
  63  &  62 :  open  :   0.110342

Singlet  7: Largest CI coefficients:
  62  &  64 :  open  :   0.499870
  64  &  62 :  open  :   0.499870
  61  &  64 :  open  :  -0.418457
  64  &  61 :  open  :  -0.418457
  63  &  64 :  open  :   0.230942
  64  &  63 :  open  :   0.230942

Triplet  8: Largest CI coefficients:
  61  &  63 :  open  :   0.482199
  63  &  61 :  open  :  -0.482199
  62  &  63 :  open  :   0.408621
  63  &  62 :  open  :  -0.408621
  61  &  62 :  open  :  -0.267007
  62  &  61 :  open  :   0.267007
  61  &  64 :  open  :   0.119269
  64  &  61 :  open  :  -0.119269

Singlet state dipole moments:

  Root       Dx         Dy         Dz         |D|  (Debye)
------------------------------------------------------------
     1    -9.9163     1.4641    -0.0310    10.0239
     2   -10.5465     2.6219     1.3068    10.9458
     3    -4.1726    -2.6840    -2.7166     5.6563
     4   -13.0935     2.0598     0.9843    13.2910

Triplet state dipole moments:

  Root       Dx         Dy         Dz         |D|  (Debye)
------------------------------------------------------------
     1   -11.4789     2.0678     0.7186    11.6858
     2    -6.6204    -0.6433    -1.0706     6.7372
     3    -6.9773    -0.1731    -0.6352     7.0083
     4     1.1518    -1.8221    -1.6815     2.7339

Transition dipole moments between singlet states:

    Transition       Tx         Ty         Tz         |T| (a.u.)
------------------------------------------------------------------
     1 ->    2    -2.0460     0.0124     0.1091     2.0490
     1 ->    3     0.5762    -0.1216    -0.0818     0.5946
     1 ->    4    -3.8416     0.4459     0.1651     3.8709
     2 ->    3     0.4176    -0.4178    -0.2840     0.6555
     2 ->    4    -0.4794    -0.1677    -0.2332     0.5588
     3 ->    4     0.4755    -0.2382    -0.1397     0.5499

Transition dipole moments between triplet states:

    Transition       Tx         Ty         Tz         |T| (a.u.)
------------------------------------------------------------------
     1 ->    2     0.1376     0.1769     0.1598     0.2753
     1 ->    3    -0.0533    -0.3259    -0.2462     0.4119
     1 ->    4     0.0540    -0.0611    -0.0295     0.0867
     2 ->    3     1.2229    -1.0090    -0.8022     1.7768
     2 ->    4     1.4001    -0.0923    -0.1313     1.4092
     3 ->    4     0.6710     0.0937     0.0067     0.6775

Magnetic transition dipole moments and rotational strengths:

 Transition      Lx         Ly         Lz       R(len)     R(vel) (a.u.)
------------------------------------------------------------------------
 1 ->    2     0.3039     0.2395    -0.2574     0.6470    -0.1195
 1 ->    3     0.0067     0.3632     0.3175     0.0663    -0.0161
 1 ->    4    -0.0105     0.6632    -0.5358    -0.2476     0.0903

Electric transition quadrupole moments (Cartesian):

 Transition      Qxy        Qxz        Qyz        Qxx        Qyy        Qzz       norm (a.u.)
----------------------------------------------------------------------------------------------
 1 ->    2     0.3800     0.3191    -0.1863     8.7963    -0.0351    -0.1369     8.8134
 1 ->    3    -0.4634     0.0857     0.1775    -4.8900     0.3021     0.0425     4.9254
 1 ->    4     0.9663     1.1875    -0.5506    16.8169    -1.0343    -0.0757    16.9272


|FINAL Target State Energy: -779.118865298674 a.u.
 Energy calculation finished, energy: -7.790963681E+02

Converting Cartesians to HDLC
 Wolfe conditions fulfilled, increasing trust radius
Testing convergence  in cycle    3
    Energy  1.9454E-02 Target: 5.0000E-04 converged?   no
  Max step  8.0932E-02 Target: 4.0000E-03 converged?   no
  RMS step  2.1442E-02 Target: 2.6667E-03 converged?   no
  Max grad  2.3212E-02 Target: 1.0000E-03 converged?   no
  RMS grad  8.1411E-03 Target: 6.6667E-04 converged?   no
 Predicted step length 3.8033E-01
 Trust radius          4.0000E-01

Converting HDLC to Cartesians
 in gcp call
 n=          31
 coors(1) =   -9.76209821449770      -0.886588308441002     
  0.292616853910542     
 coors(2) =   -9.05688573216720       0.702940650145555     
   2.20442628801442     
 elements:            7           6
 gcp_e =    1.00000000000000     
 echo:  F
 pbc:  F
 method =pbeh3c              
RMSD coordinate change for step 3 is  2.173e-01
DFTD Energy:    -0.0201838 hartree
gCP Energy:     0.0514250 hartree
| Total AOs: 314    Total MOs: 296
Setting up the DFT grid...
| time to set the grid = 0.07 s
DFT grid points: 357294 (11525 points/atom)

                      *** Start SCF Iterations ***

 Iter     DIIS Error       Energy change      Electrons        XC Energy           Energy        Time(s)
----------------------------------------------------------------------------------------------------------
Initial temperature is 0.250000
| Skip purify step
|    1     0.1001070359    -771.6808890762   125.8534077208   -63.7542860901    -771.6808890762     1.87  
|    2     0.0140868401      -0.0759674917   125.9999867230   -63.8640205619    -771.7568565679     1.77  
|    3     0.0206063438      +0.0011865474   125.9999865780   -63.7840010718    -771.7556700205     1.73  
|    4     0.0027545001      -0.0068757773   125.9999866831   -63.8157797203    -771.7625457978     1.69  
|    5     0.0014836926      -0.0003023858   125.9999867035   -63.8217176883    -771.7628481836     1.63  
|    6     0.0005006501      -0.0000635230   125.9999867269   -63.8218441438    -771.7629117066     1.60  
|    7     0.0001528561      -0.0000122771   125.9999867215   -63.8209131733    -771.7629239837     1.56  
|    8     0.0000614330      -0.0000009677   125.9999867255   -63.8205802879    -771.7629249514     1.52  
|    9     0.0000249336      -0.0000002542   125.9999867271   -63.8206795991    -771.7629252056     1.88  
----------------------------------------------------------------------------------------------------------
FINAL ENERGY: -771.7629252056 a.u.
Fractional Occupation Entropy: 0.0000000000
Mermin Free Energy:            -771.7629252056
DISPERSION CONTRIBUTION TO ENERGY: -0.0201838250 a.u.
GCP BSSE CORRECTION: 0.0514249942 a.u.
HOMO-LUMO GAP: 2.390 eV
CENTER OF MASS: {-0.010366, -0.317907, 0.325751} ANGS
DIPOLE MOMENT: {-4.891288, 2.276756, 1.562296} (|D| = 5.616857) DEBYE

Running Mulliken population analysis...


  Restricted hh-TDA Parameters
--------------------------------------------
Number of occupied orbitals:            64
Number of virtual orbitals:            232
Number of molecular orbitals:          296
Number of basis functions:             314
Multiplicity of target state:      singlet

 Generating 2nd functional diffs
Reference energy:             -778.8075394336
Number of electrons:           127.9999865160
XC energy:                     -65.1341297339

      Davidson Diagonalization Parameters
-----------------------------------------------
Number of roots to find:                    4
Number of guess vectors:                   15
Maximum subspace size:                    300
Number of vectors to save:                  4
Collapse vectors per root:                  2
Number of CSFs:                          2080
Maximum Davidson iterations:              500
Residual convergence:                 1.0e-06
Orthogonality tolerance:              1.0e-12
Use incremental sigma vectors:             No

Davidson memory usage:  12.89 MB

Guess Vectors:
  64 &  64 : closed :    -0.469803
  64 &  63 :  open  :    -0.386165
  64 &  62 :  open  :    -0.377893
  64 &  61 :  open  :    -0.354590
  63 &  63 : closed :    -0.302528
  63 &  62 :  open  :    -0.294255
  62 &  62 : closed :    -0.285983
  64 &  60 :  open  :    -0.283058
  63 &  61 :  open  :    -0.270953
  64 &  59 :  open  :    -0.264987
  62 &  61 :  open  :    -0.262680
  61 &  61 : closed :    -0.239377
  64 &  56 :  open  :    -0.229896
  64 &  57 :  open  :    -0.228256
  64 &  58 :  open  :    -0.227624

  Root           Eigenvalue       Energy Change        Residual
-------------------------------------------------------------------
Iteration:    0   Subspace Size:   15
Root: 1:        -0.38258921        -0.38258921         0.03469221  
Root: 2:        -0.29709987        -0.29709987         0.02693544  
Root: 3:        -0.27320285        -0.27320285         0.04509248  
Root: 4:        -0.25391680        -0.25391680         0.04311152  

Iteration:    1   Subspace Size:   19
Root: 1:        -0.38459289        -0.00200368         0.00462506  
Root: 2:        -0.29913384        -0.00203396         0.00733948  
Root: 3:        -0.27811122        -0.00490838         0.00991404  
Root: 4:        -0.25879728        -0.00488047         0.01250960  

Iteration:    2   Subspace Size:   23
Root: 1:        -0.38463394        -0.00004105         0.00084365  
Root: 2:        -0.29927165        -0.00013781         0.00157346  
Root: 3:        -0.27831830        -0.00020707         0.00255100  
Root: 4:        -0.25916076        -0.00036348         0.00416474  

Iteration:    3   Subspace Size:   27
Root: 1:        -0.38463520        -0.00000126         0.00009372  
Root: 2:        -0.29927802        -0.00000637         0.00038910  
Root: 3:        -0.27833170        -0.00001341         0.00056054  
Root: 4:        -0.25919889        -0.00003814         0.00091794  

Iteration:    4   Subspace Size:   31
Root: 1:        -0.38463521        -0.00000001         0.00001411  
Root: 2:        -0.29927836        -0.00000034         0.00010027  
Root: 3:        -0.27833229        -0.00000058         0.00011296  
Root: 4:        -0.25920070        -0.00000180         0.00020218  

Iteration:    5   Subspace Size:   35
Root: 1:        -0.38463521        -0.00000000         0.00000193  
Root: 2:        -0.29927838        -0.00000002         0.00002457  
Root: 3:        -0.27833231        -0.00000002         0.00002355  
Root: 4:        -0.25920078        -0.00000008         0.00004475  

Iteration:    6   Subspace Size:   39
Root: 1:        -0.38463521        -0.00000000         0.00000028  Converged
Root: 2:        -0.29927838        -0.00000000         0.00000436  
Root: 3:        -0.27833231        -0.00000000         0.00000457  
Root: 4:        -0.25920078        -0.00000000         0.00000968  

Iteration:    7   Subspace Size:   42
Root: 1:        -0.38463521        -0.00000000         0.00000026  Converged
Root: 2:        -0.29927838        -0.00000000         0.00000082  Converged
Root: 3:        -0.27833231        -0.00000000         0.00000091  Converged
Root: 4:        -0.25920078        -0.00000000         0.00000225  

Iteration:    8   Subspace Size:   43
Root: 1:        -0.38463521        -0.00000000         0.00000026  Converged
Root: 2:        -0.29927838        -0.00000000         0.00000080  Converged
Root: 3:        -0.27833231        -0.00000000         0.00000061  Converged
Root: 4:        -0.25920078        -0.00000000         0.00000047  Converged

Davidson converged in 8 iterations
43 sigma vectors were formed

      Davidson Diagonalization Parameters
-----------------------------------------------
Number of roots to find:                    4
Number of guess vectors:                   15
Maximum subspace size:                    300
Number of vectors to save:                  4
Collapse vectors per root:                  2
Number of CSFs:                          2016
Maximum Davidson iterations:              500
Residual convergence:                 1.0e-06
Orthogonality tolerance:              1.0e-12
Use incremental sigma vectors:             No

Davidson memory usage:  12.58 MB

Guess Vectors:
  64 &  63 :  open  :    -0.386165
  64 &  62 :  open  :    -0.377893
  64 &  61 :  open  :    -0.354590
  63 &  62 :  open  :    -0.294255
  64 &  60 :  open  :    -0.283058
  63 &  61 :  open  :    -0.270953
  64 &  59 :  open  :    -0.264987
  62 &  61 :  open  :    -0.262680
  64 &  56 :  open  :    -0.229896
  64 &  57 :  open  :    -0.228256
  64 &  58 :  open  :    -0.227624
  64 &  55 :  open  :    -0.209011
  63 &  60 :  open  :    -0.199420
  64 &  54 :  open  :    -0.195493
  62 &  60 :  open  :    -0.191148

  Root           Eigenvalue       Energy Change        Residual
-------------------------------------------------------------------
Iteration:    0   Subspace Size:   15
Root: 1:        -0.32011245        -0.32011245         0.01908832  
Root: 2:        -0.29934018        -0.29934018         0.02190476  
Root: 3:        -0.26399314        -0.26399314         0.02741768  
Root: 4:        -0.22280120        -0.22280120         0.02469989  

Iteration:    1   Subspace Size:   19
Root: 1:        -0.32104638        -0.00093393         0.00276523  
Root: 2:        -0.30069497        -0.00135479         0.00439707  
Root: 3:        -0.26618910        -0.00219597         0.00693502  
Root: 4:        -0.22543470        -0.00263350         0.00803834  

Iteration:    2   Subspace Size:   23
Root: 1:        -0.32106792        -0.00002154         0.00038097  
Root: 2:        -0.30074395        -0.00004898         0.00073530  
Root: 3:        -0.26627979        -0.00009069         0.00108711  
Root: 4:        -0.22567439        -0.00023969         0.00183472  

Iteration:    3   Subspace Size:   27
Root: 1:        -0.32106828        -0.00000036         0.00006116  
Root: 2:        -0.30074532        -0.00000138         0.00016233  
Root: 3:        -0.26628249        -0.00000269         0.00024526  
Root: 4:        -0.22568457        -0.00001018         0.00042856  

Iteration:    4   Subspace Size:   31
Root: 1:        -0.32106829        -0.00000001         0.00000798  
Root: 2:        -0.30074538        -0.00000006         0.00003180  
Root: 3:        -0.26628261        -0.00000013         0.00005095  
Root: 4:        -0.22568512        -0.00000055         0.00012290  

Iteration:    5   Subspace Size:   35
Root: 1:        -0.32106829        -0.00000000         0.00000108  
Root: 2:        -0.30074538        -0.00000000         0.00000545  
Root: 3:        -0.26628262        -0.00000000         0.00000920  
Root: 4:        -0.22568516        -0.00000004         0.00002531  

Iteration:    6   Subspace Size:   39
Root: 1:        -0.32106829        -0.00000000         0.00000012  Converged
Root: 2:        -0.30074538        -0.00000000         0.00000070  Converged
Root: 3:        -0.26628262        -0.00000000         0.00000139  
Root: 4:        -0.22568517        -0.00000000         0.00000505  

Iteration:    7   Subspace Size:   41
Root: 1:        -0.32106829        -0.00000000         0.00000010  Converged
Root: 2:        -0.30074538        -0.00000000         0.00000039  Converged
Root: 3:        -0.26628262        -0.00000000         0.00000021  Converged
Root: 4:        -0.22568517        -0.00000000         0.00000094  Converged

 in gcp call
 n=          31
 coors(1) =   -9.76209821449770      -0.886588308441002     
  0.292616853910542     
 coors(2) =   -9.05688573216720       0.702940650145555     
   2.20442628801442     
 elements:            7           6
 gcp_e =   0.000000000000000E+000
 echo:  F
 pbc:  F
 method =pbeh3c              
Davidson converged in 7 iterations
41 sigma vectors were formed

Building Xtilde...

Building Z-vector RHS...

 Generating 2nd functional diffs
Solving CPSCF equations
Using DIIS solver

 Iter         Residual      
------  --------------------
    1      2.823015045245
    2      5.080308999093
    3      0.538324522568
    4      0.044325283864
    5      0.011703761739
    6      0.005704782929
    7      0.001912272813
    8      0.000762728893
    9      0.000295673385
   10      0.000127099776
   11      0.000048406902
   12      0.000026865808
   13      0.000012196372
   14      0.000006845336
   15      0.000002773074
   16      0.000001132122
   17      0.000000400728

CPSCF converged

Building X...

Computing grad Generating 2nd functional diffs
 Generating 2nd functional diffs
  Root   Mult.   Total Energy (a.u.)   Ex. Energy (a.u.)     Ex. Energy (eV)     Ex. Energy (nm)        Osc. (a.u.)  
-------------------------------------------------------------------------------------------------------------------
     1  singlet       -779.19217465
     2  triplet       -779.12860772          0.06356693          1.72974380        716.77794554          0.00000000
     3  triplet       -779.10828482          0.08388983          2.28275804        543.13343221          0.00000000
     4  singlet       -779.10681781          0.08535684          2.32267729        533.79873775          0.00651018
     5  singlet       -779.08587175          0.10630290          2.89264857        428.61833267          0.94286530
     6  triplet       -779.07382205          0.11835259          3.22053739        384.97991392          0.00000000
     7  singlet       -779.06674021          0.12543443          3.41324404        363.24452432          0.46756146
     8  triplet       -779.03322460          0.15895005          4.32525011        286.65214177          0.00000000

Singlet  1: Largest CI coefficients:
  64  &  64 : closed :   0.989123
  63  &  63 : closed :  -0.122698

Triplet  2: Largest CI coefficients:
  63  &  64 :  open  :  -0.701821
  64  &  63 :  open  :   0.701821

Triplet  3: Largest CI coefficients:
  62  &  64 :  open  :  -0.669297
  64  &  62 :  open  :   0.669297
  62  &  63 :  open  :   0.206408
  63  &  62 :  open  :  -0.206408

Singlet  4: Largest CI coefficients:
  62  &  64 :  open  :  -0.663061
  64  &  62 :  open  :  -0.663061
  62  &  63 :  open  :   0.221264
  63  &  62 :  open  :   0.221264

Singlet  5: Largest CI coefficients:
  63  &  64 :  open  :  -0.653610
  64  &  63 :  open  :  -0.653610
  61  &  64 :  open  :  -0.237359
  64  &  61 :  open  :  -0.237359

Triplet  6: Largest CI coefficients:
  61  &  64 :  open  :   0.693392
  64  &  61 :  open  :  -0.693392

Singlet  7: Largest CI coefficients:
  61  &  64 :  open  :   0.647508
  64  &  61 :  open  :   0.647508
  63  &  64 :  open  :  -0.229859
  64  &  63 :  open  :  -0.229859
  63  &  63 : closed :   0.118692

Triplet  8: Largest CI coefficients:
  60  &  64 :  open  :  -0.682383
  64  &  60 :  open  :   0.682383
  59  &  64 :  open  :   0.112018
  64  &  59 :  open  :  -0.112018

Singlet state dipole moments:

  Root       Dx         Dy         Dz         |D|  (Debye)
------------------------------------------------------------
     1   -10.4725     1.4071     0.4427    10.5759
     2    -3.9392    -2.5163    -2.4453     5.2753
     3   -12.5356     2.1467     0.9299    12.7520
     4   -11.5625     2.3028     1.4627    11.8800

Triplet state dipole moments:

  Root       Dx         Dy         Dz         |D|  (Debye)
------------------------------------------------------------
     1   -11.0035     1.1446     0.3760    11.0692
     2    -3.7543    -2.5092    -2.4436     5.1344
     3    -9.9644     2.4208     1.3113    10.3377
     4    -1.5064     0.3905    -0.1287     1.5614

Transition dipole moments between singlet states:

    Transition       Tx         Ty         Tz         |T| (a.u.)
------------------------------------------------------------------
     1 ->    2     0.3205     0.1043     0.0286     0.3382
     1 ->    3    -3.6101     0.3612     0.3759     3.6475
     1 ->    4    -2.3327     0.3721     0.1058     2.3646
     2 ->    3     0.3572    -0.2330    -0.1873     0.4658
     2 ->    4    -0.3641     0.3773     0.2849     0.5968
     3 ->    4    -0.8886    -0.0946    -0.0222     0.8939

Transition dipole moments between triplet states:

    Transition       Tx         Ty         Tz         |T| (a.u.)
------------------------------------------------------------------
     1 ->    2     0.1939    -0.1206    -0.0993     0.2490
     1 ->    3    -0.0151    -0.1159    -0.0326     0.1213
     1 ->    4    -1.6796     0.6908     0.5226     1.8898
     2 ->    3    -0.5194     0.4559     0.3413     0.7708
     2 ->    4    -0.5183    -0.1670    -0.1374     0.5616
     3 ->    4    -0.3966     0.1689     0.2446     0.4956

Magnetic transition dipole moments and rotational strengths:

 Transition      Lx         Ly         Lz       R(len)     R(vel) (a.u.)
------------------------------------------------------------------------
 1 ->    2    -0.0497    -0.4725    -0.1776     0.0703    -0.0167
 1 ->    3     0.2044     0.2403    -0.5531     0.8589    -0.2522
 1 ->    4    -0.2194     0.4156    -0.1655    -0.6489     0.2461

Electric transition quadrupole moments (Cartesian):

 Transition      Qxy        Qxz        Qyz        Qxx        Qyy        Qzz       norm (a.u.)
----------------------------------------------------------------------------------------------
 1 ->    2     0.3587    -0.0685    -0.1687     1.1992    -0.2036    -0.0553     1.2823
 1 ->    3     1.2145     0.9573    -0.5704    15.7877    -0.6927    -0.4545    15.8951
 1 ->    4     0.5769     1.0054    -0.5650    10.2946    -0.7573    -0.1147    10.4032


|FINAL Target State Energy: -779.106817810787 a.u.
 Energy calculation finished, energy: -7.790858717E+02

Converting Cartesians to HDLC
 Rejecting step, energy  1.050E-02 higher
 E,Eold  -779.085871747882       -779.096368078909     
 Total number of bad steps:     1
 Trust radius          1.9017E-01

Converting HDLC to Cartesians
 in gcp call
 n=          31
 coors(1) =   -9.81270660985493      -0.904317488887614     
  0.221616153830600     
 coors(2) =   -9.19398039436565       0.648738649745177     
   2.18677080418829     
 elements:            7           6
 gcp_e =    1.00000000000000     
 echo:  F
 pbc:  F
 method =pbeh3c              
RMSD coordinate change for step 4 is  1.101e-01
DFTD Energy:    -0.0201631 hartree
gCP Energy:     0.0507001 hartree
| Total AOs: 314    Total MOs: 296
Setting up the DFT grid...
| time to set the grid = 0.07 s
DFT grid points: 357356 (11527 points/atom)

                      *** Start SCF Iterations ***

 Iter     DIIS Error       Energy change      Electrons        XC Energy           Energy        Time(s)
----------------------------------------------------------------------------------------------------------
Initial temperature is 0.250000
| Skip purify step
|    1     0.0433452911    -771.7572473515   125.9886140568   -63.8100558140    -771.7572473515     1.85  
|    2     0.0042541004      -0.0108498608   126.0000155607   -63.8053738326    -771.7680972122     1.71  
|    3     0.0061706471      +0.0001214343   126.0000158077   -63.8120446083    -771.7679757779     1.66  
|    4     0.0009969406      -0.0011789504   126.0000156294   -63.8076462238    -771.7691547283     1.63  
|    5     0.0006818233      -0.0000311958   126.0000156476   -63.8078761804    -771.7691859241     1.57  
|    6     0.0002029744      -0.0000215001   126.0000156325   -63.8079991455    -771.7692074242     1.55  
|    7     0.0000718377      -0.0000013786   126.0000156392   -63.8079091475    -771.7692088027     1.50  
|    8     0.0000298512      -0.0000002074   126.0000156370   -63.8079746402    -771.7692090101     1.49  
----------------------------------------------------------------------------------------------------------
FINAL ENERGY: -771.7692090101 a.u.
Fractional Occupation Entropy: 0.0000000000
Mermin Free Energy:            -771.7692090101
DISPERSION CONTRIBUTION TO ENERGY: -0.0201630883 a.u.
GCP BSSE CORRECTION: 0.0507001017 a.u.
HOMO-LUMO GAP: 2.296 eV
CENTER OF MASS: {-0.016097, -0.315801, 0.347792} ANGS
DIPOLE MOMENT: {-4.657334, 2.167215, 0.941578} (|D| = 5.222466) DEBYE

Running Mulliken population analysis...


  Restricted hh-TDA Parameters
--------------------------------------------
Number of occupied orbitals:            64
Number of virtual orbitals:            232
Number of molecular orbitals:          296
Number of basis functions:             314
Multiplicity of target state:      singlet

 Generating 2nd functional diffs
Reference energy:             -778.8159526052
Number of electrons:           128.0000158857
XC energy:                     -65.1211600099

      Davidson Diagonalization Parameters
-----------------------------------------------
Number of roots to find:                    4
Number of guess vectors:                   15
Maximum subspace size:                    300
Number of vectors to save:                  4
Collapse vectors per root:                  2
Number of CSFs:                          2080
Maximum Davidson iterations:              500
Residual convergence:                 1.0e-06
Orthogonality tolerance:              1.0e-12
Use incremental sigma vectors:             No

Davidson memory usage:  12.89 MB

Guess Vectors:
  64 &  64 : closed :    -0.466201
  64 &  63 :  open  :    -0.389374
  64 &  62 :  open  :    -0.372026
  64 &  61 :  open  :    -0.358301
  63 &  63 : closed :    -0.312546
  63 &  62 :  open  :    -0.295198
  63 &  61 :  open  :    -0.281473
  64 &  60 :  open  :    -0.278144
  62 &  62 : closed :    -0.277850
  62 &  61 :  open  :    -0.264125
  64 &  59 :  open  :    -0.261621
  61 &  61 : closed :    -0.250400
  64 &  57 :  open  :    -0.226637
  64 &  58 :  open  :    -0.224147
  64 &  56 :  open  :    -0.223035

  Root           Eigenvalue       Energy Change        Residual
-------------------------------------------------------------------
Iteration:    0   Subspace Size:   15
Root: 1:        -0.38043657        -0.38043657         0.03471984  
Root: 2:        -0.29224657        -0.29224657         0.03236979  
Root: 3:        -0.28369479        -0.28369479         0.03427665  
Root: 4:        -0.25354398        -0.25354398         0.04785788  

Iteration:    1   Subspace Size:   19
Root: 1:        -0.38242405        -0.00198747         0.00455805  
Root: 2:        -0.29499459        -0.00274801         0.00735930  
Root: 3:        -0.28651701        -0.00282222         0.00762772  
Root: 4:        -0.25950784        -0.00596386         0.01395563  

Iteration:    2   Subspace Size:   23
Root: 1:        -0.38246351        -0.00003946         0.00083421  
Root: 2:        -0.29511600        -0.00012141         0.00144245  
Root: 3:        -0.28664281        -0.00012580         0.00153887  
Root: 4:        -0.25996592        -0.00045808         0.00447019  

Iteration:    3   Subspace Size:   27
Root: 1:        -0.38246473        -0.00000123         0.00009051  
Root: 2:        -0.29512081        -0.00000482         0.00033483  
Root: 3:        -0.28664839        -0.00000558         0.00036697  
Root: 4:        -0.26000883        -0.00004291         0.00104099  

Iteration:    4   Subspace Size:   31
Root: 1:        -0.38246474        -0.00000001         0.00001380  
Root: 2:        -0.29512104        -0.00000023         0.00007633  
Root: 3:        -0.28664866        -0.00000027         0.00008954  
Root: 4:        -0.26001103        -0.00000220         0.00025791  

Iteration:    5   Subspace Size:   35
Root: 1:        -0.38246474        -0.00000000         0.00000190  
Root: 2:        -0.29512106        -0.00000001         0.00001785  
Root: 3:        -0.28664868        -0.00000002         0.00001861  
Root: 4:        -0.26001116        -0.00000013         0.00005750  

Iteration:    6   Subspace Size:   39
Root: 1:        -0.38246474        -0.00000000         0.00000027  Converged
Root: 2:        -0.29512106        -0.00000000         0.00000289  
Root: 3:        -0.28664868        -0.00000000         0.00000337  
Root: 4:        -0.26001117        -0.00000001         0.00001342  

Iteration:    7   Subspace Size:   42
Root: 1:        -0.38246474        -0.00000000         0.00000025  Converged
Root: 2:        -0.29512106        -0.00000000         0.00000049  Converged
Root: 3:        -0.28664868        -0.00000000         0.00000056  Converged
Root: 4:        -0.26001117        -0.00000000         0.00000271  

Iteration:    8   Subspace Size:   43
Root: 1:        -0.38246474        -0.00000000         0.00000025  Converged
Root: 2:        -0.29512106        -0.00000000         0.00000049  Converged
Root: 3:        -0.28664868        -0.00000000         0.00000054  Converged
Root: 4:        -0.26001117        -0.00000000         0.00000050  Converged

Davidson converged in 8 iterations
43 sigma vectors were formed

      Davidson Diagonalization Parameters
-----------------------------------------------
Number of roots to find:                    4
Number of guess vectors:                   15
Maximum subspace size:                    300
Number of vectors to save:                  4
Collapse vectors per root:                  2
Number of CSFs:                          2016
Maximum Davidson iterations:              500
Residual convergence:                 1.0e-06
Orthogonality tolerance:              1.0e-12
Use incremental sigma vectors:             No

Davidson memory usage:  12.58 MB

Guess Vectors:
  64 &  63 :  open  :    -0.389374
  64 &  62 :  open  :    -0.372026
  64 &  61 :  open  :    -0.358301
  63 &  62 :  open  :    -0.295198
  63 &  61 :  open  :    -0.281473
  64 &  60 :  open  :    -0.278144
  62 &  61 :  open  :    -0.264125
  64 &  59 :  open  :    -0.261621
  64 &  57 :  open  :    -0.226637
  64 &  58 :  open  :    -0.224147
  64 &  56 :  open  :    -0.223035
  64 &  55 :  open  :    -0.206134
  63 &  60 :  open  :    -0.201316
  64 &  54 :  open  :    -0.193213
  63 &  59 :  open  :    -0.184794

  Root           Eigenvalue       Energy Change        Residual
-------------------------------------------------------------------
Iteration:    0   Subspace Size:   15
Root: 1:        -0.31909956        -0.31909956         0.01944046  
Root: 2:        -0.29261318        -0.29261318         0.02474756  
Root: 3:        -0.27472222        -0.27472222         0.02633171  
Root: 4:        -0.21904942        -0.21904942         0.02375529  

Iteration:    1   Subspace Size:   19
Root: 1:        -0.31998857        -0.00088900         0.00237225  
Root: 2:        -0.29435734        -0.00174417         0.00618273  
Root: 3:        -0.27679933        -0.00207710         0.00620925  
Root: 4:        -0.22129416        -0.00224474         0.00588903  

Iteration:    2   Subspace Size:   23
Root: 1:        -0.32000323        -0.00001466         0.00040209  
Root: 2:        -0.29445781        -0.00010047         0.00107346  
Root: 3:        -0.27688129        -0.00008197         0.00101058  
Root: 4:        -0.22140739        -0.00011323         0.00152164  

Iteration:    3   Subspace Size:   27
Root: 1:        -0.32000361        -0.00000038         0.00006827  
Root: 2:        -0.29446119        -0.00000338         0.00017552  
Root: 3:        -0.27688387        -0.00000258         0.00020792  
Root: 4:        -0.22141452        -0.00000712         0.00037671  

Iteration:    4   Subspace Size:   31
Root: 1:        -0.32000362        -0.00000001         0.00001137  
Root: 2:        -0.29446127        -0.00000008         0.00003129  
Root: 3:        -0.27688396        -0.00000009         0.00004069  
Root: 4:        -0.22141492        -0.00000040         0.00007936  

Iteration:    5   Subspace Size:   35
Root: 1:        -0.32000362        -0.00000000         0.00000152  
Root: 2:        -0.29446127        -0.00000000         0.00000469  
Root: 3:        -0.27688397        -0.00000000         0.00000684  
Root: 4:        -0.22141493        -0.00000002         0.00001717  

Iteration:    6   Subspace Size:   39
Root: 1:        -0.32000362        -0.00000000         0.00000016  Converged
Root: 2:        -0.29446127        -0.00000000         0.00000069  Converged
Root: 3:        -0.27688397        -0.00000000         0.00000098  Converged
Root: 4:        -0.22141493        -0.00000000         0.00000334  

Iteration:    7   Subspace Size:   40
Root: 1:        -0.32000362        -0.00000000         0.00000015  Converged
Root: 2:        -0.29446127        -0.00000000         0.00000058  Converged
Root: 3:        -0.27688397        -0.00000000         0.00000092  Converged
Root: 4:        -0.22141493        -0.00000000         0.00000064  Converged

 in gcp call
 n=          31
 coors(1) =   -9.81270660985493      -0.904317488887614     
  0.221616153830600     
 coors(2) =   -9.19398039436565       0.648738649745177     
   2.18677080418829     
 elements:            7           6
 gcp_e =   0.000000000000000E+000
 echo:  F
 pbc:  F
 method =pbeh3c              
Davidson converged in 7 iterations
40 sigma vectors were formed

Building Xtilde...

Building Z-vector RHS...

 Generating 2nd functional diffs
Solving CPSCF equations
Using DIIS solver

 Iter         Residual      
------  --------------------
    1      2.953317019932
    2      5.102228931291
    3      0.558824335863
    4      0.053263378626
    5      0.017148477755
    6      0.006007184779
    7      0.002898332701
    8      0.000847427507
    9      0.000230613374
   10      0.000088442558
   11      0.000026587808
   12      0.000015344223
   13      0.000006831352
   14      0.000002968135
   15      0.000001346104
   16      0.000000683137

CPSCF converged

Building X...

Computing grad Generating 2nd functional diffs
 Generating 2nd functional diffs
  Root   Mult.   Total Energy (a.u.)   Ex. Energy (a.u.)     Ex. Energy (eV)     Ex. Energy (nm)        Osc. (a.u.)  
-------------------------------------------------------------------------------------------------------------------
     1  singlet       -779.19841735
     2  triplet       -779.13595622          0.06246113          1.69965345        729.46764746          0.00000000
     3  singlet       -779.11107366          0.08734369          2.37674225        521.65614791          0.13652204
     4  triplet       -779.11041388          0.08800347          2.39469592        517.74515291          0.00000000
     5  singlet       -779.10260128          0.09581606          2.60728732        475.52956632          0.25938209
     6  triplet       -779.09283657          0.10558078          2.87299859        431.54988355          0.00000000
     7  singlet       -779.07596378          0.12245357          3.33213066        372.08691131          1.04883053
     8  triplet       -779.03736754          0.16104981          4.38238753        282.91478050          0.00000000

Singlet  1: Largest CI coefficients:
  64  &  64 : closed :   0.990009

Triplet  2: Largest CI coefficients:
  63  &  64 :  open  :  -0.698056
  64  &  63 :  open  :   0.698056

Singlet  3: Largest CI coefficients:
  62  &  64 :  open  :   0.544190
  64  &  62 :  open  :   0.544190
  63  &  64 :  open  :  -0.415187
  64  &  63 :  open  :  -0.415187
  62  &  63 :  open  :  -0.126177
  63  &  62 :  open  :  -0.126177

Triplet  4: Largest CI coefficients:
  62  &  64 :  open  :  -0.670181
  64  &  62 :  open  :   0.670181
  62  &  63 :  open  :   0.159116
  63  &  62 :  open  :  -0.159116

Singlet  5: Largest CI coefficients:
  63  &  64 :  open  :  -0.463983
  64  &  63 :  open  :  -0.463983
  61  &  64 :  open  :  -0.383294
  64  &  61 :  open  :  -0.383294
  62  &  64 :  open  :  -0.319032
  64  &  62 :  open  :  -0.319032
  62  &  63 :  open  :   0.145173
  63  &  62 :  open  :   0.145173

Triplet  6: Largest CI coefficients:
  61  &  64 :  open  :  -0.682569
  64  &  61 :  open  :   0.682569
  62  &  63 :  open  :   0.110285
  63  &  62 :  open  :  -0.110285
  62  &  64 :  open  :   0.100302
  64  &  62 :  open  :  -0.100302

Singlet  7: Largest CI coefficients:
  61  &  64 :  open  :   0.566064
  64  &  61 :  open  :   0.566064
  63  &  64 :  open  :  -0.316702
  64  &  63 :  open  :  -0.316702
  62  &  64 :  open  :  -0.234034
  64  &  62 :  open  :  -0.234034
  63  &  63 : closed :   0.124389

Triplet  8: Largest CI coefficients:
  60  &  64 :  open  :  -0.679104
  64  &  60 :  open  :   0.679104
  59  &  64 :  open  :  -0.119534
  64  &  59 :  open  :   0.119534

Singlet state dipole moments:

  Root       Dx         Dy         Dz         |D|  (Debye)
------------------------------------------------------------
     1   -10.3465     1.4501     0.2365    10.4503
     2    -7.1874    -0.2708    -0.7955     7.2364
     3    -7.7616     0.1573    -0.6227     7.7882
     4   -13.0651     2.0917     1.2113    13.2868

Triplet state dipole moments:

  Root       Dx         Dy         Dz         |D|  (Debye)
------------------------------------------------------------
     1   -11.2342     1.5031     0.4638    11.3438
     2    -4.4356    -2.1517    -2.2171     5.4055
     3    -9.2342     1.8123     0.9116     9.4544
     4    -1.3880     0.3129    -0.4603     1.4955

Transition dipole moments between singlet states:

    Transition       Tx         Ty         Tz         |T| (a.u.)
------------------------------------------------------------------
     1 ->    2    -1.5280    -0.0126     0.0989     1.5312
     1 ->    3    -1.9939     0.1931     0.2187     2.0151
     1 ->    4    -3.5496     0.4588     0.1940     3.5844
     2 ->    3    -1.4126     1.0593     0.7816     1.9309
     2 ->    4    -0.1366    -0.3200    -0.2750     0.4435
     3 ->    4    -0.8271     0.1019     0.0278     0.8338

Transition dipole moments between triplet states:

    Transition       Tx         Ty         Tz         |T| (a.u.)
------------------------------------------------------------------
     1 ->    2     0.0100    -0.0873    -0.0694     0.1120
     1 ->    3    -0.0053     0.2662     0.1602     0.3107
     1 ->    4    -1.4595     0.6378     0.4204     1.6473
     2 ->    3     0.9034    -0.7366    -0.5727     1.2987
     2 ->    4    -0.7912    -0.0238    -0.0001     0.7915
     3 ->    4     0.5908    -0.3308    -0.3412     0.7582

Magnetic transition dipole moments and rotational strengths:

 Transition      Lx         Ly         Lz       R(len)     R(vel) (a.u.)
------------------------------------------------------------------------
 1 ->    2     0.2221     0.4405    -0.0736     0.3522    -0.0843
 1 ->    3     0.1841    -0.1379    -0.4688     0.4962    -0.1218
 1 ->    4    -0.0881     0.5671    -0.4242    -0.4907     0.1787

Electric transition quadrupole moments (Cartesian):

 Transition      Qxy        Qxz        Qyz        Qxx        Qyy        Qzz       norm (a.u.)
----------------------------------------------------------------------------------------------
 1 ->    2     0.1213     0.3155    -0.0367     4.6921     0.0394    -0.1133     4.7059
 1 ->    3     0.8368     0.3029    -0.3337    10.2722    -0.4059    -0.2331    10.3267
 1 ->    4     0.9563     1.2381    -0.6422    15.6884    -0.9893    -0.1854    15.8114


|FINAL Target State Energy: -779.111073660933 a.u.
 Energy calculation finished, energy: -7.791026013E+02

Converting Cartesians to HDLC
 Wolfe conditions fulfilled, increasing trust radius
Testing convergence  in cycle    5
    Energy  6.2332E-03 Target: 5.0000E-04 converged?   no
  Max step  6.2029E-02 Target: 4.0000E-03 converged?   no
  RMS step  2.0388E-02 Target: 2.6667E-03 converged?   no
  Max grad  1.9922E-02 Target: 1.0000E-03 converged?   no
  RMS grad  5.6656E-03 Target: 6.6667E-04 converged?   no
 Predicted step length 5.5884E-02
 Trust radius          3.8033E-01

Converting HDLC to Cartesians
 in gcp call
 n=          31
 coors(1) =   -9.81523835328436      -0.899411806420706     
  0.214940847295148     
 coors(2) =   -9.20918545953582       0.653515313578778     
   2.19049458664190     
 elements:            7           6
 gcp_e =    1.00000000000000     
 echo:  F
 pbc:  F
 method =pbeh3c              
RMSD coordinate change for step 5 is  1.829e-02
DFTD Energy:    -0.0201582 hartree
gCP Energy:     0.0504480 hartree
| Total AOs: 314    Total MOs: 296
Setting up the DFT grid...
| time to set the grid = 0.07 s
DFT grid points: 357371 (11528 points/atom)

                      *** Start SCF Iterations ***

 Iter     DIIS Error       Energy change      Electrons        XC Energy           Energy        Time(s)
----------------------------------------------------------------------------------------------------------
Initial temperature is 0.250000
| Skip purify step
|    1     0.0080481557    -771.7775969703   126.0130804743   -63.8129119423    -771.7775969703     1.85  
|    2     0.0047457460      +0.0084142783   126.0000219640   -63.8005367410    -771.7691826920     1.64  
|    3     0.0076014604      +0.0002103245   126.0000219065   -63.8129809254    -771.7689723675     1.63  
|    4     0.0003600291      -0.0004928307   126.0000219306   -63.8075293941    -771.7694651982     1.60  
|    5     0.0002157684      -0.0000038952   126.0000219301   -63.8064276060    -771.7694690934     1.54  
|    6     0.0000855022      -0.0000016732   126.0000219266   -63.8065091841    -771.7694707666     1.51  
|    7     0.0000272517      -0.0000002002   126.0000219296   -63.8065764656    -771.7694709668     1.48  
----------------------------------------------------------------------------------------------------------
FINAL ENERGY: -771.7694709668 a.u.
Fractional Occupation Entropy: 0.0000000000
Mermin Free Energy:            -771.7694709668
DISPERSION CONTRIBUTION TO ENERGY: -0.0201582035 a.u.
GCP BSSE CORRECTION: 0.0504480028 a.u.
HOMO-LUMO GAP: 2.275 eV
CENTER OF MASS: {-0.017298, -0.317300, 0.350851} ANGS
DIPOLE MOMENT: {-4.591001, 2.138675, 0.816745} (|D| = 5.130136) DEBYE

Running Mulliken population analysis...


  Restricted hh-TDA Parameters
--------------------------------------------
Number of occupied orbitals:            64
Number of virtual orbitals:            232
Number of molecular orbitals:          296
Number of basis functions:             314
Multiplicity of target state:      singlet

 Generating 2nd functional diffs
Reference energy:             -778.8168539555
Number of electrons:           128.0000222773
XC energy:                     -65.1197332334

      Davidson Diagonalization Parameters
-----------------------------------------------
Number of roots to find:                    4
Number of guess vectors:                   15
Maximum subspace size:                    300
Number of vectors to save:                  4
Collapse vectors per root:                  2
Number of CSFs:                          2080
Maximum Davidson iterations:              500
Residual convergence:                 1.0e-06
Orthogonality tolerance:              1.0e-12
Use incremental sigma vectors:             No

Davidson memory usage:  12.89 MB

Guess Vectors:
  64 &  64 : closed :    -0.466810
  64 &  63 :  open  :    -0.391984
  64 &  62 :  open  :    -0.370234
  64 &  61 :  open  :    -0.358315
  63 &  63 : closed :    -0.317159
  63 &  62 :  open  :    -0.295409
  63 &  61 :  open  :    -0.283490
  64 &  60 :  open  :    -0.275459
  62 &  62 : closed :    -0.273659
  62 &  61 :  open  :    -0.261740
  64 &  59 :  open  :    -0.261697
  61 &  61 : closed :    -0.249821
  64 &  57 :  open  :    -0.226786
  64 &  58 :  open  :    -0.224502
  64 &  56 :  open  :    -0.222081

  Root           Eigenvalue       Energy Change        Residual
-------------------------------------------------------------------
Iteration:    0   Subspace Size:   15
Root: 1:        -0.38137386        -0.38137386         0.03481829  
Root: 2:        -0.29318120        -0.29318120         0.03679827  
Root: 3:        -0.28416027        -0.28416027         0.02908095  
Root: 4:        -0.25352347        -0.25352347         0.04791101  

Iteration:    1   Subspace Size:   19
Root: 1:        -0.38336027        -0.00198641         0.00449145  
Root: 2:        -0.29647039        -0.00328919         0.00720972  
Root: 3:        -0.28638315        -0.00222288         0.00753065  
Root: 4:        -0.25942801        -0.00590454         0.01385269  

Iteration:    2   Subspace Size:   23
Root: 1:        -0.38339834        -0.00003807         0.00080687  
Root: 2:        -0.29657331        -0.00010292         0.00133063  
Root: 3:        -0.28652202        -0.00013887         0.00145138  
Root: 4:        -0.25987549        -0.00044748         0.00432595  

Iteration:    3   Subspace Size:   27
Root: 1:        -0.38339946        -0.00000113         0.00008649  
Root: 2:        -0.29657698        -0.00000367         0.00028418  
Root: 3:        -0.28652739        -0.00000537         0.00035289  
Root: 4:        -0.25991509        -0.00003960         0.00101451  

Iteration:    4   Subspace Size:   31
Root: 1:        -0.38339947        -0.00000001         0.00001280  
Root: 2:        -0.29657713        -0.00000015         0.00006352  
Root: 3:        -0.28652766        -0.00000027         0.00008685  
Root: 4:        -0.25991706        -0.00000198         0.00026780  

Iteration:    5   Subspace Size:   35
Root: 1:        -0.38339947        -0.00000000         0.00000169  
Root: 2:        -0.29657713        -0.00000001         0.00001295  
Root: 3:        -0.28652768        -0.00000001         0.00001948  
Root: 4:        -0.25991721        -0.00000014         0.00005818  

Iteration:    6   Subspace Size:   39
Root: 1:        -0.38339947        -0.00000000         0.00000023  Converged
Root: 2:        -0.29657713        -0.00000000         0.00000209  
Root: 3:        -0.28652768        -0.00000000         0.00000344  
Root: 4:        -0.25991722        -0.00000001         0.00001276  

Iteration:    7   Subspace Size:   42
Root: 1:        -0.38339947        -0.00000000         0.00000022  Converged
Root: 2:        -0.29657713        -0.00000000         0.00000031  Converged
Root: 3:        -0.28652768        -0.00000000         0.00000057  Converged
Root: 4:        -0.25991722        -0.00000000         0.00000241  

Iteration:    8   Subspace Size:   43
Root: 1:        -0.38339947        -0.00000000         0.00000022  Converged
Root: 2:        -0.29657713         0.00000000         0.00000031  Converged
Root: 3:        -0.28652768        -0.00000000         0.00000055  Converged
Root: 4:        -0.25991722        -0.00000000         0.00000047  Converged

Davidson converged in 8 iterations
43 sigma vectors were formed

      Davidson Diagonalization Parameters
-----------------------------------------------
Number of roots to find:                    4
Number of guess vectors:                   15
Maximum subspace size:                    300
Number of vectors to save:                  4
Collapse vectors per root:                  2
Number of CSFs:                          2016
Maximum Davidson iterations:              500
Residual convergence:                 1.0e-06
Orthogonality tolerance:              1.0e-12
Use incremental sigma vectors:             No

Davidson memory usage:  12.58 MB

Guess Vectors:
  64 &  63 :  open  :    -0.391984
  64 &  62 :  open  :    -0.370234
  64 &  61 :  open  :    -0.358315
  63 &  62 :  open  :    -0.295409
  63 &  61 :  open  :    -0.283490
  64 &  60 :  open  :    -0.275459
  62 &  61 :  open  :    -0.261740
  64 &  59 :  open  :    -0.261697
  64 &  57 :  open  :    -0.226786
  64 &  58 :  open  :    -0.224502
  64 &  56 :  open  :    -0.222081
  64 &  55 :  open  :    -0.204713
  63 &  60 :  open  :    -0.200633
  64 &  54 :  open  :    -0.190841
  63 &  59 :  open  :    -0.186871

  Root           Eigenvalue       Energy Change        Residual
-------------------------------------------------------------------
Iteration:    0   Subspace Size:   15
Root: 1:        -0.32005143        -0.32005143         0.01979474  
Root: 2:        -0.29001931        -0.29001931         0.02535776  
Root: 3:        -0.27710359        -0.27710359         0.02605906  
Root: 4:        -0.21675646        -0.21675646         0.02418752  

Iteration:    1   Subspace Size:   19
Root: 1:        -0.32095809        -0.00090666         0.00236182  
Root: 2:        -0.29183600        -0.00181668         0.00601586  
Root: 3:        -0.27914519        -0.00204160         0.00613123  
Root: 4:        -0.21910195        -0.00234548         0.00630087  

Iteration:    2   Subspace Size:   23
Root: 1:        -0.32097230        -0.00001421         0.00037444  
Root: 2:        -0.29192983        -0.00009383         0.00097912  
Root: 3:        -0.27923030        -0.00008511         0.00097549  
Root: 4:        -0.21923498        -0.00013303         0.00161438  

Iteration:    3   Subspace Size:   27
Root: 1:        -0.32097261        -0.00000032         0.00006131  
Root: 2:        -0.29193259        -0.00000276         0.00015760  
Root: 3:        -0.27923279        -0.00000249         0.00019996  
Root: 4:        -0.21924328        -0.00000830         0.00038710  

Iteration:    4   Subspace Size:   31
Root: 1:        -0.32097262        -0.00000001         0.00001004  
Root: 2:        -0.29193265        -0.00000006         0.00002735  
Root: 3:        -0.27923288        -0.00000009         0.00003979  
Root: 4:        -0.21924370        -0.00000042         0.00008398  

Iteration:    5   Subspace Size:   35
Root: 1:        -0.32097262        -0.00000000         0.00000136  
Root: 2:        -0.29193265        -0.00000000         0.00000394  
Root: 3:        -0.27923288        -0.00000000         0.00000659  
Root: 4:        -0.21924372        -0.00000002         0.00001794  

Iteration:    6   Subspace Size:   39
Root: 1:        -0.32097262        -0.00000000         0.00000014  Converged
Root: 2:        -0.29193265        -0.00000000         0.00000056  Converged
Root: 3:        -0.27923288        -0.00000000         0.00000091  Converged
Root: 4:        -0.21924372        -0.00000000         0.00000381  

Iteration:    7   Subspace Size:   40
Root: 1:        -0.32097262        -0.00000000         0.00000014  Converged
Root: 2:        -0.29193265        -0.00000000         0.00000051  Converged
Root: 3:        -0.27923288        -0.00000000         0.00000090  Converged
Root: 4:        -0.21924372        -0.00000000         0.00000091  Converged

 in gcp call
 n=          31
 coors(1) =   -9.81523835328436      -0.899411806420706     
  0.214940847295148     
 coors(2) =   -9.20918545953582       0.653515313578778     
   2.19049458664190     
 elements:            7           6
 gcp_e =   0.000000000000000E+000
 echo:  F
 pbc:  F
 method =pbeh3c              
Davidson converged in 7 iterations
40 sigma vectors were formed

Building Xtilde...

Building Z-vector RHS...

 Generating 2nd functional diffs
Solving CPSCF equations
Using DIIS solver

 Iter         Residual      
------  --------------------
    1      3.437112805223
    2      5.610202951515
    3      0.527107311261
    4      0.063336173543
    5      0.022333563178
    6      0.006759771600
    7      0.003687575193
    8      0.001080521932
    9      0.000336636340
   10      0.000153226378
   11      0.000036350540
   12      0.000025822582
   13      0.000009516983
   14      0.000003289182
   15      0.000001422959
   16      0.000000883425

CPSCF converged

Building X...

Computing grad Generating 2nd functional diffs
 Generating 2nd functional diffs
  Root   Mult.   Total Energy (a.u.)   Ex. Energy (a.u.)     Ex. Energy (eV)     Ex. Energy (nm)        Osc. (a.u.)  
-------------------------------------------------------------------------------------------------------------------
     1  singlet       -779.20025343
     2  triplet       -779.13782657          0.06242685          1.69872082        729.86814015          0.00000000
     3  singlet       -779.11343109          0.08682234          2.36255566        524.78857138          0.23977544
     4  triplet       -779.10878660          0.09146682          2.48893849        498.14095930          0.00000000
     5  singlet       -779.10338163          0.09687179          2.63601522        470.34713440          0.08872458
     6  triplet       -779.09608683          0.10416659          2.83451676        437.40867062          0.00000000
     7  singlet       -779.07677117          0.12348226          3.36012260        368.98719368          1.15986514
     8  triplet       -779.03609768          0.16415575          4.46690453        277.56183246          0.00000000

Singlet  1: Largest CI coefficients:
  64  &  64 : closed :  -0.990532

Triplet  2: Largest CI coefficients:
  63  &  64 :  open  :  -0.697843
  64  &  63 :  open  :   0.697843

Singlet  3: Largest CI coefficients:
  63  &  64 :  open  :  -0.570991
  64  &  63 :  open  :  -0.570991
  62  &  64 :  open  :   0.392224
  64  &  62 :  open  :   0.392224

Triplet  4: Largest CI coefficients:
  62  &  64 :  open  :  -0.666619
  64  &  62 :  open  :   0.666619
  61  &  64 :  open  :  -0.123648
  64  &  61 :  open  :   0.123648
  62  &  63 :  open  :   0.122056
  63  &  62 :  open  :  -0.122056
  61  &  63 :  open  :   0.110299
  63  &  61 :  open  :  -0.110299

Singlet  5: Largest CI coefficients:
  62  &  64 :  open  :   0.438917
  64  &  62 :  open  :   0.438917
  61  &  64 :  open  :   0.428802
  64  &  61 :  open  :   0.428802
  63  &  64 :  open  :   0.267189
  64  &  63 :  open  :   0.267189
  62  &  63 :  open  :  -0.156777
  63  &  62 :  open  :  -0.156777
  62  &  62 : closed :  -0.121997
  61  &  63 :  open  :  -0.111600
  63  &  61 :  open  :  -0.111600

Triplet  6: Largest CI coefficients:
  61  &  64 :  open  :  -0.671145
  64  &  61 :  open  :   0.671145
  62  &  64 :  open  :   0.150201
  64  &  62 :  open  :  -0.150201
  62  &  63 :  open  :   0.113419
  63  &  62 :  open  :  -0.113419

Singlet  7: Largest CI coefficients:
  61  &  64 :  open  :  -0.522070
  64  &  61 :  open  :  -0.522070
  62  &  64 :  open  :   0.337361
  64  &  62 :  open  :   0.337361
  63  &  64 :  open  :   0.304314
  64  &  63 :  open  :   0.304314

Triplet  8: Largest CI coefficients:
  60  &  64 :  open  :  -0.670722
  64  &  60 :  open  :   0.670722
  59  &  64 :  open  :  -0.139241
  64  &  59 :  open  :   0.139241

Singlet state dipole moments:

  Root       Dx         Dy         Dz         |D|  (Debye)
------------------------------------------------------------
     1   -10.0374     1.4522     0.2013    10.1439
     2    -9.6764     1.8186     0.7511     9.8744
     3    -4.8213    -1.9226    -2.1382     5.6137
     4   -12.9826     2.1005     1.1922    13.2053

Triplet state dipole moments:

  Root       Dx         Dy         Dz         |D|  (Debye)
------------------------------------------------------------
     1   -11.2716     1.6744     0.5661    11.4093
     2    -4.9041    -1.7062    -1.8688     5.5185
     3    -8.5226     1.2695     0.5156     8.6321
     4    -1.4728     0.2366    -0.5749     1.5986

Transition dipole moments between singlet states:

    Transition       Tx         Ty         Tz         |T| (a.u.)
------------------------------------------------------------------
     1 ->    2     2.0291    -0.0373    -0.1551     2.0353
     1 ->    3    -1.1516     0.1618     0.1465     1.1721
     1 ->    4    -3.7238     0.4374     0.1773     3.7536
     2 ->    3     1.0030    -0.7882    -0.5647     1.3950
     2 ->    4     0.3750     0.2417     0.2460     0.5094
     3 ->    4    -0.6759     0.2235     0.1296     0.7236

Transition dipole moments between triplet states:

    Transition       Tx         Ty         Tz         |T| (a.u.)
------------------------------------------------------------------
     1 ->    2     0.0022    -0.1239    -0.0993     0.1588
     1 ->    3     0.0662     0.2623     0.1656     0.3172
     1 ->    4    -1.4044     0.5787     0.3593     1.5609
     2 ->    3     1.1121    -0.8915    -0.7005     1.5882
     2 ->    4    -0.9037     0.0277     0.0501     0.9055
     3 ->    4     0.5430    -0.3506    -0.3375     0.7292

Magnetic transition dipole moments and rotational strengths:

 Transition      Lx         Ly         Lz       R(len)     R(vel) (a.u.)
------------------------------------------------------------------------
 1 ->    2    -0.2832    -0.3229     0.2306     0.5984    -0.1364
 1 ->    3     0.0761    -0.2991    -0.3887     0.1930    -0.0467
 1 ->    4    -0.0642     0.5963    -0.4547    -0.4192     0.1531

Electric transition quadrupole moments (Cartesian):

 Transition      Qxy        Qxz        Qyz        Qxx        Qyy        Qzz       norm (a.u.)
----------------------------------------------------------------------------------------------
 1 ->    2    -0.3653    -0.3388     0.1426    -7.8186     0.0628     0.1734     7.8379
 1 ->    3     0.6450     0.0833    -0.2636     7.1346    -0.3571    -0.1483     7.1795
 1 ->    4     0.8968     1.2011    -0.5841    16.2359    -0.9499    -0.1587    16.3439


|FINAL Target State Energy: -779.113431088571 a.u.
 Energy calculation finished, energy: -7.791033816E+02

Converting Cartesians to HDLC
 Wolfe conditions fulfilled, increasing trust radius
Testing convergence  in cycle    6
    Energy  7.8035E-04 Target: 5.0000E-04 converged?   no
  Max step  2.1552E-02 Target: 4.0000E-03 converged?   no
  RMS step  5.9914E-03 Target: 2.6667E-03 converged?   no
  Max grad  1.1911E-02 Target: 1.0000E-03 converged?   no
  RMS grad  2.7046E-03 Target: 6.6667E-04 converged?   no
 Predicted step length 2.6294E-02
 Trust radius          5.0000E-01

Converting HDLC to Cartesians
 in gcp call
 n=          31
 coors(1) =   -9.82069535564046      -0.893263506215219     
  0.230836460878115     
 coors(2) =   -9.19195161100982       0.667191698217632     
   2.19410106243314     
 elements:            7           6
 gcp_e =    1.00000000000000     
 echo:  F
 pbc:  F
 method =pbeh3c              
RMSD coordinate change for step 6 is  2.615e-02
DFTD Energy:    -0.0201553 hartree
gCP Energy:     0.0504752 hartree
| Total AOs: 314    Total MOs: 296
Setting up the DFT grid...
| time to set the grid = 0.07 s
DFT grid points: 357363 (11527 points/atom)

                      *** Start SCF Iterations ***

 Iter     DIIS Error       Energy change      Electrons        XC Energy           Energy        Time(s)
----------------------------------------------------------------------------------------------------------
Initial temperature is 0.250000
| Skip purify step
|    1     0.0069869838    -771.7656975346   125.9977079842   -63.8042930496    -771.7656975346     1.82  
|    2     0.0005894710      -0.0044174991   126.0000146325   -63.8060067509    -771.7701150337     1.61  
|    3     0.0006666898      -0.0000058079   126.0000145854   -63.8045942039    -771.7701208416     1.57  
|    4     0.0001643303      -0.0000265402   126.0000146205   -63.8052327698    -771.7701473818     1.54  
|    5     0.0001461684      -0.0000006887   126.0000146165   -63.8053880710    -771.7701480705     1.50  
|    6     0.0000241765      -0.0000006433   126.0000146184   -63.8053133677    -771.7701487138     1.47  
----------------------------------------------------------------------------------------------------------
FINAL ENERGY: -771.7701487138 a.u.
Fractional Occupation Entropy: 0.0000000000
Mermin Free Energy:            -771.7701487138
DISPERSION CONTRIBUTION TO ENERGY: -0.0201553274 a.u.
GCP BSSE CORRECTION: 0.0504751675 a.u.
HOMO-LUMO GAP: 2.310 eV
CENTER OF MASS: {-0.015292, -0.318782, 0.345758} ANGS
DIPOLE MOMENT: {-4.649731, 2.179934, 0.952327} (|D| = 5.222934) DEBYE

Running Mulliken population analysis...


  Restricted hh-TDA Parameters
--------------------------------------------
Number of occupied orbitals:            64
Number of virtual orbitals:            232
Number of molecular orbitals:          296
Number of basis functions:             314
Multiplicity of target state:      singlet

 Generating 2nd functional diffs
Reference energy:             -778.8175543029
Number of electrons:           128.0000148508
XC energy:                     -65.1184433104

      Davidson Diagonalization Parameters
-----------------------------------------------
Number of roots to find:                    4
Number of guess vectors:                   15
Maximum subspace size:                    300
Number of vectors to save:                  4
Collapse vectors per root:                  2
Number of CSFs:                          2080
Maximum Davidson iterations:              500
Residual convergence:                 1.0e-06
Orthogonality tolerance:              1.0e-12
Use incremental sigma vectors:             No

Davidson memory usage:  12.89 MB

Guess Vectors:
  64 &  64 : closed :    -0.466776
  64 &  63 :  open  :    -0.389999
  64 &  62 :  open  :    -0.370134
  64 &  61 :  open  :    -0.358126
  63 &  63 : closed :    -0.313221
  63 &  62 :  open  :    -0.293357
  63 &  61 :  open  :    -0.281348
  64 &  60 :  open  :    -0.275525
  62 &  62 : closed :    -0.273493
  64 &  59 :  open  :    -0.261495
  62 &  61 :  open  :    -0.261484
  61 &  61 : closed :    -0.249476
  64 &  57 :  open  :    -0.226501
  64 &  58 :  open  :    -0.224621
  64 &  56 :  open  :    -0.222230

  Root           Eigenvalue       Energy Change        Residual
-------------------------------------------------------------------
Iteration:    0   Subspace Size:   15
Root: 1:        -0.38121692        -0.38121692         0.03484798  
Root: 2:        -0.29113345        -0.29113345         0.03604290  
Root: 3:        -0.28374248        -0.28374248         0.03043437  
Root: 4:        -0.25343091        -0.25343091         0.04776795  

Iteration:    1   Subspace Size:   19
Root: 1:        -0.38320727        -0.00199035         0.00452120  
Root: 2:        -0.29435486        -0.00322141         0.00731020  
Root: 3:        -0.28610321        -0.00236073         0.00762752  
Root: 4:        -0.25929694        -0.00586602         0.01364116  

Iteration:    2   Subspace Size:   23
Root: 1:        -0.38324590        -0.00003863         0.00081494  
Root: 2:        -0.29446419        -0.00010933         0.00138190  
Root: 3:        -0.28624223        -0.00013902         0.00148794  
Root: 4:        -0.25973136        -0.00043443         0.00429048  

Iteration:    3   Subspace Size:   27
Root: 1:        -0.38324706        -0.00000115         0.00008780  
Root: 2:        -0.29446823        -0.00000405         0.00030149  
Root: 3:        -0.28624780        -0.00000556         0.00035890  
Root: 4:        -0.25977015        -0.00003879         0.00099968  

Iteration:    4   Subspace Size:   31
Root: 1:        -0.38324707        -0.00000001         0.00001302  
Root: 2:        -0.29446840        -0.00000017         0.00006711  
Root: 3:        -0.28624807        -0.00000027         0.00008869  
Root: 4:        -0.25977208        -0.00000192         0.00026100  

Iteration:    5   Subspace Size:   35
Root: 1:        -0.38324707        -0.00000000         0.00000173  
Root: 2:        -0.29446841        -0.00000001         0.00001428  
Root: 3:        -0.28624808        -0.00000002         0.00001965  
Root: 4:        -0.25977221        -0.00000014         0.00005684  

Iteration:    6   Subspace Size:   39
Root: 1:        -0.38324707        -0.00000000         0.00000024  Converged
Root: 2:        -0.29446841        -0.00000000         0.00000231  
Root: 3:        -0.28624809        -0.00000000         0.00000351  
Root: 4:        -0.25977222        -0.00000001         0.00001218  

Iteration:    7   Subspace Size:   42
Root: 1:        -0.38324707        -0.00000000         0.00000023  Converged
Root: 2:        -0.29446841        -0.00000000         0.00000036  Converged
Root: 3:        -0.28624809        -0.00000000         0.00000058  Converged
Root: 4:        -0.25977222        -0.00000000         0.00000230  

Iteration:    8   Subspace Size:   43
Root: 1:        -0.38324707        -0.00000000         0.00000023  Converged
Root: 2:        -0.29446841        -0.00000000         0.00000036  Converged
Root: 3:        -0.28624809        -0.00000000         0.00000055  Converged
Root: 4:        -0.25977222        -0.00000000         0.00000045  Converged

Davidson converged in 8 iterations
43 sigma vectors were formed

      Davidson Diagonalization Parameters
-----------------------------------------------
Number of roots to find:                    4
Number of guess vectors:                   15
Maximum subspace size:                    300
Number of vectors to save:                  4
Collapse vectors per root:                  2
Number of CSFs:                          2016
Maximum Davidson iterations:              500
Residual convergence:                 1.0e-06
Orthogonality tolerance:              1.0e-12
Use incremental sigma vectors:             No

Davidson memory usage:  12.58 MB

Guess Vectors:
  64 &  63 :  open  :    -0.389999
  64 &  62 :  open  :    -0.370134
  64 &  61 :  open  :    -0.358126
  63 &  62 :  open  :    -0.293357
  63 &  61 :  open  :    -0.281348
  64 &  60 :  open  :    -0.275525
  64 &  59 :  open  :    -0.261495
  62 &  61 :  open  :    -0.261484
  64 &  57 :  open  :    -0.226501
  64 &  58 :  open  :    -0.224621
  64 &  56 :  open  :    -0.222230
  64 &  55 :  open  :    -0.204610
  63 &  60 :  open  :    -0.198747
  64 &  54 :  open  :    -0.190781
  63 &  59 :  open  :    -0.184717

  Root           Eigenvalue       Energy Change        Residual
-------------------------------------------------------------------
Iteration:    0   Subspace Size:   15
Root: 1:        -0.31896797        -0.31896797         0.01952819  
Root: 2:        -0.28974102        -0.28974102         0.02546366  
Root: 3:        -0.27601995        -0.27601995         0.02625998  
Root: 4:        -0.21673834        -0.21673834         0.02404854  

Iteration:    1   Subspace Size:   19
Root: 1:        -0.31985725        -0.00088927         0.00227771  
Root: 2:        -0.29157669        -0.00183567         0.00619324  
Root: 3:        -0.27808658        -0.00206663         0.00615032  
Root: 4:        -0.21905513        -0.00231680         0.00603042  

Iteration:    2   Subspace Size:   23
Root: 1:        -0.31987060        -0.00001336         0.00036793  
Root: 2:        -0.29167691        -0.00010022         0.00103296  
Root: 3:        -0.27817000        -0.00008342         0.00097701  
Root: 4:        -0.21917715        -0.00012202         0.00153548  

Iteration:    3   Subspace Size:   27
Root: 1:        -0.31987091        -0.00000031         0.00006115  
Root: 2:        -0.29168001        -0.00000309         0.00016970  
Root: 3:        -0.27817246        -0.00000246         0.00020117  
Root: 4:        -0.21918458        -0.00000743         0.00037228  

Iteration:    4   Subspace Size:   31
Root: 1:        -0.31987092        -0.00000001         0.00001018  
Root: 2:        -0.29168008        -0.00000007         0.00002973  
Root: 3:        -0.27817254        -0.00000009         0.00003993  
Root: 4:        -0.21918497        -0.00000039         0.00007826  

Iteration:    5   Subspace Size:   35
Root: 1:        -0.31987092        -0.00000000         0.00000140  
Root: 2:        -0.29168008        -0.00000000         0.00000435  
Root: 3:        -0.27817255        -0.00000000         0.00000673  
Root: 4:        -0.21918499        -0.00000002         0.00001650  

Iteration:    6   Subspace Size:   39
Root: 1:        -0.31987092        -0.00000000         0.00000015  Converged
Root: 2:        -0.29168008        -0.00000000         0.00000063  Converged
Root: 3:        -0.27817255        -0.00000000         0.00000094  Converged
Root: 4:        -0.21918499        -0.00000000         0.00000328  

Iteration:    7   Subspace Size:   40
Root: 1:        -0.31987092        -0.00000000         0.00000015  Converged
Root: 2:        -0.29168008        -0.00000000         0.00000055  Converged
Root: 3:        -0.27817255        -0.00000000         0.00000091  Converged
Root: 4:        -0.21918499        -0.00000000         0.00000068  Converged

 in gcp call
 n=          31
 coors(1) =   -9.82069535564046      -0.893263506215219     
  0.230836460878115     
 coors(2) =   -9.19195161100982       0.667191698217632     
   2.19410106243314     
 elements:            7           6
 gcp_e =   0.000000000000000E+000
 echo:  F
 pbc:  F
 method =pbeh3c              
Davidson converged in 7 iterations
40 sigma vectors were formed

Building Xtilde...

Building Z-vector RHS...

 Generating 2nd functional diffs
Solving CPSCF equations
Using DIIS solver

 Iter         Residual      
------  --------------------
    1      3.277977874377
    2      5.389731355934
    3      0.538827685381
    4      0.062775192920
    5      0.021436927368
    6      0.006569124129
    7      0.003495125148
    8      0.001035239231
    9      0.000309887342
   10      0.000137786807
   11      0.000033031781
   12      0.000023330050
   13      0.000008242584
   14      0.000002665066
   15      0.000000938612

CPSCF converged

Building X...

Computing grad Generating 2nd functional diffs
 Generating 2nd functional diffs
  Root   Mult.   Total Energy (a.u.)   Ex. Energy (a.u.)     Ex. Energy (eV)     Ex. Energy (nm)        Osc. (a.u.)  
-------------------------------------------------------------------------------------------------------------------
     1  singlet       -779.20080137
     2  triplet       -779.13742522          0.06337615          1.72455244        718.93563891          0.00000000
     3  singlet       -779.11202272          0.08877865          2.41578970        513.22439394          0.22644173
     4  triplet       -779.10923438          0.09156699          2.49166411        497.59604613          0.00000000
     5  singlet       -779.10380239          0.09699898          2.63947615        469.73040675          0.12659829
     6  triplet       -779.09572685          0.10507452          2.85922268        433.62911666          0.00000000
     7  singlet       -779.07732652          0.12347485          3.35992103        369.00932972          1.14624246
     8  triplet       -779.03673930          0.16406207          4.46435546        277.72031537          0.00000000

Singlet  1: Largest CI coefficients:
  64  &  64 : closed :  -0.990557

Triplet  2: Largest CI coefficients:
  63  &  64 :  open  :  -0.698029
  64  &  63 :  open  :   0.698029

Singlet  3: Largest CI coefficients:
  63  &  64 :  open  :  -0.532124
  64  &  63 :  open  :  -0.532124
  62  &  64 :  open  :   0.440491
  64  &  62 :  open  :   0.440491

Triplet  4: Largest CI coefficients:
  62  &  64 :  open  :  -0.668014
  64  &  62 :  open  :   0.668014
  62  &  63 :  open  :   0.135482
  63  &  62 :  open  :  -0.135482
  61  &  64 :  open  :  -0.108438
  64  &  61 :  open  :   0.108438
  61  &  63 :  open  :   0.105433
  63  &  61 :  open  :  -0.105433

Singlet  5: Largest CI coefficients:
  62  &  64 :  open  :   0.421599
  64  &  62 :  open  :   0.421599
  61  &  64 :  open  :   0.409263
  64  &  61 :  open  :   0.409263
  63  &  64 :  open  :   0.325629
  64  &  63 :  open  :   0.325629
  62  &  63 :  open  :  -0.162031
  63  &  62 :  open  :  -0.162031
  62  &  62 : closed :  -0.109229

Triplet  6: Largest CI coefficients:
  61  &  64 :  open  :  -0.675849
  64  &  61 :  open  :   0.675849
  62  &  64 :  open  :   0.134275
  64  &  62 :  open  :  -0.134275
  62  &  63 :  open  :   0.111002
  63  &  62 :  open  :  -0.111002

Singlet  7: Largest CI coefficients:
  61  &  64 :  open  :  -0.541230
  64  &  61 :  open  :  -0.541230
  63  &  64 :  open  :   0.316800
  64  &  63 :  open  :   0.316800
  62  &  64 :  open  :   0.293381
  64  &  62 :  open  :   0.293381

Triplet  8: Largest CI coefficients:
  60  &  64 :  open  :  -0.674710
  64  &  60 :  open  :   0.674710
  59  &  64 :  open  :  -0.137671
  64  &  59 :  open  :   0.137671

Singlet state dipole moments:

  Root       Dx         Dy         Dz         |D|  (Debye)
------------------------------------------------------------
     1   -10.0631     1.4468     0.2466    10.1696
     2    -9.1300     1.3667     0.4270     9.2416
     3    -5.3770    -1.4902    -1.8144     5.8673
     4   -12.9501     2.1118     1.2344    13.1791

Triplet state dipole moments:

  Root       Dx         Dy         Dz         |D|  (Debye)
------------------------------------------------------------
     1   -11.2792     1.6129     0.5539    11.4074
     2    -4.6186    -1.8918    -2.0039     5.3783
     3    -8.8209     1.5036     0.6979     8.9753
     4    -1.4438     0.2654    -0.5010     1.5512

Transition dipole moments between singlet states:

    Transition       Tx         Ty         Tz         |T| (a.u.)
------------------------------------------------------------------
     1 ->    2     1.9498    -0.0323    -0.1520     1.9560
     1 ->    3    -1.3778     0.1737     0.1707     1.3992
     1 ->    4    -3.7014     0.4375     0.1812     3.7316
     2 ->    3     1.1929    -0.9119    -0.6599     1.6401
     2 ->    4     0.3059     0.2652     0.2523     0.4770
     3 ->    4    -0.7214     0.1998     0.1117     0.7569

Transition dipole moments between triplet states:

    Transition       Tx         Ty         Tz         |T| (a.u.)
------------------------------------------------------------------
     1 ->    2     0.0317    -0.1209    -0.0956     0.1574
     1 ->    3     0.0791     0.2426     0.1445     0.2933
     1 ->    4    -1.4542     0.6001     0.3860     1.6198
     2 ->    3     1.0563    -0.8411    -0.6577     1.5019
     2 ->    4    -0.8030    -0.0086     0.0173     0.8032
     3 ->    4     0.5603    -0.3305    -0.3316     0.7301

Magnetic transition dipole moments and rotational strengths:

 Transition      Lx         Ly         Lz       R(len)     R(vel) (a.u.)
------------------------------------------------------------------------
 1 ->    2    -0.2695    -0.3517     0.1958     0.5439    -0.1284
 1 ->    3     0.1074    -0.2676    -0.4140     0.2651    -0.0647
 1 ->    4    -0.0753     0.5766    -0.4368    -0.4518     0.1650

Electric transition quadrupole moments (Cartesian):

 Transition      Qxy        Qxz        Qyz        Qxx        Qyy        Qzz       norm (a.u.)
----------------------------------------------------------------------------------------------
 1 ->    2    -0.3219    -0.3427     0.1222    -7.2072     0.0478     0.1727     7.2258
 1 ->    3     0.7075     0.1458    -0.2902     7.9895    -0.3744    -0.1867     8.0382
 1 ->    4     0.8928     1.2093    -0.5941    16.1385    -0.9385    -0.1732    16.2473


|FINAL Target State Energy: -779.112022715560 a.u.
 Energy calculation finished, energy: -7.791038024E+02

Converting Cartesians to HDLC
 Wolfe conditions fulfilled, increasing trust radius
Testing convergence  in cycle    7
    Energy  4.2076E-04 Target: 5.0000E-04 converged?  yes
  Max step  8.8151E-03 Target: 4.0000E-03 converged?   no
  RMS step  2.8190E-03 Target: 2.6667E-03 converged?   no
  Max grad  5.4189E-03 Target: 1.0000E-03 converged?   no
  RMS grad  1.4689E-03 Target: 6.6667E-04 converged?   no
 Predicted step length 4.3590E-02
 Trust radius          5.0000E-01

Converting HDLC to Cartesians
 in gcp call
 n=          31
 coors(1) =   -9.83168810856457      -0.880246553182254     
  0.260012451270799     
 coors(2) =   -9.16412833712648       0.696223772569473     
   2.19980987644697     
 elements:            7           6
 gcp_e =    1.00000000000000     
 echo:  F
 pbc:  F
 method =pbeh3c              
RMSD coordinate change for step 7 is  4.853e-02
DFTD Energy:    -0.0201483 hartree
gCP Energy:     0.0504682 hartree
| Total AOs: 314    Total MOs: 296
Setting up the DFT grid...
| time to set the grid = 0.07 s
DFT grid points: 357343 (11527 points/atom)

                      *** Start SCF Iterations ***

 Iter     DIIS Error       Energy change      Electrons        XC Energy           Energy        Time(s)
----------------------------------------------------------------------------------------------------------
Initial temperature is 0.250000
| Skip purify step
|    1     0.0120477869    -771.7629860362   125.9966630254   -63.8012731498    -771.7629860362     1.83  
|    2     0.0010789112      -0.0080441842   125.9999976508   -63.8026098091    -771.7710302204     1.64  
|    3     0.0015808724      +0.0000007822   125.9999975765   -63.8025014825    -771.7710294382     1.58  
|    4     0.0004874044      -0.0001049963   125.9999976277   -63.8019953028    -771.7711344345     1.56  
|    5     0.0003117635      -0.0000038636   125.9999976313   -63.8024818657    -771.7711382981     1.50  
|    6     0.0000351103      -0.0000014937   125.9999976298   -63.8023298025    -771.7711397918     1.47  
----------------------------------------------------------------------------------------------------------
FINAL ENERGY: -771.7711397918 a.u.
Fractional Occupation Entropy: 0.0000000000
Mermin Free Energy:            -771.7711397918
DISPERSION CONTRIBUTION TO ENERGY: -0.0201483226 a.u.
GCP BSSE CORRECTION: 0.0504681742 a.u.
HOMO-LUMO GAP: 2.368 eV
CENTER OF MASS: {-0.011620, -0.321823, 0.336774} ANGS
DIPOLE MOMENT: {-4.775330, 2.250738, 1.182975} (|D| = 5.410086) DEBYE

Running Mulliken population analysis...


  Restricted hh-TDA Parameters
--------------------------------------------
Number of occupied orbitals:            64
Number of virtual orbitals:            232
Number of molecular orbitals:          296
Number of basis functions:             314
Multiplicity of target state:      singlet

 Generating 2nd functional diffs
Reference energy:             -778.8188638648
Number of electrons:           127.9999975916
XC energy:                     -65.1153967686

      Davidson Diagonalization Parameters
-----------------------------------------------
Number of roots to find:                    4
Number of guess vectors:                   15
Maximum subspace size:                    300
Number of vectors to save:                  4
Collapse vectors per root:                  2
Number of CSFs:                          2080
Maximum Davidson iterations:              500
Residual convergence:                 1.0e-06
Orthogonality tolerance:              1.0e-12
Use incremental sigma vectors:             No

Davidson memory usage:  12.89 MB

Guess Vectors:
  64 &  64 : closed :    -0.466781
  64 &  63 :  open  :    -0.387085
  64 &  62 :  open  :    -0.369075
  64 &  61 :  open  :    -0.357791
  63 &  63 : closed :    -0.307389
  63 &  62 :  open  :    -0.289379
  63 &  61 :  open  :    -0.278095
  64 &  60 :  open  :    -0.274956
  62 &  62 : closed :    -0.271369
  64 &  59 :  open  :    -0.260746
  62 &  61 :  open  :    -0.260085
  61 &  61 : closed :    -0.248801
  64 &  57 :  open  :    -0.225899
  64 &  58 :  open  :    -0.225135
  64 &  56 :  open  :    -0.222428

  Root           Eigenvalue       Energy Change        Residual
-------------------------------------------------------------------
Iteration:    0   Subspace Size:   15
Root: 1:        -0.38105305        -0.38105305         0.03496656  
Root: 2:        -0.28810707        -0.28810707         0.03477665  
Root: 3:        -0.28247796        -0.28247796         0.03253191  
Root: 4:        -0.25305990        -0.25305990         0.04755878  

Iteration:    1   Subspace Size:   19
Root: 1:        -0.38305452        -0.00200147         0.00457286  
Root: 2:        -0.29121892        -0.00311185         0.00746577  
Root: 3:        -0.28507828        -0.00260032         0.00778733  
Root: 4:        -0.25884606        -0.00578616         0.01327272  

Iteration:    2   Subspace Size:   23
Root: 1:        -0.38309412        -0.00003960         0.00082630  
Root: 2:        -0.29133842        -0.00011950         0.00146152  
Root: 3:        -0.28521899        -0.00014071         0.00154110  
Root: 4:        -0.25925807        -0.00041201         0.00421733  

Iteration:    3   Subspace Size:   27
Root: 1:        -0.38309531        -0.00000119         0.00009004  
Root: 2:        -0.29134310        -0.00000467         0.00032494  
Root: 3:        -0.28522481        -0.00000582         0.00036814  
Root: 4:        -0.25929513        -0.00003706         0.00097072  

Iteration:    4   Subspace Size:   31
Root: 1:        -0.38309532        -0.00000001         0.00001341  
Root: 2:        -0.29134330        -0.00000021         0.00007295  
Root: 3:        -0.28522509        -0.00000028         0.00009020  
Root: 4:        -0.25929693        -0.00000180         0.00025056  

Iteration:    5   Subspace Size:   35
Root: 1:        -0.38309532        -0.00000000         0.00000178  
Root: 2:        -0.29134331        -0.00000001         0.00001623  
Root: 3:        -0.28522511        -0.00000002         0.00001963  
Root: 4:        -0.25929706        -0.00000013         0.00005432  

Iteration:    6   Subspace Size:   39
Root: 1:        -0.38309532        -0.00000000         0.00000025  Converged
Root: 2:        -0.29134331        -0.00000000         0.00000270  
Root: 3:        -0.28522511        -0.00000000         0.00000361  
Root: 4:        -0.25929707        -0.00000001         0.00001101  

Iteration:    7   Subspace Size:   42
Root: 1:        -0.38309532        -0.00000000         0.00000024  Converged
Root: 2:        -0.29134331        -0.00000000         0.00000044  Converged
Root: 3:        -0.28522511        -0.00000000         0.00000060  Converged
Root: 4:        -0.25929707        -0.00000000         0.00000204  

Iteration:    8   Subspace Size:   43
Root: 1:        -0.38309532        -0.00000000         0.00000023  Converged
Root: 2:        -0.29134331        -0.00000000         0.00000044  Converged
Root: 3:        -0.28522511        -0.00000000         0.00000055  Converged
Root: 4:        -0.25929707        -0.00000000         0.00000041  Converged

Davidson converged in 8 iterations
43 sigma vectors were formed

      Davidson Diagonalization Parameters
-----------------------------------------------
Number of roots to find:                    4
Number of guess vectors:                   15
Maximum subspace size:                    300
Number of vectors to save:                  4
Collapse vectors per root:                  2
Number of CSFs:                          2016
Maximum Davidson iterations:              500
Residual convergence:                 1.0e-06
Orthogonality tolerance:              1.0e-12
Use incremental sigma vectors:             No

Davidson memory usage:  12.58 MB

Guess Vectors:
  64 &  63 :  open  :    -0.387085
  64 &  62 :  open  :    -0.369075
  64 &  61 :  open  :    -0.357791
  63 &  62 :  open  :    -0.289379
  63 &  61 :  open  :    -0.278095
  64 &  60 :  open  :    -0.274956
  64 &  59 :  open  :    -0.260746
  62 &  61 :  open  :    -0.260085
  64 &  57 :  open  :    -0.225899
  64 &  58 :  open  :    -0.225135
  64 &  56 :  open  :    -0.222428
  64 &  55 :  open  :    -0.204094
  63 &  60 :  open  :    -0.195260
  64 &  54 :  open  :    -0.190075
  63 &  59 :  open  :    -0.181050

  Root           Eigenvalue       Energy Change        Residual
-------------------------------------------------------------------
Iteration:    0   Subspace Size:   15
Root: 1:        -0.31709935        -0.31709935         0.01921937  
Root: 2:        -0.28836407        -0.28836407         0.02581688  
Root: 3:        -0.27458510        -0.27458510         0.02660040  
Root: 4:        -0.21615707        -0.21615707         0.02391223  

Iteration:    1   Subspace Size:   19
Root: 1:        -0.31796894        -0.00086959         0.00214131  
Root: 2:        -0.29025725        -0.00189318         0.00646878  
Root: 3:        -0.27669666        -0.00211157         0.00616364  
Root: 4:        -0.21844889        -0.00229182         0.00572139  

Iteration:    2   Subspace Size:   23
Root: 1:        -0.31798091        -0.00001197         0.00035183  
Root: 2:        -0.29036767        -0.00011042         0.00110818  
Root: 3:        -0.27677808        -0.00008141         0.00097566  
Root: 4:        -0.21855858        -0.00010969         0.00140767  

Iteration:    3   Subspace Size:   27
Root: 1:        -0.31798119        -0.00000028         0.00005760  
Root: 2:        -0.29037125        -0.00000358         0.00019211  
Root: 3:        -0.27678048        -0.00000240         0.00020186  
Root: 4:        -0.21856466        -0.00000608         0.00034573  

Iteration:    4   Subspace Size:   31
Root: 1:        -0.31798120        -0.00000001         0.00000911  
Root: 2:        -0.29037134        -0.00000009         0.00003414  
Root: 3:        -0.27678056        -0.00000009         0.00003800  
Root: 4:        -0.21856498        -0.00000032         0.00007183  

Iteration:    5   Subspace Size:   35
Root: 1:        -0.31798120        -0.00000000         0.00000134  
Root: 2:        -0.29037134        -0.00000000         0.00000501  
Root: 3:        -0.27678057        -0.00000000         0.00000615  
Root: 4:        -0.21856500        -0.00000001         0.00001622  

Iteration:    6   Subspace Size:   39
Root: 1:        -0.31798120        -0.00000000         0.00000017  Converged
Root: 2:        -0.29037134        -0.00000000         0.00000071  Converged
Root: 3:        -0.27678057        -0.00000000         0.00000094  Converged
Root: 4:        -0.21856500        -0.00000000         0.00000355  

Iteration:    7   Subspace Size:   40
Root: 1:        -0.31798120        -0.00000000         0.00000015  Converged
Root: 2:        -0.29037134        -0.00000000         0.00000066  Converged
Root: 3:        -0.27678057        -0.00000000         0.00000083  Converged
Root: 4:        -0.21856500        -0.00000000         0.00000067  Converged

 in gcp call
 n=          31
 coors(1) =   -9.83168810856457      -0.880246553182254     
  0.260012451270799     
 coors(2) =   -9.16412833712648       0.696223772569473     
   2.19980987644697     
 elements:            7           6
 gcp_e =   0.000000000000000E+000
 echo:  F
 pbc:  F
 method =pbeh3c              
Davidson converged in 7 iterations
40 sigma vectors were formed

Building Xtilde...

Building Z-vector RHS...

 Generating 2nd functional diffs
Solving CPSCF equations
Using DIIS solver

 Iter         Residual      
------  --------------------
    1      3.105494410985
    2      5.194578991391
    3      0.554708319353
    4      0.059524830765
    5      0.019968200659
    6      0.006333362734
    7      0.003249953943
    8      0.000975901895
    9      0.000273495775
   10      0.000116260591
   11      0.000028909153
   12      0.000019906692
   13      0.000006943266
   14      0.000002284431
   15      0.000000654582

CPSCF converged

Building X...

Computing grad Generating 2nd functional diffs
 Generating 2nd functional diffs
  Root   Mult.   Total Energy (a.u.)   Ex. Energy (a.u.)     Ex. Energy (eV)     Ex. Energy (nm)        Osc. (a.u.)  
-------------------------------------------------------------------------------------------------------------------
     1  singlet       -779.20195919
     2  triplet       -779.13684507          0.06511412          1.77184512        699.74638064          0.00000000
     3  singlet       -779.11020718          0.09175201          2.49669881        496.59262069          0.19866855
     4  triplet       -779.10923521          0.09272398          2.52314747        491.38713502          0.00000000
     5  singlet       -779.10408897          0.09787022          2.66318364        465.54889722          0.17783449
     6  triplet       -779.09564443          0.10631476          2.89297120        428.57053180          0.00000000
     7  singlet       -779.07816093          0.12379826          3.36872140        368.04533796          1.15794710
     8  triplet       -779.03742886          0.16453032          4.47709716        276.92993068          0.00000000

Singlet  1: Largest CI coefficients:
  64  &  64 : closed :   0.990783

Triplet  2: Largest CI coefficients:
  63  &  64 :  open  :  -0.698379
  64  &  63 :  open  :   0.698379

Singlet  3: Largest CI coefficients:
  62  &  64 :  open  :  -0.501470
  64  &  62 :  open  :  -0.501470
  63  &  64 :  open  :   0.469841
  64  &  63 :  open  :   0.469841

Triplet  4: Largest CI coefficients:
  62  &  64 :  open  :  -0.669887
  64  &  62 :  open  :   0.669887
  62  &  63 :  open  :   0.149121
  63  &  62 :  open  :  -0.149121

Singlet  5: Largest CI coefficients:
  63  &  64 :  open  :  -0.395042
  64  &  63 :  open  :  -0.395042
  61  &  64 :  open  :  -0.391182
  64  &  61 :  open  :  -0.391182
  62  &  64 :  open  :  -0.384056
  64  &  62 :  open  :  -0.384056
  62  &  63 :  open  :   0.162844
  63  &  62 :  open  :   0.162844

Triplet  6: Largest CI coefficients:
  61  &  64 :  open  :  -0.681594
  64  &  61 :  open  :   0.681594
  62  &  64 :  open  :   0.112351
  64  &  62 :  open  :  -0.112351
  62  &  63 :  open  :   0.104447
  63  &  62 :  open  :  -0.104447

Singlet  7: Largest CI coefficients:
  61  &  64 :  open  :   0.559019
  64  &  61 :  open  :   0.559019
  63  &  64 :  open  :  -0.335160
  64  &  63 :  open  :  -0.335160
  62  &  64 :  open  :  -0.236827
  64  &  62 :  open  :  -0.236827

Triplet  8: Largest CI coefficients:
  60  &  64 :  open  :  -0.676537
  64  &  60 :  open  :   0.676537
  59  &  64 :  open  :  -0.140059
  64  &  59 :  open  :   0.140059

Singlet state dipole moments:

  Root       Dx         Dy         Dz         |D|  (Debye)
------------------------------------------------------------
     1   -10.0350     1.4282     0.3195    10.1411
     2    -8.2722     0.7357    -0.0183     8.3049
     3    -6.1190    -0.9077    -1.3651     6.3348
     4   -12.8749     2.1285     1.3017    13.1144

Triplet state dipole moments:

  Root       Dx         Dy         Dz         |D|  (Debye)
------------------------------------------------------------
     1   -11.3348     1.5503     0.5683    11.4545
     2    -4.2584    -2.0846    -2.1324     5.1987
     3    -9.1476     1.7338     0.8825     9.3522
     4    -1.2775     0.2719    -0.4038     1.3671

Transition dipole moments between singlet states:

    Transition       Tx         Ty         Tz         |T| (a.u.)
------------------------------------------------------------------
     1 ->    2     1.7962    -0.0235    -0.1453     1.8022
     1 ->    3    -1.6277     0.1872     0.2030     1.6509
     1 ->    4    -3.7158     0.4343     0.1864     3.7457
     2 ->    3     1.3682    -1.0154    -0.7418     1.8583
     2 ->    4     0.1945     0.2855     0.2525     0.4279
     3 ->    4    -0.7495     0.1634     0.0883     0.7722

Transition dipole moments between triplet states:

    Transition       Tx         Ty         Tz         |T| (a.u.)
------------------------------------------------------------------
     1 ->    2     0.0895    -0.1333    -0.1047     0.1917
     1 ->    3     0.1320     0.2047     0.1077     0.2663
     1 ->    4    -1.5150     0.6180     0.4162     1.6883
     2 ->    3     1.0001    -0.7821    -0.6070     1.4072
     2 ->    4    -0.6884    -0.0568    -0.0258     0.6912
     3 ->    4     0.5543    -0.2993    -0.3171     0.7053

Magnetic transition dipole moments and rotational strengths:

 Transition      Lx         Ly         Lz       R(len)     R(vel) (a.u.)
------------------------------------------------------------------------
 1 ->    2    -0.2452    -0.3751     0.1427     0.4523    -0.1123
 1 ->    3     0.1465    -0.2304    -0.4391     0.3707    -0.0922
 1 ->    4    -0.0894     0.5476    -0.4161    -0.4925     0.1801

Electric transition quadrupole moments (Cartesian):

 Transition      Qxy        Qxz        Qyz        Qxx        Qyy        Qzz       norm (a.u.)
----------------------------------------------------------------------------------------------
 1 ->    2    -0.2545    -0.3335     0.0932    -6.2407     0.0230     0.1693     6.2578
 1 ->    3     0.7797     0.2237    -0.3225     8.8665    -0.3907    -0.2472     8.9213
 1 ->    4     0.8824     1.2218    -0.6006    16.1693    -0.9095    -0.1944    16.2770


|FINAL Target State Energy: -779.110207176995 a.u.
 Energy calculation finished, energy: -7.791040890E+02

Converting Cartesians to HDLC
 Wolfe conditions fulfilled, increasing trust radius
Testing convergence  in cycle    8
    Energy  2.8658E-04 Target: 5.0000E-04 converged?  yes
  Max step  1.5128E-02 Target: 4.0000E-03 converged?   no
  RMS step  4.6734E-03 Target: 2.6667E-03 converged?   no
  Max grad  6.7738E-03 Target: 1.0000E-03 converged?   no
  RMS grad  1.7738E-03 Target: 6.6667E-04 converged?   no
 Predicted step length 2.5990E-02
 Trust radius          5.0000E-01

Converting HDLC to Cartesians
 in gcp call
 n=          31
 coors(1) =   -9.83532358763665      -0.875812212828821     
  0.272695442080673     
 coors(2) =   -9.15488011023816       0.712725667789143     
   2.19915458721607     
 elements:            7           6
 gcp_e =    1.00000000000000     
 echo:  F
 pbc:  F
 method =pbeh3c              
RMSD coordinate change for step 8 is  2.065e-02
DFTD Energy:    -0.0201456 hartree
gCP Energy:     0.0504249 hartree
| Total AOs: 314    Total MOs: 296
Setting up the DFT grid...
| time to set the grid = 0.07 s
DFT grid points: 357375 (11528 points/atom)

                      *** Start SCF Iterations ***

 Iter     DIIS Error       Energy change      Electrons        XC Energy           Energy        Time(s)
----------------------------------------------------------------------------------------------------------
Initial temperature is 0.250000
| Skip purify step
|    1     0.0055569719    -771.7705929700   126.0021281591   -63.8021154770    -771.7705929700     1.84  
|    2     0.0006272267      -0.0009968435   125.9999899448   -63.7999328500    -771.7715898135     1.60  
|    3     0.0013197266      +0.0000059882   125.9999899412   -63.8022844436    -771.7715838253     1.57  
|    4     0.0001437919      -0.0000327113   125.9999899481   -63.8010835109    -771.7716165366     1.55  
|    5     0.0000748435      -0.0000007787   125.9999899531   -63.8008831582    -771.7716173153     1.48  
|    6     0.0000266293      -0.0000002733   125.9999899513   -63.8009975838    -771.7716175886     1.48  
----------------------------------------------------------------------------------------------------------
FINAL ENERGY: -771.7716175886 a.u.
Fractional Occupation Entropy: 0.0000000000
Mermin Free Energy:            -771.7716175886
DISPERSION CONTRIBUTION TO ENERGY: -0.0201455650 a.u.
GCP BSSE CORRECTION: 0.0504249331 a.u.
HOMO-LUMO GAP: 2.396 eV
CENTER OF MASS: {-0.010291, -0.322513, 0.332995} ANGS
DIPOLE MOMENT: {-4.834725, 2.261981, 1.279498} (|D| = 5.488919) DEBYE

Running Mulliken population analysis...


  Restricted hh-TDA Parameters
--------------------------------------------
Number of occupied orbitals:            64
Number of virtual orbitals:            232
Number of molecular orbitals:          296
Number of basis functions:             314
Multiplicity of target state:      singlet

 Generating 2nd functional diffs
Reference energy:             -778.8196117469
Number of electrons:           127.9999897911
XC energy:                     -65.1140365742

      Davidson Diagonalization Parameters
-----------------------------------------------
Number of roots to find:                    4
Number of guess vectors:                   15
Maximum subspace size:                    300
Number of vectors to save:                  4
Collapse vectors per root:                  2
Number of CSFs:                          2080
Maximum Davidson iterations:              500
Residual convergence:                 1.0e-06
Orthogonality tolerance:              1.0e-12
Use incremental sigma vectors:             No

Davidson memory usage:  12.89 MB

Guess Vectors:
  64 &  64 : closed :    -0.466875
  64 &  63 :  open  :    -0.386071
  64 &  62 :  open  :    -0.368536
  64 &  61 :  open  :    -0.357712
  63 &  63 : closed :    -0.305267
  63 &  62 :  open  :    -0.287732
  63 &  61 :  open  :    -0.276908
  64 &  60 :  open  :    -0.274470
  62 &  62 : closed :    -0.270198
  64 &  59 :  open  :    -0.260016
  62 &  61 :  open  :    -0.259374
  61 &  61 : closed :    -0.248550
  64 &  57 :  open  :    -0.225693
  64 &  58 :  open  :    -0.225668
  64 &  56 :  open  :    -0.222532

  Root           Eigenvalue       Energy Change        Residual
-------------------------------------------------------------------
Iteration:    0   Subspace Size:   15
Root: 1:        -0.38113287        -0.38113287         0.03504751  
Root: 2:        -0.28706235        -0.28706235         0.03497546  
Root: 3:        -0.28195827        -0.28195827         0.03241894  
Root: 4:        -0.25300122        -0.25300122         0.04752517  

Iteration:    1   Subspace Size:   19
Root: 1:        -0.38314028        -0.00200741         0.00458638  
Root: 2:        -0.29021611        -0.00315375         0.00747838  
Root: 3:        -0.28455473        -0.00259646         0.00785402  
Root: 4:        -0.25874676        -0.00574553         0.01306331  

Iteration:    2   Subspace Size:   23
Root: 1:        -0.38318015        -0.00003987         0.00082738  
Root: 2:        -0.29033579        -0.00011968         0.00147715  
Root: 3:        -0.28469917        -0.00014444         0.00154566  
Root: 4:        -0.25914662        -0.00039986         0.00417332  

Iteration:    3   Subspace Size:   27
Root: 1:        -0.38318134        -0.00000119         0.00009118  
Root: 2:        -0.29034053        -0.00000474         0.00032625  
Root: 3:        -0.28470503        -0.00000586         0.00037068  
Root: 4:        -0.25918265        -0.00003603         0.00095705  

Iteration:    4   Subspace Size:   31
Root: 1:        -0.38318136        -0.00000001         0.00001374  
Root: 2:        -0.29034074        -0.00000021         0.00007299  
Root: 3:        -0.28470532        -0.00000029         0.00009042  
Root: 4:        -0.25918439        -0.00000174         0.00024703  

Iteration:    5   Subspace Size:   35
Root: 1:        -0.38318136        -0.00000000         0.00000182  
Root: 2:        -0.29034075        -0.00000001         0.00001607  
Root: 3:        -0.28470534        -0.00000002         0.00001967  
Root: 4:        -0.25918452        -0.00000012         0.00005303  

Iteration:    6   Subspace Size:   39
Root: 1:        -0.38318136        -0.00000000         0.00000026  Converged
Root: 2:        -0.29034075        -0.00000000         0.00000271  
Root: 3:        -0.28470534        -0.00000000         0.00000366  
Root: 4:        -0.25918452        -0.00000001         0.00001046  

Iteration:    7   Subspace Size:   42
Root: 1:        -0.38318136        -0.00000000         0.00000024  Converged
Root: 2:        -0.29034075        -0.00000000         0.00000044  Converged
Root: 3:        -0.28470534        -0.00000000         0.00000060  Converged
Root: 4:        -0.25918452        -0.00000000         0.00000191  

Iteration:    8   Subspace Size:   43
Root: 1:        -0.38318136        -0.00000000         0.00000024  Converged
Root: 2:        -0.29034075        -0.00000000         0.00000044  Converged
Root: 3:        -0.28470534        -0.00000000         0.00000055  Converged
Root: 4:        -0.25918452        -0.00000000         0.00000039  Converged

Davidson converged in 8 iterations
43 sigma vectors were formed

      Davidson Diagonalization Parameters
-----------------------------------------------
Number of roots to find:                    4
Number of guess vectors:                   15
Maximum subspace size:                    300
Number of vectors to save:                  4
Collapse vectors per root:                  2
Number of CSFs:                          2016
Maximum Davidson iterations:              500
Residual convergence:                 1.0e-06
Orthogonality tolerance:              1.0e-12
Use incremental sigma vectors:             No

Davidson memory usage:  12.58 MB

Guess Vectors:
  64 &  63 :  open  :    -0.386071
  64 &  62 :  open  :    -0.368536
  64 &  61 :  open  :    -0.357712
  63 &  62 :  open  :    -0.287732
  63 &  61 :  open  :    -0.276908
  64 &  60 :  open  :    -0.274470
  64 &  59 :  open  :    -0.260016
  62 &  61 :  open  :    -0.259374
  64 &  57 :  open  :    -0.225693
  64 &  58 :  open  :    -0.225668
  64 &  56 :  open  :    -0.222532
  64 &  55 :  open  :    -0.203857
  63 &  60 :  open  :    -0.193666
  64 &  54 :  open  :    -0.189564
  63 &  59 :  open  :    -0.179212

  Root           Eigenvalue       Energy Change        Residual
-------------------------------------------------------------------
Iteration:    0   Subspace Size:   15
Root: 1:        -0.31618785        -0.31618785         0.01917983  
Root: 2:        -0.28745808        -0.28745808         0.02604395  
Root: 3:        -0.27457262        -0.27457262         0.02673432  
Root: 4:        -0.21569836        -0.21569836         0.02387612  

Iteration:    1   Subspace Size:   19
Root: 1:        -0.31705562        -0.00086776         0.00210353  
Root: 2:        -0.28938279        -0.00192471         0.00653355  
Root: 3:        -0.27670633        -0.00213371         0.00617606  
Root: 4:        -0.21798616        -0.00228780         0.00564541  

Iteration:    2   Subspace Size:   23
Root: 1:        -0.31706723        -0.00001161         0.00034586  
Root: 2:        -0.28949566        -0.00011287         0.00111134  
Root: 3:        -0.27678819        -0.00008187         0.00097081  
Root: 4:        -0.21809333        -0.00010717         0.00137396  

Iteration:    3   Subspace Size:   27
Root: 1:        -0.31706751        -0.00000028         0.00005671  
Root: 2:        -0.28949924        -0.00000358         0.00019538  
Root: 3:        -0.27679057        -0.00000237         0.00020128  
Root: 4:        -0.21809916        -0.00000583         0.00033926  

Iteration:    4   Subspace Size:   31
Root: 1:        -0.31706751        -0.00000001         0.00000873  
Root: 2:        -0.28949934        -0.00000010         0.00003449  
Root: 3:        -0.27679066        -0.00000009         0.00003730  
Root: 4:        -0.21809946        -0.00000031         0.00007114  

Iteration:    5   Subspace Size:   35
Root: 1:        -0.31706751        -0.00000000         0.00000128  
Root: 2:        -0.28949934        -0.00000000         0.00000512  
Root: 3:        -0.27679066        -0.00000000         0.00000586  
Root: 4:        -0.21809948        -0.00000001         0.00001627  

Iteration:    6   Subspace Size:   39
Root: 1:        -0.31706751        -0.00000000         0.00000017  Converged
Root: 2:        -0.28949934        -0.00000000         0.00000072  Converged
Root: 3:        -0.27679066        -0.00000000         0.00000090  Converged
Root: 4:        -0.21809948        -0.00000000         0.00000371  

Iteration:    7   Subspace Size:   40
Root: 1:        -0.31706751        -0.00000000         0.00000014  Converged
Root: 2:        -0.28949934        -0.00000000         0.00000069  Converged
Root: 3:        -0.27679066        -0.00000000         0.00000081  Converged
Root: 4:        -0.21809948        -0.00000000         0.00000068  Converged

 in gcp call
 n=          31
 coors(1) =   -9.83532358763665      -0.875812212828821     
  0.272695442080673     
 coors(2) =   -9.15488011023816       0.712725667789143     
   2.19915458721607     
 elements:            7           6
 gcp_e =   0.000000000000000E+000
 echo:  F
 pbc:  F
 method =pbeh3c              
Davidson converged in 7 iterations
40 sigma vectors were formed

Building Xtilde...

Building Z-vector RHS...

 Generating 2nd functional diffs
Solving CPSCF equations
Using DIIS solver

 Iter         Residual      
------  --------------------
    1      3.141874046547
    2      5.250792211640
    3      0.554883580071
    4      0.059690188612
    5      0.020214157001
    6      0.006377060553
    7      0.003302838719
    8      0.000996778866
    9      0.000281096544
   10      0.000121262557
   11      0.000029640021
   12      0.000020783185
   13      0.000007186267
   14      0.000002311422
   15      0.000000660804

CPSCF converged

Building X...

Computing grad Generating 2nd functional diffs
 Generating 2nd functional diffs
  Root   Mult.   Total Energy (a.u.)   Ex. Energy (a.u.)     Ex. Energy (eV)     Ex. Energy (nm)        Osc. (a.u.)  
-------------------------------------------------------------------------------------------------------------------
     1  singlet       -779.20279310
     2  triplet       -779.13667926          0.06611384          1.79904889        689.16537626          0.00000000
     3  singlet       -779.10995249          0.09284061          2.52632109        490.76984329          0.19999927
     4  triplet       -779.10911109          0.09368202          2.54921695        486.36198089          0.00000000
     5  singlet       -779.10431708          0.09847602          2.67966838        462.68494194          0.16518816
     6  triplet       -779.09640241          0.10639070          2.89503768        428.26461818          0.00000000
     7  singlet       -779.07879627          0.12399683          3.37412497        367.45592397          1.19123692
     8  triplet       -779.03771123          0.16508188          4.49210570        276.00468258          0.00000000

Singlet  1: Largest CI coefficients:
  64  &  64 : closed :   0.990999

Triplet  2: Largest CI coefficients:
  63  &  64 :  open  :  -0.698111
  64  &  63 :  open  :   0.698111

Singlet  3: Largest CI coefficients:
  62  &  64 :  open  :  -0.501001
  64  &  62 :  open  :  -0.501001
  63  &  64 :  open  :   0.470674
  64  &  63 :  open  :   0.470674

Triplet  4: Largest CI coefficients:
  62  &  64 :  open  :  -0.669050
  64  &  62 :  open  :   0.669050
  62  &  63 :  open  :   0.145781
  63  &  62 :  open  :  -0.145781
  61  &  63 :  open  :   0.101570
  63  &  61 :  open  :  -0.101570

Singlet  5: Largest CI coefficients:
  61  &  64 :  open  :  -0.398906
  64  &  61 :  open  :  -0.398906
  63  &  64 :  open  :  -0.387168
  64  &  63 :  open  :  -0.387168
  62  &  64 :  open  :  -0.383407
  64  &  62 :  open  :  -0.383407
  62  &  63 :  open  :   0.163111
  63  &  62 :  open  :   0.163111

Triplet  6: Largest CI coefficients:
  61  &  64 :  open  :  -0.680313
  64  &  61 :  open  :   0.680313
  62  &  64 :  open  :   0.119854
  64  &  62 :  open  :  -0.119854
  62  &  63 :  open  :   0.102743
  63  &  62 :  open  :  -0.102743

Singlet  7: Largest CI coefficients:
  61  &  64 :  open  :   0.553270
  64  &  61 :  open  :   0.553270
  63  &  64 :  open  :  -0.343219
  64  &  63 :  open  :  -0.343219
  62  &  64 :  open  :  -0.240921
  64  &  62 :  open  :  -0.240921

Triplet  8: Largest CI coefficients:
  60  &  64 :  open  :  -0.676483
  64  &  60 :  open  :   0.676483
  59  &  64 :  open  :  -0.143281
  64  &  59 :  open  :   0.143281

Singlet state dipole moments:

  Root       Dx         Dy         Dz         |D|  (Debye)
------------------------------------------------------------
     1    -9.9745     1.4069     0.3518    10.0793
     2    -8.3605     0.8460     0.0767     8.4036
     3    -5.8892    -1.0438    -1.4471     6.1535
     4   -12.8433     2.1217     1.3209    13.0842

Triplet state dipole moments:

  Root       Dx         Dy         Dz         |D|  (Debye)
------------------------------------------------------------
     1   -11.3698     1.5390     0.5922    11.4888
     2    -4.2233    -2.0772    -2.1142     5.1595
     3    -9.1448     1.7149     0.8777     9.3455
     4    -1.1492     0.2512    -0.3715     1.2336

Transition dipole moments between singlet states:

    Transition       Tx         Ty         Tz         |T| (a.u.)
------------------------------------------------------------------
     1 ->    2     1.7909    -0.0271    -0.1527     1.7976
     1 ->    3    -1.5621     0.1858     0.2035     1.5862
     1 ->    4    -3.7667     0.4315     0.1905     3.7961
     2 ->    3     1.3503    -1.0028    -0.7329     1.8347
     2 ->    4     0.1864     0.2787     0.2446     0.4150
     3 ->    4    -0.7296     0.1668     0.0948     0.7544

Transition dipole moments between triplet states:

    Transition       Tx         Ty         Tz         |T| (a.u.)
------------------------------------------------------------------
     1 ->    2     0.1070    -0.1457    -0.1136     0.2135
     1 ->    3     0.1716     0.1897     0.0938     0.2725
     1 ->    4    -1.5289     0.6194     0.4241     1.7032
     2 ->    3     1.0256    -0.7940    -0.6152     1.4356
     2 ->    4    -0.6607    -0.0650    -0.0332     0.6647
     3 ->    4     0.5417    -0.2905    -0.3126     0.6897

Magnetic transition dipole moments and rotational strengths:

 Transition      Lx         Ly         Lz       R(len)     R(vel) (a.u.)
------------------------------------------------------------------------
 1 ->    2    -0.2461    -0.3591     0.1449     0.4532    -0.1138
 1 ->    3     0.1429    -0.2444    -0.4365     0.3575    -0.0895
 1 ->    4    -0.0906     0.5411    -0.4197    -0.4946     0.1806

Electric transition quadrupole moments (Cartesian):

 Transition      Qxy        Qxz        Qyz        Qxx        Qyy        Qzz       norm (a.u.)
----------------------------------------------------------------------------------------------
 1 ->    2    -0.2685    -0.3296     0.0989    -6.2462     0.0293     0.1825     6.2642
 1 ->    3     0.7763     0.2183    -0.3236     8.5938    -0.3870    -0.2592     8.6501
 1 ->    4     0.8814     1.2297    -0.6020    16.3845    -0.8915    -0.2088    16.4907


|FINAL Target State Energy: -779.109952493386 a.u.
 Energy calculation finished, energy: -7.791043171E+02

Converting Cartesians to HDLC
 Wolfe conditions fulfilled, increasing trust radius
Testing convergence  in cycle    9
    Energy  2.2811E-04 Target: 5.0000E-04 converged?  yes
  Max step  9.0967E-03 Target: 4.0000E-03 converged?   no
  RMS step  2.7864E-03 Target: 2.6667E-03 converged?   no
  Max grad  5.5239E-03 Target: 1.0000E-03 converged?   no
  RMS grad  1.3644E-03 Target: 6.6667E-04 converged?   no
 Predicted step length 9.4850E-02
 Trust radius          5.0000E-01

Converting HDLC to Cartesians
 in gcp call
 n=          31
 coors(1) =   -9.83733222399048      -0.873830173796050     
  0.306439136879877     
 coors(2) =   -9.13700194942136       0.765269356745212     
   2.18172510267895     
 elements:            7           6
 gcp_e =    1.00000000000000     
 echo:  F
 pbc:  F
 method =pbeh3c              
RMSD coordinate change for step 9 is  5.536e-02

**** resetting density ****
Using neutral atomic charges and default spins and spin directions.
Number of unique atoms is: 4 
Atom #1 is unique. Calculating atomic density. 
Atom #2 is unique. Calculating atomic density. 
Atom #7 is unique. Calculating atomic density. 
Atom #20 is unique. Calculating atomic density. 
DFTD Energy:    -0.0201431 hartree
gCP Energy:     0.0503634 hartree
| Total AOs: 314    Total MOs: 296
Setting up the DFT grid...
| time to set the grid = 0.07 s
DFT grid points: 357391 (11528 points/atom)

                      *** Start SCF Iterations ***

 Iter     DIIS Error       Energy change      Electrons        XC Energy           Energy        Time(s)
----------------------------------------------------------------------------------------------------------
Initial temperature is 0.250000
| Skip purify step
|    1     2.0890007084    -784.4260023966   126.0016151208   -63.6162319790    -784.4260023966     1.18  
|    2     0.0805907973     +12.8953420619   125.9999784020   -64.0631007150    -771.5306603347     1.84  
|    3     0.4010008044      +3.2567216806   125.9999868681   -63.3790474538    -768.2739386541     1.82  
|    4     0.0591780741      -3.3553197218   125.9999771895   -63.7230638206    -771.6292583759     1.82  
|    5     0.0379345382      -0.1210938476   125.9999781524   -63.8014656986    -771.7503522235     1.76  
|    6     0.0135286992      -0.0167826840   125.9999779981   -63.8286501198    -771.7671349076     1.70  
|    7     0.0060238537      -0.0049048466   125.9999780432   -63.7975905376    -771.7720397542     1.68  
|    8     0.0019993864      -0.0002864205   125.9999780307   -63.7974031919    -771.7723261747     1.61  
|    9     0.0017384657      -0.0001962849   125.9999780530   -63.7996275701    -771.7725224595     1.86  
|   10     0.0004126089      -0.0000397166   125.9999780683   -63.8016931241    -771.7725621762     1.55  
|   11     0.0000932127      -0.0000112260   125.9999780734   -63.8012624317    -771.7725734022     1.53  
|   12     0.0000318656      -0.0000005479   125.9999780740   -63.8012711469    -771.7725739501     1.48  
----------------------------------------------------------------------------------------------------------
FINAL ENERGY: -771.7725739501 a.u.
Fractional Occupation Entropy: 0.0000000000
Mermin Free Energy:            -771.7725739501
DISPERSION CONTRIBUTION TO ENERGY: -0.0201431403 a.u.
GCP BSSE CORRECTION: 0.0503634191 a.u.
HOMO-LUMO GAP: 2.480 eV
CENTER OF MASS: {-0.007893, -0.320390, 0.322834} ANGS
DIPOLE MOMENT: {-4.992423, 2.198205, 1.552032} (|D| = 5.671437) DEBYE

Running Mulliken population analysis...


  Restricted hh-TDA Parameters
--------------------------------------------
Number of occupied orbitals:            64
Number of virtual orbitals:            232
Number of molecular orbitals:          296
Number of basis functions:             314
Multiplicity of target state:      singlet

 Generating 2nd functional diffs
Reference energy:             -778.8211825361
Number of electrons:           127.9999777253
XC energy:                     -65.1143159815

      Davidson Diagonalization Parameters
-----------------------------------------------
Number of roots to find:                    4
Number of guess vectors:                   15
Maximum subspace size:                    300
Number of vectors to save:                  4
Collapse vectors per root:                  2
Number of CSFs:                          2080
Maximum Davidson iterations:              500
Residual convergence:                 1.0e-06
Orthogonality tolerance:              1.0e-12
Use incremental sigma vectors:             No

Davidson memory usage:  12.89 MB

Guess Vectors:
  64 &  64 : closed :    -0.467341
  64 &  63 :  open  :    -0.383579
  64 &  62 :  open  :    -0.368461
  64 &  61 :  open  :    -0.358426
  63 &  63 : closed :    -0.299817
  63 &  62 :  open  :    -0.284699
  63 &  61 :  open  :    -0.274665
  64 &  60 :  open  :    -0.273782
  62 &  62 : closed :    -0.269581
  62 &  61 :  open  :    -0.259547
  64 &  59 :  open  :    -0.254817
  61 &  61 : closed :    -0.249512
  64 &  58 :  open  :    -0.230299
  64 &  57 :  open  :    -0.225387
  64 &  56 :  open  :    -0.223496

  Root           Eigenvalue       Energy Change        Residual
-------------------------------------------------------------------
Iteration:    0   Subspace Size:   15
Root: 1:        -0.38166463        -0.38166463         0.03524512  
Root: 2:        -0.28568860        -0.28568860         0.03576794  
Root: 3:        -0.28094577        -0.28094577         0.03112803  
Root: 4:        -0.25393894        -0.25393894         0.04792519  

Iteration:    1   Subspace Size:   19
Root: 1:        -0.38368842        -0.00202378         0.00463451  
Root: 2:        -0.28895623        -0.00326763         0.00729256  
Root: 3:        -0.28347767        -0.00253190         0.00805393  
Root: 4:        -0.25965248        -0.00571354         0.01228804  

Iteration:    2   Subspace Size:   23
Root: 1:        -0.38372944        -0.00004103         0.00082033  
Root: 2:        -0.28906826        -0.00011203         0.00142573  
Root: 3:        -0.28363972        -0.00016205         0.00149359  
Root: 4:        -0.26001671        -0.00036423         0.00403154  

Iteration:    3   Subspace Size:   27
Root: 1:        -0.38373061        -0.00000116         0.00009871  
Root: 2:        -0.28907259        -0.00000433         0.00030587  
Root: 3:        -0.28364512        -0.00000541         0.00037176  
Root: 4:        -0.26004963        -0.00003292         0.00091022  

Iteration:    4   Subspace Size:   31
Root: 1:        -0.38373062        -0.00000001         0.00001648  
Root: 2:        -0.28907277        -0.00000018         0.00006712  
Root: 3:        -0.28364542        -0.00000030         0.00009129  
Root: 4:        -0.26005122        -0.00000159         0.00022224  

Iteration:    5   Subspace Size:   35
Root: 1:        -0.38373062        -0.00000000         0.00000223  
Root: 2:        -0.28907278        -0.00000001         0.00001384  
Root: 3:        -0.28364544        -0.00000002         0.00001958  
Root: 4:        -0.26005132        -0.00000010         0.00004687  

Iteration:    6   Subspace Size:   39
Root: 1:        -0.38373062        -0.00000000         0.00000031  Converged
Root: 2:        -0.28907278        -0.00000000         0.00000244  
Root: 3:        -0.28364544        -0.00000000         0.00000369  
Root: 4:        -0.26005133        -0.00000000         0.00000896  

Iteration:    7   Subspace Size:   42
Root: 1:        -0.38373062        -0.00000000         0.00000027  Converged
Root: 2:        -0.28907278        -0.00000000         0.00000038  Converged
Root: 3:        -0.28364544        -0.00000000         0.00000061  Converged
Root: 4:        -0.26005133        -0.00000000         0.00000165  

Iteration:    8   Subspace Size:   43
Root: 1:        -0.38373062        -0.00000000         0.00000026  Converged
Root: 2:        -0.28907278         0.00000000         0.00000038  Converged
Root: 3:        -0.28364544        -0.00000000         0.00000057  Converged
Root: 4:        -0.26005133        -0.00000000         0.00000033  Converged

Davidson converged in 8 iterations
43 sigma vectors were formed

      Davidson Diagonalization Parameters
-----------------------------------------------
Number of roots to find:                    4
Number of guess vectors:                   15
Maximum subspace size:                    300
Number of vectors to save:                  4
Collapse vectors per root:                  2
Number of CSFs:                          2016
Maximum Davidson iterations:              500
Residual convergence:                 1.0e-06
Orthogonality tolerance:              1.0e-12
Use incremental sigma vectors:             No

Davidson memory usage:  12.58 MB

Guess Vectors:
  64 &  63 :  open  :    -0.383579
  64 &  62 :  open  :    -0.368461
  64 &  61 :  open  :    -0.358426
  63 &  62 :  open  :    -0.284699
  63 &  61 :  open  :    -0.274665
  64 &  60 :  open  :    -0.273782
  62 &  61 :  open  :    -0.259547
  64 &  59 :  open  :    -0.254817
  64 &  58 :  open  :    -0.230299
  64 &  57 :  open  :    -0.225387
  64 &  56 :  open  :    -0.223496
  64 &  55 :  open  :    -0.203824
  63 &  60 :  open  :    -0.190020
  64 &  54 :  open  :    -0.188997
  62 &  60 :  open  :    -0.174902

  Root           Eigenvalue       Energy Change        Residual
-------------------------------------------------------------------
Iteration:    0   Subspace Size:   15
Root: 1:        -0.31353449        -0.31353449         0.02075253  
Root: 2:        -0.28608284        -0.28608284         0.02560610  
Root: 3:        -0.27682576        -0.27682576         0.02510393  
Root: 4:        -0.21466653        -0.21466653         0.02470514  

Iteration:    1   Subspace Size:   19
Root: 1:        -0.31466034        -0.00112585         0.00305058  
Root: 2:        -0.28801949        -0.00193664         0.00547634  
Root: 3:        -0.27851479        -0.00168904         0.00527820  
Root: 4:        -0.21725166        -0.00258513         0.00722749  

Iteration:    2   Subspace Size:   23
Root: 1:        -0.31468523        -0.00002489         0.00037267  
Root: 2:        -0.28809134        -0.00007185         0.00085938  
Root: 3:        -0.27857414        -0.00005935         0.00077369  
Root: 4:        -0.21744354        -0.00019189         0.00177336  

Iteration:    3   Subspace Size:   27
Root: 1:        -0.31468555        -0.00000031         0.00006395  
Root: 2:        -0.28809321        -0.00000187         0.00015891  
Root: 3:        -0.27857551        -0.00000137         0.00016916  
Root: 4:        -0.21745471        -0.00001117         0.00032347  

Iteration:    4   Subspace Size:   31
Root: 1:        -0.31468555        -0.00000001         0.00001013  
Root: 2:        -0.28809326        -0.00000006         0.00003239  
Root: 3:        -0.27857557        -0.00000006         0.00003177  
Root: 4:        -0.21745500        -0.00000029         0.00007079  

Iteration:    5   Subspace Size:   35
Root: 1:        -0.31468555        -0.00000000         0.00000139  
Root: 2:        -0.28809326        -0.00000000         0.00000540  
Root: 3:        -0.27857557        -0.00000000         0.00000498  
Root: 4:        -0.21745502        -0.00000002         0.00001681  

Iteration:    6   Subspace Size:   39
Root: 1:        -0.31468555        -0.00000000         0.00000017  Converged
Root: 2:        -0.28809326        -0.00000000         0.00000079  Converged
Root: 3:        -0.27857557        -0.00000000         0.00000076  Converged
Root: 4:        -0.21745502        -0.00000000         0.00000316  

Iteration:    7   Subspace Size:   40
Root: 1:        -0.31468555        -0.00000000         0.00000017  Converged
Root: 2:        -0.28809326        -0.00000000         0.00000078  Converged
Root: 3:        -0.27857557        -0.00000000         0.00000076  Converged
Root: 4:        -0.21745502        -0.00000000         0.00000054  Converged

 in gcp call
 n=          31
 coors(1) =   -9.83733222399048      -0.873830173796050     
  0.306439136879877     
 coors(2) =   -9.13700194942136       0.765269356745212     
   2.18172510267895     
 elements:            7           6
 gcp_e =   0.000000000000000E+000
 echo:  F
 pbc:  F
 method =pbeh3c              
Davidson converged in 7 iterations
40 sigma vectors were formed

Building Xtilde...

Building Z-vector RHS...

 Generating 2nd functional diffs
Solving CPSCF equations
Using DIIS solver

 Iter         Residual      
------  --------------------
    1      3.348204818240
    2      5.560601639094
    3      0.551058704809
    4      0.060622123796
    5      0.021542675404
    6      0.006688375560
    7      0.003628498841
    8      0.001099224738
    9      0.000322933388
   10      0.000148358752
   11      0.000035865988
   12      0.000025260763
   13      0.000008915686
   14      0.000002978537
   15      0.000001125533
   16      0.000000730814

CPSCF converged

Building X...

Computing grad Generating 2nd functional diffs
 Generating 2nd functional diffs
  Root   Mult.   Total Energy (a.u.)   Ex. Energy (a.u.)     Ex. Energy (eV)     Ex. Energy (nm)        Osc. (a.u.)  
-------------------------------------------------------------------------------------------------------------------
     1  singlet       -779.20491316
     2  triplet       -779.13586809          0.06904507          1.87881152        659.90770936          0.00000000
     3  singlet       -779.11025531          0.09465784          2.57577056        481.34807685          0.18230267
     4  triplet       -779.10927580          0.09563736          2.60242445        476.41813732          0.00000000
     5  singlet       -779.10482798          0.10008518          2.72345587        455.24593325          0.10332585
     6  triplet       -779.09975811          0.10515505          2.86141391        433.29705005          0.00000000
     7  singlet       -779.08123386          0.12367929          3.36548426        368.39934755          1.31521001
     8  triplet       -779.03863755          0.16627560          4.52458857        274.02319328          0.00000000

Singlet  1: Largest CI coefficients:
  64  &  64 : closed :  -0.991523

Triplet  2: Largest CI coefficients:
  63  &  64 :  open  :  -0.697213
  64  &  63 :  open  :   0.697213

Singlet  3: Largest CI coefficients:
  62  &  64 :  open  :  -0.494611
  64  &  62 :  open  :  -0.494611
  63  &  64 :  open  :   0.482636
  64  &  63 :  open  :   0.482636

Triplet  4: Largest CI coefficients:
  62  &  64 :  open  :  -0.666013
  64  &  62 :  open  :   0.666013
  61  &  64 :  open  :  -0.130494
  64  &  61 :  open  :   0.130494
  61  &  63 :  open  :   0.117957
  63  &  61 :  open  :  -0.117957
  62  &  63 :  open  :   0.114318
  63  &  62 :  open  :  -0.114318

Singlet  5: Largest CI coefficients:
  61  &  64 :  open  :   0.461990
  64  &  61 :  open  :   0.461990
  62  &  64 :  open  :   0.360446
  64  &  62 :  open  :   0.360446
  63  &  64 :  open  :   0.330572
  64  &  63 :  open  :   0.330572
  62  &  63 :  open  :  -0.155603
  63  &  62 :  open  :  -0.155603
  61  &  63 :  open  :  -0.104232
  63  &  61 :  open  :  -0.104232

Triplet  6: Largest CI coefficients:
  61  &  64 :  open  :  -0.671384
  64  &  61 :  open  :   0.671384
  62  &  64 :  open  :   0.154235
  64  &  62 :  open  :  -0.154235
  62  &  63 :  open  :   0.105307
  63  &  62 :  open  :  -0.105307

Singlet  7: Largest CI coefficients:
  61  &  64 :  open  :  -0.497732
  64  &  61 :  open  :  -0.497732
  63  &  64 :  open  :   0.383405
  64  &  63 :  open  :   0.383405
  62  &  64 :  open  :   0.298674
  64  &  62 :  open  :   0.298674

Triplet  8: Largest CI coefficients:
  60  &  64 :  open  :  -0.677693
  64  &  60 :  open  :   0.677693
  59  &  64 :  open  :  -0.140852
  64  &  59 :  open  :   0.140852

Singlet state dipole moments:

  Root       Dx         Dy         Dz         |D|  (Debye)
------------------------------------------------------------
     1    -9.8744     1.3108     0.4647     9.9719
     2    -8.9868     1.4551     0.5840     9.1226
     3    -4.8993    -1.7105    -1.8697     5.5159
     4   -12.8898     2.0475     1.3525    13.1213

Triplet state dipole moments:

  Root       Dx         Dy         Dz         |D|  (Debye)
------------------------------------------------------------
     1   -11.4505     1.4838     0.6687    11.5656
     2    -4.7086    -1.6770    -1.7594     5.2989
     3    -8.6402     1.2595     0.5727     8.7502
     4    -0.5460     0.1455    -0.2657     0.6244

Transition dipole moments between singlet states:

    Transition       Tx         Ty         Tz         |T| (a.u.)
------------------------------------------------------------------
     1 ->    2    -1.6902     0.0303     0.1770     1.6997
     1 ->    3    -1.2175     0.1721     0.1915     1.2444
     1 ->    4    -3.9654     0.4246     0.2153     3.9939
     2 ->    3    -1.1823     0.8947     0.6554     1.6211
     2 ->    4    -0.1775    -0.2482    -0.2161     0.3740
     3 ->    4    -0.6689     0.1949     0.1263     0.7080

Transition dipole moments between triplet states:

    Transition       Tx         Ty         Tz         |T| (a.u.)
------------------------------------------------------------------
     1 ->    2     0.1152    -0.1900    -0.1414     0.2634
     1 ->    3     0.2828     0.1412     0.0504     0.3201
     1 ->    4    -1.5321     0.6234     0.4506     1.7143
     2 ->    3     1.2539    -0.9439    -0.7306     1.7311
     2 ->    4    -0.6446    -0.0568    -0.0234     0.6475
     3 ->    4     0.4348    -0.2742    -0.3086     0.5996

Magnetic transition dipole moments and rotational strengths:

 Transition      Lx         Ly         Lz       R(len)     R(vel) (a.u.)
------------------------------------------------------------------------
 1 ->    2     0.2582     0.2780    -0.1605     0.4563    -0.1161
 1 ->    3     0.1169    -0.3014    -0.4239     0.2753    -0.0705
 1 ->    4    -0.0858     0.5309    -0.4569    -0.4672     0.1685

Electric transition quadrupole moments (Cartesian):

 Transition      Qxy        Qxz        Qyz        Qxx        Qyy        Qzz       norm (a.u.)
----------------------------------------------------------------------------------------------
 1 ->    2     0.3230     0.2911    -0.1128     5.9681    -0.0427    -0.2324     5.9896
 1 ->    3     0.7374     0.1759    -0.3113     7.2808    -0.3600    -0.2749     7.3408
 1 ->    4     0.9110     1.2648    -0.6212    17.2503    -0.8321    -0.2801    17.3539


|FINAL Target State Energy: -779.110255311812 a.u.
 Energy calculation finished, energy: -7.791048280E+02

Converting Cartesians to HDLC
 Wolfe conditions fulfilled, increasing trust radius
Testing convergence  in cycle   10
    Energy  5.1089E-04 Target: 5.0000E-04 converged?   no
  Max step  3.2268E-02 Target: 4.0000E-03 converged?   no
  RMS step  1.0169E-02 Target: 2.6667E-03 converged?   no
  Max grad  4.8082E-03 Target: 1.0000E-03 converged?   no
  RMS grad  1.5956E-03 Target: 6.6667E-04 converged?   no
 Predicted step length 6.2154E-02
 Trust radius          5.0000E-01

Converting HDLC to Cartesians
 in gcp call
 n=          31
 coors(1) =   -9.83647116267524      -0.878905119446197     
  0.323780099024509     
 coors(2) =   -9.12977678457124       0.796535038450832     
   2.16282230836960     
 elements:            7           6
 gcp_e =    1.00000000000000     
 echo:  F
 pbc:  F
 method =pbeh3c              
RMSD coordinate change for step 10 is  3.374e-02
DFTD Energy:    -0.0201431 hartree
gCP Energy:     0.0503571 hartree
| Total AOs: 314    Total MOs: 296
Setting up the DFT grid...
| time to set the grid = 0.07 s
DFT grid points: 357371 (11528 points/atom)

                      *** Start SCF Iterations ***

 Iter     DIIS Error       Energy change      Electrons        XC Energy           Energy        Time(s)
----------------------------------------------------------------------------------------------------------
Initial temperature is 0.250000
| Skip purify step
|    1     0.0153809228    -771.7727719073   125.9978954740   -63.8014418523    -771.7727719073     1.81  
|    2     0.0012760361      -0.0001708540   125.9999793521   -63.8027267971    -771.7729427613     1.62  
|    3     0.0005829909      -0.0000721586   125.9999793307   -63.8019591916    -771.7730149199     1.56  
|    4     0.0004478023      -0.0000097978   125.9999793231   -63.8024267218    -771.7730247178     1.53  
|    5     0.0001209274      -0.0000067129   125.9999793213   -63.8023545883    -771.7730314306     1.51  
|    6     0.0000942711      -0.0000007526   125.9999793192   -63.8023206059    -771.7730321832     1.47  
|    7     0.0000274062      -0.0000001418   125.9999793191   -63.8023093685    -771.7730323251     1.45  
----------------------------------------------------------------------------------------------------------
FINAL ENERGY: -771.7730323251 a.u.
Fractional Occupation Entropy: 0.0000000000
Mermin Free Energy:            -771.7730323251
DISPERSION CONTRIBUTION TO ENERGY: -0.0201430507 a.u.
GCP BSSE CORRECTION: 0.0503570808 a.u.
HOMO-LUMO GAP: 2.524 eV
CENTER OF MASS: {-0.007100, -0.317261, 0.317140} ANGS
DIPOLE MOMENT: {-5.043956, 2.122830, 1.717113} (|D| = 5.735536) DEBYE

Running Mulliken population analysis...


  Restricted hh-TDA Parameters
--------------------------------------------
Number of occupied orbitals:            64
Number of virtual orbitals:            232
Number of molecular orbitals:          296
Number of basis functions:             314
Multiplicity of target state:      singlet

 Generating 2nd functional diffs
Reference energy:             -778.8217407739
Number of electrons:           127.9999789916
XC energy:                     -65.1153759949

      Davidson Diagonalization Parameters
-----------------------------------------------
Number of roots to find:                    4
Number of guess vectors:                   15
Maximum subspace size:                    300
Number of vectors to save:                  4
Collapse vectors per root:                  2
Number of CSFs:                          2080
Maximum Davidson iterations:              500
Residual convergence:                 1.0e-06
Orthogonality tolerance:              1.0e-12
Use incremental sigma vectors:             No

Davidson memory usage:  12.89 MB

Guess Vectors:
  64 &  64 : closed :    -0.467579
  64 &  63 :  open  :    -0.382025
  64 &  62 :  open  :    -0.369509
  64 &  61 :  open  :    -0.359039
  63 &  63 : closed :    -0.296471
  63 &  62 :  open  :    -0.283956
  64 &  60 :  open  :    -0.273896
  63 &  61 :  open  :    -0.273485
  62 &  62 : closed :    -0.271440
  62 &  61 :  open  :    -0.260969
  61 &  61 : closed :    -0.250498
  64 &  59 :  open  :    -0.245681
  64 &  58 :  open  :    -0.238982
  64 &  57 :  open  :    -0.225364
  64 &  56 :  open  :    -0.224240

  Root           Eigenvalue       Energy Change        Residual
-------------------------------------------------------------------
Iteration:    0   Subspace Size:   15
Root: 1:        -0.38189177        -0.38189177         0.03530548  
Root: 2:        -0.28540871        -0.28540871         0.03519102  
Root: 3:        -0.28058983        -0.28058983         0.03132325  
Root: 4:        -0.25474301        -0.25474301         0.04832099  

Iteration:    1   Subspace Size:   19
Root: 1:        -0.38392031        -0.00202853         0.00471095  
Root: 2:        -0.28862571        -0.00321700         0.00717817  
Root: 3:        -0.28316845        -0.00257862         0.00811911  
Root: 4:        -0.26048642        -0.00574341         0.01172478  

Iteration:    2   Subspace Size:   23
Root: 1:        -0.38396323        -0.00004292         0.00081960  
Root: 2:        -0.28873771        -0.00011201         0.00138368  
Root: 3:        -0.28333879        -0.00017035         0.00142683  
Root: 4:        -0.26083099        -0.00034456         0.00395233  

Iteration:    3   Subspace Size:   27
Root: 1:        -0.38396438        -0.00000115         0.00010810  
Root: 2:        -0.28874178        -0.00000406         0.00029933  
Root: 3:        -0.28334337        -0.00000458         0.00036515  
Root: 4:        -0.26086188        -0.00003089         0.00086506  

Iteration:    4   Subspace Size:   31
Root: 1:        -0.38396439        -0.00000002         0.00001965  
Root: 2:        -0.28874195        -0.00000017         0.00006269  
Root: 3:        -0.28334366        -0.00000028         0.00008960  
Root: 4:        -0.26086342        -0.00000154         0.00018981  

Iteration:    5   Subspace Size:   35
Root: 1:        -0.38396440        -0.00000000         0.00000271  
Root: 2:        -0.28874196        -0.00000001         0.00001253  
Root: 3:        -0.28334367        -0.00000002         0.00001824  
Root: 4:        -0.26086349        -0.00000007         0.00003863  

Iteration:    6   Subspace Size:   39
Root: 1:        -0.38396440        -0.00000000         0.00000038  Converged
Root: 2:        -0.28874196        -0.00000000         0.00000218  
Root: 3:        -0.28334367        -0.00000000         0.00000321  
Root: 4:        -0.26086350        -0.00000000         0.00000752  

Iteration:    7   Subspace Size:   42
Root: 1:        -0.38396440        -0.00000000         0.00000031  Converged
Root: 2:        -0.28874196        -0.00000000         0.00000035  Converged
Root: 3:        -0.28334367        -0.00000000         0.00000054  Converged
Root: 4:        -0.26086350        -0.00000000         0.00000154  

Iteration:    8   Subspace Size:   43
Root: 1:        -0.38396440        -0.00000000         0.00000030  Converged
Root: 2:        -0.28874196        -0.00000000         0.00000035  Converged
Root: 3:        -0.28334367        -0.00000000         0.00000053  Converged
Root: 4:        -0.26086350        -0.00000000         0.00000030  Converged

Davidson converged in 8 iterations
43 sigma vectors were formed

      Davidson Diagonalization Parameters
-----------------------------------------------
Number of roots to find:                    4
Number of guess vectors:                   15
Maximum subspace size:                    300
Number of vectors to save:                  4
Collapse vectors per root:                  2
Number of CSFs:                          2016
Maximum Davidson iterations:              500
Residual convergence:                 1.0e-06
Orthogonality tolerance:              1.0e-12
Use incremental sigma vectors:             No

Davidson memory usage:  12.58 MB

Guess Vectors:
  64 &  63 :  open  :    -0.382025
  64 &  62 :  open  :    -0.369509
  64 &  61 :  open  :    -0.359039
  63 &  62 :  open  :    -0.283956
  64 &  60 :  open  :    -0.273896
  63 &  61 :  open  :    -0.273485
  62 &  61 :  open  :    -0.260969
  64 &  59 :  open  :    -0.245681
  64 &  58 :  open  :    -0.238982
  64 &  57 :  open  :    -0.225364
  64 &  56 :  open  :    -0.224240
  64 &  55 :  open  :    -0.204155
  64 &  54 :  open  :    -0.189348
  63 &  60 :  open  :    -0.188342
  62 &  60 :  open  :    -0.175827

  Root           Eigenvalue       Energy Change        Residual
-------------------------------------------------------------------
Iteration:    0   Subspace Size:   15
Root: 1:        -0.31230400        -0.31230400         0.02066462  
Root: 2:        -0.28618344        -0.28618344         0.02645962  
Root: 3:        -0.27797333        -0.27797333         0.02466365  
Root: 4:        -0.21478328        -0.21478328         0.02462493  

Iteration:    1   Subspace Size:   19
Root: 1:        -0.31342623        -0.00112223         0.00279079  
Root: 2:        -0.28824045        -0.00205701         0.00575759  
Root: 3:        -0.27959901        -0.00162568         0.00475938  
Root: 4:        -0.21739499        -0.00261171         0.00616586  

Iteration:    2   Subspace Size:   23
Root: 1:        -0.31344671        -0.00002049         0.00035935  
Root: 2:        -0.28832237        -0.00008192         0.00086693  
Root: 3:        -0.27964757        -0.00004856         0.00073611  
Root: 4:        -0.21752981        -0.00013482         0.00136199  

Iteration:    3   Subspace Size:   27
Root: 1:        -0.31344699        -0.00000028         0.00006747  
Root: 2:        -0.28832421        -0.00000184         0.00015468  
Root: 3:        -0.27964876        -0.00000120         0.00017685  
Root: 4:        -0.21753658        -0.00000677         0.00029854  

Iteration:    4   Subspace Size:   31
Root: 1:        -0.31344700        -0.00000001         0.00000979  
Root: 2:        -0.28832426        -0.00000005         0.00002814  
Root: 3:        -0.27964883        -0.00000006         0.00003222  
Root: 4:        -0.21753682        -0.00000024         0.00006298  

Iteration:    5   Subspace Size:   35
Root: 1:        -0.31344700        -0.00000000         0.00000136  
Root: 2:        -0.28832426        -0.00000000         0.00000441  
Root: 3:        -0.27964883        -0.00000000         0.00000524  
Root: 4:        -0.21753684        -0.00000001         0.00001328  

Iteration:    6   Subspace Size:   39
Root: 1:        -0.31344700        -0.00000000         0.00000017  Converged
Root: 2:        -0.28832426        -0.00000000         0.00000069  Converged
Root: 3:        -0.27964883        -0.00000000         0.00000089  Converged
Root: 4:        -0.21753684        -0.00000000         0.00000272  

Iteration:    7   Subspace Size:   40
Root: 1:        -0.31344700        -0.00000000         0.00000017  Converged
Root: 2:        -0.28832426        -0.00000000         0.00000069  Converged
Root: 3:        -0.27964883        -0.00000000         0.00000088  Converged
Root: 4:        -0.21753684        -0.00000000         0.00000052  Converged

 in gcp call
 n=          31
 coors(1) =   -9.83647116267524      -0.878905119446197     
  0.323780099024509     
 coors(2) =   -9.12977678457124       0.796535038450832     
   2.16282230836960     
 elements:            7           6
 gcp_e =   0.000000000000000E+000
 echo:  F
 pbc:  F
 method =pbeh3c              
Davidson converged in 7 iterations
40 sigma vectors were formed

Building Xtilde...

Building Z-vector RHS...

 Generating 2nd functional diffs
Solving CPSCF equations
Using DIIS solver

 Iter         Residual      
------  --------------------
    1      3.306548733794
    2      5.519538497329
    3      0.553271357510
    4      0.059188097226
    5      0.020912908734
    6      0.006601435210
    7      0.003560481451
    8      0.001082408352
    9      0.000314943478
   10      0.000142320574
   11      0.000034706532
   12      0.000024279106
   13      0.000008476679
   14      0.000002721947
   15      0.000000930013

CPSCF converged

Building X...

Computing grad Generating 2nd functional diffs
 Generating 2nd functional diffs
  Root   Mult.   Total Energy (a.u.)   Ex. Energy (a.u.)     Ex. Energy (eV)     Ex. Energy (nm)        Osc. (a.u.)  
-------------------------------------------------------------------------------------------------------------------
     1  singlet       -779.20570517
     2  triplet       -779.13518777          0.07051740          1.91887564        646.12952581          0.00000000
     3  singlet       -779.11048273          0.09522244          2.59113392        478.49406646          0.13579678
     4  triplet       -779.11006504          0.09564013          2.60249995        476.40431499          0.00000000
     5  singlet       -779.10508445          0.10062072          2.73802869        452.82294273          0.10008397
     6  triplet       -779.10138960          0.10431557          2.83857051        436.78400878          0.00000000
     7  singlet       -779.08260427          0.12310090          3.34974532        370.13029037          1.37974003
     8  triplet       -779.03927761          0.16642756          4.52872354        273.77299501          0.00000000

Singlet  1: Largest CI coefficients:
  64  &  64 : closed :   0.991670

Triplet  2: Largest CI coefficients:
  63  &  64 :  open  :   0.696161
  64  &  63 :  open  :  -0.696161

Singlet  3: Largest CI coefficients:
  62  &  64 :  open  :   0.532204
  64  &  62 :  open  :   0.532204
  63  &  64 :  open  :  -0.445787
  64  &  63 :  open  :  -0.445787

Triplet  4: Largest CI coefficients:
  62  &  64 :  open  :   0.662983
  64  &  62 :  open  :  -0.662983
  61  &  64 :  open  :   0.151587
  64  &  61 :  open  :  -0.151587
  61  &  63 :  open  :  -0.124521
  63  &  61 :  open  :   0.124521

Singlet  5: Largest CI coefficients:
  61  &  64 :  open  :  -0.509368
  64  &  61 :  open  :  -0.509368
  63  &  64 :  open  :  -0.343209
  64  &  63 :  open  :  -0.343209
  62  &  64 :  open  :  -0.277575
  64  &  62 :  open  :  -0.277575
  62  &  63 :  open  :   0.142160
  63  &  62 :  open  :   0.142160
  61  &  63 :  open  :   0.115528
  63  &  61 :  open  :   0.115528

Triplet  6: Largest CI coefficients:
  61  &  64 :  open  :   0.664406
  64  &  61 :  open  :  -0.664406
  62  &  64 :  open  :  -0.174504
  64  &  62 :  open  :   0.174504
  62  &  63 :  open  :  -0.105990
  63  &  62 :  open  :   0.105990

Singlet  7: Largest CI coefficients:
  61  &  64 :  open  :   0.450920
  64  &  61 :  open  :   0.450920
  63  &  64 :  open  :  -0.415142
  64  &  63 :  open  :  -0.415142
  62  &  64 :  open  :  -0.329689
  64  &  62 :  open  :  -0.329689

Triplet  8: Largest CI coefficients:
  60  &  64 :  open  :   0.678690
  64  &  60 :  open  :  -0.678690
  59  &  64 :  open  :   0.124668
  64  &  59 :  open  :  -0.124668

Singlet state dipole moments:

  Root       Dx         Dy         Dz         |D|  (Debye)
------------------------------------------------------------
     1    -9.8685     1.2411     0.5408     9.9609
     2    -8.6998     1.3019     0.5123     8.8115
     3    -5.0490    -1.5783    -1.7291     5.5654
     4   -12.9595     1.9804     1.3659    13.1809

Triplet state dipole moments:

  Root       Dx         Dy         Dz         |D|  (Debye)
------------------------------------------------------------
     1   -11.4659     1.4114     0.6974    11.5734
     2    -5.2037    -1.3162    -1.4513     5.5603
     3    -8.1605     0.8839     0.3151     8.2143
     4    -0.3182     0.0763    -0.1882     0.3775

Transition dipole moments between singlet states:

    Transition       Tx         Ty         Tz         |T| (a.u.)
------------------------------------------------------------------
     1 ->    2    -1.4529     0.0102     0.1677     1.4626
     1 ->    3    -1.1929     0.1668     0.2029     1.2215
     1 ->    4    -4.0717     0.4219     0.2365     4.1003
     2 ->    3    -1.2250     0.9438     0.6988     1.6970
     2 ->    4    -0.1025    -0.2490    -0.2117     0.3425
     3 ->    4    -0.6590     0.1849     0.1213     0.6951

Transition dipole moments between triplet states:

    Transition       Tx         Ty         Tz         |T| (a.u.)
------------------------------------------------------------------
     1 ->    2     0.1037    -0.2088    -0.1510     0.2778
     1 ->    3     0.3293     0.1067     0.0213     0.3468
     1 ->    4    -1.5497     0.6293     0.4725     1.7381
     2 ->    3     1.3757    -1.0289    -0.7966     1.8937
     2 ->    4    -0.6342    -0.0511    -0.0142     0.6364
     3 ->    4     0.3462    -0.2576    -0.3038     0.5277

Magnetic transition dipole moments and rotational strengths:

 Transition      Lx         Ly         Lz       R(len)     R(vel) (a.u.)
------------------------------------------------------------------------
 1 ->    2     0.2528     0.2585    -0.1193     0.3846    -0.0985
 1 ->    3     0.1270    -0.3010    -0.4344     0.2898    -0.0752
 1 ->    4    -0.0828     0.5228    -0.4838    -0.4434     0.1581

Electric transition quadrupole moments (Cartesian):

 Transition      Qxy        Qxz        Qyz        Qxx        Qyy        Qzz       norm (a.u.)
----------------------------------------------------------------------------------------------
 1 ->    2     0.2700     0.2426    -0.0802     4.8113    -0.0081    -0.2304     4.8311
 1 ->    3     0.7495     0.1902    -0.3144     7.1501    -0.3468    -0.3054     7.2135
 1 ->    4     0.9465     1.2917    -0.6412    17.7487    -0.7966    -0.3363    17.8533


|FINAL Target State Energy: -779.110482732194 a.u.
 Energy calculation finished, energy: -7.791050844E+02

Converting Cartesians to HDLC
 Wolfe conditions fulfilled, increasing trust radius
Testing convergence  in cycle   11
    Energy  2.5647E-04 Target: 5.0000E-04 converged?  yes
  Max step  2.3569E-02 Target: 4.0000E-03 converged?   no
  RMS step  6.6636E-03 Target: 2.6667E-03 converged?   no
  Max grad  4.1398E-03 Target: 1.0000E-03 converged?   no
  RMS grad  1.3153E-03 Target: 6.6667E-04 converged?   no
 Predicted step length 1.3941E-01
 Trust radius          5.0000E-01

Converting HDLC to Cartesians
 in gcp call
 n=          31
 coors(1) =   -9.83838503951985      -0.901506185525263     
  0.343781960184113     
 coors(2) =   -9.13974310126467       0.860732364752546     
   2.10557746358005     
 elements:            7           6
 gcp_e =    1.00000000000000     
 echo:  F
 pbc:  F
 method =pbeh3c              
RMSD coordinate change for step 11 is  7.047e-02
DFTD Energy:    -0.0201359 hartree
gCP Energy:     0.0503104 hartree
| Total AOs: 314    Total MOs: 296
Setting up the DFT grid...
| time to set the grid = 0.07 s
DFT grid points: 357363 (11527 points/atom)

                      *** Start SCF Iterations ***

 Iter     DIIS Error       Energy change      Electrons        XC Energy           Energy        Time(s)
----------------------------------------------------------------------------------------------------------
Initial temperature is 0.250000
| Skip purify step
|    1     0.0365945219    -771.7666571313   125.9794162702   -63.7971652293    -771.7666571313     1.83  
|    2     0.0029829053      -0.0062228422   125.9999896844   -63.8077694953    -771.7728799735     1.66  
|    3     0.0011120910      -0.0003836234   125.9999896047   -63.8007360980    -771.7732635969     1.61  
|    4     0.0008791521      -0.0000492928   125.9999895876   -63.8044715077    -771.7733128897     1.57  
|    5     0.0002378525      -0.0000237000   125.9999895782   -63.8044421776    -771.7733365897     1.54  
|    6     0.0000777445      -0.0000035511   125.9999895753   -63.8037300327    -771.7733401408     1.51  
|    7     0.0000537114      -0.0000003759   125.9999895739   -63.8037825161    -771.7733405167     1.46  
|    8     0.0000303359      -0.0000000931   125.9999895732   -63.8038651406    -771.7733406098     1.46  
----------------------------------------------------------------------------------------------------------
FINAL ENERGY: -771.7733406098 a.u.
Fractional Occupation Entropy: 0.0000000000
Mermin Free Energy:            -771.7733406098
DISPERSION CONTRIBUTION TO ENERGY: -0.0201358639 a.u.
GCP BSSE CORRECTION: 0.0503104141 a.u.
HOMO-LUMO GAP: 2.608 eV
CENTER OF MASS: {-0.007295, -0.307766, 0.309780} ANGS
DIPOLE MOMENT: {-4.961899, 1.858035, 1.918547} (|D| = 5.635030) DEBYE

Running Mulliken population analysis...


  Restricted hh-TDA Parameters
--------------------------------------------
Number of occupied orbitals:            64
Number of virtual orbitals:            232
Number of molecular orbitals:          296
Number of basis functions:             314
Multiplicity of target state:      singlet

 Generating 2nd functional diffs
Reference energy:             -778.8222236998
Number of electrons:           127.9999894080
XC energy:                     -65.1169646846

      Davidson Diagonalization Parameters
-----------------------------------------------
Number of roots to find:                    4
Number of guess vectors:                   15
Maximum subspace size:                    300
Number of vectors to save:                  4
Collapse vectors per root:                  2
Number of CSFs:                          2080
Maximum Davidson iterations:              500
Residual convergence:                 1.0e-06
Orthogonality tolerance:              1.0e-12
Use incremental sigma vectors:             No

Davidson memory usage:  12.89 MB

Guess Vectors:
  64 &  64 : closed :    -0.468004
  64 &  63 :  open  :    -0.379213
  64 &  62 :  open  :    -0.372463
  64 &  61 :  open  :    -0.360260
  63 &  63 : closed :    -0.290422
  63 &  62 :  open  :    -0.283672
  62 &  62 : closed :    -0.276922
  64 &  60 :  open  :    -0.273529
  63 &  61 :  open  :    -0.271469
  62 &  61 :  open  :    -0.264718
  64 &  58 :  open  :    -0.253630
  61 &  61 : closed :    -0.252515
  64 &  59 :  open  :    -0.229658
  64 &  57 :  open  :    -0.225624
  64 &  56 :  open  :    -0.225051

  Root           Eigenvalue       Energy Change        Residual
-------------------------------------------------------------------
Iteration:    0   Subspace Size:   15
Root: 1:        -0.38241725        -0.38241725         0.03537847  
Root: 2:        -0.28595655        -0.28595655         0.03467916  
Root: 3:        -0.28053221        -0.28053221         0.03062621  
Root: 4:        -0.25614054        -0.25614054         0.04912848  

Iteration:    1   Subspace Size:   19
Root: 1:        -0.38445403        -0.00203678         0.00464998  
Root: 2:        -0.28913119        -0.00317463         0.00733814  
Root: 3:        -0.28309247        -0.00256026         0.00810446  
Root: 4:        -0.26188678        -0.00574624         0.01195621  

Iteration:    2   Subspace Size:   23
Root: 1:        -0.38449543        -0.00004140         0.00083555  
Root: 2:        -0.28924429        -0.00011310         0.00140578  
Root: 3:        -0.28326056        -0.00016809         0.00144143  
Root: 4:        -0.26223411        -0.00034733         0.00390400  

Iteration:    3   Subspace Size:   27
Root: 1:        -0.38449663        -0.00000120         0.00010857  
Root: 2:        -0.28924850        -0.00000422         0.00030632  
Root: 3:        -0.28326540        -0.00000484         0.00037087  
Root: 4:        -0.26226416        -0.00003005         0.00081581  

Iteration:    4   Subspace Size:   31
Root: 1:        -0.38449665        -0.00000002         0.00001865  
Root: 2:        -0.28924869        -0.00000019         0.00006338  
Root: 3:        -0.28326570        -0.00000030         0.00008957  
Root: 4:        -0.26226541        -0.00000125         0.00018480  

Iteration:    5   Subspace Size:   35
Root: 1:        -0.38449665        -0.00000000         0.00000253  
Root: 2:        -0.28924870        -0.00000001         0.00001235  
Root: 3:        -0.28326571        -0.00000002         0.00001907  
Root: 4:        -0.26226548        -0.00000007         0.00003754  

Iteration:    6   Subspace Size:   39
Root: 1:        -0.38449665        -0.00000000         0.00000034  Converged
Root: 2:        -0.28924870        -0.00000000         0.00000205  
Root: 3:        -0.28326571        -0.00000000         0.00000336  
Root: 4:        -0.26226548        -0.00000000         0.00000685  

Iteration:    7   Subspace Size:   42
Root: 1:        -0.38449665        -0.00000000         0.00000031  Converged
Root: 2:        -0.28924870        -0.00000000         0.00000034  Converged
Root: 3:        -0.28326571        -0.00000000         0.00000059  Converged
Root: 4:        -0.26226548        -0.00000000         0.00000118  

Iteration:    8   Subspace Size:   43
Root: 1:        -0.38449665        -0.00000000         0.00000029  Converged
Root: 2:        -0.28924870        -0.00000000         0.00000034  Converged
Root: 3:        -0.28326571        -0.00000000         0.00000055  Converged
Root: 4:        -0.26226548        -0.00000000         0.00000022  Converged

Davidson converged in 8 iterations
43 sigma vectors were formed

      Davidson Diagonalization Parameters
-----------------------------------------------
Number of roots to find:                    4
Number of guess vectors:                   15
Maximum subspace size:                    300
Number of vectors to save:                  4
Collapse vectors per root:                  2
Number of CSFs:                          2016
Maximum Davidson iterations:              500
Residual convergence:                 1.0e-06
Orthogonality tolerance:              1.0e-12
Use incremental sigma vectors:             No

Davidson memory usage:  12.58 MB

Guess Vectors:
  64 &  63 :  open  :    -0.379213
  64 &  62 :  open  :    -0.372463
  64 &  61 :  open  :    -0.360260
  63 &  62 :  open  :    -0.283672
  64 &  60 :  open  :    -0.273529
  63 &  61 :  open  :    -0.271469
  62 &  61 :  open  :    -0.264718
  64 &  58 :  open  :    -0.253630
  64 &  59 :  open  :    -0.229658
  64 &  57 :  open  :    -0.225624
  64 &  56 :  open  :    -0.225051
  64 &  55 :  open  :    -0.204015
  64 &  54 :  open  :    -0.189439
  63 &  60 :  open  :    -0.184738
  62 &  60 :  open  :    -0.177987

  Root           Eigenvalue       Energy Change        Residual
-------------------------------------------------------------------
Iteration:    0   Subspace Size:   15
Root: 1:        -0.31006399        -0.31006399         0.02048444  
Root: 2:        -0.28745962        -0.28745962         0.02797086  
Root: 3:        -0.28055564        -0.28055564         0.02400741  
Root: 4:        -0.21450779        -0.21450779         0.02458584  

Iteration:    1   Subspace Size:   19
Root: 1:        -0.31116665        -0.00110266         0.00293162  
Root: 2:        -0.28963309        -0.00217346         0.00633432  
Root: 3:        -0.28214129        -0.00158565         0.00508205  
Root: 4:        -0.21704758        -0.00253979         0.00677422  

Iteration:    2   Subspace Size:   23
Root: 1:        -0.31119020        -0.00002356         0.00039137  
Root: 2:        -0.28972991        -0.00009683         0.00090116  
Root: 3:        -0.28220562        -0.00006432         0.00080854  
Root: 4:        -0.21721525        -0.00016767         0.00166452  

Iteration:    3   Subspace Size:   27
Root: 1:        -0.31119056        -0.00000036         0.00006721  
Root: 2:        -0.28973193        -0.00000202         0.00014643  
Root: 3:        -0.28220720        -0.00000158         0.00018152  
Root: 4:        -0.21722500        -0.00000975         0.00030204  

Iteration:    4   Subspace Size:   31
Root: 1:        -0.31119057        -0.00000001         0.00001149  
Root: 2:        -0.28973198        -0.00000005         0.00002889  
Root: 3:        -0.28220727        -0.00000007         0.00003696  
Root: 4:        -0.21722525        -0.00000025         0.00006459  

Iteration:    5   Subspace Size:   35
Root: 1:        -0.31119057        -0.00000000         0.00000157  
Root: 2:        -0.28973198        -0.00000000         0.00000474  
Root: 3:        -0.28220727        -0.00000000         0.00000599  
Root: 4:        -0.21722526        -0.00000001         0.00001321  

Iteration:    6   Subspace Size:   39
Root: 1:        -0.31119057        -0.00000000         0.00000025  Converged
Root: 2:        -0.28973198        -0.00000000         0.00000083  Converged
Root: 3:        -0.28220727        -0.00000000         0.00000109  
Root: 4:        -0.21722526        -0.00000000         0.00000239  

Iteration:    7   Subspace Size:   41
Root: 1:        -0.31119057        -0.00000000         0.00000014  Converged
Root: 2:        -0.28973198        -0.00000000         0.00000041  Converged
Root: 3:        -0.28220727        -0.00000000         0.00000015  Converged
Root: 4:        -0.21722526        -0.00000000         0.00000046  Converged

 in gcp call
 n=          31
 coors(1) =   -9.83838503951985      -0.901506185525263     
  0.343781960184113     
 coors(2) =   -9.13974310126467       0.860732364752546     
   2.10557746358005     
 elements:            7           6
 gcp_e =   0.000000000000000E+000
 echo:  F
 pbc:  F
 method =pbeh3c              
Davidson converged in 7 iterations
41 sigma vectors were formed

Building Xtilde...

Building Z-vector RHS...

 Generating 2nd functional diffs
Solving CPSCF equations
Using DIIS solver

 Iter         Residual      
------  --------------------
    1      3.393831195734
    2      5.663575858567
    3      0.558169168876
    4      0.057715179952
    5      0.020673835738
    6      0.006683037556
    7      0.003671221735
    8      0.001113528141
    9      0.000335640109
   10      0.000154037944
   11      0.000038336610
   12      0.000025948338
   13      0.000009014928
   14      0.000002911230
   15      0.000001055850
   16      0.000000695897

CPSCF converged

Building X...

Computing grad Generating 2nd functional diffs
 Generating 2nd functional diffs
  Root   Mult.   Total Energy (a.u.)   Ex. Energy (a.u.)     Ex. Energy (eV)     Ex. Energy (nm)        Osc. (a.u.)  
-------------------------------------------------------------------------------------------------------------------
     1  singlet       -779.20672035
     2  triplet       -779.13341427          0.07330608          1.99475961        621.54968553          0.00000000
     3  triplet       -779.11195568          0.09476467          2.57867746        480.80546267          0.00000000
     4  singlet       -779.11147240          0.09524796          2.59182834        478.36586637          0.06359688
     5  singlet       -779.10548941          0.10123094          2.75463350        450.09334466          0.05704185
     6  triplet       -779.10443097          0.10228938          2.78343531        445.43597070          0.00000000
     7  singlet       -779.08448918          0.12223117          3.32607878        372.76393275          1.51931405
     8  triplet       -779.03944896          0.16727139          4.55168543        272.39189247          0.00000000

Singlet  1: Largest CI coefficients:
  64  &  64 : closed :  -0.991908

Triplet  2: Largest CI coefficients:
  63  &  64 :  open  :   0.691961
  64  &  63 :  open  :  -0.691961
  62  &  64 :  open  :   0.122322
  64  &  62 :  open  :  -0.122322

Triplet  3: Largest CI coefficients:
  62  &  64 :  open  :  -0.652011
  64  &  62 :  open  :   0.652011
  61  &  64 :  open  :  -0.204421
  64  &  61 :  open  :   0.204421
  61  &  63 :  open  :   0.117188
  63  &  61 :  open  :  -0.117188
  63  &  64 :  open  :   0.105950
  64  &  63 :  open  :  -0.105950

Singlet  4: Largest CI coefficients:
  62  &  64 :  open  :   0.564004
  64  &  62 :  open  :   0.564004
  63  &  64 :  open  :  -0.394538
  64  &  63 :  open  :  -0.394538
  61  &  64 :  open  :   0.102684
  64  &  61 :  open  :   0.102684

Singlet  5: Largest CI coefficients:
  61  &  64 :  open  :   0.592380
  64  &  61 :  open  :   0.592380
  63  &  64 :  open  :   0.311479
  64  &  63 :  open  :   0.311479
  61  &  63 :  open  :  -0.153080
  63  &  61 :  open  :  -0.153080

Triplet  6: Largest CI coefficients:
  61  &  64 :  open  :  -0.644461
  64  &  61 :  open  :   0.644461
  62  &  64 :  open  :   0.220498
  64  &  62 :  open  :  -0.220498
  61  &  63 :  open  :   0.124420
  63  &  61 :  open  :  -0.124420

Singlet  7: Largest CI coefficients:
  63  &  64 :  open  :   0.485532
  64  &  63 :  open  :   0.485532
  62  &  64 :  open  :   0.397877
  64  &  62 :  open  :   0.397877
  61  &  64 :  open  :  -0.302156
  64  &  61 :  open  :  -0.302156

Triplet  8: Largest CI coefficients:
  60  &  64 :  open  :   0.680214
  64  &  60 :  open  :  -0.680214
  58  &  64 :  open  :   0.119029
  64  &  58 :  open  :  -0.119029

Singlet state dipole moments:

  Root       Dx         Dy         Dz         |D|  (Debye)
------------------------------------------------------------
     1    -9.8834     1.0795     0.6776     9.9652
     2    -8.8047     1.5067     0.7624     8.9652
     3    -4.6135    -1.8137    -1.8212     5.2811
     4   -13.1580     1.8240     1.3816    13.3554

Triplet state dipole moments:

  Root       Dx         Dy         Dz         |D|  (Debye)
------------------------------------------------------------
     1   -11.4604     1.2589     0.7470    11.5535
     2    -7.0908     0.0925    -0.2938     7.0975
     3    -6.2026    -0.5472    -0.7188     6.2680
     4    -0.0128    -0.0889    -0.0685     0.1129

Transition dipole moments between singlet states:

    Transition       Tx         Ty         Tz         |T| (a.u.)
------------------------------------------------------------------
     1 ->    2     0.9887     0.0279    -0.1527     1.0008
     1 ->    3    -0.8871     0.1405     0.1963     0.9194
     1 ->    4    -4.2904     0.4017     0.2753     4.3180
     2 ->    3     1.1520    -0.9151    -0.6927     1.6262
     2 ->    4     0.0088     0.2077     0.1822     0.2764
     3 ->    4    -0.5939     0.1840     0.1230     0.6338

Transition dipole moments between triplet states:

    Transition       Tx         Ty         Tz         |T| (a.u.)
------------------------------------------------------------------
     1 ->    2    -0.0462     0.2395     0.1625     0.2931
     1 ->    3    -0.4212    -0.0010     0.0592     0.4254
     1 ->    4    -1.6038     0.6184     0.4967     1.7892
     2 ->    3     1.5204    -1.1220    -0.8808     2.0848
     2 ->    4     0.6061     0.0311    -0.0257     0.6075
     3 ->    4    -0.1064     0.2279     0.2919     0.3853

Magnetic transition dipole moments and rotational strengths:

 Transition      Lx         Ly         Lz       R(len)     R(vel) (a.u.)
------------------------------------------------------------------------
 1 ->    2    -0.2546    -0.1819     0.0652     0.2668    -0.0677
 1 ->    3     0.1210    -0.3277    -0.4320     0.2382    -0.0633
 1 ->    4    -0.0665     0.5134    -0.5576    -0.3380     0.1177

Electric transition quadrupole moments (Cartesian):

 Transition      Qxy        Qxz        Qyz        Qxx        Qyy        Qzz       norm (a.u.)
----------------------------------------------------------------------------------------------
 1 ->    2    -0.2002    -0.1235     0.0260    -2.8240    -0.0416     0.2227     2.8430
 1 ->    3     0.7053     0.1548    -0.2880     6.0779    -0.2927    -0.3112     6.1423
 1 ->    4     1.0229     1.3327    -0.6523    18.9078    -0.6940    -0.4532    19.0116


|FINAL Target State Energy: -779.111472395530 a.u.
 Energy calculation finished, energy: -7.791054894E+02

Converting Cartesians to HDLC
 Wolfe conditions fulfilled, increasing trust radius
Testing convergence  in cycle   12
    Energy  4.0497E-04 Target: 5.0000E-04 converged?  yes
  Max step  5.8486E-02 Target: 4.0000E-03 converged?   no
  RMS step  1.4946E-02 Target: 2.6667E-03 converged?   no
  Max grad  5.0409E-03 Target: 1.0000E-03 converged?   no
  RMS grad  1.6250E-03 Target: 6.6667E-04 converged?   no
 Predicted step length 1.5953E-01
 Trust radius          5.0000E-01

Converting HDLC to Cartesians
 in gcp call
 n=          31
 coors(1) =   -9.80378328662581      -0.926644128371813     
  0.357263778259845     
 coors(2) =   -9.13776034017376       0.929035300346207     
   2.03245698227899     
 elements:            7           6
 gcp_e =    1.00000000000000     
 echo:  F
 pbc:  F
 method =pbeh3c              
RMSD coordinate change for step 12 is  8.038e-02
DFTD Energy:    -0.0201629 hartree
gCP Energy:     0.0502663 hartree
| Total AOs: 314    Total MOs: 296
Setting up the DFT grid...
| time to set the grid = 0.07 s
DFT grid points: 357320 (11526 points/atom)

                      *** Start SCF Iterations ***

 Iter     DIIS Error       Energy change      Electrons        XC Energy           Energy        Time(s)
----------------------------------------------------------------------------------------------------------
Initial temperature is 0.250000
| Skip purify step
|    1     0.0431638483    -771.7615298230   125.9709502403   -63.7969565418    -771.7615298230     1.83  
|    2     0.0033950807      -0.0109167909   125.9999930905   -63.8142230412    -771.7724466139     1.68  
|    3     0.0047099405      -0.0000691470   125.9999930398   -63.8016380071    -771.7725157609     1.63  
|    4     0.0008805703      -0.0006774144   125.9999930278   -63.8064659454    -771.7731931753     1.60  
|    5     0.0004119727      -0.0000305264   125.9999930238   -63.8083952481    -771.7732237017     1.55  
|    6     0.0002391521      -0.0000077240   125.9999930242   -63.8076842878    -771.7732314257     1.51  
|    7     0.0000895014      -0.0000010728   125.9999930201   -63.8073422013    -771.7732324985     1.48  
|    8     0.0000340610      -0.0000001945   125.9999930220   -63.8074493303    -771.7732326930     1.46  
----------------------------------------------------------------------------------------------------------
FINAL ENERGY: -771.7732326930 a.u.
Fractional Occupation Entropy: 0.0000000000
Mermin Free Energy:            -771.7732326930
DISPERSION CONTRIBUTION TO ENERGY: -0.0201628504 a.u.
GCP BSSE CORRECTION: 0.0502663356 a.u.
HOMO-LUMO GAP: 2.716 eV
CENTER OF MASS: {-0.011476, -0.297702, 0.306202} ANGS
DIPOLE MOMENT: {-4.983813, 1.613680, 2.046673} (|D| = 5.624164) DEBYE

Running Mulliken population analysis...


  Restricted hh-TDA Parameters
--------------------------------------------
Number of occupied orbitals:            64
Number of virtual orbitals:            232
Number of molecular orbitals:          296
Number of basis functions:             314
Multiplicity of target state:      singlet

 Generating 2nd functional diffs
Reference energy:             -778.8215708879
Number of electrons:           127.9999929110
XC energy:                     -65.1206243721

      Davidson Diagonalization Parameters
-----------------------------------------------
Number of roots to find:                    4
Number of guess vectors:                   15
Maximum subspace size:                    300
Number of vectors to save:                  4
Collapse vectors per root:                  2
Number of CSFs:                          2080
Maximum Davidson iterations:              500
Residual convergence:                 1.0e-06
Orthogonality tolerance:              1.0e-12
Use incremental sigma vectors:             No

Davidson memory usage:  12.89 MB

Guess Vectors:
  64 &  64 : closed :    -0.470338
  64 &  62 :  open  :    -0.378639
  64 &  63 :  open  :    -0.376563
  64 &  61 :  open  :    -0.363073
  62 &  62 : closed :    -0.286940
  63 &  62 :  open  :    -0.284865
  63 &  63 : closed :    -0.282789
  64 &  60 :  open  :    -0.276171
  62 &  61 :  open  :    -0.271375
  63 &  61 :  open  :    -0.269299
  64 &  58 :  open  :    -0.257716
  61 &  61 : closed :    -0.255809
  64 &  59 :  open  :    -0.227159
  64 &  57 :  open  :    -0.227103
  64 &  56 :  open  :    -0.227098

  Root           Eigenvalue       Energy Change        Residual
-------------------------------------------------------------------
Iteration:    0   Subspace Size:   15
Root: 1:        -0.38497285        -0.38497285         0.03539108  
Root: 2:        -0.28877500        -0.28877500         0.03367263  
Root: 3:        -0.28143505        -0.28143505         0.03025201  
Root: 4:        -0.25890870        -0.25890870         0.04985783  

Iteration:    1   Subspace Size:   19
Root: 1:        -0.38701524        -0.00204240         0.00454676  
Root: 2:        -0.29179490        -0.00301990         0.00740841  
Root: 3:        -0.28400699        -0.00257194         0.00816014  
Root: 4:        -0.26470648        -0.00579778         0.01223307  

Iteration:    2   Subspace Size:   23
Root: 1:        -0.38705408        -0.00003884         0.00081604  
Root: 2:        -0.29191050        -0.00011560         0.00143157  
Root: 3:        -0.28416907        -0.00016208         0.00151697  
Root: 4:        -0.26506899        -0.00036251         0.00400211  

Iteration:    3   Subspace Size:   27
Root: 1:        -0.38705520        -0.00000112         0.00010925  
Root: 2:        -0.29191494        -0.00000444         0.00032725  
Root: 3:        -0.28417468        -0.00000561         0.00037887  
Root: 4:        -0.26509884        -0.00002986         0.00078178  

Iteration:    4   Subspace Size:   31
Root: 1:        -0.38705521        -0.00000002         0.00001837  
Root: 2:        -0.29191516        -0.00000021         0.00006945  
Root: 3:        -0.28417499        -0.00000031         0.00009487  
Root: 4:        -0.26509994        -0.00000109         0.00017433  

Iteration:    5   Subspace Size:   35
Root: 1:        -0.38705521        -0.00000000         0.00000252  
Root: 2:        -0.29191516        -0.00000001         0.00001339  
Root: 3:        -0.28417501        -0.00000002         0.00002066  
Root: 4:        -0.26509999        -0.00000005         0.00003693  

Iteration:    6   Subspace Size:   39
Root: 1:        -0.38705521        -0.00000000         0.00000033  Converged
Root: 2:        -0.29191516        -0.00000000         0.00000219  
Root: 3:        -0.28417501        -0.00000000         0.00000364  
Root: 4:        -0.26509999        -0.00000000         0.00000633  

Iteration:    7   Subspace Size:   42
Root: 1:        -0.38705521        -0.00000000         0.00000031  Converged
Root: 2:        -0.29191516        -0.00000000         0.00000039  Converged
Root: 3:        -0.28417501        -0.00000000         0.00000069  Converged
Root: 4:        -0.26509999        -0.00000000         0.00000102  

Iteration:    8   Subspace Size:   43
Root: 1:        -0.38705521        -0.00000000         0.00000030  Converged
Root: 2:        -0.29191516        -0.00000000         0.00000039  Converged
Root: 3:        -0.28417501        -0.00000000         0.00000068  Converged
Root: 4:        -0.26509999        -0.00000000         0.00000020  Converged

Davidson converged in 8 iterations
43 sigma vectors were formed

      Davidson Diagonalization Parameters
-----------------------------------------------
Number of roots to find:                    4
Number of guess vectors:                   15
Maximum subspace size:                    300
Number of vectors to save:                  4
Collapse vectors per root:                  2
Number of CSFs:                          2016
Maximum Davidson iterations:              500
Residual convergence:                 1.0e-06
Orthogonality tolerance:              1.0e-12
Use incremental sigma vectors:             No

Davidson memory usage:  12.58 MB

Guess Vectors:
  64 &  62 :  open  :    -0.378639
  64 &  63 :  open  :    -0.376563
  64 &  61 :  open  :    -0.363073
  63 &  62 :  open  :    -0.284865
  64 &  60 :  open  :    -0.276171
  62 &  61 :  open  :    -0.271375
  63 &  61 :  open  :    -0.269299
  64 &  58 :  open  :    -0.257716
  64 &  59 :  open  :    -0.227159
  64 &  57 :  open  :    -0.227103
  64 &  56 :  open  :    -0.227098
  64 &  55 :  open  :    -0.207495
  64 &  54 :  open  :    -0.192526
  62 &  60 :  open  :    -0.184472
  63 &  60 :  open  :    -0.182397

  Root           Eigenvalue       Energy Change        Residual
-------------------------------------------------------------------
Iteration:    0   Subspace Size:   15
Root: 1:        -0.30955980        -0.30955980         0.02001210  
Root: 2:        -0.29153708        -0.29153708         0.02815639  
Root: 3:        -0.28278552        -0.28278552         0.02406469  
Root: 4:        -0.21665764        -0.21665764         0.02463564  

Iteration:    1   Subspace Size:   19
Root: 1:        -0.31060566        -0.00104585         0.00290963  
Root: 2:        -0.29367144        -0.00213436         0.00630319  
Root: 3:        -0.28442971        -0.00164418         0.00544950  
Root: 4:        -0.21917478        -0.00251713         0.00664387  

Iteration:    2   Subspace Size:   23
Root: 1:        -0.31062992        -0.00002426         0.00039967  
Root: 2:        -0.29376003        -0.00008860         0.00091142  
Root: 3:        -0.28450637        -0.00007666         0.00091199  
Root: 4:        -0.21933204        -0.00015726         0.00158846  

Iteration:    3   Subspace Size:   27
Root: 1:        -0.31063029        -0.00000037         0.00007449  
Root: 2:        -0.29376204        -0.00000201         0.00014177  
Root: 3:        -0.28450856        -0.00000219         0.00017878  
Root: 4:        -0.21934039        -0.00000835         0.00032714  

Iteration:    4   Subspace Size:   31
Root: 1:        -0.31063031        -0.00000001         0.00001263  
Root: 2:        -0.29376208        -0.00000004         0.00002764  
Root: 3:        -0.28450863        -0.00000007         0.00004020  
Root: 4:        -0.21934068        -0.00000029         0.00007035  

Iteration:    5   Subspace Size:   35
Root: 1:        -0.31063031        -0.00000000         0.00000167  
Root: 2:        -0.29376208        -0.00000000         0.00000394  
Root: 3:        -0.28450863        -0.00000000         0.00000616  
Root: 4:        -0.21934069        -0.00000001         0.00001348  

Iteration:    6   Subspace Size:   39
Root: 1:        -0.31063031        -0.00000000         0.00000026  Converged
Root: 2:        -0.29376208        -0.00000000         0.00000062  Converged
Root: 3:        -0.28450863        -0.00000000         0.00000102  
Root: 4:        -0.21934069        -0.00000000         0.00000267  

Iteration:    7   Subspace Size:   41
Root: 1:        -0.31063031        -0.00000000         0.00000014  Converged
Root: 2:        -0.29376208        -0.00000000         0.00000043  Converged
Root: 3:        -0.28450863        -0.00000000         0.00000014  Converged
Root: 4:        -0.21934069        -0.00000000         0.00000047  Converged

 in gcp call
 n=          31
 coors(1) =   -9.80378328662581      -0.926644128371813     
  0.357263778259845     
 coors(2) =   -9.13776034017376       0.929035300346207     
   2.03245698227899     
 elements:            7           6
 gcp_e =   0.000000000000000E+000
 echo:  F
 pbc:  F
 method =pbeh3c              
Davidson converged in 7 iterations
41 sigma vectors were formed

Building Xtilde...

Building Z-vector RHS...

 Generating 2nd functional diffs
Solving CPSCF equations
Using DIIS solver

 Iter         Residual      
------  --------------------
    1      3.354554364168
    2      5.650774521337
    3      0.570427249919
    4      0.054812474344
    5      0.018803782493
    6      0.006843177800
    7      0.003678329646
    8      0.001092106071
    9      0.000340847408
   10      0.000150365142
   11      0.000038675829
   12      0.000025067471
   13      0.000008866448
   14      0.000002756916
   15      0.000000904495

CPSCF converged

Building X...

Computing grad Generating 2nd functional diffs
 Generating 2nd functional diffs
  Root   Mult.   Total Energy (a.u.)   Ex. Energy (a.u.)     Ex. Energy (eV)     Ex. Energy (nm)        Osc. (a.u.)  
-------------------------------------------------------------------------------------------------------------------
     1  singlet       -779.20862610
     2  triplet       -779.13220119          0.07642491          2.07962720        596.18483966          0.00000000
     3  triplet       -779.11533297          0.09329313          2.53863481        488.38935078          0.00000000
     4  singlet       -779.11348605          0.09514005          2.58889202        478.90842734          0.01364772
     5  triplet       -779.10607952          0.10254658          2.79043399        444.31877316          0.00000000
     6  singlet       -779.10574590          0.10288020          2.79951229        442.87792998          0.03489719
     7  singlet       -779.08667088          0.12195522          3.31856986        373.60738511          1.56952696
     8  triplet       -779.04091158          0.16771452          4.56374354        271.67219090          0.00000000

Singlet  1: Largest CI coefficients:
  64  &  64 : closed :   0.992245

Triplet  2: Largest CI coefficients:
  63  &  64 :  open  :  -0.692716
  64  &  63 :  open  :   0.692716
  62  &  64 :  open  :  -0.120290
  64  &  62 :  open  :   0.120290

Triplet  3: Largest CI coefficients:
  62  &  64 :  open  :  -0.675622
  64  &  62 :  open  :   0.675622
  61  &  64 :  open  :  -0.122990
  64  &  61 :  open  :   0.122990
  63  &  64 :  open  :   0.114315
  64  &  63 :  open  :  -0.114315

Singlet  4: Largest CI coefficients:
  62  &  64 :  open  :  -0.634494
  64  &  62 :  open  :  -0.634494
  63  &  64 :  open  :   0.253779
  64  &  63 :  open  :   0.253779
  61  &  64 :  open  :  -0.125826
  64  &  61 :  open  :  -0.125826

Triplet  5: Largest CI coefficients:
  61  &  64 :  open  :   0.665408
  64  &  61 :  open  :  -0.665408
  61  &  63 :  open  :  -0.145671
  63  &  61 :  open  :   0.145671
  62  &  64 :  open  :  -0.137939
  64  &  62 :  open  :   0.137939

Singlet  6: Largest CI coefficients:
  61  &  64 :  open  :  -0.609796
  64  &  61 :  open  :  -0.609796
  63  &  64 :  open  :  -0.289766
  64  &  63 :  open  :  -0.289766
  61  &  63 :  open  :   0.151909
  63  &  61 :  open  :   0.151909

Singlet  7: Largest CI coefficients:
  63  &  64 :  open  :  -0.582124
  64  &  63 :  open  :  -0.582124
  62  &  64 :  open  :  -0.286450
  64  &  62 :  open  :  -0.286450
  61  &  64 :  open  :   0.254643
  64  &  61 :  open  :   0.254643

Triplet  8: Largest CI coefficients:
  60  &  64 :  open  :  -0.680924
  64  &  60 :  open  :   0.680924
  58  &  64 :  open  :  -0.135896
  64  &  58 :  open  :   0.135896

Singlet state dipole moments:

  Root       Dx         Dy         Dz         |D|  (Debye)
------------------------------------------------------------
     1    -9.6165     0.9211     0.8006     9.6936
     2    -8.3143     1.2057     0.6341     8.4252
     3    -4.8512    -1.5525    -1.5602     5.3272
     4   -13.0448     1.6789     1.4027    13.2270

Triplet state dipole moments:

  Root       Dx         Dy         Dz         |D|  (Debye)
------------------------------------------------------------
     1   -11.4836     1.0646     0.7545    11.5575
     2    -8.1734     0.9847     0.4818     8.2466
     3    -4.9352    -1.4240    -1.3617     5.3140
     4    -0.0445    -0.2883    -0.0315     0.2934

Transition dipole moments between singlet states:

    Transition       Tx         Ty         Tz         |T| (a.u.)
------------------------------------------------------------------
     1 ->    2     0.4439     0.0738    -0.1128     0.4639
     1 ->    3    -0.6750     0.1133     0.2009     0.7133
     1 ->    4    -4.3664     0.3769     0.3121     4.3937
     2 ->    3     1.1964    -1.0080    -0.7921     1.7536
     2 ->    4    -0.1398     0.1778     0.1687     0.2821
     3 ->    4    -0.5106     0.1752     0.1149     0.5519

Transition dipole moments between triplet states:

    Transition       Tx         Ty         Tz         |T| (a.u.)
------------------------------------------------------------------
     1 ->    2     0.0262    -0.2094    -0.1426     0.2547
     1 ->    3    -0.4864     0.1053     0.1380     0.5165
     1 ->    4    -1.6929     0.6236     0.5415     1.8836
     2 ->    3    -1.3431     1.0454     0.8421     1.8989
     2 ->    4    -0.4106    -0.0647     0.0165     0.4160
     3 ->    4     0.0522     0.1770     0.2601     0.3189

Magnetic transition dipole moments and rotational strengths:

 Transition      Lx         Ly         Lz       R(len)     R(vel) (a.u.)
------------------------------------------------------------------------
 1 ->    2    -0.2488    -0.1492    -0.0382     0.1171    -0.0292
 1 ->    3     0.1182    -0.3198    -0.4329     0.2030    -0.0566
 1 ->    4    -0.0476     0.5188    -0.6306    -0.2066     0.0696

Electric transition quadrupole moments (Cartesian):

 Transition      Qxy        Qxz        Qyz        Qxx        Qyy        Qzz       norm (a.u.)
----------------------------------------------------------------------------------------------
 1 ->    2    -0.0528     0.0056    -0.0454    -0.3339    -0.0994     0.1633     0.3910
 1 ->    3     0.6531     0.1167    -0.2679     5.1228    -0.2537    -0.3166     5.1884
 1 ->    4     1.0570     1.3220    -0.6718    19.4015    -0.6065    -0.5901    19.5051


|FINAL Target State Energy: -779.113486052544 a.u.
 Energy calculation finished, energy: -7.791057459E+02

Converting Cartesians to HDLC
 Wolfe conditions fulfilled, increasing trust radius
Testing convergence  in cycle   13
    Energy  2.5648E-04 Target: 5.0000E-04 converged?  yes
  Max step  7.4210E-02 Target: 4.0000E-03 converged?   no
  RMS step  1.7103E-02 Target: 2.6667E-03 converged?   no
  Max grad  6.2605E-03 Target: 1.0000E-03 converged?   no
  RMS grad  1.6437E-03 Target: 6.6667E-04 converged?   no
 Predicted step length 2.6292E-02
 Trust radius          5.0000E-01

Converting HDLC to Cartesians
 in gcp call
 n=          31
 coors(1) =   -9.81973729106189      -0.932936729878521     
  0.344218283407116     
 coors(2) =   -9.16265852962168       0.926950438131651     
   2.01767067310294     
 elements:            7           6
 gcp_e =    1.00000000000000     
 echo:  F
 pbc:  F
 method =pbeh3c              
RMSD coordinate change for step 13 is  2.201e-02
DFTD Energy:    -0.0201474 hartree
gCP Energy:     0.0502698 hartree
| Total AOs: 314    Total MOs: 296
Setting up the DFT grid...
| time to set the grid = 0.07 s
DFT grid points: 357352 (11527 points/atom)

                      *** Start SCF Iterations ***

 Iter     DIIS Error       Energy change      Electrons        XC Energy           Energy        Time(s)
----------------------------------------------------------------------------------------------------------
Initial temperature is 0.250000
| Skip purify step
|    1     0.0063408772    -771.7691639562   125.9931757004   -63.8037619182    -771.7691639562     1.83  
|    2     0.0009685161      -0.0039546756   125.9999931280   -63.8073801821    -771.7731186318     1.60  
|    3     0.0018077590      +0.0000636327   125.9999932013   -63.8039000993    -771.7730549991     1.57  
|    4     0.0001829586      -0.0001067594   125.9999931443   -63.8050963048    -771.7731617584     1.55  
|    5     0.0001243547      -0.0000006217   125.9999931475   -63.8058841596    -771.7731623801     1.49  
|    6     0.0000216417      -0.0000003882   125.9999931430   -63.8056870487    -771.7731627683     1.45  
----------------------------------------------------------------------------------------------------------
FINAL ENERGY: -771.7731627683 a.u.
Fractional Occupation Entropy: 0.0000000000
Mermin Free Energy:            -771.7731627683
DISPERSION CONTRIBUTION TO ENERGY: -0.0201474044 a.u.
GCP BSSE CORRECTION: 0.0502698210 a.u.
HOMO-LUMO GAP: 2.712 eV
CENTER OF MASS: {-0.011455, -0.296554, 0.309888} ANGS
DIPOLE MOMENT: {-4.914346, 1.566892, 1.940801} (|D| = 5.511139) DEBYE

Running Mulliken population analysis...


  Restricted hh-TDA Parameters
--------------------------------------------
Number of occupied orbitals:            64
Number of virtual orbitals:            232
Number of molecular orbitals:          296
Number of basis functions:             314
Multiplicity of target state:      singlet

 Generating 2nd functional diffs
Reference energy:             -778.8214659051
Number of electrons:           127.9999930344
XC energy:                     -65.1188250274

      Davidson Diagonalization Parameters
-----------------------------------------------
Number of roots to find:                    4
Number of guess vectors:                   15
Maximum subspace size:                    300
Number of vectors to save:                  4
Collapse vectors per root:                  2
Number of CSFs:                          2080
Maximum Davidson iterations:              500
Residual convergence:                 1.0e-06
Orthogonality tolerance:              1.0e-12
Use incremental sigma vectors:             No

Davidson memory usage:  12.89 MB

Guess Vectors:
  64 &  64 : closed :    -0.470247
  64 &  62 :  open  :    -0.378516
  64 &  63 :  open  :    -0.376639
  64 &  61 :  open  :    -0.363338
  62 &  62 : closed :    -0.286785
  63 &  62 :  open  :    -0.284908
  63 &  63 : closed :    -0.283030
  64 &  60 :  open  :    -0.276004
  62 &  61 :  open  :    -0.271607
  63 &  61 :  open  :    -0.269730
  64 &  58 :  open  :    -0.257429
  61 &  61 : closed :    -0.256429
  64 &  59 :  open  :    -0.227172
  64 &  57 :  open  :    -0.226981
  64 &  56 :  open  :    -0.226820

  Root           Eigenvalue       Energy Change        Residual
-------------------------------------------------------------------
Iteration:    0   Subspace Size:   15
Root: 1:        -0.38479258        -0.38479258         0.03540033  
Root: 2:        -0.28887362        -0.28887362         0.03369153  
Root: 3:        -0.28176887        -0.28176887         0.03035025  
Root: 4:        -0.25859559        -0.25859559         0.04983545  

Iteration:    1   Subspace Size:   19
Root: 1:        -0.38683373        -0.00204115         0.00455444  
Root: 2:        -0.29191427        -0.00304065         0.00741692  
Root: 3:        -0.28435419        -0.00258532         0.00809790  
Root: 4:        -0.26439330        -0.00579771         0.01214289  

Iteration:    2   Subspace Size:   23
Root: 1:        -0.38687286        -0.00003913         0.00082228  
Root: 2:        -0.29203061        -0.00011634         0.00143469  
Root: 3:        -0.28451353        -0.00015935         0.00151257  
Root: 4:        -0.26474949        -0.00035619         0.00396324  

Iteration:    3   Subspace Size:   27
Root: 1:        -0.38687400        -0.00000114         0.00010957  
Root: 2:        -0.29203507        -0.00000447         0.00032461  
Root: 3:        -0.28451909        -0.00000555         0.00037148  
Root: 4:        -0.26477893        -0.00002944         0.00078191  

Iteration:    4   Subspace Size:   31
Root: 1:        -0.38687401        -0.00000002         0.00001827  
Root: 2:        -0.29203528        -0.00000021         0.00006923  
Root: 3:        -0.28451939        -0.00000030         0.00009408  
Root: 4:        -0.26478002        -0.00000109         0.00017410  

Iteration:    5   Subspace Size:   35
Root: 1:        -0.38687402        -0.00000000         0.00000250  
Root: 2:        -0.29203529        -0.00000001         0.00001340  
Root: 3:        -0.28451941        -0.00000002         0.00002049  
Root: 4:        -0.26478008        -0.00000005         0.00003707  

Iteration:    6   Subspace Size:   39
Root: 1:        -0.38687402        -0.00000000         0.00000033  Converged
Root: 2:        -0.29203529        -0.00000000         0.00000221  
Root: 3:        -0.28451941        -0.00000000         0.00000363  
Root: 4:        -0.26478008        -0.00000000         0.00000642  

Iteration:    7   Subspace Size:   42
Root: 1:        -0.38687402        -0.00000000         0.00000031  Converged
Root: 2:        -0.29203529        -0.00000000         0.00000039  Converged
Root: 3:        -0.28451941        -0.00000000         0.00000068  Converged
Root: 4:        -0.26478008        -0.00000000         0.00000103  

Iteration:    8   Subspace Size:   43
Root: 1:        -0.38687402        -0.00000000         0.00000030  Converged
Root: 2:        -0.29203529        -0.00000000         0.00000039  Converged
Root: 3:        -0.28451941        -0.00000000         0.00000067  Converged
Root: 4:        -0.26478008        -0.00000000         0.00000020  Converged

Davidson converged in 8 iterations
43 sigma vectors were formed

      Davidson Diagonalization Parameters
-----------------------------------------------
Number of roots to find:                    4
Number of guess vectors:                   15
Maximum subspace size:                    300
Number of vectors to save:                  4
Collapse vectors per root:                  2
Number of CSFs:                          2016
Maximum Davidson iterations:              500
Residual convergence:                 1.0e-06
Orthogonality tolerance:              1.0e-12
Use incremental sigma vectors:             No

Davidson memory usage:  12.58 MB

Guess Vectors:
  64 &  62 :  open  :    -0.378516
  64 &  63 :  open  :    -0.376639
  64 &  61 :  open  :    -0.363338
  63 &  62 :  open  :    -0.284908
  64 &  60 :  open  :    -0.276004
  62 &  61 :  open  :    -0.271607
  63 &  61 :  open  :    -0.269730
  64 &  58 :  open  :    -0.257429
  64 &  59 :  open  :    -0.227172
  64 &  57 :  open  :    -0.226981
  64 &  56 :  open  :    -0.226820
  64 &  55 :  open  :    -0.206905
  64 &  54 :  open  :    -0.192482
  62 &  60 :  open  :    -0.184273
  63 &  60 :  open  :    -0.182396

  Root           Eigenvalue       Energy Change        Residual
-------------------------------------------------------------------
Iteration:    0   Subspace Size:   15
Root: 1:        -0.30938805        -0.30938805         0.02003302  
Root: 2:        -0.29166208        -0.29166208         0.02812793  
Root: 3:        -0.28315557        -0.28315557         0.02415498  
Root: 4:        -0.21655261        -0.21655261         0.02462838  

Iteration:    1   Subspace Size:   19
Root: 1:        -0.31043930        -0.00105125         0.00290530  
Root: 2:        -0.29379134        -0.00212926         0.00630181  
Root: 3:        -0.28480697        -0.00165140         0.00545021  
Root: 4:        -0.21907489        -0.00252228         0.00669300  

Iteration:    2   Subspace Size:   23
Root: 1:        -0.31046350        -0.00002420         0.00039696  
Root: 2:        -0.29388074        -0.00008940         0.00090852  
Root: 3:        -0.28488378        -0.00007682         0.00090684  
Root: 4:        -0.21923539        -0.00016049         0.00159457  

Iteration:    3   Subspace Size:   27
Root: 1:        -0.31046387        -0.00000037         0.00007293  
Root: 2:        -0.29388274        -0.00000201         0.00013818  
Root: 3:        -0.28488594        -0.00000216         0.00017479  
Root: 4:        -0.21924384        -0.00000845         0.00032713  

Iteration:    4   Subspace Size:   31
Root: 1:        -0.31046389        -0.00000001         0.00001274  
Root: 2:        -0.29388278        -0.00000004         0.00002701  
Root: 3:        -0.28488601        -0.00000006         0.00003931  
Root: 4:        -0.21924413        -0.00000029         0.00007027  

Iteration:    5   Subspace Size:   35
Root: 1:        -0.31046389        -0.00000000         0.00000172  
Root: 2:        -0.29388278        -0.00000000         0.00000394  
Root: 3:        -0.28488601        -0.00000000         0.00000617  
Root: 4:        -0.21924414        -0.00000001         0.00001315  

Iteration:    6   Subspace Size:   39
Root: 1:        -0.31046389        -0.00000000         0.00000027  Converged
Root: 2:        -0.29388278        -0.00000000         0.00000062  Converged
Root: 3:        -0.28488601        -0.00000000         0.00000103  
Root: 4:        -0.21924414        -0.00000000         0.00000268  

Iteration:    7   Subspace Size:   41
Root: 1:        -0.31046389        -0.00000000         0.00000014  Converged
Root: 2:        -0.29388278        -0.00000000         0.00000042  Converged
Root: 3:        -0.28488601        -0.00000000         0.00000014  Converged
Root: 4:        -0.21924414        -0.00000000         0.00000046  Converged

 in gcp call
 n=          31
 coors(1) =   -9.81973729106189      -0.932936729878521     
  0.344218283407116     
 coors(2) =   -9.16265852962168       0.926950438131651     
   2.01767067310294     
 elements:            7           6
 gcp_e =   0.000000000000000E+000
 echo:  F
 pbc:  F
 method =pbeh3c              
Davidson converged in 7 iterations
41 sigma vectors were formed

Building Xtilde...

Building Z-vector RHS...

 Generating 2nd functional diffs
Solving CPSCF equations
Using DIIS solver

 Iter         Residual      
------  --------------------
    1      3.330788756123
    2      5.622464439057
    3      0.571755859539
    4      0.054185502629
    5      0.018629524800
    6      0.006807977569
    7      0.003640601267
    8      0.001085767362
    9      0.000334700466
   10      0.000147707143
   11      0.000038398540
   12      0.000025106142
   13      0.000008713443
   14      0.000002673322
   15      0.000000826256

CPSCF converged

Building X...

Computing grad Generating 2nd functional diffs
 Generating 2nd functional diffs
  Root   Mult.   Total Energy (a.u.)   Ex. Energy (a.u.)     Ex. Energy (eV)     Ex. Energy (nm)        Osc. (a.u.)  
-------------------------------------------------------------------------------------------------------------------
     1  singlet       -779.20833992
     2  triplet       -779.13192979          0.07641013          2.07922507        596.30014364          0.00000000
     3  triplet       -779.11534869          0.09299123          2.53041979        489.97490933          0.00000000
     4  singlet       -779.11350120          0.09483872          2.58069254        480.43003419          0.01396050
     5  triplet       -779.10635192          0.10198800          2.77523432        446.75226029          0.00000000
     6  singlet       -779.10598531          0.10235461          2.78521014        445.15212314          0.03120664
     7  singlet       -779.08624598          0.12209394          3.32234449        373.18291676          1.57924639
     8  triplet       -779.04071005          0.16762987          4.56144014        271.80937786          0.00000000

Singlet  1: Largest CI coefficients:
  64  &  64 : closed :  -0.992207

Triplet  2: Largest CI coefficients:
  63  &  64 :  open  :  -0.690336
  64  &  63 :  open  :   0.690336
  62  &  64 :  open  :  -0.133911
  64  &  62 :  open  :   0.133911

Triplet  3: Largest CI coefficients:
  62  &  64 :  open  :  -0.666742
  64  &  62 :  open  :   0.666742
  61  &  64 :  open  :  -0.154252
  64  &  61 :  open  :   0.154252
  63  &  64 :  open  :   0.125999
  64  &  63 :  open  :  -0.125999

Singlet  4: Largest CI coefficients:
  62  &  64 :  open  :   0.623465
  64  &  62 :  open  :   0.623465
  63  &  64 :  open  :  -0.263412
  64  &  63 :  open  :  -0.263412
  61  &  64 :  open  :   0.155529
  64  &  61 :  open  :   0.155529
  61  &  63 :  open  :  -0.100474
  63  &  61 :  open  :  -0.100474

Triplet  5: Largest CI coefficients:
  61  &  64 :  open  :   0.658844
  64  &  61 :  open  :  -0.658844
  62  &  64 :  open  :  -0.167861
  64  &  62 :  open  :   0.167861
  61  &  63 :  open  :  -0.144744
  63  &  61 :  open  :   0.144744

Singlet  6: Largest CI coefficients:
  61  &  64 :  open  :   0.608477
  64  &  61 :  open  :   0.608477
  63  &  64 :  open  :   0.289992
  64  &  63 :  open  :   0.289992
  61  &  63 :  open  :  -0.151840
  63  &  61 :  open  :  -0.151840

Singlet  7: Largest CI coefficients:
  63  &  64 :  open  :   0.577948
  64  &  63 :  open  :   0.577948
  62  &  64 :  open  :   0.306933
  64  &  62 :  open  :   0.306933
  61  &  64 :  open  :  -0.240315
  64  &  61 :  open  :  -0.240315

Triplet  8: Largest CI coefficients:
  60  &  64 :  open  :  -0.681293
  64  &  60 :  open  :   0.681293
  58  &  64 :  open  :  -0.131280
  64  &  58 :  open  :   0.131280

Singlet state dipole moments:

  Root       Dx         Dy         Dz         |D|  (Debye)
------------------------------------------------------------
     1    -9.7177     0.9134     0.7620     9.7902
     2    -8.2576     1.1280     0.5797     8.3544
     3    -4.8951    -1.4772    -1.5050     5.3300
     4   -13.1483     1.6809     1.3815    13.3271

Triplet state dipole moments:

  Root       Dx         Dy         Dz         |D|  (Debye)
------------------------------------------------------------
     1   -11.5002     1.0657     0.7355    11.5729
     2    -8.0897     0.9037     0.4207     8.1508
     3    -5.0050    -1.3373    -1.2966     5.3404
     4    -0.0509    -0.2862    -0.0671     0.2983

Transition dipole moments between singlet states:

    Transition       Tx         Ty         Tz         |T| (a.u.)
------------------------------------------------------------------
     1 ->    2     0.4505     0.0799    -0.1072     0.4699
     1 ->    3    -0.6386     0.1052     0.1961     0.6763
     1 ->    4    -4.3792     0.3672     0.3001     4.4048
     2 ->    3     1.2395    -1.0196    -0.8059     1.7959
     2 ->    4    -0.1293     0.1690     0.1625     0.2677
     3 ->    4    -0.4882     0.1589     0.0986     0.5228

Transition dipole moments between triplet states:

    Transition       Tx         Ty         Tz         |T| (a.u.)
------------------------------------------------------------------
     1 ->    2     0.0495    -0.2145    -0.1493     0.2660
     1 ->    3    -0.4791     0.1018     0.1337     0.5077
     1 ->    4    -1.7128     0.6131     0.5277     1.8942
     2 ->    3    -1.3791     1.0520     0.8508     1.9320
     2 ->    4    -0.4353    -0.0671     0.0119     0.4406
     3 ->    4     0.0646     0.1831     0.2654     0.3289

Magnetic transition dipole moments and rotational strengths:

 Transition      Lx         Ly         Lz       R(len)     R(vel) (a.u.)
------------------------------------------------------------------------
 1 ->    2    -0.2455    -0.1573    -0.0431     0.1185    -0.0297
 1 ->    3     0.1283    -0.3213    -0.4280     0.1997    -0.0551
 1 ->    4    -0.0447     0.5275    -0.6364    -0.1984     0.0667

Electric transition quadrupole moments (Cartesian):

 Transition      Qxy        Qxz        Qyz        Qxx        Qyy        Qzz       norm (a.u.)
----------------------------------------------------------------------------------------------
 1 ->    2    -0.0393     0.0092    -0.0459    -0.3450    -0.1042     0.1503     0.3952
 1 ->    3     0.6478     0.1015    -0.2590     5.1482    -0.2383    -0.2975     5.2103
 1 ->    4     1.0696     1.3392    -0.6480    19.6011    -0.5896    -0.5659    19.7035


|FINAL Target State Energy: -779.113501197014 a.u.
 Energy calculation finished, energy: -7.791059853E+02

Converting Cartesians to HDLC
 Wolfe conditions fulfilled, increasing trust radius
Testing convergence  in cycle   14
    Energy  2.3941E-04 Target: 5.0000E-04 converged?  yes
  Max step  8.3519E-03 Target: 4.0000E-03 converged?   no
  RMS step  2.8188E-03 Target: 2.6667E-03 converged?   no
  Max grad  2.2376E-03 Target: 1.0000E-03 converged?   no
  RMS grad  6.4003E-04 Target: 6.6667E-04 converged?  yes
 Predicted step length 2.3416E-02
 Trust radius          5.0000E-01

Converting HDLC to Cartesians
 in gcp call
 n=          31
 coors(1) =   -9.82297231422885      -0.932721584717972     
  0.339165249070273     
 coors(2) =   -9.16844812439560       0.933541489519032     
   2.00703810385891     
 elements:            7           6
 gcp_e =    1.00000000000000     
 echo:  F
 pbc:  F
 method =pbeh3c              
RMSD coordinate change for step 14 is  1.166e-02
DFTD Energy:    -0.0201454 hartree
gCP Energy:     0.0502687 hartree
| Total AOs: 314    Total MOs: 296
Setting up the DFT grid...
| time to set the grid = 0.07 s
DFT grid points: 357336 (11526 points/atom)

                      *** Start SCF Iterations ***

 Iter     DIIS Error       Energy change      Electrons        XC Energy           Energy        Time(s)
----------------------------------------------------------------------------------------------------------
Initial temperature is 0.250000
| Skip purify step
|    1     0.0057668839    -771.7732581678   125.9991403912   -63.8056688947    -771.7732581678     1.84  
|    2     0.0004172699      +0.0002102302   125.9999936845   -63.8060392899    -771.7730479376     1.58  
|    3     0.0002660284      -0.0000054694   125.9999936803   -63.8058258296    -771.7730534070     1.52  
|    4     0.0001478254      -0.0000018762   125.9999936739   -63.8058444683    -771.7730552833     1.50  
|    5     0.0000601804      -0.0000007503   125.9999936765   -63.8059392251    -771.7730560335     1.48  
|    6     0.0000215637      -0.0000000768   125.9999936742   -63.8059049827    -771.7730561103     1.46  
----------------------------------------------------------------------------------------------------------
FINAL ENERGY: -771.7730561103 a.u.
Fractional Occupation Entropy: 0.0000000000
Mermin Free Energy:            -771.7730561103
DISPERSION CONTRIBUTION TO ENERGY: -0.0201454393 a.u.
GCP BSSE CORRECTION: 0.0502687069 a.u.
HOMO-LUMO GAP: 2.719 eV
CENTER OF MASS: {-0.011586, -0.297302, 0.311851} ANGS
DIPOLE MOMENT: {-4.885143, 1.578866, 1.886243} (|D| = 5.469493) DEBYE

Running Mulliken population analysis...


  Restricted hh-TDA Parameters
--------------------------------------------
Number of occupied orbitals:            64
Number of virtual orbitals:            232
Number of molecular orbitals:          296
Number of basis functions:             314
Multiplicity of target state:      singlet

 Generating 2nd functional diffs
Reference energy:             -778.8213623980
Number of electrons:           127.9999935737
XC energy:                     -65.1190475268

      Davidson Diagonalization Parameters
-----------------------------------------------
Number of roots to find:                    4
Number of guess vectors:                   15
Maximum subspace size:                    300
Number of vectors to save:                  4
Collapse vectors per root:                  2
Number of CSFs:                          2080
Maximum Davidson iterations:              500
Residual convergence:                 1.0e-06
Orthogonality tolerance:              1.0e-12
Use incremental sigma vectors:             No

Davidson memory usage:  12.89 MB

Guess Vectors:
  64 &  64 : closed :    -0.470502
  64 &  62 :  open  :    -0.378760
  64 &  63 :  open  :    -0.376547
  64 &  61 :  open  :    -0.363613
  62 &  62 : closed :    -0.287018
  63 &  62 :  open  :    -0.284805
  63 &  63 : closed :    -0.282593
  64 &  60 :  open  :    -0.275957
  62 &  61 :  open  :    -0.271871
  63 &  61 :  open  :    -0.269659
  64 &  58 :  open  :    -0.257489
  61 &  61 : closed :    -0.256725
  64 &  59 :  open  :    -0.227300
  64 &  57 :  open  :    -0.227108
  64 &  56 :  open  :    -0.226891

  Root           Eigenvalue       Energy Change        Residual
-------------------------------------------------------------------
Iteration:    0   Subspace Size:   15
Root: 1:        -0.38499496        -0.38499496         0.03540945  
Root: 2:        -0.28900219        -0.28900219         0.03367738  
Root: 3:        -0.28195996        -0.28195996         0.03036515  
Root: 4:        -0.25863132        -0.25863132         0.04984228  

Iteration:    1   Subspace Size:   19
Root: 1:        -0.38703564        -0.00204069         0.00454704  
Root: 2:        -0.29204566        -0.00304348         0.00740841  
Root: 3:        -0.28454971        -0.00258975         0.00807069  
Root: 4:        -0.26442812        -0.00579681         0.01208141  

Iteration:    2   Subspace Size:   23
Root: 1:        -0.38707465        -0.00003901         0.00082097  
Root: 2:        -0.29216184        -0.00011618         0.00143008  
Root: 3:        -0.28470806        -0.00015835         0.00150552  
Root: 4:        -0.26478074        -0.00035261         0.00394571  

Iteration:    3   Subspace Size:   27
Root: 1:        -0.38707578        -0.00000113         0.00010932  
Root: 2:        -0.29216628        -0.00000443         0.00032216  
Root: 3:        -0.28471355        -0.00000550         0.00036651  
Root: 4:        -0.26480990        -0.00002917         0.00077948  

Iteration:    4   Subspace Size:   31
Root: 1:        -0.38707580        -0.00000002         0.00001813  
Root: 2:        -0.29216648        -0.00000021         0.00006884  
Root: 3:        -0.28471384        -0.00000029         0.00009334  
Root: 4:        -0.26481099        -0.00000108         0.00017383  

Iteration:    5   Subspace Size:   35
Root: 1:        -0.38707580        -0.00000000         0.00000248  
Root: 2:        -0.29216649        -0.00000001         0.00001332  
Root: 3:        -0.28471386        -0.00000002         0.00002037  
Root: 4:        -0.26481104        -0.00000005         0.00003706  

Iteration:    6   Subspace Size:   39
Root: 1:        -0.38707580        -0.00000000         0.00000033  Converged
Root: 2:        -0.29216649        -0.00000000         0.00000220  
Root: 3:        -0.28471386        -0.00000000         0.00000361  
Root: 4:        -0.26481104        -0.00000000         0.00000636  

Iteration:    7   Subspace Size:   42
Root: 1:        -0.38707580        -0.00000000         0.00000030  Converged
Root: 2:        -0.29216649        -0.00000000         0.00000039  Converged
Root: 3:        -0.28471386        -0.00000000         0.00000067  Converged
Root: 4:        -0.26481104        -0.00000000         0.00000101  

Iteration:    8   Subspace Size:   43
Root: 1:        -0.38707580        -0.00000000         0.00000030  Converged
Root: 2:        -0.29216649        -0.00000000         0.00000039  Converged
Root: 3:        -0.28471386        -0.00000000         0.00000067  Converged
Root: 4:        -0.26481104        -0.00000000         0.00000020  Converged

Davidson converged in 8 iterations
43 sigma vectors were formed

      Davidson Diagonalization Parameters
-----------------------------------------------
Number of roots to find:                    4
Number of guess vectors:                   15
Maximum subspace size:                    300
Number of vectors to save:                  4
Collapse vectors per root:                  2
Number of CSFs:                          2016
Maximum Davidson iterations:              500
Residual convergence:                 1.0e-06
Orthogonality tolerance:              1.0e-12
Use incremental sigma vectors:             No

Davidson memory usage:  12.58 MB

Guess Vectors:
  64 &  62 :  open  :    -0.378760
  64 &  63 :  open  :    -0.376547
  64 &  61 :  open  :    -0.363613
  63 &  62 :  open  :    -0.284805
  64 &  60 :  open  :    -0.275957
  62 &  61 :  open  :    -0.271871
  63 &  61 :  open  :    -0.269659
  64 &  58 :  open  :    -0.257489
  64 &  59 :  open  :    -0.227300
  64 &  57 :  open  :    -0.227108
  64 &  56 :  open  :    -0.226891
  64 &  55 :  open  :    -0.206890
  64 &  54 :  open  :    -0.192518
  62 &  60 :  open  :    -0.184215
  63 &  60 :  open  :    -0.182002

  Root           Eigenvalue       Energy Change        Residual
-------------------------------------------------------------------
Iteration:    0   Subspace Size:   15
Root: 1:        -0.30933643        -0.30933643         0.02004279  
Root: 2:        -0.29183286        -0.29183286         0.02810259  
Root: 3:        -0.28341582        -0.28341582         0.02422660  
Root: 4:        -0.21652096        -0.21652096         0.02467423  

Iteration:    1   Subspace Size:   19
Root: 1:        -0.31039039        -0.00105396         0.00288867  
Root: 2:        -0.29395434        -0.00212148         0.00628896  
Root: 3:        -0.28507763        -0.00166181         0.00546161  
Root: 4:        -0.21905486        -0.00253390         0.00669433  

Iteration:    2   Subspace Size:   23
Root: 1:        -0.31041437        -0.00002398         0.00039374  
Root: 2:        -0.29404346        -0.00008912         0.00090339  
Root: 3:        -0.28515499        -0.00007737         0.00090508  
Root: 4:        -0.21921597        -0.00016111         0.00158874  

Iteration:    3   Subspace Size:   27
Root: 1:        -0.31041473        -0.00000037         0.00007207  
Root: 2:        -0.29404544        -0.00000198         0.00013568  
Root: 3:        -0.28515715        -0.00000215         0.00017144  
Root: 4:        -0.21922439        -0.00000842         0.00032593  

Iteration:    4   Subspace Size:   31
Root: 1:        -0.31041474        -0.00000001         0.00001285  
Root: 2:        -0.29404547        -0.00000004         0.00002647  
Root: 3:        -0.28515721        -0.00000006         0.00003871  
Root: 4:        -0.21922467        -0.00000029         0.00006977  

Iteration:    5   Subspace Size:   35
Root: 1:        -0.31041474        -0.00000000         0.00000176  
Root: 2:        -0.29404548        -0.00000000         0.00000388  
Root: 3:        -0.28515721        -0.00000000         0.00000616  
Root: 4:        -0.21922469        -0.00000001         0.00001275  

Iteration:    6   Subspace Size:   39
Root: 1:        -0.31041474        -0.00000000         0.00000028  Converged
Root: 2:        -0.29404548        -0.00000000         0.00000062  Converged
Root: 3:        -0.28515721        -0.00000000         0.00000104  
Root: 4:        -0.21922469        -0.00000000         0.00000263  

Iteration:    7   Subspace Size:   41
Root: 1:        -0.31041474        -0.00000000         0.00000014  Converged
Root: 2:        -0.29404548        -0.00000000         0.00000041  Converged
Root: 3:        -0.28515721        -0.00000000         0.00000014  Converged
Root: 4:        -0.21922469        -0.00000000         0.00000045  Converged

 in gcp call
 n=          31
 coors(1) =   -9.82297231422885      -0.932721584717972     
  0.339165249070273     
 coors(2) =   -9.16844812439560       0.933541489519032     
   2.00703810385891     
 elements:            7           6
 gcp_e =   0.000000000000000E+000
 echo:  F
 pbc:  F
 method =pbeh3c              
Davidson converged in 7 iterations
41 sigma vectors were formed

Building Xtilde...

Building Z-vector RHS...

 Generating 2nd functional diffs
Solving CPSCF equations
Using DIIS solver

 Iter         Residual      
------  --------------------
    1      3.327505132874
    2      5.618619494697
    3      0.571356530561
    4      0.053798992042
    5      0.018511011183
    6      0.006802563362
    7      0.003634806462
    8      0.001083587431
    9      0.000334199473
   10      0.000147790784
   11      0.000038487786
   12      0.000025156057
   13      0.000008663930
   14      0.000002637363
   15      0.000000798612

CPSCF converged

Building X...

Computing grad Generating 2nd functional diffs
 Generating 2nd functional diffs
  Root   Mult.   Total Energy (a.u.)   Ex. Energy (a.u.)     Ex. Energy (eV)     Ex. Energy (nm)        Osc. (a.u.)  
-------------------------------------------------------------------------------------------------------------------
     1  singlet       -779.20843820
     2  triplet       -779.13177714          0.07666105          2.08605309        594.34834880          0.00000000
     3  triplet       -779.11540787          0.09303032          2.53148344        489.76903664          0.00000000
     4  singlet       -779.11352889          0.09490930          2.58261314        480.07275502          0.01348862
     5  triplet       -779.10651961          0.10191859          2.77334543        447.05653889          0.00000000
     6  singlet       -779.10607626          0.10236194          2.78540955        445.12025478          0.02852884
     7  singlet       -779.08617344          0.12226476          3.32699273        372.66153137          1.58573666
     8  triplet       -779.04058709          0.16785111          4.56746034        271.45111623          0.00000000

Singlet  1: Largest CI coefficients:
  64  &  64 : closed :  -0.992232

Triplet  2: Largest CI coefficients:
  63  &  64 :  open  :  -0.689892
  64  &  63 :  open  :   0.689892
  62  &  64 :  open  :  -0.136476
  64  &  62 :  open  :   0.136476

Triplet  3: Largest CI coefficients:
  62  &  64 :  open  :  -0.664745
  64  &  62 :  open  :   0.664745
  61  &  64 :  open  :  -0.161230
  64  &  61 :  open  :   0.161230
  63  &  64 :  open  :   0.128367
  64  &  63 :  open  :  -0.128367

Singlet  4: Largest CI coefficients:
  62  &  64 :  open  :   0.622443
  64  &  62 :  open  :   0.622443
  63  &  64 :  open  :  -0.260710
  64  &  63 :  open  :  -0.260710
  61  &  64 :  open  :   0.163882
  64  &  61 :  open  :   0.163882
  61  &  63 :  open  :  -0.100456
  63  &  61 :  open  :  -0.100456

Triplet  5: Largest CI coefficients:
  61  &  64 :  open  :   0.657223
  64  &  61 :  open  :  -0.657223
  62  &  64 :  open  :  -0.174474
  64  &  62 :  open  :   0.174474
  61  &  63 :  open  :  -0.145481
  63  &  61 :  open  :   0.145481

Singlet  6: Largest CI coefficients:
  61  &  64 :  open  :   0.609440
  64  &  61 :  open  :   0.609440
  63  &  64 :  open  :   0.285804
  64  &  63 :  open  :   0.285804
  61  &  63 :  open  :  -0.152531
  63  &  61 :  open  :  -0.152531

Singlet  7: Largest CI coefficients:
  63  &  64 :  open  :   0.581271
  64  &  63 :  open  :   0.581271
  62  &  64 :  open  :   0.307179
  64  &  62 :  open  :   0.307179
  61  &  64 :  open  :  -0.232061
  64  &  61 :  open  :  -0.232061

Triplet  8: Largest CI coefficients:
  60  &  64 :  open  :  -0.681077
  64  &  60 :  open  :   0.681077
  58  &  64 :  open  :  -0.131666
  64  &  58 :  open  :   0.131666

Singlet state dipole moments:

  Root       Dx         Dy         Dz         |D|  (Debye)
------------------------------------------------------------
     1    -9.7306     0.9196     0.7459     9.8024
     2    -8.2489     1.1167     0.5841     8.3446
     3    -4.8662    -1.4674    -1.5013     5.2997
     4   -13.1731     1.6871     1.3718    13.3513

Triplet state dipole moments:

  Root       Dx         Dy         Dz         |D|  (Debye)
------------------------------------------------------------
     1   -11.5229     1.0713     0.7288    11.5955
     2    -8.0971     0.9179     0.4416     8.1609
     3    -4.9464    -1.3460    -1.3094     5.2908
     4    -0.1016    -0.2745    -0.0933     0.3072

Transition dipole moments between singlet states:

    Transition       Tx         Ty         Tz         |T| (a.u.)
------------------------------------------------------------------
     1 ->    2     0.4418     0.0846    -0.1040     0.4617
     1 ->    3    -0.6090     0.1005     0.1925     0.6466
     1 ->    4    -4.3856     0.3646     0.2962     4.4107
     2 ->    3     1.2517    -1.0183    -0.8121     1.8064
     2 ->    4    -0.1222     0.1609     0.1583     0.2567
     3 ->    4    -0.4751     0.1524     0.0915     0.5072

Transition dipole moments between triplet states:

    Transition       Tx         Ty         Tz         |T| (a.u.)
------------------------------------------------------------------
     1 ->    2     0.0632    -0.2130    -0.1509     0.2686
     1 ->    3    -0.4731     0.1056     0.1348     0.5032
     1 ->    4    -1.7297     0.6084     0.5213     1.9062
     2 ->    3    -1.3798     1.0451     0.8519     1.9292
     2 ->    4    -0.4315    -0.0686     0.0109     0.4370
     3 ->    4     0.0776     0.1846     0.2652     0.3323

Magnetic transition dipole moments and rotational strengths:

 Transition      Lx         Ly         Lz       R(len)     R(vel) (a.u.)
------------------------------------------------------------------------
 1 ->    2    -0.2437    -0.1583    -0.0450     0.1164    -0.0292
 1 ->    3     0.1311    -0.3214    -0.4261     0.1941    -0.0536
 1 ->    4    -0.0413     0.5338    -0.6359    -0.1876     0.0629

Electric transition quadrupole moments (Cartesian):

 Transition      Qxy        Qxz        Qyz        Qxx        Qyy        Qzz       norm (a.u.)
----------------------------------------------------------------------------------------------
 1 ->    2    -0.0318     0.0133    -0.0438    -0.3695    -0.1087     0.1404     0.4137
 1 ->    3     0.6454     0.0898    -0.2577     5.1305    -0.2306    -0.2841     5.1911
 1 ->    4     1.0754     1.3430    -0.6387    19.6829    -0.5851    -0.5609    19.7849


|FINAL Target State Energy: -779.113528891530 a.u.
 Energy calculation finished, energy: -7.791060763E+02

Converting Cartesians to HDLC
 Wolfe conditions fulfilled, increasing trust radius
Testing convergence  in cycle   15
    Energy  9.0947E-05 Target: 5.0000E-04 converged?  yes
  Max step  1.1258E-02 Target: 4.0000E-03 converged?   no
  RMS step  2.5104E-03 Target: 2.6667E-03 converged?  yes
  Max grad  2.7273E-03 Target: 1.0000E-03 converged?   no
  RMS grad  6.2009E-04 Target: 6.6667E-04 converged?  yes
 Predicted step length 7.1681E-02
 Trust radius          5.0000E-01

Converting HDLC to Cartesians
 in gcp call
 n=          31
 coors(1) =   -9.83078156069531      -0.926379214983689     
  0.328335538686508     
 coors(2) =   -9.17570642193939       0.957636775287013     
   1.97720714529646     
 elements:            7           6
 gcp_e =    1.00000000000000     
 echo:  F
 pbc:  F
 method =pbeh3c              
RMSD coordinate change for step 15 is  3.511e-02
DFTD Energy:    -0.0201415 hartree
gCP Energy:     0.0502235 hartree
| Total AOs: 314    Total MOs: 296
Setting up the DFT grid...
| time to set the grid = 0.07 s
DFT grid points: 357337 (11527 points/atom)

                      *** Start SCF Iterations ***

 Iter     DIIS Error       Energy change      Electrons        XC Energy           Energy        Time(s)
----------------------------------------------------------------------------------------------------------
Initial temperature is 0.250000
| Skip purify step
|    1     0.0184092739    -771.7704232428   125.9956220378   -63.8042363319    -771.7704232428     1.83  
|    2     0.0013048986      -0.0024714612   125.9999956471   -63.8061959446    -771.7728947040     1.64  
|    3     0.0006051857      -0.0000625286   125.9999956318   -63.8051525796    -771.7729572326     1.56  
|    4     0.0005259612      -0.0000068292   125.9999956240   -63.8053636905    -771.7729640618     1.54  
|    5     0.0001136231      -0.0000060015   125.9999956275   -63.8057184224    -771.7729700634     1.52  
|    6     0.0000556670      -0.0000004832   125.9999956220   -63.8055295461    -771.7729705466     1.49  
|    7     0.0000160616      -0.0000000949   125.9999956248   -63.8054818111    -771.7729706415     1.46  
----------------------------------------------------------------------------------------------------------
FINAL ENERGY: -771.7729706415 a.u.
Fractional Occupation Entropy: 0.0000000000
Mermin Free Energy:            -771.7729706415
DISPERSION CONTRIBUTION TO ENERGY: -0.0201415474 a.u.
GCP BSSE CORRECTION: 0.0502235365 a.u.
HOMO-LUMO GAP: 2.740 eV
CENTER OF MASS: {-0.011552, -0.301402, 0.316838} ANGS
DIPOLE MOMENT: {-4.836953, 1.674087, 1.755249} (|D| = 5.411061) DEBYE

Running Mulliken population analysis...


  Restricted hh-TDA Parameters
--------------------------------------------
Number of occupied orbitals:            64
Number of virtual orbitals:            232
Number of molecular orbitals:          296
Number of basis functions:             314
Multiplicity of target state:      singlet

 Generating 2nd functional diffs
Reference energy:             -778.8212901536
Number of electrons:           127.9999955550
XC energy:                     -65.1186153858

      Davidson Diagonalization Parameters
-----------------------------------------------
Number of roots to find:                    4
Number of guess vectors:                   15
Maximum subspace size:                    300
Number of vectors to save:                  4
Collapse vectors per root:                  2
Number of CSFs:                          2080
Maximum Davidson iterations:              500
Residual convergence:                 1.0e-06
Orthogonality tolerance:              1.0e-12
Use incremental sigma vectors:             No

Davidson memory usage:  12.89 MB

Guess Vectors:
  64 &  64 : closed :    -0.471021
  64 &  62 :  open  :    -0.379288
  64 &  63 :  open  :    -0.376004
  64 &  61 :  open  :    -0.364074
  62 &  62 : closed :    -0.287555
  63 &  62 :  open  :    -0.284271
  63 &  63 : closed :    -0.280986
  64 &  60 :  open  :    -0.275938
  62 &  61 :  open  :    -0.272341
  63 &  61 :  open  :    -0.269057
  64 &  58 :  open  :    -0.257469
  61 &  61 : closed :    -0.257127
  64 &  59 :  open  :    -0.227510
  64 &  57 :  open  :    -0.227388
  64 &  56 :  open  :    -0.227095

  Root           Eigenvalue       Energy Change        Residual
-------------------------------------------------------------------
Iteration:    0   Subspace Size:   15
Root: 1:        -0.38541518        -0.38541518         0.03544461  
Root: 2:        -0.28918320        -0.28918320         0.03367762  
Root: 3:        -0.28214357        -0.28214357         0.03035584  
Root: 4:        -0.25862941        -0.25862941         0.04989747  

Iteration:    1   Subspace Size:   19
Root: 1:        -0.38745707        -0.00204189         0.00453172  
Root: 2:        -0.29223541        -0.00305221         0.00738059  
Root: 3:        -0.28474029        -0.00259672         0.00803047  
Root: 4:        -0.26442722        -0.00579781         0.01201053  

Iteration:    2   Subspace Size:   23
Root: 1:        -0.38749582        -0.00003874         0.00081295  
Root: 2:        -0.29235065        -0.00011524         0.00141781  
Root: 3:        -0.28489766        -0.00015737         0.00149006  
Root: 4:        -0.26477670        -0.00034948         0.00393724  

Iteration:    3   Subspace Size:   27
Root: 1:        -0.38749692        -0.00000110         0.00010878  
Root: 2:        -0.29235499        -0.00000434         0.00031749  
Root: 3:        -0.28490305        -0.00000539         0.00035727  
Root: 4:        -0.26480557        -0.00002887         0.00077423  

Iteration:    4   Subspace Size:   31
Root: 1:        -0.38749693        -0.00000002         0.00001785  
Root: 2:        -0.29235520        -0.00000020         0.00006815  
Root: 3:        -0.28490333        -0.00000028         0.00009213  
Root: 4:        -0.26480662        -0.00000106         0.00017290  

Iteration:    5   Subspace Size:   35
Root: 1:        -0.38749694        -0.00000000         0.00000244  
Root: 2:        -0.29235520        -0.00000001         0.00001314  
Root: 3:        -0.28490335        -0.00000002         0.00002028  
Root: 4:        -0.26480668        -0.00000005         0.00003688  

Iteration:    6   Subspace Size:   39
Root: 1:        -0.38749694        -0.00000000         0.00000032  Converged
Root: 2:        -0.29235520        -0.00000000         0.00000217  
Root: 3:        -0.28490335        -0.00000000         0.00000357  
Root: 4:        -0.26480668        -0.00000000         0.00000620  

Iteration:    7   Subspace Size:   42
Root: 1:        -0.38749694        -0.00000000         0.00000030  Converged
Root: 2:        -0.29235520        -0.00000000         0.00000038  Converged
Root: 3:        -0.28490335        -0.00000000         0.00000066  Converged
Root: 4:        -0.26480668        -0.00000000         0.00000096  Converged

Davidson converged in 7 iterations
42 sigma vectors were formed

      Davidson Diagonalization Parameters
-----------------------------------------------
Number of roots to find:                    4
Number of guess vectors:                   15
Maximum subspace size:                    300
Number of vectors to save:                  4
Collapse vectors per root:                  2
Number of CSFs:                          2016
Maximum Davidson iterations:              500
Residual convergence:                 1.0e-06
Orthogonality tolerance:              1.0e-12
Use incremental sigma vectors:             No

Davidson memory usage:  12.58 MB

Guess Vectors:
  64 &  62 :  open  :    -0.379288
  64 &  63 :  open  :    -0.376004
  64 &  61 :  open  :    -0.364074
  63 &  62 :  open  :    -0.284271
  64 &  60 :  open  :    -0.275938
  62 &  61 :  open  :    -0.272341
  63 &  61 :  open  :    -0.269057
  64 &  58 :  open  :    -0.257469
  64 &  59 :  open  :    -0.227510
  64 &  57 :  open  :    -0.227388
  64 &  56 :  open  :    -0.227095
  64 &  55 :  open  :    -0.207241
  64 &  54 :  open  :    -0.192677
  62 &  60 :  open  :    -0.184204
  63 &  60 :  open  :    -0.180920

  Root           Eigenvalue       Energy Change        Residual
-------------------------------------------------------------------
Iteration:    0   Subspace Size:   15
Root: 1:        -0.30899171        -0.30899171         0.02004746  
Root: 2:        -0.29212610        -0.29212610         0.02806755  
Root: 3:        -0.28381150        -0.28381150         0.02442821  
Root: 4:        -0.21644721        -0.21644721         0.02475753  

Iteration:    1   Subspace Size:   19
Root: 1:        -0.31004861        -0.00105689         0.00282885  
Root: 2:        -0.29423153        -0.00210542         0.00624808  
Root: 3:        -0.28550536        -0.00169386         0.00551572  
Root: 4:        -0.21900360        -0.00255639         0.00663991  

Iteration:    2   Subspace Size:   23
Root: 1:        -0.31007179        -0.00002319         0.00038410  
Root: 2:        -0.29431941        -0.00008789         0.00089040  
Root: 3:        -0.28558511        -0.00007975         0.00090530  
Root: 4:        -0.21916276        -0.00015916         0.00156024  

Iteration:    3   Subspace Size:   27
Root: 1:        -0.31007214        -0.00000035         0.00007004  
Root: 2:        -0.29432132        -0.00000191         0.00013080  
Root: 3:        -0.28558727        -0.00000216         0.00016327  
Root: 4:        -0.21917092        -0.00000816         0.00032052  

Iteration:    4   Subspace Size:   31
Root: 1:        -0.31007215        -0.00000001         0.00001308  
Root: 2:        -0.29432136        -0.00000003         0.00002526  
Root: 3:        -0.28558732        -0.00000006         0.00003733  
Root: 4:        -0.21917120        -0.00000028         0.00006761  

Iteration:    5   Subspace Size:   35
Root: 1:        -0.31007215        -0.00000000         0.00000189  
Root: 2:        -0.29432136        -0.00000000         0.00000374  
Root: 3:        -0.28558733        -0.00000000         0.00000607  
Root: 4:        -0.21917121        -0.00000001         0.00001135  

Iteration:    6   Subspace Size:   39
Root: 1:        -0.31007215        -0.00000000         0.00000030  Converged
Root: 2:        -0.29432136        -0.00000000         0.00000060  Converged
Root: 3:        -0.28558733        -0.00000000         0.00000106  
Root: 4:        -0.21917121        -0.00000000         0.00000229  

Iteration:    7   Subspace Size:   41
Root: 1:        -0.31007215        -0.00000000         0.00000015  Converged
Root: 2:        -0.29432136        -0.00000000         0.00000039  Converged
Root: 3:        -0.28558733        -0.00000000         0.00000014  Converged
Root: 4:        -0.21917121        -0.00000000         0.00000042  Converged

 in gcp call
 n=          31
 coors(1) =   -9.83078156069531      -0.926379214983689     
  0.328335538686508     
 coors(2) =   -9.17570642193939       0.957636775287013     
   1.97720714529646     
 elements:            7           6
 gcp_e =   0.000000000000000E+000
 echo:  F
 pbc:  F
 method =pbeh3c              
Davidson converged in 7 iterations
41 sigma vectors were formed

Building Xtilde...

Building Z-vector RHS...

 Generating 2nd functional diffs
Solving CPSCF equations
Using DIIS solver

 Iter         Residual      
------  --------------------
    1      3.337076159797
    2      5.640486037159
    3      0.572084053793
    4      0.053287582508
    5      0.018312407491
    6      0.006795846787
    7      0.003645820087
    8      0.001085641112
    9      0.000340145618
   10      0.000151157742
   11      0.000039672167
   12      0.000025776909
   13      0.000008711028
   14      0.000002610802
   15      0.000000769500

CPSCF converged

Building X...

Computing grad Generating 2nd functional diffs
 Generating 2nd functional diffs
  Root   Mult.   Total Energy (a.u.)   Ex. Energy (a.u.)     Ex. Energy (eV)     Ex. Energy (nm)        Osc. (a.u.)  
-------------------------------------------------------------------------------------------------------------------
     1  singlet       -779.20878709
     2  triplet       -779.13136231          0.07742478          2.10683520        588.48561321          0.00000000
     3  triplet       -779.11561151          0.09317558          2.53543604        489.00551567          0.00000000
     4  singlet       -779.11364536          0.09514173          2.58893780        478.89995977          0.01230389
     5  triplet       -779.10687748          0.10190961          2.77310110        447.09592714          0.00000000
     6  singlet       -779.10619350          0.10259359          2.79171315        444.11518682          0.02168073
     7  singlet       -779.08609683          0.12269026          3.33857115        371.36911263          1.60198630
     8  triplet       -779.04046136          0.16832572          4.58037526        270.68572701          0.00000000

Singlet  1: Largest CI coefficients:
  64  &  64 : closed :  -0.992324

Triplet  2: Largest CI coefficients:
  63  &  64 :  open  :   0.688785
  64  &  63 :  open  :  -0.688785
  62  &  64 :  open  :   0.142624
  64  &  62 :  open  :  -0.142624

Triplet  3: Largest CI coefficients:
  62  &  64 :  open  :   0.662429
  64  &  62 :  open  :  -0.662429
  61  &  64 :  open  :   0.167625
  64  &  61 :  open  :  -0.167625
  63  &  64 :  open  :  -0.134641
  64  &  63 :  open  :   0.134641

Singlet  4: Largest CI coefficients:
  62  &  64 :  open  :  -0.622383
  64  &  62 :  open  :  -0.622383
  63  &  64 :  open  :   0.253895
  64  &  63 :  open  :   0.253895
  61  &  64 :  open  :  -0.175157
  64  &  61 :  open  :  -0.175157

Triplet  5: Largest CI coefficients:
  61  &  64 :  open  :  -0.655793
  64  &  61 :  open  :   0.655793
  62  &  64 :  open  :   0.179982
  64  &  62 :  open  :  -0.179982
  61  &  63 :  open  :   0.147726
  63  &  61 :  open  :  -0.147726

Singlet  6: Largest CI coefficients:
  61  &  64 :  open  :  -0.614096
  64  &  61 :  open  :  -0.614096
  63  &  64 :  open  :  -0.269860
  64  &  63 :  open  :  -0.269860
  61  &  63 :  open  :   0.154589
  63  &  61 :  open  :   0.154589

Singlet  7: Largest CI coefficients:
  63  &  64 :  open  :   0.591821
  64  &  63 :  open  :   0.591821
  62  &  64 :  open  :   0.302788
  64  &  62 :  open  :   0.302788
  61  &  64 :  open  :  -0.210624
  64  &  61 :  open  :  -0.210624

Triplet  8: Largest CI coefficients:
  60  &  64 :  open  :   0.681077
  64  &  60 :  open  :  -0.681077
  58  &  64 :  open  :   0.131695
  64  &  58 :  open  :  -0.131695

Singlet state dipole moments:

  Root       Dx         Dy         Dz         |D|  (Debye)
------------------------------------------------------------
     1    -9.7487     0.9527     0.7082     9.8207
     2    -8.2724     1.1219     0.6321     8.3720
     3    -4.7509    -1.4799    -1.5254     5.2046
     4   -13.2150     1.7143     1.3484    13.3938

Triplet state dipole moments:

  Root       Dx         Dy         Dz         |D|  (Debye)
------------------------------------------------------------
     1   -11.6027     1.0940     0.7120    11.6759
     2    -8.1785     0.9984     0.5406     8.2569
     3    -4.7254    -1.4165    -1.3891     5.1250
     4    -0.2268    -0.2224    -0.1633     0.3572

Transition dipole moments between singlet states:

    Transition       Tx         Ty         Tz         |T| (a.u.)
------------------------------------------------------------------
     1 ->    2    -0.4186    -0.0972     0.0963     0.4404
     1 ->    3     0.5253    -0.0894    -0.1817     0.5630
     1 ->    4    -4.4008     0.3659     0.2915     4.4256
     2 ->    3     1.2683    -1.0068    -0.8268     1.8182
     2 ->    4     0.0966    -0.1371    -0.1456     0.2221
     3 ->    4     0.4380    -0.1364    -0.0740     0.4647

Transition dipole moments between triplet states:

    Transition       Tx         Ty         Tz         |T| (a.u.)
------------------------------------------------------------------
     1 ->    2     0.0954    -0.2043    -0.1517     0.2717
     1 ->    3    -0.4451     0.1151     0.1361     0.4794
     1 ->    4    -1.7707     0.6051     0.5114     1.9399
     2 ->    3    -1.3625     1.0193     0.8525     1.9031
     2 ->    4    -0.4081    -0.0684     0.0129     0.4140
     3 ->    4     0.1183     0.1882     0.2621     0.3437

Magnetic transition dipole moments and rotational strengths:

 Transition      Lx         Ly         Lz       R(len)     R(vel) (a.u.)
------------------------------------------------------------------------
 1 ->    2     0.2406     0.1591     0.0476     0.1116    -0.0282
 1 ->    3    -0.1347     0.3215     0.4224     0.1763    -0.0489
 1 ->    4    -0.0311     0.5513    -0.6277    -0.1557     0.0518

Electric transition quadrupole moments (Cartesian):

 Transition      Qxy        Qxz        Qyz        Qxx        Qyy        Qzz       norm (a.u.)
----------------------------------------------------------------------------------------------
 1 ->    2     0.0139    -0.0211     0.0325     0.5099     0.1221    -0.1141     0.5382
 1 ->    3    -0.6439    -0.0588     0.2599    -5.0543     0.2134     0.2468     5.1126
 1 ->    4     1.0975     1.3550    -0.6298    19.8746    -0.5895    -0.5592    19.9774


|FINAL Target State Energy: -779.113645357922 a.u.
 Energy calculation finished, energy: -7.791061935E+02

Converting Cartesians to HDLC
 Wolfe conditions fulfilled, increasing trust radius
Testing convergence  in cycle   16
    Energy  1.1724E-04 Target: 5.0000E-04 converged?  yes
  Max step  3.5715E-02 Target: 4.0000E-03 converged?   no
  RMS step  7.6850E-03 Target: 2.6667E-03 converged?   no
  Max grad  2.8918E-03 Target: 1.0000E-03 converged?   no
  RMS grad  7.9163E-04 Target: 6.6667E-04 converged?   no
 Predicted step length 1.0599E-01
 Trust radius          5.0000E-01

Converting HDLC to Cartesians
 in gcp call
 n=          31
 coors(1) =   -9.82561084037940      -0.913572197792858     
  0.315749834613724     
 coors(2) =   -9.17979420590254       0.999135064584652     
   1.93455149962384     
 elements:            7           6
 gcp_e =    1.00000000000000     
 echo:  F
 pbc:  F
 method =pbeh3c              
RMSD coordinate change for step 16 is  5.296e-02
DFTD Energy:    -0.0201480 hartree
gCP Energy:     0.0502556 hartree
| Total AOs: 314    Total MOs: 296
Setting up the DFT grid...
| time to set the grid = 0.07 s
DFT grid points: 357363 (11527 points/atom)

                      *** Start SCF Iterations ***

 Iter     DIIS Error       Energy change      Electrons        XC Energy           Energy        Time(s)
----------------------------------------------------------------------------------------------------------
Initial temperature is 0.250000
| Skip purify step
|    1     0.0281193709    -771.7722409220   125.9941522266   -63.8056695219    -771.7722409220     1.82  
|    2     0.0019848315      -0.0004660881   126.0000025102   -63.8087690614    -771.7727070101     1.64  
|    3     0.0014486192      -0.0001379505   126.0000024388   -63.8082460381    -771.7728449606     1.58  
|    4     0.0008879963      -0.0000296833   126.0000024656   -63.8074540706    -771.7728746439     1.55  
|    5     0.0001926601      -0.0000097065   126.0000024388   -63.8083380190    -771.7728843504     1.52  
|    6     0.0000854583      -0.0000012568   126.0000024477   -63.8080927576    -771.7728856072     1.49  
|    7     0.0000285901      -0.0000002177   126.0000024454   -63.8080149678    -771.7728858248     1.46  
----------------------------------------------------------------------------------------------------------
FINAL ENERGY: -771.7728858248 a.u.
Fractional Occupation Entropy: 0.0000000000
Mermin Free Energy:            -771.7728858248
DISPERSION CONTRIBUTION TO ENERGY: -0.0201480133 a.u.
GCP BSSE CORRECTION: 0.0502555737 a.u.
HOMO-LUMO GAP: 2.772 eV
CENTER OF MASS: {-0.012077, -0.306978, 0.324253} ANGS
DIPOLE MOMENT: {-4.755398, 1.806271, 1.566777} (|D| = 5.322708) DEBYE

Running Mulliken population analysis...


  Restricted hh-TDA Parameters
--------------------------------------------
Number of occupied orbitals:            64
Number of virtual orbitals:            232
Number of molecular orbitals:          296
Number of basis functions:             314
Multiplicity of target state:      singlet

 Generating 2nd functional diffs
Reference energy:             -778.8211221232
Number of electrons:           128.0000024839
XC energy:                     -65.1212017498

      Davidson Diagonalization Parameters
-----------------------------------------------
Number of roots to find:                    4
Number of guess vectors:                   15
Maximum subspace size:                    300
Number of vectors to save:                  4
Collapse vectors per root:                  2
Number of CSFs:                          2080
Maximum Davidson iterations:              500
Residual convergence:                 1.0e-06
Orthogonality tolerance:              1.0e-12
Use incremental sigma vectors:             No

Davidson memory usage:  12.89 MB

Guess Vectors:
  64 &  64 : closed :    -0.472309
  64 &  62 :  open  :    -0.380728
  64 &  63 :  open  :    -0.375344
  64 &  61 :  open  :    -0.364851
  62 &  62 : closed :    -0.289148
  63 &  62 :  open  :    -0.283764
  63 &  63 : closed :    -0.278380
  64 &  60 :  open  :    -0.275922
  62 &  61 :  open  :    -0.273270
  63 &  61 :  open  :    -0.267886
  64 &  58 :  open  :    -0.258154
  61 &  61 : closed :    -0.257393
  64 &  57 :  open  :    -0.228443
  64 &  56 :  open  :    -0.228139
  64 &  59 :  open  :    -0.227888

  Root           Eigenvalue       Energy Change        Residual
-------------------------------------------------------------------
Iteration:    0   Subspace Size:   15
Root: 1:        -0.38657752        -0.38657752         0.03551788  
Root: 2:        -0.28956237        -0.28956237         0.03369693  
Root: 3:        -0.28249486        -0.28249486         0.03043251  
Root: 4:        -0.25937553        -0.25937553         0.04999126  

Iteration:    1   Subspace Size:   19
Root: 1:        -0.38862342        -0.00204590         0.00450355  
Root: 2:        -0.29261713        -0.00305477         0.00737269  
Root: 3:        -0.28512001        -0.00262515         0.00801398  
Root: 4:        -0.26517208        -0.00579654         0.01184239  

Iteration:    2   Subspace Size:   23
Root: 1:        -0.38866156        -0.00003814         0.00079815  
Root: 2:        -0.29273172        -0.00011458         0.00139774  
Root: 3:        -0.28527757        -0.00015756         0.00147410  
Root: 4:        -0.26551415        -0.00034208         0.00389886  

Iteration:    3   Subspace Size:   27
Root: 1:        -0.38866261        -0.00000105         0.00010873  
Root: 2:        -0.29273591        -0.00000419         0.00030944  
Root: 3:        -0.28528286        -0.00000529         0.00034154  
Root: 4:        -0.26554203        -0.00002788         0.00075989  

Iteration:    4   Subspace Size:   31
Root: 1:        -0.38866262        -0.00000002         0.00001744  
Root: 2:        -0.29273610        -0.00000019         0.00006719  
Root: 3:        -0.28528311        -0.00000025         0.00008922  
Root: 4:        -0.26554304        -0.00000101         0.00017050  

Iteration:    5   Subspace Size:   35
Root: 1:        -0.38866262        -0.00000000         0.00000239  
Root: 2:        -0.29273610        -0.00000001         0.00001295  
Root: 3:        -0.28528313        -0.00000002         0.00002015  
Root: 4:        -0.26554309        -0.00000005         0.00003609  

Iteration:    6   Subspace Size:   39
Root: 1:        -0.38866262        -0.00000000         0.00000031  Converged
Root: 2:        -0.29273610        -0.00000000         0.00000212  
Root: 3:        -0.28528313        -0.00000000         0.00000353  
Root: 4:        -0.26554309        -0.00000000         0.00000582  

Iteration:    7   Subspace Size:   42
Root: 1:        -0.38866262        -0.00000000         0.00000029  Converged
Root: 2:        -0.29273610        -0.00000000         0.00000037  Converged
Root: 3:        -0.28528313        -0.00000000         0.00000064  Converged
Root: 4:        -0.26554309        -0.00000000         0.00000089  Converged

Davidson converged in 7 iterations
42 sigma vectors were formed

      Davidson Diagonalization Parameters
-----------------------------------------------
Number of roots to find:                    4
Number of guess vectors:                   15
Maximum subspace size:                    300
Number of vectors to save:                  4
Collapse vectors per root:                  2
Number of CSFs:                          2016
Maximum Davidson iterations:              500
Residual convergence:                 1.0e-06
Orthogonality tolerance:              1.0e-12
Use incremental sigma vectors:             No

Davidson memory usage:  12.58 MB

Guess Vectors:
  64 &  62 :  open  :    -0.380728
  64 &  63 :  open  :    -0.375344
  64 &  61 :  open  :    -0.364851
  63 &  62 :  open  :    -0.283764
  64 &  60 :  open  :    -0.275922
  62 &  61 :  open  :    -0.273270
  63 &  61 :  open  :    -0.267886
  64 &  58 :  open  :    -0.258154
  64 &  57 :  open  :    -0.228443
  64 &  56 :  open  :    -0.228139
  64 &  59 :  open  :    -0.227888
  64 &  55 :  open  :    -0.208111
  64 &  54 :  open  :    -0.192926
  62 &  60 :  open  :    -0.184342
  63 &  60 :  open  :    -0.178958

  Root           Eigenvalue       Energy Change        Residual
-------------------------------------------------------------------
Iteration:    0   Subspace Size:   15
Root: 1:        -0.30914749        -0.30914749         0.01996520  
Root: 2:        -0.29270942        -0.29270942         0.02800244  
Root: 3:        -0.28447828        -0.28447828         0.02494146  
Root: 4:        -0.21646219        -0.21646219         0.02495249  

Iteration:    1   Subspace Size:   19
Root: 1:        -0.31019560        -0.00104811         0.00268912  
Root: 2:        -0.29478353        -0.00207412         0.00618861  
Root: 3:        -0.28625748        -0.00177921         0.00569282  
Root: 4:        -0.21907001        -0.00260782         0.00655187  

Iteration:    2   Subspace Size:   23
Root: 1:        -0.31021682        -0.00002122         0.00035926  
Root: 2:        -0.29486908        -0.00008555         0.00087862  
Root: 3:        -0.28634380        -0.00008632         0.00092842  
Root: 4:        -0.21922585        -0.00015584         0.00148801  

Iteration:    3   Subspace Size:   27
Root: 1:        -0.31021712        -0.00000030         0.00006293  
Root: 2:        -0.29487091        -0.00000183         0.00012772  
Root: 3:        -0.28634608        -0.00000228         0.00015538  
Root: 4:        -0.21923327        -0.00000742         0.00031303  

Iteration:    4   Subspace Size:   31
Root: 1:        -0.31021713        -0.00000001         0.00001259  
Root: 2:        -0.29487094        -0.00000003         0.00002406  
Root: 3:        -0.28634613        -0.00000005         0.00003527  
Root: 4:        -0.21923354        -0.00000027         0.00006556  

Iteration:    5   Subspace Size:   35
Root: 1:        -0.31021713        -0.00000000         0.00000190  
Root: 2:        -0.29487094        -0.00000000         0.00000351  
Root: 3:        -0.28634613        -0.00000000         0.00000570  
Root: 4:        -0.21923355        -0.00000001         0.00000981  

Iteration:    6   Subspace Size:   39
Root: 1:        -0.31021713        -0.00000000         0.00000030  Converged
Root: 2:        -0.29487094        -0.00000000         0.00000054  Converged
Root: 3:        -0.28634613        -0.00000000         0.00000103  
Root: 4:        -0.21923355        -0.00000000         0.00000146  

Iteration:    7   Subspace Size:   41
Root: 1:        -0.31021713        -0.00000000         0.00000015  Converged
Root: 2:        -0.29487094        -0.00000000         0.00000039  Converged
Root: 3:        -0.28634613        -0.00000000         0.00000014  Converged
Root: 4:        -0.21923355        -0.00000000         0.00000029  Converged

 in gcp call
 n=          31
 coors(1) =   -9.82561084037940      -0.913572197792858     
  0.315749834613724     
 coors(2) =   -9.17979420590254       0.999135064584652     
   1.93455149962384     
 elements:            7           6
 gcp_e =   0.000000000000000E+000
 echo:  F
 pbc:  F
 method =pbeh3c              
Davidson converged in 7 iterations
41 sigma vectors were formed

Building Xtilde...

Building Z-vector RHS...

 Generating 2nd functional diffs
Solving CPSCF equations
Using DIIS solver

 Iter         Residual      
------  --------------------
    1      3.353519959035
    2      5.680411772685
    3      0.575940734884
    4      0.053274380616
    5      0.018519291965
    6      0.006825682477
    7      0.003693844385
    8      0.001101088552
    9      0.000350583351
   10      0.000158081733
   11      0.000041958813
   12      0.000026908935
   13      0.000009000828
   14      0.000002717820
   15      0.000000827528

CPSCF converged

Building X...

Computing grad Generating 2nd functional diffs
 Generating 2nd functional diffs
  Root   Mult.   Total Energy (a.u.)   Ex. Energy (a.u.)     Ex. Energy (eV)     Ex. Energy (nm)        Osc. (a.u.)  
-------------------------------------------------------------------------------------------------------------------
     1  singlet       -779.20978475
     2  triplet       -779.13133925          0.07844549          2.13461008        580.82842320          0.00000000
     3  triplet       -779.11599307          0.09379168          2.55220102        485.79332087          0.00000000
     4  singlet       -779.11385823          0.09592652          2.61029299        474.98200872          0.01028005
     5  triplet       -779.10746826          0.10231649          2.78417289        445.31796582          0.00000000
     6  singlet       -779.10640525          0.10337950          2.81309875        440.73895650          0.01338488
     7  singlet       -779.08666522          0.12311953          3.35025233        370.07427647          1.61489096
     8  triplet       -779.04035567          0.16942907          4.61039893        268.92297759          0.00000000

Singlet  1: Largest CI coefficients:
  64  &  64 : closed :  -0.992415

Triplet  2: Largest CI coefficients:
  63  &  64 :  open  :   0.691310
  64  &  63 :  open  :  -0.691310
  62  &  64 :  open  :  -0.131180
  64  &  62 :  open  :   0.131180

Triplet  3: Largest CI coefficients:
  62  &  64 :  open  :  -0.663855
  64  &  62 :  open  :   0.663855
  61  &  64 :  open  :   0.172851
  64  &  61 :  open  :  -0.172851
  63  &  64 :  open  :  -0.125398
  64  &  63 :  open  :   0.125398

Singlet  4: Largest CI coefficients:
  62  &  64 :  open  :   0.631542
  64  &  62 :  open  :   0.631542
  63  &  64 :  open  :   0.219606
  64  &  63 :  open  :   0.219606
  61  &  64 :  open  :  -0.189598
  64  &  61 :  open  :  -0.189598

Triplet  5: Largest CI coefficients:
  61  &  64 :  open  :  -0.654767
  64  &  61 :  open  :   0.654767
  62  &  64 :  open  :  -0.185728
  64  &  62 :  open  :   0.185728
  61  &  63 :  open  :   0.153286
  63  &  61 :  open  :  -0.153286

Singlet  6: Largest CI coefficients:
  61  &  64 :  open  :   0.621624
  64  &  61 :  open  :   0.621624
  63  &  64 :  open  :   0.233791
  64  &  63 :  open  :   0.233791
  61  &  63 :  open  :  -0.159833
  63  &  61 :  open  :  -0.159833
  62  &  64 :  open  :   0.133375
  64  &  62 :  open  :   0.133375

Singlet  7: Largest CI coefficients:
  63  &  64 :  open  :   0.620061
  64  &  63 :  open  :   0.620061
  62  &  64 :  open  :  -0.268837
  64  &  62 :  open  :  -0.268837
  61  &  64 :  open  :  -0.172770
  64  &  61 :  open  :  -0.172770

Triplet  8: Largest CI coefficients:
  60  &  64 :  open  :   0.680509
  64  &  60 :  open  :  -0.680509
  58  &  64 :  open  :   0.135115
  64  &  58 :  open  :  -0.135115

Singlet state dipole moments:

  Root       Dx         Dy         Dz         |D|  (Debye)
------------------------------------------------------------
     1    -9.7747     1.0027     0.6648     9.8485
     2    -8.3254     1.1490     0.7247     8.4355
     3    -4.5707    -1.5243    -1.5773     5.0698
     4   -13.2558     1.7579     1.3234    13.4372

Triplet state dipole moments:

  Root       Dx         Dy         Dz         |D|  (Debye)
------------------------------------------------------------
     1   -11.7017     1.1296     0.6949    11.7767
     2    -8.3676     1.1610     0.7371     8.4798
     3    -4.3458    -1.5715    -1.5495     4.8740
     4    -0.3892    -0.1496    -0.2547     0.4886

Transition dipole moments between singlet states:

    Transition       Tx         Ty         Tz         |T| (a.u.)
------------------------------------------------------------------
     1 ->    2    -0.3752    -0.1132     0.0848     0.4009
     1 ->    3    -0.4011     0.0761     0.1659     0.4407
     1 ->    4    -4.4108     0.3708     0.2866     4.4356
     2 ->    3    -1.2788     0.9849     0.8431     1.8210
     2 ->    4     0.0607    -0.1028    -0.1255     0.1732
     3 ->    4    -0.3843     0.1156     0.0515     0.4046

Transition dipole moments between triplet states:

    Transition       Tx         Ty         Tz         |T| (a.u.)
------------------------------------------------------------------
     1 ->    2     0.1375    -0.1821    -0.1418     0.2686
     1 ->    3    -0.3925     0.1305     0.1424     0.4375
     1 ->    4    -1.8100     0.5995     0.4979     1.9707
     2 ->    3    -1.3155     0.9714     0.8431     1.8398
     2 ->    4    -0.3462    -0.0728     0.0133     0.3540
     3 ->    4     0.1994     0.1868     0.2518     0.3715

Magnetic transition dipole moments and rotational strengths:

 Transition      Lx         Ly         Lz       R(len)     R(vel) (a.u.)
------------------------------------------------------------------------
 1 ->    2     0.2381     0.1552     0.0482     0.1028    -0.0264
 1 ->    3     0.1384    -0.3246    -0.4193     0.1498    -0.0421
 1 ->    4    -0.0172     0.5808    -0.6186    -0.1138     0.0371

Electric transition quadrupole moments (Cartesian):

 Transition      Qxy        Qxz        Qyz        Qxx        Qyy        Qzz       norm (a.u.)
----------------------------------------------------------------------------------------------
 1 ->    2    -0.0122    -0.0312     0.0172     0.6555     0.1441    -0.0792     0.6769
 1 ->    3     0.6400     0.0116    -0.2640     4.8792    -0.1890    -0.1950     4.9355
 1 ->    4     1.1175     1.3591    -0.6197    20.0464    -0.5926    -0.5539    20.1493


|FINAL Target State Energy: -779.113858226450 a.u.
 Energy calculation finished, energy: -7.791064053E+02

Converting Cartesians to HDLC
 Wolfe conditions fulfilled, increasing trust radius
Testing convergence  in cycle   17
    Energy  2.1175E-04 Target: 5.0000E-04 converged?  yes
  Max step  5.1931E-02 Target: 4.0000E-03 converged?   no
  RMS step  1.1363E-02 Target: 2.6667E-03 converged?   no
  Max grad  3.6823E-03 Target: 1.0000E-03 converged?   no
  RMS grad  9.6457E-04 Target: 6.6667E-04 converged?   no
 Predicted step length 1.1412E-01
 Trust radius          5.0000E-01

Converting HDLC to Cartesians
 in gcp call
 n=          31
 coors(1) =   -9.84615510377967      -0.892267712322290     
  0.313785965018312     
 coors(2) =   -9.15767114348563        1.04350674266359     
   1.88662569217056     
 elements:            7           6
 gcp_e =    1.00000000000000     
 echo:  F
 pbc:  F
 method =pbeh3c              
RMSD coordinate change for step 17 is  6.422e-02
DFTD Energy:    -0.0201316 hartree
gCP Energy:     0.0500462 hartree
| Total AOs: 314    Total MOs: 296
Setting up the DFT grid...
| time to set the grid = 0.07 s
DFT grid points: 357355 (11527 points/atom)

                      *** Start SCF Iterations ***

 Iter     DIIS Error       Energy change      Electrons        XC Energy           Energy        Time(s)
----------------------------------------------------------------------------------------------------------
Initial temperature is 0.250000
| Skip purify step
|    1     0.0312825811    -771.7609420282   125.9853161030   -63.8003889101    -771.7609420282     1.84  
|    2     0.0022178530      -0.0118624151   126.0000045941   -63.8070642370    -771.7728044433     1.66  
|    3     0.0013868282      -0.0001905344   126.0000045367   -63.8024217111    -771.7729949777     1.59  
|    4     0.0007365797      -0.0000486743   126.0000045348   -63.8049060112    -771.7730436520     1.56  
|    5     0.0004154857      -0.0000084737   126.0000045402   -63.8048616960    -771.7730521257     1.53  
|    6     0.0000706259      -0.0000044779   126.0000045301   -63.8046408224    -771.7730566036     1.50  
|    7     0.0000224975      -0.0000002297   126.0000045314   -63.8045764899    -771.7730568333     1.47  
----------------------------------------------------------------------------------------------------------
FINAL ENERGY: -771.7730568333 a.u.
Fractional Occupation Entropy: 0.0000000000
Mermin Free Energy:            -771.7730568333
DISPERSION CONTRIBUTION TO ENERGY: -0.0201316180 a.u.
GCP BSSE CORRECTION: 0.0500462463 a.u.
HOMO-LUMO GAP: 2.782 eV
CENTER OF MASS: {-0.009318, -0.317644, 0.326880} ANGS
DIPOLE MOMENT: {-4.751198, 2.081264, 1.512102} (|D| = 5.402962) DEBYE

Running Mulliken population analysis...


  Restricted hh-TDA Parameters
--------------------------------------------
Number of occupied orbitals:            64
Number of virtual orbitals:            232
Number of molecular orbitals:          296
Number of basis functions:             314
Multiplicity of target state:      singlet

 Generating 2nd functional diffs
Reference energy:             -778.8216411143
Number of electrons:           128.0000046024
XC energy:                     -65.1176906801

      Davidson Diagonalization Parameters
-----------------------------------------------
Number of roots to find:                    4
Number of guess vectors:                   15
Maximum subspace size:                    300
Number of vectors to save:                  4
Collapse vectors per root:                  2
Number of CSFs:                          2080
Maximum Davidson iterations:              500
Residual convergence:                 1.0e-06
Orthogonality tolerance:              1.0e-12
Use incremental sigma vectors:             No

Davidson memory usage:  12.89 MB

Guess Vectors:
  64 &  64 : closed :    -0.471449
  64 &  62 :  open  :    -0.381403
  64 &  63 :  open  :    -0.373506
  64 &  61 :  open  :    -0.364489
  62 &  62 : closed :    -0.291358
  63 &  62 :  open  :    -0.283460
  63 &  63 : closed :    -0.275563
  64 &  60 :  open  :    -0.275402
  62 &  61 :  open  :    -0.274443
  63 &  61 :  open  :    -0.266546
  61 &  61 : closed :    -0.257529
  64 &  58 :  open  :    -0.256545
  64 &  57 :  open  :    -0.227803
  64 &  56 :  open  :    -0.227771
  64 &  59 :  open  :    -0.227089

  Root           Eigenvalue       Energy Change        Residual
-------------------------------------------------------------------
Iteration:    0   Subspace Size:   15
Root: 1:        -0.38570547        -0.38570547         0.03550596  
Root: 2:        -0.28926487        -0.28926487         0.03370053  
Root: 3:        -0.28205280        -0.28205280         0.03007517  
Root: 4:        -0.25856316        -0.25856316         0.05036602  

Iteration:    1   Subspace Size:   19
Root: 1:        -0.38775275        -0.00204729         0.00449241  
Root: 2:        -0.29233179        -0.00306692         0.00737796  
Root: 3:        -0.28463265        -0.00257984         0.00798531  
Root: 4:        -0.26443929        -0.00587614         0.01195383  

Iteration:    2   Subspace Size:   23
Root: 1:        -0.38779078        -0.00003802         0.00079088  
Root: 2:        -0.29244502        -0.00011323         0.00140463  
Root: 3:        -0.28479087        -0.00015822         0.00145721  
Root: 4:        -0.26479394        -0.00035464         0.00397410  

Iteration:    3   Subspace Size:   27
Root: 1:        -0.38779180        -0.00000102         0.00011078  
Root: 2:        -0.29244919        -0.00000417         0.00031005  
Root: 3:        -0.28479607        -0.00000520         0.00033685  
Root: 4:        -0.26482265        -0.00002871         0.00074969  

Iteration:    4   Subspace Size:   31
Root: 1:        -0.38779182        -0.00000002         0.00001775  
Root: 2:        -0.29244937        -0.00000019         0.00006749  
Root: 3:        -0.28479631        -0.00000025         0.00008846  
Root: 4:        -0.26482362        -0.00000098         0.00016836  

Iteration:    5   Subspace Size:   35
Root: 1:        -0.38779182        -0.00000000         0.00000244  
Root: 2:        -0.29244938        -0.00000001         0.00001267  
Root: 3:        -0.28479633        -0.00000001         0.00002016  
Root: 4:        -0.26482367        -0.00000005         0.00003592  

Iteration:    6   Subspace Size:   39
Root: 1:        -0.38779182        -0.00000000         0.00000032  Converged
Root: 2:        -0.29244938        -0.00000000         0.00000207  
Root: 3:        -0.28479633        -0.00000000         0.00000348  
Root: 4:        -0.26482367        -0.00000000         0.00000565  

Iteration:    7   Subspace Size:   42
Root: 1:        -0.38779182        -0.00000000         0.00000030  Converged
Root: 2:        -0.29244938        -0.00000000         0.00000034  Converged
Root: 3:        -0.28479633        -0.00000000         0.00000062  Converged
Root: 4:        -0.26482368        -0.00000000         0.00000085  Converged

Davidson converged in 7 iterations
42 sigma vectors were formed

      Davidson Diagonalization Parameters
-----------------------------------------------
Number of roots to find:                    4
Number of guess vectors:                   15
Maximum subspace size:                    300
Number of vectors to save:                  4
Collapse vectors per root:                  2
Number of CSFs:                          2016
Maximum Davidson iterations:              500
Residual convergence:                 1.0e-06
Orthogonality tolerance:              1.0e-12
Use incremental sigma vectors:             No

Davidson memory usage:  12.58 MB

Guess Vectors:
  64 &  62 :  open  :    -0.381403
  64 &  63 :  open  :    -0.373506
  64 &  61 :  open  :    -0.364489
  63 &  62 :  open  :    -0.283460
  64 &  60 :  open  :    -0.275402
  62 &  61 :  open  :    -0.274443
  63 &  61 :  open  :    -0.266546
  64 &  58 :  open  :    -0.256545
  64 &  57 :  open  :    -0.227803
  64 &  56 :  open  :    -0.227771
  64 &  59 :  open  :    -0.227089
  64 &  55 :  open  :    -0.208648
  64 &  54 :  open  :    -0.192603
  62 &  60 :  open  :    -0.185356
  63 &  60 :  open  :    -0.177458

  Root           Eigenvalue       Energy Change        Residual
-------------------------------------------------------------------
Iteration:    0   Subspace Size:   15
Root: 1:        -0.30819415        -0.30819415         0.01986455  
Root: 2:        -0.29264089        -0.29264089         0.02786389  
Root: 3:        -0.28425007        -0.28425007         0.02506801  
Root: 4:        -0.21575636        -0.21575636         0.02502527  

Iteration:    1   Subspace Size:   19
Root: 1:        -0.30923164        -0.00103749         0.00257608  
Root: 2:        -0.29467791        -0.00203702         0.00609574  
Root: 3:        -0.28606275        -0.00181268         0.00583639  
Root: 4:        -0.21839274        -0.00263638         0.00639010  

Iteration:    2   Subspace Size:   23
Root: 1:        -0.30925137        -0.00001972         0.00034715  
Root: 2:        -0.29475985        -0.00008194         0.00086317  
Root: 3:        -0.28615531        -0.00009256         0.00094420  
Root: 4:        -0.21853995        -0.00014721         0.00144296  

Iteration:    3   Subspace Size:   27
Root: 1:        -0.30925165        -0.00000028         0.00006053  
Root: 2:        -0.29476159        -0.00000174         0.00012467  
Root: 3:        -0.28615768        -0.00000237         0.00014975  
Root: 4:        -0.21854691        -0.00000696         0.00030744  

Iteration:    4   Subspace Size:   31
Root: 1:        -0.30925166        -0.00000001         0.00001260  
Root: 2:        -0.29476162        -0.00000003         0.00002255  
Root: 3:        -0.28615772        -0.00000005         0.00003308  
Root: 4:        -0.21854717        -0.00000026         0.00006430  

Iteration:    5   Subspace Size:   35
Root: 1:        -0.30925166        -0.00000000         0.00000192  
Root: 2:        -0.29476162        -0.00000000         0.00000325  
Root: 3:        -0.28615773        -0.00000000         0.00000528  
Root: 4:        -0.21854718        -0.00000001         0.00000967  

Iteration:    6   Subspace Size:   39
Root: 1:        -0.30925166        -0.00000000         0.00000029  Converged
Root: 2:        -0.29476162        -0.00000000         0.00000047  Converged
Root: 3:        -0.28615773        -0.00000000         0.00000091  Converged
Root: 4:        -0.21854718        -0.00000000         0.00000190  

Iteration:    7   Subspace Size:   40
Root: 1:        -0.30925166        -0.00000000         0.00000028  Converged
Root: 2:        -0.29476162        -0.00000000         0.00000046  Converged
Root: 3:        -0.28615773        -0.00000000         0.00000087  Converged
Root: 4:        -0.21854718        -0.00000000         0.00000033  Converged

 in gcp call
 n=          31
 coors(1) =   -9.84615510377967      -0.892267712322290     
  0.313785965018312     
 coors(2) =   -9.15767114348563        1.04350674266359     
   1.88662569217056     
 elements:            7           6
 gcp_e =   0.000000000000000E+000
 echo:  F
 pbc:  F
 method =pbeh3c              
Davidson converged in 7 iterations
40 sigma vectors were formed

Building Xtilde...

Building Z-vector RHS...

 Generating 2nd functional diffs
Solving CPSCF equations
Using DIIS solver

 Iter         Residual      
------  --------------------
    1      3.409416919025
    2      5.769126416086
    3      0.575368808736
    4      0.053896491059
    5      0.018931346052
    6      0.006829408200
    7      0.003735814410
    8      0.001120776778
    9      0.000368111403
   10      0.000166394215
   11      0.000044360281
   12      0.000028269377
   13      0.000009035705
   14      0.000002584762
   15      0.000000707794

CPSCF converged

Building X...

Computing grad Generating 2nd functional diffs
 Generating 2nd functional diffs
  Root   Mult.   Total Energy (a.u.)   Ex. Energy (a.u.)     Ex. Energy (eV)     Ex. Energy (nm)        Osc. (a.u.)  
-------------------------------------------------------------------------------------------------------------------
     1  singlet       -779.20943293
     2  triplet       -779.13089277          0.07854016          2.13718614        580.12832093          0.00000000
     3  triplet       -779.11640273          0.09303020          2.53148013        489.76967699          0.00000000
     4  singlet       -779.11409050          0.09534244          2.59439925        477.89183079          0.00712662
     5  triplet       -779.10779884          0.10163409          2.76560389        448.30794900          0.00000000
     6  singlet       -779.10643744          0.10299549          2.80264935        442.38220759          0.00620122
     7  singlet       -779.08646479          0.12296814          3.34613287        370.52987933          1.63696750
     8  triplet       -779.04018830          0.16924464          4.60538013        269.21604134          0.00000000

Singlet  1: Largest CI coefficients:
  64  &  64 : closed :   0.992358

Triplet  2: Largest CI coefficients:
  63  &  64 :  open  :   0.692831
  64  &  63 :  open  :  -0.692831
  62  &  64 :  open  :  -0.123724
  64  &  62 :  open  :   0.123724

Triplet  3: Largest CI coefficients:
  62  &  64 :  open  :  -0.668482
  64  &  62 :  open  :   0.668482
  61  &  64 :  open  :   0.162351
  64  &  61 :  open  :  -0.162351
  63  &  64 :  open  :  -0.120047
  64  &  63 :  open  :   0.120047

Singlet  4: Largest CI coefficients:
  62  &  64 :  open  :  -0.644000
  64  &  62 :  open  :  -0.644000
  61  &  64 :  open  :   0.189540
  64  &  61 :  open  :   0.189540
  63  &  64 :  open  :  -0.181700
  64  &  63 :  open  :  -0.181700

Triplet  5: Largest CI coefficients:
  61  &  64 :  open  :   0.656942
  64  &  61 :  open  :  -0.656942
  62  &  64 :  open  :   0.175258
  64  &  62 :  open  :  -0.175258
  61  &  63 :  open  :  -0.161777
  63  &  61 :  open  :   0.161777

Singlet  6: Largest CI coefficients:
  61  &  64 :  open  :   0.629904
  64  &  61 :  open  :   0.629904
  63  &  64 :  open  :   0.189400
  64  &  63 :  open  :   0.189400
  61  &  63 :  open  :  -0.167802
  63  &  61 :  open  :  -0.167802
  62  &  64 :  open  :   0.158691
  64  &  62 :  open  :   0.158691

Singlet  7: Largest CI coefficients:
  63  &  64 :  open  :  -0.646531
  64  &  63 :  open  :  -0.646531
  62  &  64 :  open  :   0.223214
  64  &  62 :  open  :   0.223214
  61  &  64 :  open  :   0.136718
  64  &  61 :  open  :   0.136718

Triplet  8: Largest CI coefficients:
  60  &  64 :  open  :  -0.681588
  64  &  60 :  open  :   0.681588
  58  &  64 :  open  :  -0.131060
  64  &  58 :  open  :   0.131060

Singlet state dipole moments:

  Root       Dx         Dy         Dz         |D|  (Debye)
------------------------------------------------------------
     1    -9.8381     1.0689     0.6490     9.9173
     2    -8.4841     1.2245     0.8718     8.6162
     3    -4.3617    -1.6370    -1.6868     4.9548
     4   -13.3198     1.8040     1.3053    13.5047

Triplet state dipole moments:

  Root       Dx         Dy         Dz         |D|  (Debye)
------------------------------------------------------------
     1   -11.7371     1.1384     0.6613    11.8107
     2    -8.6773     1.3630     0.9887     8.8391
     3    -3.9637    -1.7855    -1.7709     4.6941
     4    -0.6196    -0.0167    -0.2843     0.6819

Transition dipole moments between singlet states:

    Transition       Tx         Ty         Tz         |T| (a.u.)
------------------------------------------------------------------
     1 ->    2    -0.3004    -0.1280     0.0741     0.3348
     1 ->    3     0.2523    -0.0654    -0.1496     0.3005
     1 ->    4    -4.4400     0.4009     0.3061     4.4686
     2 ->    3     1.2405    -0.9432    -0.8434     1.7720
     2 ->    4     0.0214    -0.0633    -0.0969     0.1177
     3 ->    4     0.3136    -0.0921    -0.0312     0.3283

Transition dipole moments between triplet states:

    Transition       Tx         Ty         Tz         |T| (a.u.)
------------------------------------------------------------------
     1 ->    2     0.1806    -0.1557    -0.1248     0.2691
     1 ->    3     0.3360    -0.1464    -0.1511     0.3965
     1 ->    4     1.8598    -0.6259    -0.5145     2.0286
     2 ->    3     1.2158    -0.8993    -0.8118     1.7164
     2 ->    4     0.2506     0.0745    -0.0181     0.2621
     3 ->    4     0.2662     0.1860     0.2409     0.4043

Magnetic transition dipole moments and rotational strengths:

 Transition      Lx         Ly         Lz       R(len)     R(vel) (a.u.)
------------------------------------------------------------------------
 1 ->    2     0.2415     0.1438     0.0514     0.0872    -0.0222
 1 ->    3    -0.1364     0.3340     0.4134     0.1181    -0.0336
 1 ->    4    -0.0021     0.5829    -0.5814    -0.0651     0.0201

Electric transition quadrupole moments (Cartesian):

 Transition      Qxy        Qxz        Qyz        Qxx        Qyy        Qzz       norm (a.u.)
----------------------------------------------------------------------------------------------
 1 ->    2    -0.0415    -0.0528     0.0009     0.7606     0.1739    -0.0489     0.7846
 1 ->    3    -0.6434     0.0216     0.2710    -4.4662     0.1648     0.1509     4.5260
 1 ->    4     1.1721     1.3816    -0.6661    20.3391    -0.6429    -0.5894    20.4491


|FINAL Target State Energy: -779.114090496555 a.u.
 Energy calculation finished, energy: -7.791064374E+02

Converting Cartesians to HDLC
 Wolfe conditions fulfilled, increasing trust radius
Testing convergence  in cycle   18
    Energy  3.2194E-05 Target: 5.0000E-04 converged?  yes
  Max step  5.4049E-02 Target: 4.0000E-03 converged?   no
  RMS step  1.2235E-02 Target: 2.6667E-03 converged?   no
  Max grad  5.5183E-03 Target: 1.0000E-03 converged?   no
  RMS grad  1.1175E-03 Target: 6.6667E-04 converged?   no
 Predicted step length 3.9494E-02
 Trust radius          5.0000E-01

Converting HDLC to Cartesians
 in gcp call
 n=          31
 coors(1) =   -9.83427203942931      -0.896356575788530     
  0.318513606673343     
 coors(2) =   -9.16286056808567        1.03477294493458     
   1.90518281540596     
 elements:            7           6
 gcp_e =    1.00000000000000     
 echo:  F
 pbc:  F
 method =pbeh3c              
RMSD coordinate change for step 18 is  2.156e-02
DFTD Energy:    -0.0201414 hartree
gCP Energy:     0.0501467 hartree
| Total AOs: 314    Total MOs: 296
Setting up the DFT grid...
| time to set the grid = 0.07 s
DFT grid points: 357349 (11527 points/atom)

                      *** Start SCF Iterations ***

 Iter     DIIS Error       Energy change      Electrons        XC Energy           Energy        Time(s)
----------------------------------------------------------------------------------------------------------
Initial temperature is 0.250000
| Skip purify step
|    1     0.0097454324    -771.7745076792   126.0012812022   -63.8057780832    -771.7745076792     1.85  
|    2     0.0006765935      +0.0012392667   126.0000038683   -63.8057481692    -771.7732684125     1.63  
|    3     0.0010266139      -0.0000086985   126.0000038781   -63.8060893228    -771.7732771110     1.58  
|    4     0.0002691151      -0.0000212627   126.0000038917   -63.8058104652    -771.7732983737     1.54  
|    5     0.0001255785      -0.0000019143   126.0000038841   -63.8058089453    -771.7733002881     1.52  
|    6     0.0000215576      -0.0000005852   126.0000038892   -63.8058550378    -771.7733008732     1.48  
----------------------------------------------------------------------------------------------------------
FINAL ENERGY: -771.7733008732 a.u.
Fractional Occupation Entropy: 0.0000000000
Mermin Free Energy:            -771.7733008732
DISPERSION CONTRIBUTION TO ENERGY: -0.0201413506 a.u.
GCP BSSE CORRECTION: 0.0501467399 a.u.
HOMO-LUMO GAP: 2.783 eV
CENTER OF MASS: {-0.010156, -0.314371, 0.325279} ANGS
DIPOLE MOMENT: {-4.774406, 2.006941, 1.556609} (|D| = 5.407939) DEBYE

Running Mulliken population analysis...


  Restricted hh-TDA Parameters
--------------------------------------------
Number of occupied orbitals:            64
Number of virtual orbitals:            232
Number of molecular orbitals:          296
Number of basis functions:             314
Multiplicity of target state:      singlet

 Generating 2nd functional diffs
Reference energy:             -778.8217508249
Number of electrons:           128.0000039509
XC energy:                     -65.1189962272

      Davidson Diagonalization Parameters
-----------------------------------------------
Number of roots to find:                    4
Number of guess vectors:                   15
Maximum subspace size:                    300
Number of vectors to save:                  4
Collapse vectors per root:                  2
Number of CSFs:                          2080
Maximum Davidson iterations:              500
Residual convergence:                 1.0e-06
Orthogonality tolerance:              1.0e-12
Use incremental sigma vectors:             No

Davidson memory usage:  12.89 MB

Guess Vectors:
  64 &  64 : closed :    -0.471826
  64 &  62 :  open  :    -0.381051
  64 &  63 :  open  :    -0.373856
  64 &  61 :  open  :    -0.364604
  62 &  62 : closed :    -0.290276
  63 &  62 :  open  :    -0.283081
  63 &  63 : closed :    -0.275887
  64 &  60 :  open  :    -0.275693
  62 &  61 :  open  :    -0.273829
  63 &  61 :  open  :    -0.266634
  61 &  61 : closed :    -0.257382
  64 &  58 :  open  :    -0.257379
  64 &  56 :  open  :    -0.228293
  64 &  57 :  open  :    -0.228085
  64 &  59 :  open  :    -0.227245

  Root           Eigenvalue       Energy Change        Residual
-------------------------------------------------------------------
Iteration:    0   Subspace Size:   15
Root: 1:        -0.38606190        -0.38606190         0.03553605  
Root: 2:        -0.28904040        -0.28904040         0.03362937  
Root: 3:        -0.28199376        -0.28199376         0.03027308  
Root: 4:        -0.25892624        -0.25892624         0.05025412  

Iteration:    1   Subspace Size:   19
Root: 1:        -0.38811238        -0.00205048         0.00449423  
Root: 2:        -0.29209384        -0.00305345         0.00740492  
Root: 3:        -0.28460227        -0.00260851         0.00801639  
Root: 4:        -0.26477839        -0.00585215         0.01192188  

Iteration:    2   Subspace Size:   23
Root: 1:        -0.38815038        -0.00003800         0.00079223  
Root: 2:        -0.29220919        -0.00011534         0.00141423  
Root: 3:        -0.28475982        -0.00015755         0.00147304  
Root: 4:        -0.26512968        -0.00035129         0.00395595  

Iteration:    3   Subspace Size:   27
Root: 1:        -0.38815140        -0.00000103         0.00011058  
Root: 2:        -0.29221345        -0.00000426         0.00031416  
Root: 3:        -0.28476512        -0.00000530         0.00033966  
Root: 4:        -0.26515801        -0.00002833         0.00075152  

Iteration:    4   Subspace Size:   31
Root: 1:        -0.38815142        -0.00000002         0.00001771  
Root: 2:        -0.29221364        -0.00000019         0.00006836  
Root: 3:        -0.28476537        -0.00000025         0.00008938  
Root: 4:        -0.26515899        -0.00000098         0.00016862  

Iteration:    5   Subspace Size:   35
Root: 1:        -0.38815142        -0.00000000         0.00000245  
Root: 2:        -0.29221365        -0.00000001         0.00001306  
Root: 3:        -0.28476538        -0.00000002         0.00002026  
Root: 4:        -0.26515904        -0.00000005         0.00003598  

Iteration:    6   Subspace Size:   39
Root: 1:        -0.38815142        -0.00000000         0.00000032  Converged
Root: 2:        -0.29221365        -0.00000000         0.00000213  
Root: 3:        -0.28476538        -0.00000000         0.00000351  
Root: 4:        -0.26515905        -0.00000000         0.00000564  

Iteration:    7   Subspace Size:   42
Root: 1:        -0.38815142        -0.00000000         0.00000030  Converged
Root: 2:        -0.29221365        -0.00000000         0.00000036  Converged
Root: 3:        -0.28476538        -0.00000000         0.00000063  Converged
Root: 4:        -0.26515905        -0.00000000         0.00000086  Converged

Davidson converged in 7 iterations
42 sigma vectors were formed

      Davidson Diagonalization Parameters
-----------------------------------------------
Number of roots to find:                    4
Number of guess vectors:                   15
Maximum subspace size:                    300
Number of vectors to save:                  4
Collapse vectors per root:                  2
Number of CSFs:                          2016
Maximum Davidson iterations:              500
Residual convergence:                 1.0e-06
Orthogonality tolerance:              1.0e-12
Use incremental sigma vectors:             No

Davidson memory usage:  12.58 MB

Guess Vectors:
  64 &  62 :  open  :    -0.381051
  64 &  63 :  open  :    -0.373856
  64 &  61 :  open  :    -0.364604
  63 &  62 :  open  :    -0.283081
  64 &  60 :  open  :    -0.275693
  62 &  61 :  open  :    -0.273829
  63 &  61 :  open  :    -0.266634
  64 &  58 :  open  :    -0.257379
  64 &  56 :  open  :    -0.228293
  64 &  57 :  open  :    -0.228085
  64 &  59 :  open  :    -0.227245
  64 &  55 :  open  :    -0.208616
  64 &  54 :  open  :    -0.192847
  62 &  60 :  open  :    -0.184918
  63 &  60 :  open  :    -0.177723

  Root           Eigenvalue       Energy Change        Residual
-------------------------------------------------------------------
Iteration:    0   Subspace Size:   15
Root: 1:        -0.30850438        -0.30850438         0.01988536  
Root: 2:        -0.29231574        -0.29231574         0.02797542  
Root: 3:        -0.28418926        -0.28418926         0.02499377  
Root: 4:        -0.21606248        -0.21606248         0.02500955  

Iteration:    1   Subspace Size:   19
Root: 1:        -0.30954418        -0.00103980         0.00261379  
Root: 2:        -0.29438083        -0.00206509         0.00618203  
Root: 3:        -0.28598483        -0.00179557         0.00576653  
Root: 4:        -0.21869210        -0.00262962         0.00640517  

Iteration:    2   Subspace Size:   23
Root: 1:        -0.30956442        -0.00002024         0.00035123  
Root: 2:        -0.29446564        -0.00008481         0.00088449  
Root: 3:        -0.28607400        -0.00008917         0.00093876  
Root: 4:        -0.21883998        -0.00014789         0.00144729  

Iteration:    3   Subspace Size:   27
Root: 1:        -0.30956471        -0.00000029         0.00006090  
Root: 2:        -0.29446748        -0.00000184         0.00012680  
Root: 3:        -0.28607634        -0.00000234         0.00015022  
Root: 4:        -0.21884697        -0.00000699         0.00030678  

Iteration:    4   Subspace Size:   31
Root: 1:        -0.30956472        -0.00000001         0.00001261  
Root: 2:        -0.29446751        -0.00000003         0.00002354  
Root: 3:        -0.28607639        -0.00000005         0.00003328  
Root: 4:        -0.21884723        -0.00000026         0.00006326  

Iteration:    5   Subspace Size:   35
Root: 1:        -0.30956472        -0.00000000         0.00000190  
Root: 2:        -0.29446751        -0.00000000         0.00000338  
Root: 3:        -0.28607639        -0.00000000         0.00000527  
Root: 4:        -0.21884724        -0.00000001         0.00000936  

Iteration:    6   Subspace Size:   39
Root: 1:        -0.30956472        -0.00000000         0.00000029  Converged
Root: 2:        -0.29446751        -0.00000000         0.00000050  Converged
Root: 3:        -0.28607639        -0.00000000         0.00000093  Converged
Root: 4:        -0.21884724        -0.00000000         0.00000163  

Iteration:    7   Subspace Size:   40
Root: 1:        -0.30956472        -0.00000000         0.00000029  Converged
Root: 2:        -0.29446751        -0.00000000         0.00000049  Converged
Root: 3:        -0.28607639        -0.00000000         0.00000092  Converged
Root: 4:        -0.21884724        -0.00000000         0.00000029  Converged

 in gcp call
 n=          31
 coors(1) =   -9.83427203942931      -0.896356575788530     
  0.318513606673343     
 coors(2) =   -9.16286056808567        1.03477294493458     
   1.90518281540596     
 elements:            7           6
 gcp_e =   0.000000000000000E+000
 echo:  F
 pbc:  F
 method =pbeh3c              
Davidson converged in 7 iterations
40 sigma vectors were formed

Building Xtilde...

Building Z-vector RHS...

 Generating 2nd functional diffs
Solving CPSCF equations
Using DIIS solver

 Iter         Residual      
------  --------------------
    1      3.367516276047
    2      5.712109471874
    3      0.576808730715
    4      0.053571722258
    5      0.018653070856
    6      0.006832325480
    7      0.003695794046
    8      0.001108671542
    9      0.000356550273
   10      0.000160079216
   11      0.000042925372
   12      0.000027391969
   13      0.000008993549
   14      0.000002640251
   15      0.000000742508

CPSCF converged

Building X...

Computing grad Generating 2nd functional diffs
 Generating 2nd functional diffs
  Root   Mult.   Total Energy (a.u.)   Ex. Energy (a.u.)     Ex. Energy (eV)     Ex. Energy (nm)        Osc. (a.u.)  
-------------------------------------------------------------------------------------------------------------------
     1  singlet       -779.20990225
     2  triplet       -779.13131555          0.07858670          2.13845254        579.78476776          0.00000000
     3  triplet       -779.11621834          0.09368391          2.54926847        486.35215308          0.00000000
     4  singlet       -779.11396448          0.09593777          2.61059909        474.92631596          0.00767030
     5  triplet       -779.10782722          0.10207503          2.77760238        446.37137925          0.00000000
     6  singlet       -779.10651621          0.10338604          2.81327672        440.71107511          0.00828048
     7  singlet       -779.08690987          0.12299237          3.34679224        370.45687842          1.62871894
     8  triplet       -779.04059807          0.16930418          4.60700038        269.12135975          0.00000000

Singlet  1: Largest CI coefficients:
  64  &  64 : closed :   0.992397

Triplet  2: Largest CI coefficients:
  63  &  64 :  open  :  -0.694428
  64  &  63 :  open  :   0.694428
  62  &  64 :  open  :   0.114222
  64  &  62 :  open  :  -0.114222

Triplet  3: Largest CI coefficients:
  62  &  64 :  open  :   0.668148
  64  &  62 :  open  :  -0.668148
  61  &  64 :  open  :  -0.168011
  64  &  61 :  open  :   0.168011
  63  &  64 :  open  :   0.110135
  64  &  63 :  open  :  -0.110135

Singlet  4: Largest CI coefficients:
  62  &  64 :  open  :  -0.643547
  64  &  62 :  open  :  -0.643547
  61  &  64 :  open  :   0.194364
  64  &  61 :  open  :   0.194364
  63  &  64 :  open  :  -0.175599
  64  &  63 :  open  :  -0.175599
  61  &  63 :  open  :  -0.100670
  63  &  61 :  open  :  -0.100670

Triplet  5: Largest CI coefficients:
  61  &  64 :  open  :  -0.655691
  64  &  61 :  open  :   0.655691
  62  &  64 :  open  :  -0.181970
  64  &  62 :  open  :   0.181970
  61  &  63 :  open  :   0.158491
  63  &  61 :  open  :  -0.158491

Singlet  6: Largest CI coefficients:
  61  &  64 :  open  :   0.626029
  64  &  61 :  open  :   0.626029
  63  &  64 :  open  :   0.201409
  64  &  63 :  open  :   0.201409
  61  &  63 :  open  :  -0.164057
  63  &  61 :  open  :  -0.164057
  62  &  64 :  open  :   0.161962
  64  &  62 :  open  :   0.161962

Singlet  7: Largest CI coefficients:
  63  &  64 :  open  :  -0.644558
  64  &  63 :  open  :  -0.644558
  62  &  64 :  open  :   0.221494
  64  &  62 :  open  :   0.221494
  61  &  64 :  open  :   0.148231
  64  &  61 :  open  :   0.148231

Triplet  8: Largest CI coefficients:
  60  &  64 :  open  :   0.681102
  64  &  60 :  open  :  -0.681102
  58  &  64 :  open  :   0.134512
  64  &  58 :  open  :  -0.134512

Singlet state dipole moments:

  Root       Dx         Dy         Dz         |D|  (Debye)
------------------------------------------------------------
     1    -9.7941     1.0491     0.6633     9.8725
     2    -8.2998     1.1062     0.7403     8.4058
     3    -4.5498    -1.5123    -1.5682     5.0445
     4   -13.2830     1.7912     1.3193    13.4680

Triplet state dipole moments:

  Root       Dx         Dy         Dz         |D|  (Debye)
------------------------------------------------------------
     1   -11.7421     1.1323     0.6770    11.8160
     2    -8.4842     1.2366     0.8510     8.6160
     3    -4.1693    -1.6588    -1.6420     4.7781
     4    -0.5571    -0.0613    -0.2669     0.6207

Transition dipole moments between singlet states:

    Transition       Tx         Ty         Tz         |T| (a.u.)
------------------------------------------------------------------
     1 ->    2    -0.3146    -0.1236     0.0755     0.3463
     1 ->    3     0.3015    -0.0673    -0.1572     0.3466
     1 ->    4    -4.4291     0.3942     0.3029     4.4569
     2 ->    3     1.2815    -0.9784    -0.8611     1.8278
     2 ->    4     0.0415    -0.0766    -0.1062     0.1374
     3 ->    4     0.3324    -0.0984    -0.0356     0.3485

Transition dipole moments between triplet states:

    Transition       Tx         Ty         Tz         |T| (a.u.)
------------------------------------------------------------------
     1 ->    2     0.1685    -0.1625    -0.1292     0.2674
     1 ->    3     0.3524    -0.1417    -0.1487     0.4079
     1 ->    4     1.8457    -0.6190    -0.5123     2.0130
     2 ->    3     1.2723    -0.9405    -0.8363     1.7896
     2 ->    4     0.2736     0.0807    -0.0099     0.2854
     3 ->    4     0.2453     0.1825     0.2429     0.3905

Magnetic transition dipole moments and rotational strengths:

 Transition      Lx         Ly         Lz       R(len)     R(vel) (a.u.)
------------------------------------------------------------------------
 1 ->    2     0.2370     0.1534     0.0585     0.0891    -0.0230
 1 ->    3    -0.1416     0.3296     0.4143     0.1300    -0.0369
 1 ->    4    -0.0078     0.5807    -0.5949    -0.0833     0.0264

Electric transition quadrupole moments (Cartesian):

 Transition      Qxy        Qxz        Qyz        Qxx        Qyy        Qzz       norm (a.u.)
----------------------------------------------------------------------------------------------
 1 ->    2    -0.0427    -0.0453     0.0136     0.5860     0.1677    -0.0582     0.6156
 1 ->    3    -0.6451     0.0101     0.2686    -4.5653     0.1703     0.1699     4.6248
 1 ->    4     1.1597     1.3757    -0.6554    20.2103    -0.6299    -0.5833    20.3189


|FINAL Target State Energy: -779.113964477024 a.u.
 Energy calculation finished, energy: -7.791065162E+02

Converting Cartesians to HDLC
 Wolfe conditions fulfilled, increasing trust radius
Testing convergence  in cycle   19
    Energy  7.8765E-05 Target: 5.0000E-04 converged?  yes
  Max step  1.9040E-02 Target: 4.0000E-03 converged?   no
  RMS step  4.2342E-03 Target: 2.6667E-03 converged?   no
  Max grad  6.6965E-04 Target: 1.0000E-03 converged?  yes
  RMS grad  2.5432E-04 Target: 6.6667E-04 converged?  yes
 Predicted step length 1.2211E-02
 Trust radius          5.0000E-01

Converting HDLC to Cartesians
 in gcp call
 n=          31
 coors(1) =   -9.83281182627005      -0.897634072923171     
  0.323585930911494     
 coors(2) =   -9.16173061952618        1.04036708672356     
   1.90195163892232     
 elements:            7           6
 gcp_e =    1.00000000000000     
 echo:  F
 pbc:  F
 method =pbeh3c              
RMSD coordinate change for step 19 is  7.947e-03

**** resetting density ****
Using neutral atomic charges and default spins and spin directions.
Number of unique atoms is: 4 
Atom #1 is unique. Calculating atomic density. 
Atom #2 is unique. Calculating atomic density. 
Atom #7 is unique. Calculating atomic density. 
Atom #20 is unique. Calculating atomic density. 
DFTD Energy:    -0.0201422 hartree
gCP Energy:     0.0501550 hartree
| Total AOs: 314    Total MOs: 296
Setting up the DFT grid...
| time to set the grid = 0.07 s
DFT grid points: 357339 (11527 points/atom)

                      *** Start SCF Iterations ***

 Iter     DIIS Error       Energy change      Electrons        XC Energy           Energy        Time(s)
----------------------------------------------------------------------------------------------------------
Initial temperature is 0.250000
| Skip purify step
|    1     2.0394279532    -784.4504214286   126.0001140756   -63.6186295742    -784.4504214286     1.19  
|    2     0.0863109968     +12.9198940377   126.0000017403   -64.0697693888    -771.5305273909     1.85  
|    3     0.4326234291      +3.3592536782   126.0000056446   -63.3830424007    -768.1712737127     1.84  
|    4     0.0564555915      -3.4627489212   126.0000038409   -63.7268382849    -771.6340226339     1.81  
|    5     0.0403445828      -0.1174401343   126.0000036685   -63.8071420466    -771.7514627683     1.75  
|    6     0.0140058858      -0.0166890670   126.0000040684   -63.8326119647    -771.7681518352     1.69  
|    7     0.0063164042      -0.0046349345   126.0000039736   -63.8022111310    -771.7727867698     1.68  
|    8     0.0020062365      -0.0002781101   126.0000039495   -63.8023572073    -771.7730648798     1.62  
|    9     0.0019302550      -0.0001852307   126.0000039113   -63.8048700312    -771.7732501106     1.85  
|   10     0.0004387239      -0.0000397995   126.0000038771   -63.8069569245    -771.7732899100     1.57  
|   11     0.0000982674      -0.0000104904   126.0000038685   -63.8063695140    -771.7733004005     1.52  
|   12     0.0000427126      -0.0000004759   126.0000038678   -63.8064096137    -771.7733008764     1.48  
----------------------------------------------------------------------------------------------------------
FINAL ENERGY: -771.7733008764 a.u.
Fractional Occupation Entropy: 0.0000000000
Mermin Free Energy:            -771.7733008764
DISPERSION CONTRIBUTION TO ENERGY: -0.0201422083 a.u.
GCP BSSE CORRECTION: 0.0501550385 a.u.
HOMO-LUMO GAP: 2.789 eV
CENTER OF MASS: {-0.010016, -0.313363, 0.323720} ANGS
DIPOLE MOMENT: {-4.785163, 1.981954, 1.599394} (|D| = 5.420699) DEBYE

Running Mulliken population analysis...


  Restricted hh-TDA Parameters
--------------------------------------------
Number of occupied orbitals:            64
Number of virtual orbitals:            232
Number of molecular orbitals:          296
Number of basis functions:             314
Multiplicity of target state:      singlet

 Generating 2nd functional diffs
Reference energy:             -778.8217922339
Number of electrons:           128.0000039298
XC energy:                     -65.1195624914

      Davidson Diagonalization Parameters
-----------------------------------------------
Number of roots to find:                    4
Number of guess vectors:                   15
Maximum subspace size:                    300
Number of vectors to save:                  4
Collapse vectors per root:                  2
Number of CSFs:                          2080
Maximum Davidson iterations:              500
Residual convergence:                 1.0e-06
Orthogonality tolerance:              1.0e-12
Use incremental sigma vectors:             No

Davidson memory usage:  12.89 MB

Guess Vectors:
  64 &  64 : closed :    -0.471776
  64 &  62 :  open  :    -0.381479
  64 &  63 :  open  :    -0.373427
  64 &  61 :  open  :    -0.364638
  62 &  62 : closed :    -0.291181
  63 &  62 :  open  :    -0.283130
  64 &  60 :  open  :    -0.275708
  63 &  63 : closed :    -0.275078
  62 &  61 :  open  :    -0.274341
  63 &  61 :  open  :    -0.266289
  61 &  61 : closed :    -0.257500
  64 &  58 :  open  :    -0.257390
  64 &  56 :  open  :    -0.228490
  64 &  57 :  open  :    -0.228015
  64 &  59 :  open  :    -0.227112

  Root           Eigenvalue       Energy Change        Residual
-------------------------------------------------------------------
Iteration:    0   Subspace Size:   15
Root: 1:        -0.38602902        -0.38602902         0.03554875  
Root: 2:        -0.28910470        -0.28910470         0.03362234  
Root: 3:        -0.28197852        -0.28197852         0.03022367  
Root: 4:        -0.25893419        -0.25893419         0.05029966  

Iteration:    1   Subspace Size:   19
Root: 1:        -0.38808213        -0.00205311         0.00448635  
Root: 2:        -0.29215688        -0.00305218         0.00741910  
Root: 3:        -0.28458761        -0.00260909         0.00803087  
Root: 4:        -0.26479417        -0.00585997         0.01190327  

Iteration:    2   Subspace Size:   23
Root: 1:        -0.38811995        -0.00003782         0.00079036  
Root: 2:        -0.29227197        -0.00011509         0.00141726  
Root: 3:        -0.28474613        -0.00015852         0.00147629  
Root: 4:        -0.26514523        -0.00035106         0.00395066  

Iteration:    3   Subspace Size:   27
Root: 1:        -0.38812097        -0.00000102         0.00011155  
Root: 2:        -0.29227624        -0.00000426         0.00031374  
Root: 3:        -0.28475147        -0.00000534         0.00033982  
Root: 4:        -0.26517333        -0.00002811         0.00074786  

Iteration:    4   Subspace Size:   31
Root: 1:        -0.38812099        -0.00000002         0.00001784  
Root: 2:        -0.29227643        -0.00000019         0.00006850  
Root: 3:        -0.28475172        -0.00000025         0.00008940  
Root: 4:        -0.26517430        -0.00000097         0.00016798  

Iteration:    5   Subspace Size:   35
Root: 1:        -0.38812099        -0.00000000         0.00000248  
Root: 2:        -0.29227644        -0.00000001         0.00001297  
Root: 3:        -0.28475173        -0.00000002         0.00002035  
Root: 4:        -0.26517435        -0.00000005         0.00003596  

Iteration:    6   Subspace Size:   39
Root: 1:        -0.38812099        -0.00000000         0.00000032  Converged
Root: 2:        -0.29227644        -0.00000000         0.00000211  
Root: 3:        -0.28475173        -0.00000000         0.00000352  
Root: 4:        -0.26517435        -0.00000000         0.00000558  

Iteration:    7   Subspace Size:   42
Root: 1:        -0.38812099        -0.00000000         0.00000030  Converged
Root: 2:        -0.29227644        -0.00000000         0.00000036  Converged
Root: 3:        -0.28475173        -0.00000000         0.00000064  Converged
Root: 4:        -0.26517435        -0.00000000         0.00000086  Converged

Davidson converged in 7 iterations
42 sigma vectors were formed

      Davidson Diagonalization Parameters
-----------------------------------------------
Number of roots to find:                    4
Number of guess vectors:                   15
Maximum subspace size:                    300
Number of vectors to save:                  4
Collapse vectors per root:                  2
Number of CSFs:                          2016
Maximum Davidson iterations:              500
Residual convergence:                 1.0e-06
Orthogonality tolerance:              1.0e-12
Use incremental sigma vectors:             No

Davidson memory usage:  12.58 MB

Guess Vectors:
  64 &  62 :  open  :    -0.381479
  64 &  63 :  open  :    -0.373427
  64 &  61 :  open  :    -0.364638
  63 &  62 :  open  :    -0.283130
  64 &  60 :  open  :    -0.275708
  62 &  61 :  open  :    -0.274341
  63 &  61 :  open  :    -0.266289
  64 &  58 :  open  :    -0.257390
  64 &  56 :  open  :    -0.228490
  64 &  57 :  open  :    -0.228015
  64 &  59 :  open  :    -0.227112
  64 &  55 :  open  :    -0.208612
  64 &  54 :  open  :    -0.192858
  62 &  60 :  open  :    -0.185411
  63 &  60 :  open  :    -0.177359

  Root           Eigenvalue       Energy Change        Residual
-------------------------------------------------------------------
Iteration:    0   Subspace Size:   15
Root: 1:        -0.30840269        -0.30840269         0.01983483  
Root: 2:        -0.29243988        -0.29243988         0.02790828  
Root: 3:        -0.28420567        -0.28420567         0.02510206  
Root: 4:        -0.21603900        -0.21603900         0.02501545  

Iteration:    1   Subspace Size:   19
Root: 1:        -0.30943694        -0.00103425         0.00259997  
Root: 2:        -0.29448824        -0.00204836         0.00616134  
Root: 3:        -0.28602526        -0.00181959         0.00583101  
Root: 4:        -0.21867257        -0.00263357         0.00635253  

Iteration:    2   Subspace Size:   23
Root: 1:        -0.30945700        -0.00002006         0.00035012  
Root: 2:        -0.29457187        -0.00008363         0.00088398  
Root: 3:        -0.28611684        -0.00009158         0.00095343  
Root: 4:        -0.21881778        -0.00014521         0.00142769  

Iteration:    3   Subspace Size:   27
Root: 1:        -0.30945729        -0.00000029         0.00006012  
Root: 2:        -0.29457370        -0.00000182         0.00012665  
Root: 3:        -0.28611927        -0.00000243         0.00015209  
Root: 4:        -0.21882456        -0.00000678         0.00030441  

Iteration:    4   Subspace Size:   31
Root: 1:        -0.30945730        -0.00000001         0.00001258  
Root: 2:        -0.29457372        -0.00000003         0.00002335  
Root: 3:        -0.28611932        -0.00000005         0.00003364  
Root: 4:        -0.21882481        -0.00000025         0.00006212  

Iteration:    5   Subspace Size:   35
Root: 1:        -0.30945730        -0.00000000         0.00000187  
Root: 2:        -0.29457372        -0.00000000         0.00000330  
Root: 3:        -0.28611932        -0.00000000         0.00000526  
Root: 4:        -0.21882482        -0.00000001         0.00000937  

Iteration:    6   Subspace Size:   39
Root: 1:        -0.30945730        -0.00000000         0.00000029  Converged
Root: 2:        -0.29457372        -0.00000000         0.00000049  Converged
Root: 3:        -0.28611932        -0.00000000         0.00000094  Converged
Root: 4:        -0.21882482        -0.00000000         0.00000171  

Iteration:    7   Subspace Size:   40
Root: 1:        -0.30945730        -0.00000000         0.00000029  Converged
Root: 2:        -0.29457372        -0.00000000         0.00000048  Converged
Root: 3:        -0.28611932        -0.00000000         0.00000093  Converged
Root: 4:        -0.21882482        -0.00000000         0.00000030  Converged

 in gcp call
 n=          31
 coors(1) =   -9.83281182627005      -0.897634072923171     
  0.323585930911494     
 coors(2) =   -9.16173061952618        1.04036708672356     
   1.90195163892232     
 elements:            7           6
 gcp_e =   0.000000000000000E+000
 echo:  F
 pbc:  F
 method =pbeh3c              
Davidson converged in 7 iterations
40 sigma vectors were formed

Building Xtilde...

Building Z-vector RHS...

 Generating 2nd functional diffs
Solving CPSCF equations
Using DIIS solver

 Iter         Residual      
------  --------------------
    1      3.387757457035
    2      5.744670019495
    3      0.578558637181
    4      0.053929503175
    5      0.018851442632
    6      0.006888958459
    7      0.003739406245
    8      0.001120450319
    9      0.000361635716
   10      0.000164423762
   11      0.000044340613
   12      0.000028038963
   13      0.000009380611
   14      0.000002853809
   15      0.000000895981

CPSCF converged

Building X...

Computing grad Generating 2nd functional diffs
 Generating 2nd functional diffs
  Root   Mult.   Total Energy (a.u.)   Ex. Energy (a.u.)     Ex. Energy (eV)     Ex. Energy (nm)        Osc. (a.u.)  
-------------------------------------------------------------------------------------------------------------------
     1  singlet       -779.20991322
     2  triplet       -779.13124953          0.07866368          2.14054742        579.21735248          0.00000000
     3  triplet       -779.11636596          0.09354726          2.54555007        487.06258954          0.00000000
     4  singlet       -779.11406867          0.09584455          2.60806242        475.38824056          0.00596446
     5  triplet       -779.10791155          0.10200167          2.77560615        446.69241257          0.00000000
     6  singlet       -779.10654397          0.10336925          2.81281997        440.78263772          0.00674693
     7  singlet       -779.08696659          0.12294663          3.34554757        370.59470304          1.63091963
     8  triplet       -779.04061705          0.16929616          4.60678226        269.13410209          0.00000000

Singlet  1: Largest CI coefficients:
  64  &  64 : closed :  -0.992392

Triplet  2: Largest CI coefficients:
  63  &  64 :  open  :  -0.696025
  64  &  63 :  open  :   0.696025
  62  &  64 :  open  :   0.104044
  64  &  62 :  open  :  -0.104044

Triplet  3: Largest CI coefficients:
  62  &  64 :  open  :   0.671075
  64  &  62 :  open  :  -0.671075
  61  &  64 :  open  :  -0.163499
  64  &  61 :  open  :   0.163499
  63  &  64 :  open  :   0.101214
  64  &  63 :  open  :  -0.101214

Singlet  4: Largest CI coefficients:
  62  &  64 :  open  :   0.650528
  64  &  62 :  open  :   0.650528
  61  &  64 :  open  :  -0.192717
  64  &  61 :  open  :  -0.192717
  63  &  64 :  open  :   0.151139
  64  &  63 :  open  :   0.151139

Triplet  5: Largest CI coefficients:
  61  &  64 :  open  :  -0.656808
  64  &  61 :  open  :   0.656808
  62  &  64 :  open  :  -0.177678
  64  &  62 :  open  :   0.177678
  61  &  63 :  open  :   0.161456
  63  &  61 :  open  :  -0.161456

Singlet  6: Largest CI coefficients:
  61  &  64 :  open  :   0.627981
  64  &  61 :  open  :   0.627981
  63  &  64 :  open  :   0.187894
  64  &  63 :  open  :   0.187894
  62  &  64 :  open  :   0.169478
  64  &  62 :  open  :   0.169478
  61  &  63 :  open  :  -0.166795
  63  &  61 :  open  :  -0.166795

Singlet  7: Largest CI coefficients:
  63  &  64 :  open  :   0.654634
  64  &  63 :  open  :   0.654634
  62  &  64 :  open  :  -0.194800
  64  &  62 :  open  :  -0.194800
  61  &  64 :  open  :  -0.141546
  64  &  61 :  open  :  -0.141546

Triplet  8: Largest CI coefficients:
  60  &  64 :  open  :   0.681363
  64  &  60 :  open  :  -0.681363
  58  &  64 :  open  :   0.133899
  64  &  58 :  open  :  -0.133899

Singlet state dipole moments:

  Root       Dx         Dy         Dz         |D|  (Debye)
------------------------------------------------------------
     1    -9.7861     1.0346     0.6852     9.8645
     2    -8.3616     1.1569     0.7899     8.4781
     3    -4.4699    -1.5722    -1.6076     5.0036
     4   -13.2883     1.7807     1.3300    13.4729

Triplet state dipole moments:

  Root       Dx         Dy         Dz         |D|  (Debye)
------------------------------------------------------------
     1   -11.7355     1.1115     0.6816    11.8077
     2    -8.6049     1.3252     0.9338     8.7563
     3    -4.0531    -1.7478    -1.7090     4.7332
     4    -0.5250    -0.0756    -0.2421     0.5830

Transition dipole moments between singlet states:

    Transition       Tx         Ty         Tz         |T| (a.u.)
------------------------------------------------------------------
     1 ->    2    -0.2683    -0.1250     0.0757     0.3055
     1 ->    3    -0.2626     0.0668     0.1565     0.3129
     1 ->    4    -4.4327     0.3920     0.3082     4.4607
     2 ->    3    -1.2632     0.9683     0.8510     1.8048
     2 ->    4     0.0498    -0.0702    -0.1004     0.1322
     3 ->    4    -0.3185     0.0984     0.0366     0.3353

Transition dipole moments between triplet states:

    Transition       Tx         Ty         Tz         |T| (a.u.)
------------------------------------------------------------------
     1 ->    2     0.1670    -0.1541    -0.1207     0.2573
     1 ->    3     0.3675    -0.1551    -0.1614     0.4303
     1 ->    4     1.8476    -0.6171    -0.5167     2.0153
     2 ->    3     1.2396    -0.9199    -0.8165     1.7463
     2 ->    4     0.2384     0.0900    -0.0031     0.2549
     3 ->    4     0.2613     0.1784     0.2403     0.3973

Magnetic transition dipole moments and rotational strengths:

 Transition      Lx         Ly         Lz       R(len)     R(vel) (a.u.)
------------------------------------------------------------------------
 1 ->    2     0.2381     0.1429     0.0619     0.0771    -0.0198
 1 ->    3     0.1390    -0.3353    -0.4118     0.1233    -0.0352
 1 ->    4    -0.0075     0.5752    -0.6021    -0.0731     0.0228

Electric transition quadrupole moments (Cartesian):

 Transition      Qxy        Qxz        Qyz        Qxx        Qyy        Qzz       norm (a.u.)
----------------------------------------------------------------------------------------------
 1 ->    2    -0.0442    -0.0592     0.0199     0.3561     0.1680    -0.0588     0.4054
 1 ->    3     0.6405    -0.0130    -0.2639     4.3776    -0.1687    -0.1714     4.4386
 1 ->    4     1.1668     1.3756    -0.6598    20.2445    -0.6212    -0.5961    20.3536


|FINAL Target State Energy: -779.114068671022 a.u.
 Energy calculation finished, energy: -7.791065440E+02

Converting Cartesians to HDLC
 Wolfe conditions fulfilled, increasing trust radius
Testing convergence  in cycle   20
    Energy  2.7758E-05 Target: 5.0000E-04 converged?  yes
  Max step  4.6894E-03 Target: 4.0000E-03 converged?   no
  RMS step  1.3092E-03 Target: 2.6667E-03 converged?  yes
  Max grad  1.0666E-03 Target: 1.0000E-03 converged?   no
  RMS grad  2.8323E-04 Target: 6.6667E-04 converged?  yes
 Predicted step length 1.5150E-02
 Trust radius          5.0000E-01

Converting HDLC to Cartesians
 in gcp call
 n=          31
 coors(1) =   -9.83322182663306      -0.896674748988552     
  0.329375522350006     
 coors(2) =   -9.15774661742644        1.04744650856347     
   1.89790398762948     
 elements:            7           6
 gcp_e =    1.00000000000000     
 echo:  F
 pbc:  F
 method =pbeh3c              
RMSD coordinate change for step 20 is  8.734e-03
DFTD Energy:    -0.0201415 hartree
gCP Energy:     0.0501571 hartree
| Total AOs: 314    Total MOs: 296
Setting up the DFT grid...
| time to set the grid = 0.07 s
DFT grid points: 357349 (11527 points/atom)

                      *** Start SCF Iterations ***

 Iter     DIIS Error       Energy change      Electrons        XC Energy           Energy        Time(s)
----------------------------------------------------------------------------------------------------------
Initial temperature is 0.250000
| Skip purify step
|    1     0.0036621318    -771.7737730063   126.0002603892   -63.8067085190    -771.7737730063     1.82  
|    2     0.0002922683      +0.0003994359   126.0000030451   -63.8066742942    -771.7733735705     1.54  
|    3     0.0003076525      -0.0000021672   126.0000030352   -63.8067129191    -771.7733757376     1.50  
|    4     0.0000847457      -0.0000022497   126.0000030381   -63.8067572040    -771.7733779873     1.47  
|    5     0.0000654179      -0.0000002005   126.0000030366   -63.8066927252    -771.7733781878     1.45  
|    6     0.0000144437      -0.0000000871   126.0000030371   -63.8067130386    -771.7733782749     1.44  
----------------------------------------------------------------------------------------------------------
FINAL ENERGY: -771.7733782749 a.u.
Fractional Occupation Entropy: 0.0000000000
Mermin Free Energy:            -771.7733782749
DISPERSION CONTRIBUTION TO ENERGY: -0.0201414618 a.u.
GCP BSSE CORRECTION: 0.0501570660 a.u.
HOMO-LUMO GAP: 2.790 eV
CENTER OF MASS: {-0.009469, -0.313366, 0.322031} ANGS
DIPOLE MOMENT: {-4.795558, 1.988287, 1.647205} (|D| = 5.446461) DEBYE

Running Mulliken population analysis...


  Restricted hh-TDA Parameters
--------------------------------------------
Number of occupied orbitals:            64
Number of virtual orbitals:            232
Number of molecular orbitals:          296
Number of basis functions:             314
Multiplicity of target state:      singlet

 Generating 2nd functional diffs
Reference energy:             -778.8218754376
Number of electrons:           128.0000030852
XC energy:                     -65.1198722707

      Davidson Diagonalization Parameters
-----------------------------------------------
Number of roots to find:                    4
Number of guess vectors:                   15
Maximum subspace size:                    300
Number of vectors to save:                  4
Collapse vectors per root:                  2
Number of CSFs:                          2080
Maximum Davidson iterations:              500
Residual convergence:                 1.0e-06
Orthogonality tolerance:              1.0e-12
Use incremental sigma vectors:             No

Davidson memory usage:  12.89 MB

Guess Vectors:
  64 &  64 : closed :    -0.471739
  64 &  62 :  open  :    -0.381648
  64 &  63 :  open  :    -0.373039
  64 &  61 :  open  :    -0.364634
  62 &  62 : closed :    -0.291558
  63 &  62 :  open  :    -0.282948
  64 &  60 :  open  :    -0.275704
  62 &  61 :  open  :    -0.274543
  63 &  63 : closed :    -0.274339
  63 &  61 :  open  :    -0.265934
  61 &  61 : closed :    -0.257528
  64 &  58 :  open  :    -0.257478
  64 &  56 :  open  :    -0.228708
  64 &  57 :  open  :    -0.228001
  64 &  59 :  open  :    -0.226892

  Root           Eigenvalue       Energy Change        Residual
-------------------------------------------------------------------
Iteration:    0   Subspace Size:   15
Root: 1:        -0.38595382        -0.38595382         0.03554979  
Root: 2:        -0.28893016        -0.28893016         0.03358513  
Root: 3:        -0.28186287        -0.28186287         0.03023086  
Root: 4:        -0.25891034        -0.25891034         0.05036793  

Iteration:    1   Subspace Size:   19
Root: 1:        -0.38800682        -0.00205300         0.00449348  
Root: 2:        -0.29197839        -0.00304822         0.00746483  
Root: 3:        -0.28447063        -0.00260777         0.00805524  
Root: 4:        -0.26478930        -0.00587896         0.01189653  

Iteration:    2   Subspace Size:   23
Root: 1:        -0.38804473        -0.00003792         0.00079315  
Root: 2:        -0.29209516        -0.00011677         0.00143918  
Root: 3:        -0.28462899        -0.00015836         0.00149157  
Root: 4:        -0.26514020        -0.00035089         0.00395251  

Iteration:    3   Subspace Size:   27
Root: 1:        -0.38804576        -0.00000102         0.00011269  
Root: 2:        -0.29209956        -0.00000440         0.00031901  
Root: 3:        -0.28463446        -0.00000546         0.00034169  
Root: 4:        -0.26516803        -0.00002784         0.00074245  

Iteration:    4   Subspace Size:   31
Root: 1:        -0.38804578        -0.00000002         0.00001808  
Root: 2:        -0.29209976        -0.00000020         0.00006950  
Root: 3:        -0.28463471        -0.00000025         0.00009004  
Root: 4:        -0.26516899        -0.00000095         0.00016767  

Iteration:    5   Subspace Size:   35
Root: 1:        -0.38804578        -0.00000000         0.00000254  
Root: 2:        -0.29209977        -0.00000001         0.00001322  
Root: 3:        -0.28463472        -0.00000002         0.00002058  
Root: 4:        -0.26516904        -0.00000005         0.00003617  

Iteration:    6   Subspace Size:   39
Root: 1:        -0.38804578        -0.00000000         0.00000033  Converged
Root: 2:        -0.29209977        -0.00000000         0.00000216  
Root: 3:        -0.28463472        -0.00000000         0.00000357  
Root: 4:        -0.26516904        -0.00000000         0.00000553  

Iteration:    7   Subspace Size:   42
Root: 1:        -0.38804578        -0.00000000         0.00000031  Converged
Root: 2:        -0.29209977        -0.00000000         0.00000037  Converged
Root: 3:        -0.28463472        -0.00000000         0.00000065  Converged
Root: 4:        -0.26516904        -0.00000000         0.00000087  Converged

Davidson converged in 7 iterations
42 sigma vectors were formed

      Davidson Diagonalization Parameters
-----------------------------------------------
Number of roots to find:                    4
Number of guess vectors:                   15
Maximum subspace size:                    300
Number of vectors to save:                  4
Collapse vectors per root:                  2
Number of CSFs:                          2016
Maximum Davidson iterations:              500
Residual convergence:                 1.0e-06
Orthogonality tolerance:              1.0e-12
Use incremental sigma vectors:             No

Davidson memory usage:  12.58 MB

Guess Vectors:
  64 &  62 :  open  :    -0.381648
  64 &  63 :  open  :    -0.373039
  64 &  61 :  open  :    -0.364634
  63 &  62 :  open  :    -0.282948
  64 &  60 :  open  :    -0.275704
  62 &  61 :  open  :    -0.274543
  63 &  61 :  open  :    -0.265934
  64 &  58 :  open  :    -0.257478
  64 &  56 :  open  :    -0.228708
  64 &  57 :  open  :    -0.228001
  64 &  59 :  open  :    -0.226892
  64 &  55 :  open  :    -0.208652
  64 &  54 :  open  :    -0.192940
  62 &  60 :  open  :    -0.185613
  63 &  60 :  open  :    -0.177003

  Root           Eigenvalue       Energy Change        Residual
-------------------------------------------------------------------
Iteration:    0   Subspace Size:   15
Root: 1:        -0.30835143        -0.30835143         0.01983238  
Root: 2:        -0.29227043        -0.29227043         0.02795993  
Root: 3:        -0.28416940        -0.28416940         0.02508837  
Root: 4:        -0.21601431        -0.21601431         0.02501741  

Iteration:    1   Subspace Size:   19
Root: 1:        -0.30938571        -0.00103429         0.00261424  
Root: 2:        -0.29432731        -0.00205689         0.00620497  
Root: 3:        -0.28598544        -0.00181604         0.00584790  
Root: 4:        -0.21865126        -0.00263695         0.00630211  

Iteration:    2   Subspace Size:   23
Root: 1:        -0.30940603        -0.00002032         0.00035430  
Root: 2:        -0.29441188        -0.00008457         0.00089932  
Root: 3:        -0.28607715        -0.00009170         0.00096190  
Root: 4:        -0.21879334        -0.00014208         0.00142439  

Iteration:    3   Subspace Size:   27
Root: 1:        -0.30940633        -0.00000030         0.00005996  
Root: 2:        -0.29441377        -0.00000188         0.00012607  
Root: 3:        -0.28607963        -0.00000249         0.00015158  
Root: 4:        -0.21880006        -0.00000671         0.00030379  

Iteration:    4   Subspace Size:   31
Root: 1:        -0.30940634        -0.00000001         0.00001280  
Root: 2:        -0.29441379        -0.00000003         0.00002296  
Root: 3:        -0.28607968        -0.00000005         0.00003276  
Root: 4:        -0.21880031        -0.00000025         0.00006207  

Iteration:    5   Subspace Size:   35
Root: 1:        -0.30940634        -0.00000000         0.00000184  
Root: 2:        -0.29441380        -0.00000000         0.00000312  
Root: 3:        -0.28607968        -0.00000000         0.00000504  
Root: 4:        -0.21880032        -0.00000001         0.00001001  

Iteration:    6   Subspace Size:   39
Root: 1:        -0.30940634        -0.00000000         0.00000028  Converged
Root: 2:        -0.29441380        -0.00000000         0.00000046  Converged
Root: 3:        -0.28607968        -0.00000000         0.00000090  Converged
Root: 4:        -0.21880032        -0.00000000         0.00000192  

Iteration:    7   Subspace Size:   40
Root: 1:        -0.30940634        -0.00000000         0.00000028  Converged
Root: 2:        -0.29441380        -0.00000000         0.00000044  Converged
Root: 3:        -0.28607968        -0.00000000         0.00000089  Converged
Root: 4:        -0.21880032        -0.00000000         0.00000032  Converged

 in gcp call
 n=          31
 coors(1) =   -9.83322182663306      -0.896674748988552     
  0.329375522350006     
 coors(2) =   -9.15774661742644        1.04744650856347     
   1.89790398762948     
 elements:            7           6
 gcp_e =   0.000000000000000E+000
 echo:  F
 pbc:  F
 method =pbeh3c              
Davidson converged in 7 iterations
40 sigma vectors were formed

Building Xtilde...

Building Z-vector RHS...

 Generating 2nd functional diffs
Solving CPSCF equations
Using DIIS solver

 Iter         Residual      
------  --------------------
    1      3.374182536708
    2      5.726080524529
    3      0.577009590549
    4      0.053817575003
    5      0.018728610924
    6      0.006845643849
    7      0.003701890676
    8      0.001112335535
    9      0.000356882925
   10      0.000160919867
   11      0.000043349185
   12      0.000027526297
   13      0.000009152242
   14      0.000002715493
   15      0.000000796442

CPSCF converged

Building X...

Computing grad Generating 2nd functional diffs
 Generating 2nd functional diffs
  Root   Mult.   Total Energy (a.u.)   Ex. Energy (a.u.)     Ex. Energy (eV)     Ex. Energy (nm)        Osc. (a.u.)  
-------------------------------------------------------------------------------------------------------------------
     1  singlet       -779.20992121
     2  triplet       -779.13128178          0.07863944          2.13988765        579.39593470          0.00000000
     3  triplet       -779.11628923          0.09363198          2.54785543        486.62188265          0.00000000
     4  singlet       -779.11397521          0.09594601          2.61082324        474.88554135          0.00462590
     5  triplet       -779.10795512          0.10196609          2.77463810        446.84826012          0.00000000
     6  singlet       -779.10651016          0.10341105          2.81395743        440.60446394          0.00557178
     7  singlet       -779.08704448          0.12287674          3.34364558        370.80551023          1.63577135
     8  triplet       -779.04067576          0.16924546          4.60540248        269.21473445          0.00000000

Singlet  1: Largest CI coefficients:
  64  &  64 : closed :   0.992384

Triplet  2: Largest CI coefficients:
  63  &  64 :  open  :   0.698047
  64  &  63 :  open  :  -0.698047

Triplet  3: Largest CI coefficients:
  62  &  64 :  open  :  -0.672922
  64  &  62 :  open  :   0.672922
  61  &  64 :  open  :   0.163297
  64  &  61 :  open  :  -0.163297

Singlet  4: Largest CI coefficients:
  62  &  64 :  open  :  -0.655494
  64  &  62 :  open  :  -0.655494
  61  &  64 :  open  :   0.196856
  64  &  61 :  open  :   0.196856
  63  &  64 :  open  :  -0.119299
  64  &  63 :  open  :  -0.119299
  61  &  63 :  open  :  -0.103085
  63  &  61 :  open  :  -0.103085

Triplet  5: Largest CI coefficients:
  61  &  64 :  open  :   0.656654
  64  &  61 :  open  :  -0.656654
  62  &  64 :  open  :   0.178353
  64  &  62 :  open  :  -0.178353
  61  &  63 :  open  :  -0.162989
  63  &  61 :  open  :   0.162989

Singlet  6: Largest CI coefficients:
  61  &  64 :  open  :  -0.627728
  64  &  61 :  open  :  -0.627728
  62  &  64 :  open  :  -0.184305
  64  &  62 :  open  :  -0.184305
  63  &  64 :  open  :  -0.174706
  64  &  63 :  open  :  -0.174706
  61  &  63 :  open  :   0.167481
  63  &  61 :  open  :   0.167481

Singlet  7: Largest CI coefficients:
  63  &  64 :  open  :  -0.664549
  64  &  63 :  open  :  -0.664549
  62  &  64 :  open  :   0.162399
  64  &  62 :  open  :   0.162399
  61  &  64 :  open  :   0.135699
  64  &  61 :  open  :   0.135699

Triplet  8: Largest CI coefficients:
  60  &  64 :  open  :  -0.681311
  64  &  60 :  open  :   0.681311
  58  &  64 :  open  :  -0.135379
  64  &  58 :  open  :   0.135379

Singlet state dipole moments:

  Root       Dx         Dy         Dz         |D|  (Debye)
------------------------------------------------------------
     1    -9.7927     1.0279     0.7036     9.8716
     2    -8.2781     1.0926     0.7371     8.3824
     3    -4.5459    -1.5140    -1.5449     5.0343
     4   -13.3014     1.7755     1.3391    13.4860

Triplet state dipole moments:

  Root       Dx         Dy         Dz         |D|  (Debye)
------------------------------------------------------------
     1   -11.7355     1.0957     0.6858    11.8064
     2    -8.5968     1.3154     0.9281     8.7463
     3    -4.0707    -1.7369    -1.6896     4.7373
     4    -0.5500    -0.0759    -0.2180     0.5965

Transition dipole moments between singlet states:

    Transition       Tx         Ty         Tz         |T| (a.u.)
------------------------------------------------------------------
     1 ->    2    -0.2256    -0.1268     0.0731     0.2689
     1 ->    3    -0.2282     0.0636     0.1571     0.2843
     1 ->    4    -4.4401     0.3941     0.3148     4.4686
     2 ->    3    -1.2800     0.9813     0.8610     1.8283
     2 ->    4     0.0609    -0.0646    -0.0946     0.1297
     3 ->    4    -0.2992     0.0945     0.0331     0.3155

Transition dipole moments between triplet states:

    Transition       Tx         Ty         Tz         |T| (a.u.)
------------------------------------------------------------------
     1 ->    2     0.1704    -0.1462    -0.1134     0.2515
     1 ->    3     0.3708    -0.1628    -0.1690     0.4388
     1 ->    4     1.8528    -0.6180    -0.5224     2.0218
     2 ->    3     1.2427    -0.9223    -0.8166     1.7498
     2 ->    4     0.2079     0.1032     0.0086     0.2322
     3 ->    4     0.2753     0.1718     0.2366     0.4016

Magnetic transition dipole moments and rotational strengths:

 Transition      Lx         Ly         Lz       R(len)     R(vel) (a.u.)
------------------------------------------------------------------------
 1 ->    2     0.2360     0.1420     0.0732     0.0659    -0.0170
 1 ->    3     0.1428    -0.3387    -0.4069     0.1181    -0.0337
 1 ->    4    -0.0076     0.5669    -0.6034    -0.0672     0.0206

Electric transition quadrupole moments (Cartesian):

 Transition      Qxy        Qxz        Qyz        Qxx        Qyy        Qzz       norm (a.u.)
----------------------------------------------------------------------------------------------
 1 ->    2    -0.0582    -0.0688     0.0317     0.0604     0.1735    -0.0575     0.2149
 1 ->    3     0.6386    -0.0165    -0.2586     4.1829    -0.1617    -0.1738     4.2459
 1 ->    4     1.1801     1.3782    -0.6673    20.2873    -0.6192    -0.6087    20.3977


|FINAL Target State Energy: -779.113975208079 a.u.
 Energy calculation finished, energy: -7.791065102E+02

Converting Cartesians to HDLC
Testing convergence  in cycle   21
    Energy  3.3806E-05 Target: 5.0000E-04 converged?  yes
  Max step  4.4370E-03 Target: 4.0000E-03 converged?   no
  RMS step  1.6242E-03 Target: 2.6667E-03 converged?  yes
  Max grad  8.9901E-04 Target: 1.0000E-03 converged?  yes
  RMS grad  2.9048E-04 Target: 6.6667E-04 converged?  yes
 Predicted step length 3.0051E-02
 Trust radius          5.0000E-01

Converting HDLC to Cartesians
 in gcp call
 n=          31
 coors(1) =   -9.83561254013981      -0.897450331036149     
  0.334792946534856     
 coors(2) =   -9.15659620905390        1.06120998247604     
   1.88376525876746     
 elements:            7           6
 gcp_e =    1.00000000000000     
 echo:  F
 pbc:  F
 method =pbeh3c              
RMSD coordinate change for step 21 is  1.443e-02
DFTD Energy:    -0.0201386 hartree
gCP Energy:     0.0501379 hartree
| Total AOs: 314    Total MOs: 296
Setting up the DFT grid...
| time to set the grid = 0.07 s
DFT grid points: 357357 (11527 points/atom)

                      *** Start SCF Iterations ***

 Iter     DIIS Error       Energy change      Electrons        XC Energy           Energy        Time(s)
----------------------------------------------------------------------------------------------------------
Initial temperature is 0.250000
| Skip purify step
|    1     0.0088115353    -771.7730811194   125.9987276408   -63.8063680971    -771.7730811194     1.83  
|    2     0.0007178573      -0.0002533537   126.0000046443   -63.8070789724    -771.7733344731     1.58  
|    3     0.0006980679      -0.0000123425   126.0000046307   -63.8063106593    -771.7733468155     1.53  
|    4     0.0003019713      -0.0000038726   126.0000046212   -63.8069034943    -771.7733506882     1.50  
|    5     0.0000451411      -0.0000011107   126.0000046230   -63.8067942617    -771.7733517988     1.47  
----------------------------------------------------------------------------------------------------------
FINAL ENERGY: -771.7733517988 a.u.
Fractional Occupation Entropy: 0.0000000000
Mermin Free Energy:            -771.7733517988
DISPERSION CONTRIBUTION TO ENERGY: -0.0201386297 a.u.
GCP BSSE CORRECTION: 0.0501379065 a.u.
HOMO-LUMO GAP: 2.793 eV
CENTER OF MASS: {-0.009027, -0.312957, 0.320635} ANGS
DIPOLE MOMENT: {-4.772589, 1.980767, 1.684075} (|D| = 5.434810) DEBYE

Running Mulliken population analysis...


  Restricted hh-TDA Parameters
--------------------------------------------
Number of occupied orbitals:            64
Number of virtual orbitals:            232
Number of molecular orbitals:          296
Number of basis functions:             314
Multiplicity of target state:      singlet

 Generating 2nd functional diffs
Reference energy:             -778.8218599971
Number of electrons:           128.0000046970
XC energy:                     -65.1199551753

      Davidson Diagonalization Parameters
-----------------------------------------------
Number of roots to find:                    4
Number of guess vectors:                   15
Maximum subspace size:                    300
Number of vectors to save:                  4
Collapse vectors per root:                  2
Number of CSFs:                          2080
Maximum Davidson iterations:              500
Residual convergence:                 1.0e-06
Orthogonality tolerance:              1.0e-12
Use incremental sigma vectors:             No

Davidson memory usage:  12.89 MB

Guess Vectors:
  64 &  64 : closed :    -0.471663
  64 &  62 :  open  :    -0.382334
  64 &  63 :  open  :    -0.372493
  64 &  61 :  open  :    -0.364727
  62 &  62 : closed :    -0.293004
  63 &  62 :  open  :    -0.283164
  64 &  60 :  open  :    -0.275604
  62 &  61 :  open  :    -0.275398
  63 &  63 : closed :    -0.273324
  63 &  61 :  open  :    -0.265558
  61 &  61 : closed :    -0.257792
  64 &  58 :  open  :    -0.257447
  64 &  56 :  open  :    -0.229006
  64 &  57 :  open  :    -0.228045
  64 &  59 :  open  :    -0.226491

  Root           Eigenvalue       Energy Change        Residual
-------------------------------------------------------------------
Iteration:    0   Subspace Size:   15
Root: 1:        -0.38583522        -0.38583522         0.03554037  
Root: 2:        -0.28907209        -0.28907209         0.03357563  
Root: 3:        -0.28191178        -0.28191178         0.03012823  
Root: 4:        -0.25887796        -0.25887796         0.05049722  

Iteration:    1   Subspace Size:   19
Root: 1:        -0.38788752        -0.00205230         0.00448253  
Root: 2:        -0.29212055        -0.00304846         0.00750904  
Root: 3:        -0.28450829        -0.00259652         0.00806296  
Root: 4:        -0.26479498        -0.00591703         0.01184396  

Iteration:    2   Subspace Size:   23
Root: 1:        -0.38792521        -0.00003769         0.00079358  
Root: 2:        -0.29223804        -0.00011749         0.00145762  
Root: 3:        -0.28466698        -0.00015869         0.00150080  
Root: 4:        -0.26514347        -0.00034849         0.00394884  

Iteration:    3   Subspace Size:   27
Root: 1:        -0.38792623        -0.00000102         0.00011431  
Root: 2:        -0.29224253        -0.00000449         0.00032116  
Root: 3:        -0.28467253        -0.00000556         0.00033914  
Root: 4:        -0.26517094        -0.00002747         0.00073457  

Iteration:    4   Subspace Size:   31
Root: 1:        -0.38792625        -0.00000002         0.00001831  
Root: 2:        -0.29224274        -0.00000020         0.00006986  
Root: 3:        -0.28467278        -0.00000025         0.00008906  
Root: 4:        -0.26517188        -0.00000093         0.00016740  

Iteration:    5   Subspace Size:   35
Root: 1:        -0.38792625        -0.00000000         0.00000261  
Root: 2:        -0.29224274        -0.00000001         0.00001321  
Root: 3:        -0.28467280        -0.00000001         0.00002070  
Root: 4:        -0.26517193        -0.00000005         0.00003629  

Iteration:    6   Subspace Size:   39
Root: 1:        -0.38792625        -0.00000000         0.00000033  Converged
Root: 2:        -0.29224274        -0.00000000         0.00000215  
Root: 3:        -0.28467280        -0.00000000         0.00000359  
Root: 4:        -0.26517193        -0.00000000         0.00000543  

Iteration:    7   Subspace Size:   42
Root: 1:        -0.38792625        -0.00000000         0.00000031  Converged
Root: 2:        -0.29224274        -0.00000000         0.00000036  Converged
Root: 3:        -0.28467280        -0.00000000         0.00000066  Converged
Root: 4:        -0.26517193        -0.00000000         0.00000086  Converged

Davidson converged in 7 iterations
42 sigma vectors were formed

      Davidson Diagonalization Parameters
-----------------------------------------------
Number of roots to find:                    4
Number of guess vectors:                   15
Maximum subspace size:                    300
Number of vectors to save:                  4
Collapse vectors per root:                  2
Number of CSFs:                          2016
Maximum Davidson iterations:              500
Residual convergence:                 1.0e-06
Orthogonality tolerance:              1.0e-12
Use incremental sigma vectors:             No

Davidson memory usage:  12.58 MB

Guess Vectors:
  64 &  62 :  open  :    -0.382334
  64 &  63 :  open  :    -0.372493
  64 &  61 :  open  :    -0.364727
  63 &  62 :  open  :    -0.283164
  64 &  60 :  open  :    -0.275604
  62 &  61 :  open  :    -0.275398
  63 &  61 :  open  :    -0.265558
  64 &  58 :  open  :    -0.257447
  64 &  56 :  open  :    -0.229006
  64 &  57 :  open  :    -0.228045
  64 &  59 :  open  :    -0.226491
  64 &  55 :  open  :    -0.208690
  64 &  54 :  open  :    -0.193058
  62 &  60 :  open  :    -0.186274
  63 &  60 :  open  :    -0.176434

  Root           Eigenvalue       Energy Change        Residual
-------------------------------------------------------------------
Iteration:    0   Subspace Size:   15
Root: 1:        -0.30829012        -0.30829012         0.01980311  
Root: 2:        -0.29245944        -0.29245944         0.02790802  
Root: 3:        -0.28430985        -0.28430985         0.02515944  
Root: 4:        -0.21590622        -0.21590622         0.02507328  

Iteration:    1   Subspace Size:   19
Root: 1:        -0.30932142        -0.00103131         0.00259825  
Root: 2:        -0.29450014        -0.00204071         0.00619856  
Root: 3:        -0.28614306        -0.00183321         0.00591288  
Root: 4:        -0.21856191        -0.00265569         0.00623806  

Iteration:    2   Subspace Size:   23
Root: 1:        -0.30934156        -0.00002014         0.00035330  
Root: 2:        -0.29458380        -0.00008365         0.00090401  
Root: 3:        -0.28623711        -0.00009405         0.00097973  
Root: 4:        -0.21870043        -0.00013852         0.00140772  

Iteration:    3   Subspace Size:   27
Root: 1:        -0.30934186        -0.00000030         0.00005769  
Root: 2:        -0.29458568        -0.00000189         0.00012328  
Root: 3:        -0.28623971        -0.00000260         0.00015220  
Root: 4:        -0.21870693        -0.00000650         0.00030393  

Iteration:    4   Subspace Size:   31
Root: 1:        -0.30934186        -0.00000001         0.00001263  
Root: 2:        -0.29458571        -0.00000003         0.00002132  
Root: 3:        -0.28623976        -0.00000005         0.00003149  
Root: 4:        -0.21870718        -0.00000025         0.00006467  

Iteration:    5   Subspace Size:   35
Root: 1:        -0.30934186        -0.00000000         0.00000170  
Root: 2:        -0.29458571        -0.00000000         0.00000270  
Root: 3:        -0.28623976        -0.00000000         0.00000473  
Root: 4:        -0.21870719        -0.00000001         0.00001143  

Iteration:    6   Subspace Size:   39
Root: 1:        -0.30934186        -0.00000000         0.00000026  Converged
Root: 2:        -0.29458571        -0.00000000         0.00000039  Converged
Root: 3:        -0.28623976        -0.00000000         0.00000081  Converged
Root: 4:        -0.21870719        -0.00000000         0.00000213  

Iteration:    7   Subspace Size:   40
Root: 1:        -0.30934186        -0.00000000         0.00000026  Converged
Root: 2:        -0.29458571        -0.00000000         0.00000037  Converged
Root: 3:        -0.28623976        -0.00000000         0.00000081  Converged
Root: 4:        -0.21870719        -0.00000000         0.00000040  Converged

 in gcp call
 n=          31
 coors(1) =   -9.83561254013981      -0.897450331036149     
  0.334792946534856     
 coors(2) =   -9.15659620905390        1.06120998247604     
   1.88376525876746     
 elements:            7           6
 gcp_e =   0.000000000000000E+000
 echo:  F
 pbc:  F
 method =pbeh3c              
Davidson converged in 7 iterations
40 sigma vectors were formed

Building Xtilde...

Building Z-vector RHS...

 Generating 2nd functional diffs
Solving CPSCF equations
Using DIIS solver

 Iter         Residual      
------  --------------------
    1      3.388559942010
    2      5.749497954809
    3      0.576023004206
    4      0.054207176438
    5      0.018910370322
    6      0.006838677383
    7      0.003716210725
    8      0.001119664244
    9      0.000359942146
   10      0.000163117547
   11      0.000043968203
   12      0.000027866406
   13      0.000009225749
   14      0.000002727899
   15      0.000000806318

CPSCF converged

Building X...

Computing grad Generating 2nd functional diffs
 Generating 2nd functional diffs
  Root   Mult.   Total Energy (a.u.)   Ex. Energy (a.u.)     Ex. Energy (eV)     Ex. Energy (nm)        Osc. (a.u.)  
-------------------------------------------------------------------------------------------------------------------
     1  singlet       -779.20978625
     2  triplet       -779.13120186          0.07858439          2.13838969        579.80180627          0.00000000
     3  triplet       -779.11644570          0.09334055          2.53992506        488.14125441          0.00000000
     4  singlet       -779.11410274          0.09568351          2.60368031        476.18834102          0.00278473
[truncated: 91,649 more chars]
