# Supplementary material for: Photovermellogens: Minimalistic Pyridinium-Based Acylhydrazones with Photoswitchable Basicity for Operation in Aqueous Media
Source: J Org Chem. 2026 May 4;91(19):6559–65. doi: 10.1021/acs.joc.5c02962 (PMC13185115; doi:10.1021/acs.joc.5c02962)
Supplement: Supplementary file 3 [file jo5c02962_si_003.zip › meci/pa/refF.out]

| Startfile from command line: tc.inp


|       ***********************************************************
|       *                 TeraChem v1.9-2023.07-dev               *
|       *                   Development Version                   *
|       *           Chemistry at the Speed of Graphics!           *
|       ***********************************************************
|       * This program may only be used in connection with        *
|       * a valid license from PetaChem, LLC. Use of this program *
|       * or results thereof indicates acceptance of all terms    *
|       * and conditions stated in the license and that a valid   *
|       * license agreement between the user and PetaChem, LLC    *
|       * exists. PetaChem, LLC does not warrant the correctness  *
|       * of results or their suitability for any purpose.        *
|       * Please email bugs, suggestions, and comments to         *
|       *                  help@petachem.com                      *
|       *                                                         *
|       ***********************************************************


|       ***********************************************************
|       *  Compiled by pisteinbach  Thu 27 Mar 2025 01:00:35 PM CET  *
|       *  Supported architecture SMs: 89 86 75                   *
|       *  Build cuda_11.8.r11.8/compiler.31833905_0              *
|       *  Git Version: d77d3eebd7eb45d4c3711b706ca3c5694cd0c5a9  *
|       ***********************************************************


| Job started   Wed Oct  1 16:36:39 2025
| On gpunode-10 (available memory: 443010 MB)

| ######################################### RUNTIME INFO ##########################################
| terachem  tc.inp 

|  NVRM version: NVIDIA UNIX x86_64 Kernel Module  550.127.08  Fri Oct 25 22:14:46 UTC 2024
|  GCC version:  gcc version 9.4.0 (Ubuntu 9.4.0-1ubuntu1~20.04.2) 

|  	linux-vdso.so.1 (0x00007ffcb4df9000)
|  	libdftd4.so.3 => /mnt/group-bin/dftd4/3.5.0/lib/x86_64-linux-gnu/libdftd4.so.3 (0x00001469524ea000)
|  	libm.so.6 => /lib/x86_64-linux-gnu/libm.so.6 (0x0000146952390000)
|  	libthcbox.so.1 => /mnt/group-bin/terachem/dev-03-2025/lib/libthcbox.so.1 (0x0000146950ec2000)
|  	libnvToolsExt.so.1 => /mnt/group-lib/nvidia-hpc-sdk/Linux_x86_64/24.7/cuda/11.8/lib64/libnvToolsExt.so.1 (0x0000146950cb8000)
|  	libgpubox.so.1 => /mnt/group-bin/terachem/dev-03-2025/lib/libgpubox.so.1 (0x0000146950c9f000)
|  	libcpubox.so.1 => /mnt/group-bin/terachem/dev-03-2025/lib/libcpubox.so.1 (0x0000146950c99000)
|  	libtensorbox.so.1 => /mnt/group-bin/terachem/dev-03-2025/lib/libtensorbox.so.1 (0x0000146950c7a000)
|  	libiobox.so.1 => /mnt/group-bin/terachem/dev-03-2025/lib/libiobox.so.1 (0x0000146950c62000)
|  	libintbox.so.1 => /mnt/group-bin/terachem/dev-03-2025/lib/libintbox.so.1 (0x00001469156fb000)
|  	libatmx2cbox.so.1 => /mnt/group-bin/terachem/dev-03-2025/lib/libatmx2cbox.so.1 (0x0000146915624000)
|  	libperiodicbox.so.1 => /mnt/group-bin/terachem/dev-03-2025/lib/libperiodicbox.so.1 (0x00001469039d2000)
|  	libsqmbox.so.1 => /mnt/group-bin/terachem/dev-03-2025/lib/libsqmbox.so.1 (0x000014690366e000)
|  	libgridbox.so.1 => /mnt/group-bin/terachem/dev-03-2025/lib/libgridbox.so.1 (0x0000146901e68000)
|  	libdftbox.so.1 => /mnt/group-bin/terachem/dev-03-2025/lib/libdftbox.so.1 (0x0000146901d78000)
|  	libcibox.so.1 => /mnt/group-bin/terachem/dev-03-2025/lib/libcibox.so.1 (0x000014690192b000)
|  	libccbox.so.1 => /mnt/group-bin/terachem/dev-03-2025/lib/libccbox.so.1 (0x00001469015ea000)
|  	libsimbox.so.1 => /mnt/group-bin/terachem/dev-03-2025/lib/libsimbox.so.1 (0x00001469015c4000)
|  	liboptbox.so.1 => /mnt/group-bin/terachem/dev-03-2025/lib/liboptbox.so.1 (0x000014690158a000)
|  	libssl.so.1.1 => /lib/x86_64-linux-gnu/libssl.so.1.1 (0x00001469014f7000)
|  	libcrypto.so.1.1 => /lib/x86_64-linux-gnu/libcrypto.so.1.1 (0x000014690121e000)
|  	libifcore.so.5 => /mnt/group-lib/intel_oneAPI/compiler/2024.0/lib/libifcore.so.5 (0x00001469010de000)
|  	libcuda.so.1 => /lib/x86_64-linux-gnu/libcuda.so.1 (0x00001468ff512000)
|  	libcudart.so.11.0 => /mnt/group-bin/terachem/dev-03-2025/lib/libcudart.so.11.0 (0x00001468ff26b000)
|  	libcublas.so.11 => /mnt/group-bin/terachem/dev-03-2025/lib/libcublas.so.11 (0x00001468f960d000)
|  	libcufft.so.10 => /mnt/group-bin/terachem/dev-03-2025/lib/libcufft.so.10 (0x00001468e8732000)
|  	libcusparse.so.11 => /mnt/group-bin/terachem/dev-03-2025/lib/libcusparse.so.11 (0x00001468d7a38000)
|  	libcusolver.so.11 => /mnt/group-bin/terachem/dev-03-2025/lib/libcusolver.so.11 (0x00001468c5780000)
|  	libiomp5.so => /mnt/group-lib/intel_oneAPI/compiler/2024.0/lib/libiomp5.so (0x00001468c5339000)
|  	libdl.so.2 => /lib/x86_64-linux-gnu/libdl.so.2 (0x00001468c5333000)
|  	libpthread.so.0 => /lib/x86_64-linux-gnu/libpthread.so.0 (0x00001468c5310000)
|  	libstdc++.so.6 => /lib/x86_64-linux-gnu/libstdc++.so.6 (0x00001468c512e000)
|  	libcilkrts.so.5 => /mnt/group-bin/terachem/dev-03-2025/lib/libcilkrts.so.5 (0x00001468c4eef000)
|  	libgcc_s.so.1 => /lib/x86_64-linux-gnu/libgcc_s.so.1 (0x00001468c4ed4000)
|  	libc.so.6 => /lib/x86_64-linux-gnu/libc.so.6 (0x00001468c4ce2000)
|  	/lib64/ld-linux-x86-64.so.2 (0x00001469525c4000)
|  	libmkl_intel_ilp64.so.2 => /mnt/group-lib/intel_oneAPI/mkl/2023.2.0/lib/intel64/libmkl_intel_ilp64.so.2 (0x00001468c3b55000)
|  	libmkl_intel_thread.so.2 => /mnt/group-lib/intel_oneAPI/mkl/2023.2.0/lib/intel64/libmkl_intel_thread.so.2 (0x00001468c0529000)
|  	libmkl_core.so.2 => /mnt/group-lib/intel_oneAPI/mkl/2023.2.0/lib/intel64/libmkl_core.so.2 (0x00001468bc1b1000)
|  	libimf.so => /mnt/group-lib/intel_oneAPI/compiler/2024.0/lib/libimf.so (0x00001468bbd91000)
|  	libsvml.so => /mnt/group-lib/intel_oneAPI/compiler/2024.0/lib/libsvml.so (0x00001468ba75d000)
|  	libirng.so => /mnt/group-lib/intel_oneAPI/compiler/2024.0/lib/libirng.so (0x00001468ba663000)
|  	libintlc.so.5 => /mnt/group-lib/intel_oneAPI/compiler/2024.0/lib/libintlc.so.5 (0x00001468ba602000)
|  	librt.so.1 => /lib/x86_64-linux-gnu/librt.so.1 (0x00001468ba5f8000)
|  	libcublasLt.so.11 => /mnt/group-lib/nvidia-hpc-sdk/Linux_x86_64/24.7/math_libs/11.8/lib64/libcublasLt.so.11 (0x0000146896070000)
| #################################################################################################

-----------------------------------
Processed Input file:
              coordinates coord.xyz
                 spinmult 1
                   charge 0
                   method 3c-pbeh
                    basis def2-msvp
                      fon yes
               fon_method constant
                   closed 0
                    hhtda yes
            hhtdasinglets 4
            hhtdatriplets 4
             cisnumstates 8
                  cismult 1
                cistarget 1
             cisguessvecs 15
                   cismax 300
               cismaxiter 500
               cisconvtol 1.0e-6
                  cphftol 1.0e-6
                 cphfiter 1000
           max_l_in_basis 2
           sphericalbasis yes
                    guess sad
                   purify no
                  dftgrid 3
                     xtol 1e-6
                 convthre 5e-5
                  threall 1e-14
                precision mixed
                     gpus 1
            min_tolerance 1e-3
          min_tolerance_e 5e-4
                    nstep 120
                     gpus 1
                      run minimize
-----------------------------------
Jobname: coord
Scratch data will be generated
Scratch directory: ./scr.coord
| Random number seed: 1873269367

XYZ coordinates coord.xyz
Molden File Output: ./scr.coord/coord.molden
Using basis set: def2-msvp
dmrgstart not found
Spin multiplicity: 1
DIIS will use up to 10 vectors.
Condition number limit for the DIIS overlap matrix is            0
WF convergence threshold: 5.00e-05
Using DIIS algorithm to converge WF
Maximum number of SCF iterations: 100
Incremental fock with rebuild every 8 iterations
Will switch to conventional Fock if diffuse functions are detected
X-matrix tolerance: 1.00e-06
PRECISION: MIXED
Single/Double precision threshold: 1.00e-05
TeraChem will select linear algebra engine
Using fractional orbital occupations
0 occupied orbitals will have integer occupation
0 occupied orbitals will have fractional occupation
kT is set to  0.250 a.u.
Density matrix guess purification turned off
DFT Functional requested: 3c-pbeh
Method: PBEh-3c composite method 
  PBEh exchange functional:              0.58 
  Hartree-Fock exact exchange:          0.42 
  PBEh correlation functional:           1.0  
Please find the citation for the method under https://doi.org/10.1063/1.4927476Please also cite the implementation paper: https://doi.org/10.1039/D3CP06086A Wavefunction: RESTRICTED

 DFT-D code reimplemented following the
 code by S.Grimme, University Bonn 
 based on DFTD3 V3.2 Rev 0         
 
Please cite DFT-D3 work done with this code as:
S. Grimme, J. Antony, S. Ehrlich and H. Krieg,
J. Chem. Phys. 132 (2010), 154104
If used with BJ-damping cite also
S. Grimme, S. Ehrlich and L. Goerigk,
J. Comput. Chem. 32 (2011), 1456-1465
For DFT-D2 the reference is
S. Grimme, J. Comput. Chem., 27 (2006), 1787-1799
BSSE Correction calculated using:
 ___________________________________________
                                            
|              **  g C P  **                |
|  a geometrical counterpoise correction    |
|             H.Kruse S.Grimme              |
|        Version 2.31                       |
|                                           |
 ___________________________________________ 

Please cite work done with this code as:
H. Kruse, S. Grimme J. Chem. Phys, 2012,136,154101
DOI: 10.1063/1.3700154 

DFT grid type: 3
Using a single DFT grid.
Ignoring all functions in basis set file with angular momentum > 2 
Initial guess generated from superposition of atomic densities generated with HF,
using spherically symmetric atomic densities and averaged alpha and beta spin densities.

********************************************
******* RUNNING GEOMETRY OPTMIZATION *******
********************************************

Geometry optimization parameters:
Max number of optimization cycles: 120
Convergence threshold (Max grad component): 1.00e-03
Convergence threshold (energy change): 5.00e-04
Maximum of RMSD change allowed between steps is 0.500000
using L-BFGS method
Optimization checkpoint file will be dumped every 10 cycles
Atomic displacement in finite-difference Hessian (Bohr) 0.003000
Each step will be scaled by 1.00
Maximum step size in internal coordinates 0.50
Minimization SCF guess will be regenerated every 10 steps
Job started from scratch
SCF:   Initial guess is taken from previous step
CIS:   Initial guess is taken from previous step
Z-vec: Initial guess is taken from previous step
Starting TensorBox...
| TeraChem will select linear algebra engine
| Using cuSolver for matrix diagonalization

| using 1 out of 1 CUDA devices
|   Device 0: NVIDIA GeForce RTX 4090, 24210MB, CC 8.9 -- CPU THREAD 0
| -------------------------------------------------------------------
| CPU Memory Available: 64431.00 MegaWords 
| GPU Memory Available: 2770.29 MegaWords 
| Maximum recommended basis set size: 19400 basis functions
|  (limited by GPU memory)
| -------------------------------------------------------------------
| Initialize GPUBox with 128 MW of memory


Basis set:       def2-msvp
Total atoms:     31
Total charge:    0
Total electrons: 126 (63-alpha, 63-beta)
Number electrons modeled by ECPs: 0
Total orbitals: 314 (Cartesian), 296 (spherical) 
Total AO shells: 152 (98 S-shells; 36 P-shells; 18 D-shells; 0 F-shells; 0 G-shells)
Spin multiplicity: 1
Nuclear repulsion energy (QM atoms): 1122.500990123024 a.u.


No optimization coordinates found in the configuration file
Determining the type of coordinates based on the number of individual fragments...
Analyzing structure...
Found 31 atoms, 32 bonds
Building HDLC residues...
Found 1 HDLC residues
done.
Optimization will be performed in DLC coordinates

Using neutral atomic charges and default spins and spin directions.
Number of unique atoms is: 4 
Atom #1 is unique. Calculating atomic density. 
Atom #2 is unique. Calculating atomic density. 
Atom #7 is unique. Calculating atomic density. 
Atom #20 is unique. Calculating atomic density. 
-------------------------------------------------------
0 additional frames found in coord.xyz
-------------------------------------------------------
***********************************************************************
**                                                                   **
**                              DL-FIND                              **
**                       Geometry Optimisation                       **
**               written by Johannes Kaestner, in 2006               **
**               Copyright:  STFC Daresbury Laboratory               **
**                           Revision:  406 $                        **
**                                                                   **
***********************************************************************
Residue member list:
    0 :     1    1    1    1    1    1    1    1    1    1
   10 :     1    1    1    1    1    1    1    1    1    1
   20 :     1    1    1    1    1    1    1    1    1    1
   30 :     1

Generating new HDLC for    1 residues

Located a new residue for HDLC
   Residue number is    1
   Number of atoms it contains    31
   Atoms:      1     2     3     4     5     6     7     8     9    10
   Atoms:     11    12    13    14    15    16    17    18    19    20
   Atoms:     21    22    23    24    25    26    27    28    29    30
   Atoms:     31
   Generating HDLC for residue    1
       Dot-product about     1 is   0.99860678
       System near planar - making improper
       Dot-product about     2 is   0.99999619
       System near planar - making improper
       Dot-product about     3 is   0.99998726
       System near planar - making improper
       Dot-product about     4 is   0.99856343
       System near planar - making improper
       Dot-product about     5 is   0.99987951
       System near planar - making improper
       Dot-product about     6 is   0.99999375
       System near planar - making improper
       Dot-product about    12 is   0.01104840
       Dot-product about    17 is   0.99313407
       System near planar - making improper
       Dot-product about    18 is   0.99961023
       System near planar - making improper
       Dot-product about    21 is   0.99924653
       System near planar - making improper
       Dot-product about    22 is   0.99947057
       System near planar - making improper
       Dot-product about    23 is   0.99996628
       System near planar - making improper
       Dot-product about    24 is   0.99995443
       System near planar - making improper
       Dot-product about    25 is   0.99999788
       System near planar - making improper
       Dot-product about    26 is   0.99999671
       System near planar - making improper

     The system has    87 degrees of freedom, and    87 non-zero eigenvalues

 call dlf_formstep_init...
 needhessian =  F

DL-FIND Report:
===============
Optimisation algorithm: L-BFGS
Number of steps in L-BFGS memory ...............         50
 
Trust radius based on energy
Maximum step length ............................  5.000E-01
 
Coordinate system: Delocalised internal coordinates (DLC)
 
Number of atoms ................................         31
Number of input geometries .....................          2
Variables to be optimised ......................         87
Restart information is written every ...........         10 steps
This run has not been restarted.
Maximum number of steps ........................        120
Maximum number of energy evaluations ...........     100000
 
 in gcp call
 n=          31
 coors(1) =   -9.91961188004823      -0.907826091182714     
  0.172926458514674     
 coors(2) =   -9.33660263186127       0.775639890879221     
   2.02742024283480     
 elements:            7           6
 gcp_e =    1.00000000000000     
 echo:  F
 pbc:  F
 method =pbeh3c              
Using neutral atomic charges and default spins and spin directions.
Number of unique atoms is: 4 
Atom #1 is unique. Calculating atomic density. 
Atom #2 is unique. Calculating atomic density. 
Atom #7 is unique. Calculating atomic density. 
Atom #20 is unique. Calculating atomic density. 
DFTD Energy:    -0.0200540 hartree
gCP Energy:     0.0495135 hartree
| Total AOs: 314    Total MOs: 296
Setting up the DFT grid...
| time to set the grid = 0.11 s
DFT grid points: 357492 (11532 points/atom)

                      *** Start SCF Iterations ***

 Iter     DIIS Error       Energy change      Electrons        XC Energy           Energy        Time(s)
----------------------------------------------------------------------------------------------------------
Initial temperature is 0.250000
| Skip purify step
|    1     2.2008351174    -784.4725613641   125.9994983414   -63.6210235023    -784.4725613641     0.66  
|    2     0.0815450642     +12.9674436223   125.9999932524   -64.0626865295    -771.5051177418     0.85  
|    3     0.4184076157      +3.2918459466   125.9999983914   -63.3887101044    -768.2132717952     0.86  
|    4     0.0518469902      -3.3955070540   125.9999922508   -63.7224844748    -771.6087788492     0.85  
|    5     0.0369949561      -0.1208709363   125.9999922993   -63.8027041187    -771.7296497855     0.83  
|    6     0.0130042654      -0.0156133087   125.9999923984   -63.8243983819    -771.7452630941     0.82  
|    7     0.0050958244      -0.0049838835   125.9999924872   -63.7993106546    -771.7502469776     0.82  
|    8     0.0030582715      -0.0004544891   125.9999925628   -63.7958280384    -771.7507014667     0.79  
|    9     0.0019175460      -0.0001533750   125.9999926127   -63.8003897494    -771.7508548417     0.86  
|   10     0.0005741405      -0.0000523235   125.9999926499   -63.8018698197    -771.7509071652     0.77  
|   11     0.0001042968      -0.0000119882   125.9999926545   -63.8013292314    -771.7509191534     0.76  
|   12     0.0000614614      -0.0000005492   125.9999926558   -63.8014716045    -771.7509197026     0.74  
|   13     0.0000272678      -0.0000001110   125.9999926543   -63.8014041872    -771.7509198135     0.74  
----------------------------------------------------------------------------------------------------------
FINAL ENERGY: -771.7509198135 a.u.
Fractional Occupation Entropy: 0.0000000000
Mermin Free Energy:            -771.7509198135
DISPERSION CONTRIBUTION TO ENERGY: -0.0200540074 a.u.
GCP BSSE CORRECTION: 0.0495134848 a.u.
HOMO-LUMO GAP: 1.946 eV
CENTER OF MASS: {-0.018452, -0.315409, 0.356196} ANGS
DIPOLE MOMENT: {-5.146342, 1.892925, 0.557343} (|D| = 5.511681) DEBYE

Running Mulliken population analysis...


  Restricted hh-TDA Parameters
--------------------------------------------
Number of occupied orbitals:            64
Number of virtual orbitals:            232
Number of molecular orbitals:          296
Number of basis functions:             314
Multiplicity of target state:      singlet

 Generating 2nd functional diffs
Reference energy:             -778.8032117432
Number of electrons:           127.9999925382
XC energy:                     -65.1144557919

      Davidson Diagonalization Parameters
-----------------------------------------------
Number of roots to find:                    4
Number of guess vectors:                   15
Maximum subspace size:                    300
Number of vectors to save:                  4
Collapse vectors per root:                  2
Number of CSFs:                          2080
Maximum Davidson iterations:              500
Residual convergence:                 1.0e-06
Orthogonality tolerance:              1.0e-12
Use incremental sigma vectors:             No

Davidson memory usage:  12.89 MB

Guess Vectors:
  64 &  64 : closed :    -0.463652
  64 &  63 :  open  :    -0.410736
  64 &  62 :  open  :    -0.361342
  63 &  63 : closed :    -0.357820
  64 &  61 :  open  :    -0.352328
  63 &  62 :  open  :    -0.308426
  63 &  61 :  open  :    -0.299413
  64 &  60 :  open  :    -0.267463
  62 &  62 : closed :    -0.259031
  64 &  58 :  open  :    -0.252520
  62 &  61 :  open  :    -0.250018
  61 &  61 : closed :    -0.241005
  64 &  57 :  open  :    -0.223658
  64 &  56 :  open  :    -0.223033
  64 &  59 :  open  :    -0.223012

  Root           Eigenvalue       Energy Change        Residual
-------------------------------------------------------------------
Iteration:    0   Subspace Size:   15
Root: 1:        -0.38135288        -0.38135288         0.03492956  
Root: 2:        -0.31938116        -0.31938116         0.03329985  
Root: 3:        -0.27119737        -0.27119737         0.03027199  
Root: 4:        -0.25295019        -0.25295019         0.04722502  

Iteration:    1   Subspace Size:   19
Root: 1:        -0.38330621        -0.00195333         0.00461792  
Root: 2:        -0.32214968        -0.00276852         0.00654008  
Root: 3:        -0.27370169        -0.00250432         0.00812292  
Root: 4:        -0.25803978        -0.00508959         0.01329410  

Iteration:    2   Subspace Size:   23
Root: 1:        -0.38334548        -0.00003927         0.00081736  
Root: 2:        -0.32223067        -0.00008099         0.00118852  
Root: 3:        -0.27387188        -0.00017019         0.00151160  
Root: 4:        -0.25845783        -0.00041805         0.00382136  

Iteration:    3   Subspace Size:   27
Root: 1:        -0.38334666        -0.00000118         0.00010883  
Root: 2:        -0.32223360        -0.00000293         0.00018385  
Root: 3:        -0.27387738        -0.00000550         0.00056290  
Root: 4:        -0.25848679        -0.00002896         0.00086017  

Iteration:    4   Subspace Size:   31
Root: 1:        -0.38334667        -0.00000002         0.00001740  
Root: 2:        -0.32223366        -0.00000006         0.00003998  
Root: 3:        -0.27387816        -0.00000078         0.00012061  
Root: 4:        -0.25848827        -0.00000148         0.00020925  

Iteration:    5   Subspace Size:   35
Root: 1:        -0.38334667        -0.00000000         0.00000267  
Root: 2:        -0.32223366        -0.00000000         0.00000670  
Root: 3:        -0.27387819        -0.00000003         0.00002552  
Root: 4:        -0.25848836        -0.00000009         0.00004123  

Iteration:    6   Subspace Size:   39
Root: 1:        -0.38334667        -0.00000000         0.00000038  Converged
Root: 2:        -0.32223366        -0.00000000         0.00000115  
Root: 3:        -0.27387819        -0.00000000         0.00000479  
Root: 4:        -0.25848837        -0.00000000         0.00000777  

Iteration:    7   Subspace Size:   42
Root: 1:        -0.38334667        -0.00000000         0.00000028  Converged
Root: 2:        -0.32223366        -0.00000000         0.00000017  Converged
Root: 3:        -0.27387819        -0.00000000         0.00000093  Converged
Root: 4:        -0.25848837        -0.00000000         0.00000167  

Iteration:    8   Subspace Size:   43
Root: 1:        -0.38334667        -0.00000000         0.00000028  Converged
Root: 2:        -0.32223366        -0.00000000         0.00000016  Converged
Root: 3:        -0.27387819        -0.00000000         0.00000092  Converged
Root: 4:        -0.25848837        -0.00000000         0.00000038  Converged

Davidson converged in 8 iterations
43 sigma vectors were formed

      Davidson Diagonalization Parameters
-----------------------------------------------
Number of roots to find:                    4
Number of guess vectors:                   15
Maximum subspace size:                    300
Number of vectors to save:                  4
Collapse vectors per root:                  2
Number of CSFs:                          2016
Maximum Davidson iterations:              500
Residual convergence:                 1.0e-06
Orthogonality tolerance:              1.0e-12
Use incremental sigma vectors:             No

Davidson memory usage:  12.58 MB

Guess Vectors:
  64 &  63 :  open  :    -0.410736
  64 &  62 :  open  :    -0.361342
  64 &  61 :  open  :    -0.352328
  63 &  62 :  open  :    -0.308426
  63 &  61 :  open  :    -0.299413
  64 &  60 :  open  :    -0.267463
  64 &  58 :  open  :    -0.252520
  62 &  61 :  open  :    -0.250018
  64 &  57 :  open  :    -0.223658
  64 &  56 :  open  :    -0.223033
  64 &  59 :  open  :    -0.223012
  63 &  60 :  open  :    -0.214548
  63 &  58 :  open  :    -0.199604
  64 &  55 :  open  :    -0.198721
  64 &  54 :  open  :    -0.179067

  Root           Eigenvalue       Energy Change        Residual
-------------------------------------------------------------------
Iteration:    0   Subspace Size:   15
Root: 1:        -0.32883917        -0.32883917         0.02306771  
Root: 2:        -0.29354372        -0.29354372         0.02332938  
Root: 3:        -0.27261212        -0.27261212         0.02781516  
Root: 4:        -0.22630728        -0.22630728         0.02566725  

Iteration:    1   Subspace Size:   19
Root: 1:        -0.32997661        -0.00113745         0.00319730  
Root: 2:        -0.29518492        -0.00164119         0.00393469  
Root: 3:        -0.27484551        -0.00223340         0.00713723  
Root: 4:        -0.22818890        -0.00188162         0.00880947  

Iteration:    2   Subspace Size:   23
Root: 1:        -0.32999874        -0.00002213         0.00041737  
Root: 2:        -0.29522224        -0.00003732         0.00051857  
Root: 3:        -0.27498487        -0.00013935         0.00118333  
Root: 4:        -0.22836151        -0.00017261         0.00221619  

Iteration:    3   Subspace Size:   27
Root: 1:        -0.32999909        -0.00000035         0.00007109  
Root: 2:        -0.29522295        -0.00000071         0.00008318  
Root: 3:        -0.27498888        -0.00000401         0.00019658  
Root: 4:        -0.22837251        -0.00001100         0.00066357  

Iteration:    4   Subspace Size:   31
Root: 1:        -0.32999910        -0.00000001         0.00000838  
Root: 2:        -0.29522297        -0.00000002         0.00001178  
Root: 3:        -0.27498898        -0.00000010         0.00003608  
Root: 4:        -0.22837354        -0.00000103         0.00012774  

Iteration:    5   Subspace Size:   35
Root: 1:        -0.32999910        -0.00000000         0.00000116  
Root: 2:        -0.29522297        -0.00000000         0.00000167  
Root: 3:        -0.27498898        -0.00000000         0.00000534  
Root: 4:        -0.22837357        -0.00000003         0.00002352  

Iteration:    6   Subspace Size:   39
Root: 1:        -0.32999910        -0.00000000         0.00000015  Converged
Root: 2:        -0.29522297        -0.00000000         0.00000023  Converged
Root: 3:        -0.27498898        -0.00000000         0.00000084  Converged
Root: 4:        -0.22837358        -0.00000000         0.00000481  

Iteration:    7   Subspace Size:   40
Root: 1:        -0.32999910        -0.00000000         0.00000012  Converged
Root: 2:        -0.29522297        -0.00000000         0.00000023  Converged
Root: 3:        -0.27498898        -0.00000000         0.00000084  Converged
Root: 4:        -0.22837358        -0.00000000         0.00000087  Converged

 in gcp call
 n=          31
 coors(1) =   -9.91961188004823      -0.907826091182714     
  0.172926458514674     
 coors(2) =   -9.33660263186127       0.775639890879221     
   2.02742024283480     
 elements:            7           6
 gcp_e =   0.000000000000000E+000
 echo:  F
 pbc:  F
 method =pbeh3c              
Davidson converged in 7 iterations
40 sigma vectors were formed

Building Xtilde...

Building Z-vector RHS...

 Generating 2nd functional diffs
Solving CPSCF equations
Using DIIS solver

 Iter         Residual      
------  --------------------
    1      3.940638047961
    2      7.362825330271
    3      0.413248649872
    4      0.049835369963
    5      0.015706495512
    6      0.007480807187
    7      0.003497201878
    8      0.001317108514
    9      0.000528954390
   10      0.000247176197
   11      0.000064047650
   12      0.000047236432
   13      0.000013883653
   14      0.000006502926
   15      0.000002878635
   16      0.000001169512
   17      0.000000434266

CPSCF converged

Building X...

Computing grad Generating 2nd functional diffs
 Generating 2nd functional diffs
  Root   Mult.   Total Energy (a.u.)   Ex. Energy (a.u.)     Ex. Energy (eV)     Ex. Energy (nm)        Osc. (a.u.)  
-------------------------------------------------------------------------------------------------------------------
     1  singlet       -779.18655842
     2  triplet       -779.13321085          0.05334757          1.45166104        854.08519912          0.00000000
     3  singlet       -779.12544541          0.06111301          1.66296939        745.55924598          0.05980927
     4  triplet       -779.09843471          0.08812371          2.39796763        517.03875846          0.00000000
     5  triplet       -779.07820072          0.10835770          2.94856242        420.49040542          0.00000000
     6  singlet       -779.07708994          0.10946848          2.97878840        416.22365843          0.00933226
     7  singlet       -779.06170011          0.12485831          3.39756683        364.92062409          1.60320061
     8  triplet       -779.03158532          0.15497310          4.21703188        294.00826013          0.00000000

Singlet  1: Largest CI coefficients:
  64  &  64 : closed :  -0.992559

Triplet  2: Largest CI coefficients:
  63  &  64 :  open  :   0.701947
  64  &  63 :  open  :  -0.701947

Singlet  3: Largest CI coefficients:
  63  &  64 :  open  :  -0.688081
  64  &  63 :  open  :  -0.688081
  62  &  64 :  open  :  -0.139516
  64  &  62 :  open  :  -0.139516

Triplet  4: Largest CI coefficients:
  62  &  64 :  open  :   0.701352
  64  &  62 :  open  :  -0.701352

Triplet  5: Largest CI coefficients:
  61  &  64 :  open  :   0.675211
  64  &  61 :  open  :  -0.675211
  61  &  62 :  open  :   0.159637
  62  &  61 :  open  :  -0.159637
  61  &  63 :  open  :  -0.113082
  63  &  61 :  open  :   0.113082

Singlet  6: Largest CI coefficients:
  61  &  64 :  open  :  -0.656728
  64  &  61 :  open  :  -0.656728
  61  &  62 :  open  :  -0.170271
  62  &  61 :  open  :  -0.170271
  62  &  64 :  open  :   0.130682
  64  &  62 :  open  :   0.130682
  61  &  63 :  open  :   0.119309
  63  &  61 :  open  :   0.119309

Singlet  7: Largest CI coefficients:
  62  &  64 :  open  :  -0.670577
  64  &  62 :  open  :  -0.670577
  61  &  64 :  open  :  -0.136697
  64  &  61 :  open  :  -0.136697
  63  &  64 :  open  :   0.134929
  64  &  63 :  open  :   0.134929

Triplet  8: Largest CI coefficients:
  61  &  63 :  open  :   0.673072
  63  &  61 :  open  :  -0.673072
  62  &  63 :  open  :  -0.136871
  63  &  62 :  open  :   0.136871
  61  &  62 :  open  :   0.128385
  62  &  61 :  open  :  -0.128385

Singlet state dipole moments:

  Root       Dx         Dy         Dz         |D|  (Debye)
------------------------------------------------------------
     1    -9.3226     1.2018     0.1230     9.4005
     2   -10.9075     2.7466     2.0606    11.4352
     3    -3.4419    -3.0108    -3.0659     5.5056
     4   -12.7462     1.9060     1.0970    12.9345

Triplet state dipole moments:

  Root       Dx         Dy         Dz         |D|  (Debye)
------------------------------------------------------------
     1   -11.4755     2.5691     1.7236    11.8852
     2   -11.2036     1.5342     0.9354    11.3467
     3    -3.1869    -3.0235    -3.0385     5.3414
     4     0.0818    -1.7442    -1.4139     2.2468

Transition dipole moments between singlet states:

    Transition       Tx         Ty         Tz         |T| (a.u.)
------------------------------------------------------------------
     1 ->    2     1.2080     0.0872    -0.0351     1.2116
     1 ->    3     0.3370    -0.0980    -0.0685     0.3576
     1 ->    4    -4.3747     0.3286     0.1207     4.3886
     2 ->    3    -0.0270     0.0792     0.0474     0.0962
     2 ->    4     0.2009     0.0812     0.1655     0.2727
     3 ->    4     0.4351    -0.2221    -0.1614     0.5145

Transition dipole moments between triplet states:

    Transition       Tx         Ty         Tz         |T| (a.u.)
------------------------------------------------------------------
     1 ->    2     0.4339     0.2255     0.2740     0.5605
     1 ->    3     0.1570     0.0471     0.0373     0.1681
     1 ->    4    -0.1846     0.0866     0.0515     0.2103
     2 ->    3    -0.4201     0.2523     0.2424     0.5467
     2 ->    4    -0.3347     0.0317     0.0379     0.3383
     3 ->    4     1.0306     0.0303    -0.0573     1.0326

Magnetic transition dipole moments and rotational strengths:

 Transition      Lx         Ly         Lz       R(len)     R(vel) (a.u.)
------------------------------------------------------------------------
 1 ->    2    -0.2575    -0.0786     0.1694     0.3238    -0.0466
 1 ->    3     0.0463     0.3190     0.3512     0.0397    -0.0142
 1 ->    4     0.0533     0.6988    -0.5587     0.0708    -0.0299

Electric transition quadrupole moments (Cartesian):

 Transition      Qxy        Qxz        Qyz        Qxx        Qyy        Qzz       norm (a.u.)
----------------------------------------------------------------------------------------------
 1 ->    2    -0.2337    -0.1624     0.2164    -7.2173    -0.0886     0.0742     7.2271
 1 ->    3    -0.3712     0.1393     0.1597    -3.5223     0.2466     0.0332     3.5568
 1 ->    4     0.8373     1.2223    -0.4407    18.7644    -0.6806    -0.2347    18.8418


|FINAL Target State Energy: -779.186558417720 a.u.
 Energy calculation finished, energy: -7.791254454E+02

Converting Cartesians to HDLC
Testing convergence  in cycle    1
  Max grad  2.7406E-02 Target: 1.0000E-03 converged?   no
  RMS grad  8.3426E-03 Target: 6.6667E-04 converged?   no
 Predicted step length 2.0000E-02
 Trust radius          1.0000E-01

Converting HDLC to Cartesians
 in gcp call
 n=          31
 coors(1) =   -9.90073919728365      -0.917220296658275     
  0.166966897751384     
 coors(2) =   -9.33339980239145       0.775822123308825     
   2.02182186234783     
 elements:            7           6
 gcp_e =    1.00000000000000     
 echo:  F
 pbc:  F
 method =pbeh3c              
RMSD coordinate change for step 1 is  2.083e-02
DFTD Energy:    -0.0200687 hartree
gCP Energy:     0.0495398 hartree
| Total AOs: 314    Total MOs: 296
Setting up the DFT grid...
| time to set the grid = 0.05 s
DFT grid points: 357459 (11530 points/atom)

                      *** Start SCF Iterations ***

 Iter     DIIS Error       Energy change      Electrons        XC Energy           Energy        Time(s)
----------------------------------------------------------------------------------------------------------
Initial temperature is 0.250000
| Skip purify step
|    1     0.0050619129    -771.7600699761   126.0059891436   -63.8080403460    -771.7600699761     0.81  
|    2     0.0012789615      +0.0089625478   125.9999933046   -63.8052344270    -771.7511074282     0.74  
|    3     0.0021639804      +0.0000565670   125.9999933403   -63.8086984968    -771.7510508612     0.75  
|    4     0.0002661706      -0.0001089277   125.9999933391   -63.8071085111    -771.7511597889     0.73  
|    5     0.0001200015      -0.0000020301   125.9999933332   -63.8067048030    -771.7511618190     0.70  
|    6     0.0000403631      -0.0000004326   125.9999933379   -63.8067824352    -771.7511622516     0.70  
----------------------------------------------------------------------------------------------------------
FINAL ENERGY: -771.7511622516 a.u.
Fractional Occupation Entropy: 0.0000000000
Mermin Free Energy:            -771.7511622516
DISPERSION CONTRIBUTION TO ENERGY: -0.0200686920 a.u.
GCP BSSE CORRECTION: 0.0495397654 a.u.
HOMO-LUMO GAP: 1.933 eV
CENTER OF MASS: {-0.020063, -0.311880, 0.357829} ANGS
DIPOLE MOMENT: {-4.948828, 1.784396, 0.510701} (|D| = 5.285431) DEBYE

Running Mulliken population analysis...


  Restricted hh-TDA Parameters
--------------------------------------------
Number of occupied orbitals:            64
Number of virtual orbitals:            232
Number of molecular orbitals:          296
Number of basis functions:             314
Multiplicity of target state:      singlet

 Generating 2nd functional diffs
Reference energy:             -778.8029976943
Number of electrons:           127.9999932320
XC energy:                     -65.1199472706

      Davidson Diagonalization Parameters
-----------------------------------------------
Number of roots to find:                    4
Number of guess vectors:                   15
Maximum subspace size:                    300
Number of vectors to save:                  4
Collapse vectors per root:                  2
Number of CSFs:                          2080
Maximum Davidson iterations:              500
Residual convergence:                 1.0e-06
Orthogonality tolerance:              1.0e-12
Use incremental sigma vectors:             No

Davidson memory usage:  12.89 MB

Guess Vectors:
  64 &  64 : closed :    -0.464777
  64 &  63 :  open  :    -0.412569
  64 &  62 :  open  :    -0.362614
  63 &  63 : closed :    -0.360361
  64 &  61 :  open  :    -0.352747
  63 &  62 :  open  :    -0.310406
  63 &  61 :  open  :    -0.300539
  64 &  60 :  open  :    -0.267071
  62 &  62 : closed :    -0.260451
  64 &  58 :  open  :    -0.253549
  62 &  61 :  open  :    -0.250584
  61 &  61 : closed :    -0.240717
  64 &  57 :  open  :    -0.225107
  64 &  56 :  open  :    -0.223717
  64 &  59 :  open  :    -0.223416

  Root           Eigenvalue       Energy Change        Residual
-------------------------------------------------------------------
Iteration:    0   Subspace Size:   15
Root: 1:        -0.38242340        -0.38242340         0.03487880  
Root: 2:        -0.32102129        -0.32102129         0.03331885  
Root: 3:        -0.27193636        -0.27193636         0.03020610  
Root: 4:        -0.25399599        -0.25399599         0.04730167  

Iteration:    1   Subspace Size:   19
Root: 1:        -0.38436866        -0.00194526         0.00460973  
Root: 2:        -0.32379466        -0.00277337         0.00654409  
Root: 3:        -0.27441247        -0.00247611         0.00804403  
Root: 4:        -0.25909854        -0.00510254         0.01322251  

Iteration:    2   Subspace Size:   23
Root: 1:        -0.38440766        -0.00003900         0.00081915  
Root: 2:        -0.32387578        -0.00008112         0.00117293  
Root: 3:        -0.27457849        -0.00016602         0.00150830  
Root: 4:        -0.25951112        -0.00041259         0.00374723  

Iteration:    3   Subspace Size:   27
Root: 1:        -0.38440884        -0.00000118         0.00010786  
Root: 2:        -0.32387862        -0.00000284         0.00017241  
Root: 3:        -0.27458389        -0.00000540         0.00057333  
Root: 4:        -0.25953913        -0.00002800         0.00083844  

Iteration:    4   Subspace Size:   31
Root: 1:        -0.38440886        -0.00000002         0.00001707  
Root: 2:        -0.32387867        -0.00000005         0.00003578  
Root: 3:        -0.27458472        -0.00000083         0.00012334  
Root: 4:        -0.25954056        -0.00000143         0.00020202  

Iteration:    5   Subspace Size:   35
Root: 1:        -0.38440886        -0.00000000         0.00000271  
Root: 2:        -0.32387868        -0.00000000         0.00000587  
Root: 3:        -0.27458475        -0.00000003         0.00002686  
Root: 4:        -0.25954064        -0.00000008         0.00003959  

Iteration:    6   Subspace Size:   39
Root: 1:        -0.38440886        -0.00000000         0.00000041  Converged
Root: 2:        -0.32387868        -0.00000000         0.00000101  
Root: 3:        -0.27458475        -0.00000000         0.00000530  
Root: 4:        -0.25954064        -0.00000000         0.00000704  

Iteration:    7   Subspace Size:   42
Root: 1:        -0.38440886        -0.00000000         0.00000029  Converged
Root: 2:        -0.32387868        -0.00000000         0.00000015  Converged
Root: 3:        -0.27458475        -0.00000000         0.00000111  
Root: 4:        -0.25954064        -0.00000000         0.00000128  

Iteration:    8   Subspace Size:   44
Root: 1:        -0.38440886        -0.00000000         0.00000028  Converged
Root: 2:        -0.32387868        -0.00000000         0.00000012  Converged
Root: 3:        -0.27458475        -0.00000000         0.00000016  Converged
Root: 4:        -0.25954064        -0.00000000         0.00000028  Converged

Davidson converged in 8 iterations
44 sigma vectors were formed

      Davidson Diagonalization Parameters
-----------------------------------------------
Number of roots to find:                    4
Number of guess vectors:                   15
Maximum subspace size:                    300
Number of vectors to save:                  4
Collapse vectors per root:                  2
Number of CSFs:                          2016
Maximum Davidson iterations:              500
Residual convergence:                 1.0e-06
Orthogonality tolerance:              1.0e-12
Use incremental sigma vectors:             No

Davidson memory usage:  12.58 MB

Guess Vectors:
  64 &  63 :  open  :    -0.412569
  64 &  62 :  open  :    -0.362614
  64 &  61 :  open  :    -0.352747
  63 &  62 :  open  :    -0.310406
  63 &  61 :  open  :    -0.300539
  64 &  60 :  open  :    -0.267071
  64 &  58 :  open  :    -0.253549
  62 &  61 :  open  :    -0.250584
  64 &  57 :  open  :    -0.225107
  64 &  56 :  open  :    -0.223717
  64 &  59 :  open  :    -0.223416
  63 &  60 :  open  :    -0.214863
  63 &  58 :  open  :    -0.201341
  64 &  55 :  open  :    -0.198605
  64 &  54 :  open  :    -0.178410

  Root           Eigenvalue       Energy Change        Residual
-------------------------------------------------------------------
Iteration:    0   Subspace Size:   15
Root: 1:        -0.33032482        -0.33032482         0.02319442  
Root: 2:        -0.29490781        -0.29490781         0.02332452  
Root: 3:        -0.27330266        -0.27330266         0.02771644  
Root: 4:        -0.22715458        -0.22715458         0.02573005  

Iteration:    1   Subspace Size:   19
Root: 1:        -0.33147271        -0.00114788         0.00323804  
Root: 2:        -0.29654538        -0.00163757         0.00391150  
Root: 3:        -0.27551100        -0.00220834         0.00705406  
Root: 4:        -0.22902900        -0.00187442         0.00877692  

Iteration:    2   Subspace Size:   23
Root: 1:        -0.33149534        -0.00002263         0.00041891  
Root: 2:        -0.29658233        -0.00003695         0.00051467  
Root: 3:        -0.27564630        -0.00013530         0.00116578  
Root: 4:        -0.22920062        -0.00017162         0.00227994  

Iteration:    3   Subspace Size:   27
Root: 1:        -0.33149569        -0.00000035         0.00007049  
Root: 2:        -0.29658303        -0.00000070         0.00008239  
Root: 3:        -0.27565019        -0.00000389         0.00019177  
Root: 4:        -0.22921227        -0.00001165         0.00070217  

Iteration:    4   Subspace Size:   31
Root: 1:        -0.33149570        -0.00000001         0.00000818  
Root: 2:        -0.29658304        -0.00000002         0.00001176  
Root: 3:        -0.27565028        -0.00000009         0.00003525  
Root: 4:        -0.22921341        -0.00000113         0.00012822  

Iteration:    5   Subspace Size:   35
Root: 1:        -0.33149570        -0.00000000         0.00000112  
Root: 2:        -0.29658304        -0.00000000         0.00000167  
Root: 3:        -0.27565029        -0.00000000         0.00000529  
Root: 4:        -0.22921344        -0.00000003         0.00002342  

Iteration:    6   Subspace Size:   39
Root: 1:        -0.33149570        -0.00000000         0.00000014  Converged
Root: 2:        -0.29658304        -0.00000000         0.00000024  Converged
Root: 3:        -0.27565029        -0.00000000         0.00000083  Converged
Root: 4:        -0.22921344        -0.00000000         0.00000476  

Iteration:    7   Subspace Size:   40
Root: 1:        -0.33149570        -0.00000000         0.00000012  Converged
Root: 2:        -0.29658304        -0.00000000         0.00000023  Converged
Root: 3:        -0.27565029        -0.00000000         0.00000083  Converged
Root: 4:        -0.22921344        -0.00000000         0.00000084  Converged

 in gcp call
 n=          31
 coors(1) =   -9.90073919728365      -0.917220296658275     
  0.166966897751384     
 coors(2) =   -9.33339980239145       0.775822123308825     
   2.02182186234783     
 elements:            7           6
 gcp_e =   0.000000000000000E+000
 echo:  F
 pbc:  F
 method =pbeh3c              
Davidson converged in 7 iterations
40 sigma vectors were formed

Building Xtilde...

Building Z-vector RHS...

 Generating 2nd functional diffs
Solving CPSCF equations
Using DIIS solver

 Iter         Residual      
------  --------------------
    1      3.939376154628
    2      7.332115402368
    3      0.410650397713
    4      0.049532209719
    5      0.015296649169
    6      0.007403676915
    7      0.003395556838
    8      0.001300841325
    9      0.000520174262
   10      0.000241874578
   11      0.000062225890
   12      0.000045710930
   13      0.000013091871
   14      0.000006230245
   15      0.000002811312
   16      0.000001117643
   17      0.000000420869

CPSCF converged

Building X...

Computing grad Generating 2nd functional diffs
 Generating 2nd functional diffs
  Root   Mult.   Total Energy (a.u.)   Ex. Energy (a.u.)     Ex. Energy (eV)     Ex. Energy (nm)        Osc. (a.u.)  
-------------------------------------------------------------------------------------------------------------------
     1  singlet       -779.18740656
     2  triplet       -779.13449339          0.05291316          1.43984020        861.09709240          0.00000000
     3  singlet       -779.12687637          0.06053019          1.64710994        752.73798054          0.05711915
     4  triplet       -779.09958074          0.08782582          2.38986179        518.79242996          0.00000000
     5  triplet       -779.07864798          0.10875858          2.95947093        418.94049175          0.00000000
     6  singlet       -779.07758244          0.10982411          2.98846567        414.87584003          0.01172774
     7  singlet       -779.06253834          0.12486822          3.39783653        364.89165881          1.59783514
     8  triplet       -779.03221114          0.15519542          4.22308159        293.58708327          0.00000000

Singlet  1: Largest CI coefficients:
  64  &  64 : closed :   0.992483

Triplet  2: Largest CI coefficients:
  63  &  64 :  open  :  -0.702022
  64  &  63 :  open  :   0.702022

Singlet  3: Largest CI coefficients:
  63  &  64 :  open  :   0.688525
  64  &  63 :  open  :   0.688525
  62  &  64 :  open  :   0.137447
  64  &  62 :  open  :   0.137447

Triplet  4: Largest CI coefficients:
  62  &  64 :  open  :  -0.701310
  64  &  62 :  open  :   0.701310

Triplet  5: Largest CI coefficients:
  61  &  64 :  open  :   0.675431
  64  &  61 :  open  :  -0.675431
  61  &  62 :  open  :   0.159209
  62  &  61 :  open  :  -0.159209
  61  &  63 :  open  :  -0.111875
  63  &  61 :  open  :   0.111875

Singlet  6: Largest CI coefficients:
  61  &  64 :  open  :   0.656042
  64  &  61 :  open  :   0.656042
  61  &  62 :  open  :   0.169823
  62  &  61 :  open  :   0.169823
  62  &  64 :  open  :  -0.136025
  64  &  62 :  open  :  -0.136025
  61  &  63 :  open  :  -0.117835
  63  &  61 :  open  :  -0.117835

Singlet  7: Largest CI coefficients:
  62  &  64 :  open  :   0.670113
  64  &  62 :  open  :   0.670113
  61  &  64 :  open  :   0.141950
  64  &  61 :  open  :   0.141950
  63  &  64 :  open  :  -0.132458
  64  &  63 :  open  :  -0.132458

Triplet  8: Largest CI coefficients:
  61  &  63 :  open  :  -0.672145
  63  &  61 :  open  :   0.672145
  62  &  63 :  open  :   0.143382
  63  &  62 :  open  :  -0.143382
  61  &  62 :  open  :  -0.126448
  62  &  61 :  open  :   0.126448

Singlet state dipole moments:

  Root       Dx         Dy         Dz         |D|  (Debye)
------------------------------------------------------------
     1    -9.3503     1.1799     0.1301     9.4254
     2   -10.8649     2.7452     2.0812    11.3980
     3    -3.4413    -2.9794    -3.0440     5.4759
     4   -12.7307     1.8702     1.0853    12.9130

Triplet state dipole moments:

  Root       Dx         Dy         Dz         |D|  (Debye)
------------------------------------------------------------
     1   -11.3888     2.5719     1.7503    11.8060
     2   -11.1464     1.5150     0.9317    11.2874
     3    -3.1718    -2.9997    -3.0195     5.3081
     4     0.1835    -1.6772    -1.3694     2.1730

Transition dipole moments between singlet states:

    Transition       Tx         Ty         Tz         |T| (a.u.)
------------------------------------------------------------------
     1 ->    2     1.1857     0.0913    -0.0341     1.1897
     1 ->    3     0.3825    -0.0965    -0.0679     0.4002
     1 ->    4    -4.3685     0.3132     0.1115     4.3811
     2 ->    3    -0.0438     0.0926     0.0596     0.1185
     2 ->    4     0.1985     0.0841     0.1662     0.2722
     3 ->    4     0.4688    -0.2376    -0.1737     0.5535

Transition dipole moments between triplet states:

    Transition       Tx         Ty         Tz         |T| (a.u.)
------------------------------------------------------------------
     1 ->    2     0.4189     0.2236     0.2722     0.5473
     1 ->    3    -0.1385    -0.0618    -0.0504     0.1599
     1 ->    4    -0.2274     0.0877     0.0520     0.2492
     2 ->    3     0.4231    -0.2558    -0.2481     0.5532
     2 ->    4    -0.3481     0.0293     0.0373     0.3513
     3 ->    4    -1.0001    -0.0312     0.0578     1.0023

Magnetic transition dipole moments and rotational strengths:

 Transition      Lx         Ly         Lz       R(len)     R(vel) (a.u.)
------------------------------------------------------------------------
 1 ->    2    -0.2563    -0.0780     0.1676     0.3167    -0.0450
 1 ->    3     0.0472     0.3075     0.3562     0.0358    -0.0131
 1 ->    4     0.0530     0.7120    -0.5699     0.0722    -0.0304

Electric transition quadrupole moments (Cartesian):

 Transition      Qxy        Qxz        Qyz        Qxx        Qyy        Qzz       norm (a.u.)
----------------------------------------------------------------------------------------------
 1 ->    2    -0.2356    -0.1553     0.2099    -7.0587    -0.0881     0.0715     7.0684
 1 ->    3    -0.3642     0.1368     0.1584    -3.7132     0.2444     0.0309     3.7450
 1 ->    4     0.8201     1.2142    -0.4212    18.8037    -0.6435    -0.2301    18.8777


|FINAL Target State Energy: -779.187406557135 a.u.
 Energy calculation finished, energy: -7.791268764E+02

Converting Cartesians to HDLC
 Wolfe conditions fulfilled, increasing trust radius
Testing convergence  in cycle    2
    Energy  1.4310E-03 Target: 5.0000E-04 converged?   no
  Max step  7.0440E-03 Target: 4.0000E-03 converged?   no
  RMS step  2.1442E-03 Target: 2.6667E-03 converged?  yes
  Max grad  2.3279E-02 Target: 1.0000E-03 converged?   no
  RMS grad  7.2943E-03 Target: 6.6667E-04 converged?   no
 Predicted step length 1.7909E-01
 Trust radius          2.0000E-01

Converting HDLC to Cartesians
 in gcp call
 n=          31
 coors(1) =   -9.74575777143028       -1.01961967457445     
  0.115933395491224     
 coors(2) =   -9.33341737978078       0.791570221588193     
   1.93808608177731     
 elements:            7           6
 gcp_e =    1.00000000000000     
 echo:  F
 pbc:  F
 method =pbeh3c              
RMSD coordinate change for step 2 is  2.094e-01
DFTD Energy:    -0.0201643 hartree
gCP Energy:     0.0495764 hartree
| Total AOs: 314    Total MOs: 296
Setting up the DFT grid...
| time to set the grid = 0.05 s
DFT grid points: 357378 (11528 points/atom)

                      *** Start SCF Iterations ***

 Iter     DIIS Error       Energy change      Electrons        XC Energy           Energy        Time(s)
----------------------------------------------------------------------------------------------------------
Initial temperature is 0.250000
| Skip purify step
|    1     0.0511116153    -771.7293136547   125.9335391143   -63.8054502370    -771.7293136547     0.82  
|    2     0.0067376701      -0.0125773479   126.0000103652   -63.8475829610    -771.7418910026     0.79  
|    3     0.0124073768      +0.0005200637   126.0000100763   -63.8293525478    -771.7413709389     0.79  
|    4     0.0026900692      -0.0035873072   126.0000104087   -63.8306614546    -771.7449582461     0.75  
|    5     0.0013845726      -0.0001108132   126.0000103570   -63.8349707743    -771.7450690593     0.74  
|    6     0.0003850119      -0.0000490725   126.0000103854   -63.8351560614    -771.7451181318     0.73  
|    7     0.0001786581      -0.0000033348   126.0000103980   -63.8340892516    -771.7451214666     0.72  
|    8     0.0000293382      -0.0000005959   126.0000103974   -63.8342464609    -771.7451220625     0.71  
----------------------------------------------------------------------------------------------------------
FINAL ENERGY: -771.7451220625 a.u.
Fractional Occupation Entropy: 0.0000000000
Mermin Free Energy:            -771.7451220625
DISPERSION CONTRIBUTION TO ENERGY: -0.0201643242 a.u.
GCP BSSE CORRECTION: 0.0495764347 a.u.
HOMO-LUMO GAP: 1.730 eV
CENTER OF MASS: {-0.034688, -0.272516, 0.370792} ANGS
DIPOLE MOMENT: {-3.012490, 0.659860, 0.156489} (|D| = 3.087880) DEBYE

Running Mulliken population analysis...


  Restricted hh-TDA Parameters
--------------------------------------------
Number of occupied orbitals:            64
Number of virtual orbitals:            232
Number of molecular orbitals:          296
Number of basis functions:             314
Multiplicity of target state:      singlet

 Generating 2nd functional diffs
Reference energy:             -778.7926201337
Number of electrons:           128.0000105625
XC energy:                     -65.1479903603

      Davidson Diagonalization Parameters
-----------------------------------------------
Number of roots to find:                    4
Number of guess vectors:                   15
Maximum subspace size:                    300
Number of vectors to save:                  4
Collapse vectors per root:                  2
Number of CSFs:                          2080
Maximum Davidson iterations:              500
Residual convergence:                 1.0e-06
Orthogonality tolerance:              1.0e-12
Use incremental sigma vectors:             No

Davidson memory usage:  12.89 MB

Guess Vectors:
  64 &  64 : closed :    -0.471705
  64 &  63 :  open  :    -0.430362
  63 &  63 : closed :    -0.389020
  64 &  62 :  open  :    -0.373077
  64 &  61 :  open  :    -0.354713
  63 &  62 :  open  :    -0.331734
  63 &  61 :  open  :    -0.313370
  62 &  62 : closed :    -0.274449
  64 &  60 :  open  :    -0.265481
  64 &  59 :  open  :    -0.259126
  62 &  61 :  open  :    -0.256085
  61 &  61 : closed :    -0.237721
  64 &  57 :  open  :    -0.236288
  64 &  56 :  open  :    -0.229822
  64 &  58 :  open  :    -0.224274

  Root           Eigenvalue       Energy Change        Residual
-------------------------------------------------------------------
Iteration:    0   Subspace Size:   15
Root: 1:        -0.38879256        -0.38879256         0.03441091  
Root: 2:        -0.33745661        -0.33745661         0.03347262  
Root: 3:        -0.27785425        -0.27785425         0.02916582  
Root: 4:        -0.26286110        -0.26286110         0.04764847  

Iteration:    1   Subspace Size:   19
Root: 1:        -0.39069613        -0.00190357         0.00457156  
Root: 2:        -0.34028190        -0.00282529         0.00673839  
Root: 3:        -0.28008355        -0.00222930         0.00741211  
Root: 4:        -0.26810680        -0.00524570         0.01193221  

Iteration:    2   Subspace Size:   23
Root: 1:        -0.39073345        -0.00003732         0.00084800  
Root: 2:        -0.34036632        -0.00008442         0.00126237  
Root: 3:        -0.28022220        -0.00013865         0.00154907  
Root: 4:        -0.26843894        -0.00033214         0.00323893  

Iteration:    3   Subspace Size:   27
Root: 1:        -0.39073472        -0.00000127         0.00011549  
Root: 2:        -0.34036937        -0.00000305         0.00022959  
Root: 3:        -0.28022787        -0.00000567         0.00056030  
Root: 4:        -0.26845981        -0.00002087         0.00072696  

Iteration:    4   Subspace Size:   31
Root: 1:        -0.39073475        -0.00000002         0.00001563  
Root: 2:        -0.34036947        -0.00000010         0.00004143  
Root: 3:        -0.28022873        -0.00000085         0.00010902  
Root: 4:        -0.26846110        -0.00000130         0.00019481  

Iteration:    5   Subspace Size:   35
Root: 1:        -0.39073475        -0.00000000         0.00000226  
Root: 2:        -0.34036947        -0.00000000         0.00000633  
Root: 3:        -0.28022875        -0.00000002         0.00002213  
Root: 4:        -0.26846119        -0.00000008         0.00003679  

Iteration:    6   Subspace Size:   39
Root: 1:        -0.39073475        -0.00000000         0.00000032  Converged
Root: 2:        -0.34036947        -0.00000000         0.00000094  Converged
Root: 3:        -0.28022875        -0.00000000         0.00000415  
Root: 4:        -0.26846119        -0.00000000         0.00000640  

Iteration:    7   Subspace Size:   41
Root: 1:        -0.39073475        -0.00000000         0.00000025  Converged
Root: 2:        -0.34036947        -0.00000000         0.00000083  Converged
Root: 3:        -0.28022875        -0.00000000         0.00000094  Converged
Root: 4:        -0.26846119        -0.00000000         0.00000120  

Iteration:    8   Subspace Size:   42
Root: 1:        -0.39073475        -0.00000000         0.00000025  Converged
Root: 2:        -0.34036947        -0.00000000         0.00000083  Converged
Root: 3:        -0.28022875        -0.00000000         0.00000090  Converged
Root: 4:        -0.26846119        -0.00000000         0.00000021  Converged

Davidson converged in 8 iterations
42 sigma vectors were formed

      Davidson Diagonalization Parameters
-----------------------------------------------
Number of roots to find:                    4
Number of guess vectors:                   15
Maximum subspace size:                    300
Number of vectors to save:                  4
Collapse vectors per root:                  2
Number of CSFs:                          2016
Maximum Davidson iterations:              500
Residual convergence:                 1.0e-06
Orthogonality tolerance:              1.0e-12
Use incremental sigma vectors:             No

Davidson memory usage:  12.58 MB

Guess Vectors:
  64 &  63 :  open  :    -0.430362
  64 &  62 :  open  :    -0.373077
  64 &  61 :  open  :    -0.354713
  63 &  62 :  open  :    -0.331734
  63 &  61 :  open  :    -0.313370
  64 &  60 :  open  :    -0.265481
  64 &  59 :  open  :    -0.259126
  62 &  61 :  open  :    -0.256085
  64 &  57 :  open  :    -0.236288
  64 &  56 :  open  :    -0.229822
  64 &  58 :  open  :    -0.224274
  63 &  60 :  open  :    -0.224138
  63 &  59 :  open  :    -0.217783
  64 &  55 :  open  :    -0.197891
  63 &  57 :  open  :    -0.194946

  Root           Eigenvalue       Energy Change        Residual
-------------------------------------------------------------------
Iteration:    0   Subspace Size:   15
Root: 1:        -0.34445245        -0.34445245         0.02417367  
Root: 2:        -0.30727659        -0.30727659         0.02255656  
Root: 3:        -0.27864914        -0.27864914         0.02626683  
Root: 4:        -0.23708630        -0.23708630         0.02656205  

Iteration:    1   Subspace Size:   19
Root: 1:        -0.34564302        -0.00119057         0.00367028  
Root: 2:        -0.30878934        -0.00151275         0.00348630  
Root: 3:        -0.28060837        -0.00195924         0.00636859  
Root: 4:        -0.23892084        -0.00183454         0.00879362  

Iteration:    2   Subspace Size:   23
Root: 1:        -0.34567113        -0.00002812         0.00050279  
Root: 2:        -0.30881963        -0.00003029         0.00040031  
Root: 3:        -0.28071568        -0.00010730         0.00105340  
Root: 4:        -0.23910620        -0.00018536         0.00309369  

Iteration:    3   Subspace Size:   27
Root: 1:        -0.34567162        -0.00000048         0.00007829  
Root: 2:        -0.30882004        -0.00000041         0.00005934  
Root: 3:        -0.28071883        -0.00000316         0.00016810  
Root: 4:        -0.23912794        -0.00002174         0.00085225  

Iteration:    4   Subspace Size:   31
Root: 1:        -0.34567163        -0.00000001         0.00001097  
Root: 2:        -0.30882005        -0.00000001         0.00000845  
Root: 3:        -0.28071890        -0.00000007         0.00003074  
Root: 4:        -0.23912951        -0.00000157         0.00015560  

Iteration:    5   Subspace Size:   35
Root: 1:        -0.34567163        -0.00000000         0.00000136  
Root: 2:        -0.30882005        -0.00000000         0.00000115  
Root: 3:        -0.28071890        -0.00000000         0.00000485  
Root: 4:        -0.23912956        -0.00000005         0.00002994  

Iteration:    6   Subspace Size:   39
Root: 1:        -0.34567163        -0.00000000         0.00000015  Converged
Root: 2:        -0.30882005        -0.00000000         0.00000016  Converged
Root: 3:        -0.28071890        -0.00000000         0.00000060  Converged
Root: 4:        -0.23912956        -0.00000000         0.00000628  

Iteration:    7   Subspace Size:   40
Root: 1:        -0.34567163        -0.00000000         0.00000015  Converged
Root: 2:        -0.30882005        -0.00000000         0.00000016  Converged
Root: 3:        -0.28071890        -0.00000000         0.00000060  Converged
Root: 4:        -0.23912956        -0.00000000         0.00000113  

Iteration:    8   Subspace Size:   41
Root: 1:        -0.34567163        -0.00000000         0.00000015  Converged
Root: 2:        -0.30882005        -0.00000000         0.00000016  Converged
Root: 3:        -0.28071890        -0.00000000         0.00000060  Converged
Root: 4:        -0.23912956        -0.00000000         0.00000024  Converged

 in gcp call
 n=          31
 coors(1) =   -9.74575777143028       -1.01961967457445     
  0.115933395491224     
 coors(2) =   -9.33341737978078       0.791570221588193     
   1.93808608177731     
 elements:            7           6
 gcp_e =   0.000000000000000E+000
 echo:  F
 pbc:  F
 method =pbeh3c              
Davidson converged in 8 iterations
41 sigma vectors were formed

Building Xtilde...

Building Z-vector RHS...

 Generating 2nd functional diffs
Solving CPSCF equations
Using DIIS solver

 Iter         Residual      
------  --------------------
    1      3.811355517503
    2      6.803668477604
    3      0.406724339170
    4      0.049110402405
    5      0.013658109995
    6      0.007226915860
    7      0.002644344977
    8      0.001147972130
    9      0.000447858138
   10      0.000189076526
   11      0.000055603218
   12      0.000037578096
   13      0.000008836715
   14      0.000004793632
   15      0.000002011573
   16      0.000000623794

CPSCF converged

Building X...

Computing grad Generating 2nd functional diffs
 Generating 2nd functional diffs
  Root   Mult.   Total Energy (a.u.)   Ex. Energy (a.u.)     Ex. Energy (eV)     Ex. Energy (nm)        Osc. (a.u.)  
-------------------------------------------------------------------------------------------------------------------
     1  singlet       -779.18335488
     2  triplet       -779.13829176          0.04506312          1.22622961       1011.10118145          0.00000000
     3  singlet       -779.13298960          0.05036528          1.37050872        904.65838596          0.02593091
     4  triplet       -779.10144018          0.08191470          2.22901197        556.22949710          0.00000000
     5  triplet       -779.07333904          0.11001584          2.99368291        414.15281521          0.00000000
     6  singlet       -779.07284889          0.11050599          3.00702060        412.31583355          0.05832714
     7  singlet       -779.06108132          0.12227356          3.32723225        372.63470522          1.47517797
     8  triplet       -779.03174970          0.15160518          4.12538629        300.53966326          0.00000000

Singlet  1: Largest CI coefficients:
  64  &  64 : closed :   0.990421

Triplet  2: Largest CI coefficients:
  63  &  64 :  open  :  -0.702823
  64  &  63 :  open  :   0.702823

Singlet  3: Largest CI coefficients:
  63  &  64 :  open  :   0.694637
  64  &  63 :  open  :   0.694637
  62  &  64 :  open  :   0.103045
  64  &  62 :  open  :   0.103045

Triplet  4: Largest CI coefficients:
  62  &  64 :  open  :   0.701405
  64  &  62 :  open  :  -0.701405

Triplet  5: Largest CI coefficients:
  61  &  64 :  open  :   0.677687
  64  &  61 :  open  :  -0.677687
  61  &  62 :  open  :   0.153114
  62  &  61 :  open  :  -0.153114

Singlet  6: Largest CI coefficients:
  61  &  64 :  open  :   0.644550
  64  &  61 :  open  :   0.644550
  62  &  64 :  open  :  -0.198076
  64  &  62 :  open  :  -0.198076
  61  &  62 :  open  :   0.161869
  62  &  61 :  open  :   0.161869

Singlet  7: Largest CI coefficients:
  62  &  64 :  open  :   0.660828
  64  &  62 :  open  :   0.660828
  61  &  64 :  open  :   0.201406
  64  &  61 :  open  :   0.201406

Triplet  8: Largest CI coefficients:
  61  &  63 :  open  :   0.625031
  63  &  61 :  open  :  -0.625031
  62  &  63 :  open  :  -0.296431
  63  &  62 :  open  :   0.296431

Singlet state dipole moments:

  Root       Dx         Dy         Dz         |D|  (Debye)
------------------------------------------------------------
     1    -9.8387     0.8984     0.2512     9.8828
     2   -10.4036     2.7065     2.2759    10.9881
     3    -3.6853    -2.6175    -2.7719     5.3025
     4   -12.7279     1.3965     0.9678    12.8408

Triplet state dipole moments:

  Root       Dx         Dy         Dz         |D|  (Debye)
------------------------------------------------------------
     1   -10.4943     2.6139     2.0745    11.0121
     2   -10.5159     1.2073     0.8462    10.6187
     3    -3.1125    -2.7843    -2.8344     5.0472
     4     0.1658    -0.6307    -0.6946     0.9528

Transition dipole moments between singlet states:

    Transition       Tx         Ty         Tz         |T| (a.u.)
------------------------------------------------------------------
     1 ->    2     0.8704     0.1107    -0.0491     0.8788
     1 ->    3     0.8850    -0.0704    -0.0602     0.8898
     1 ->    4    -4.2507     0.1645     0.0365     4.2540
     2 ->    3    -0.1698     0.2376     0.2041     0.3563
     2 ->    4     0.2057     0.1195     0.1685     0.2915
     3 ->    4     0.8541    -0.3902    -0.3100     0.9889

Transition dipole moments between triplet states:

    Transition       Tx         Ty         Tz         |T| (a.u.)
------------------------------------------------------------------
     1 ->    2    -0.2036    -0.1750    -0.2129     0.3426
     1 ->    3     0.0404    -0.2265    -0.2083     0.3104
     1 ->    4     1.1146    -0.1019    -0.0571     1.1207
     2 ->    3    -0.4000     0.2605     0.2831     0.5550
     2 ->    4    -0.5585     0.0053     0.0459     0.5604
     3 ->    4     0.5498     0.0028    -0.0908     0.5572

Magnetic transition dipole moments and rotational strengths:

 Transition      Lx         Ly         Lz       R(len)     R(vel) (a.u.)
------------------------------------------------------------------------
 1 ->    2    -0.2511    -0.0565     0.1274     0.2311    -0.0265
 1 ->    3     0.0686     0.1698     0.4297    -0.0229     0.0018
 1 ->    4     0.0430     0.8164    -0.6740     0.0730    -0.0269

Electric transition quadrupole moments (Cartesian):

 Transition      Qxy        Qxz        Qyz        Qxx        Qyy        Qzz       norm (a.u.)
----------------------------------------------------------------------------------------------
 1 ->    2    -0.2518    -0.0498     0.1051    -4.5179    -0.0667     0.0442     4.5271
 1 ->    3    -0.3327     0.0617     0.1465    -5.7878     0.2157     0.0231     5.8036
 1 ->    4     0.6536     1.0932    -0.3030    19.0752    -0.3226    -0.2635    19.1246


|FINAL Target State Energy: -779.183354880004 a.u.
 Energy calculation finished, energy: -7.791329896E+02

Converting Cartesians to HDLC
 Wolfe conditions fulfilled, increasing trust radius
Testing convergence  in cycle    3
    Energy  6.1132E-03 Target: 5.0000E-04 converged?   no
  Max step  6.3281E-02 Target: 4.0000E-03 converged?   no
  RMS step  1.9200E-02 Target: 2.6667E-03 converged?   no
  Max grad  1.1338E-02 Target: 1.0000E-03 converged?   no
  RMS grad  3.1848E-03 Target: 6.6667E-04 converged?   no
 Predicted step length 5.2027E-02
 Trust radius          4.0000E-01

Converting HDLC to Cartesians
 in gcp call
 n=          31
 coors(1) =   -9.72717293612345       -1.05304596828456     
  0.107735136631141     
 coors(2) =   -9.35268966990191       0.802260776030765     
   1.89691275084415     
 elements:            7           6
 gcp_e =    1.00000000000000     
 echo:  F
 pbc:  F
 method =pbeh3c              
RMSD coordinate change for step 3 is  6.236e-02
DFTD Energy:    -0.0201618 hartree
gCP Energy:     0.0494928 hartree
| Total AOs: 314    Total MOs: 296
Setting up the DFT grid...
| time to set the grid = 0.05 s
DFT grid points: 357344 (11527 points/atom)

                      *** Start SCF Iterations ***

 Iter     DIIS Error       Energy change      Electrons        XC Energy           Energy        Time(s)
----------------------------------------------------------------------------------------------------------
Initial temperature is 0.250000
| Skip purify step
|    1     0.0212644378    -771.7220428164   125.9719761351   -63.8187775074    -771.7220428164     0.80  
|    2     0.0020569538      -0.0216378145   126.0000045995   -63.8347143683    -771.7436806309     0.75  
|    3     0.0033127074      +0.0000894651   126.0000047733   -63.8200963301    -771.7435911658     0.74  
|    4     0.0008847396      -0.0004387971   126.0000047076   -63.8262238657    -771.7440299629     0.73  
|    5     0.0005474982      -0.0000130616   126.0000047288   -63.8279762536    -771.7440430245     0.71  
|    6     0.0000963573      -0.0000057383   126.0000047304   -63.8274964334    -771.7440487628     0.69  
|    7     0.0000339483      -0.0000003292   126.0000047322   -63.8273896198    -771.7440490920     0.70  
----------------------------------------------------------------------------------------------------------
FINAL ENERGY: -771.7440490920 a.u.
Fractional Occupation Entropy: 0.0000000000
Mermin Free Energy:            -771.7440490920
DISPERSION CONTRIBUTION TO ENERGY: -0.0201617841 a.u.
GCP BSSE CORRECTION: 0.0494928379 a.u.
HOMO-LUMO GAP: 1.677 eV
CENTER OF MASS: {-0.037592, -0.259256, 0.372070} ANGS
DIPOLE MOMENT: {-2.671905, 0.332629, 0.144296} (|D| = 2.696394) DEBYE

Running Mulliken population analysis...


  Restricted hh-TDA Parameters
--------------------------------------------
Number of occupied orbitals:            64
Number of virtual orbitals:            232
Number of molecular orbitals:          296
Number of basis functions:             314
Multiplicity of target state:      singlet

 Generating 2nd functional diffs
Reference energy:             -778.7906817954
Number of electrons:           128.0000048073
XC energy:                     -65.1409895262

      Davidson Diagonalization Parameters
-----------------------------------------------
Number of roots to find:                    4
Number of guess vectors:                   15
Maximum subspace size:                    300
Number of vectors to save:                  4
Collapse vectors per root:                  2
Number of CSFs:                          2080
Maximum Davidson iterations:              500
Residual convergence:                 1.0e-06
Orthogonality tolerance:              1.0e-12
Use incremental sigma vectors:             No

Davidson memory usage:  12.89 MB

Guess Vectors:
  64 &  64 : closed :    -0.471815
  64 &  63 :  open  :    -0.433316
  63 &  63 : closed :    -0.394818
  64 &  62 :  open  :    -0.374033
  64 &  61 :  open  :    -0.355143
  63 &  62 :  open  :    -0.335534
  63 &  61 :  open  :    -0.316645
  62 &  62 : closed :    -0.276250
  64 &  60 :  open  :    -0.267164
  64 &  59 :  open  :    -0.257895
  62 &  61 :  open  :    -0.257361
  61 &  61 : closed :    -0.238471
  64 &  57 :  open  :    -0.237671
  64 &  56 :  open  :    -0.231294
  63 &  60 :  open  :    -0.228666

  Root           Eigenvalue       Energy Change        Residual
-------------------------------------------------------------------
Iteration:    0   Subspace Size:   15
Root: 1:        -0.38871758        -0.38871758         0.03436347  
Root: 2:        -0.34098584        -0.34098584         0.03157680  
Root: 3:        -0.27899605        -0.27899605         0.02841561  
Root: 4:        -0.26421994        -0.26421994         0.04708732  

Iteration:    1   Subspace Size:   19
Root: 1:        -0.39062175        -0.00190417         0.00458096  
Root: 2:        -0.34325930        -0.00227346         0.00617691  
Root: 3:        -0.28112379        -0.00212774         0.00715336  
Root: 4:        -0.26932764        -0.00510771         0.00995956  

Iteration:    2   Subspace Size:   23
Root: 1:        -0.39065917        -0.00003743         0.00086078  
Root: 2:        -0.34333063        -0.00007134         0.00127606  
Root: 3:        -0.28125156        -0.00012777         0.00138327  
Root: 4:        -0.26955750        -0.00022986         0.00291477  

Iteration:    3   Subspace Size:   27
Root: 1:        -0.39066048        -0.00000131         0.00012341  
Root: 2:        -0.34333366        -0.00000303         0.00028643  
Root: 3:        -0.28125596        -0.00000441         0.00048607  
Root: 4:        -0.26957422        -0.00001672         0.00054018  

Iteration:    4   Subspace Size:   31
Root: 1:        -0.39066051        -0.00000002         0.00001739  
Root: 2:        -0.34333382        -0.00000016         0.00004560  
Root: 3:        -0.28125661        -0.00000065         0.00009745  
Root: 4:        -0.26957482        -0.00000060         0.00011597  

Iteration:    5   Subspace Size:   35
Root: 1:        -0.39066051        -0.00000000         0.00000260  
Root: 2:        -0.34333383        -0.00000000         0.00000742  
Root: 3:        -0.28125663        -0.00000002         0.00002041  
Root: 4:        -0.26957485        -0.00000003         0.00002430  

Iteration:    6   Subspace Size:   39
Root: 1:        -0.39066051        -0.00000000         0.00000038  Converged
Root: 2:        -0.34333383        -0.00000000         0.00000127  
Root: 3:        -0.28125663        -0.00000000         0.00000384  
Root: 4:        -0.26957485        -0.00000000         0.00000398  

Iteration:    7   Subspace Size:   42
Root: 1:        -0.39066051        -0.00000000         0.00000025  Converged
Root: 2:        -0.34333383        -0.00000000         0.00000021  Converged
Root: 3:        -0.28125663        -0.00000000         0.00000086  Converged
Root: 4:        -0.26957485        -0.00000000         0.00000083  Converged

Davidson converged in 7 iterations
42 sigma vectors were formed

      Davidson Diagonalization Parameters
-----------------------------------------------
Number of roots to find:                    4
Number of guess vectors:                   15
Maximum subspace size:                    300
Number of vectors to save:                  4
Collapse vectors per root:                  2
Number of CSFs:                          2016
Maximum Davidson iterations:              500
Residual convergence:                 1.0e-06
Orthogonality tolerance:              1.0e-12
Use incremental sigma vectors:             No

Davidson memory usage:  12.58 MB

Guess Vectors:
  64 &  63 :  open  :    -0.433316
  64 &  62 :  open  :    -0.374033
  64 &  61 :  open  :    -0.355143
  63 &  62 :  open  :    -0.335534
  63 &  61 :  open  :    -0.316645
  64 &  60 :  open  :    -0.267164
  64 &  59 :  open  :    -0.257895
  62 &  61 :  open  :    -0.257361
  64 &  57 :  open  :    -0.237671
  64 &  56 :  open  :    -0.231294
  63 &  60 :  open  :    -0.228666
  64 &  58 :  open  :    -0.223359
  63 &  59 :  open  :    -0.219397
  63 &  57 :  open  :    -0.199172
  64 &  55 :  open  :    -0.199046

  Root           Eigenvalue       Energy Change        Residual
-------------------------------------------------------------------
Iteration:    0   Subspace Size:   15
Root: 1:        -0.34644080        -0.34644080         0.02452643  
Root: 2:        -0.30895354        -0.30895354         0.02242146  
Root: 3:        -0.27974025        -0.27974025         0.02572266  
Root: 4:        -0.23958419        -0.23958419         0.02666417  

Iteration:    1   Subspace Size:   19
Root: 1:        -0.34767034        -0.00122954         0.00376618  
Root: 2:        -0.31046054        -0.00150700         0.00343799  
Root: 3:        -0.28162051        -0.00188026         0.00630847  
Root: 4:        -0.24143619        -0.00185200         0.00875907  

Iteration:    2   Subspace Size:   23
Root: 1:        -0.34769996        -0.00002961         0.00051042  
Root: 2:        -0.31049085        -0.00003031         0.00037413  
Root: 3:        -0.28172650        -0.00010599         0.00104308  
Root: 4:        -0.24162171        -0.00018552         0.00326171  

Iteration:    3   Subspace Size:   27
Root: 1:        -0.34770046        -0.00000050         0.00007934  
Root: 2:        -0.31049121        -0.00000036         0.00005263  
Root: 3:        -0.28172956        -0.00000306         0.00016888  
Root: 4:        -0.24164656        -0.00002485         0.00092354  

Iteration:    4   Subspace Size:   31
Root: 1:        -0.34770047        -0.00000001         0.00001143  
Root: 2:        -0.31049122        -0.00000001         0.00000766  
Root: 3:        -0.28172963        -0.00000007         0.00003090  
Root: 4:        -0.24164848        -0.00000192         0.00018891  

Iteration:    5   Subspace Size:   35
Root: 1:        -0.34770047        -0.00000000         0.00000145  
Root: 2:        -0.31049122        -0.00000000         0.00000107  
Root: 3:        -0.28172964        -0.00000000         0.00000481  
Root: 4:        -0.24164856        -0.00000008         0.00003822  

Iteration:    6   Subspace Size:   39
Root: 1:        -0.34770047        -0.00000000         0.00000016  Converged
Root: 2:        -0.31049122        -0.00000000         0.00000015  Converged
Root: 3:        -0.28172964        -0.00000000         0.00000061  Converged
Root: 4:        -0.24164856        -0.00000000         0.00000788  

Iteration:    7   Subspace Size:   40
Root: 1:        -0.34770047        -0.00000000         0.00000016  Converged
Root: 2:        -0.31049122        -0.00000000         0.00000014  Converged
Root: 3:        -0.28172964        -0.00000000         0.00000061  Converged
Root: 4:        -0.24164856        -0.00000000         0.00000147  

Iteration:    8   Subspace Size:   41
Root: 1:        -0.34770047        -0.00000000         0.00000016  Converged
Root: 2:        -0.31049122        -0.00000000         0.00000014  Converged
Root: 3:        -0.28172964        -0.00000000         0.00000061  Converged
Root: 4:        -0.24164856        -0.00000000         0.00000031  Converged

 in gcp call
 n=          31
 coors(1) =   -9.72717293612345       -1.05304596828456     
  0.107735136631141     
 coors(2) =   -9.35268966990191       0.802260776030765     
   1.89691275084415     
 elements:            7           6
 gcp_e =   0.000000000000000E+000
 echo:  F
 pbc:  F
 method =pbeh3c              
Davidson converged in 8 iterations
41 sigma vectors were formed

Building Xtilde...

Building Z-vector RHS...

 Generating 2nd functional diffs
Solving CPSCF equations
Using DIIS solver

 Iter         Residual      
------  --------------------
    1      3.809927049444
    2      6.735994351668
    3      0.420189658833
    4      0.050078444203
    5      0.013858824496
    6      0.007246246717
    7      0.002485703816
    8      0.001105440918
    9      0.000433520058
   10      0.000174264101
   11      0.000056520815
   12      0.000037891724
   13      0.000009594503
   14      0.000005033960
   15      0.000002088875
   16      0.000000597733

CPSCF converged

Building X...

Computing grad Generating 2nd functional diffs
 Generating 2nd functional diffs
  Root   Mult.   Total Energy (a.u.)   Ex. Energy (a.u.)     Ex. Energy (eV)     Ex. Energy (nm)        Osc. (a.u.)  
-------------------------------------------------------------------------------------------------------------------
     1  singlet       -779.18134230
     2  triplet       -779.13838226          0.04296004          1.16900195       1060.59892512          0.00000000
     3  singlet       -779.13401562          0.04732668          1.28782429        962.74174451          0.01748166
     4  triplet       -779.10117301          0.08016929          2.18151693        568.33948423          0.00000000
     5  triplet       -779.07241143          0.10893087          2.96415931        418.27785827          0.00000000
     6  singlet       -779.07193843          0.10940387          2.97703036        416.46945316          0.05683344
     7  singlet       -779.06025664          0.12108566          3.29490783        376.29040696          1.44804580
     8  triplet       -779.03233036          0.14901194          4.05482063        305.76992661          0.00000000

Singlet  1: Largest CI coefficients:
  64  &  64 : closed :  -0.990120

Triplet  2: Largest CI coefficients:
  63  &  64 :  open  :   0.702953
  64  &  63 :  open  :  -0.702953

Singlet  3: Largest CI coefficients:
  63  &  64 :  open  :  -0.697197
  64  &  63 :  open  :  -0.697197

Triplet  4: Largest CI coefficients:
  62  &  64 :  open  :   0.701502
  64  &  62 :  open  :  -0.701502

Triplet  5: Largest CI coefficients:
  61  &  64 :  open  :  -0.677871
  64  &  61 :  open  :   0.677871
  61  &  62 :  open  :   0.152672
  62  &  61 :  open  :  -0.152672

Singlet  6: Largest CI coefficients:
  61  &  64 :  open  :   0.646274
  64  &  61 :  open  :   0.646274
  62  &  64 :  open  :   0.195147
  64  &  62 :  open  :   0.195147
  61  &  62 :  open  :  -0.161830
  62  &  61 :  open  :  -0.161830

Singlet  7: Largest CI coefficients:
  62  &  64 :  open  :  -0.663543
  64  &  62 :  open  :  -0.663543
  61  &  64 :  open  :   0.196441
  64  &  61 :  open  :   0.196441

Triplet  8: Largest CI coefficients:
  61  &  63 :  open  :  -0.607898
  63  &  61 :  open  :   0.607898
  62  &  63 :  open  :  -0.332264
  63  &  62 :  open  :   0.332264

Singlet state dipole moments:

  Root       Dx         Dy         Dz         |D|  (Debye)
------------------------------------------------------------
     1   -10.0685     0.7523     0.2994    10.1010
     2   -10.2709     2.6914     2.3316    10.8707
     3    -3.6934    -2.6084    -2.7721     5.3037
     4   -12.9045     1.2712     1.0022    13.0057

Triplet state dipole moments:

  Root       Dx         Dy         Dz         |D|  (Debye)
------------------------------------------------------------
     1   -10.3056     2.6251     2.1898    10.8578
     2   -10.4904     1.0567     0.8106    10.5746
     3    -3.1385    -2.7648    -2.8260     5.0478
     4    -0.1189    -0.3069    -0.5146     0.6108

Transition dipole moments between singlet states:

    Transition       Tx         Ty         Tz         |T| (a.u.)
------------------------------------------------------------------
     1 ->    2     0.7344     0.0957    -0.0747     0.7444
     1 ->    3    -0.8783     0.0614     0.0640     0.8827
     1 ->    4     4.2334    -0.1271    -0.0288     4.2354
     2 ->    3     0.1774    -0.2801    -0.2535     0.4174
     2 ->    4    -0.1965    -0.1197    -0.1583     0.2793
     3 ->    4     0.8501    -0.3722    -0.3036     0.9764

Transition dipole moments between triplet states:

    Transition       Tx         Ty         Tz         |T| (a.u.)
------------------------------------------------------------------
     1 ->    2    -0.1220    -0.1461    -0.1786     0.2610
     1 ->    3     0.0816    -0.2715    -0.2576     0.3830
     1 ->    4     1.3361    -0.0972    -0.0625     1.3411
     2 ->    3    -0.3959     0.2522     0.2852     0.5492
     2 ->    4    -0.5262     0.0025     0.0551     0.5291
     3 ->    4     0.3792    -0.0242    -0.1146     0.3969

Magnetic transition dipole moments and rotational strengths:

 Transition      Lx         Ly         Lz       R(len)     R(vel) (a.u.)
------------------------------------------------------------------------
 1 ->    2    -0.2539    -0.0460     0.1058     0.1988    -0.0212
 1 ->    3    -0.0803    -0.1636    -0.4363    -0.0326     0.0040
 1 ->    4    -0.0290    -0.8332     0.7169     0.0377    -0.0136

Electric transition quadrupole moments (Cartesian):

 Transition      Qxy        Qxz        Qyz        Qxx        Qyy        Qzz       norm (a.u.)
----------------------------------------------------------------------------------------------
 1 ->    2    -0.2449     0.0022     0.0385    -3.0534    -0.0560     0.0382     3.0642
 1 ->    3     0.3365    -0.0486    -0.1403     5.7793    -0.1953    -0.0274     5.7943
 1 ->    4    -0.6526    -1.0797     0.3125   -19.4405     0.2513     0.3192    19.4881


|FINAL Target State Energy: -779.181342301366 a.u.
 Energy calculation finished, energy: -7.791340156E+02

Converting Cartesians to HDLC
 Wolfe conditions fulfilled, increasing trust radius
Testing convergence  in cycle    4
    Energy  1.0260E-03 Target: 5.0000E-04 converged?   no
  Max step  2.7474E-02 Target: 4.0000E-03 converged?   no
  RMS step  5.5779E-03 Target: 2.6667E-03 converged?   no
  Max grad  8.2369E-03 Target: 1.0000E-03 converged?   no
  RMS grad  2.1048E-03 Target: 6.6667E-04 converged?   no
 Predicted step length 1.1636E-01
 Trust radius          5.0000E-01

Converting HDLC to Cartesians
 in gcp call
 n=          31
 coors(1) =   -9.68274394975664       -1.11375059584688     
  0.105713809953965     
 coors(2) =   -9.37568119637904       0.834041066881458     
   1.80184605572338     
 elements:            7           6
 gcp_e =    1.00000000000000     
 echo:  F
 pbc:  F
 method =pbeh3c              
RMSD coordinate change for step 4 is  1.226e-01
DFTD Energy:    -0.0201827 hartree
gCP Energy:     0.0493796 hartree
| Total AOs: 314    Total MOs: 296
Setting up the DFT grid...
| time to set the grid = 0.05 s
DFT grid points: 357273 (11524 points/atom)

                      *** Start SCF Iterations ***

 Iter     DIIS Error       Energy change      Electrons        XC Energy           Energy        Time(s)
----------------------------------------------------------------------------------------------------------
Initial temperature is 0.250000
| Skip purify step
|    1     0.0489550286    -771.7003688911   125.9298014460   -63.8000889602    -771.7003688911     0.80  
|    2     0.0034573530      -0.0370161089   125.9999837270   -63.8406528460    -771.7373850000     0.76  
|    3     0.0053697533      +0.0000824799   125.9999837890   -63.8092707723    -771.7373025202     0.76  
|    4     0.0018115912      -0.0014586945   125.9999837836   -63.8209978214    -771.7387612147     0.74  
|    5     0.0009639764      -0.0000719669   125.9999838414   -63.8253422632    -771.7388331816     0.72  
|    6     0.0001888077      -0.0000217516   125.9999838275   -63.8241035703    -771.7388549331     0.71  
|    7     0.0000647594      -0.0000016822   125.9999838346   -63.8237738176    -771.7388566153     0.71  
|    8     0.0000407463      -0.0000002281   125.9999838335   -63.8237367527    -771.7388568434     0.69  
----------------------------------------------------------------------------------------------------------
FINAL ENERGY: -771.7388568434 a.u.
Fractional Occupation Entropy: 0.0000000000
Mermin Free Energy:            -771.7388568434
DISPERSION CONTRIBUTION TO ENERGY: -0.0201826792 a.u.
GCP BSSE CORRECTION: 0.0493796423 a.u.
HOMO-LUMO GAP: 1.564 eV
CENTER OF MASS: {-0.044464, -0.233052, 0.372040} ANGS
DIPOLE MOMENT: {-2.151438, -0.352333, 0.155122} (|D| = 2.185609) DEBYE

Running Mulliken population analysis...


  Restricted hh-TDA Parameters
--------------------------------------------
Number of occupied orbitals:            64
Number of virtual orbitals:            232
Number of molecular orbitals:          296
Number of basis functions:             314
Multiplicity of target state:      singlet

 Generating 2nd functional diffs
Reference energy:             -778.7843794023
Number of electrons:           127.9999835772
XC energy:                     -65.1372600185

      Davidson Diagonalization Parameters
-----------------------------------------------
Number of roots to find:                    4
Number of guess vectors:                   15
Maximum subspace size:                    300
Number of vectors to save:                  4
Collapse vectors per root:                  2
Number of CSFs:                          2080
Maximum Davidson iterations:              500
Residual convergence:                 1.0e-06
Orthogonality tolerance:              1.0e-12
Use incremental sigma vectors:             No

Davidson memory usage:  12.89 MB

Guess Vectors:
  64 &  64 : closed :    -0.472626
  64 &  63 :  open  :    -0.440106
  63 &  63 : closed :    -0.407585
  64 &  62 :  open  :    -0.376691
  64 &  61 :  open  :    -0.356669
  63 &  62 :  open  :    -0.344170
  63 &  61 :  open  :    -0.324148
  62 &  62 : closed :    -0.280755
  64 &  60 :  open  :    -0.269762
  62 &  61 :  open  :    -0.260733
  64 &  59 :  open  :    -0.255963
  64 &  57 :  open  :    -0.241333
  61 &  61 : closed :    -0.240711
  63 &  60 :  open  :    -0.237241
  64 &  56 :  open  :    -0.233158

  Root           Eigenvalue       Energy Change        Residual
-------------------------------------------------------------------
Iteration:    0   Subspace Size:   15
Root: 1:        -0.38962904        -0.38962904         0.03420197  
Root: 2:        -0.34827517        -0.34827517         0.03119991  
Root: 3:        -0.28161611        -0.28161611         0.02747390  
Root: 4:        -0.26791802        -0.26791802         0.04695972  

Iteration:    1   Subspace Size:   19
Root: 1:        -0.39152333        -0.00189429         0.00461986  
Root: 2:        -0.35045746        -0.00218229         0.00596177  
Root: 3:        -0.28360010        -0.00198399         0.00699430  
Root: 4:        -0.27298654        -0.00506852         0.00877974  

Iteration:    2   Subspace Size:   23
Root: 1:        -0.39156143        -0.00003810         0.00087922  
Root: 2:        -0.35052561        -0.00006815         0.00130379  
Root: 3:        -0.28372274        -0.00012263         0.00133885  
Root: 4:        -0.27315614        -0.00016960         0.00265630  

Iteration:    3   Subspace Size:   27
Root: 1:        -0.39156281        -0.00000138         0.00013728  
Root: 2:        -0.35052885        -0.00000323         0.00029430  
Root: 3:        -0.28372687        -0.00000414         0.00042783  
Root: 4:        -0.27316991        -0.00001377         0.00056108  

Iteration:    4   Subspace Size:   31
Root: 1:        -0.39156284        -0.00000003         0.00001929  
Root: 2:        -0.35052901        -0.00000016         0.00004393  
Root: 3:        -0.28372735        -0.00000047         0.00008531  
Root: 4:        -0.27317057        -0.00000066         0.00010932  

Iteration:    5   Subspace Size:   35
Root: 1:        -0.39156284        -0.00000000         0.00000293  
Root: 2:        -0.35052901        -0.00000000         0.00000670  
Root: 3:        -0.28372736        -0.00000002         0.00001961  
Root: 4:        -0.27317060        -0.00000002         0.00002330  

Iteration:    6   Subspace Size:   39
Root: 1:        -0.39156284        -0.00000000         0.00000044  Converged
Root: 2:        -0.35052901        -0.00000000         0.00000118  
Root: 3:        -0.28372736        -0.00000000         0.00000396  
Root: 4:        -0.27317060        -0.00000000         0.00000482  

Iteration:    7   Subspace Size:   42
Root: 1:        -0.39156284        -0.00000000         0.00000028  Converged
Root: 2:        -0.35052901        -0.00000000         0.00000019  Converged
Root: 3:        -0.28372736        -0.00000000         0.00000086  Converged
Root: 4:        -0.27317060        -0.00000000         0.00000095  Converged

Davidson converged in 7 iterations
42 sigma vectors were formed

      Davidson Diagonalization Parameters
-----------------------------------------------
Number of roots to find:                    4
Number of guess vectors:                   15
Maximum subspace size:                    300
Number of vectors to save:                  4
Collapse vectors per root:                  2
Number of CSFs:                          2016
Maximum Davidson iterations:              500
Residual convergence:                 1.0e-06
Orthogonality tolerance:              1.0e-12
Use incremental sigma vectors:             No

Davidson memory usage:  12.58 MB

Guess Vectors:
  64 &  63 :  open  :    -0.440106
  64 &  62 :  open  :    -0.376691
  64 &  61 :  open  :    -0.356669
  63 &  62 :  open  :    -0.344170
  63 &  61 :  open  :    -0.324148
  64 &  60 :  open  :    -0.269762
  62 &  61 :  open  :    -0.260733
  64 &  59 :  open  :    -0.255963
  64 &  57 :  open  :    -0.241333
  63 &  60 :  open  :    -0.237241
  64 &  56 :  open  :    -0.233158
  63 &  59 :  open  :    -0.223442
  64 &  58 :  open  :    -0.222066
  63 &  57 :  open  :    -0.208812
  64 &  55 :  open  :    -0.200902

  Root           Eigenvalue       Energy Change        Residual
-------------------------------------------------------------------
Iteration:    0   Subspace Size:   15
Root: 1:        -0.35224779        -0.35224779         0.02511916  
Root: 2:        -0.31286799        -0.31286799         0.02205355  
Root: 3:        -0.28240056        -0.28240056         0.02479716  
Root: 4:        -0.24539638        -0.24539638         0.02730450  

Iteration:    1   Subspace Size:   19
Root: 1:        -0.35353632        -0.00128853         0.00383392  
Root: 2:        -0.31433365        -0.00146566         0.00337138  
Root: 3:        -0.28412320        -0.00172264         0.00617208  
Root: 4:        -0.24740029        -0.00200391         0.00868497  

Iteration:    2   Subspace Size:   23
Root: 1:        -0.35356685        -0.00003053         0.00051116  
Root: 2:        -0.31436423        -0.00003058         0.00036879  
Root: 3:        -0.28422472        -0.00010151         0.00101183  
Root: 4:        -0.24758179        -0.00018149         0.00358187  

Iteration:    3   Subspace Size:   27
Root: 1:        -0.35356736        -0.00000051         0.00007977  
Root: 2:        -0.31436460        -0.00000037         0.00005102  
Root: 3:        -0.28422754        -0.00000282         0.00016390  
Root: 4:        -0.24761537        -0.00003358         0.00117612  

Iteration:    4   Subspace Size:   31
Root: 1:        -0.35356737        -0.00000001         0.00001151  
Root: 2:        -0.31436460        -0.00000001         0.00000757  
Root: 3:        -0.28422760        -0.00000006         0.00003047  
Root: 4:        -0.24761880        -0.00000344         0.00030964  

Iteration:    5   Subspace Size:   35
Root: 1:        -0.35356737        -0.00000000         0.00000151  
Root: 2:        -0.31436460        -0.00000000         0.00000112  
Root: 3:        -0.28422761        -0.00000000         0.00000473  
Root: 4:        -0.24761902        -0.00000021         0.00006209  

Iteration:    6   Subspace Size:   39
Root: 1:        -0.35356737        -0.00000000         0.00000018  Converged
Root: 2:        -0.31436460        -0.00000000         0.00000015  Converged
Root: 3:        -0.28422761        -0.00000000         0.00000081  Converged
Root: 4:        -0.24761903        -0.00000001         0.00001181  

Iteration:    7   Subspace Size:   40
Root: 1:        -0.35356737        -0.00000000         0.00000018  Converged
Root: 2:        -0.31436460        -0.00000000         0.00000015  Converged
Root: 3:        -0.28422761        -0.00000000         0.00000079  Converged
Root: 4:        -0.24761903        -0.00000000         0.00000230  

Iteration:    8   Subspace Size:   41
Root: 1:        -0.35356737         0.00000000         0.00000018  Converged
Root: 2:        -0.31436460        -0.00000000         0.00000015  Converged
Root: 3:        -0.28422761        -0.00000000         0.00000078  Converged
Root: 4:        -0.24761903        -0.00000000         0.00000040  Converged

 in gcp call
 n=          31
 coors(1) =   -9.68274394975664       -1.11375059584688     
  0.105713809953965     
 coors(2) =   -9.37568119637904       0.834041066881458     
   1.80184605572338     
 elements:            7           6
 gcp_e =   0.000000000000000E+000
 echo:  F
 pbc:  F
 method =pbeh3c              
Davidson converged in 8 iterations
41 sigma vectors were formed

Building Xtilde...

Building Z-vector RHS...

 Generating 2nd functional diffs
Solving CPSCF equations
Using DIIS solver

 Iter         Residual      
------  --------------------
    1      3.781941284511
    2      6.611127379092
    3      0.417730161069
    4      0.050843831671
    5      0.013744849115
    6      0.007111100845
    7      0.002168837438
    8      0.001026264039
    9      0.000372851640
   10      0.000139679014
   11      0.000052205166
   12      0.000034189637
   13      0.000009920353
   14      0.000005433619
   15      0.000002407602
   16      0.000000725463

CPSCF converged

Building X...

Computing grad Generating 2nd functional diffs
 Generating 2nd functional diffs
  Root   Mult.   Total Energy (a.u.)   Ex. Energy (a.u.)     Ex. Energy (eV)     Ex. Energy (nm)        Osc. (a.u.)  
-------------------------------------------------------------------------------------------------------------------
     1  singlet       -779.17594224
     2  triplet       -779.13794677          0.03799547          1.03390920       1199.17900128          0.00000000
     3  singlet       -779.13490841          0.04103383          1.11658709       1110.38558179          0.00501940
     4  triplet       -779.09874400          0.07719824          2.10067054        590.21259272          0.00000000
     5  triplet       -779.06860701          0.10733523          2.92073981        424.49594524          0.00000000
     6  singlet       -779.06810677          0.10783547          2.93435208        422.52673550          0.05774434
     7  singlet       -779.05755000          0.11839224          3.22161622        384.85099533          1.37806119
     8  triplet       -779.03199843          0.14394381          3.91690976        316.53581049          0.00000000

Singlet  1: Largest CI coefficients:
  64  &  64 : closed :   0.989468

Triplet  2: Largest CI coefficients:
  63  &  64 :  open  :   0.703290
  64  &  63 :  open  :  -0.703290

Singlet  3: Largest CI coefficients:
  63  &  64 :  open  :  -0.701042
  64  &  63 :  open  :  -0.701042

Triplet  4: Largest CI coefficients:
  62  &  64 :  open  :  -0.701978
  64  &  62 :  open  :   0.701978

Triplet  5: Largest CI coefficients:
  61  &  64 :  open  :  -0.678495
  64  &  61 :  open  :   0.678495
  61  &  62 :  open  :   0.152257
  62  &  61 :  open  :  -0.152257

Singlet  6: Largest CI coefficients:
  61  &  64 :  open  :   0.648816
  64  &  61 :  open  :   0.648816
  62  &  64 :  open  :   0.193281
  64  &  62 :  open  :   0.193281
  61  &  62 :  open  :  -0.161510
  62  &  61 :  open  :  -0.161510

Singlet  7: Largest CI coefficients:
  62  &  64 :  open  :  -0.665459
  64  &  62 :  open  :  -0.665459
  61  &  64 :  open  :   0.188866
  64  &  61 :  open  :   0.188866

Triplet  8: Largest CI coefficients:
  61  &  63 :  open  :  -0.546424
  63  &  61 :  open  :   0.546424
  62  &  63 :  open  :  -0.427966
  63  &  62 :  open  :   0.427966

Singlet state dipole moments:

  Root       Dx         Dy         Dz         |D|  (Debye)
------------------------------------------------------------
     1   -10.3776     0.3731     0.4103    10.3924
     2   -10.0092     2.6017     2.4054    10.6179
     3    -3.7757    -2.5883    -2.7632     5.3470
     4   -12.9559     0.9711     1.0953    13.0383

Triplet state dipole moments:

  Root       Dx         Dy         Dz         |D|  (Debye)
------------------------------------------------------------
     1   -10.0414     2.5846     2.4018    10.6433
     2   -10.2661     0.7435     0.7953    10.3237
     3    -3.1899    -2.7522    -2.8326     5.0767
     4    -1.6166     0.5062     0.0618     1.6951

Transition dipole moments between singlet states:

    Transition       Tx         Ty         Tz         |T| (a.u.)
------------------------------------------------------------------
     1 ->    2    -0.4004    -0.0241     0.1504     0.4284
     1 ->    3     0.8897    -0.0604    -0.0898     0.8962
     1 ->    4    -4.1781     0.0520     0.0227     4.1785
     2 ->    3     0.1489    -0.3379    -0.3291     0.4946
     2 ->    4    -0.0816    -0.1052    -0.1294     0.1857
     3 ->    4     0.8655    -0.3440    -0.3081     0.9810

Transition dipole moments between triplet states:

    Transition       Tx         Ty         Tz         |T| (a.u.)
------------------------------------------------------------------
     1 ->    2    -0.0783     0.0569     0.0881     0.1308
     1 ->    3     0.1177    -0.3332    -0.3378     0.4888
     1 ->    4     1.8995    -0.0785    -0.0806     1.9028
     2 ->    3     0.3687    -0.2030    -0.2593     0.4943
     2 ->    4     0.3551    -0.0068    -0.0823     0.3646
     3 ->    4     0.0377    -0.1058    -0.1726     0.2060

Magnetic transition dipole moments and rotational strengths:

 Transition      Lx         Ly         Lz       R(len)     R(vel) (a.u.)
------------------------------------------------------------------------
 1 ->    2     0.2569     0.0192    -0.0587     0.1121    -0.0100
 1 ->    3     0.1132     0.1470     0.4402    -0.0523     0.0082
 1 ->    4    -0.0038     0.8473    -0.7786    -0.0423     0.0157

Electric transition quadrupole moments (Cartesian):

 Transition      Qxy        Qxz        Qyz        Qxx        Qyy        Qzz       norm (a.u.)
----------------------------------------------------------------------------------------------
 1 ->    2     0.1566    -0.1557     0.1518    -0.7723     0.0603    -0.0236     0.8200
 1 ->    3    -0.3428     0.0106     0.1219    -5.5388     0.1459     0.0481     5.5528
 1 ->    4     0.5936     0.9830    -0.3109    19.6982    -0.0812    -0.4463    19.7393


|FINAL Target State Energy: -779.175942240918 a.u.
 Energy calculation finished, energy: -7.791349084E+02

Converting Cartesians to HDLC
 Wolfe conditions fulfilled, increasing trust radius
Testing convergence  in cycle    5
    Energy  8.9279E-04 Target: 5.0000E-04 converged?   no
  Max step  6.6357E-02 Target: 4.0000E-03 converged?   no
  RMS step  1.2475E-02 Target: 2.6667E-03 converged?   no
  Max grad  6.1207E-03 Target: 1.0000E-03 converged?   no
  RMS grad  1.4548E-03 Target: 6.6667E-04 converged?   no
 Predicted step length 4.3967E-02
 Trust radius          5.0000E-01

Converting HDLC to Cartesians
 in gcp call
 n=          31
 coors(1) =   -9.65345547456112       -1.12877283051773     
  8.878921310889103E-002
 coors(2) =   -9.39443462528389       0.822265709115350     
   1.79062193869110     
 elements:            7           6
 gcp_e =    1.00000000000000     
 echo:  F
 pbc:  F
 method =pbeh3c              
RMSD coordinate change for step 5 is  4.572e-02
DFTD Energy:    -0.0201929 hartree
gCP Energy:     0.0494811 hartree
| Total AOs: 314    Total MOs: 296
Setting up the DFT grid...
| time to set the grid = 0.05 s
DFT grid points: 357260 (11524 points/atom)

                      *** Start SCF Iterations ***

 Iter     DIIS Error       Energy change      Electrons        XC Energy           Energy        Time(s)
----------------------------------------------------------------------------------------------------------
Initial temperature is 0.250000
| Skip purify step
|    1     0.0114165026    -771.7349898459   125.9941967751   -63.8210124397    -771.7349898459     0.83  
|    2     0.0015351807      -0.0049177753   125.9999902477   -63.8257229930    -771.7399076211     0.77  
|    3     0.0020447132      +0.0000693110   125.9999901983   -63.8210174821    -771.7398383101     0.76  
|    4     0.0004144957      -0.0002077136   125.9999902137   -63.8232353109    -771.7400460237     0.75  
|    5     0.0002275450      -0.0000047787   125.9999902226   -63.8235476838    -771.7400508024     0.73  
|    6     0.0000575855      -0.0000020231   125.9999902172   -63.8234690717    -771.7400528256     0.71  
|    7     0.0000239680      -0.0000001322   125.9999902176   -63.8234442389    -771.7400529578     0.72  
----------------------------------------------------------------------------------------------------------
FINAL ENERGY: -771.7400529578 a.u.
Fractional Occupation Entropy: 0.0000000000
Mermin Free Energy:            -771.7400529578
DISPERSION CONTRIBUTION TO ENERGY: -0.0201928633 a.u.
GCP BSSE CORRECTION: 0.0494811252 a.u.
HOMO-LUMO GAP: 1.603 eV
CENTER OF MASS: {-0.047812, -0.227103, 0.378555} ANGS
DIPOLE MOMENT: {-2.239023, -0.484981, 0.000206} (|D| = 2.290945) DEBYE

Running Mulliken population analysis...


  Restricted hh-TDA Parameters
--------------------------------------------
Number of occupied orbitals:            64
Number of virtual orbitals:            232
Number of molecular orbitals:          296
Number of basis functions:             314
Multiplicity of target state:      singlet

 Generating 2nd functional diffs
Reference energy:             -778.7855480866
Number of electrons:           127.9999900619
XC energy:                     -65.1369614012

      Davidson Diagonalization Parameters
-----------------------------------------------
Number of roots to find:                    4
Number of guess vectors:                   15
Maximum subspace size:                    300
Number of vectors to save:                  4
Collapse vectors per root:                  2
Number of CSFs:                          2080
Maximum Davidson iterations:              500
Residual convergence:                 1.0e-06
Orthogonality tolerance:              1.0e-12
Use incremental sigma vectors:             No

Davidson memory usage:  12.89 MB

Guess Vectors:
  64 &  64 : closed :    -0.473503
  64 &  63 :  open  :    -0.438981
  63 &  63 : closed :    -0.404458
  64 &  62 :  open  :    -0.375783
  64 &  61 :  open  :    -0.357659
  63 &  62 :  open  :    -0.341261
  63 &  61 :  open  :    -0.323137
  62 &  62 : closed :    -0.278063
  64 &  60 :  open  :    -0.270250
  62 &  61 :  open  :    -0.259940
  64 &  59 :  open  :    -0.257192
  61 &  61 : closed :    -0.241816
  64 &  57 :  open  :    -0.241217
  63 &  60 :  open  :    -0.235728
  64 &  56 :  open  :    -0.233762

  Root           Eigenvalue       Energy Change        Residual
-------------------------------------------------------------------
Iteration:    0   Subspace Size:   15
Root: 1:        -0.39041103        -0.39041103         0.03434128  
Root: 2:        -0.34721489        -0.34721489         0.03128762  
Root: 3:        -0.28154747        -0.28154747         0.02790819  
Root: 4:        -0.26708436        -0.26708436         0.04707786  

Iteration:    1   Subspace Size:   19
Root: 1:        -0.39231239        -0.00190137         0.00458619  
Root: 2:        -0.34944132        -0.00222643         0.00602720  
Root: 3:        -0.28360583        -0.00205835         0.00713436  
Root: 4:        -0.27218280        -0.00509844         0.00879952  

Iteration:    2   Subspace Size:   23
Root: 1:        -0.39234989        -0.00003749         0.00088448  
Root: 2:        -0.34951174        -0.00007042         0.00124276  
Root: 3:        -0.28373342        -0.00012759         0.00144340  
Root: 4:        -0.27235494        -0.00017214         0.00270445  

Iteration:    3   Subspace Size:   27
Root: 1:        -0.39235128        -0.00000139         0.00013898  
Root: 2:        -0.34951470        -0.00000296         0.00026469  
Root: 3:        -0.28373811        -0.00000470         0.00050993  
Root: 4:        -0.27236919        -0.00001425         0.00055935  

Iteration:    4   Subspace Size:   31
Root: 1:        -0.39235131        -0.00000003         0.00001936  
Root: 2:        -0.34951483        -0.00000013         0.00003956  
Root: 3:        -0.28373878        -0.00000066         0.00009623  
Root: 4:        -0.27236983        -0.00000065         0.00010895  

Iteration:    5   Subspace Size:   35
Root: 1:        -0.39235131        -0.00000000         0.00000290  
Root: 2:        -0.34951483        -0.00000000         0.00000603  
Root: 3:        -0.28373880        -0.00000002         0.00002153  
Root: 4:        -0.27236986        -0.00000002         0.00002383  

Iteration:    6   Subspace Size:   39
Root: 1:        -0.39235131        -0.00000000         0.00000043  Converged
Root: 2:        -0.34951483        -0.00000000         0.00000101  
Root: 3:        -0.28373880        -0.00000000         0.00000427  
Root: 4:        -0.27236986        -0.00000000         0.00000480  

Iteration:    7   Subspace Size:   42
Root: 1:        -0.39235131        -0.00000000         0.00000029  Converged
Root: 2:        -0.34951483        -0.00000000         0.00000016  Converged
Root: 3:        -0.28373880        -0.00000000         0.00000094  Converged
Root: 4:        -0.27236986        -0.00000000         0.00000097  Converged

Davidson converged in 7 iterations
42 sigma vectors were formed

      Davidson Diagonalization Parameters
-----------------------------------------------
Number of roots to find:                    4
Number of guess vectors:                   15
Maximum subspace size:                    300
Number of vectors to save:                  4
Collapse vectors per root:                  2
Number of CSFs:                          2016
Maximum Davidson iterations:              500
Residual convergence:                 1.0e-06
Orthogonality tolerance:              1.0e-12
Use incremental sigma vectors:             No

Davidson memory usage:  12.58 MB

Guess Vectors:
  64 &  63 :  open  :    -0.438981
  64 &  62 :  open  :    -0.375783
  64 &  61 :  open  :    -0.357659
  63 &  62 :  open  :    -0.341261
  63 &  61 :  open  :    -0.323137
  64 &  60 :  open  :    -0.270250
  62 &  61 :  open  :    -0.259940
  64 &  59 :  open  :    -0.257192
  64 &  57 :  open  :    -0.241217
  63 &  60 :  open  :    -0.235728
  64 &  56 :  open  :    -0.233762
  64 &  58 :  open  :    -0.223361
  63 &  59 :  open  :    -0.222669
  63 &  57 :  open  :    -0.206695
  64 &  55 :  open  :    -0.201521

  Root           Eigenvalue       Energy Change        Residual
-------------------------------------------------------------------
Iteration:    0   Subspace Size:   15
Root: 1:        -0.35113893        -0.35113893         0.02513421  
Root: 2:        -0.31173898        -0.31173898         0.02231609  
Root: 3:        -0.28251745        -0.28251745         0.02535247  
Root: 4:        -0.24461530        -0.24461530         0.02620143  

Iteration:    1   Subspace Size:   19
Root: 1:        -0.35243319        -0.00129425         0.00381528  
Root: 2:        -0.31325398        -0.00151501         0.00337829  
Root: 3:        -0.28432885        -0.00181141         0.00628469  
Root: 4:        -0.24637985        -0.00176455         0.00852867  

Iteration:    2   Subspace Size:   23
Root: 1:        -0.35246356        -0.00003037         0.00050741  
Root: 2:        -0.31328446        -0.00003048         0.00037186  
Root: 3:        -0.28443392        -0.00010507         0.00102819  
Root: 4:        -0.24655226        -0.00017241         0.00340301  

Iteration:    3   Subspace Size:   27
Root: 1:        -0.35246405        -0.00000049         0.00007906  
Root: 2:        -0.31328484        -0.00000037         0.00005146  
Root: 3:        -0.28443683        -0.00000291         0.00016624  
Root: 4:        -0.24657939        -0.00002713         0.00098244  

Iteration:    4   Subspace Size:   31
Root: 1:        -0.35246406        -0.00000001         0.00001119  
Root: 2:        -0.31328484        -0.00000001         0.00000783  
Root: 3:        -0.28443690        -0.00000007         0.00003038  
Root: 4:        -0.24658164        -0.00000225         0.00021706  

Iteration:    5   Subspace Size:   35
Root: 1:        -0.35246406        -0.00000000         0.00000149  
Root: 2:        -0.31328484        -0.00000000         0.00000115  
Root: 3:        -0.28443690        -0.00000000         0.00000478  
Root: 4:        -0.24658174        -0.00000011         0.00004598  

Iteration:    6   Subspace Size:   39
Root: 1:        -0.35246406        -0.00000000         0.00000019  Converged
Root: 2:        -0.31328484        -0.00000000         0.00000015  Converged
Root: 3:        -0.28443690        -0.00000000         0.00000084  Converged
Root: 4:        -0.24658175        -0.00000000         0.00000905  

Iteration:    7   Subspace Size:   40
Root: 1:        -0.35246406        -0.00000000         0.00000019  Converged
Root: 2:        -0.31328484        -0.00000000         0.00000015  Converged
Root: 3:        -0.28443690        -0.00000000         0.00000082  Converged
Root: 4:        -0.24658175        -0.00000000         0.00000173  

Iteration:    8   Subspace Size:   41
Root: 1:        -0.35246406        -0.00000000         0.00000019  Converged
Root: 2:        -0.31328484        -0.00000000         0.00000015  Converged
Root: 3:        -0.28443690        -0.00000000         0.00000082  Converged
Root: 4:        -0.24658175        -0.00000000         0.00000032  Converged

 in gcp call
 n=          31
 coors(1) =   -9.65345547456112       -1.12877283051773     
  8.878921310889103E-002
 coors(2) =   -9.39443462528389       0.822265709115350     
   1.79062193869110     
 elements:            7           6
 gcp_e =   0.000000000000000E+000
 echo:  F
 pbc:  F
 method =pbeh3c              
Davidson converged in 8 iterations
41 sigma vectors were formed

Building Xtilde...

Building Z-vector RHS...

 Generating 2nd functional diffs
Solving CPSCF equations
Using DIIS solver

 Iter         Residual      
------  --------------------
    1      3.816897173834
    2      6.708177964456
    3      0.414984094106
    4      0.049074140415
    5      0.013409109142
    6      0.006959421441
    7      0.002258300421
    8      0.001044362806
    9      0.000381420223
   10      0.000143458028
   11      0.000053565161
   12      0.000034203916
   13      0.000009866160
   14      0.000005291247
   15      0.000002439470
   16      0.000000726753

CPSCF converged

Building X...

Computing grad Generating 2nd functional diffs
 Generating 2nd functional diffs
  Root   Mult.   Total Energy (a.u.)   Ex. Energy (a.u.)     Ex. Energy (eV)     Ex. Energy (nm)        Osc. (a.u.)  
-------------------------------------------------------------------------------------------------------------------
     1  singlet       -779.17789940
     2  triplet       -779.13801215          0.03988725          1.08538712       1142.30415059          0.00000000
     3  singlet       -779.13506292          0.04283648          1.16563970       1063.65818180          0.00500037
     4  triplet       -779.09883293          0.07906647          2.15150765        576.26669624          0.00000000
     5  triplet       -779.06998498          0.10791441          2.93650006        422.21766767          0.00000000
     6  singlet       -779.06928688          0.10861251          2.95549633        419.50388939          0.03897819
     7  singlet       -779.05791794          0.11998145          3.26486088        379.75345751          1.41137053
     8  triplet       -779.03212984          0.14576956          3.96659088        312.57123418          0.00000000

Singlet  1: Largest CI coefficients:
  64  &  64 : closed :   0.990254

Triplet  2: Largest CI coefficients:
  63  &  64 :  open  :  -0.703332
  64  &  63 :  open  :   0.703332

Singlet  3: Largest CI coefficients:
  63  &  64 :  open  :   0.701287
  64  &  63 :  open  :   0.701287

Triplet  4: Largest CI coefficients:
  62  &  64 :  open  :   0.701866
  64  &  62 :  open  :  -0.701866

Triplet  5: Largest CI coefficients:
  61  &  64 :  open  :   0.680066
  64  &  61 :  open  :  -0.680066
  61  &  62 :  open  :  -0.152883
  62  &  61 :  open  :   0.152883

Singlet  6: Largest CI coefficients:
  61  &  64 :  open  :  -0.656746
  64  &  61 :  open  :  -0.656746
  62  &  64 :  open  :  -0.169383
  64  &  62 :  open  :  -0.169383
  61  &  62 :  open  :   0.163605
  62  &  61 :  open  :   0.163605

Singlet  7: Largest CI coefficients:
  62  &  64 :  open  :   0.673720
  64  &  62 :  open  :   0.673720
  61  &  64 :  open  :  -0.167052
  64  &  61 :  open  :  -0.167052

Triplet  8: Largest CI coefficients:
  61  &  63 :  open  :   0.618575
  63  &  61 :  open  :  -0.618575
  62  &  63 :  open  :   0.321537
  63  &  62 :  open  :  -0.321537

Singlet state dipole moments:

  Root       Dx         Dy         Dz         |D|  (Debye)
------------------------------------------------------------
     1   -10.2489     0.3139     0.3270    10.2590
     2    -9.9885     2.6737     2.4578    10.6282
     3    -3.4989    -2.7400    -2.8968     5.3049
     4   -12.9255     1.0107     1.0945    13.0110

Triplet state dipole moments:

  Root       Dx         Dy         Dz         |D|  (Debye)
------------------------------------------------------------
     1   -10.0216     2.6574     2.4483    10.6531
     2   -10.4277     0.7418     0.7740    10.4827
     3    -3.0383    -2.8533    -2.9245     5.0917
     4     0.0275     0.0432    -0.3983     0.4016

Transition dipole moments between singlet states:

    Transition       Tx         Ty         Tz         |T| (a.u.)
------------------------------------------------------------------
     1 ->    2     0.3919     0.0318    -0.1432     0.4184
     1 ->    3    -0.7278     0.0514     0.0769     0.7337
     1 ->    4     4.2005    -0.0303    -0.0012     4.2006
     2 ->    3     0.1488    -0.3095    -0.3005     0.4564
     2 ->    4    -0.0518    -0.0861    -0.1163     0.1537
     3 ->    4     0.7459    -0.3060    -0.2660     0.8490

Transition dipole moments between triplet states:

    Transition       Tx         Ty         Tz         |T| (a.u.)
------------------------------------------------------------------
     1 ->    2    -0.0531     0.0590     0.0937     0.1228
     1 ->    3     0.1168    -0.3023    -0.3057     0.4456
     1 ->    4     1.3279    -0.0618    -0.0653     1.3310
     2 ->    3     0.3713    -0.1991    -0.2531     0.4915
     2 ->    4     0.2516    -0.0044    -0.0632     0.2594
     3 ->    4     0.0695    -0.0744    -0.1551     0.1855

Magnetic transition dipole moments and rotational strengths:

 Transition      Lx         Ly         Lz       R(len)     R(vel) (a.u.)
------------------------------------------------------------------------
 1 ->    2    -0.2546    -0.0154     0.0612     0.1090    -0.0104
 1 ->    3    -0.1115    -0.1774    -0.4279    -0.0392     0.0054
 1 ->    4     0.0030    -0.8812     0.8350    -0.0381     0.0127

Electric transition quadrupole moments (Cartesian):

 Transition      Qxy        Qxz        Qyz        Qxx        Qyy        Qzz       norm (a.u.)
----------------------------------------------------------------------------------------------
 1 ->    2    -0.1658     0.1469    -0.1349     0.5257    -0.0509     0.0097     0.5885
 1 ->    3     0.3146    -0.0618    -0.1075     5.1188    -0.1412    -0.0175     5.1319
 1 ->    4    -0.6538    -1.0293     0.3013   -19.8743     0.0865     0.4265    19.9187


|FINAL Target State Energy: -779.177899396143 a.u.
 Energy calculation finished, energy: -7.791350629E+02

Converting Cartesians to HDLC
 Wolfe conditions fulfilled, increasing trust radius
Testing convergence  in cycle    6
    Energy  1.5450E-04 Target: 5.0000E-04 converged?  yes
  Max step  1.8385E-02 Target: 4.0000E-03 converged?   no
  RMS step  4.7137E-03 Target: 2.6667E-03 converged?   no
  Max grad  6.3800E-03 Target: 1.0000E-03 converged?   no
  RMS grad  1.5493E-03 Target: 6.6667E-04 converged?   no
 Predicted step length 1.9957E-02
 Trust radius          5.0000E-01

Converting HDLC to Cartesians
 in gcp call
 n=          31
 coors(1) =   -9.64326824315986       -1.12810727787087     
  8.783133504593689E-002
 coors(2) =   -9.38946163278561       0.816236107646875     
   1.79755535424110     
 elements:            7           6
 gcp_e =    1.00000000000000     
 echo:  F
 pbc:  F
 method =pbeh3c              
RMSD coordinate change for step 6 is  1.073e-02
DFTD Energy:    -0.0202068 hartree
gCP Energy:     0.0494774 hartree
| Total AOs: 314    Total MOs: 296
Setting up the DFT grid...
| time to set the grid = 0.05 s
DFT grid points: 357236 (11523 points/atom)

                      *** Start SCF Iterations ***

 Iter     DIIS Error       Energy change      Electrons        XC Energy           Energy        Time(s)
----------------------------------------------------------------------------------------------------------
Initial temperature is 0.250000
| Skip purify step
|    1     0.0038813159    -771.7416353209   126.0017647429   -63.8249321244    -771.7416353209     0.80  
|    2     0.0005551834      +0.0017257777   125.9999888137   -63.8238009118    -771.7399095433     0.74  
|    3     0.0008033373      +0.0000039658   125.9999888116   -63.8254483792    -771.7399055775     0.73  
|    4     0.0001319301      -0.0000177732   125.9999888111   -63.8245233863    -771.7399233507     0.71  
|    5     0.0001073366      -0.0000004374   125.9999888056   -63.8243584318    -771.7399237880     0.70  
|    6     0.0000301066      -0.0000002170   125.9999888075   -63.8244961806    -771.7399240050     0.69  
----------------------------------------------------------------------------------------------------------
FINAL ENERGY: -771.7399240050 a.u.
Fractional Occupation Entropy: 0.0000000000
Mermin Free Energy:            -771.7399240050
DISPERSION CONTRIBUTION TO ENERGY: -0.0202068272 a.u.
GCP BSSE CORRECTION: 0.0494773562 a.u.
HOMO-LUMO GAP: 1.605 eV
CENTER OF MASS: {-0.049075, -0.227700, 0.379589} ANGS
DIPOLE MOMENT: {-2.314677, -0.468662, -0.030229} (|D| = 2.361839) DEBYE

Running Mulliken population analysis...


  Restricted hh-TDA Parameters
--------------------------------------------
Number of occupied orbitals:            64
Number of virtual orbitals:            232
Number of molecular orbitals:          296
Number of basis functions:             314
Multiplicity of target state:      singlet

 Generating 2nd functional diffs
Reference energy:             -778.7854557835
Number of electrons:           127.9999886299
XC energy:                     -65.1380355163

      Davidson Diagonalization Parameters
-----------------------------------------------
Number of roots to find:                    4
Number of guess vectors:                   15
Maximum subspace size:                    300
Number of vectors to save:                  4
Collapse vectors per root:                  2
Number of CSFs:                          2080
Maximum Davidson iterations:              500
Residual convergence:                 1.0e-06
Orthogonality tolerance:              1.0e-12
Use incremental sigma vectors:             No

Davidson memory usage:  12.89 MB

Guess Vectors:
  64 &  64 : closed :    -0.473546
  64 &  63 :  open  :    -0.439076
  63 &  63 : closed :    -0.404607
  64 &  62 :  open  :    -0.375792
  64 &  61 :  open  :    -0.357915
  63 &  62 :  open  :    -0.341322
  63 &  61 :  open  :    -0.323445
  62 &  62 : closed :    -0.278038
  64 &  60 :  open  :    -0.270139
  62 &  61 :  open  :    -0.260161
  64 &  59 :  open  :    -0.257493
  61 &  61 : closed :    -0.242284
  64 &  57 :  open  :    -0.241131
  63 &  60 :  open  :    -0.235670
  64 &  56 :  open  :    -0.233519

  Root           Eigenvalue       Energy Change        Residual
-------------------------------------------------------------------
Iteration:    0   Subspace Size:   15
Root: 1:        -0.39060169        -0.39060169         0.03436157  
Root: 2:        -0.34749280        -0.34749280         0.03128979  
Root: 3:        -0.28144756        -0.28144756         0.02805421  
Root: 4:        -0.26719025        -0.26719025         0.04703531  

Iteration:    1   Subspace Size:   19
Root: 1:        -0.39250510        -0.00190342         0.00459693  
Root: 2:        -0.34972489        -0.00223208         0.00604457  
Root: 3:        -0.28352625        -0.00207869         0.00717355  
Root: 4:        -0.27226392        -0.00507368         0.00885424  

Iteration:    2   Subspace Size:   23
Root: 1:        -0.39254279        -0.00003769         0.00088486  
Root: 2:        -0.34979593        -0.00007104         0.00120650  
Root: 3:        -0.28365512        -0.00012888         0.00146252  
Root: 4:        -0.27243935        -0.00017543         0.00272751  

Iteration:    3   Subspace Size:   27
Root: 1:        -0.39254418        -0.00000139         0.00013942  
Root: 2:        -0.34979872        -0.00000279         0.00025186  
Root: 3:        -0.28365992        -0.00000479         0.00053010  
Root: 4:        -0.27245381        -0.00001446         0.00056035  

Iteration:    4   Subspace Size:   31
Root: 1:        -0.39254421        -0.00000003         0.00001928  
Root: 2:        -0.34979884        -0.00000012         0.00003766  
Root: 3:        -0.28366063        -0.00000072         0.00009927  
Root: 4:        -0.27245446        -0.00000065         0.00011021  

Iteration:    5   Subspace Size:   35
Root: 1:        -0.39254421        -0.00000000         0.00000289  
Root: 2:        -0.34979884        -0.00000000         0.00000574  
Root: 3:        -0.28366065        -0.00000002         0.00002216  
Root: 4:        -0.27245448        -0.00000002         0.00002424  

Iteration:    6   Subspace Size:   39
Root: 1:        -0.39254421        -0.00000000         0.00000043  Converged
Root: 2:        -0.34979884        -0.00000000         0.00000094  Converged
Root: 3:        -0.28366065        -0.00000000         0.00000444  
Root: 4:        -0.27245448        -0.00000000         0.00000483  

Iteration:    7   Subspace Size:   41
Root: 1:        -0.39254421        -0.00000000         0.00000034  Converged
Root: 2:        -0.34979884        -0.00000000         0.00000081  Converged
Root: 3:        -0.28366065        -0.00000000         0.00000099  Converged
Root: 4:        -0.27245448        -0.00000000         0.00000097  Converged

Davidson converged in 7 iterations
41 sigma vectors were formed

      Davidson Diagonalization Parameters
-----------------------------------------------
Number of roots to find:                    4
Number of guess vectors:                   15
Maximum subspace size:                    300
Number of vectors to save:                  4
Collapse vectors per root:                  2
Number of CSFs:                          2016
Maximum Davidson iterations:              500
Residual convergence:                 1.0e-06
Orthogonality tolerance:              1.0e-12
Use incremental sigma vectors:             No

Davidson memory usage:  12.58 MB

Guess Vectors:
  64 &  63 :  open  :    -0.439076
  64 &  62 :  open  :    -0.375792
  64 &  61 :  open  :    -0.357915
  63 &  62 :  open  :    -0.341322
  63 &  61 :  open  :    -0.323445
  64 &  60 :  open  :    -0.270139
  62 &  61 :  open  :    -0.260161
  64 &  59 :  open  :    -0.257493
  64 &  57 :  open  :    -0.241131
  63 &  60 :  open  :    -0.235670
  64 &  56 :  open  :    -0.233519
  64 &  58 :  open  :    -0.223738
  63 &  59 :  open  :    -0.223024
  63 &  57 :  open  :    -0.206662
  64 &  55 :  open  :    -0.201834

  Root           Eigenvalue       Energy Change        Residual
-------------------------------------------------------------------
Iteration:    0   Subspace Size:   15
Root: 1:        -0.35140742        -0.35140742         0.02512910  
Root: 2:        -0.31172595        -0.31172595         0.02229225  
Root: 3:        -0.28243010        -0.28243010         0.02545830  
Root: 4:        -0.24471991        -0.24471991         0.02615149  

Iteration:    1   Subspace Size:   19
Root: 1:        -0.35270020        -0.00129278         0.00380063  
Root: 2:        -0.31323861        -0.00151267         0.00336839  
Root: 3:        -0.28425485        -0.00182475         0.00630973  
Root: 4:        -0.24646762        -0.00174770         0.00856579  

Iteration:    2   Subspace Size:   23
Root: 1:        -0.35273031        -0.00003011         0.00050567  
Root: 2:        -0.31326882        -0.00003020         0.00036813  
Root: 3:        -0.28436071        -0.00010586         0.00102979  
Root: 4:        -0.24664150        -0.00017388         0.00339183  

Iteration:    3   Subspace Size:   27
Root: 1:        -0.35273080        -0.00000049         0.00007865  
Root: 2:        -0.31326918        -0.00000036         0.00005051  
Root: 3:        -0.28436364        -0.00000293         0.00016675  
Root: 4:        -0.24666835        -0.00002685         0.00097407  

Iteration:    4   Subspace Size:   31
Root: 1:        -0.35273081        -0.00000001         0.00001117  
Root: 2:        -0.31326919        -0.00000001         0.00000752  
Root: 3:        -0.28436371        -0.00000007         0.00003051  
Root: 4:        -0.24667055        -0.00000219         0.00021123  

Iteration:    5   Subspace Size:   35
Root: 1:        -0.35273081        -0.00000000         0.00000153  
Root: 2:        -0.31326919        -0.00000000         0.00000109  
Root: 3:        -0.28436371        -0.00000000         0.00000481  
Root: 4:        -0.24667065        -0.00000010         0.00004507  

Iteration:    6   Subspace Size:   39
Root: 1:        -0.35273081        -0.00000000         0.00000019  Converged
Root: 2:        -0.31326919        -0.00000000         0.00000015  Converged
Root: 3:        -0.28436371        -0.00000000         0.00000084  Converged
Root: 4:        -0.24667065        -0.00000000         0.00000880  

Iteration:    7   Subspace Size:   40
Root: 1:        -0.35273081        -0.00000000         0.00000019  Converged
Root: 2:        -0.31326919        -0.00000000         0.00000015  Converged
Root: 3:        -0.28436371        -0.00000000         0.00000083  Converged
Root: 4:        -0.24667065        -0.00000000         0.00000167  

Iteration:    8   Subspace Size:   41
Root: 1:        -0.35273081        -0.00000000         0.00000019  Converged
Root: 2:        -0.31326919        -0.00000000         0.00000015  Converged
Root: 3:        -0.28436371        -0.00000000         0.00000082  Converged
Root: 4:        -0.24667065        -0.00000000         0.00000031  Converged

 in gcp call
 n=          31
 coors(1) =   -9.64326824315986       -1.12810727787087     
  8.783133504593689E-002
 coors(2) =   -9.38946163278561       0.816236107646875     
   1.79755535424110     
 elements:            7           6
 gcp_e =   0.000000000000000E+000
 echo:  F
 pbc:  F
 method =pbeh3c              
Davidson converged in 8 iterations
41 sigma vectors were formed

Building Xtilde...

Building Z-vector RHS...

 Generating 2nd functional diffs
Solving CPSCF equations
Using DIIS solver

 Iter         Residual      
------  --------------------
    1      3.826531191017
    2      6.747051244295
    3      0.406757370042
    4      0.048559189979
    5      0.013164880580
    6      0.006837633420
    7      0.002328551541
    8      0.001061160468
    9      0.000387071029
   10      0.000148018446
   11      0.000055262021
   12      0.000035225554
   13      0.000009908347
   14      0.000005389595
   15      0.000002493263
   16      0.000000736233

CPSCF converged

Building X...

Computing grad Generating 2nd functional diffs
 Generating 2nd functional diffs
  Root   Mult.   Total Energy (a.u.)   Ex. Energy (a.u.)     Ex. Energy (eV)     Ex. Energy (nm)        Osc. (a.u.)  
-------------------------------------------------------------------------------------------------------------------
     1  singlet       -779.17799999
     2  triplet       -779.13818659          0.03981340          1.08337757       1144.42299447          0.00000000
     3  singlet       -779.13525462          0.04274537          1.16316053       1065.92527198          0.00521132
     4  triplet       -779.09872497          0.07927502          2.15718267        574.75067994          0.00000000
     5  triplet       -779.06981949          0.10818050          2.94374069        421.17915229          0.00000000
     6  singlet       -779.06911644          0.10888356          2.96287180        418.45961972          0.04064084
     7  singlet       -779.05791027          0.12008973          3.26780718        379.41106587          1.40693788
     8  triplet       -779.03212643          0.14587356          3.96942086        312.34838769          0.00000000

Singlet  1: Largest CI coefficients:
  64  &  64 : closed :   0.990417

Triplet  2: Largest CI coefficients:
  63  &  64 :  open  :  -0.703378
  64  &  63 :  open  :   0.703378

Singlet  3: Largest CI coefficients:
  63  &  64 :  open  :   0.701346
  64  &  63 :  open  :   0.701346

Triplet  4: Largest CI coefficients:
  62  &  64 :  open  :   0.701953
  64  &  62 :  open  :  -0.701953

Triplet  5: Largest CI coefficients:
  61  &  64 :  open  :   0.680276
  64  &  61 :  open  :  -0.680276
  61  &  62 :  open  :  -0.153444
  62  &  61 :  open  :   0.153444

Singlet  6: Largest CI coefficients:
  61  &  64 :  open  :   0.656198
  64  &  61 :  open  :   0.656198
  62  &  64 :  open  :   0.172004
  64  &  62 :  open  :   0.172004
  61  &  62 :  open  :  -0.163959
  62  &  61 :  open  :  -0.163959

Singlet  7: Largest CI coefficients:
  62  &  64 :  open  :  -0.673440
  64  &  62 :  open  :  -0.673440
  61  &  64 :  open  :   0.169978
  64  &  61 :  open  :   0.169978

Triplet  8: Largest CI coefficients:
  61  &  63 :  open  :   0.620509
  63  &  61 :  open  :  -0.620509
  62  &  63 :  open  :   0.318447
  63  &  62 :  open  :  -0.318447

Singlet state dipole moments:

  Root       Dx         Dy         Dz         |D|  (Debye)
------------------------------------------------------------
     1   -10.1165     0.3051     0.2887    10.1252
     2    -9.9270     2.6903     2.4598    10.5751
     3    -3.5421    -2.7658    -2.9162     5.3573
     4   -12.8216     1.0127     1.0654    12.9056

Triplet state dipole moments:

  Root       Dx         Dy         Dz         |D|  (Debye)
------------------------------------------------------------
     1    -9.9624     2.6738     2.4433    10.6004
     2   -10.4151     0.7471     0.7552    10.4691
     3    -3.0683    -2.8877    -2.9524     5.1449
     4    -0.0358     0.0231    -0.4058     0.4081

Transition dipole moments between singlet states:

    Transition       Tx         Ty         Tz         |T| (a.u.)
------------------------------------------------------------------
     1 ->    2     0.4038     0.0400    -0.1349     0.4276
     1 ->    3     0.7429    -0.0503    -0.0739     0.7482
     1 ->    4    -4.1919     0.0362     0.0035     4.1921
     2 ->    3    -0.1369     0.3027     0.2922     0.4424
     2 ->    4     0.0583     0.0873     0.1183     0.1582
     3 ->    4     0.7492    -0.3149    -0.2728     0.8573

Transition dipole moments between triplet states:

    Transition       Tx         Ty         Tz         |T| (a.u.)
------------------------------------------------------------------
     1 ->    2    -0.0335     0.0632     0.0979     0.1212
     1 ->    3     0.1005    -0.2964    -0.2982     0.4323
     1 ->    4     1.3063    -0.0621    -0.0636     1.3093
     2 ->    3     0.3602    -0.1979    -0.2496     0.4809
     2 ->    4     0.2548    -0.0024    -0.0599     0.2618
     3 ->    4     0.0999    -0.0680    -0.1496     0.1923

Magnetic transition dipole moments and rotational strengths:

 Transition      Lx         Ly         Lz       R(len)     R(vel) (a.u.)
------------------------------------------------------------------------
 1 ->    2    -0.2541    -0.0153     0.0645     0.1119    -0.0108
 1 ->    3     0.1164     0.1705     0.4322    -0.0459     0.0072
 1 ->    4     0.0029     0.8854    -0.8380    -0.0168     0.0057

Electric transition quadrupole moments (Cartesian):

 Transition      Qxy        Qxz        Qyz        Qxx        Qyy        Qzz       norm (a.u.)
----------------------------------------------------------------------------------------------
 1 ->    2    -0.1777     0.1354    -0.1134     0.2425    -0.0439     0.0091     0.3516
 1 ->    3    -0.3106     0.0642     0.1086    -5.1430     0.1478     0.0133     5.1560
 1 ->    4     0.6493     1.0191    -0.2985    19.7092    -0.0962    -0.4138    19.7531


|FINAL Target State Energy: -779.177999992944 a.u.
 Energy calculation finished, energy: -7.791352546E+02

Converting Cartesians to HDLC
 Wolfe conditions fulfilled, increasing trust radius
Testing convergence  in cycle    7
    Energy  1.9170E-04 Target: 5.0000E-04 converged?  yes
  Max step  7.5011E-03 Target: 4.0000E-03 converged?   no
  RMS step  2.1396E-03 Target: 2.6667E-03 converged?  yes
  Max grad  2.8083E-03 Target: 1.0000E-03 converged?   no
  RMS grad  8.5802E-04 Target: 6.6667E-04 converged?   no
 Predicted step length 5.2558E-02
 Trust radius          5.0000E-01

Converting HDLC to Cartesians
 in gcp call
 n=          31
 coors(1) =   -9.59379507093580       -1.14617315935422     
  7.554911627364365E-002
 coors(2) =   -9.38614949251547       0.800260036617369     
   1.78917333598619     
 elements:            7           6
 gcp_e =    1.00000000000000     
 echo:  F
 pbc:  F
 method =pbeh3c              
RMSD coordinate change for step 7 is  4.714e-02
DFTD Energy:    -0.0202465 hartree
gCP Energy:     0.0495416 hartree
| Total AOs: 314    Total MOs: 296
Setting up the DFT grid...
| time to set the grid = 0.04 s
DFT grid points: 357177 (11521 points/atom)

                      *** Start SCF Iterations ***

 Iter     DIIS Error       Energy change      Electrons        XC Energy           Energy        Time(s)
----------------------------------------------------------------------------------------------------------
Initial temperature is 0.250000
| Skip purify step
|    1     0.0097717199    -771.7381538142   125.9955212445   -63.8251830967    -771.7381538142     0.81  
|    2     0.0009835126      +0.0000870101   125.9999871000   -63.8282784402    -771.7380668040     0.78  
|    3     0.0011163388      -0.0000154919   125.9999871130   -63.8271096132    -771.7380822960     0.73  
|    4     0.0003419520      -0.0000677523   125.9999871019   -63.8269193710    -771.7381500483     0.77  
|    5     0.0001978708      -0.0000023085   125.9999871074   -63.8274919545    -771.7381523568     0.74  
|    6     0.0000626375      -0.0000021195   125.9999871059   -63.8273691798    -771.7381544762     0.74  
|    7     0.0000286193      -0.0000001198   125.9999871064   -63.8272653778    -771.7381545960     0.71  
----------------------------------------------------------------------------------------------------------
FINAL ENERGY: -771.7381545960 a.u.
Fractional Occupation Entropy: 0.0000000000
Mermin Free Energy:            -771.7381545960
DISPERSION CONTRIBUTION TO ENERGY: -0.0202465071 a.u.
GCP BSSE CORRECTION: 0.0495415940 a.u.
HOMO-LUMO GAP: 1.586 eV
CENTER OF MASS: {-0.054132, -0.221163, 0.385300} ANGS
DIPOLE MOMENT: {-2.297610, -0.639706, -0.188651} (|D| = 2.392452) DEBYE

Running Mulliken population analysis...


  Restricted hh-TDA Parameters
--------------------------------------------
Number of occupied orbitals:            64
Number of virtual orbitals:            232
Number of molecular orbitals:          296
Number of basis functions:             314
Multiplicity of target state:      singlet

 Generating 2nd functional diffs
Reference energy:             -778.7833053649
Number of electrons:           127.9999869016
XC energy:                     -65.1408632868

      Davidson Diagonalization Parameters
-----------------------------------------------
Number of roots to find:                    4
Number of guess vectors:                   15
Maximum subspace size:                    300
Number of vectors to save:                  4
Collapse vectors per root:                  2
Number of CSFs:                          2080
Maximum Davidson iterations:              500
Residual convergence:                 1.0e-06
Orthogonality tolerance:              1.0e-12
Use incremental sigma vectors:             No

Davidson memory usage:  12.89 MB

Guess Vectors:
  64 &  64 : closed :    -0.474563
  64 &  63 :  open  :    -0.441149
  63 &  63 : closed :    -0.407734
  64 &  62 :  open  :    -0.376491
  64 &  61 :  open  :    -0.358882
  63 &  62 :  open  :    -0.343077
  63 &  61 :  open  :    -0.325468
  62 &  62 : closed :    -0.278419
  64 &  60 :  open  :    -0.270691
  62 &  61 :  open  :    -0.260811
  64 &  59 :  open  :    -0.258507
  61 &  61 : closed :    -0.243202
  64 &  57 :  open  :    -0.242386
  63 &  60 :  open  :    -0.237277
  64 &  56 :  open  :    -0.233864

  Root           Eigenvalue       Energy Change        Residual
-------------------------------------------------------------------
Iteration:    0   Subspace Size:   15
Root: 1:        -0.39176382        -0.39176382         0.03437356  
Root: 2:        -0.34982998        -0.34982998         0.03126298  
Root: 3:        -0.28187081        -0.28187081         0.02825899  
Root: 4:        -0.26830590        -0.26830590         0.04687051  

Iteration:    1   Subspace Size:   19
Root: 1:        -0.39366677        -0.00190295         0.00460043  
Root: 2:        -0.35205838        -0.00222840         0.00601091  
Root: 3:        -0.28397808        -0.00210727         0.00720812  
Root: 4:        -0.27332347        -0.00501757         0.00875462  

Iteration:    2   Subspace Size:   23
Root: 1:        -0.39370445        -0.00003768         0.00088927  
Root: 2:        -0.35212943        -0.00007105         0.00111391  
Root: 3:        -0.28410799        -0.00012991         0.00147987  
Root: 4:        -0.27349529        -0.00017182         0.00270889  

Iteration:    3   Subspace Size:   27
Root: 1:        -0.39370585        -0.00000140         0.00014423  
Root: 2:        -0.35213182        -0.00000239         0.00022198  
Root: 3:        -0.28411284        -0.00000485         0.00055336  
Root: 4:        -0.27350952        -0.00001423         0.00057132  

Iteration:    4   Subspace Size:   31
Root: 1:        -0.39370588        -0.00000003         0.00001958  
Root: 2:        -0.35213191        -0.00000009         0.00003343  
Root: 3:        -0.28411360        -0.00000076         0.00010073  
Root: 4:        -0.27351019        -0.00000067         0.00011292  

Iteration:    5   Subspace Size:   35
Root: 1:        -0.39370588        -0.00000000         0.00000288  
Root: 2:        -0.35213191        -0.00000000         0.00000499  
Root: 3:        -0.28411362        -0.00000002         0.00002254  
Root: 4:        -0.27351022        -0.00000003         0.00002468  

Iteration:    6   Subspace Size:   39
Root: 1:        -0.39370588        -0.00000000         0.00000042  Converged
Root: 2:        -0.35213191        -0.00000000         0.00000077  Converged
Root: 3:        -0.28411363        -0.00000000         0.00000460  
Root: 4:        -0.27351022        -0.00000000         0.00000486  

Iteration:    7   Subspace Size:   41
Root: 1:        -0.39370588        -0.00000000         0.00000033  Converged
Root: 2:        -0.35213191        -0.00000000         0.00000070  Converged
Root: 3:        -0.28411363        -0.00000000         0.00000106  
Root: 4:        -0.27351022        -0.00000000         0.00000096  Converged

Iteration:    8   Subspace Size:   42
Root: 1:        -0.39370588        -0.00000000         0.00000033  Converged
Root: 2:        -0.35213191        -0.00000000         0.00000070  Converged
Root: 3:        -0.28411363        -0.00000000         0.00000021  Converged
Root: 4:        -0.27351022        -0.00000000         0.00000085  Converged

Davidson converged in 8 iterations
42 sigma vectors were formed

      Davidson Diagonalization Parameters
-----------------------------------------------
Number of roots to find:                    4
Number of guess vectors:                   15
Maximum subspace size:                    300
Number of vectors to save:                  4
Collapse vectors per root:                  2
Number of CSFs:                          2016
Maximum Davidson iterations:              500
Residual convergence:                 1.0e-06
Orthogonality tolerance:              1.0e-12
Use incremental sigma vectors:             No

Davidson memory usage:  12.58 MB

Guess Vectors:
  64 &  63 :  open  :    -0.441149
  64 &  62 :  open  :    -0.376491
  64 &  61 :  open  :    -0.358882
  63 &  62 :  open  :    -0.343077
  63 &  61 :  open  :    -0.325468
  64 &  60 :  open  :    -0.270691
  62 &  61 :  open  :    -0.260811
  64 &  59 :  open  :    -0.258507
  64 &  57 :  open  :    -0.242386
  63 &  60 :  open  :    -0.237277
  64 &  56 :  open  :    -0.233864
  63 &  59 :  open  :    -0.225093
  64 &  58 :  open  :    -0.224794
  63 &  57 :  open  :    -0.208972
  64 &  55 :  open  :    -0.202729

  Root           Eigenvalue       Energy Change        Residual
-------------------------------------------------------------------
Iteration:    0   Subspace Size:   15
Root: 1:        -0.35357733        -0.35357733         0.02525090  
Root: 2:        -0.31241655        -0.31241655         0.02225322  
Root: 3:        -0.28291959        -0.28291959         0.02560676  
Root: 4:        -0.24617335        -0.24617335         0.02609676  

Iteration:    1   Subspace Size:   19
Root: 1:        -0.35488025        -0.00130292         0.00376559  
Root: 2:        -0.31392679        -0.00151024         0.00333388  
Root: 3:        -0.28476025        -0.00184065         0.00632894  
Root: 4:        -0.24789531        -0.00172196         0.00855794  

Iteration:    2   Subspace Size:   23
Root: 1:        -0.35490970        -0.00002945         0.00049523  
Root: 2:        -0.31395636        -0.00002957         0.00036611  
Root: 3:        -0.28486647        -0.00010622         0.00102931  
Root: 4:        -0.24806891        -0.00017360         0.00342862  

Iteration:    3   Subspace Size:   27
Root: 1:        -0.35491016        -0.00000046         0.00007587  
Root: 2:        -0.31395672        -0.00000036         0.00005008  
Root: 3:        -0.28486939        -0.00000292         0.00016653  
Root: 4:        -0.24809629        -0.00002738         0.00097434  

Iteration:    4   Subspace Size:   31
Root: 1:        -0.35491017        -0.00000001         0.00001049  
Root: 2:        -0.31395672        -0.00000001         0.00000758  
Root: 3:        -0.28486945        -0.00000007         0.00003053  
Root: 4:        -0.24809849        -0.00000220         0.00021291  

Iteration:    5   Subspace Size:   35
Root: 1:        -0.35491017        -0.00000000         0.00000143  
Root: 2:        -0.31395672        -0.00000000         0.00000110  
Root: 3:        -0.28486946        -0.00000000         0.00000483  
Root: 4:        -0.24809859        -0.00000010         0.00004597  

Iteration:    6   Subspace Size:   39
Root: 1:        -0.35491017        -0.00000000         0.00000018  Converged
Root: 2:        -0.31395672        -0.00000000         0.00000015  Converged
Root: 3:        -0.28486946        -0.00000000         0.00000087  Converged
Root: 4:        -0.24809859        -0.00000000         0.00000870  

Iteration:    7   Subspace Size:   40
Root: 1:        -0.35491017        -0.00000000         0.00000018  Converged
Root: 2:        -0.31395672        -0.00000000         0.00000015  Converged
Root: 3:        -0.28486946        -0.00000000         0.00000086  Converged
Root: 4:        -0.24809859        -0.00000000         0.00000164  

Iteration:    8   Subspace Size:   41
Root: 1:        -0.35491017        -0.00000000         0.00000018  Converged
Root: 2:        -0.31395672        -0.00000000         0.00000015  Converged
Root: 3:        -0.28486946        -0.00000000         0.00000085  Converged
Root: 4:        -0.24809859        -0.00000000         0.00000031  Converged

 in gcp call
 n=          31
 coors(1) =   -9.59379507093580       -1.14617315935422     
  7.554911627364365E-002
 coors(2) =   -9.38614949251547       0.800260036617369     
   1.78917333598619     
 elements:            7           6
 gcp_e =   0.000000000000000E+000
 echo:  F
 pbc:  F
 method =pbeh3c              
Davidson converged in 8 iterations
41 sigma vectors were formed

Building Xtilde...

Building Z-vector RHS...

 Generating 2nd functional diffs
Solving CPSCF equations
Using DIIS solver

 Iter         Residual      
------  --------------------
    1      3.828175625772
    2      6.776051526208
    3      0.391842084058
    4      0.047226952555
    5      0.012363722454
    6      0.006427348719
    7      0.002386236693
    8      0.001089214388
    9      0.000385726189
   10      0.000150847619
   11      0.000056350589
   12      0.000035248599
   13      0.000009808449
   14      0.000005520599
   15      0.000002600667
   16      0.000000794057

CPSCF converged

Building X...

Computing grad Generating 2nd functional diffs
 Generating 2nd functional diffs
  Root   Mult.   Total Energy (a.u.)   Ex. Energy (a.u.)     Ex. Energy (eV)     Ex. Energy (nm)        Osc. (a.u.)  
-------------------------------------------------------------------------------------------------------------------
     1  singlet       -779.17701125
     2  triplet       -779.13821553          0.03879571          1.05568493       1174.44340707          0.00000000
     3  singlet       -779.13543727          0.04157397          1.13128517       1095.95903395          0.00416534
     4  triplet       -779.09726209          0.07974916          2.17008470        571.33355441          0.00000000
     5  triplet       -779.06817482          0.10883643          2.96158936        418.64082273          0.00000000
     6  singlet       -779.06741899          0.10959226          2.98215654        415.75356298          0.04141545
     7  singlet       -779.05681558          0.12019566          3.27068985        379.07666658          1.38575233
     8  triplet       -779.03140396          0.14560729          3.96217528        312.91957533          0.00000000

Singlet  1: Largest CI coefficients:
  64  &  64 : closed :  -0.990631

Triplet  2: Largest CI coefficients:
  63  &  64 :  open  :   0.703492
  64  &  63 :  open  :  -0.703492

Singlet  3: Largest CI coefficients:
  63  &  64 :  open  :  -0.701807
  64  &  63 :  open  :  -0.701807

Triplet  4: Largest CI coefficients:
  62  &  64 :  open  :  -0.702114
  64  &  62 :  open  :   0.702114

Triplet  5: Largest CI coefficients:
  61  &  64 :  open  :  -0.681259
  64  &  61 :  open  :   0.681259
  61  &  62 :  open  :   0.153404
  62  &  61 :  open  :  -0.153404

Singlet  6: Largest CI coefficients:
  61  &  64 :  open  :  -0.657082
  64  &  61 :  open  :  -0.657082
  62  &  64 :  open  :  -0.172536
  64  &  62 :  open  :  -0.172536
  61  &  62 :  open  :   0.163689
  62  &  61 :  open  :   0.163689

Singlet  7: Largest CI coefficients:
  62  &  64 :  open  :  -0.674112
  64  &  62 :  open  :  -0.674112
  61  &  64 :  open  :   0.170569
  64  &  61 :  open  :   0.170569

Triplet  8: Largest CI coefficients:
  61  &  63 :  open  :  -0.621985
  63  &  61 :  open  :   0.621985
  62  &  63 :  open  :  -0.318195
  63  &  62 :  open  :   0.318195

Singlet state dipole moments:

  Root       Dx         Dy         Dz         |D|  (Debye)
------------------------------------------------------------
     1    -9.9235     0.2041     0.2015     9.9276
     2    -9.7826     2.7253     2.4764    10.4527
     3    -3.5531    -2.8324    -2.9610     5.4235
     4   -12.5982     0.9643     1.0043    12.6749

Triplet state dipole moments:

  Root       Dx         Dy         Dz         |D|  (Debye)
------------------------------------------------------------
     1    -9.8237     2.7157     2.4673    10.4865
     2   -10.3159     0.7125     0.7108    10.3648
     3    -3.0605    -2.9680    -3.0107     5.2192
     4    -0.1804     0.1110    -0.3306     0.3927

Transition dipole moments between singlet states:

    Transition       Tx         Ty         Tz         |T| (a.u.)
------------------------------------------------------------------
     1 ->    2     0.3628     0.0432    -0.1297     0.3877
     1 ->    3     0.7485    -0.0449    -0.0676     0.7529
     1 ->    4     4.1585    -0.0209     0.0082     4.1586
     2 ->    3    -0.1112     0.2938     0.2820     0.4222
     2 ->    4    -0.0414    -0.0826    -0.1152     0.1476
     3 ->    4    -0.7459     0.3233     0.2789     0.8595

Transition dipole moments between triplet states:

    Transition       Tx         Ty         Tz         |T| (a.u.)
------------------------------------------------------------------
     1 ->    2    -0.0269     0.0517     0.0887     0.1061
     1 ->    3     0.0772    -0.2893    -0.2904     0.4171
     1 ->    4     1.2990    -0.0523    -0.0549     1.3012
     2 ->    3     0.3313    -0.1833    -0.2333     0.4447
     2 ->    4     0.2188     0.0010    -0.0549     0.2256
     3 ->    4     0.1040    -0.0660    -0.1459     0.1910

Magnetic transition dipole moments and rotational strengths:

 Transition      Lx         Ly         Lz       R(len)     R(vel) (a.u.)
------------------------------------------------------------------------
 1 ->    2    -0.2538    -0.0081     0.0617     0.1004    -0.0095
 1 ->    3     0.1289     0.1588     0.4392    -0.0596     0.0109
 1 ->    4    -0.0108    -0.9090     0.8724     0.0187    -0.0060

Electric transition quadrupole moments (Cartesian):

 Transition      Qxy        Qxz        Qyz        Qxx        Qyy        Qzz       norm (a.u.)
----------------------------------------------------------------------------------------------
 1 ->    2    -0.1788     0.1422    -0.1020     0.2894    -0.0317    -0.0003     0.3839
 1 ->    3    -0.2907     0.0811     0.0991    -5.1213     0.1491    -0.0047     5.1333
 1 ->    4    -0.6341    -0.9850     0.2804   -19.3751     0.0864     0.3921    19.4166


|FINAL Target State Energy: -779.177011247496 a.u.
 Energy calculation finished, energy: -7.791354373E+02

Converting Cartesians to HDLC
 Wolfe conditions fulfilled, increasing trust radius
Testing convergence  in cycle    8
    Energy  1.8265E-04 Target: 5.0000E-04 converged?  yes
  Max step  2.0354E-02 Target: 4.0000E-03 converged?   no
  RMS step  5.6348E-03 Target: 2.6667E-03 converged?   no
  Max grad  2.0840E-03 Target: 1.0000E-03 converged?   no
  RMS grad  6.5433E-04 Target: 6.6667E-04 converged?  yes
 Predicted step length 4.4130E-02
 Trust radius          5.0000E-01

Converting HDLC to Cartesians
 in gcp call
 n=          31
 coors(1) =   -9.56461793213420       -1.15998042403186     
  6.767710184818003E-002
 coors(2) =   -9.38783101560597       0.784368283345008     
   1.78620176051897     
 elements:            7           6
 gcp_e =    1.00000000000000     
 echo:  F
 pbc:  F
 method =pbeh3c              
RMSD coordinate change for step 8 is  3.126e-02
DFTD Energy:    -0.0202645 hartree
gCP Energy:     0.0495785 hartree
| Total AOs: 314    Total MOs: 296
Setting up the DFT grid...
| time to set the grid = 0.05 s
DFT grid points: 357168 (11521 points/atom)

                      *** Start SCF Iterations ***

 Iter     DIIS Error       Energy change      Electrons        XC Energy           Energy        Time(s)
----------------------------------------------------------------------------------------------------------
Initial temperature is 0.250000
| Skip purify step
|    1     0.0077849373    -771.7343643512   125.9953928050   -63.8254576803    -771.7343643512     0.80  
|    2     0.0007287580      -0.0026777939   125.9999885916   -63.8281977873    -771.7370421452     0.74  
|    3     0.0009563292      +0.0000007326   125.9999886317   -63.8262433779    -771.7370414126     0.72  
|    4     0.0003105251      -0.0000465389   125.9999885997   -63.8268395092    -771.7370879515     0.73  
|    5     0.0002217411      -0.0000019193   125.9999886115   -63.8272079606    -771.7370898708     0.71  
|    6     0.0000388175      -0.0000012073   125.9999886071   -63.8271176428    -771.7370910782     0.70  
----------------------------------------------------------------------------------------------------------
FINAL ENERGY: -771.7370910782 a.u.
Fractional Occupation Entropy: 0.0000000000
Mermin Free Energy:            -771.7370910782
DISPERSION CONTRIBUTION TO ENERGY: -0.0202644927 a.u.
GCP BSSE CORRECTION: 0.0495784685 a.u.
HOMO-LUMO GAP: 1.565 eV
CENTER OF MASS: {-0.057024, -0.216716, 0.389254} ANGS
DIPOLE MOMENT: {-2.259587, -0.753688, -0.296952} (|D| = 2.400409) DEBYE

Running Mulliken population analysis...


  Restricted hh-TDA Parameters
--------------------------------------------
Number of occupied orbitals:            64
Number of virtual orbitals:            232
Number of molecular orbitals:          296
Number of basis functions:             314
Multiplicity of target state:      singlet

 Generating 2nd functional diffs
Reference energy:             -778.7819816616
Number of electrons:           127.9999884259
XC energy:                     -65.1407126891

      Davidson Diagonalization Parameters
-----------------------------------------------
Number of roots to find:                    4
Number of guess vectors:                   15
Maximum subspace size:                    300
Number of vectors to save:                  4
Collapse vectors per root:                  2
Number of CSFs:                          2080
Maximum Davidson iterations:              500
Residual convergence:                 1.0e-06
Orthogonality tolerance:              1.0e-12
Use incremental sigma vectors:             No

Davidson memory usage:  12.89 MB

Guess Vectors:
  64 &  64 : closed :    -0.475051
  64 &  63 :  open  :    -0.442513
  63 &  63 : closed :    -0.409975
  64 &  62 :  open  :    -0.376809
  64 &  61 :  open  :    -0.359350
  63 &  62 :  open  :    -0.344271
  63 &  61 :  open  :    -0.326812
  62 &  62 : closed :    -0.278567
  64 &  60 :  open  :    -0.271087
  62 &  61 :  open  :    -0.261108
  64 &  59 :  open  :    -0.259016
  61 &  61 : closed :    -0.243649
  64 &  57 :  open  :    -0.243048
  63 &  60 :  open  :    -0.238549
  64 &  56 :  open  :    -0.234023

  Root           Eigenvalue       Energy Change        Residual
-------------------------------------------------------------------
Iteration:    0   Subspace Size:   15
Root: 1:        -0.39227930        -0.39227930         0.03438678  
Root: 2:        -0.35128633        -0.35128633         0.03123651  
Root: 3:        -0.28211077        -0.28211077         0.02829007  
Root: 4:        -0.26888705        -0.26888705         0.04679457  

Iteration:    1   Subspace Size:   19
Root: 1:        -0.39418318        -0.00190387         0.00459692  
Root: 2:        -0.35351386        -0.00222752         0.00597528  
Root: 3:        -0.28422402        -0.00211325         0.00720977  
Root: 4:        -0.27388458        -0.00499754         0.00864098  

Iteration:    2   Subspace Size:   23
Root: 1:        -0.39422076        -0.00003758         0.00090010  
Root: 2:        -0.35358475        -0.00007090         0.00104733  
Root: 3:        -0.28435412        -0.00013010         0.00145912  
Root: 4:        -0.27405155        -0.00016697         0.00270423  

Iteration:    3   Subspace Size:   27
Root: 1:        -0.39422218        -0.00000143         0.00015189  
Root: 2:        -0.35358688        -0.00000213         0.00019885  
Root: 3:        -0.28435883        -0.00000471         0.00054974  
Root: 4:        -0.27406567        -0.00001411         0.00060868  

Iteration:    4   Subspace Size:   31
Root: 1:        -0.39422222        -0.00000004         0.00002031  
Root: 2:        -0.35358695        -0.00000007         0.00003045  
Root: 3:        -0.28435956        -0.00000073         0.00009805  
Root: 4:        -0.27406643        -0.00000076         0.00011995  

Iteration:    5   Subspace Size:   35
Root: 1:        -0.39422222        -0.00000000         0.00000292  
Root: 2:        -0.35358695        -0.00000000         0.00000450  
Root: 3:        -0.28435958        -0.00000002         0.00002207  
Root: 4:        -0.27406646        -0.00000003         0.00002578  

Iteration:    6   Subspace Size:   39
Root: 1:        -0.39422222        -0.00000000         0.00000042  Converged
Root: 2:        -0.35358695        -0.00000000         0.00000066  Converged
Root: 3:        -0.28435958        -0.00000000         0.00000454  
Root: 4:        -0.27406646        -0.00000000         0.00000512  

Iteration:    7   Subspace Size:   41
Root: 1:        -0.39422222        -0.00000000         0.00000034  Converged
Root: 2:        -0.35358695        -0.00000000         0.00000063  Converged
Root: 3:        -0.28435958        -0.00000000         0.00000105  
Root: 4:        -0.27406646        -0.00000000         0.00000102  

Iteration:    8   Subspace Size:   43
Root: 1:        -0.39422222        -0.00000000         0.00000033  Converged
Root: 2:        -0.35358695        -0.00000000         0.00000063  Converged
Root: 3:        -0.28435958        -0.00000000         0.00000021  Converged
Root: 4:        -0.27406646        -0.00000000         0.00000019  Converged

Davidson converged in 8 iterations
43 sigma vectors were formed

      Davidson Diagonalization Parameters
-----------------------------------------------
Number of roots to find:                    4
Number of guess vectors:                   15
Maximum subspace size:                    300
Number of vectors to save:                  4
Collapse vectors per root:                  2
Number of CSFs:                          2016
Maximum Davidson iterations:              500
Residual convergence:                 1.0e-06
Orthogonality tolerance:              1.0e-12
Use incremental sigma vectors:             No

Davidson memory usage:  12.58 MB

Guess Vectors:
  64 &  63 :  open  :    -0.442513
  64 &  62 :  open  :    -0.376809
  64 &  61 :  open  :    -0.359350
  63 &  62 :  open  :    -0.344271
  63 &  61 :  open  :    -0.326812
  64 &  60 :  open  :    -0.271087
  62 &  61 :  open  :    -0.261108
  64 &  59 :  open  :    -0.259016
  64 &  57 :  open  :    -0.243048
  63 &  60 :  open  :    -0.238549
  64 &  56 :  open  :    -0.234023
  63 &  59 :  open  :    -0.226478
  64 &  58 :  open  :    -0.225193
  63 &  57 :  open  :    -0.210510
  64 &  55 :  open  :    -0.203333

  Root           Eigenvalue       Energy Change        Residual
-------------------------------------------------------------------
Iteration:    0   Subspace Size:   15
Root: 1:        -0.35491924        -0.35491924         0.02532766  
Root: 2:        -0.31275629        -0.31275629         0.02222373  
Root: 3:        -0.28321942        -0.28321942         0.02564958  
Root: 4:        -0.24732322        -0.24732322         0.02590300  

Iteration:    1   Subspace Size:   19
Root: 1:        -0.35622912        -0.00130989         0.00373432  
Root: 2:        -0.31426653        -0.00151024         0.00331979  
Root: 3:        -0.28506406        -0.00184464         0.00633186  
Root: 4:        -0.24900200        -0.00167879         0.00848789  

Iteration:    2   Subspace Size:   23
Root: 1:        -0.35625806        -0.00002893         0.00048691  
Root: 2:        -0.31429584        -0.00002932         0.00036640  
Root: 3:        -0.28517017        -0.00010611         0.00102833  
Root: 4:        -0.24917306        -0.00017106         0.00343169  

Iteration:    3   Subspace Size:   27
Root: 1:        -0.35625850        -0.00000044         0.00007374  
Root: 2:        -0.31429620        -0.00000036         0.00004966  
Root: 3:        -0.28517307        -0.00000290         0.00016618  
Root: 4:        -0.24920029        -0.00002722         0.00096354  

Iteration:    4   Subspace Size:   31
Root: 1:        -0.35625851        -0.00000001         0.00000987  
Root: 2:        -0.31429621        -0.00000001         0.00000759  
Root: 3:        -0.28517314        -0.00000007         0.00003047  
Root: 4:        -0.24920244        -0.00000215         0.00021164  

Iteration:    5   Subspace Size:   35
Root: 1:        -0.35625851        -0.00000000         0.00000134  
Root: 2:        -0.31429621        -0.00000000         0.00000112  
Root: 3:        -0.28517314        -0.00000000         0.00000483  
Root: 4:        -0.24920254        -0.00000010         0.00004585  

Iteration:    6   Subspace Size:   39
Root: 1:        -0.35625851        -0.00000000         0.00000017  Converged
Root: 2:        -0.31429621        -0.00000000         0.00000015  Converged
Root: 3:        -0.28517314        -0.00000000         0.00000089  Converged
Root: 4:        -0.24920254        -0.00000000         0.00000847  

Iteration:    7   Subspace Size:   40
Root: 1:        -0.35625851        -0.00000000         0.00000017  Converged
Root: 2:        -0.31429621        -0.00000000         0.00000015  Converged
Root: 3:        -0.28517314        -0.00000000         0.00000088  Converged
Root: 4:        -0.24920254        -0.00000000         0.00000159  

Iteration:    8   Subspace Size:   41
Root: 1:        -0.35625851        -0.00000000         0.00000017  Converged
Root: 2:        -0.31429621        -0.00000000         0.00000015  Converged
Root: 3:        -0.28517314        -0.00000000         0.00000087  Converged
Root: 4:        -0.24920254        -0.00000000         0.00000030  Converged

 in gcp call
 n=          31
 coors(1) =   -9.56461793213420       -1.15998042403186     
  6.767710184818003E-002
 coors(2) =   -9.38783101560597       0.784368283345008     
   1.78620176051897     
 elements:            7           6
 gcp_e =   0.000000000000000E+000
 echo:  F
 pbc:  F
 method =pbeh3c              
Davidson converged in 8 iterations
41 sigma vectors were formed

Building Xtilde...

Building Z-vector RHS...

 Generating 2nd functional diffs
Solving CPSCF equations
Using DIIS solver

 Iter         Residual      
------  --------------------
    1      3.834901084542
    2      6.796760535358
    3      0.387434120997
    4      0.046833364184
    5      0.012106533413
    6      0.006235380675
    7      0.002377230681
    8      0.001097164475
    9      0.000382194622
   10      0.000150750397
   11      0.000055952452
   12      0.000034887019
   13      0.000009813433
   14      0.000005569617
   15      0.000002657545
   16      0.000000830587

CPSCF converged

Building X...

Computing grad Generating 2nd functional diffs
 Generating 2nd functional diffs
  Root   Mult.   Total Energy (a.u.)   Ex. Energy (a.u.)     Ex. Energy (eV)     Ex. Energy (nm)        Osc. (a.u.)  
-------------------------------------------------------------------------------------------------------------------
     1  singlet       -779.17620388
     2  triplet       -779.13824017          0.03796371          1.03304493       1200.18226937          0.00000000
     3  singlet       -779.13556862          0.04063527          1.10574167       1121.27655054          0.00329619
     4  triplet       -779.09627787          0.07992601          2.17489706        570.06937525          0.00000000
     5  triplet       -779.06715480          0.10904908          2.96737601        417.82443613          0.00000000
     6  singlet       -779.06634124          0.10986264          2.98951412        414.73033925          0.03860394
     7  singlet       -779.05604812          0.12015576          3.26960417        379.20254079          1.37522167
     8  triplet       -779.03118420          0.14501968          3.94618561        314.18750364          0.00000000

Singlet  1: Largest CI coefficients:
  64  &  64 : closed :   0.990615

Triplet  2: Largest CI coefficients:
  63  &  64 :  open  :   0.703496
  64  &  63 :  open  :  -0.703496

Singlet  3: Largest CI coefficients:
  63  &  64 :  open  :   0.702062
  64  &  63 :  open  :   0.702062

Triplet  4: Largest CI coefficients:
  62  &  64 :  open  :   0.702142
  64  &  62 :  open  :  -0.702142

Triplet  5: Largest CI coefficients:
  61  &  64 :  open  :   0.682072
  64  &  61 :  open  :  -0.682072
  61  &  62 :  open  :  -0.153064
  62  &  61 :  open  :   0.153064

Singlet  6: Largest CI coefficients:
  61  &  64 :  open  :  -0.659315
  64  &  61 :  open  :  -0.659315
  62  &  64 :  open  :  -0.167068
  64  &  62 :  open  :  -0.167068
  61  &  62 :  open  :   0.163435
  62  &  61 :  open  :   0.163435

Singlet  7: Largest CI coefficients:
  62  &  64 :  open  :  -0.675812
  64  &  62 :  open  :  -0.675812
  61  &  64 :  open  :   0.165239
  64  &  61 :  open  :   0.165239

Triplet  8: Largest CI coefficients:
  61  &  63 :  open  :   0.626491
  63  &  61 :  open  :  -0.626491
  62  &  63 :  open  :   0.311594
  63  &  62 :  open  :  -0.311594

Singlet state dipole moments:

  Root       Dx         Dy         Dz         |D|  (Debye)
------------------------------------------------------------
     1    -9.8638     0.1448     0.1475     9.8660
     2    -9.7262     2.7591     2.4827    10.4103
     3    -3.5286    -2.8912    -2.9929     5.4560
     4   -12.5111     0.9484     0.9670    12.5842

Triplet state dipole moments:

  Root       Dx         Dy         Dz         |D|  (Debye)
------------------------------------------------------------
     1    -9.7690     2.7548     2.4786    10.4482
     2   -10.2426     0.6941     0.6754    10.2882
     3    -3.0457    -3.0263    -3.0432     5.2627
     4    -0.1584     0.1503    -0.3022     0.3728

Transition dipole moments between singlet states:

    Transition       Tx         Ty         Tz         |T| (a.u.)
------------------------------------------------------------------
     1 ->    2     0.3227     0.0482    -0.1233     0.3488
     1 ->    3    -0.7221     0.0410     0.0631     0.7260
     1 ->    4    -4.1434     0.0116    -0.0143     4.1434
     2 ->    3     0.0967    -0.2885    -0.2750     0.4101
     2 ->    4     0.0325     0.0761     0.1094     0.1372
     3 ->    4    -0.7239     0.3197     0.2715     0.8366

Transition dipole moments between triplet states:

    Transition       Tx         Ty         Tz         |T| (a.u.)
------------------------------------------------------------------
     1 ->    2     0.0225    -0.0408    -0.0795     0.0921
     1 ->    3    -0.0649     0.2842     0.2837     0.4068
     1 ->    4    -1.2688     0.0455     0.0490     1.2706
     2 ->    3     0.3083    -0.1714    -0.2192     0.4153
     2 ->    4     0.1844     0.0038    -0.0500     0.1911
     3 ->    4     0.1001    -0.0606    -0.1399     0.1823

Magnetic transition dipole moments and rotational strengths:

 Transition      Lx         Ly         Lz       R(len)     R(vel) (a.u.)
------------------------------------------------------------------------
 1 ->    2    -0.2554    -0.0012     0.0578     0.0896    -0.0083
 1 ->    3    -0.1347    -0.1593    -0.4387    -0.0631     0.0118
 1 ->    4     0.0163     0.9213    -0.8992     0.0438    -0.0144

Electric transition quadrupole moments (Cartesian):

 Transition      Qxy        Qxz        Qyz        Qxx        Qyy        Qzz       norm (a.u.)
----------------------------------------------------------------------------------------------
 1 ->    2    -0.1793     0.1469    -0.0867     0.2880    -0.0195    -0.0022     0.3802
 1 ->    3     0.2724    -0.1016    -0.0909     5.0107    -0.1507     0.0204     5.0223
 1 ->    4     0.6295     0.9644    -0.2713    19.2170    -0.0888    -0.3724    19.2572


|FINAL Target State Energy: -779.176203882681 a.u.
 Energy calculation finished, energy: -7.791355686E+02

Converting Cartesians to HDLC
 Wolfe conditions fulfilled, increasing trust radius
Testing convergence  in cycle    9
    Energy  1.3134E-04 Target: 5.0000E-04 converged?  yes
  Max step  2.0015E-02 Target: 4.0000E-03 converged?   no
  RMS step  4.7312E-03 Target: 2.6667E-03 converged?   no
  Max grad  2.1758E-03 Target: 1.0000E-03 converged?   no
  RMS grad  6.7503E-04 Target: 6.6667E-04 converged?   no
 Predicted step length 1.1106E-01
 Trust radius          5.0000E-01

Converting HDLC to Cartesians
 in gcp call
 n=          31
 coors(1) =   -9.54381983441617       -1.17556157435938     
  8.114467889608731E-002
 coors(2) =   -9.38266356537408       0.766210744455417     
   1.80528072359897     
 elements:            7           6
 gcp_e =    1.00000000000000     
 echo:  F
 pbc:  F
 method =pbeh3c              
RMSD coordinate change for step 9 is  2.146e-02

**** resetting density ****
Using neutral atomic charges and default spins and spin directions.
Number of unique atoms is: 4 
Atom #1 is unique. Calculating atomic density. 
Atom #2 is unique. Calculating atomic density. 
Atom #7 is unique. Calculating atomic density. 
Atom #20 is unique. Calculating atomic density. 
DFTD Energy:    -0.0202833 hartree
gCP Energy:     0.0496389 hartree
| Total AOs: 314    Total MOs: 296
Setting up the DFT grid...
| time to set the grid = 0.04 s
DFT grid points: 357155 (11521 points/atom)

                      *** Start SCF Iterations ***

 Iter     DIIS Error       Energy change      Electrons        XC Energy           Energy        Time(s)
----------------------------------------------------------------------------------------------------------
Initial temperature is 0.250000
| Skip purify step
|    1     2.1630827652    -784.5938312761   125.9994327268   -63.6394585689    -784.5938312761     0.61  
|    2     0.0858719039     +13.0941167568   125.9999872451   -64.0985621091    -771.4997145193     0.81  
|    3     0.3288252071      +2.3303440578   125.9999934507   -63.3761163679    -769.1693704616     0.81  
|    4     0.0673187634      -2.4636484194   125.9999874390   -63.7578628930    -771.6330188810     0.81  
|    5     0.0402846621      -0.0850423651   125.9999863424   -63.8390241263    -771.7180612460     0.79  
|    6     0.0136371695      -0.0136643379   125.9999869749   -63.8446403191    -771.7317255839     0.78  
|    7     0.0039236466      -0.0034597614   125.9999871236   -63.8279675329    -771.7351853453     0.76  
|    8     0.0020477790      -0.0004889391   125.9999871679   -63.8245466879    -771.7356742844     0.75  
|    9     0.0009452208      -0.0001207411   125.9999872300   -63.8292303619    -771.7357950255     0.83  
|   10     0.0003476322      -0.0000254938   125.9999872581   -63.8298464169    -771.7358205193     0.73  
|   11     0.0000605007      -0.0000033092   125.9999872489   -63.8294954159    -771.7358238285     0.72  
|   12     0.0000431268      -0.0000001878   125.9999872505   -63.8295387387    -771.7358240162     0.70  
----------------------------------------------------------------------------------------------------------
FINAL ENERGY: -771.7358240162 a.u.
Fractional Occupation Entropy: 0.0000000000
Mermin Free Energy:            -771.7358240162
DISPERSION CONTRIBUTION TO ENERGY: -0.0202833334 a.u.
GCP BSSE CORRECTION: 0.0496389273 a.u.
HOMO-LUMO GAP: 1.543 eV
CENTER OF MASS: {-0.058491, -0.214083, 0.388613} ANGS
DIPOLE MOMENT: {-2.229624, -0.809067, -0.277169} (|D| = 2.388019) DEBYE

Running Mulliken population analysis...


  Restricted hh-TDA Parameters
--------------------------------------------
Number of occupied orbitals:            64
Number of virtual orbitals:            232
Number of molecular orbitals:          296
Number of basis functions:             314
Multiplicity of target state:      singlet

 Generating 2nd functional diffs
Reference energy:             -778.7806350582
Number of electrons:           127.9999870482
XC energy:                     -65.1431847425

      Davidson Diagonalization Parameters
-----------------------------------------------
Number of roots to find:                    4
Number of guess vectors:                   15
Maximum subspace size:                    300
Number of vectors to save:                  4
Collapse vectors per root:                  2
Number of CSFs:                          2080
Maximum Davidson iterations:              500
Residual convergence:                 1.0e-06
Orthogonality tolerance:              1.0e-12
Use incremental sigma vectors:             No

Davidson memory usage:  12.89 MB

Guess Vectors:
  64 &  64 : closed :    -0.475524
  64 &  63 :  open  :    -0.443938
  63 &  63 : closed :    -0.412351
  64 &  62 :  open  :    -0.376838
  64 &  61 :  open  :    -0.359490
  63 &  62 :  open  :    -0.345251
  63 &  61 :  open  :    -0.327904
  62 &  62 : closed :    -0.278152
  64 &  60 :  open  :    -0.271378
  62 &  61 :  open  :    -0.260804
  64 &  59 :  open  :    -0.258817
  64 &  57 :  open  :    -0.243788
  61 &  61 : closed :    -0.243457
  63 &  60 :  open  :    -0.239792
  64 &  56 :  open  :    -0.234526

  Root           Eigenvalue       Energy Change        Residual
-------------------------------------------------------------------
Iteration:    0   Subspace Size:   15
Root: 1:        -0.39267875        -0.39267875         0.03448384  
Root: 2:        -0.35284730        -0.35284730         0.03110886  
Root: 3:        -0.28187633        -0.28187633         0.02833321  
Root: 4:        -0.26912641        -0.26912641         0.04700180  

Iteration:    1   Subspace Size:   19
Root: 1:        -0.39459261        -0.00191385         0.00463187  
Root: 2:        -0.35505904        -0.00221173         0.00588131  
Root: 3:        -0.28400751        -0.00213118         0.00728290  
Root: 4:        -0.27415788        -0.00503147         0.00856469  

Iteration:    2   Subspace Size:   23
Root: 1:        -0.39463073        -0.00003812         0.00092352  
Root: 2:        -0.35512830        -0.00006927         0.00093628  
Root: 3:        -0.28414174        -0.00013422         0.00138466  
Root: 4:        -0.27432149        -0.00016361         0.00278851  

Iteration:    3   Subspace Size:   27
Root: 1:        -0.39463223        -0.00000149         0.00016824  
Root: 2:        -0.35513005        -0.00000174         0.00015372  
Root: 3:        -0.28414610        -0.00000436         0.00049298  
Root: 4:        -0.27433603        -0.00001455         0.00074069  

Iteration:    4   Subspace Size:   31
Root: 1:        -0.39463227        -0.00000004         0.00002190  
Root: 2:        -0.35513009        -0.00000004         0.00002521  
Root: 3:        -0.28414665        -0.00000055         0.00008379  
Root: 4:        -0.27433715        -0.00000111         0.00014643  

Iteration:    5   Subspace Size:   35
Root: 1:        -0.39463227        -0.00000000         0.00000304  
Root: 2:        -0.35513009        -0.00000000         0.00000390  
Root: 3:        -0.28414666        -0.00000001         0.00001701  
Root: 4:        -0.27433719        -0.00000004         0.00003023  

Iteration:    6   Subspace Size:   39
Root: 1:        -0.39463227        -0.00000000         0.00000039  Converged
Root: 2:        -0.35513009        -0.00000000         0.00000058  Converged
Root: 3:        -0.28414666        -0.00000000         0.00000372  
Root: 4:        -0.27433719        -0.00000000         0.00000598  

Iteration:    7   Subspace Size:   41
Root: 1:        -0.39463227        -0.00000000         0.00000033  Converged
Root: 2:        -0.35513009        -0.00000000         0.00000055  Converged
Root: 3:        -0.28414666        -0.00000000         0.00000084  Converged
Root: 4:        -0.27433719        -0.00000000         0.00000126  

Iteration:    8   Subspace Size:   42
Root: 1:        -0.39463227        -0.00000000         0.00000033  Converged
Root: 2:        -0.35513009         0.00000000         0.00000055  Converged
Root: 3:        -0.28414666        -0.00000000         0.00000063  Converged
Root: 4:        -0.27433719        -0.00000000         0.00000027  Converged

Davidson converged in 8 iterations
42 sigma vectors were formed

      Davidson Diagonalization Parameters
-----------------------------------------------
Number of roots to find:                    4
Number of guess vectors:                   15
Maximum subspace size:                    300
Number of vectors to save:                  4
Collapse vectors per root:                  2
Number of CSFs:                          2016
Maximum Davidson iterations:              500
Residual convergence:                 1.0e-06
Orthogonality tolerance:              1.0e-12
Use incremental sigma vectors:             No

Davidson memory usage:  12.58 MB

Guess Vectors:
  64 &  63 :  open  :    -0.443938
  64 &  62 :  open  :    -0.376838
  64 &  61 :  open  :    -0.359490
  63 &  62 :  open  :    -0.345251
  63 &  61 :  open  :    -0.327904
  64 &  60 :  open  :    -0.271378
  62 &  61 :  open  :    -0.260804
  64 &  59 :  open  :    -0.258817
  64 &  57 :  open  :    -0.243788
  63 &  60 :  open  :    -0.239792
  64 &  56 :  open  :    -0.234526
  63 &  59 :  open  :    -0.227230
  64 &  58 :  open  :    -0.225545
  63 &  57 :  open  :    -0.212202
  64 &  55 :  open  :    -0.204255

  Root           Eigenvalue       Energy Change        Residual
-------------------------------------------------------------------
Iteration:    0   Subspace Size:   15
Root: 1:        -0.35622452        -0.35622452         0.02540502  
Root: 2:        -0.31284622        -0.31284622         0.02223945  
Root: 3:        -0.28315072        -0.28315072         0.02579655  
Root: 4:        -0.24855818        -0.24855818         0.02542886  

Iteration:    1   Subspace Size:   19
Root: 1:        -0.35753971        -0.00131519         0.00369877  
Root: 2:        -0.31436231        -0.00151609         0.00329735  
Root: 3:        -0.28501536        -0.00186464         0.00640234  
Root: 4:        -0.25014137        -0.00158319         0.00847995  

Iteration:    2   Subspace Size:   23
Root: 1:        -0.35756785        -0.00002814         0.00047945  
Root: 2:        -0.31439124        -0.00002894         0.00036278  
Root: 3:        -0.28512402        -0.00010867         0.00102780  
Root: 4:        -0.25031225        -0.00017088         0.00344322  

Iteration:    3   Subspace Size:   27
Root: 1:        -0.35756827        -0.00000043         0.00007209  
Root: 2:        -0.31439160        -0.00000035         0.00004899  
Root: 3:        -0.28512691        -0.00000289         0.00016604  
Root: 4:        -0.25033863        -0.00002638         0.00093524  

Iteration:    4   Subspace Size:   31
Root: 1:        -0.35756828        -0.00000001         0.00000912  
Root: 2:        -0.31439160        -0.00000001         0.00000766  
Root: 3:        -0.28512698        -0.00000007         0.00003066  
Root: 4:        -0.25034061        -0.00000198         0.00019792  

Iteration:    5   Subspace Size:   35
Root: 1:        -0.35756828        -0.00000000         0.00000119  
Root: 2:        -0.31439160        -0.00000000         0.00000112  
Root: 3:        -0.28512698        -0.00000000         0.00000490  
Root: 4:        -0.25034070        -0.00000009         0.00004476  

Iteration:    6   Subspace Size:   39
Root: 1:        -0.35756828        -0.00000000         0.00000016  Converged
Root: 2:        -0.31439160        -0.00000000         0.00000015  Converged
Root: 3:        -0.28512698        -0.00000000         0.00000089  Converged
Root: 4:        -0.25034070        -0.00000000         0.00000818  

Iteration:    7   Subspace Size:   40
Root: 1:        -0.35756828         0.00000000         0.00000016  Converged
Root: 2:        -0.31439160        -0.00000000         0.00000015  Converged
Root: 3:        -0.28512698        -0.00000000         0.00000088  Converged
Root: 4:        -0.25034070        -0.00000000         0.00000147  

Iteration:    8   Subspace Size:   41
Root: 1:        -0.35756828        -0.00000000         0.00000016  Converged
Root: 2:        -0.31439160        -0.00000000         0.00000015  Converged
Root: 3:        -0.28512698        -0.00000000         0.00000087  Converged
Root: 4:        -0.25034070        -0.00000000         0.00000028  Converged

 in gcp call
 n=          31
 coors(1) =   -9.54381983441617       -1.17556157435938     
  8.114467889608731E-002
 coors(2) =   -9.38266356537408       0.766210744455417     
   1.80528072359897     
 elements:            7           6
 gcp_e =   0.000000000000000E+000
 echo:  F
 pbc:  F
 method =pbeh3c              
Davidson converged in 8 iterations
41 sigma vectors were formed

Building Xtilde...

Building Z-vector RHS...

 Generating 2nd functional diffs
Solving CPSCF equations
Using DIIS solver

 Iter         Residual      
------  --------------------
    1      3.822207234128
    2      6.757610788290
    3      0.386731032202
    4      0.046700654072
    5      0.011921735725
    6      0.006110643468
    7      0.002304654057
    8      0.001078955020
    9      0.000360092572
   10      0.000140212167
   11      0.000049964675
   12      0.000029357152
   13      0.000009220100
   14      0.000005049455
   15      0.000002654686
   16      0.000000887255

CPSCF converged

Building X...

Computing grad Generating 2nd functional diffs
 Generating 2nd functional diffs
  Root   Mult.   Total Energy (a.u.)   Ex. Energy (a.u.)     Ex. Energy (eV)     Ex. Energy (nm)        Osc. (a.u.)  
-------------------------------------------------------------------------------------------------------------------
     1  singlet       -779.17526733
     2  triplet       -779.13820334          0.03706399          1.00856224       1229.31650829          0.00000000
     3  singlet       -779.13576514          0.03950218          1.07490893       1153.43929795          0.00122336
     4  triplet       -779.09502666          0.08024067          2.18345932        567.83389411          0.00000000
     5  triplet       -779.06576204          0.10950529          2.97979011        416.08373782          0.00000000
     6  singlet       -779.06478172          0.11048561          3.00646579        412.39192281          0.02739702
     7  singlet       -779.05497225          0.12029508          3.27339510        378.76338436          1.38309254
     8  triplet       -779.03097576          0.14429157          3.92637267        315.77293106          0.00000000

Singlet  1: Largest CI coefficients:
  64  &  64 : closed :  -0.990758

Triplet  2: Largest CI coefficients:
  63  &  64 :  open  :  -0.703582
  64  &  63 :  open  :   0.703582

Singlet  3: Largest CI coefficients:
  63  &  64 :  open  :  -0.702645
  64  &  63 :  open  :  -0.702645

Triplet  4: Largest CI coefficients:
  62  &  64 :  open  :  -0.702429
  64  &  62 :  open  :   0.702429

Triplet  5: Largest CI coefficients:
  61  &  64 :  open  :  -0.683579
  64  &  61 :  open  :   0.683579
  61  &  62 :  open  :   0.154854
  62  &  61 :  open  :  -0.154854

Singlet  6: Largest CI coefficients:
  61  &  64 :  open  :   0.665773
  64  &  61 :  open  :   0.665773
  61  &  62 :  open  :  -0.165684
  62  &  61 :  open  :  -0.165684
  62  &  64 :  open  :   0.144750
  64  &  62 :  open  :   0.144750

Singlet  7: Largest CI coefficients:
  62  &  64 :  open  :   0.681693
  64  &  62 :  open  :   0.681693
  61  &  64 :  open  :  -0.143025
  64  &  61 :  open  :  -0.143025

Triplet  8: Largest CI coefficients:
  61  &  63 :  open  :  -0.643362
  63  &  61 :  open  :   0.643362
  62  &  63 :  open  :  -0.281514
  63  &  62 :  open  :   0.281514

Singlet state dipole moments:

  Root       Dx         Dy         Dz         |D|  (Debye)
------------------------------------------------------------
     1    -9.8625     0.0961     0.1680     9.8644
     2    -9.7187     2.8297     2.5008    10.4266
     3    -3.3950    -3.0156    -3.0411     5.4651
     4   -12.5101     0.9753     0.9799    12.5863

Triplet state dipole moments:

  Root       Dx         Dy         Dz         |D|  (Debye)
------------------------------------------------------------
     1    -9.7630     2.8324     2.5133    10.4717
     2   -10.2579     0.6822     0.6535    10.3013
     3    -2.9721    -3.1289    -3.0790     5.3013
     4     0.1085     0.0955    -0.4017     0.4269

Transition dipole moments between singlet states:

    Transition       Tx         Ty         Tz         |T| (a.u.)
------------------------------------------------------------------
     1 ->    2     0.1734     0.0524    -0.1167     0.2155
     1 ->    3    -0.6054     0.0393     0.0623     0.6099
     1 ->    4    -4.1529     0.0081     0.0008     4.1529
     2 ->    3     0.0716    -0.2736    -0.2583     0.3830
     2 ->    4    -0.0093     0.0475     0.0839     0.0969
     3 ->    4    -0.6365     0.2875     0.2345     0.7367

Transition dipole moments between triplet states:

    Transition       Tx         Ty         Tz         |T| (a.u.)
------------------------------------------------------------------
     1 ->    2     0.0302     0.0010    -0.0438     0.0532
     1 ->    3    -0.0504     0.2671     0.2644     0.3792
     1 ->    4    -1.1350     0.0379     0.0479     1.1367
     2 ->    3     0.2640    -0.1392    -0.1833     0.3502
     2 ->    4     0.0774     0.0089    -0.0380     0.0866
     3 ->    4     0.0423    -0.0340    -0.1148     0.1270

Magnetic transition dipole moments and rotational strengths:

 Transition      Lx         Ly         Lz       R(len)     R(vel) (a.u.)
------------------------------------------------------------------------
 1 ->    2    -0.2546     0.0185     0.0420     0.0481    -0.0045
 1 ->    3    -0.1382    -0.1846    -0.4228    -0.0501     0.0087
 1 ->    4     0.0196     0.9137    -0.9394     0.0749    -0.0252

Electric transition quadrupole moments (Cartesian):

 Transition      Qxy        Qxz        Qyz        Qxx        Qyy        Qzz       norm (a.u.)
----------------------------------------------------------------------------------------------
 1 ->    2    -0.1615     0.1742    -0.0626     0.6533     0.0047     0.0119     0.6981
 1 ->    3     0.2531    -0.1361    -0.0826     4.5313    -0.1537     0.0333     4.5438
 1 ->    4     0.6786     0.9521    -0.2707    19.2678    -0.1073    -0.3511    19.3086


|FINAL Target State Energy: -779.175267328325 a.u.
 Energy calculation finished, energy: -7.791357651E+02

Converting Cartesians to HDLC
 Wolfe conditions fulfilled, increasing trust radius
Testing convergence  in cycle   10
    Energy  1.9653E-04 Target: 5.0000E-04 converged?  yes
  Max step  5.6021E-02 Target: 4.0000E-03 converged?   no
  RMS step  1.1907E-02 Target: 2.6667E-03 converged?   no
  Max grad  4.4040E-03 Target: 1.0000E-03 converged?   no
  RMS grad  1.0008E-03 Target: 6.6667E-04 converged?   no
 Predicted step length 1.1244E-01
 Trust radius          5.0000E-01

Converting HDLC to Cartesians
 in gcp call
 n=          31
 coors(1) =   -9.60404002194330       -1.17488454383627     
  0.107437308403090     
 coors(2) =   -9.39287659159474       0.754977255307070     
   1.83815467076949     
 elements:            7           6
 gcp_e =    1.00000000000000     
 echo:  F
 pbc:  F
 method =pbeh3c              
RMSD coordinate change for step 10 is  5.335e-02
DFTD Energy:    -0.0202283 hartree
gCP Energy:     0.0493822 hartree
| Total AOs: 314    Total MOs: 296
Setting up the DFT grid...
| time to set the grid = 0.05 s
DFT grid points: 357214 (11523 points/atom)

                      *** Start SCF Iterations ***

 Iter     DIIS Error       Energy change      Electrons        XC Energy           Energy        Time(s)
----------------------------------------------------------------------------------------------------------
Initial temperature is 0.250000
| Skip purify step
|    1     0.0125196989    -771.7283362904   125.9933480243   -63.8233084051    -771.7283362904     0.82  
|    2     0.0027092999      -0.0079512355   125.9999873534   -63.8234782798    -771.7362875259     0.77  
|    3     0.0044926227      +0.0003092683   125.9999875071   -63.8245164120    -771.7359782576     0.76  
|    4     0.0004333936      -0.0006092538   125.9999873858   -63.8236153591    -771.7365875115     0.75  
|    5     0.0002110433      -0.0000082067   125.9999873874   -63.8237058639    -771.7365957182     0.72  
|    6     0.0001084491      -0.0000033845   125.9999873855   -63.8237922504    -771.7365991027     0.73  
|    7     0.0000583464      -0.0000006108   125.9999873816   -63.8237152030    -771.7365997135     0.72  
|    8     0.0000269925      -0.0000002074   125.9999873818   -63.8237226926    -771.7365999208     0.71  
----------------------------------------------------------------------------------------------------------
FINAL ENERGY: -771.7365999208 a.u.
Fractional Occupation Entropy: 0.0000000000
Mermin Free Energy:            -771.7365999208
DISPERSION CONTRIBUTION TO ENERGY: -0.0202282995 a.u.
GCP BSSE CORRECTION: 0.0493822246 a.u.
HOMO-LUMO GAP: 1.536 eV
CENTER OF MASS: {-0.053704, -0.219981, 0.382850} ANGS
DIPOLE MOMENT: {-2.159138, -0.714722, -0.185464} (|D| = 2.281908) DEBYE

Running Mulliken population analysis...


  Restricted hh-TDA Parameters
--------------------------------------------
Number of occupied orbitals:            64
Number of virtual orbitals:            232
Number of molecular orbitals:          296
Number of basis functions:             314
Multiplicity of target state:      singlet

 Generating 2nd functional diffs
Reference energy:             -778.7822609880
Number of electrons:           127.9999871816
XC energy:                     -65.1372463039

      Davidson Diagonalization Parameters
-----------------------------------------------
Number of roots to find:                    4
Number of guess vectors:                   15
Maximum subspace size:                    300
Number of vectors to save:                  4
Collapse vectors per root:                  2
Number of CSFs:                          2080
Maximum Davidson iterations:              500
Residual convergence:                 1.0e-06
Orthogonality tolerance:              1.0e-12
Use incremental sigma vectors:             No

Davidson memory usage:  12.89 MB

Guess Vectors:
  64 &  64 : closed :    -0.474189
  64 &  63 :  open  :    -0.442414
  63 &  63 : closed :    -0.410640
  64 &  62 :  open  :    -0.375926
  64 &  61 :  open  :    -0.357143
  63 &  62 :  open  :    -0.344151
  63 &  61 :  open  :    -0.325368
  62 &  62 : closed :    -0.277662
  64 &  60 :  open  :    -0.269039
  62 &  61 :  open  :    -0.258879
  64 &  59 :  open  :    -0.257543
  64 &  57 :  open  :    -0.242656
  61 &  61 : closed :    -0.240097
  63 &  60 :  open  :    -0.237264
  64 &  56 :  open  :    -0.233084

  Root           Eigenvalue       Energy Change        Residual
-------------------------------------------------------------------
Iteration:    0   Subspace Size:   15
Root: 1:        -0.39133879        -0.39133879         0.03438437  
Root: 2:        -0.35124595        -0.35124595         0.03091329  
Root: 3:        -0.28021345        -0.28021345         0.02824256  
Root: 4:        -0.26811863        -0.26811863         0.04691566  

Iteration:    1   Subspace Size:   19
Root: 1:        -0.39323744        -0.00189865         0.00460861  
Root: 2:        -0.35343777        -0.00219182         0.00582607  
Root: 3:        -0.28231128        -0.00209783         0.00721875  
Root: 4:        -0.27312849        -0.00500986         0.00842804  

Iteration:    2   Subspace Size:   23
Root: 1:        -0.39327502        -0.00003758         0.00092978  
Root: 2:        -0.35350571        -0.00006794         0.00094538  
Root: 3:        -0.28244340        -0.00013211         0.00124694  
Root: 4:        -0.27328353        -0.00015504         0.00273178  

Iteration:    3   Subspace Size:   27
Root: 1:        -0.39327652        -0.00000151         0.00018106  
Root: 2:        -0.35350748        -0.00000177         0.00015655  
Root: 3:        -0.28244720        -0.00000380         0.00033387  
Root: 4:        -0.27329705        -0.00001352         0.00084029  

Iteration:    4   Subspace Size:   31
Root: 1:        -0.39327658        -0.00000005         0.00002348  
Root: 2:        -0.35350752        -0.00000004         0.00002479  
Root: 3:        -0.28244745        -0.00000025         0.00006236  
Root: 4:        -0.27329848        -0.00000143         0.00017412  

Iteration:    5   Subspace Size:   35
Root: 1:        -0.39327658        -0.00000000         0.00000318  
Root: 2:        -0.35350752        -0.00000000         0.00000398  
Root: 3:        -0.28244746        -0.00000001         0.00001197  
Root: 4:        -0.27329854        -0.00000006         0.00003447  

Iteration:    6   Subspace Size:   39
Root: 1:        -0.39327658        -0.00000000         0.00000036  Converged
Root: 2:        -0.35350752        -0.00000000         0.00000062  Converged
Root: 3:        -0.28244746        -0.00000000         0.00000260  
Root: 4:        -0.27329854        -0.00000000         0.00000678  

Iteration:    7   Subspace Size:   41
Root: 1:        -0.39327658        -0.00000000         0.00000032  Converged
Root: 2:        -0.35350752        -0.00000000         0.00000055  Converged
Root: 3:        -0.28244746        -0.00000000         0.00000045  Converged
Root: 4:        -0.27329854        -0.00000000         0.00000144  

Iteration:    8   Subspace Size:   42
Root: 1:        -0.39327658        -0.00000000         0.00000031  Converged
Root: 2:        -0.35350752        -0.00000000         0.00000054  Converged
Root: 3:        -0.28244746        -0.00000000         0.00000043  Converged
Root: 4:        -0.27329854        -0.00000000         0.00000036  Converged

Davidson converged in 8 iterations
42 sigma vectors were formed

      Davidson Diagonalization Parameters
-----------------------------------------------
Number of roots to find:                    4
Number of guess vectors:                   15
Maximum subspace size:                    300
Number of vectors to save:                  4
Collapse vectors per root:                  2
Number of CSFs:                          2016
Maximum Davidson iterations:              500
Residual convergence:                 1.0e-06
Orthogonality tolerance:              1.0e-12
Use incremental sigma vectors:             No

Davidson memory usage:  12.58 MB

Guess Vectors:
  64 &  63 :  open  :    -0.442414
  64 &  62 :  open  :    -0.375926
  64 &  61 :  open  :    -0.357143
  63 &  62 :  open  :    -0.344151
  63 &  61 :  open  :    -0.325368
  64 &  60 :  open  :    -0.269039
  62 &  61 :  open  :    -0.258879
  64 &  59 :  open  :    -0.257543
  64 &  57 :  open  :    -0.242656
  63 &  60 :  open  :    -0.237264
  64 &  56 :  open  :    -0.233084
  63 &  59 :  open  :    -0.225768
  64 &  58 :  open  :    -0.223866
  63 &  57 :  open  :    -0.210882
  64 &  55 :  open  :    -0.201834

  Root           Eigenvalue       Energy Change        Residual
-------------------------------------------------------------------
Iteration:    0   Subspace Size:   15
Root: 1:        -0.35455974        -0.35455974         0.02523066  
Root: 2:        -0.31221036        -0.31221036         0.02218351  
Root: 3:        -0.28154706        -0.28154706         0.02576275  
Root: 4:        -0.24668130        -0.24668130         0.02550622  

Iteration:    1   Subspace Size:   19
Root: 1:        -0.35585786        -0.00129812         0.00364659  
Root: 2:        -0.31371753        -0.00150717         0.00326464  
Root: 3:        -0.28338614        -0.00183908         0.00634826  
Root: 4:        -0.24829628        -0.00161498         0.00854655  

Iteration:    2   Subspace Size:   23
Root: 1:        -0.35588506        -0.00002720         0.00046552  
Root: 2:        -0.31374593        -0.00002840         0.00034920  
Root: 3:        -0.28349235        -0.00010622         0.00101155  
Root: 4:        -0.24847471        -0.00017843         0.00354484  

Iteration:    3   Subspace Size:   27
Root: 1:        -0.35588546        -0.00000040         0.00007017  
Root: 2:        -0.31374626        -0.00000033         0.00004680  
Root: 3:        -0.28349515        -0.00000280         0.00016151  
Root: 4:        -0.24850294        -0.00002823         0.00096309  

Iteration:    4   Subspace Size:   31
Root: 1:        -0.35588547        -0.00000001         0.00000826  
Root: 2:        -0.31374626        -0.00000001         0.00000718  
Root: 3:        -0.28349521        -0.00000006         0.00002977  
Root: 4:        -0.24850511        -0.00000217         0.00022647  

Iteration:    5   Subspace Size:   35
Root: 1:        -0.35588547        -0.00000000         0.00000102  
Root: 2:        -0.31374626        -0.00000000         0.00000109  
Root: 3:        -0.28349521        -0.00000000         0.00000477  
Root: 4:        -0.24850523        -0.00000012         0.00005059  

Iteration:    6   Subspace Size:   39
Root: 1:        -0.35588547        -0.00000000         0.00000014  Converged
Root: 2:        -0.31374626        -0.00000000         0.00000015  Converged
Root: 3:        -0.28349521        -0.00000000         0.00000086  Converged
Root: 4:        -0.24850524        -0.00000001         0.00000924  

Iteration:    7   Subspace Size:   40
Root: 1:        -0.35588547        -0.00000000         0.00000014  Converged
Root: 2:        -0.31374626         0.00000000         0.00000015  Converged
Root: 3:        -0.28349521        -0.00000000         0.00000086  Converged
Root: 4:        -0.24850524        -0.00000000         0.00000157  

Iteration:    8   Subspace Size:   41
Root: 1:        -0.35588547        -0.00000000         0.00000014  Converged
Root: 2:        -0.31374626        -0.00000000         0.00000015  Converged
Root: 3:        -0.28349521        -0.00000000         0.00000086  Converged
Root: 4:        -0.24850524        -0.00000000         0.00000029  Converged

 in gcp call
 n=          31
 coors(1) =   -9.60404002194330       -1.17488454383627     
  0.107437308403090     
 coors(2) =   -9.39287659159474       0.754977255307070     
   1.83815467076949     
 elements:            7           6
 gcp_e =   0.000000000000000E+000
 echo:  F
 pbc:  F
 method =pbeh3c              
Davidson converged in 8 iterations
41 sigma vectors were formed

Building Xtilde...

Building Z-vector RHS...

 Generating 2nd functional diffs
Solving CPSCF equations
Using DIIS solver

 Iter         Residual      
------  --------------------
    1      3.850173096027
    2      6.793007030757
    3      0.389810855938
    4      0.047509799761
    5      0.012456239755
    6      0.006381456968
    7      0.002218330898
    8      0.001063430800
    9      0.000356243520
   10      0.000134770041
   11      0.000046759969
   12      0.000026001003
   13      0.000008511110
   14      0.000004022212
   15      0.000002280250
   16      0.000000852323

CPSCF converged

Building X...

Computing grad Generating 2nd functional diffs
 Generating 2nd functional diffs
  Root   Mult.   Total Energy (a.u.)   Ex. Energy (a.u.)     Ex. Energy (eV)     Ex. Energy (nm)        Osc. (a.u.)  
-------------------------------------------------------------------------------------------------------------------
     1  singlet       -779.17553756
     2  triplet       -779.13814646          0.03739110          1.01746356       1218.56178328          0.00000000
     3  singlet       -779.13576851          0.03976905          1.08217079       1145.69919690          0.00046893
     4  triplet       -779.09600725          0.07953031          2.16412958        572.90571502          0.00000000
     5  triplet       -779.06575620          0.10978136          2.98730239        415.03739623          0.00000000
     6  singlet       -779.06470845          0.11082912          3.01581326        411.11372029          0.02290962
     7  singlet       -779.05555953          0.11997804          3.26476797        379.76426395          1.42355546
     8  triplet       -779.03076622          0.14477134          3.93942798        314.72645642          0.00000000

Singlet  1: Largest CI coefficients:
  64  &  64 : closed :   0.990493

Triplet  2: Largest CI coefficients:
  63  &  64 :  open  :   0.703571
  64  &  63 :  open  :  -0.703571

Singlet  3: Largest CI coefficients:
  63  &  64 :  open  :  -0.702760
  64  &  63 :  open  :  -0.702760

Triplet  4: Largest CI coefficients:
  62  &  64 :  open  :   0.702724
  64  &  62 :  open  :  -0.702724

Triplet  5: Largest CI coefficients:
  61  &  64 :  open  :   0.684329
  64  &  61 :  open  :  -0.684329
  61  &  62 :  open  :  -0.157291
  62  &  61 :  open  :   0.157291

Singlet  6: Largest CI coefficients:
  61  &  64 :  open  :  -0.669040
  64  &  61 :  open  :  -0.669040
  61  &  62 :  open  :   0.168016
  62  &  61 :  open  :   0.168016
  62  &  64 :  open  :  -0.130421
  64  &  62 :  open  :  -0.130421

Singlet  7: Largest CI coefficients:
  62  &  64 :  open  :  -0.684515
  64  &  62 :  open  :  -0.684515
  61  &  64 :  open  :   0.128785
  64  &  61 :  open  :   0.128785

Triplet  8: Largest CI coefficients:
  61  &  63 :  open  :   0.634354
  63  &  61 :  open  :  -0.634354
  62  &  63 :  open  :   0.303403
  63  &  62 :  open  :  -0.303403

Singlet state dipole moments:

  Root       Dx         Dy         Dz         |D|  (Debye)
------------------------------------------------------------
     1   -10.0347     0.1369     0.2296    10.0383
     2    -9.8702     2.8328     2.4525    10.5575
     3    -3.2697    -3.0522    -3.0085     5.3906
     4   -12.7390     1.0443     1.0071    12.8214

Triplet state dipole moments:

  Root       Dx         Dy         Dz         |D|  (Debye)
------------------------------------------------------------
     1    -9.9132     2.8350     2.4658    10.6014
     2   -10.2641     0.7471     0.6822    10.3138
     3    -2.8550    -3.1597    -3.0453     5.2353
     4    -0.0302     0.1575    -0.3658     0.3994

Transition dipole moments between singlet states:

    Transition       Tx         Ty         Tz         |T| (a.u.)
------------------------------------------------------------------
     1 ->    2    -0.0492    -0.0718     0.1005     0.1330
     1 ->    3    -0.5522     0.0372     0.0615     0.5568
     1 ->    4    -4.2187     0.0116     0.0167     4.2187
     2 ->    3    -0.0597     0.2538     0.2367     0.3521
     2 ->    4     0.0283    -0.0263    -0.0636     0.0744
     3 ->    4    -0.6131     0.2707     0.2115     0.7028

Transition dipole moments between triplet states:

    Transition       Tx         Ty         Tz         |T| (a.u.)
------------------------------------------------------------------
     1 ->    2     0.0202     0.0353    -0.0136     0.0429
     1 ->    3    -0.0460     0.2467     0.2411     0.3480
     1 ->    4    -1.2843     0.0307     0.0459     1.2855
     2 ->    3     0.2239    -0.1128    -0.1549     0.2947
     2 ->    4     0.0091     0.0178    -0.0309     0.0368
     3 ->    4     0.0106     0.0009    -0.0835     0.0841

Magnetic transition dipole moments and rotational strengths:

 Transition      Lx         Ly         Lz       R(len)     R(vel) (a.u.)
------------------------------------------------------------------------
 1 ->    2     0.2558    -0.0367    -0.0293     0.0129    -0.0012
 1 ->    3    -0.1265    -0.1988    -0.4087    -0.0373     0.0054
 1 ->    4     0.0255     0.8671    -0.9250     0.1129    -0.0379

Electric transition quadrupole moments (Cartesian):

 Transition      Qxy        Qxz        Qyz        Qxx        Qyy        Qzz       norm (a.u.)
----------------------------------------------------------------------------------------------
 1 ->    2     0.1579    -0.1895     0.0157    -0.6165    -0.0320    -0.0304     0.6656
 1 ->    3     0.2450    -0.1541    -0.0845     4.3475    -0.1603     0.0328     4.3610
 1 ->    4     0.6776     0.9028    -0.2702    19.5914    -0.1436    -0.3276    19.6290


|FINAL Target State Energy: -779.175537564630 a.u.
 Energy calculation finished, energy: -7.791357685E+02

Converting Cartesians to HDLC
 Wolfe conditions fulfilled, increasing trust radius
Testing convergence  in cycle   11
    Energy  3.3679E-06 Target: 5.0000E-04 converged?  yes
  Max step  5.5839E-02 Target: 4.0000E-03 converged?   no
  RMS step  1.2055E-02 Target: 2.6667E-03 converged?   no
  Max grad  4.5812E-03 Target: 1.0000E-03 converged?   no
  RMS grad  1.3711E-03 Target: 6.6667E-04 converged?   no
 Predicted step length 4.0317E-02
 Trust radius          5.0000E-01

Converting HDLC to Cartesians
 in gcp call
 n=          31
 coors(1) =   -9.59588803440087       -1.17004188285781     
  0.104989997680295     
 coors(2) =   -9.38870431881413       0.766274748188290     
   1.82998745298532     
 elements:            7           6
 gcp_e =    1.00000000000000     
 echo:  F
 pbc:  F
 method =pbeh3c              
RMSD coordinate change for step 11 is  9.421e-03
DFTD Energy:    -0.0202385 hartree
gCP Energy:     0.0494649 hartree
| Total AOs: 314    Total MOs: 296
Setting up the DFT grid...
| time to set the grid = 0.04 s
DFT grid points: 357198 (11522 points/atom)

                      *** Start SCF Iterations ***

 Iter     DIIS Error       Energy change      Electrons        XC Energy           Energy        Time(s)
----------------------------------------------------------------------------------------------------------
Initial temperature is 0.250000
| Skip purify step
|    1     0.0048527228    -771.7382397147   126.0002602166   -63.8250057201    -771.7382397147     0.81  
|    2     0.0013925496      +0.0011703435   125.9999877144   -63.8263270484    -771.7370693712     0.74  
|    3     0.0026652349      +0.0000606471   125.9999876315   -63.8247861485    -771.7370087241     0.78  
|    4     0.0001145892      -0.0001140902   125.9999876869   -63.8255622253    -771.7371228142     0.75  
|    5     0.0001036633      -0.0000007184   125.9999876858   -63.8256628713    -771.7371235326     0.73  
|    6     0.0000400619      -0.0000004528   125.9999876877   -63.8256426590    -771.7371239854     0.71  
----------------------------------------------------------------------------------------------------------
FINAL ENERGY: -771.7371239854 a.u.
Fractional Occupation Entropy: 0.0000000000
Mermin Free Energy:            -771.7371239854
DISPERSION CONTRIBUTION TO ENERGY: -0.0202385447 a.u.
GCP BSSE CORRECTION: 0.0494649028 a.u.
HOMO-LUMO GAP: 1.549 eV
CENTER OF MASS: {-0.053807, -0.220306, 0.382935} ANGS
DIPOLE MOMENT: {-2.190778, -0.673619, -0.152167} (|D| = 2.297047) DEBYE

Running Mulliken population analysis...


  Restricted hh-TDA Parameters
--------------------------------------------
Number of occupied orbitals:            64
Number of virtual orbitals:            232
Number of molecular orbitals:          296
Number of basis functions:             314
Multiplicity of target state:      singlet

 Generating 2nd functional diffs
Reference energy:             -778.7825413487
Number of electrons:           127.9999874928
XC energy:                     -65.1392065795

      Davidson Diagonalization Parameters
-----------------------------------------------
Number of roots to find:                    4
Number of guess vectors:                   15
Maximum subspace size:                    300
Number of vectors to save:                  4
Collapse vectors per root:                  2
Number of CSFs:                          2080
Maximum Davidson iterations:              500
Residual convergence:                 1.0e-06
Orthogonality tolerance:              1.0e-12
Use incremental sigma vectors:             No

Davidson memory usage:  12.89 MB

Guess Vectors:
  64 &  64 : closed :    -0.474343
  64 &  63 :  open  :    -0.442310
  63 &  63 : closed :    -0.410277
  64 &  62 :  open  :    -0.376117
  64 &  61 :  open  :    -0.357783
  63 &  62 :  open  :    -0.344085
  63 &  61 :  open  :    -0.325750
  62 &  62 : closed :    -0.277892
  64 &  60 :  open  :    -0.269934
  62 &  61 :  open  :    -0.259557
  64 &  59 :  open  :    -0.257555
  64 &  57 :  open  :    -0.242694
  61 &  61 : closed :    -0.241223
  63 &  60 :  open  :    -0.237901
  64 &  56 :  open  :    -0.233319

  Root           Eigenvalue       Energy Change        Residual
-------------------------------------------------------------------
Iteration:    0   Subspace Size:   15
Root: 1:        -0.39144811        -0.39144811         0.03444594  
Root: 2:        -0.35111824        -0.35111824         0.03092976  
Root: 3:        -0.28071731        -0.28071731         0.02819797  
Root: 4:        -0.26817789        -0.26817789         0.04711794  

Iteration:    1   Subspace Size:   19
Root: 1:        -0.39335770        -0.00190959         0.00464116  
Root: 2:        -0.35330698        -0.00218874         0.00582110  
Root: 3:        -0.28282284        -0.00210553         0.00725794  
Root: 4:        -0.27324177        -0.00506388         0.00853056  

Iteration:    2   Subspace Size:   23
Root: 1:        -0.39339593        -0.00003823         0.00093286  
Root: 2:        -0.35337471        -0.00006773         0.00092007  
Root: 3:        -0.28295679        -0.00013395         0.00129077  
Root: 4:        -0.27340215        -0.00016039         0.00278269  

Iteration:    3   Subspace Size:   27
Root: 1:        -0.39339745        -0.00000152         0.00017857  
Root: 2:        -0.35337639        -0.00000168         0.00014638  
Root: 3:        -0.28296077        -0.00000398         0.00039444  
Root: 4:        -0.27341628        -0.00001413         0.00082403  

Iteration:    4   Subspace Size:   31
Root: 1:        -0.39339750        -0.00000005         0.00002314  
Root: 2:        -0.35337643        -0.00000004         0.00002409  
Root: 3:        -0.28296112        -0.00000035         0.00006985  
Root: 4:        -0.27341765        -0.00000137         0.00016693  

Iteration:    5   Subspace Size:   35
Root: 1:        -0.39339750        -0.00000000         0.00000316  
Root: 2:        -0.35337643        -0.00000000         0.00000392  
Root: 3:        -0.28296113        -0.00000001         0.00001337  
Root: 4:        -0.27341771        -0.00000006         0.00003326  

Iteration:    6   Subspace Size:   39
Root: 1:        -0.39339750        -0.00000000         0.00000037  Converged
Root: 2:        -0.35337643        -0.00000000         0.00000061  Converged
Root: 3:        -0.28296113        -0.00000000         0.00000283  
Root: 4:        -0.27341771        -0.00000000         0.00000621  

Iteration:    7   Subspace Size:   41
Root: 1:        -0.39339750        -0.00000000         0.00000031  Converged
Root: 2:        -0.35337643        -0.00000000         0.00000056  Converged
Root: 3:        -0.28296113        -0.00000000         0.00000052  Converged
Root: 4:        -0.27341771        -0.00000000         0.00000124  

Iteration:    8   Subspace Size:   42
Root: 1:        -0.39339750        -0.00000000         0.00000031  Converged
Root: 2:        -0.35337643        -0.00000000         0.00000056  Converged
Root: 3:        -0.28296113        -0.00000000         0.00000048  Converged
Root: 4:        -0.27341771        -0.00000000         0.00000025  Converged

Davidson converged in 8 iterations
42 sigma vectors were formed

      Davidson Diagonalization Parameters
-----------------------------------------------
Number of roots to find:                    4
Number of guess vectors:                   15
Maximum subspace size:                    300
Number of vectors to save:                  4
Collapse vectors per root:                  2
Number of CSFs:                          2016
Maximum Davidson iterations:              500
Residual convergence:                 1.0e-06
Orthogonality tolerance:              1.0e-12
Use incremental sigma vectors:             No

Davidson memory usage:  12.58 MB

Guess Vectors:
  64 &  63 :  open  :    -0.442310
  64 &  62 :  open  :    -0.376117
  64 &  61 :  open  :    -0.357783
  63 &  62 :  open  :    -0.344085
  63 &  61 :  open  :    -0.325750
  64 &  60 :  open  :    -0.269934
  62 &  61 :  open  :    -0.259557
  64 &  59 :  open  :    -0.257555
  64 &  57 :  open  :    -0.242694
  63 &  60 :  open  :    -0.237901
  64 &  56 :  open  :    -0.233319
  63 &  59 :  open  :    -0.225522
  64 &  58 :  open  :    -0.224180
  63 &  57 :  open  :    -0.210661
  64 &  55 :  open  :    -0.202749

  Root           Eigenvalue       Energy Change        Residual
-------------------------------------------------------------------
Iteration:    0   Subspace Size:   15
Root: 1:        -0.35443083        -0.35443083         0.02527074  
Root: 2:        -0.31236687        -0.31236687         0.02215070  
Root: 3:        -0.28203381        -0.28203381         0.02574225  
Root: 4:        -0.24704965        -0.24704965         0.02540522  

Iteration:    1   Subspace Size:   19
Root: 1:        -0.35573184        -0.00130100         0.00368015  
Root: 2:        -0.31386851        -0.00150164         0.00327807  
Root: 3:        -0.28388186        -0.00184805         0.00638930  
Root: 4:        -0.24864094        -0.00159130         0.00850155  

Iteration:    2   Subspace Size:   23
Root: 1:        -0.35575954        -0.00002770         0.00047574  
Root: 2:        -0.31389718        -0.00002867         0.00035275  
Root: 3:        -0.28399005        -0.00010820         0.00101846  
Root: 4:        -0.24881437        -0.00017343         0.00346868  

Iteration:    3   Subspace Size:   27
Root: 1:        -0.35575996        -0.00000042         0.00007205  
Root: 2:        -0.31389751        -0.00000034         0.00004722  
Root: 3:        -0.28399289        -0.00000284         0.00016306  
Root: 4:        -0.24884118        -0.00002681         0.00094399  

Iteration:    4   Subspace Size:   31
Root: 1:        -0.35575997        -0.00000001         0.00000883  
Root: 2:        -0.31389752        -0.00000001         0.00000721  
Root: 3:        -0.28399296        -0.00000006         0.00003008  
Root: 4:        -0.24884322        -0.00000204         0.00020935  

Iteration:    5   Subspace Size:   35
Root: 1:        -0.35575997        -0.00000000         0.00000113  
Root: 2:        -0.31389752        -0.00000000         0.00000108  
Root: 3:        -0.28399296        -0.00000000         0.00000484  
Root: 4:        -0.24884332        -0.00000010         0.00004798  

Iteration:    6   Subspace Size:   39
Root: 1:        -0.35575997        -0.00000000         0.00000015  Converged
Root: 2:        -0.31389752        -0.00000000         0.00000015  Converged
Root: 3:        -0.28399296        -0.00000000         0.00000086  Converged
Root: 4:        -0.24884332        -0.00000001         0.00000874  

Iteration:    7   Subspace Size:   40
Root: 1:        -0.35575997        -0.00000000         0.00000015  Converged
Root: 2:        -0.31389752        -0.00000000         0.00000015  Converged
Root: 3:        -0.28399296        -0.00000000         0.00000085  Converged
Root: 4:        -0.24884332        -0.00000000         0.00000154  

Iteration:    8   Subspace Size:   41
Root: 1:        -0.35575997        -0.00000000         0.00000015  Converged
Root: 2:        -0.31389752        -0.00000000         0.00000015  Converged
Root: 3:        -0.28399296        -0.00000000         0.00000085  Converged
Root: 4:        -0.24884332        -0.00000000         0.00000029  Converged

 in gcp call
 n=          31
 coors(1) =   -9.59588803440087       -1.17004188285781     
  0.104989997680295     
 coors(2) =   -9.38870431881413       0.766274748188290     
   1.82998745298532     
 elements:            7           6
 gcp_e =   0.000000000000000E+000
 echo:  F
 pbc:  F
 method =pbeh3c              
Davidson converged in 8 iterations
41 sigma vectors were formed

Building Xtilde...

Building Z-vector RHS...

 Generating 2nd functional diffs
Solving CPSCF equations
Using DIIS solver

 Iter         Residual      
------  --------------------
    1      3.833750383645
    2      6.752981911492
    3      0.393487010018
    4      0.047221802098
    5      0.012372320279
    6      0.006361718479
    7      0.002237022777
    8      0.001052900046
    9      0.000351870868
   10      0.000133680438
   11      0.000046555017
   12      0.000025992074
   13      0.000008543109
   14      0.000004070706
   15      0.000002274658
   16      0.000000847676

CPSCF converged

Building X...

Computing grad Generating 2nd functional diffs
 Generating 2nd functional diffs
  Root   Mult.   Total Energy (a.u.)   Ex. Energy (a.u.)     Ex. Energy (eV)     Ex. Energy (nm)        Osc. (a.u.)  
-------------------------------------------------------------------------------------------------------------------
     1  singlet       -779.17593885
     2  triplet       -779.13830132          0.03763753          1.02416925       1210.58332127          0.00000000
     3  singlet       -779.13591778          0.04002107          1.08902860       1138.48452316          0.00058908
     4  triplet       -779.09643887          0.07949998          2.16330423        573.12429169          0.00000000
     5  triplet       -779.06653431          0.10940454          2.97704859        416.46690254          0.00000000
     6  singlet       -779.06550247          0.11043638          3.00512622        412.57575150          0.02279123
     7  singlet       -779.05595906          0.11997979          3.26481574        379.75870773          1.41628260
     8  triplet       -779.03138467          0.14455418          3.93351867        315.19926846          0.00000000

Singlet  1: Largest CI coefficients:
  64  &  64 : closed :   0.990490

Triplet  2: Largest CI coefficients:
  63  &  64 :  open  :   0.703567
  64  &  63 :  open  :  -0.703567

Singlet  3: Largest CI coefficients:
  63  &  64 :  open  :   0.702733
  64  &  63 :  open  :   0.702733

Triplet  4: Largest CI coefficients:
  62  &  64 :  open  :   0.702660
  64  &  62 :  open  :  -0.702660

Triplet  5: Largest CI coefficients:
  61  &  64 :  open  :   0.683906
  64  &  61 :  open  :  -0.683906
  61  &  62 :  open  :  -0.157050
  62  &  61 :  open  :   0.157050

Singlet  6: Largest CI coefficients:
  61  &  64 :  open  :  -0.668382
  64  &  61 :  open  :  -0.668382
  61  &  62 :  open  :   0.167926
  62  &  61 :  open  :   0.167926
  62  &  64 :  open  :  -0.132181
  64  &  62 :  open  :  -0.132181

Singlet  7: Largest CI coefficients:
  62  &  64 :  open  :  -0.684113
  64  &  62 :  open  :  -0.684113
  61  &  64 :  open  :   0.130498
  64  &  61 :  open  :   0.130498

Triplet  8: Largest CI coefficients:
  61  &  63 :  open  :   0.640470
  63  &  61 :  open  :  -0.640470
  62  &  63 :  open  :   0.289976
  63  &  62 :  open  :  -0.289976

Singlet state dipole moments:

  Root       Dx         Dy         Dz         |D|  (Debye)
------------------------------------------------------------
     1   -10.0240     0.1640     0.2499    10.0284
     2    -9.8657     2.8282     2.4714    10.5565
     3    -3.3006    -3.0186    -3.0046     5.3883
     4   -12.7246     1.0467     1.0264    12.8087

Triplet state dipole moments:

  Root       Dx         Dy         Dz         |D|  (Debye)
------------------------------------------------------------
     1    -9.9095     2.8299     2.4858    10.6012
     2   -10.2887     0.7424     0.6905    10.3385
     3    -2.8934    -3.1222    -3.0371     5.2292
     4     0.1098     0.0870    -0.4233     0.4459

Transition dipole moments between singlet states:

    Transition       Tx         Ty         Tz         |T| (a.u.)
------------------------------------------------------------------
     1 ->    2     0.0798     0.0645    -0.1074     0.1486
     1 ->    3    -0.5513     0.0391     0.0641     0.5564
     1 ->    4    -4.2078     0.0164     0.0186     4.2079
     2 ->    3     0.0743    -0.2696    -0.2530     0.3771
     2 ->    4    -0.0261     0.0322     0.0691     0.0806
     3 ->    4    -0.6088     0.2690     0.2123     0.6986

Transition dipole moments between triplet states:

    Transition       Tx         Ty         Tz         |T| (a.u.)
------------------------------------------------------------------
     1 ->    2     0.0273     0.0273    -0.0204     0.0436
     1 ->    3    -0.0597     0.2623     0.2575     0.3724
     1 ->    4    -1.2072     0.0358     0.0500     1.2087
     2 ->    3     0.2378    -0.1209    -0.1637     0.3130
     2 ->    4     0.0269     0.0146    -0.0328     0.0449
     3 ->    4     0.0102    -0.0100    -0.0940     0.0951

Magnetic transition dipole moments and rotational strengths:

 Transition      Lx         Ly         Lz       R(len)     R(vel) (a.u.)
------------------------------------------------------------------------
 1 ->    2    -0.2547     0.0295     0.0318     0.0218    -0.0022
 1 ->    3    -0.1261    -0.2012    -0.4096    -0.0354     0.0049
 1 ->    4     0.0207     0.8748    -0.9211     0.0900    -0.0304

Electric transition quadrupole moments (Cartesian):

 Transition      Qxy        Qxz        Qyz        Qxx        Qyy        Qzz       norm (a.u.)
----------------------------------------------------------------------------------------------
 1 ->    2    -0.1533     0.1855    -0.0345     0.7061     0.0186     0.0273     0.7475
 1 ->    3     0.2531    -0.1472    -0.0868     4.3532    -0.1579     0.0284     4.3668
 1 ->    4     0.6893     0.9281    -0.2790    19.5999    -0.1373    -0.3449    19.6394


|FINAL Target State Energy: -779.175938851251 a.u.
 Energy calculation finished, energy: -7.791359178E+02

Converting Cartesians to HDLC
 Wolfe conditions fulfilled, increasing trust radius
Testing convergence  in cycle   12
    Energy  1.4927E-04 Target: 5.0000E-04 converged?  yes
  Max step  1.8130E-02 Target: 4.0000E-03 converged?   no
  RMS step  4.3224E-03 Target: 2.6667E-03 converged?   no
  Max grad  1.0969E-03 Target: 1.0000E-03 converged?   no
  RMS grad  3.7821E-04 Target: 6.6667E-04 converged?  yes
 Predicted step length 1.2100E-02
 Trust radius          5.0000E-01

Converting HDLC to Cartesians
 in gcp call
 n=          31
 coors(1) =   -9.60350550323304       -1.16638854316919     
  0.109152660490232     
 coors(2) =   -9.38733780551825       0.772588465107641     
   1.83049377580143     
 elements:            7           6
 gcp_e =    1.00000000000000     
 echo:  F
 pbc:  F
 method =pbeh3c              
RMSD coordinate change for step 12 is  9.939e-03
DFTD Energy:    -0.0202353 hartree
gCP Energy:     0.0494765 hartree
| Total AOs: 314    Total MOs: 296
Setting up the DFT grid...
| time to set the grid = 0.05 s
DFT grid points: 357217 (11523 points/atom)

                      *** Start SCF Iterations ***

 Iter     DIIS Error       Energy change      Electrons        XC Energy           Energy        Time(s)
----------------------------------------------------------------------------------------------------------
Initial temperature is 0.250000
| Skip purify step
|    1     0.0027287530    -771.7380273546   126.0009033078   -63.8261772123    -771.7380273546     0.82  
|    2     0.0003008251      +0.0003327999   125.9999878492   -63.8259836017    -771.7376945548     0.74  
|    3     0.0005565790      +0.0000013012   125.9999878286   -63.8259819747    -771.7376932536     0.73  
|    4     0.0000768432      -0.0000065666   125.9999878413   -63.8261100617    -771.7376998203     0.74  
|    5     0.0000683984      -0.0000001262   125.9999878375   -63.8260135113    -771.7376999465     0.72  
|    6     0.0000145466      -0.0000001112   125.9999878375   -63.8260353111    -771.7377000577     0.71  
----------------------------------------------------------------------------------------------------------
FINAL ENERGY: -771.7377000577 a.u.
Fractional Occupation Entropy: 0.0000000000
Mermin Free Energy:            -771.7377000577
DISPERSION CONTRIBUTION TO ENERGY: -0.0202352941 a.u.
GCP BSSE CORRECTION: 0.0494765080 a.u.
HOMO-LUMO GAP: 1.562 eV
CENTER OF MASS: {-0.052854, -0.221987, 0.381809} ANGS
DIPOLE MOMENT: {-2.210827, -0.627181, -0.117090} (|D| = 2.301048) DEBYE

Running Mulliken population analysis...


  Restricted hh-TDA Parameters
--------------------------------------------
Number of occupied orbitals:            64
Number of virtual orbitals:            232
Number of molecular orbitals:          296
Number of basis functions:             314
Multiplicity of target state:      singlet

 Generating 2nd functional diffs
Reference energy:             -778.7831166526
Number of electrons:           127.9999876446
XC energy:                     -65.1396073953

      Davidson Diagonalization Parameters
-----------------------------------------------
Number of roots to find:                    4
Number of guess vectors:                   15
Maximum subspace size:                    300
Number of vectors to save:                  4
Collapse vectors per root:                  2
Number of CSFs:                          2080
Maximum Davidson iterations:              500
Residual convergence:                 1.0e-06
Orthogonality tolerance:              1.0e-12
Use incremental sigma vectors:             No

Davidson memory usage:  12.89 MB

Guess Vectors:
  64 &  64 : closed :    -0.474339
  64 &  63 :  open  :    -0.441827
  63 &  63 : closed :    -0.409315
  64 &  62 :  open  :    -0.376145
  64 &  61 :  open  :    -0.357863
  63 &  62 :  open  :    -0.343633
  63 &  61 :  open  :    -0.325351
  62 &  62 : closed :    -0.277950
  64 &  60 :  open  :    -0.270024
  62 &  61 :  open  :    -0.259669
  64 &  59 :  open  :    -0.257552
  64 &  57 :  open  :    -0.242513
  61 &  61 : closed :    -0.241387
  63 &  60 :  open  :    -0.237512
  64 &  56 :  open  :    -0.233548

  Root           Eigenvalue       Energy Change        Residual
-------------------------------------------------------------------
Iteration:    0   Subspace Size:   15
Root: 1:        -0.39142432        -0.39142432         0.03443977  
Root: 2:        -0.35058244        -0.35058244         0.03093249  
Root: 3:        -0.28075927        -0.28075927         0.02814818  
Root: 4:        -0.26808923        -0.26808923         0.04721122  

Iteration:    1   Subspace Size:   19
Root: 1:        -0.39333323        -0.00190892         0.00463605  
Root: 2:        -0.35277038        -0.00218794         0.00583192  
Root: 3:        -0.28286081        -0.00210154         0.00725854  
Root: 4:        -0.27317868        -0.00508946         0.00858136  

Iteration:    2   Subspace Size:   23
Root: 1:        -0.39337138        -0.00003814         0.00093473  
Root: 2:        -0.35283827        -0.00006789         0.00091841  
Root: 3:        -0.28299491        -0.00013410         0.00129850  
Root: 4:        -0.27334139        -0.00016271         0.00280763  

Iteration:    3   Subspace Size:   27
Root: 1:        -0.39337290        -0.00000153         0.00017853  
Root: 2:        -0.35283995        -0.00000168         0.00014557  
Root: 3:        -0.28299893        -0.00000402         0.00040043  
Root: 4:        -0.27335577        -0.00001437         0.00082487  

Iteration:    4   Subspace Size:   31
Root: 1:        -0.39337295        -0.00000005         0.00002311  
Root: 2:        -0.35283999        -0.00000003         0.00002419  
Root: 3:        -0.28299928        -0.00000036         0.00007063  
Root: 4:        -0.27335714        -0.00000137         0.00016634  

Iteration:    5   Subspace Size:   35
Root: 1:        -0.39337295        -0.00000000         0.00000317  
Root: 2:        -0.35283999        -0.00000000         0.00000394  
Root: 3:        -0.28299929        -0.00000001         0.00001361  
Root: 4:        -0.27335720        -0.00000006         0.00003329  

Iteration:    6   Subspace Size:   39
Root: 1:        -0.39337295        -0.00000000         0.00000037  Converged
Root: 2:        -0.35283999        -0.00000000         0.00000061  Converged
Root: 3:        -0.28299929        -0.00000000         0.00000287  
Root: 4:        -0.27335720        -0.00000000         0.00000620  

Iteration:    7   Subspace Size:   41
Root: 1:        -0.39337295        -0.00000000         0.00000031  Converged
Root: 2:        -0.35283999        -0.00000000         0.00000056  Converged
Root: 3:        -0.28299929        -0.00000000         0.00000053  Converged
Root: 4:        -0.27335720        -0.00000000         0.00000123  

Iteration:    8   Subspace Size:   42
Root: 1:        -0.39337295         0.00000000         0.00000031  Converged
Root: 2:        -0.35283999        -0.00000000         0.00000056  Converged
Root: 3:        -0.28299929        -0.00000000         0.00000048  Converged
Root: 4:        -0.27335720        -0.00000000         0.00000023  Converged

Davidson converged in 8 iterations
42 sigma vectors were formed

      Davidson Diagonalization Parameters
-----------------------------------------------
Number of roots to find:                    4
Number of guess vectors:                   15
Maximum subspace size:                    300
Number of vectors to save:                  4
Collapse vectors per root:                  2
Number of CSFs:                          2016
Maximum Davidson iterations:              500
Residual convergence:                 1.0e-06
Orthogonality tolerance:              1.0e-12
Use incremental sigma vectors:             No

Davidson memory usage:  12.58 MB

Guess Vectors:
  64 &  63 :  open  :    -0.441827
  64 &  62 :  open  :    -0.376145
  64 &  61 :  open  :    -0.357863
  63 &  62 :  open  :    -0.343633
  63 &  61 :  open  :    -0.325351
  64 &  60 :  open  :    -0.270024
  62 &  61 :  open  :    -0.259669
  64 &  59 :  open  :    -0.257552
  64 &  57 :  open  :    -0.242513
  63 &  60 :  open  :    -0.237512
  64 &  56 :  open  :    -0.233548
  63 &  59 :  open  :    -0.225040
  64 &  58 :  open  :    -0.224165
  63 &  57 :  open  :    -0.210001
  64 &  55 :  open  :    -0.202807

  Root           Eigenvalue       Energy Change        Residual
-------------------------------------------------------------------
Iteration:    0   Subspace Size:   15
Root: 1:        -0.35389375        -0.35389375         0.02526957  
Root: 2:        -0.31238889        -0.31238889         0.02216661  
Root: 3:        -0.28207524        -0.28207524         0.02570888  
Root: 4:        -0.24665500        -0.24665500         0.02543985  

Iteration:    1   Subspace Size:   19
Root: 1:        -0.35519528        -0.00130153         0.00370097  
Root: 2:        -0.31389318        -0.00150430         0.00327995  
Root: 3:        -0.28392108        -0.00184584         0.00638731  
Root: 4:        -0.24825368        -0.00159868         0.00853523  

Iteration:    2   Subspace Size:   23
Root: 1:        -0.35522330        -0.00002802         0.00047903  
Root: 2:        -0.31392191        -0.00002873         0.00035321  
Root: 3:        -0.28402936        -0.00010828         0.00101985  
Root: 4:        -0.24842792        -0.00017424         0.00347924  

Iteration:    3   Subspace Size:   27
Root: 1:        -0.35522373        -0.00000043         0.00007279  
Root: 2:        -0.31392225        -0.00000034         0.00004730  
Root: 3:        -0.28403221        -0.00000285         0.00016335  
Root: 4:        -0.24845485        -0.00002693         0.00094994  

Iteration:    4   Subspace Size:   31
Root: 1:        -0.35522373        -0.00000001         0.00000909  
Root: 2:        -0.31392225        -0.00000001         0.00000718  
Root: 3:        -0.28403228        -0.00000006         0.00003020  
Root: 4:        -0.24845690        -0.00000206         0.00020902  

Iteration:    5   Subspace Size:   35
Root: 1:        -0.35522373        -0.00000000         0.00000118  
Root: 2:        -0.31392225        -0.00000000         0.00000106  
Root: 3:        -0.28403228        -0.00000000         0.00000486  
Root: 4:        -0.24845700        -0.00000010         0.00004805  

Iteration:    6   Subspace Size:   39
Root: 1:        -0.35522373        -0.00000000         0.00000016  Converged
Root: 2:        -0.31392225        -0.00000000         0.00000014  Converged
Root: 3:        -0.28403228        -0.00000000         0.00000085  Converged
Root: 4:        -0.24845701        -0.00000001         0.00000878  

Iteration:    7   Subspace Size:   40
Root: 1:        -0.35522373        -0.00000000         0.00000016  Converged
Root: 2:        -0.31392225         0.00000000         0.00000014  Converged
Root: 3:        -0.28403228        -0.00000000         0.00000085  Converged
Root: 4:        -0.24845701        -0.00000000         0.00000157  

Iteration:    8   Subspace Size:   41
Root: 1:        -0.35522373         0.00000000         0.00000016  Converged
Root: 2:        -0.31392225        -0.00000000         0.00000014  Converged
Root: 3:        -0.28403228        -0.00000000         0.00000084  Converged
Root: 4:        -0.24845701        -0.00000000         0.00000030  Converged

 in gcp call
 n=          31
 coors(1) =   -9.60350550323304       -1.16638854316919     
  0.109152660490232     
 coors(2) =   -9.38733780551825       0.772588465107641     
   1.83049377580143     
 elements:            7           6
 gcp_e =   0.000000000000000E+000
 echo:  F
 pbc:  F
 method =pbeh3c              
Davidson converged in 8 iterations
41 sigma vectors were formed

Building Xtilde...

Building Z-vector RHS...

 Generating 2nd functional diffs
Solving CPSCF equations
Using DIIS solver

 Iter         Residual      
------  --------------------
    1      3.829440055551
    2      6.740809954459
    3      0.395362853726
    4      0.047373702800
    5      0.012465926513
    6      0.006425984892
    7      0.002233628842
    8      0.001048170003
    9      0.000351557065
   10      0.000133158577
   11      0.000046410746
   12      0.000025936813
   13      0.000008493639
   14      0.000004020640
   15      0.000002243889
   16      0.000000841003

CPSCF converged

Building X...

Computing grad Generating 2nd functional diffs
 Generating 2nd functional diffs
  Root   Mult.   Total Energy (a.u.)   Ex. Energy (a.u.)     Ex. Energy (eV)     Ex. Energy (nm)        Osc. (a.u.)  
-------------------------------------------------------------------------------------------------------------------
     1  singlet       -779.17648961
     2  triplet       -779.13834039          0.03814922          1.03809288       1194.34612794          0.00000000
     3  singlet       -779.13595664          0.04053296          1.10295785       1124.10661233          0.00059857
     4  triplet       -779.09703890          0.07945070          2.16196323        573.47978528          0.00000000
     5  triplet       -779.06714893          0.10934067          2.97531060        416.71017725          0.00000000
     6  singlet       -779.06611595          0.11037366          3.00341957        412.81019094          0.02253723
     7  singlet       -779.05647385          0.12001575          3.26579431        379.64491570          1.42057814
     8  triplet       -779.03157366          0.14491594          3.94336282        314.41240987          0.00000000

Singlet  1: Largest CI coefficients:
  64  &  64 : closed :  -0.990566

Triplet  2: Largest CI coefficients:
  63  &  64 :  open  :   0.703570
  64  &  63 :  open  :  -0.703570

Singlet  3: Largest CI coefficients:
  63  &  64 :  open  :  -0.702729
  64  &  63 :  open  :  -0.702729

Triplet  4: Largest CI coefficients:
  62  &  64 :  open  :   0.702688
  64  &  62 :  open  :  -0.702688

Triplet  5: Largest CI coefficients:
  61  &  64 :  open  :   0.683617
  64  &  61 :  open  :  -0.683617
  61  &  62 :  open  :  -0.157709
  62  &  61 :  open  :   0.157709

Singlet  6: Largest CI coefficients:
  61  &  64 :  open  :   0.668102
  64  &  61 :  open  :   0.668102
  61  &  62 :  open  :  -0.168629
  62  &  61 :  open  :  -0.168629
  62  &  64 :  open  :   0.131973
  64  &  62 :  open  :   0.131973

Singlet  7: Largest CI coefficients:
  62  &  64 :  open  :   0.684218
  64  &  62 :  open  :   0.684218
  61  &  64 :  open  :  -0.130256
  64  &  61 :  open  :  -0.130256

Triplet  8: Largest CI coefficients:
  61  &  63 :  open  :   0.641127
  63  &  61 :  open  :  -0.641127
  62  &  63 :  open  :   0.288422
  63  &  62 :  open  :  -0.288422

Singlet state dipole moments:

  Root       Dx         Dy         Dz         |D|  (Debye)
------------------------------------------------------------
     1   -10.0175     0.1874     0.2722    10.0230
     2    -9.8713     2.8132     2.4653    10.5562
     3    -3.2935    -2.9965    -2.9906     5.3638
     4   -12.7414     1.0572     1.0403    12.8275

Triplet state dipole moments:

  Root       Dx         Dy         Dz         |D|  (Debye)
------------------------------------------------------------
     1    -9.9149     2.8142     2.4800    10.6008
     2   -10.3185     0.7515     0.7005    10.3695
     3    -2.8887    -3.0982    -3.0213     5.2031
     4     0.1222     0.0604    -0.4463     0.4667

Transition dipole moments between singlet states:

    Transition       Tx         Ty         Tz         |T| (a.u.)
------------------------------------------------------------------
     1 ->    2     0.0791     0.0640    -0.1086     0.1488
     1 ->    3    -0.5481     0.0396     0.0655     0.5534
     1 ->    4    -4.2136     0.0184     0.0214     4.2137
     2 ->    3     0.0844    -0.2791    -0.2624     0.3923
     2 ->    4    -0.0290     0.0331     0.0700     0.0827
     3 ->    4    -0.6061     0.2665     0.2104     0.6948

Transition dipole moments between triplet states:

    Transition       Tx         Ty         Tz         |T| (a.u.)
------------------------------------------------------------------
     1 ->    2     0.0285     0.0283    -0.0193     0.0446
     1 ->    3    -0.0710     0.2717     0.2668     0.3874
     1 ->    4    -1.1996     0.0372     0.0521     1.2013
     2 ->    3     0.2413    -0.1217    -0.1647     0.3165
     2 ->    4     0.0264     0.0143    -0.0331     0.0447
     3 ->    4     0.0073    -0.0107    -0.0951     0.0959

Magnetic transition dipole moments and rotational strengths:

 Transition      Lx         Ly         Lz       R(len)     R(vel) (a.u.)
------------------------------------------------------------------------
 1 ->    2    -0.2540     0.0278     0.0302     0.0216    -0.0021
 1 ->    3    -0.1239    -0.2029    -0.4086    -0.0331     0.0043
 1 ->    4     0.0191     0.8711    -0.9146     0.0842    -0.0285

Electric transition quadrupole moments (Cartesian):

 Transition      Qxy        Qxz        Qyz        Qxx        Qyy        Qzz       norm (a.u.)
----------------------------------------------------------------------------------------------
 1 ->    2    -0.1504     0.1844    -0.0375     0.7456     0.0147     0.0281     0.7842
 1 ->    3     0.2588    -0.1442    -0.0889     4.3411    -0.1578     0.0254     4.3550
 1 ->    4     0.6989     0.9348    -0.2827    19.6657    -0.1385    -0.3504    19.7059


|FINAL Target State Energy: -779.176489605224 a.u.
 Energy calculation finished, energy: -7.791359566E+02

Converting Cartesians to HDLC
 Wolfe conditions fulfilled, increasing trust radius
Testing convergence  in cycle   13
    Energy  3.8864E-05 Target: 5.0000E-04 converged?  yes
  Max step  4.9642E-03 Target: 4.0000E-03 converged?   no
  RMS step  1.2973E-03 Target: 2.6667E-03 converged?  yes
  Max grad  1.0662E-03 Target: 1.0000E-03 converged?   no
  RMS grad  2.8249E-04 Target: 6.6667E-04 converged?  yes
 Predicted step length 3.5587E-02
 Trust radius          5.0000E-01

Converting HDLC to Cartesians
 in gcp call
 n=          31
 coors(1) =   -9.62180620926542       -1.16265156893808     
  0.119674953293500     
 coors(2) =   -9.38380961325297       0.782041326640213     
   1.83165381869463     
 elements:            7           6
 gcp_e =    1.00000000000000     
 echo:  F
 pbc:  F
 method =pbeh3c              
RMSD coordinate change for step 13 is  2.181e-02
DFTD Energy:    -0.0202242 hartree
gCP Energy:     0.0494625 hartree
| Total AOs: 314    Total MOs: 296
Setting up the DFT grid...
| time to set the grid = 0.05 s
DFT grid points: 357218 (11523 points/atom)

                      *** Start SCF Iterations ***

 Iter     DIIS Error       Energy change      Electrons        XC Energy           Energy        Time(s)
----------------------------------------------------------------------------------------------------------
Initial temperature is 0.250000
| Skip purify step
|    1     0.0051818942    -771.7379001726   125.9992719403   -63.8257585186    -771.7379001726     0.81  
|    2     0.0007378149      -0.0008889243   125.9999889384   -63.8262914060    -771.7387890969     0.74  
|    3     0.0013862778      -0.0000015446   125.9999889120   -63.8257158197    -771.7387906415     0.73  
|    4     0.0001975678      -0.0000272164   125.9999889252   -63.8261284014    -771.7388178579     0.72  
|    5     0.0001655611      -0.0000005040   125.9999889150   -63.8260276498    -771.7388183619     0.70  
|    6     0.0000323201      -0.0000006050   125.9999889179   -63.8260830546    -771.7388189669     0.70  
----------------------------------------------------------------------------------------------------------
FINAL ENERGY: -771.7388189669 a.u.
Fractional Occupation Entropy: 0.0000000000
Mermin Free Energy:            -771.7388189669
DISPERSION CONTRIBUTION TO ENERGY: -0.0202242331 a.u.
GCP BSSE CORRECTION: 0.0494624604 a.u.
HOMO-LUMO GAP: 1.585 eV
CENTER OF MASS: {-0.050799, -0.225618, 0.379744} ANGS
DIPOLE MOMENT: {-2.236246, -0.528614, -0.051113} (|D| = 2.298444) DEBYE

Running Mulliken population analysis...


  Restricted hh-TDA Parameters
--------------------------------------------
Number of occupied orbitals:            64
Number of virtual orbitals:            232
Number of molecular orbitals:          296
Number of basis functions:             314
Multiplicity of target state:      singlet

 Generating 2nd functional diffs
Reference energy:             -778.7842776555
Number of electrons:           127.9999887425
XC energy:                     -65.1396559456

      Davidson Diagonalization Parameters
-----------------------------------------------
Number of roots to find:                    4
Number of guess vectors:                   15
Maximum subspace size:                    300
Number of vectors to save:                  4
Collapse vectors per root:                  2
Number of CSFs:                          2080
Maximum Davidson iterations:              500
Residual convergence:                 1.0e-06
Orthogonality tolerance:              1.0e-12
Use incremental sigma vectors:             No

Davidson memory usage:  12.89 MB

Guess Vectors:
  64 &  64 : closed :    -0.474029
  64 &  63 :  open  :    -0.440728
  63 &  63 : closed :    -0.407426
  64 &  62 :  open  :    -0.376132
  64 &  61 :  open  :    -0.357989
  63 &  62 :  open  :    -0.342831
  63 &  61 :  open  :    -0.324688
  62 &  62 : closed :    -0.278235
  64 &  60 :  open  :    -0.270243
  62 &  61 :  open  :    -0.260092
  64 &  59 :  open  :    -0.257126
  64 &  57 :  open  :    -0.242055
  61 &  61 : closed :    -0.241949
  63 &  60 :  open  :    -0.236942
  64 &  56 :  open  :    -0.233262

  Root           Eigenvalue       Energy Change        Residual
-------------------------------------------------------------------
Iteration:    0   Subspace Size:   15
Root: 1:        -0.39111279        -0.39111279         0.03442660  
Root: 2:        -0.34942347        -0.34942347         0.03088847  
Root: 3:        -0.28090598        -0.28090598         0.02796630  
Root: 4:        -0.26788594        -0.26788594         0.04737877  

Iteration:    1   Subspace Size:   19
Root: 1:        -0.39302204        -0.00190925         0.00464186  
Root: 2:        -0.35160115        -0.00217768         0.00581851  
Root: 3:        -0.28298509        -0.00207912         0.00725260  
Root: 4:        -0.27302163        -0.00513569         0.00865517  

Iteration:    2   Subspace Size:   23
Root: 1:        -0.39306033        -0.00003829         0.00093554  
Root: 2:        -0.35166853        -0.00006738         0.00091290  
Root: 3:        -0.28311932        -0.00013422         0.00128561  
Root: 4:        -0.27318768        -0.00016605         0.00283482  

Iteration:    3   Subspace Size:   27
Root: 1:        -0.39306186        -0.00000153         0.00018043  
Root: 2:        -0.35167019        -0.00000166         0.00014638  
Root: 3:        -0.28312330        -0.00000399         0.00037792  
Root: 4:        -0.27320229        -0.00001462         0.00083608  

Iteration:    4   Subspace Size:   31
Root: 1:        -0.39306191        -0.00000005         0.00002351  
Root: 2:        -0.35167022        -0.00000004         0.00002432  
Root: 3:        -0.28312362        -0.00000032         0.00006794  
Root: 4:        -0.27320371        -0.00000141         0.00017153  

Iteration:    5   Subspace Size:   35
Root: 1:        -0.39306191        -0.00000000         0.00000323  
Root: 2:        -0.35167023        -0.00000000         0.00000405  
Root: 3:        -0.28312363        -0.00000001         0.00001325  
Root: 4:        -0.27320377        -0.00000006         0.00003455  

Iteration:    6   Subspace Size:   39
Root: 1:        -0.39306191        -0.00000000         0.00000037  Converged
Root: 2:        -0.35167023        -0.00000000         0.00000064  Converged
Root: 3:        -0.28312363        -0.00000000         0.00000281  
Root: 4:        -0.27320377        -0.00000000         0.00000647  

Iteration:    7   Subspace Size:   41
Root: 1:        -0.39306191        -0.00000000         0.00000032  Converged
Root: 2:        -0.35167023        -0.00000000         0.00000059  Converged
Root: 3:        -0.28312363        -0.00000000         0.00000050  Converged
Root: 4:        -0.27320377        -0.00000000         0.00000133  

Iteration:    8   Subspace Size:   42
Root: 1:        -0.39306191        -0.00000000         0.00000032  Converged
Root: 2:        -0.35167023         0.00000000         0.00000059  Converged
Root: 3:        -0.28312363        -0.00000000         0.00000048  Converged
Root: 4:        -0.27320377        -0.00000000         0.00000029  Converged

Davidson converged in 8 iterations
42 sigma vectors were formed

      Davidson Diagonalization Parameters
-----------------------------------------------
Number of roots to find:                    4
Number of guess vectors:                   15
Maximum subspace size:                    300
Number of vectors to save:                  4
Collapse vectors per root:                  2
Number of CSFs:                          2016
Maximum Davidson iterations:              500
Residual convergence:                 1.0e-06
Orthogonality tolerance:              1.0e-12
Use incremental sigma vectors:             No

Davidson memory usage:  12.58 MB

Guess Vectors:
  64 &  63 :  open  :    -0.440728
  64 &  62 :  open  :    -0.376132
  64 &  61 :  open  :    -0.357989
  63 &  62 :  open  :    -0.342831
  63 &  61 :  open  :    -0.324688
  64 &  60 :  open  :    -0.270243
  62 &  61 :  open  :    -0.260092
  64 &  59 :  open  :    -0.257126
  64 &  57 :  open  :    -0.242055
  63 &  60 :  open  :    -0.236942
  64 &  56 :  open  :    -0.233262
  64 &  58 :  open  :    -0.223916
  63 &  59 :  open  :    -0.223824
  63 &  57 :  open  :    -0.208753
  64 &  55 :  open  :    -0.202902

  Root           Eigenvalue       Energy Change        Residual
-------------------------------------------------------------------
Iteration:    0   Subspace Size:   15
Root: 1:        -0.35272397        -0.35272397         0.02524025  
Root: 2:        -0.31243305        -0.31243305         0.02214808  
Root: 3:        -0.28223290        -0.28223290         0.02559400  
Root: 4:        -0.24601873        -0.24601873         0.02541122  

Iteration:    1   Subspace Size:   19
Root: 1:        -0.35402319        -0.00129922         0.00373548  
Root: 2:        -0.31393586        -0.00150282         0.00328919  
Root: 3:        -0.28406335        -0.00183046         0.00638223  
Root: 4:        -0.24761623        -0.00159750         0.00854226  

Iteration:    2   Subspace Size:   23
Root: 1:        -0.35405171        -0.00002852         0.00048841  
Root: 2:        -0.31396479        -0.00002893         0.00035339  
Root: 3:        -0.28417169        -0.00010834         0.00101900  
Root: 4:        -0.24778881        -0.00017258         0.00343234  

Iteration:    3   Subspace Size:   27
Root: 1:        -0.35405215        -0.00000045         0.00007469  
Root: 2:        -0.31396513        -0.00000034         0.00004692  
Root: 3:        -0.28417455        -0.00000285         0.00016282  
Root: 4:        -0.24781485        -0.00002604         0.00094278  

Iteration:    4   Subspace Size:   31
Root: 1:        -0.35405216        -0.00000001         0.00000950  
Root: 2:        -0.31396513        -0.00000001         0.00000697  
Root: 3:        -0.28417461        -0.00000006         0.00003019  
Root: 4:        -0.24781685        -0.00000200         0.00020213  

Iteration:    5   Subspace Size:   35
Root: 1:        -0.35405216        -0.00000000         0.00000124  
Root: 2:        -0.31396513        -0.00000000         0.00000103  
Root: 3:        -0.28417461        -0.00000000         0.00000485  
Root: 4:        -0.24781694        -0.00000010         0.00004730  

Iteration:    6   Subspace Size:   39
Root: 1:        -0.35405216        -0.00000000         0.00000016  Converged
Root: 2:        -0.31396513        -0.00000000         0.00000014  Converged
Root: 3:        -0.28417461        -0.00000000         0.00000083  Converged
Root: 4:        -0.24781695        -0.00000000         0.00000872  

Iteration:    7   Subspace Size:   40
Root: 1:        -0.35405216         0.00000000         0.00000016  Converged
Root: 2:        -0.31396513         0.00000000         0.00000014  Converged
Root: 3:        -0.28417461        -0.00000000         0.00000082  Converged
Root: 4:        -0.24781695        -0.00000000         0.00000159  

Iteration:    8   Subspace Size:   41
Root: 1:        -0.35405216        -0.00000000         0.00000016  Converged
Root: 2:        -0.31396513        -0.00000000         0.00000014  Converged
Root: 3:        -0.28417461        -0.00000000         0.00000081  Converged
Root: 4:        -0.24781695        -0.00000000         0.00000031  Converged

 in gcp call
 n=          31
 coors(1) =   -9.62180620926542       -1.16265156893808     
  0.119674953293500     
 coors(2) =   -9.38380961325297       0.782041326640213     
   1.83165381869463     
 elements:            7           6
 gcp_e =   0.000000000000000E+000
 echo:  F
 pbc:  F
 method =pbeh3c              
Davidson converged in 8 iterations
41 sigma vectors were formed

Building Xtilde...

Building Z-vector RHS...

 Generating 2nd functional diffs
Solving CPSCF equations
Using DIIS solver

 Iter         Residual      
------  --------------------
    1      3.821630244347
    2      6.715477594573
    3      0.398428153709
    4      0.047361045042
    5      0.012521384697
    6      0.006447586916
    7      0.002226009766
    8      0.001033866624
    9      0.000346890446
   10      0.000131583463
   11      0.000045729033
   12      0.000025261945
   13      0.000008304923
   14      0.000003725998
   15      0.000002094835
   16      0.000000834484

CPSCF converged

Building X...

Computing grad Generating 2nd functional diffs
 Generating 2nd functional diffs
  Root   Mult.   Total Energy (a.u.)   Ex. Energy (a.u.)     Ex. Energy (eV)     Ex. Energy (nm)        Osc. (a.u.)  
-------------------------------------------------------------------------------------------------------------------
     1  singlet       -779.17733957
     2  triplet       -779.13832982          0.03900975          1.06150919       1167.99950331          0.00000000
     3  singlet       -779.13594788          0.04139169          1.12632496       1100.78551671          0.00049852
     4  triplet       -779.09824279          0.07909678          2.15233254        576.04583977          0.00000000
     5  triplet       -779.06845227          0.10888730          2.96297371        418.44522723          0.00000000
     6  singlet       -779.06740129          0.10993828          2.99157237        414.44499903          0.01950168
     7  singlet       -779.05748142          0.11985815          3.26150556        380.14413465          1.42897199
     8  triplet       -779.03209460          0.14524497          3.95231594        313.70017630          0.00000000

Singlet  1: Largest CI coefficients:
  64  &  64 : closed :  -0.990506

Triplet  2: Largest CI coefficients:
  63  &  64 :  open  :  -0.703526
  64  &  63 :  open  :   0.703526

Singlet  3: Largest CI coefficients:
  63  &  64 :  open  :   0.702683
  64  &  63 :  open  :   0.702683

Triplet  4: Largest CI coefficients:
  62  &  64 :  open  :   0.702729
  64  &  62 :  open  :  -0.702729

Triplet  5: Largest CI coefficients:
  61  &  64 :  open  :   0.683242
  64  &  61 :  open  :  -0.683242
  61  &  62 :  open  :  -0.158744
  62  &  61 :  open  :   0.158744

Singlet  6: Largest CI coefficients:
  61  &  64 :  open  :   0.668818
  64  &  61 :  open  :   0.668818
  61  &  62 :  open  :  -0.169813
  62  &  61 :  open  :  -0.169813
  62  &  64 :  open  :   0.125463
  64  &  62 :  open  :   0.125463

Singlet  7: Largest CI coefficients:
  62  &  64 :  open  :   0.685383
  64  &  62 :  open  :   0.685383
  61  &  64 :  open  :  -0.123726
  64  &  61 :  open  :  -0.123726

Triplet  8: Largest CI coefficients:
  61  &  63 :  open  :   0.644979
  63  &  61 :  open  :  -0.644979
  62  &  63 :  open  :   0.280291
  63  &  62 :  open  :  -0.280291

Singlet state dipole moments:

  Root       Dx         Dy         Dz         |D|  (Debye)
------------------------------------------------------------
     1   -10.0226     0.2317     0.3184    10.0304
     2    -9.8928     2.7868     2.4497    10.5657
     3    -3.2716    -2.9621    -2.9597     5.3139
     4   -12.8066     1.0917     1.0712    12.8976

Triplet state dipole moments:

  Root       Dx         Dy         Dz         |D|  (Debye)
------------------------------------------------------------
     1    -9.9364     2.7855     2.4654    10.6099
     2   -10.3370     0.7772     0.7181    10.3910
     3    -2.8873    -3.0538    -2.9824     5.1533
     4     0.2132    -0.0023    -0.5014     0.5448

Transition dipole moments between singlet states:

    Transition       Tx         Ty         Tz         |T| (a.u.)
------------------------------------------------------------------
     1 ->    2    -0.0445    -0.0669     0.1077     0.1344
     1 ->    3    -0.5098     0.0397     0.0681     0.5158
     1 ->    4    -4.2287     0.0234     0.0311     4.2289
     2 ->    3    -0.1040     0.2999     0.2830     0.4252
     2 ->    4     0.0407    -0.0292    -0.0662     0.0830
     3 ->    4    -0.5767     0.2509     0.1947     0.6583

Transition dipole moments between triplet states:

    Transition       Tx         Ty         Tz         |T| (a.u.)
------------------------------------------------------------------
     1 ->    2    -0.0280    -0.0404     0.0080     0.0498
     1 ->    3     0.0958    -0.2922    -0.2868     0.4205
     1 ->    4     1.1650    -0.0383    -0.0559     1.1669
     2 ->    3     0.2372    -0.1171    -0.1600     0.3092
     2 ->    4     0.0051     0.0153    -0.0312     0.0351
     3 ->    4    -0.0097    -0.0041    -0.0911     0.0917

Magnetic transition dipole moments and rotational strengths:

 Transition      Lx         Ly         Lz       R(len)     R(vel) (a.u.)
------------------------------------------------------------------------
 1 ->    2     0.2534    -0.0274    -0.0235     0.0120    -0.0012
 1 ->    3    -0.1190    -0.2125    -0.4008    -0.0250     0.0021
 1 ->    4     0.0170     0.8570    -0.9024     0.0801    -0.0272

Electric transition quadrupole moments (Cartesian):

 Transition      Qxy        Qxz        Qyz        Qxx        Qyy        Qzz       norm (a.u.)
----------------------------------------------------------------------------------------------
 1 ->    2     0.1425    -0.1863     0.0337    -0.8539    -0.0133    -0.0306     0.8868
 1 ->    3     0.2639    -0.1482    -0.0914     4.1891    -0.1578     0.0238     4.2041
 1 ->    4     0.7142     0.9306    -0.2925    19.8269    -0.1490    -0.3581    19.8675


|FINAL Target State Energy: -779.177339569878 a.u.
 Energy calculation finished, energy: -7.791359479E+02

Converting Cartesians to HDLC
Testing convergence  in cycle   14
    Energy  8.7613E-06 Target: 5.0000E-04 converged?  yes
  Max step  1.3443E-02 Target: 4.0000E-03 converged?   no
  RMS step  3.8154E-03 Target: 2.6667E-03 converged?   no
  Max grad  1.1177E-03 Target: 1.0000E-03 converged?   no
  RMS grad  3.7927E-04 Target: 6.6667E-04 converged?  yes
 Predicted step length 4.5634E-02
 Trust radius          5.0000E-01

Converting HDLC to Cartesians
 in gcp call
 n=          31
 coors(1) =   -9.62141367841200       -1.16505839776750     
  0.123922907481775     
 coors(2) =   -9.38465606101515       0.789280820812242     
   1.82561777089667     
 elements:            7           6
 gcp_e =    1.00000000000000     
 echo:  F
 pbc:  F
 method =pbeh3c              
RMSD coordinate change for step 14 is  1.190e-02
DFTD Energy:    -0.0202282 hartree
gCP Energy:     0.0494982 hartree
| Total AOs: 314    Total MOs: 296
Setting up the DFT grid...
| time to set the grid = 0.05 s
DFT grid points: 357217 (11523 points/atom)

                      *** Start SCF Iterations ***

 Iter     DIIS Error       Energy change      Electrons        XC Energy           Energy        Time(s)
----------------------------------------------------------------------------------------------------------
Initial temperature is 0.250000
| Skip purify step
|    1     0.0067948412    -771.7387392770   125.9999705057   -63.8262046688    -771.7387392770     0.82  
|    2     0.0004310625      -0.0006177955   125.9999899838   -63.8269320068    -771.7393570725     0.75  
|    3     0.0005341717      -0.0000088302   125.9999899665   -63.8260806653    -771.7393659027     0.72  
|    4     0.0002013431      -0.0000064223   125.9999899626   -63.8266298017    -771.7393723249     0.72  
|    5     0.0001343894      -0.0000011323   125.9999899641   -63.8266559739    -771.7393734573     0.77  
|    6     0.0000356361      -0.0000002636   125.9999899604   -63.8265474297    -771.7393737208     0.75  
----------------------------------------------------------------------------------------------------------
FINAL ENERGY: -771.7393737208 a.u.
Fractional Occupation Entropy: 0.0000000000
Mermin Free Energy:            -771.7393737208
DISPERSION CONTRIBUTION TO ENERGY: -0.0202281773 a.u.
GCP BSSE CORRECTION: 0.0494981752 a.u.
HOMO-LUMO GAP: 1.603 eV
CENTER OF MASS: {-0.050882, -0.227077, 0.381199} ANGS
DIPOLE MOMENT: {-2.262818, -0.495654, -0.082055} (|D| = 2.317920) DEBYE

Running Mulliken population analysis...


  Restricted hh-TDA Parameters
--------------------------------------------
Number of occupied orbitals:            64
Number of virtual orbitals:            232
Number of molecular orbitals:          296
Number of basis functions:             314
Multiplicity of target state:      singlet

 Generating 2nd functional diffs
Reference energy:             -778.7846074981
Number of electrons:           127.9999898008
XC energy:                     -65.1401299864

      Davidson Diagonalization Parameters
-----------------------------------------------
Number of roots to find:                    4
Number of guess vectors:                   15
Maximum subspace size:                    300
Number of vectors to save:                  4
Collapse vectors per root:                  2
Number of CSFs:                          2080
Maximum Davidson iterations:              500
Residual convergence:                 1.0e-06
Orthogonality tolerance:              1.0e-12
Use incremental sigma vectors:             No

Davidson memory usage:  12.89 MB

Guess Vectors:
  64 &  64 : closed :    -0.474418
  64 &  63 :  open  :    -0.440592
  63 &  63 : closed :    -0.406767
  64 &  62 :  open  :    -0.376588
  64 &  61 :  open  :    -0.358778
  63 &  62 :  open  :    -0.342762
  63 &  61 :  open  :    -0.324953
  62 &  62 : closed :    -0.278758
  64 &  60 :  open  :    -0.270843
  62 &  61 :  open  :    -0.260948
  64 &  59 :  open  :    -0.257525
  61 &  61 : closed :    -0.243139
  64 &  57 :  open  :    -0.241853
  63 &  60 :  open  :    -0.237017
  64 &  56 :  open  :    -0.234277

  Root           Eigenvalue       Energy Change        Residual
-------------------------------------------------------------------
Iteration:    0   Subspace Size:   15
Root: 1:        -0.39151674        -0.39151674         0.03439024  
Root: 2:        -0.34919786        -0.34919786         0.03089498  
Root: 3:        -0.28135783        -0.28135783         0.02788778  
Root: 4:        -0.26821941        -0.26821941         0.04747903  

Iteration:    1   Subspace Size:   19
Root: 1:        -0.39342118        -0.00190444         0.00462323  
Root: 2:        -0.35137187        -0.00217401         0.00582321  
Root: 3:        -0.28343023        -0.00207240         0.00724469  
Root: 4:        -0.27338323        -0.00516381         0.00873969  

Iteration:    2   Subspace Size:   23
Root: 1:        -0.39345916        -0.00003798         0.00093962  
Root: 2:        -0.35143939        -0.00006751         0.00092658  
Root: 3:        -0.28356418        -0.00013395         0.00128496  
Root: 4:        -0.27355337        -0.00017014         0.00288022  

Iteration:    3   Subspace Size:   27
Root: 1:        -0.39346071        -0.00000154         0.00018154  
Root: 2:        -0.35144109        -0.00000170         0.00015453  
Root: 3:        -0.28356820        -0.00000402         0.00036280  
Root: 4:        -0.27356837        -0.00001501         0.00085702  

Iteration:    4   Subspace Size:   31
Root: 1:        -0.39346076        -0.00000005         0.00002366  
Root: 2:        -0.35144113        -0.00000004         0.00002536  
Root: 3:        -0.28356849        -0.00000029         0.00006636  
Root: 4:        -0.27356986        -0.00000148         0.00017825  

Iteration:    5   Subspace Size:   35
Root: 1:        -0.39346076        -0.00000000         0.00000325  
Root: 2:        -0.35144113        -0.00000000         0.00000425  
Root: 3:        -0.28356850        -0.00000001         0.00001313  
Root: 4:        -0.27356992        -0.00000006         0.00003653  

Iteration:    6   Subspace Size:   39
Root: 1:        -0.39346076        -0.00000000         0.00000037  Converged
Root: 2:        -0.35144113        -0.00000000         0.00000068  Converged
Root: 3:        -0.28356850        -0.00000000         0.00000280  
Root: 4:        -0.27356992        -0.00000000         0.00000696  

Iteration:    7   Subspace Size:   41
Root: 1:        -0.39346076        -0.00000000         0.00000033  Converged
Root: 2:        -0.35144113        -0.00000000         0.00000062  Converged
Root: 3:        -0.28356850        -0.00000000         0.00000049  Converged
Root: 4:        -0.27356992        -0.00000000         0.00000144  

Iteration:    8   Subspace Size:   42
Root: 1:        -0.39346076        -0.00000000         0.00000032  Converged
Root: 2:        -0.35144113        -0.00000000         0.00000062  Converged
Root: 3:        -0.28356850        -0.00000000         0.00000048  Converged
Root: 4:        -0.27356992        -0.00000000         0.00000032  Converged

Davidson converged in 8 iterations
42 sigma vectors were formed

      Davidson Diagonalization Parameters
-----------------------------------------------
Number of roots to find:                    4
Number of guess vectors:                   15
Maximum subspace size:                    300
Number of vectors to save:                  4
Collapse vectors per root:                  2
Number of CSFs:                          2016
Maximum Davidson iterations:              500
Residual convergence:                 1.0e-06
Orthogonality tolerance:              1.0e-12
Use incremental sigma vectors:             No

Davidson memory usage:  12.58 MB

Guess Vectors:
  64 &  63 :  open  :    -0.440592
  64 &  62 :  open  :    -0.376588
  64 &  61 :  open  :    -0.358778
  63 &  62 :  open  :    -0.342762
  63 &  61 :  open  :    -0.324953
  64 &  60 :  open  :    -0.270843
  62 &  61 :  open  :    -0.260948
  64 &  59 :  open  :    -0.257525
  64 &  57 :  open  :    -0.241853
  63 &  60 :  open  :    -0.237017
  64 &  56 :  open  :    -0.234277
  64 &  58 :  open  :    -0.224186
  63 &  59 :  open  :    -0.223700
  63 &  57 :  open  :    -0.208028
  64 &  55 :  open  :    -0.203421

  Root           Eigenvalue       Energy Change        Residual
-------------------------------------------------------------------
Iteration:    0   Subspace Size:   15
Root: 1:        -0.35249671        -0.35249671         0.02526567  
Root: 2:        -0.31282191        -0.31282191         0.02214004  
Root: 3:        -0.28271057        -0.28271057         0.02554988  
Root: 4:        -0.24596026        -0.24596026         0.02543104  

Iteration:    1   Subspace Size:   19
Root: 1:        -0.35380191        -0.00130520         0.00377224  
Root: 2:        -0.31432636        -0.00150445         0.00329553  
Root: 3:        -0.28453614        -0.00182557         0.00636617  
Root: 4:        -0.24755795        -0.00159769         0.00862238  

Iteration:    2   Subspace Size:   23
Root: 1:        -0.35383107        -0.00002915         0.00049455  
Root: 2:        -0.31435543        -0.00002907         0.00035554  
Root: 3:        -0.28464393        -0.00010779         0.00102226  
Root: 4:        -0.24773283        -0.00017488         0.00347452  

Iteration:    3   Subspace Size:   27
Root: 1:        -0.35383153        -0.00000046         0.00007584  
Root: 2:        -0.31435577        -0.00000034         0.00004663  
Root: 3:        -0.28464681        -0.00000287         0.00016365  
Root: 4:        -0.24775941        -0.00002658         0.00095370  

Iteration:    4   Subspace Size:   31
Root: 1:        -0.35383154        -0.00000001         0.00000978  
Root: 2:        -0.31435578        -0.00000001         0.00000684  
Root: 3:        -0.28464687        -0.00000006         0.00003051  
Root: 4:        -0.24776145        -0.00000204         0.00020227  

Iteration:    5   Subspace Size:   35
Root: 1:        -0.35383154        -0.00000000         0.00000128  
Root: 2:        -0.31435578        -0.00000000         0.00000100  
Root: 3:        -0.28464687        -0.00000000         0.00000488  
Root: 4:        -0.24776155        -0.00000010         0.00004768  

Iteration:    6   Subspace Size:   39
Root: 1:        -0.35383154        -0.00000000         0.00000017  Converged
Root: 2:        -0.31435578        -0.00000000         0.00000013  Converged
Root: 3:        -0.28464687        -0.00000000         0.00000083  Converged
Root: 4:        -0.24776155        -0.00000000         0.00000885  

Iteration:    7   Subspace Size:   40
Root: 1:        -0.35383154         0.00000000         0.00000017  Converged
Root: 2:        -0.31435578        -0.00000000         0.00000013  Converged
Root: 3:        -0.28464687        -0.00000000         0.00000081  Converged
Root: 4:        -0.24776155        -0.00000000         0.00000166  

Iteration:    8   Subspace Size:   41
Root: 1:        -0.35383154         0.00000000         0.00000017  Converged
Root: 2:        -0.31435578        -0.00000000         0.00000013  Converged
Root: 3:        -0.28464687        -0.00000000         0.00000080  Converged
Root: 4:        -0.24776155        -0.00000000         0.00000033  Converged

 in gcp call
 n=          31
 coors(1) =   -9.62141367841200       -1.16505839776750     
  0.123922907481775     
 coors(2) =   -9.38465606101515       0.789280820812242     
   1.82561777089667     
 elements:            7           6
 gcp_e =   0.000000000000000E+000
 echo:  F
 pbc:  F
 method =pbeh3c              
Davidson converged in 8 iterations
41 sigma vectors were formed

Building Xtilde...

Building Z-vector RHS...

 Generating 2nd functional diffs
Solving CPSCF equations
Using DIIS solver

 Iter         Residual      
------  --------------------
    1      3.820990581237
    2      6.720029143864
    3      0.397526330823
    4      0.047599687060
    5      0.012637465001
    6      0.006478242408
    7      0.002230157393
    8      0.001026131682
    9      0.000345911954
   10      0.000131327545
   11      0.000045773665
   12      0.000025053228
   13      0.000008208842
   14      0.000003556658
   15      0.000002018943
   16      0.000000836808

CPSCF converged

Building X...

Computing grad Generating 2nd functional diffs
 Generating 2nd functional diffs
  Root   Mult.   Total Energy (a.u.)   Ex. Energy (a.u.)     Ex. Energy (eV)     Ex. Energy (nm)        Osc. (a.u.)  
-------------------------------------------------------------------------------------------------------------------
     1  singlet       -779.17806826
     2  triplet       -779.13843904          0.03962922          1.07836580       1149.74176841          0.00000000
     3  singlet       -779.13604862          0.04201963          1.14341219       1084.33530903          0.00045039
     4  triplet       -779.09896327          0.07910498          2.15255576        575.98610322          0.00000000
     5  triplet       -779.06925437          0.10881389          2.96097598        418.72754705          0.00000000
     6  singlet       -779.06817600          0.10989226          2.99031991        414.61858355          0.01737115
     7  singlet       -779.05817742          0.11989083          3.26239505        380.04048847          1.42785642
     8  triplet       -779.03236905          0.14569921          3.96467646        312.72216560          0.00000000

Singlet  1: Largest CI coefficients:
  64  &  64 : closed :  -0.990611

Triplet  2: Largest CI coefficients:
  63  &  64 :  open  :   0.703479
  64  &  63 :  open  :  -0.703479

Singlet  3: Largest CI coefficients:
  63  &  64 :  open  :   0.702636
  64  &  63 :  open  :   0.702636

Triplet  4: Largest CI coefficients:
  62  &  64 :  open  :  -0.702763
  64  &  62 :  open  :   0.702763

Triplet  5: Largest CI coefficients:
  61  &  64 :  open  :  -0.682942
  64  &  61 :  open  :   0.682942
  61  &  62 :  open  :   0.159127
  62  &  61 :  open  :  -0.159127

Singlet  6: Largest CI coefficients:
  61  &  64 :  open  :   0.669209
  64  &  61 :  open  :   0.669209
  61  &  62 :  open  :  -0.170250
  62  &  61 :  open  :  -0.170250
  62  &  64 :  open  :   0.120624
  64  &  62 :  open  :   0.120624

Singlet  7: Largest CI coefficients:
  62  &  64 :  open  :   0.686416
  64  &  62 :  open  :   0.686416
  61  &  64 :  open  :  -0.118824
  64  &  61 :  open  :  -0.118824

Triplet  8: Largest CI coefficients:
  61  &  63 :  open  :  -0.647402
  63  &  61 :  open  :   0.647402
  62  &  63 :  open  :  -0.275147
  63  &  62 :  open  :   0.275147

Singlet state dipole moments:

  Root       Dx         Dy         Dz         |D|  (Debye)
------------------------------------------------------------
     1    -9.9030     0.2414     0.3186     9.9111
     2    -9.8160     2.7512     2.4255    10.4789
     3    -3.2392    -2.9381    -2.9373     5.2681
     4   -12.7570     1.1038     1.0671    12.8490

Triplet state dipole moments:

  Root       Dx         Dy         Dz         |D|  (Debye)
------------------------------------------------------------
     1    -9.8583     2.7475     2.4406    10.5210
     2   -10.3338     0.7904     0.7111    10.3883
     3    -2.8669    -3.0248    -2.9561     5.1095
     4     0.2051    -0.0319    -0.5121     0.5525

Transition dipole moments between singlet states:

    Transition       Tx         Ty         Tz         |T| (a.u.)
------------------------------------------------------------------
     1 ->    2    -0.0071    -0.0727     0.1037     0.1268
     1 ->    3    -0.4808     0.0371     0.0675     0.4869
     1 ->    4    -4.2265     0.0190     0.0307     4.2266
     2 ->    3    -0.1192     0.3231     0.3057     0.4605
     2 ->    4     0.0504    -0.0251    -0.0629     0.0845
     3 ->    4    -0.5521     0.2396     0.1822     0.6288

Transition dipole moments between triplet states:

    Transition       Tx         Ty         Tz         |T| (a.u.)
------------------------------------------------------------------
     1 ->    2    -0.0218    -0.0543    -0.0049     0.0587
     1 ->    3     0.1162    -0.3155    -0.3093     0.4568
     1 ->    4     1.1394    -0.0350    -0.0548     1.1412
     2 ->    3     0.2295    -0.1095    -0.1518     0.2962
     2 ->    4    -0.0177     0.0168    -0.0287     0.0377
     3 ->    4    -0.0177     0.0033    -0.0860     0.0879

Magnetic transition dipole moments and rotational strengths:

 Transition      Lx         Ly         Lz       R(len)     R(vel) (a.u.)
------------------------------------------------------------------------
 1 ->    2     0.2536    -0.0266    -0.0169     0.0016    -0.0002
 1 ->    3    -0.1195    -0.2150    -0.3960    -0.0228     0.0015
 1 ->    4     0.0178     0.8580    -0.9031     0.0868    -0.0295

Electric transition quadrupole moments (Cartesian):

 Transition      Qxy        Qxz        Qyz        Qxx        Qyy        Qzz       norm (a.u.)
----------------------------------------------------------------------------------------------
 1 ->    2     0.1375    -0.1855     0.0221    -0.8976    -0.0166    -0.0277     0.9276
 1 ->    3     0.2633    -0.1584    -0.0901     4.0570    -0.1585     0.0317     4.0728
 1 ->    4     0.7287     0.9179    -0.2913    19.8627    -0.1527    -0.3504    19.9031


|FINAL Target State Energy: -779.178068257077 a.u.
 Energy calculation finished, energy: -7.791360486E+02

Converting Cartesians to HDLC
 Wolfe conditions fulfilled, increasing trust radius
Testing convergence  in cycle   15
    Energy  1.0074E-04 Target: 5.0000E-04 converged?  yes
  Max step  1.9452E-02 Target: 4.0000E-03 converged?   no
  RMS step  4.8925E-03 Target: 2.6667E-03 converged?   no
  Max grad  1.7648E-03 Target: 1.0000E-03 converged?   no
  RMS grad  5.4667E-04 Target: 6.6667E-04 converged?  yes
 Predicted step length 1.6309E-02
 Trust radius          5.0000E-01

Converting HDLC to Cartesians
 in gcp call
 n=          31
 coors(1) =   -9.62171998204875       -1.16699172685232     
  0.122871433972527     
 coors(2) =   -9.38343783903090       0.788858754087438     
   1.82187231798942     
 elements:            7           6
 gcp_e =    1.00000000000000     
 echo:  F
 pbc:  F
 method =pbeh3c              
RMSD coordinate change for step 15 is  5.285e-03
DFTD Energy:    -0.0202270 hartree
gCP Energy:     0.0494782 hartree
| Total AOs: 314    Total MOs: 296
Setting up the DFT grid...
| time to set the grid = 0.05 s
DFT grid points: 357228 (11523 points/atom)

                      *** Start SCF Iterations ***

 Iter     DIIS Error       Energy change      Electrons        XC Energy           Energy        Time(s)
----------------------------------------------------------------------------------------------------------
Initial temperature is 0.250000
| Skip purify step
|    1     0.0018625587    -771.7387609337   125.9985627109   -63.8259783484    -771.7387609337     0.81  
|    2     0.0002343295      -0.0006173477   125.9999912373   -63.8265999917    -771.7393782814     0.73  
|    3     0.0005035609      +0.0000017101   125.9999912260   -63.8260666126    -771.7393765713     0.72  
|    4     0.0000517991      -0.0000051464   125.9999912293   -63.8262843652    -771.7393817177     0.72  
|    5     0.0000277228      -0.0000001273   125.9999912292   -63.8263748350    -771.7393818450     0.71  
----------------------------------------------------------------------------------------------------------
FINAL ENERGY: -771.7393818450 a.u.
Fractional Occupation Entropy: 0.0000000000
Mermin Free Energy:            -771.7393818450
DISPERSION CONTRIBUTION TO ENERGY: -0.0202269918 a.u.
GCP BSSE CORRECTION: 0.0494781842 a.u.
HOMO-LUMO GAP: 1.602 eV
CENTER OF MASS: {-0.050932, -0.227615, 0.382280} ANGS
DIPOLE MOMENT: {-2.243329, -0.485154, -0.108851} (|D| = 2.297770) DEBYE

Running Mulliken population analysis...


  Restricted hh-TDA Parameters
--------------------------------------------
Number of occupied orbitals:            64
Number of virtual orbitals:            232
Number of molecular orbitals:          296
Number of basis functions:             314
Multiplicity of target state:      singlet

 Generating 2nd functional diffs
Reference energy:             -778.7846136940
Number of electrons:           127.9999910898
XC energy:                     -65.1399537421

      Davidson Diagonalization Parameters
-----------------------------------------------
Number of roots to find:                    4
Number of guess vectors:                   15
Maximum subspace size:                    300
Number of vectors to save:                  4
Collapse vectors per root:                  2
Number of CSFs:                          2080
Maximum Davidson iterations:              500
Residual convergence:                 1.0e-06
Orthogonality tolerance:              1.0e-12
Use incremental sigma vectors:             No

Davidson memory usage:  12.89 MB

Guess Vectors:
  64 &  64 : closed :    -0.474400
  64 &  63 :  open  :    -0.440593
  63 &  63 : closed :    -0.406786
  64 &  62 :  open  :    -0.376637
  64 &  61 :  open  :    -0.358857
  63 &  62 :  open  :    -0.342830
  63 &  61 :  open  :    -0.325050
  62 &  62 : closed :    -0.278873
  64 &  60 :  open  :    -0.270843
  62 &  61 :  open  :    -0.261094
  64 &  59 :  open  :    -0.257519
  61 &  61 : closed :    -0.243315
  64 &  57 :  open  :    -0.242041
  63 &  60 :  open  :    -0.237036
  64 &  56 :  open  :    -0.233916

  Root           Eigenvalue       Energy Change        Residual
-------------------------------------------------------------------
Iteration:    0   Subspace Size:   15
Root: 1:        -0.39149757        -0.39149757         0.03438600  
Root: 2:        -0.34921182        -0.34921182         0.03092180  
Root: 3:        -0.28150596        -0.28150596         0.02779983  
Root: 4:        -0.26830286        -0.26830286         0.04746271  

Iteration:    1   Subspace Size:   19
Root: 1:        -0.39340183        -0.00190426         0.00462026  
Root: 2:        -0.35138963        -0.00217782         0.00583945  
Root: 3:        -0.28356358        -0.00205762         0.00722321  
Root: 4:        -0.27346251        -0.00515965         0.00871615  

Iteration:    2   Subspace Size:   23
Root: 1:        -0.39343976        -0.00003794         0.00093491  
Root: 2:        -0.35145749        -0.00006786         0.00093645  
Root: 3:        -0.28369670        -0.00013311         0.00127493  
Root: 4:        -0.27363151        -0.00016899         0.00286584  

Iteration:    3   Subspace Size:   27
Root: 1:        -0.39344129        -0.00000153         0.00018105  
Root: 2:        -0.35145922        -0.00000173         0.00015964  
Root: 3:        -0.28370067        -0.00000397         0.00035327  
Root: 4:        -0.27364641        -0.00001490         0.00084670  

Iteration:    4   Subspace Size:   31
Root: 1:        -0.39344134        -0.00000005         0.00002370  
Root: 2:        -0.35145926        -0.00000004         0.00002596  
Root: 3:        -0.28370095        -0.00000028         0.00006521  
Root: 4:        -0.27364786        -0.00000146         0.00017855  

Iteration:    5   Subspace Size:   35
Root: 1:        -0.39344134        -0.00000000         0.00000324  
Root: 2:        -0.35145926        -0.00000000         0.00000433  
Root: 3:        -0.28370096        -0.00000001         0.00001287  
Root: 4:        -0.27364793        -0.00000006         0.00003649  

Iteration:    6   Subspace Size:   39
Root: 1:        -0.39344134        -0.00000000         0.00000036  Converged
Root: 2:        -0.35145926        -0.00000000         0.00000069  Converged
Root: 3:        -0.28370096        -0.00000000         0.00000274  
Root: 4:        -0.27364793        -0.00000000         0.00000695  

Iteration:    7   Subspace Size:   41
Root: 1:        -0.39344134        -0.00000000         0.00000033  Converged
Root: 2:        -0.35145926        -0.00000000         0.00000063  Converged
Root: 3:        -0.28370096        -0.00000000         0.00000048  Converged
Root: 4:        -0.27364793        -0.00000000         0.00000146  

Iteration:    8   Subspace Size:   42
Root: 1:        -0.39344134        -0.00000000         0.00000032  Converged
Root: 2:        -0.35145926        -0.00000000         0.00000063  Converged
Root: 3:        -0.28370096        -0.00000000         0.00000047  Converged
Root: 4:        -0.27364793        -0.00000000         0.00000032  Converged

Davidson converged in 8 iterations
42 sigma vectors were formed

      Davidson Diagonalization Parameters
-----------------------------------------------
Number of roots to find:                    4
Number of guess vectors:                   15
Maximum subspace size:                    300
Number of vectors to save:                  4
Collapse vectors per root:                  2
Number of CSFs:                          2016
Maximum Davidson iterations:              500
Residual convergence:                 1.0e-06
Orthogonality tolerance:              1.0e-12
Use incremental sigma vectors:             No

Davidson memory usage:  12.58 MB

Guess Vectors:
  64 &  63 :  open  :    -0.440593
  64 &  62 :  open  :    -0.376637
  64 &  61 :  open  :    -0.358857
  63 &  62 :  open  :    -0.342830
  63 &  61 :  open  :    -0.325050
  64 &  60 :  open  :    -0.270843
  62 &  61 :  open  :    -0.261094
  64 &  59 :  open  :    -0.257519
  64 &  57 :  open  :    -0.242041
  63 &  60 :  open  :    -0.237036
  64 &  56 :  open  :    -0.233916
  64 &  58 :  open  :    -0.224071
  63 &  59 :  open  :    -0.223712
  63 &  57 :  open  :    -0.208234
  64 &  55 :  open  :    -0.203533

  Root           Eigenvalue       Energy Change        Residual
-------------------------------------------------------------------
Iteration:    0   Subspace Size:   15
Root: 1:        -0.35251652        -0.35251652         0.02527646  
Root: 2:        -0.31288057        -0.31288057         0.02216916  
Root: 3:        -0.28285680        -0.28285680         0.02547785  
Root: 4:        -0.24602102        -0.24602102         0.02541921  

Iteration:    1   Subspace Size:   19
Root: 1:        -0.35382236        -0.00130584         0.00377513  
Root: 2:        -0.31438990        -0.00150933         0.00329607  
Root: 3:        -0.28466976        -0.00181296         0.00634533  
Root: 4:        -0.24761920        -0.00159818         0.00859651  

Iteration:    2   Subspace Size:   23
Root: 1:        -0.35385156        -0.00002919         0.00049597  
Root: 2:        -0.31441896        -0.00002906         0.00035468  
Root: 3:        -0.28477678        -0.00010701         0.00101739  
Root: 4:        -0.24779254        -0.00017334         0.00344250  

Iteration:    3   Subspace Size:   27
Root: 1:        -0.35385202        -0.00000046         0.00007615  
Root: 2:        -0.31441930        -0.00000034         0.00004644  
Root: 3:        -0.28477962        -0.00000285         0.00016273  
Root: 4:        -0.24781861        -0.00002607         0.00094875  

Iteration:    4   Subspace Size:   31
Root: 1:        -0.35385203        -0.00000001         0.00000981  
Root: 2:        -0.31441930        -0.00000000         0.00000672  
Root: 3:        -0.28477969        -0.00000006         0.00003027  
Root: 4:        -0.24782063        -0.00000202         0.00020116  

Iteration:    5   Subspace Size:   35
Root: 1:        -0.35385203        -0.00000000         0.00000130  
Root: 2:        -0.31441930        -0.00000000         0.00000099  Converged
Root: 3:        -0.28477969        -0.00000000         0.00000483  
Root: 4:        -0.24782073        -0.00000010         0.00004790  

Iteration:    6   Subspace Size:   38
Root: 1:        -0.35385203        -0.00000000         0.00000017  Converged
Root: 2:        -0.31441930        -0.00000000         0.00000090  Converged
Root: 3:        -0.28477969        -0.00000000         0.00000082  Converged
Root: 4:        -0.24782073        -0.00000000         0.00000888  

Iteration:    7   Subspace Size:   39
Root: 1:        -0.35385203        -0.00000000         0.00000017  Converged
Root: 2:        -0.31441930        -0.00000000         0.00000090  Converged
Root: 3:        -0.28477969        -0.00000000         0.00000081  Converged
Root: 4:        -0.24782073        -0.00000000         0.00000166  

Iteration:    8   Subspace Size:   40
Root: 1:        -0.35385203        -0.00000000         0.00000017  Converged
Root: 2:        -0.31441930        -0.00000000         0.00000090  Converged
Root: 3:        -0.28477969        -0.00000000         0.00000080  Converged
Root: 4:        -0.24782073        -0.00000000         0.00000033  Converged

 in gcp call
 n=          31
 coors(1) =   -9.62171998204875       -1.16699172685232     
  0.122871433972527     
 coors(2) =   -9.38343783903090       0.788858754087438     
   1.82187231798942     
 elements:            7           6
 gcp_e =   0.000000000000000E+000
 echo:  F
 pbc:  F
 method =pbeh3c              
Davidson converged in 8 iterations
40 sigma vectors were formed

Building Xtilde...

Building Z-vector RHS...

 Generating 2nd functional diffs
Solving CPSCF equations
Using DIIS solver

 Iter         Residual      
------  --------------------
    1      3.819985860435
    2      6.715628801196
    3      0.397276752891
    4      0.047435839271
    5      0.012538807277
    6      0.006456433440
    7      0.002225060354
    8      0.001031232729
    9      0.000345568015
   10      0.000131574526
   11      0.000045609843
   12      0.000024971573
   13      0.000008195416
   14      0.000003531993
   15      0.000002004314
   16      0.000000837377

CPSCF converged

Building X...

Computing grad Generating 2nd functional diffs
 Generating 2nd functional diffs
  Root   Mult.   Total Energy (a.u.)   Ex. Energy (a.u.)     Ex. Energy (eV)     Ex. Energy (nm)        Osc. (a.u.)  
-------------------------------------------------------------------------------------------------------------------
     1  singlet       -779.17805504
     2  triplet       -779.13846572          0.03958931          1.07727982       1150.90079835          0.00000000
     3  singlet       -779.13607296          0.04198208          1.14239030       1085.30526624          0.00044812
     4  triplet       -779.09903300          0.07902204          2.15029867        576.59069615          0.00000000
     5  triplet       -779.06939338          0.10866165          2.95683350        419.31417738          0.00000000
     6  singlet       -779.06831465          0.10974038          2.98618729        415.19237979          0.01655557
     7  singlet       -779.05826163          0.11979341          3.25974401        380.34956245          1.42629366
     8  triplet       -779.03243443          0.14562061          3.96253774        312.89095201          0.00000000

Singlet  1: Largest CI coefficients:
  64  &  64 : closed :  -0.990604

Triplet  2: Largest CI coefficients:
  63  &  64 :  open  :  -0.703466
  64  &  63 :  open  :   0.703466

Singlet  3: Largest CI coefficients:
  63  &  64 :  open  :   0.702628
  64  &  63 :  open  :   0.702628

Triplet  4: Largest CI coefficients:
  62  &  64 :  open  :  -0.702761
  64  &  62 :  open  :   0.702761

Triplet  5: Largest CI coefficients:
  61  &  64 :  open  :   0.682896
  64  &  61 :  open  :  -0.682896
  61  &  62 :  open  :  -0.159440
  62  &  61 :  open  :   0.159440

Singlet  6: Largest CI coefficients:
  61  &  64 :  open  :   0.669456
  64  &  61 :  open  :   0.669456
  61  &  62 :  open  :  -0.170531
  62  &  61 :  open  :  -0.170531
  62  &  64 :  open  :   0.118669
  64  &  62 :  open  :   0.118669

Singlet  7: Largest CI coefficients:
  62  &  64 :  open  :   0.686681
  64  &  62 :  open  :   0.686681
  61  &  64 :  open  :  -0.116958
  64  &  61 :  open  :  -0.116958

Triplet  8: Largest CI coefficients:
  61  &  63 :  open  :   0.647650
  63  &  61 :  open  :  -0.647650
  62  &  63 :  open  :   0.274709
  63  &  62 :  open  :  -0.274709

Singlet state dipole moments:

  Root       Dx         Dy         Dz         |D|  (Debye)
------------------------------------------------------------
     1    -9.9191     0.2426     0.3059     9.9267
     2    -9.8193     2.7503     2.4249    10.4816
     3    -3.2437    -2.9425    -2.9405     5.2751
     4   -12.7680     1.1098     1.0586    12.8598

Triplet state dipole moments:

  Root       Dx         Dy         Dz         |D|  (Debye)
------------------------------------------------------------
     1    -9.8609     2.7469     2.4390    10.5229
     2   -10.3117     0.7943     0.7017    10.3661
     3    -2.8769    -3.0272    -2.9579     5.1176
     4     0.2249    -0.0355    -0.5024     0.5516

Transition dipole moments between singlet states:

    Transition       Tx         Ty         Tz         |T| (a.u.)
------------------------------------------------------------------
     1 ->    2    -0.0004    -0.0766     0.1007     0.1265
     1 ->    3    -0.4697     0.0361     0.0664     0.4757
     1 ->    4    -4.2259     0.0197     0.0310     4.2260
     2 ->    3    -0.1199     0.3250     0.3076     0.4633
     2 ->    4     0.0494    -0.0238    -0.0615     0.0824
     3 ->    4    -0.5442     0.2362     0.1780     0.6194

Transition dipole moments between triplet states:

    Transition       Tx         Ty         Tz         |T| (a.u.)
------------------------------------------------------------------
     1 ->    2     0.0157     0.0567     0.0072     0.0593
     1 ->    3     0.1173    -0.3175    -0.3110     0.4597
     1 ->    4     1.1379    -0.0342    -0.0536     1.1397
     2 ->    3    -0.2243     0.1080     0.1497     0.2906
     2 ->    4     0.0220    -0.0177     0.0278     0.0396
     3 ->    4    -0.0151     0.0071    -0.0833     0.0849

Magnetic transition dipole moments and rotational strengths:

 Transition      Lx         Ly         Lz       R(len)     R(vel) (a.u.)
------------------------------------------------------------------------
 1 ->    2     0.2539    -0.0266    -0.0166    -0.0003    -0.0001
 1 ->    3    -0.1196    -0.2164    -0.3945    -0.0221     0.0013
 1 ->    4     0.0191     0.8584    -0.9021     0.0916    -0.0311

Electric transition quadrupole moments (Cartesian):

 Transition      Qxy        Qxz        Qyz        Qxx        Qyy        Qzz       norm (a.u.)
----------------------------------------------------------------------------------------------
 1 ->    2     0.1400    -0.1840     0.0136    -0.8322    -0.0198    -0.0254     0.8644
 1 ->    3     0.2615    -0.1633    -0.0898     4.0266    -0.1593     0.0359     4.0427
 1 ->    4     0.7270     0.9095    -0.2929    19.8755    -0.1586    -0.3464    19.9154


|FINAL Target State Energy: -779.178055035377 a.u.
 Energy calculation finished, energy: -7.791360730E+02

Converting Cartesians to HDLC
 Wolfe conditions fulfilled, increasing trust radius
Testing convergence  in cycle   16
    Energy  2.4332E-05 Target: 5.0000E-04 converged?  yes
  Max step  7.0103E-03 Target: 4.0000E-03 converged?   no
  RMS step  1.7485E-03 Target: 2.6667E-03 converged?  yes
  Max grad  8.9183E-04 Target: 1.0000E-03 converged?  yes
  RMS grad  2.8198E-04 Target: 6.6667E-04 converged?  yes
 Predicted step length 2.6563E-02
 Trust radius          5.0000E-01

Converting HDLC to Cartesians
 in gcp call
 n=          31
 coors(1) =   -9.61339628693131       -1.17217459053411     
  0.118252563504552     
 coors(2) =   -9.38417140250431       0.788920388222134     
   1.81196442621925     
 elements:            7           6
 gcp_e =    1.00000000000000     
 echo:  F
 pbc:  F
 method =pbeh3c              
RMSD coordinate change for step 16 is  1.468e-02
DFTD Energy:    -0.0202315 hartree
gCP Energy:     0.0494674 hartree
| Total AOs: 314    Total MOs: 296
Setting up the DFT grid...
| time to set the grid = 0.05 s
DFT grid points: 357199 (11522 points/atom)

                      *** Start SCF Iterations ***

 Iter     DIIS Error       Energy change      Electrons        XC Energy           Energy        Time(s)
----------------------------------------------------------------------------------------------------------
Initial temperature is 0.250000
| Skip purify step
|    1     0.0042748492    -771.7377655471   125.9973640410   -63.8253819658    -771.7377655471     0.82  
|    2     0.0003111052      -0.0012109008   125.9999933233   -63.8265870848    -771.7389764480     0.75  
|    3     0.0005192807      +0.0000011856   125.9999933218   -63.8257440818    -771.7389752624     0.74  
|    4     0.0001320498      -0.0000115878   125.9999933156   -63.8259884302    -771.7389868502     0.73  
|    5     0.0000631255      -0.0000006357   125.9999933161   -63.8262024903    -771.7389874859     0.71  
|    6     0.0000173650      -0.0000001851   125.9999933154   -63.8261217793    -771.7389876710     0.70  
----------------------------------------------------------------------------------------------------------
FINAL ENERGY: -771.7389876710 a.u.
Fractional Occupation Entropy: 0.0000000000
Mermin Free Energy:            -771.7389876710
DISPERSION CONTRIBUTION TO ENERGY: -0.0202315126 a.u.
GCP BSSE CORRECTION: 0.0494673978 a.u.
HOMO-LUMO GAP: 1.593 eV
CENTER OF MASS: {-0.052015, -0.227341, 0.385416} ANGS
DIPOLE MOMENT: {-2.207634, -0.497911, -0.187010} (|D| = 2.270801) DEBYE

Running Mulliken population analysis...


  Restricted hh-TDA Parameters
--------------------------------------------
Number of occupied orbitals:            64
Number of virtual orbitals:            232
Number of molecular orbitals:          296
Number of basis functions:             314
Multiplicity of target state:      singlet

 Generating 2nd functional diffs
Reference energy:             -778.7841547135
Number of electrons:           127.9999932101
XC energy:                     -65.1396954205

      Davidson Diagonalization Parameters
-----------------------------------------------
Number of roots to find:                    4
Number of guess vectors:                   15
Maximum subspace size:                    300
Number of vectors to save:                  4
Collapse vectors per root:                  2
Number of CSFs:                          2080
Maximum Davidson iterations:              500
Residual convergence:                 1.0e-06
Orthogonality tolerance:              1.0e-12
Use incremental sigma vectors:             No

Davidson memory usage:  12.89 MB

Guess Vectors:
  64 &  64 : closed :    -0.474435
  64 &  63 :  open  :    -0.441011
  63 &  63 : closed :    -0.407586
  64 &  62 :  open  :    -0.376742
  64 &  61 :  open  :    -0.359012
  63 &  62 :  open  :    -0.343318
  63 &  61 :  open  :    -0.325588
  62 &  62 : closed :    -0.279049
  64 &  60 :  open  :    -0.271033
  62 &  61 :  open  :    -0.261319
  64 &  59 :  open  :    -0.257440
  61 &  61 : closed :    -0.243589
  64 &  57 :  open  :    -0.242307
  63 &  60 :  open  :    -0.237608
  64 &  56 :  open  :    -0.233631

  Root           Eigenvalue       Energy Change        Residual
-------------------------------------------------------------------
Iteration:    0   Subspace Size:   15
Root: 1:        -0.39155445        -0.39155445         0.03437942  
Root: 2:        -0.34967910        -0.34967910         0.03089722  
Root: 3:        -0.28169126        -0.28169126         0.02777114  
Root: 4:        -0.26850539        -0.26850539         0.04740646  

Iteration:    1   Subspace Size:   19
Root: 1:        -0.39345852        -0.00190407         0.00462356  
Root: 2:        -0.35184927        -0.00217017         0.00581030  
Root: 3:        -0.28374416        -0.00205291         0.00721616  
Root: 4:        -0.27365093        -0.00514554         0.00867758  

Iteration:    2   Subspace Size:   23
Root: 1:        -0.39349653        -0.00003801         0.00092950  
Root: 2:        -0.35191646        -0.00006719         0.00093951  
Root: 3:        -0.28387699        -0.00013283         0.00126762  
Root: 4:        -0.27381830        -0.00016737         0.00284246  

Iteration:    3   Subspace Size:   27
Root: 1:        -0.39349804        -0.00000151         0.00017960  
Root: 2:        -0.35191818        -0.00000173         0.00016530  
Root: 3:        -0.28388091        -0.00000392         0.00034809  
Root: 4:        -0.27383302        -0.00001472         0.00083473  

Iteration:    4   Subspace Size:   31
Root: 1:        -0.39349809        -0.00000005         0.00002368  
Root: 2:        -0.35191823        -0.00000005         0.00002641  
Root: 3:        -0.28388119        -0.00000027         0.00006459  
Root: 4:        -0.27383444        -0.00000142         0.00017871  

Iteration:    5   Subspace Size:   35
Root: 1:        -0.39349809        -0.00000000         0.00000323  
Root: 2:        -0.35191823        -0.00000000         0.00000439  
Root: 3:        -0.28388119        -0.00000001         0.00001267  
Root: 4:        -0.27383450        -0.00000006         0.00003658  

Iteration:    6   Subspace Size:   39
Root: 1:        -0.39349809        -0.00000000         0.00000036  Converged
Root: 2:        -0.35191823        -0.00000000         0.00000070  Converged
Root: 3:        -0.28388119        -0.00000000         0.00000270  
Root: 4:        -0.27383450        -0.00000000         0.00000698  

Iteration:    7   Subspace Size:   41
Root: 1:        -0.39349809        -0.00000000         0.00000032  Converged
Root: 2:        -0.35191823        -0.00000000         0.00000064  Converged
Root: 3:        -0.28388119        -0.00000000         0.00000047  Converged
Root: 4:        -0.27383450        -0.00000000         0.00000149  

Iteration:    8   Subspace Size:   42
Root: 1:        -0.39349809        -0.00000000         0.00000032  Converged
Root: 2:        -0.35191823        -0.00000000         0.00000064  Converged
Root: 3:        -0.28388119        -0.00000000         0.00000047  Converged
Root: 4:        -0.27383450        -0.00000000         0.00000033  Converged

Davidson converged in 8 iterations
42 sigma vectors were formed

      Davidson Diagonalization Parameters
-----------------------------------------------
Number of roots to find:                    4
Number of guess vectors:                   15
Maximum subspace size:                    300
Number of vectors to save:                  4
Collapse vectors per root:                  2
Number of CSFs:                          2016
Maximum Davidson iterations:              500
Residual convergence:                 1.0e-06
Orthogonality tolerance:              1.0e-12
Use incremental sigma vectors:             No

Davidson memory usage:  12.58 MB

Guess Vectors:
  64 &  63 :  open  :    -0.441011
  64 &  62 :  open  :    -0.376742
  64 &  61 :  open  :    -0.359012
  63 &  62 :  open  :    -0.343318
  63 &  61 :  open  :    -0.325588
  64 &  60 :  open  :    -0.271033
  62 &  61 :  open  :    -0.261319
  64 &  59 :  open  :    -0.257440
  64 &  57 :  open  :    -0.242307
  63 &  60 :  open  :    -0.237608
  64 &  56 :  open  :    -0.233631
  64 &  58 :  open  :    -0.224070
  63 &  59 :  open  :    -0.224015
  63 &  57 :  open  :    -0.208883
  64 &  55 :  open  :    -0.203749

  Root           Eigenvalue       Energy Change        Residual
-------------------------------------------------------------------
Iteration:    0   Subspace Size:   15
Root: 1:        -0.35297907        -0.35297907         0.02528134  
Root: 2:        -0.31298778        -0.31298778         0.02213904  
Root: 3:        -0.28304130        -0.28304130         0.02545421  
Root: 4:        -0.24645041        -0.24645041         0.02540323  

Iteration:    1   Subspace Size:   19
Root: 1:        -0.35428451        -0.00130544         0.00376627  
Root: 2:        -0.31449249        -0.00150471         0.00329605  
Root: 3:        -0.28485002        -0.00180872         0.00634463  
Root: 4:        -0.24804489        -0.00159449         0.00856217  

Iteration:    2   Subspace Size:   23
Root: 1:        -0.35431355        -0.00002904         0.00049636  
Root: 2:        -0.31452155        -0.00002906         0.00035458  
Root: 3:        -0.28495699        -0.00010697         0.00101485  
Root: 4:        -0.24821643        -0.00017154         0.00341428  

Iteration:    3   Subspace Size:   27
Root: 1:        -0.35431402        -0.00000047         0.00007611  
Root: 2:        -0.31452189        -0.00000034         0.00004604  
Root: 3:        -0.28495981        -0.00000283         0.00016195  
Root: 4:        -0.24824211        -0.00002568         0.00094199  

Iteration:    4   Subspace Size:   31
Root: 1:        -0.35431403        -0.00000001         0.00000974  
Root: 2:        -0.31452190        -0.00000000         0.00000650  
Root: 3:        -0.28495988        -0.00000006         0.00003004  
Root: 4:        -0.24824410        -0.00000199         0.00019994  

Iteration:    5   Subspace Size:   35
Root: 1:        -0.35431403        -0.00000000         0.00000130  
Root: 2:        -0.31452190        -0.00000000         0.00000097  Converged
Root: 3:        -0.28495988        -0.00000000         0.00000478  
Root: 4:        -0.24824420        -0.00000009         0.00004810  

Iteration:    6   Subspace Size:   38
Root: 1:        -0.35431403        -0.00000000         0.00000017  Converged
Root: 2:        -0.31452190        -0.00000000         0.00000089  Converged
Root: 3:        -0.28495988        -0.00000000         0.00000083  Converged
Root: 4:        -0.24824420        -0.00000001         0.00000887  

Iteration:    7   Subspace Size:   39
Root: 1:        -0.35431403        -0.00000000         0.00000017  Converged
Root: 2:        -0.31452190        -0.00000000         0.00000089  Converged
Root: 3:        -0.28495988        -0.00000000         0.00000082  Converged
Root: 4:        -0.24824420        -0.00000000         0.00000164  

Iteration:    8   Subspace Size:   40
Root: 1:        -0.35431403         0.00000000         0.00000017  Converged
Root: 2:        -0.31452190        -0.00000000         0.00000089  Converged
Root: 3:        -0.28495988        -0.00000000         0.00000081  Converged
Root: 4:        -0.24824420        -0.00000000         0.00000033  Converged

 in gcp call
 n=          31
 coors(1) =   -9.61339628693131       -1.17217459053411     
  0.118252563504552     
 coors(2) =   -9.38417140250431       0.788920388222134     
   1.81196442621925     
 elements:            7           6
 gcp_e =   0.000000000000000E+000
 echo:  F
 pbc:  F
 method =pbeh3c              
Davidson converged in 8 iterations
40 sigma vectors were formed

Building Xtilde...

Building Z-vector RHS...

 Generating 2nd functional diffs
Solving CPSCF equations
Using DIIS solver

 Iter         Residual      
------  --------------------
    1      3.820207082176
    2      6.716582698147
    3      0.395514072591
    4      0.047153253445
    5      0.012380970839
    6      0.006366176868
    7      0.002232704533
    8      0.001036207191
    9      0.000345091193
   10      0.000132318983
   11      0.000045753772
   12      0.000025017430
   13      0.000008246458
   14      0.000003581683
   15      0.000002033973
   16      0.000000840120

CPSCF converged

Building X...

Computing grad Generating 2nd functional diffs
 Generating 2nd functional diffs
  Root   Mult.   Total Energy (a.u.)   Ex. Energy (a.u.)     Ex. Energy (eV)     Ex. Energy (nm)        Osc. (a.u.)  
-------------------------------------------------------------------------------------------------------------------
     1  singlet       -779.17765280
     2  triplet       -779.13846874          0.03918406          1.06625246       1162.80360277          0.00000000
     3  singlet       -779.13607294          0.04157986          1.13144538       1095.80385028          0.00044317
     4  triplet       -779.09867661          0.07897619          2.14905114        576.92540821          0.00000000
     5  triplet       -779.06911459          0.10853821          2.95347454        419.79105996          0.00000000
     6  singlet       -779.06803591          0.10961690          2.98282701        415.66011092          0.01593471
     7  singlet       -779.05798922          0.11966359          3.25621134        380.76220428          1.41865755
     8  triplet       -779.03239892          0.14525389          3.95255871        313.68090856          0.00000000

Singlet  1: Largest CI coefficients:
  64  &  64 : closed :  -0.990507

Triplet  2: Largest CI coefficients:
  63  &  64 :  open  :   0.703455
  64  &  63 :  open  :  -0.703455

Singlet  3: Largest CI coefficients:
  63  &  64 :  open  :   0.702627
  64  &  63 :  open  :   0.702627

Triplet  4: Largest CI coefficients:
  62  &  64 :  open  :   0.702735
  64  &  62 :  open  :  -0.702735

Triplet  5: Largest CI coefficients:
  61  &  64 :  open  :  -0.683069
  64  &  61 :  open  :   0.683069
  61  &  62 :  open  :   0.158835
  62  &  61 :  open  :  -0.158835

Singlet  6: Largest CI coefficients:
  61  &  64 :  open  :   0.669869
  64  &  61 :  open  :   0.669869
  61  &  62 :  open  :  -0.169888
  62  &  61 :  open  :  -0.169888
  62  &  64 :  open  :   0.117117
  64  &  62 :  open  :   0.117117

Singlet  7: Largest CI coefficients:
  62  &  64 :  open  :   0.686811
  64  &  62 :  open  :   0.686811
  61  &  64 :  open  :  -0.115560
  64  &  61 :  open  :  -0.115560

Triplet  8: Largest CI coefficients:
  61  &  63 :  open  :  -0.647387
  63  &  61 :  open  :   0.647387
  62  &  63 :  open  :  -0.275460
  63  &  62 :  open  :   0.275460

Singlet state dipole moments:

  Root       Dx         Dy         Dz         |D|  (Debye)
------------------------------------------------------------
     1    -9.9145     0.2319     0.2709     9.9209
     2    -9.8005     2.7535     2.4315    10.4663
     3    -3.2486    -2.9549    -2.9534     5.2922
     4   -12.7485     1.1093     1.0357    12.8385

Triplet state dipole moments:

  Root       Dx         Dy         Dz         |D|  (Debye)
------------------------------------------------------------
     1    -9.8409     2.7512     2.4443    10.5065
     2   -10.2630     0.7941     0.6804    10.3161
     3    -2.8854    -3.0385    -2.9699     5.1360
     4     0.2247    -0.0238    -0.4664     0.5182

Transition dipole moments between singlet states:

    Transition       Tx         Ty         Tz         |T| (a.u.)
------------------------------------------------------------------
     1 ->    2     0.0037    -0.0817     0.0964     0.1264
     1 ->    3    -0.4613     0.0342     0.0638     0.4670
     1 ->    4    -4.2169     0.0173     0.0273     4.2170
     2 ->    3    -0.1155     0.3244     0.3073     0.4616
     2 ->    4     0.0464    -0.0223    -0.0599     0.0790
     3 ->    4    -0.5386     0.2342     0.1748     0.6128

Transition dipole moments between triplet states:

    Transition       Tx         Ty         Tz         |T| (a.u.)
------------------------------------------------------------------
     1 ->    2     0.0061     0.0588     0.0092     0.0598
     1 ->    3     0.1123    -0.3171    -0.3105     0.4578
     1 ->    4     1.1408    -0.0320    -0.0504     1.1424
     2 ->    3    -0.2172     0.1067     0.1476     0.2835
     2 ->    4     0.0251    -0.0188     0.0269     0.0413
     3 ->    4    -0.0068     0.0112    -0.0803     0.0814

Magnetic transition dipole moments and rotational strengths:

 Transition      Lx         Ly         Lz       R(len)     R(vel) (a.u.)
------------------------------------------------------------------------
 1 ->    2     0.2546    -0.0266    -0.0174    -0.0014    -0.0001
 1 ->    3    -0.1217    -0.2155    -0.3940    -0.0236     0.0016
 1 ->    4     0.0212     0.8664    -0.9052     0.0990    -0.0336

Electric transition quadrupole moments (Cartesian):

 Transition      Qxy        Qxz        Qyz        Qxx        Qyy        Qzz       norm (a.u.)
----------------------------------------------------------------------------------------------
 1 ->    2     0.1451    -0.1810     0.0014    -0.7241    -0.0246    -0.0196     0.7610
 1 ->    3     0.2583    -0.1716    -0.0882     4.0111    -0.1604     0.0449     4.0274
 1 ->    4     0.7215     0.8941    -0.2909    19.8315    -0.1622    -0.3365    19.8704


|FINAL Target State Energy: -779.177652803325 a.u.
 Energy calculation finished, energy: -7.791360729E+02

Converting Cartesians to HDLC
Testing convergence  in cycle   17
    Energy  1.3734E-08 Target: 5.0000E-04 converged?  yes
  Max step  1.0811E-02 Target: 4.0000E-03 converged?   no
  RMS step  2.8478E-03 Target: 2.6667E-03 converged?   no
  Max grad  8.0261E-04 Target: 1.0000E-03 converged?  yes
  RMS grad  2.5804E-04 Target: 6.6667E-04 converged?  yes
 Predicted step length 2.5834E-02
 Trust radius          5.0000E-01

Converting HDLC to Cartesians
 in gcp call
 n=          31
 coors(1) =   -9.60862204138579       -1.17448458707688     
  0.116305463946500     
 coors(2) =   -9.38486036683911       0.793899355505035     
   1.80225075344028     
 elements:            7           6
 gcp_e =    1.00000000000000     
 echo:  F
 pbc:  F
 method =pbeh3c              
RMSD coordinate change for step 17 is  1.279e-02
DFTD Energy:    -0.0202349 hartree
gCP Energy:     0.0494606 hartree
| Total AOs: 314    Total MOs: 296
Setting up the DFT grid...
| time to set the grid = 0.05 s
DFT grid points: 357181 (11521 points/atom)

                      *** Start SCF Iterations ***

 Iter     DIIS Error       Energy change      Electrons        XC Energy           Energy        Time(s)
----------------------------------------------------------------------------------------------------------
Initial temperature is 0.250000
| Skip purify step
|    1     0.0058600582    -771.7380603118   125.9987865574   -63.8256718860    -771.7380603118     0.82  
|    2     0.0003605166      -0.0006537678   125.9999951451   -63.8262295651    -771.7387140796     0.74  
|    3     0.0002798848      -0.0000055561   125.9999951380   -63.8258915730    -771.7387196357     0.73  
|    4     0.0001351725      -0.0000021711   125.9999951312   -63.8259779727    -771.7387218068     0.72  
|    5     0.0000560818      -0.0000004343   125.9999951333   -63.8260801735    -771.7387222411     0.72  
|    6     0.0000161031      -0.0000001328   125.9999951318   -63.8260240860    -771.7387223739     0.71  
----------------------------------------------------------------------------------------------------------
FINAL ENERGY: -771.7387223739 a.u.
Fractional Occupation Entropy: 0.0000000000
Mermin Free Energy:            -771.7387223739
DISPERSION CONTRIBUTION TO ENERGY: -0.0202349267 a.u.
GCP BSSE CORRECTION: 0.0494605993 a.u.
HOMO-LUMO GAP: 1.587 eV
CENTER OF MASS: {-0.052720, -0.227988, 0.387914} ANGS
DIPOLE MOMENT: {-2.180083, -0.487316, -0.246930} (|D| = 2.247490) DEBYE

Running Mulliken population analysis...


  Restricted hh-TDA Parameters
--------------------------------------------
Number of occupied orbitals:            64
Number of virtual orbitals:            232
Number of molecular orbitals:          296
Number of basis functions:             314
Multiplicity of target state:      singlet

 Generating 2nd functional diffs
Reference energy:             -778.7838656418
Number of electrons:           127.9999950544
XC energy:                     -65.1395956989

      Davidson Diagonalization Parameters
-----------------------------------------------
Number of roots to find:                    4
Number of guess vectors:                   15
Maximum subspace size:                    300
Number of vectors to save:                  4
Collapse vectors per root:                  2
Number of CSFs:                          2080
Maximum Davidson iterations:              500
Residual convergence:                 1.0e-06
Orthogonality tolerance:              1.0e-12
Use incremental sigma vectors:             No

Davidson memory usage:  12.89 MB

Guess Vectors:
  64 &  64 : closed :    -0.474514
  64 &  63 :  open  :    -0.441305
  63 &  63 : closed :    -0.408096
  64 &  62 :  open  :    -0.376777
  64 &  61 :  open  :    -0.359057
  63 &  62 :  open  :    -0.343568
  63 &  61 :  open  :    -0.325848
  62 &  62 : closed :    -0.279041
  64 &  60 :  open  :    -0.271052
  62 &  61 :  open  :    -0.261320
  64 &  59 :  open  :    -0.257395
  61 &  61 : closed :    -0.243600
  64 &  57 :  open  :    -0.242521
  63 &  60 :  open  :    -0.237843
  64 &  56 :  open  :    -0.233627

  Root           Eigenvalue       Energy Change        Residual
-------------------------------------------------------------------
Iteration:    0   Subspace Size:   15
Root: 1:        -0.39163091        -0.39163091         0.03438501  
Root: 2:        -0.34999960        -0.34999960         0.03088588  
Root: 3:        -0.28173258        -0.28173258         0.02780395  
Root: 4:        -0.26859224        -0.26859224         0.04737822  

Iteration:    1   Subspace Size:   19
Root: 1:        -0.39353540        -0.00190450         0.00462652  
Root: 2:        -0.35216657        -0.00216697         0.00579187  
Root: 3:        -0.28379013        -0.00205755         0.00722170  
Root: 4:        -0.27372892        -0.00513667         0.00865559  

Iteration:    2   Subspace Size:   23
Root: 1:        -0.39357347        -0.00003807         0.00092740  
Root: 2:        -0.35223334        -0.00006677         0.00094071  
Root: 3:        -0.28392316        -0.00013303         0.00126701  
Root: 4:        -0.27389532        -0.00016641         0.00283592  

Iteration:    3   Subspace Size:   27
Root: 1:        -0.39357497        -0.00000150         0.00017852  
Root: 2:        -0.35223506        -0.00000173         0.00016769  
Root: 3:        -0.28392707        -0.00000391         0.00034962  
Root: 4:        -0.27390999        -0.00001467         0.00083050  

Iteration:    4   Subspace Size:   31
Root: 1:        -0.39357502        -0.00000005         0.00002358  
Root: 2:        -0.35223511        -0.00000005         0.00002654  
Root: 3:        -0.28392734        -0.00000027         0.00006466  
Root: 4:        -0.27391140        -0.00000141         0.00017845  

Iteration:    5   Subspace Size:   35
Root: 1:        -0.39357502        -0.00000000         0.00000321  
Root: 2:        -0.35223511        -0.00000000         0.00000440  
Root: 3:        -0.28392735        -0.00000001         0.00001262  
Root: 4:        -0.27391147        -0.00000006         0.00003657  

Iteration:    6   Subspace Size:   39
Root: 1:        -0.39357502        -0.00000000         0.00000035  Converged
Root: 2:        -0.35223511        -0.00000000         0.00000070  Converged
Root: 3:        -0.28392735        -0.00000000         0.00000269  
Root: 4:        -0.27391147        -0.00000000         0.00000697  

Iteration:    7   Subspace Size:   41
Root: 1:        -0.39357502        -0.00000000         0.00000032  Converged
Root: 2:        -0.35223511        -0.00000000         0.00000064  Converged
Root: 3:        -0.28392735        -0.00000000         0.00000047  Converged
Root: 4:        -0.27391147        -0.00000000         0.00000150  

Iteration:    8   Subspace Size:   42
Root: 1:        -0.39357502        -0.00000000         0.00000031  Converged
Root: 2:        -0.35223511        -0.00000000         0.00000064  Converged
Root: 3:        -0.28392735        -0.00000000         0.00000047  Converged
Root: 4:        -0.27391147        -0.00000000         0.00000033  Converged

Davidson converged in 8 iterations
42 sigma vectors were formed

      Davidson Diagonalization Parameters
-----------------------------------------------
Number of roots to find:                    4
Number of guess vectors:                   15
Maximum subspace size:                    300
Number of vectors to save:                  4
Collapse vectors per root:                  2
Number of CSFs:                          2016
Maximum Davidson iterations:              500
Residual convergence:                 1.0e-06
Orthogonality tolerance:              1.0e-12
Use incremental sigma vectors:             No

Davidson memory usage:  12.58 MB

Guess Vectors:
  64 &  63 :  open  :    -0.441305
  64 &  62 :  open  :    -0.376777
  64 &  61 :  open  :    -0.359057
  63 &  62 :  open  :    -0.343568
  63 &  61 :  open  :    -0.325848
  64 &  60 :  open  :    -0.271052
  62 &  61 :  open  :    -0.261320
  64 &  59 :  open  :    -0.257395
  64 &  57 :  open  :    -0.242521
  63 &  60 :  open  :    -0.237843
  64 &  56 :  open  :    -0.233627
  63 &  59 :  open  :    -0.224186
  64 &  58 :  open  :    -0.224073
  63 &  57 :  open  :    -0.209312
  64 &  55 :  open  :    -0.203911

  Root           Eigenvalue       Energy Change        Residual
-------------------------------------------------------------------
Iteration:    0   Subspace Size:   15
Root: 1:        -0.35329635        -0.35329635         0.02528598  
Root: 2:        -0.31301188        -0.31301188         0.02213605  
Root: 3:        -0.28308718        -0.28308718         0.02548156  
Root: 4:        -0.24669306        -0.24669306         0.02538376  

Iteration:    1   Subspace Size:   19
Root: 1:        -0.35460177        -0.00130542         0.00375698  
Root: 2:        -0.31451575        -0.00150387         0.00329448  
Root: 3:        -0.28489941        -0.00181223         0.00635160  
Root: 4:        -0.24828328        -0.00159021         0.00855335  

Iteration:    2   Subspace Size:   23
Root: 1:        -0.35463066        -0.00002889         0.00049503  
Root: 2:        -0.31454478        -0.00002903         0.00035427  
Root: 3:        -0.28500661        -0.00010720         0.00101413  
Root: 4:        -0.24845455        -0.00017127         0.00341106  

Iteration:    3   Subspace Size:   27
Root: 1:        -0.35463112        -0.00000046         0.00007585  
Root: 2:        -0.31454512        -0.00000034         0.00004582  
Root: 3:        -0.28500942        -0.00000282         0.00016194  
Root: 4:        -0.24848017        -0.00002562         0.00093843  

Iteration:    4   Subspace Size:   31
Root: 1:        -0.35463113        -0.00000001         0.00000969  
Root: 2:        -0.31454513        -0.00000000         0.00000637  
Root: 3:        -0.28500949        -0.00000006         0.00003000  
Root: 4:        -0.24848215        -0.00000198         0.00019914  

Iteration:    5   Subspace Size:   35
Root: 1:        -0.35463113        -0.00000000         0.00000130  
Root: 2:        -0.31454513        -0.00000000         0.00000095  Converged
Root: 3:        -0.28500949        -0.00000000         0.00000477  
Root: 4:        -0.24848224        -0.00000009         0.00004803  

Iteration:    6   Subspace Size:   38
Root: 1:        -0.35463113        -0.00000000         0.00000017  Converged
Root: 2:        -0.31454513        -0.00000000         0.00000088  Converged
Root: 3:        -0.28500949        -0.00000000         0.00000083  Converged
Root: 4:        -0.24848225        -0.00000001         0.00000883  

Iteration:    7   Subspace Size:   39
Root: 1:        -0.35463113         0.00000000         0.00000017  Converged
Root: 2:        -0.31454513        -0.00000000         0.00000087  Converged
Root: 3:        -0.28500949        -0.00000000         0.00000083  Converged
Root: 4:        -0.24848225        -0.00000000         0.00000162  

Iteration:    8   Subspace Size:   40
Root: 1:        -0.35463113        -0.00000000         0.00000017  Converged
Root: 2:        -0.31454513        -0.00000000         0.00000087  Converged
Root: 3:        -0.28500949        -0.00000000         0.00000082  Converged
Root: 4:        -0.24848225        -0.00000000         0.00000032  Converged

 in gcp call
 n=          31
 coors(1) =   -9.60862204138579       -1.17448458707688     
  0.116305463946500     
 coors(2) =   -9.38486036683911       0.793899355505035     
   1.80225075344028     
 elements:            7           6
 gcp_e =   0.000000000000000E+000
 echo:  F
 pbc:  F
 method =pbeh3c              
Davidson converged in 8 iterations
40 sigma vectors were formed

Building Xtilde...

Building Z-vector RHS...

 Generating 2nd functional diffs
Solving CPSCF equations
Using DIIS solver

 Iter         Residual      
------  --------------------
    1      3.820115341183
    2      6.716542658421
    3      0.394948470211
    4      0.047089607750
    5      0.012341448040
    6      0.006349006391
    7      0.002233507149
    8      0.001040466666
    9      0.000345546097
   10      0.000132617065
   11      0.000045757167
   12      0.000025039786
   13      0.000008291638
   14      0.000003628997
   15      0.000002061431
   16      0.000000842305

CPSCF converged

Building X...

Computing grad Generating 2nd functional diffs
 Generating 2nd functional diffs
  Root   Mult.   Total Energy (a.u.)   Ex. Energy (a.u.)     Ex. Energy (eV)     Ex. Energy (nm)        Osc. (a.u.)  
-------------------------------------------------------------------------------------------------------------------
     1  singlet       -779.17744067
     2  triplet       -779.13849678          0.03894389          1.05971696       1169.97486974          0.00000000
     3  singlet       -779.13610075          0.04133991          1.12491609       1102.16416941          0.00044109
     4  triplet       -779.09841077          0.07902990          2.15051255        576.53335178          0.00000000
     5  triplet       -779.06887513          0.10856553          2.95421801        419.68541401          0.00000000
     6  singlet       -779.06779299          0.10964768          2.98366457        415.54342933          0.01554256
     7  singlet       -779.05777711          0.11966355          3.25621045        380.76230880          1.41577937
     8  triplet       -779.03234789          0.14509278          3.94817471        314.02921546          0.00000000

Singlet  1: Largest CI coefficients:
  64  &  64 : closed :   0.990481

Triplet  2: Largest CI coefficients:
  63  &  64 :  open  :   0.703460
  64  &  63 :  open  :  -0.703460

Singlet  3: Largest CI coefficients:
  63  &  64 :  open  :  -0.702639
  64  &  63 :  open  :  -0.702639

Triplet  4: Largest CI coefficients:
  62  &  64 :  open  :   0.702727
  64  &  62 :  open  :  -0.702727

Triplet  5: Largest CI coefficients:
  61  &  64 :  open  :  -0.683238
  64  &  61 :  open  :   0.683238
  61  &  62 :  open  :   0.158484
  62  &  61 :  open  :  -0.158484

Singlet  6: Largest CI coefficients:
  61  &  64 :  open  :  -0.670214
  64  &  61 :  open  :  -0.670214
  61  &  62 :  open  :   0.169529
  62  &  61 :  open  :   0.169529
  62  &  64 :  open  :  -0.115967
  64  &  62 :  open  :  -0.115967

Singlet  7: Largest CI coefficients:
  62  &  64 :  open  :  -0.686976
  64  &  62 :  open  :  -0.686976
  61  &  64 :  open  :   0.114545
  64  &  61 :  open  :   0.114545

Triplet  8: Largest CI coefficients:
  61  &  63 :  open  :  -0.647459
  63  &  61 :  open  :   0.647459
  62  &  63 :  open  :  -0.275406
  63  &  62 :  open  :   0.275406

Singlet state dipole moments:

  Root       Dx         Dy         Dz         |D|  (Debye)
------------------------------------------------------------
     1    -9.9103     0.2323     0.2465     9.9161
     2    -9.7863     2.7566     2.4440    10.4568
     3    -3.2385    -2.9665    -2.9684     5.3009
     4   -12.7324     1.1137     1.0215    12.8217

Triplet state dipole moments:

  Root       Dx         Dy         Dz         |D|  (Debye)
------------------------------------------------------------
     1    -9.8254     2.7552     2.4559    10.4958
     2   -10.2432     0.7978     0.6661    10.2957
     3    -2.8771    -3.0491    -2.9845     5.1460
     4     0.2380    -0.0289    -0.4415     0.5024

Transition dipole moments between singlet states:

    Transition       Tx         Ty         Tz         |T| (a.u.)
------------------------------------------------------------------
     1 ->    2     0.0052    -0.0854     0.0932     0.1265
     1 ->    3    -0.4557     0.0333     0.0618     0.4611
     1 ->    4    -4.2126     0.0164     0.0251     4.2127
     2 ->    3    -0.1101     0.3197     0.3035     0.4544
     2 ->    4     0.0435    -0.0204    -0.0582     0.0755
     3 ->    4    -0.5355     0.2328     0.1729     0.6089

Transition dipole moments between triplet states:

    Transition       Tx         Ty         Tz         |T| (a.u.)
------------------------------------------------------------------
     1 ->    2    -0.0011     0.0597     0.0101     0.0605
     1 ->    3     0.1061    -0.3124    -0.3066     0.4503
     1 ->    4     1.1404    -0.0308    -0.0479     1.1418
     2 ->    3    -0.2124     0.1064     0.1466     0.2792
     2 ->    4     0.0266    -0.0196     0.0261     0.0421
     3 ->    4     0.0003     0.0148    -0.0777     0.0791

Magnetic transition dipole moments and rotational strengths:

 Transition      Lx         Ly         Lz       R(len)     R(vel) (a.u.)
------------------------------------------------------------------------
 1 ->    2     0.2546    -0.0265    -0.0191    -0.0018    -0.0001
 1 ->    3    -0.1229    -0.2147    -0.3941    -0.0245     0.0018
 1 ->    4     0.0222     0.8742    -0.9058     0.1017    -0.0346

Electric transition quadrupole moments (Cartesian):

 Transition      Qxy        Qxz        Qyz        Qxx        Qyy        Qzz       norm (a.u.)
----------------------------------------------------------------------------------------------
 1 ->    2     0.1490    -0.1781    -0.0075    -0.6387    -0.0259    -0.0144     0.6803
 1 ->    3     0.2595    -0.1768    -0.0881     4.0033    -0.1611     0.0515     4.0201
 1 ->    4     0.7237     0.8851    -0.2899    19.8165    -0.1642    -0.3300    19.8550


|FINAL Target State Energy: -779.177440665026 a.u.
 Energy calculation finished, energy: -7.791361008E+02

Converting Cartesians to HDLC
 Wolfe conditions fulfilled, increasing trust radius
Testing convergence  in cycle   18
    Energy  2.7809E-05 Target: 5.0000E-04 converged?  yes
  Max step  1.3073E-02 Target: 4.0000E-03 converged?   no
  RMS step  2.7697E-03 Target: 2.6667E-03 converged?   no
  Max grad  8.1981E-04 Target: 1.0000E-03 converged?  yes
  RMS grad  2.9083E-04 Target: 6.6667E-04 converged?  yes
 Predicted step length 5.3533E-02
 Trust radius          5.0000E-01

Converting HDLC to Cartesians
 in gcp call
 n=          31
 coors(1) =   -9.61412789483463       -1.17254662423390     
  0.123235824954861     
 coors(2) =   -9.38696248000351       0.816458562693061     
   1.78461426753011     
 elements:            7           6
 gcp_e =    1.00000000000000     
 echo:  F
 pbc:  F
 method =pbeh3c              
RMSD coordinate change for step 18 is  2.571e-02
DFTD Energy:    -0.0202335 hartree
gCP Energy:     0.0494206 hartree
| Total AOs: 314    Total MOs: 296
Setting up the DFT grid...
| time to set the grid = 0.05 s
DFT grid points: 357167 (11521 points/atom)

                      *** Start SCF Iterations ***

 Iter     DIIS Error       Energy change      Electrons        XC Energy           Energy        Time(s)
----------------------------------------------------------------------------------------------------------
Initial temperature is 0.250000
| Skip purify step
|    1     0.0157634513    -771.7382025174   125.9999131806   -63.8259168412    -771.7382025174     0.83  
|    2     0.0009384598      -0.0003299885   125.9999968836   -63.8252072919    -771.7385325059     0.77  
|    3     0.0010803222      -0.0000188066   125.9999968804   -63.8265879403    -771.7385513125     0.75  
|    4     0.0002868047      -0.0000227686   125.9999968588   -63.8256139022    -771.7385740811     0.74  
|    5     0.0001191549      -0.0000025681   125.9999968562   -63.8255649684    -771.7385766492     0.73  
|    6     0.0000371464      -0.0000005302   125.9999968592   -63.8257711203    -771.7385771795     0.72  
----------------------------------------------------------------------------------------------------------
FINAL ENERGY: -771.7385771795 a.u.
Fractional Occupation Entropy: 0.0000000000
Mermin Free Energy:            -771.7385771795
DISPERSION CONTRIBUTION TO ENERGY: -0.0202334895 a.u.
GCP BSSE CORRECTION: 0.0494206088 a.u.
HOMO-LUMO GAP: 1.577 eV
CENTER OF MASS: {-0.052696, -0.231633, 0.389854} ANGS
DIPOLE MOMENT: {-2.130766, -0.406282, -0.287529} (|D| = 2.188128) DEBYE

Running Mulliken population analysis...


  Restricted hh-TDA Parameters
--------------------------------------------
Number of occupied orbitals:            64
Number of virtual orbitals:            232
Number of molecular orbitals:          296
Number of basis functions:             314
Multiplicity of target state:      singlet

 Generating 2nd functional diffs
Reference energy:             -778.7839558718
Number of electrons:           127.9999968092
XC energy:                     -65.1393374429

      Davidson Diagonalization Parameters
-----------------------------------------------
Number of roots to find:                    4
Number of guess vectors:                   15
Maximum subspace size:                    300
Number of vectors to save:                  4
Collapse vectors per root:                  2
Number of CSFs:                          2080
Maximum Davidson iterations:              500
Residual convergence:                 1.0e-06
Orthogonality tolerance:              1.0e-12
Use incremental sigma vectors:             No

Davidson memory usage:  12.89 MB

Guess Vectors:
  64 &  64 : closed :    -0.474219
  64 &  63 :  open  :    -0.441230
  63 &  63 : closed :    -0.408242
  64 &  62 :  open  :    -0.376344
  64 &  61 :  open  :    -0.358279
  63 &  62 :  open  :    -0.343355
  63 &  61 :  open  :    -0.325290
  62 &  62 : closed :    -0.278469
  64 &  60 :  open  :    -0.270229
  62 &  61 :  open  :    -0.260404
  64 &  59 :  open  :    -0.257033
  64 &  57 :  open  :    -0.242548
  61 &  61 : closed :    -0.242339
  63 &  60 :  open  :    -0.237241
  64 &  56 :  open  :    -0.233462

  Root           Eigenvalue       Energy Change        Residual
-------------------------------------------------------------------
Iteration:    0   Subspace Size:   15
Root: 1:        -0.39128318        -0.39128318         0.03440768  
Root: 2:        -0.34994751        -0.34994751         0.03084330  
Root: 3:        -0.28109792        -0.28109792         0.02792461  
Root: 4:        -0.26817792        -0.26817792         0.04736381  

Iteration:    1   Subspace Size:   19
Root: 1:        -0.39318951        -0.00190633         0.00463113  
Root: 2:        -0.35211085        -0.00216334         0.00577470  
Root: 3:        -0.28317087        -0.00207296         0.00724336  
Root: 4:        -0.27330570        -0.00512778         0.00862004  

Iteration:    2   Subspace Size:   23
Root: 1:        -0.39322762        -0.00003811         0.00092736  
Root: 2:        -0.35217711        -0.00006626         0.00093825  
Root: 3:        -0.28330475        -0.00013388         0.00127023  
Root: 4:        -0.27346993        -0.00016422         0.00283221  

Iteration:    3   Subspace Size:   27
Root: 1:        -0.39322912        -0.00000150         0.00017724  
Root: 2:        -0.35217883        -0.00000172         0.00016588  
Root: 3:        -0.28330866        -0.00000391         0.00035879  
Root: 4:        -0.27348452        -0.00001460         0.00083351  

Iteration:    4   Subspace Size:   31
Root: 1:        -0.39322917        -0.00000005         0.00002337  
Root: 2:        -0.35217888        -0.00000005         0.00002587  
Root: 3:        -0.28330895        -0.00000029         0.00006523  
Root: 4:        -0.27348594        -0.00000142         0.00017839  

Iteration:    5   Subspace Size:   35
Root: 1:        -0.39322917        -0.00000000         0.00000320  
Root: 2:        -0.35217888        -0.00000000         0.00000428  
Root: 3:        -0.28330896        -0.00000001         0.00001259  
Root: 4:        -0.27348601        -0.00000006         0.00003666  

Iteration:    6   Subspace Size:   39
Root: 1:        -0.39322917        -0.00000000         0.00000035  Converged
Root: 2:        -0.35217888        -0.00000000         0.00000068  Converged
Root: 3:        -0.28330896        -0.00000000         0.00000268  
Root: 4:        -0.27348601        -0.00000000         0.00000699  

Iteration:    7   Subspace Size:   41
Root: 1:        -0.39322917        -0.00000000         0.00000032  Converged
Root: 2:        -0.35217888        -0.00000000         0.00000062  Converged
Root: 3:        -0.28330896        -0.00000000         0.00000047  Converged
Root: 4:        -0.27348601        -0.00000000         0.00000154  

Iteration:    8   Subspace Size:   42
Root: 1:        -0.39322917        -0.00000000         0.00000031  Converged
Root: 2:        -0.35217888        -0.00000000         0.00000062  Converged
Root: 3:        -0.28330896        -0.00000000         0.00000046  Converged
Root: 4:        -0.27348601        -0.00000000         0.00000035  Converged

Davidson converged in 8 iterations
42 sigma vectors were formed

      Davidson Diagonalization Parameters
-----------------------------------------------
Number of roots to find:                    4
Number of guess vectors:                   15
Maximum subspace size:                    300
Number of vectors to save:                  4
Collapse vectors per root:                  2
Number of CSFs:                          2016
Maximum Davidson iterations:              500
Residual convergence:                 1.0e-06
Orthogonality tolerance:              1.0e-12
Use incremental sigma vectors:             No

Davidson memory usage:  12.58 MB

Guess Vectors:
  64 &  63 :  open  :    -0.441230
  64 &  62 :  open  :    -0.376344
  64 &  61 :  open  :    -0.358279
  63 &  62 :  open  :    -0.343355
  63 &  61 :  open  :    -0.325290
  64 &  60 :  open  :    -0.270229
  62 &  61 :  open  :    -0.260404
  64 &  59 :  open  :    -0.257033
  64 &  57 :  open  :    -0.242548
  63 &  60 :  open  :    -0.237241
  64 &  56 :  open  :    -0.233462
  63 &  59 :  open  :    -0.224044
  64 &  58 :  open  :    -0.223707
  63 &  57 :  open  :    -0.209559
  64 &  55 :  open  :    -0.203545

  Root           Eigenvalue       Energy Change        Residual
-------------------------------------------------------------------
Iteration:    0   Subspace Size:   15
Root: 1:        -0.35324622        -0.35324622         0.02524614  
Root: 2:        -0.31259245        -0.31259245         0.02216670  
Root: 3:        -0.28247492        -0.28247492         0.02558353  
Root: 4:        -0.24644488        -0.24644488         0.02536499  

Iteration:    1   Subspace Size:   19
Root: 1:        -0.35454568        -0.00129945         0.00373150  
Root: 2:        -0.31409880        -0.00150635         0.00328205  
Root: 3:        -0.28429952        -0.00182460         0.00636884  
Root: 4:        -0.24803370        -0.00158882         0.00858557  

Iteration:    2   Subspace Size:   23
Root: 1:        -0.35457410        -0.00002842         0.00048845  
Root: 2:        -0.31412757        -0.00002878         0.00035095  
Root: 3:        -0.28440731        -0.00010779         0.00101125  
Root: 4:        -0.24820790        -0.00017420         0.00344655  

Iteration:    3   Subspace Size:   27
Root: 1:        -0.35457455        -0.00000045         0.00007476  
Root: 2:        -0.31412791        -0.00000033         0.00004569  
Root: 3:        -0.28441011        -0.00000280         0.00016167  
Root: 4:        -0.24823400        -0.00002610         0.00093947  

Iteration:    4   Subspace Size:   31
Root: 1:        -0.35457456        -0.00000001         0.00000951  
Root: 2:        -0.31412791        -0.00000000         0.00000636  
Root: 3:        -0.28441017        -0.00000006         0.00002987  
Root: 4:        -0.24823599        -0.00000199         0.00020216  

Iteration:    5   Subspace Size:   35
Root: 1:        -0.35457456        -0.00000000         0.00000128  
Root: 2:        -0.31412791        -0.00000000         0.00000095  Converged
Root: 3:        -0.28441017        -0.00000000         0.00000475  
Root: 4:        -0.24823608        -0.00000010         0.00004863  

Iteration:    6   Subspace Size:   38
Root: 1:        -0.35457456        -0.00000000         0.00000017  Converged
Root: 2:        -0.31412791        -0.00000000         0.00000087  Converged
Root: 3:        -0.28441017        -0.00000000         0.00000083  Converged
Root: 4:        -0.24823609        -0.00000001         0.00000894  

Iteration:    7   Subspace Size:   39
Root: 1:        -0.35457456        -0.00000000         0.00000017  Converged
Root: 2:        -0.31412791        -0.00000000         0.00000087  Converged
Root: 3:        -0.28441017        -0.00000000         0.00000082  Converged
Root: 4:        -0.24823609        -0.00000000         0.00000161  

Iteration:    8   Subspace Size:   40
Root: 1:        -0.35457456        -0.00000000         0.00000017  Converged
Root: 2:        -0.31412791        -0.00000000         0.00000087  Converged
Root: 3:        -0.28441017        -0.00000000         0.00000081  Converged
Root: 4:        -0.24823609        -0.00000000         0.00000032  Converged

 in gcp call
 n=          31
 coors(1) =   -9.61412789483463       -1.17254662423390     
  0.123235824954861     
 coors(2) =   -9.38696248000351       0.816458562693061     
   1.78461426753011     
 elements:            7           6
 gcp_e =   0.000000000000000E+000
 echo:  F
 pbc:  F
 method =pbeh3c              
Davidson converged in 8 iterations
40 sigma vectors were formed

Building Xtilde...

Building Z-vector RHS...

 Generating 2nd functional diffs
Solving CPSCF equations
Using DIIS solver

 Iter         Residual      
------  --------------------
    1      3.818259582026
    2      6.707509461684
    3      0.396661731939
    4      0.047290658665
    5      0.012445854985
    6      0.006455984671
    7      0.002212770655
    8      0.001046989545
    9      0.000346896922
   10      0.000132108291
   11      0.000045163629
   12      0.000024808867
   13      0.000008298173
   14      0.000003649364
   15      0.000002075917
   16      0.000000843998

CPSCF converged

Building X...

Computing grad Generating 2nd functional diffs
 Generating 2nd functional diffs
  Root   Mult.   Total Energy (a.u.)   Ex. Energy (a.u.)     Ex. Energy (eV)     Ex. Energy (nm)        Osc. (a.u.)  
-------------------------------------------------------------------------------------------------------------------
     1  singlet       -779.17718504
     2  triplet       -779.13853043          0.03865461          1.05184538       1178.73048296          0.00000000
     3  singlet       -779.13613475          0.04105029          1.11703516       1109.94017869          0.00044759
     4  triplet       -779.09808378          0.07910126          2.15245444        576.01321647          0.00000000
     5  triplet       -779.06836604          0.10881900          2.96111520        418.70785958          0.00000000
     6  singlet       -779.06726483          0.10992022          2.99108077        414.51311562          0.01448472
     7  singlet       -779.05744188          0.11974316          3.25837663        380.50917608          1.42441242
     8  triplet       -779.03219196          0.14499308          3.94546185        314.24513853          0.00000000

Singlet  1: Largest CI coefficients:
  64  &  64 : closed :   0.990490

Triplet  2: Largest CI coefficients:
  63  &  64 :  open  :  -0.703512
  64  &  63 :  open  :   0.703512

Singlet  3: Largest CI coefficients:
  63  &  64 :  open  :  -0.702686
  64  &  63 :  open  :  -0.702686

Triplet  4: Largest CI coefficients:
  62  &  64 :  open  :  -0.702777
  64  &  62 :  open  :   0.702777

Triplet  5: Largest CI coefficients:
  61  &  64 :  open  :   0.683551
  64  &  61 :  open  :  -0.683551
  61  &  62 :  open  :  -0.158838
  62  &  61 :  open  :   0.158838

Singlet  6: Largest CI coefficients:
  61  &  64 :  open  :  -0.671173
  64  &  61 :  open  :  -0.671173
  61  &  62 :  open  :   0.169936
  62  &  61 :  open  :   0.169936
  62  &  64 :  open  :  -0.111827
  64  &  62 :  open  :  -0.111827

Singlet  7: Largest CI coefficients:
  62  &  64 :  open  :  -0.687679
  64  &  62 :  open  :  -0.687679
  61  &  64 :  open  :   0.110559
  64  &  61 :  open  :   0.110559

Triplet  8: Largest CI coefficients:
  61  &  63 :  open  :   0.647155
  63  &  61 :  open  :  -0.647155
  62  &  63 :  open  :   0.276303
  63  &  62 :  open  :  -0.276303

Singlet state dipole moments:

  Root       Dx         Dy         Dz         |D|  (Debye)
------------------------------------------------------------
     1    -9.9566     0.2620     0.2440     9.9630
     2    -9.8115     2.7704     2.4860    10.4939
     3    -3.1919    -2.9912    -3.0017     5.3053
     4   -12.7660     1.1404     1.0301    12.8582

Triplet state dipole moments:

  Root       Dx         Dy         Dz         |D|  (Debye)
------------------------------------------------------------
     1    -9.8491     2.7675     2.4982    10.5311
     2   -10.2523     0.8186     0.6674    10.3066
     3    -2.8339    -3.0692    -3.0165     5.1528
     4     0.2790    -0.0651    -0.4199     0.5084

Transition dipole moments between singlet states:

    Transition       Tx         Ty         Tz         |T| (a.u.)
------------------------------------------------------------------
     1 ->    2     0.0205    -0.0858     0.0926     0.1279
     1 ->    3    -0.4390     0.0349     0.0608     0.4446
     1 ->    4    -4.2240     0.0213     0.0294     4.2241
     2 ->    3    -0.0926     0.2955     0.2829     0.4194
     2 ->    4     0.0464    -0.0122    -0.0514     0.0703
     3 ->    4    -0.5268     0.2267     0.1678     0.5975

Transition dipole moments between triplet states:

    Transition       Tx         Ty         Tz         |T| (a.u.)
------------------------------------------------------------------
     1 ->    2    -0.0028     0.0632     0.0130     0.0646
     1 ->    3     0.0880    -0.2877    -0.2855     0.4148
     1 ->    4     1.1521    -0.0319    -0.0470     1.1535
     2 ->    3    -0.2027     0.1045     0.1441     0.2698
     2 ->    4     0.0364    -0.0202     0.0253     0.0487
     3 ->    4    -0.0039     0.0206    -0.0732     0.0762

Magnetic transition dipole moments and rotational strengths:

 Transition      Lx         Ly         Lz       R(len)     R(vel) (a.u.)
------------------------------------------------------------------------
 1 ->    2     0.2530    -0.0289    -0.0229    -0.0055     0.0003
 1 ->    3    -0.1216    -0.2172    -0.3919    -0.0220     0.0012
 1 ->    4     0.0199     0.8804    -0.8982     0.0918    -0.0315

Electric transition quadrupole moments (Cartesian):

 Transition      Qxy        Qxz        Qyz        Qxx        Qyy        Qzz       norm (a.u.)
----------------------------------------------------------------------------------------------
 1 ->    2     0.1482    -0.1812    -0.0098    -0.6694    -0.0176    -0.0071     0.7095
 1 ->    3     0.2720    -0.1796    -0.0916     3.9493    -0.1603     0.0557     3.9674
 1 ->    4     0.7405     0.8726    -0.2922    19.8685    -0.1631    -0.3319    19.9070


|FINAL Target State Energy: -779.177185043326 a.u.
 Energy calculation finished, energy: -7.791361347E+02

Converting Cartesians to HDLC
 Wolfe conditions fulfilled, increasing trust radius
Testing convergence  in cycle   19
    Energy  3.3997E-05 Target: 5.0000E-04 converged?  yes
  Max step  3.0658E-02 Target: 4.0000E-03 converged?   no
  RMS step  5.7393E-03 Target: 2.6667E-03 converged?   no
  Max grad  7.6250E-04 Target: 1.0000E-03 converged?  yes
  RMS grad  2.4727E-04 Target: 6.6667E-04 converged?  yes
 Predicted step length 3.4172E-02
 Trust radius          5.0000E-01

Converting HDLC to Cartesians
 in gcp call
 n=          31
 coors(1) =   -9.61673919104169       -1.17274752231218     
  0.125736857672197     
 coors(2) =   -9.37937640778564       0.827425697357062     
   1.77402526358092     
 elements:            7           6
 gcp_e =    1.00000000000000     
 echo:  F
 pbc:  F
 method =pbeh3c              
RMSD coordinate change for step 19 is  1.515e-02

**** resetting density ****
Using neutral atomic charges and default spins and spin directions.
Number of unique atoms is: 4 
Atom #1 is unique. Calculating atomic density. 
Atom #2 is unique. Calculating atomic density. 
Atom #7 is unique. Calculating atomic density. 
Atom #20 is unique. Calculating atomic density. 
DFTD Energy:    -0.0202326 hartree
gCP Energy:     0.0494132 hartree
| Total AOs: 314    Total MOs: 296
Setting up the DFT grid...
| time to set the grid = 0.05 s
DFT grid points: 357150 (11520 points/atom)

                      *** Start SCF Iterations ***

 Iter     DIIS Error       Energy change      Electrons        XC Energy           Energy        Time(s)
----------------------------------------------------------------------------------------------------------
Initial temperature is 0.250000
| Skip purify step
|    1     2.1668212305    -784.5805390764   126.0028294360   -63.6389030697    -784.5805390764     0.62  
|    2     0.0803201385     +13.0773744182   125.9999995558   -64.0967179704    -771.5031646581     0.82  
|    3     0.3411472267      +2.2597220927   126.0000013991   -63.3771228320    -769.2434425654     0.82  
|    4     0.0672174092      -2.3933074677   125.9999979595   -63.7549109067    -771.6367500332     0.82  
|    5     0.0350668008      -0.0834022939   125.9999983168   -63.8369566303    -771.7201523271     0.79  
|    6     0.0118242548      -0.0140579436   125.9999982042   -63.8427711251    -771.7342102706     0.78  
|    7     0.0042861146      -0.0032102338   125.9999984456   -63.8259587500    -771.7374205044     0.77  
|    8     0.0019658402      -0.0004651636   125.9999985293   -63.8232778521    -771.7378856680     0.76  
|    9     0.0008970414      -0.0001172684   125.9999985549   -63.8277521583    -771.7380029364     0.83  
|   10     0.0003222162      -0.0000203298   125.9999985736   -63.8282945559    -771.7380232662     0.81  
|   11     0.0000590452      -0.0000029990   125.9999985685   -63.8279271663    -771.7380262652     0.74  
|   12     0.0000433657      -0.0000001850   125.9999985685   -63.8279650744    -771.7380264503     0.71  
----------------------------------------------------------------------------------------------------------
FINAL ENERGY: -771.7380264503 a.u.
Fractional Occupation Entropy: 0.0000000000
Mermin Free Energy:            -771.7380264503
DISPERSION CONTRIBUTION TO ENERGY: -0.0202325910 a.u.
GCP BSSE CORRECTION: 0.0494131617 a.u.
HOMO-LUMO GAP: 1.577 eV
CENTER OF MASS: {-0.052275, -0.233653, 0.391690} ANGS
DIPOLE MOMENT: {-2.112623, -0.362901, -0.333006} (|D| = 2.169277) DEBYE

Running Mulliken population analysis...


  Restricted hh-TDA Parameters
--------------------------------------------
Number of occupied orbitals:            64
Number of virtual orbitals:            232
Number of molecular orbitals:          296
Number of basis functions:             314
Multiplicity of target state:      singlet

 Generating 2nd functional diffs
Reference energy:             -778.7833558497
Number of electrons:           127.9999985466
XC energy:                     -65.1415773123

      Davidson Diagonalization Parameters
-----------------------------------------------
Number of roots to find:                    4
Number of guess vectors:                   15
Maximum subspace size:                    300
Number of vectors to save:                  4
Collapse vectors per root:                  2
Number of CSFs:                          2080
Maximum Davidson iterations:              500
Residual convergence:                 1.0e-06
Orthogonality tolerance:              1.0e-12
Use incremental sigma vectors:             No

Davidson memory usage:  12.89 MB

Guess Vectors:
  64 &  64 : closed :    -0.474756
  64 &  63 :  open  :    -0.441801
  63 &  63 : closed :    -0.408846
  64 &  62 :  open  :    -0.376462
  64 &  61 :  open  :    -0.358598
  63 &  62 :  open  :    -0.343507
  63 &  61 :  open  :    -0.325643
  62 &  62 : closed :    -0.278167
  64 &  60 :  open  :    -0.270511
  62 &  61 :  open  :    -0.260304
  64 &  59 :  open  :    -0.256788
  64 &  57 :  open  :    -0.242989
  61 &  61 : closed :    -0.242440
  63 &  60 :  open  :    -0.237556
  64 &  56 :  open  :    -0.234015

  Root           Eigenvalue       Energy Change        Residual
-------------------------------------------------------------------
Iteration:    0   Subspace Size:   15
Root: 1:        -0.39179547        -0.39179547         0.03443025  
Root: 2:        -0.35052546        -0.35052546         0.03080713  
Root: 3:        -0.28126411        -0.28126411         0.02805075  
Root: 4:        -0.26828023        -0.26828023         0.04739155  

Iteration:    1   Subspace Size:   19
Root: 1:        -0.39370125        -0.00190577         0.00463097  
Root: 2:        -0.35268040        -0.00215495         0.00570380  
Root: 3:        -0.28335620        -0.00209209         0.00727610  
Root: 4:        -0.27340835        -0.00512812         0.00862724  

Iteration:    2   Subspace Size:   23
Root: 1:        -0.39373932        -0.00003807         0.00092777  
Root: 2:        -0.35274504        -0.00006464         0.00092011  
Root: 3:        -0.28349132        -0.00013512         0.00128107  
Root: 4:        -0.27357312        -0.00016478         0.00286140  

Iteration:    3   Subspace Size:   27
Root: 1:        -0.39374082        -0.00000150         0.00017584  
Root: 2:        -0.35274669        -0.00000165         0.00016167  
Root: 3:        -0.28349526        -0.00000394         0.00037294  
Root: 4:        -0.27358798        -0.00001486         0.00084053  

Iteration:    4   Subspace Size:   31
Root: 1:        -0.39374087        -0.00000005         0.00002314  
Root: 2:        -0.35274673        -0.00000004         0.00002503  
Root: 3:        -0.28349557        -0.00000031         0.00006638  
Root: 4:        -0.27358942        -0.00000144         0.00017764  

Iteration:    5   Subspace Size:   35
Root: 1:        -0.39374087        -0.00000000         0.00000316  
Root: 2:        -0.35274673        -0.00000000         0.00000417  
Root: 3:        -0.28349558        -0.00000001         0.00001271  
Root: 4:        -0.27358948        -0.00000006         0.00003664  

Iteration:    6   Subspace Size:   39
Root: 1:        -0.39374087        -0.00000000         0.00000035  Converged
Root: 2:        -0.35274673        -0.00000000         0.00000067  Converged
Root: 3:        -0.28349558        -0.00000000         0.00000270  
Root: 4:        -0.27358949        -0.00000000         0.00000685  

Iteration:    7   Subspace Size:   41
Root: 1:        -0.39374087        -0.00000000         0.00000032  Converged
Root: 2:        -0.35274673        -0.00000000         0.00000061  Converged
Root: 3:        -0.28349558        -0.00000000         0.00000047  Converged
Root: 4:        -0.27358949        -0.00000000         0.00000152  

Iteration:    8   Subspace Size:   42
Root: 1:        -0.39374087        -0.00000000         0.00000031  Converged
Root: 2:        -0.35274673        -0.00000000         0.00000061  Converged
Root: 3:        -0.28349558        -0.00000000         0.00000046  Converged
Root: 4:        -0.27358949        -0.00000000         0.00000036  Converged

Davidson converged in 8 iterations
42 sigma vectors were formed

      Davidson Diagonalization Parameters
-----------------------------------------------
Number of roots to find:                    4
Number of guess vectors:                   15
Maximum subspace size:                    300
Number of vectors to save:                  4
Collapse vectors per root:                  2
Number of CSFs:                          2016
Maximum Davidson iterations:              500
Residual convergence:                 1.0e-06
Orthogonality tolerance:              1.0e-12
Use incremental sigma vectors:             No

Davidson memory usage:  12.58 MB

Guess Vectors:
  64 &  63 :  open  :    -0.441801
  64 &  62 :  open  :    -0.376462
  64 &  61 :  open  :    -0.358598
  63 &  62 :  open  :    -0.343507
  63 &  61 :  open  :    -0.325643
  64 &  60 :  open  :    -0.270511
  62 &  61 :  open  :    -0.260304
  64 &  59 :  open  :    -0.256788
  64 &  57 :  open  :    -0.242989
  63 &  60 :  open  :    -0.237556
  64 &  56 :  open  :    -0.234015
  64 &  58 :  open  :    -0.224022
  63 &  59 :  open  :    -0.223833
  63 &  57 :  open  :    -0.210034
  64 &  55 :  open  :    -0.203980

  Root           Eigenvalue       Energy Change        Residual
-------------------------------------------------------------------
Iteration:    0   Subspace Size:   15
Root: 1:        -0.35380739        -0.35380739         0.02525797  
Root: 2:        -0.31265780        -0.31265780         0.02220449  
Root: 3:        -0.28267242        -0.28267242         0.02569934  
Root: 4:        -0.24667928        -0.24667928         0.02532268  

Iteration:    1   Subspace Size:   19
Root: 1:        -0.35510894        -0.00130155         0.00371982  
Root: 2:        -0.31416818        -0.00151038         0.00328689  
Root: 3:        -0.28451363        -0.00184120         0.00640043  
Root: 4:        -0.24825879        -0.00157951         0.00858837  

Iteration:    2   Subspace Size:   23
Root: 1:        -0.35513722        -0.00002829         0.00048535  
Root: 2:        -0.31419703        -0.00002885         0.00035291  
Root: 3:        -0.28462254        -0.00010891         0.00101375  
Root: 4:        -0.24843327        -0.00017447         0.00345693  

Iteration:    3   Subspace Size:   27
Root: 1:        -0.35513766        -0.00000044         0.00007410  
Root: 2:        -0.31419736        -0.00000034         0.00004573  
Root: 3:        -0.28462533        -0.00000279         0.00016247  
Root: 4:        -0.24845934        -0.00002607         0.00093177  

Iteration:    4   Subspace Size:   31
Root: 1:        -0.35513767        -0.00000001         0.00000944  
Root: 2:        -0.31419737        -0.00000000         0.00000633  
Root: 3:        -0.28462539        -0.00000006         0.00003009  
Root: 4:        -0.24846129        -0.00000195         0.00019701  

Iteration:    5   Subspace Size:   35
Root: 1:        -0.35513767        -0.00000000         0.00000127  
Root: 2:        -0.31419737        -0.00000000         0.00000095  Converged
Root: 3:        -0.28462539        -0.00000000         0.00000478  
Root: 4:        -0.24846138        -0.00000009         0.00004683  

Iteration:    6   Subspace Size:   38
Root: 1:        -0.35513767        -0.00000000         0.00000017  Converged
Root: 2:        -0.31419737        -0.00000000         0.00000087  Converged
Root: 3:        -0.28462539        -0.00000000         0.00000085  Converged
Root: 4:        -0.24846139        -0.00000000         0.00000867  

Iteration:    7   Subspace Size:   39
Root: 1:        -0.35513767        -0.00000000         0.00000017  Converged
Root: 2:        -0.31419737        -0.00000000         0.00000087  Converged
Root: 3:        -0.28462539        -0.00000000         0.00000084  Converged
Root: 4:        -0.24846139        -0.00000000         0.00000157  

Iteration:    8   Subspace Size:   40
Root: 1:        -0.35513767         0.00000000         0.00000017  Converged
Root: 2:        -0.31419737        -0.00000000         0.00000087  Converged
Root: 3:        -0.28462539        -0.00000000         0.00000083  Converged
Root: 4:        -0.24846139        -0.00000000         0.00000031  Converged

 in gcp call
 n=          31
 coors(1) =   -9.61673919104169       -1.17274752231218     
  0.125736857672197     
 coors(2) =   -9.37937640778564       0.827425697357062     
   1.77402526358092     
 elements:            7           6
 gcp_e =   0.000000000000000E+000
 echo:  F
 pbc:  F
 method =pbeh3c              
Davidson converged in 8 iterations
40 sigma vectors were formed

Building Xtilde...

Building Z-vector RHS...

 Generating 2nd functional diffs
Solving CPSCF equations
Using DIIS solver

 Iter         Residual      
------  --------------------
    1      3.814447556117
    2      6.693415642464
    3      0.396336076178
    4      0.047368308854
    5      0.012525166701
    6      0.006501505564
    7      0.002204034892
    8      0.001051044124
    9      0.000349307151
   10      0.000131852010
   11      0.000045135925
   12      0.000024942306
   13      0.000008445611
   14      0.000003801551
   15      0.000002173156
   16      0.000000855352

CPSCF converged

Building X...

Computing grad Generating 2nd functional diffs
 Generating 2nd functional diffs
  Root   Mult.   Total Energy (a.u.)   Ex. Energy (a.u.)     Ex. Energy (eV)     Ex. Energy (nm)        Osc. (a.u.)  
-------------------------------------------------------------------------------------------------------------------
     1  singlet       -779.17709672
     2  triplet       -779.13849352          0.03860320          1.05044635       1180.30035920          0.00000000
     3  singlet       -779.13610258          0.04099414          1.11550720       1111.46051857          0.00044129
     4  triplet       -779.09755322          0.07954350          2.16448854        572.81070575          0.00000000
     5  triplet       -779.06798124          0.10911548          2.96918277        417.57018738          0.00000000
     6  singlet       -779.06685143          0.11024530          2.99992663        413.29084269          0.01304472
     7  singlet       -779.05694534          0.12015139          3.26948503        379.21635804          1.43059172
     8  triplet       -779.03181724          0.14527949          3.95325533        313.62563316          0.00000000

Singlet  1: Largest CI coefficients:
  64  &  64 : closed :   0.990534

Triplet  2: Largest CI coefficients:
  63  &  64 :  open  :  -0.703538
  64  &  63 :  open  :   0.703538

Singlet  3: Largest CI coefficients:
  63  &  64 :  open  :  -0.702724
  64  &  63 :  open  :  -0.702724

Triplet  4: Largest CI coefficients:
  62  &  64 :  open  :   0.702760
  64  &  62 :  open  :  -0.702760

Triplet  5: Largest CI coefficients:
  61  &  64 :  open  :  -0.683825
  64  &  61 :  open  :   0.683825
  61  &  62 :  open  :   0.157832
  62  &  61 :  open  :  -0.157832

Singlet  6: Largest CI coefficients:
  61  &  64 :  open  :  -0.672154
  64  &  61 :  open  :  -0.672154
  61  &  62 :  open  :   0.169125
  62  &  61 :  open  :   0.169125
  62  &  64 :  open  :  -0.107516
  64  &  62 :  open  :  -0.107516

Singlet  7: Largest CI coefficients:
  62  &  64 :  open  :  -0.688509
  64  &  62 :  open  :  -0.688509
  61  &  64 :  open  :   0.106408
  64  &  61 :  open  :   0.106408

Triplet  8: Largest CI coefficients:
  61  &  63 :  open  :  -0.651048
  63  &  61 :  open  :   0.651048
  62  &  63 :  open  :  -0.267234
  63  &  62 :  open  :   0.267234

Singlet state dipole moments:

  Root       Dx         Dy         Dz         |D|  (Debye)
------------------------------------------------------------
     1    -9.9513     0.2785     0.2244     9.9577
     2    -9.7930     2.7653     2.4851    10.4749
     3    -3.1313    -2.9963    -3.0088     5.2760
     4   -12.7639     1.1532     1.0167    12.8561

Triplet state dipole moments:

  Root       Dx         Dy         Dz         |D|  (Debye)
------------------------------------------------------------
     1    -9.8282     2.7631     2.4969    10.5101
     2   -10.2980     0.8288     0.6546    10.3521
     3    -2.7857    -3.0676    -3.0190     5.1269
     4     0.4285    -0.1136    -0.4278     0.6160

Transition dipole moments between singlet states:

    Transition       Tx         Ty         Tz         |T| (a.u.)
------------------------------------------------------------------
     1 ->    2     0.0124    -0.0876     0.0912     0.1271
     1 ->    3    -0.4157     0.0346     0.0588     0.4213
     1 ->    4    -4.2260     0.0174     0.0230     4.2261
     2 ->    3    -0.0926     0.2933     0.2811     0.4167
     2 ->    4     0.0432    -0.0102    -0.0494     0.0664
     3 ->    4    -0.5080     0.2177     0.1582     0.5749

Transition dipole moments between triplet states:

    Transition       Tx         Ty         Tz         |T| (a.u.)
------------------------------------------------------------------
     1 ->    2     0.0074    -0.0616    -0.0117     0.0631
     1 ->    3    -0.0865     0.2856     0.2833     0.4114
     1 ->    4    -1.1089     0.0313     0.0441     1.1102
     2 ->    3    -0.2012     0.1049     0.1436     0.2685
     2 ->    4     0.0324    -0.0200     0.0243     0.0451
     3 ->    4     0.0042     0.0235    -0.0719     0.0758

Magnetic transition dipole moments and rotational strengths:

 Transition      Lx         Ly         Lz       R(len)     R(vel) (a.u.)
------------------------------------------------------------------------
 1 ->    2     0.2527    -0.0257    -0.0244    -0.0031    -0.0001
 1 ->    3    -0.1214    -0.2217    -0.3877    -0.0200     0.0008
 1 ->    4     0.0191     0.8861    -0.8980     0.0858    -0.0299

Electric transition quadrupole moments (Cartesian):

 Transition      Qxy        Qxz        Qyz        Qxx        Qyy        Qzz       norm (a.u.)
----------------------------------------------------------------------------------------------
 1 ->    2     0.1509    -0.1787    -0.0139    -0.6236    -0.0142    -0.0029     0.6663
 1 ->    3     0.2781    -0.1852    -0.0912     3.8752    -0.1597     0.0629     3.8944
 1 ->    4     0.7660     0.8802    -0.2926    19.9841    -0.1644    -0.3248    20.0236


|FINAL Target State Energy: -779.177096723370 a.u.
 Energy calculation finished, energy: -7.791361026E+02

Converting Cartesians to HDLC
Testing convergence  in cycle   20
    Energy  3.2168E-05 Target: 5.0000E-04 converged?  yes
  Max step  1.6160E-02 Target: 4.0000E-03 converged?   no
  RMS step  3.6636E-03 Target: 2.6667E-03 converged?   no
  Max grad  2.6680E-03 Target: 1.0000E-03 converged?   no
  RMS grad  6.3963E-04 Target: 6.6667E-04 converged?  yes
 Predicted step length 2.0638E-02
 Trust radius          5.0000E-01

Converting HDLC to Cartesians
 in gcp call
 n=          31
 coors(1) =   -9.61535802265234       -1.17263776504189     
  0.124810408609706     
 coors(2) =   -9.38574271444912       0.821278191227850     
   1.78078410763290     
 elements:            7           6
 gcp_e =    1.00000000000000     
 echo:  F
 pbc:  F
 method =pbeh3c              
RMSD coordinate change for step 20 is  9.607e-03
DFTD Energy:    -0.0202330 hartree
gCP Energy:     0.0494184 hartree
| Total AOs: 314    Total MOs: 296
Setting up the DFT grid...
| time to set the grid = 0.05 s
DFT grid points: 357170 (11521 points/atom)

                      *** Start SCF Iterations ***

 Iter     DIIS Error       Energy change      Electrons        XC Energy           Energy        Time(s)
----------------------------------------------------------------------------------------------------------
Initial temperature is 0.250000
| Skip purify step
|    1     0.0050889737    -771.7360590761   125.9988889279   -63.8261763859    -771.7360590761     0.86  
|    2     0.0003142053      -0.0023740928   125.9999975204   -63.8262862547    -771.7384331690     0.75  
|    3     0.0003104374      -0.0000029724   125.9999975378   -63.8262342649    -771.7384361413     0.73  
|    4     0.0000738448      -0.0000034935   125.9999975321   -63.8261282246    -771.7384396348     0.72  
|    5     0.0000369071      -0.0000001546   125.9999975335   -63.8262789039    -771.7384397894     0.71  
----------------------------------------------------------------------------------------------------------
FINAL ENERGY: -771.7384397894 a.u.
Fractional Occupation Entropy: 0.0000000000
Mermin Free Energy:            -771.7384397894
DISPERSION CONTRIBUTION TO ENERGY: -0.0202330117 a.u.
GCP BSSE CORRECTION: 0.0494184493 a.u.
HOMO-LUMO GAP: 1.576 eV
CENTER OF MASS: {-0.052568, -0.232501, 0.390499} ANGS
DIPOLE MOMENT: {-2.121738, -0.385504, -0.303415} (|D| = 2.177716) DEBYE

Running Mulliken population analysis...


  Restricted hh-TDA Parameters
--------------------------------------------
Number of occupied orbitals:            64
Number of virtual orbitals:            232
Number of molecular orbitals:          296
Number of basis functions:             314
Multiplicity of target state:      singlet

 Generating 2nd functional diffs
Reference energy:             -778.7837919564
Number of electrons:           127.9999974942
XC energy:                     -65.1398558434

      Davidson Diagonalization Parameters
-----------------------------------------------
Number of roots to find:                    4
Number of guess vectors:                   15
Maximum subspace size:                    300
Number of vectors to save:                  4
Collapse vectors per root:                  2
Number of CSFs:                          2080
Maximum Davidson iterations:              500
Residual convergence:                 1.0e-06
Orthogonality tolerance:              1.0e-12
Use incremental sigma vectors:             No

Davidson memory usage:  12.89 MB

Guess Vectors:
  64 &  64 : closed :    -0.474394
  64 &  63 :  open  :    -0.441398
  63 &  63 : closed :    -0.408403
  64 &  62 :  open  :    -0.376355
  64 &  61 :  open  :    -0.358317
  63 &  62 :  open  :    -0.343359
  63 &  61 :  open  :    -0.325321
  62 &  62 : closed :    -0.278316
  64 &  60 :  open  :    -0.270305
  62 &  61 :  open  :    -0.260278
  64 &  59 :  open  :    -0.256932
  64 &  57 :  open  :    -0.242674
  61 &  61 : closed :    -0.242240
  63 &  60 :  open  :    -0.237309
  64 &  56 :  open  :    -0.233771

  Root           Eigenvalue       Energy Change        Residual
-------------------------------------------------------------------
Iteration:    0   Subspace Size:   15
Root: 1:        -0.39143261        -0.39143261         0.03441479  
Root: 2:        -0.35009625        -0.35009625         0.03083051  
Root: 3:        -0.28107306        -0.28107306         0.02799335  
Root: 4:        -0.26816095        -0.26816095         0.04738562  

Iteration:    1   Subspace Size:   19
Root: 1:        -0.39333806        -0.00190545         0.00463261  
Root: 2:        -0.35225706        -0.00216080         0.00574752  
Root: 3:        -0.28315635        -0.00208329         0.00726323  
Root: 4:        -0.27329182        -0.00513087         0.00863396  

Iteration:    2   Subspace Size:   23
Root: 1:        -0.39337619        -0.00003813         0.00092893  
Root: 2:        -0.35232268        -0.00006563         0.00093005  
Root: 3:        -0.28329102        -0.00013466         0.00127576  
Root: 4:        -0.27345672        -0.00016490         0.00284891  

Iteration:    3   Subspace Size:   27
Root: 1:        -0.39337769        -0.00000151         0.00017705  
Root: 2:        -0.35232437        -0.00000169         0.00016321  
Root: 3:        -0.28329494        -0.00000393         0.00036590  
Root: 4:        -0.27347147        -0.00001474         0.00083912  

Iteration:    4   Subspace Size:   31
Root: 1:        -0.39337774        -0.00000005         0.00002328  
Root: 2:        -0.35232441        -0.00000004         0.00002543  
Root: 3:        -0.28329524        -0.00000030         0.00006586  
Root: 4:        -0.27347290        -0.00000144         0.00017811  

Iteration:    5   Subspace Size:   35
Root: 1:        -0.39337774        -0.00000000         0.00000319  
Root: 2:        -0.35232441        -0.00000000         0.00000423  
Root: 3:        -0.28329525        -0.00000001         0.00001269  
Root: 4:        -0.27347297        -0.00000006         0.00003668  

Iteration:    6   Subspace Size:   39
Root: 1:        -0.39337774        -0.00000000         0.00000035  Converged
Root: 2:        -0.35232441        -0.00000000         0.00000068  Converged
Root: 3:        -0.28329525        -0.00000000         0.00000270  
Root: 4:        -0.27347297        -0.00000000         0.00000693  

Iteration:    7   Subspace Size:   41
Root: 1:        -0.39337774        -0.00000000         0.00000032  Converged
Root: 2:        -0.35232441        -0.00000000         0.00000061  Converged
Root: 3:        -0.28329525        -0.00000000         0.00000047  Converged
Root: 4:        -0.27347297        -0.00000000         0.00000153  

Iteration:    8   Subspace Size:   42
Root: 1:        -0.39337774        -0.00000000         0.00000031  Converged
Root: 2:        -0.35232441        -0.00000000         0.00000061  Converged
Root: 3:        -0.28329525        -0.00000000         0.00000046  Converged
Root: 4:        -0.27347297        -0.00000000         0.00000035  Converged

Davidson converged in 8 iterations
42 sigma vectors were formed

      Davidson Diagonalization Parameters
-----------------------------------------------
Number of roots to find:                    4
Number of guess vectors:                   15
Maximum subspace size:                    300
Number of vectors to save:                  4
Collapse vectors per root:                  2
Number of CSFs:                          2016
Maximum Davidson iterations:              500
Residual convergence:                 1.0e-06
Orthogonality tolerance:              1.0e-12
Use incremental sigma vectors:             No

Davidson memory usage:  12.58 MB

Guess Vectors:
  64 &  63 :  open  :    -0.441398
  64 &  62 :  open  :    -0.376355
  64 &  61 :  open  :    -0.358317
  63 &  62 :  open  :    -0.343359
  63 &  61 :  open  :    -0.325321
  64 &  60 :  open  :    -0.270305
  62 &  61 :  open  :    -0.260278
  64 &  59 :  open  :    -0.256932
  64 &  57 :  open  :    -0.242674
  63 &  60 :  open  :    -0.237309
  64 &  56 :  open  :    -0.233771
  63 &  59 :  open  :    -0.223937
  64 &  58 :  open  :    -0.223806
  63 &  57 :  open  :    -0.209679
  64 &  55 :  open  :    -0.203685

  Root           Eigenvalue       Energy Change        Residual
-------------------------------------------------------------------
Iteration:    0   Subspace Size:   15
Root: 1:        -0.35338778        -0.35338778         0.02525155  
Root: 2:        -0.31257844        -0.31257844         0.02218857  
Root: 3:        -0.28246436        -0.28246436         0.02564886  
Root: 4:        -0.24647123        -0.24647123         0.02535896  

Iteration:    1   Subspace Size:   19
Root: 1:        -0.35468821        -0.00130042         0.00372769  
Root: 2:        -0.31408711        -0.00150867         0.00328654  
Root: 3:        -0.28429834        -0.00183398         0.00638913  
Root: 4:        -0.24805881        -0.00158757         0.00859928  

Iteration:    2   Subspace Size:   23
Root: 1:        -0.35471658        -0.00002838         0.00048709  
Root: 2:        -0.31411597        -0.00002886         0.00035178  
Root: 3:        -0.28440688        -0.00010853         0.00101332  
Root: 4:        -0.24823378        -0.00017497         0.00346423  

Iteration:    3   Subspace Size:   27
Root: 1:        -0.35471703        -0.00000045         0.00007448  
Root: 2:        -0.31411631        -0.00000033         0.00004575  
Root: 3:        -0.28440968        -0.00000280         0.00016214  
Root: 4:        -0.24826007        -0.00002629         0.00093978  

Iteration:    4   Subspace Size:   31
Root: 1:        -0.35471704        -0.00000001         0.00000950  
Root: 2:        -0.31411631        -0.00000000         0.00000636  
Root: 3:        -0.28440974        -0.00000006         0.00003001  
Root: 4:        -0.24826207        -0.00000199         0.00020139  

Iteration:    5   Subspace Size:   35
Root: 1:        -0.35471704        -0.00000000         0.00000127  
Root: 2:        -0.31411631        -0.00000000         0.00000095  Converged
Root: 3:        -0.28440974        -0.00000000         0.00000478  
Root: 4:        -0.24826216        -0.00000010         0.00004820  

Iteration:    6   Subspace Size:   38
Root: 1:        -0.35471704        -0.00000000         0.00000017  Converged
Root: 2:        -0.31411631        -0.00000000         0.00000087  Converged
Root: 3:        -0.28440974        -0.00000000         0.00000084  Converged
Root: 4:        -0.24826217        -0.00000001         0.00000890  

Iteration:    7   Subspace Size:   39
Root: 1:        -0.35471704         0.00000000         0.00000017  Converged
Root: 2:        -0.31411631        -0.00000000         0.00000087  Converged
Root: 3:        -0.28440974        -0.00000000         0.00000083  Converged
Root: 4:        -0.24826217        -0.00000000         0.00000161  

Iteration:    8   Subspace Size:   40
Root: 1:        -0.35471704        -0.00000000         0.00000017  Converged
Root: 2:        -0.31411631        -0.00000000         0.00000087  Converged
Root: 3:        -0.28440974        -0.00000000         0.00000082  Converged
Root: 4:        -0.24826217        -0.00000000         0.00000032  Converged

 in gcp call
 n=          31
 coors(1) =   -9.61535802265234       -1.17263776504189     
  0.124810408609706     
 coors(2) =   -9.38574271444912       0.821278191227850     
   1.78078410763290     
 elements:            7           6
 gcp_e =   0.000000000000000E+000
 echo:  F
 pbc:  F
 method =pbeh3c              
Davidson converged in 8 iterations
40 sigma vectors were formed

Building Xtilde...

Building Z-vector RHS...

 Generating 2nd functional diffs
Solving CPSCF equations
Using DIIS solver

 Iter         Residual      
------  --------------------
    1      3.818259135007
    2      6.705140397166
    3      0.397402481405
    4      0.047435790034
    5      0.012539023283
    6      0.006507870134
    7      0.002206443817
    8      0.001046756439
    9      0.000348111749
   10      0.000131719791
   11      0.000045078328
   12      0.000024825946
   13      0.000008326380
   14      0.000003679814
   15      0.000002093639
   16      0.000000845262

CPSCF converged

Building X...

Computing grad Generating 2nd functional diffs
 Generating 2nd functional diffs
  Root   Mult.   Total Energy (a.u.)   Ex. Energy (a.u.)     Ex. Energy (eV)     Ex. Energy (nm)        Osc. (a.u.)  
-------------------------------------------------------------------------------------------------------------------
     1  singlet       -779.17716970
     2  triplet       -779.13850899          0.03866071          1.05201115       1178.54474145          0.00000000
     3  singlet       -779.13611637          0.04105333          1.11711769       1109.85817686          0.00044344
     4  triplet       -779.09790827          0.07926143          2.15681288        574.84922340          0.00000000
     5  triplet       -779.06820170          0.10896800          2.96516962        418.13533950          0.00000000
     6  singlet       -779.06708721          0.11008249          2.99549648        413.90207429          0.01388367
     7  singlet       -779.05726493          0.11990477          3.26277433        379.99631015          1.42775922
     8  triplet       -779.03205412          0.14511558          3.94879506        313.97988219          0.00000000

Singlet  1: Largest CI coefficients:
  64  &  64 : closed :   0.990517

Triplet  2: Largest CI coefficients:
  63  &  64 :  open  :   0.703527
  64  &  63 :  open  :  -0.703527

Singlet  3: Largest CI coefficients:
  63  &  64 :  open  :  -0.702703
  64  &  63 :  open  :  -0.702703

Triplet  4: Largest CI coefficients:
  62  &  64 :  open  :  -0.702784
  64  &  62 :  open  :   0.702784

Triplet  5: Largest CI coefficients:
  61  &  64 :  open  :   0.683657
  64  &  61 :  open  :  -0.683657
  61  &  62 :  open  :  -0.158545
  62  &  61 :  open  :   0.158545

Singlet  6: Largest CI coefficients:
  61  &  64 :  open  :  -0.671580
  64  &  61 :  open  :  -0.671580
  61  &  62 :  open  :   0.169733
  62  &  61 :  open  :   0.169733
  62  &  64 :  open  :  -0.110007
  64  &  62 :  open  :  -0.110007

Singlet  7: Largest CI coefficients:
  62  &  64 :  open  :  -0.688045
  64  &  62 :  open  :  -0.688045
  61  &  64 :  open  :   0.108803
  64  &  61 :  open  :   0.108803

Triplet  8: Largest CI coefficients:
  61  &  63 :  open  :   0.648548
  63  &  61 :  open  :  -0.648548
  62  &  63 :  open  :   0.273077
  63  &  62 :  open  :  -0.273077

Singlet state dipole moments:

  Root       Dx         Dy         Dz         |D|  (Debye)
------------------------------------------------------------
     1    -9.9543     0.2728     0.2377     9.9608
     2    -9.8052     2.7732     2.4866    10.4889
     3    -3.1636    -2.9944    -3.0055     5.2923
     4   -12.7663     1.1489     1.0257    12.8588

Triplet state dipole moments:

  Root       Dx         Dy         Dz         |D|  (Debye)
------------------------------------------------------------
     1    -9.8420     2.7705     2.4987    10.5255
     2   -10.2723     0.8249     0.6630    10.3267
     3    -2.8104    -3.0697    -3.0186     5.1413
     4     0.3330    -0.0840    -0.4236     0.5454

Transition dipole moments between singlet states:

    Transition       Tx         Ty         Tz         |T| (a.u.)
------------------------------------------------------------------
     1 ->    2     0.0165    -0.0863     0.0921     0.1273
     1 ->    3    -0.4294     0.0350     0.0600     0.4349
     1 ->    4    -4.2261     0.0205     0.0272     4.2262
     2 ->    3    -0.0918     0.2931     0.2806     0.4160
     2 ->    4     0.0449    -0.0112    -0.0505     0.0685
     3 ->    4    -0.5191     0.2232     0.1639     0.5884

Transition dipole moments between triplet states:

    Transition       Tx         Ty         Tz         |T| (a.u.)
------------------------------------------------------------------
     1 ->    2     0.0043    -0.0622    -0.0120     0.0635
     1 ->    3    -0.0864     0.2853     0.2830     0.4111
     1 ->    4    -1.1372     0.0320     0.0460     1.1386
     2 ->    3    -0.2016     0.1046     0.1438     0.2688
     2 ->    4     0.0344    -0.0201     0.0249     0.0470
     3 ->    4    -0.0005     0.0216    -0.0727     0.0759

Magnetic transition dipole moments and rotational strengths:

 Transition      Lx         Ly         Lz       R(len)     R(vel) (a.u.)
------------------------------------------------------------------------
 1 ->    2     0.2529    -0.0277    -0.0242    -0.0043     0.0000
 1 ->    3    -0.1213    -0.2193    -0.3901    -0.0210     0.0010
 1 ->    4     0.0195     0.8826    -0.8986     0.0887    -0.0307

Electric transition quadrupole moments (Cartesian):

 Transition      Qxy        Qxz        Qyz        Qxx        Qyy        Qzz       norm (a.u.)
----------------------------------------------------------------------------------------------
 1 ->    2     0.1496    -0.1798    -0.0108    -0.6535    -0.0157    -0.0058     0.6944
 1 ->    3     0.2747    -0.1818    -0.0915     3.9187    -0.1601     0.0583     3.9373
 1 ->    4     0.7518     0.8761    -0.2922    19.9145    -0.1636    -0.3292    19.9535


|FINAL Target State Energy: -779.177169698713 a.u.
 Energy calculation finished, energy: -7.791361164E+02

Converting Cartesians to HDLC
 Wolfe conditions fulfilled, increasing trust radius
Testing convergence  in cycle   21
    Energy  1.3791E-05 Target: 5.0000E-04 converged?  yes
  Max step  9.7722E-03 Target: 4.0000E-03 converged?   no
  RMS step  2.2126E-03 Target: 2.6667E-03 converged?  yes
  Max grad  3.5841E-04 Target: 1.0000E-03 converged?  yes
  RMS grad  9.5057E-05 Target: 6.6667E-04 converged?  yes
 Predicted step length 2.8566E-03
 Trust radius          5.0000E-01

Converting HDLC to Cartesians
 in gcp call
 n=          31
 coors(1) =   -9.61547213236212       -1.17278120255771     
  0.125165414980357     
 coors(2) =   -9.38616522788153       0.821047781861490     
   1.78131625584844     
 elements:            7           6
 gcp_e =    1.00000000000000     
 echo:  F
 pbc:  F
 method =pbeh3c              
RMSD coordinate change for step 21 is  7.283e-04
DFTD Energy:    -0.0202329 hartree
gCP Energy:     0.0494190 hartree
| Total AOs: 314    Total MOs: 296
Setting up the DFT grid...
| time to set the grid = 0.05 s
DFT grid points: 357167 (11521 points/atom)

                      *** Start SCF Iterations ***

 Iter     DIIS Error       Energy change      Electrons        XC Energy           Energy        Time(s)
----------------------------------------------------------------------------------------------------------
Initial temperature is 0.250000
| Skip purify step
|    1     0.0003182253    -771.7383532066   125.9999579145   -63.8262061145    -771.7383532066     0.83  
|    2     0.0000432458      -0.0000995014   125.9999974823   -63.8261008032    -771.7384527079     0.72  
|    3     0.0000718709      +0.0000000916   125.9999974847   -63.8262042831    -771.7384526163     0.71  
|    4     0.0000107937      -0.0000002075   125.9999974832   -63.8261554514    -771.7384528238     0.71  
----------------------------------------------------------------------------------------------------------
FINAL ENERGY: -771.7384528238 a.u.
Fractional Occupation Entropy: 0.0000000000
Mermin Free Energy:            -771.7384528238
DISPERSION CONTRIBUTION TO ENERGY: -0.0202328558 a.u.
GCP BSSE CORRECTION: 0.0494189547 a.u.
HOMO-LUMO GAP: 1.576 eV
CENTER OF MASS: {-0.052548, -0.232443, 0.390408} ANGS
DIPOLE MOMENT: {-2.123231, -0.386845, -0.301612} (|D| = 2.179157) DEBYE

Running Mulliken population analysis...


  Restricted hh-TDA Parameters
--------------------------------------------
Number of occupied orbitals:            64
Number of virtual orbitals:            232
Number of molecular orbitals:          296
Number of basis functions:             314
Multiplicity of target state:      singlet

 Generating 2nd functional diffs
Reference energy:             -778.7838123747
Number of electrons:           127.9999974435
XC energy:                     -65.1397298020

      Davidson Diagonalization Parameters
-----------------------------------------------
Number of roots to find:                    4
Number of guess vectors:                   15
Maximum subspace size:                    300
Number of vectors to save:                  4
Collapse vectors per root:                  2
Number of CSFs:                          2080
Maximum Davidson iterations:              500
Residual convergence:                 1.0e-06
Orthogonality tolerance:              1.0e-12
Use incremental sigma vectors:             No

Davidson memory usage:  12.89 MB

Guess Vectors:
  64 &  64 : closed :    -0.474377
  64 &  63 :  open  :    -0.441419
  63 &  63 : closed :    -0.408461
  64 &  62 :  open  :    -0.376360
  64 &  61 :  open  :    -0.358329
  63 &  62 :  open  :    -0.343402
  63 &  61 :  open  :    -0.325371
  62 &  62 : closed :    -0.278344
  64 &  60 :  open  :    -0.270325
  62 &  61 :  open  :    -0.260312
  64 &  59 :  open  :    -0.256884
  64 &  57 :  open  :    -0.242636
  61 &  61 : closed :    -0.242281
  63 &  60 :  open  :    -0.237367
  64 &  56 :  open  :    -0.233791

  Root           Eigenvalue       Energy Change        Residual
-------------------------------------------------------------------
Iteration:    0   Subspace Size:   15
Root: 1:        -0.39141949        -0.39141949         0.03441778  
Root: 2:        -0.35011468        -0.35011468         0.03080997  
Root: 3:        -0.28107507        -0.28107507         0.02801051  
Root: 4:        -0.26815036        -0.26815036         0.04740338  

Iteration:    1   Subspace Size:   19
Root: 1:        -0.39332575        -0.00190625         0.00463745  
Root: 2:        -0.35227140        -0.00215672         0.00573361  
Root: 3:        -0.28316300        -0.00208793         0.00726782  
Root: 4:        -0.27328663        -0.00513627         0.00863995  

Iteration:    2   Subspace Size:   23
Root: 1:        -0.39336397        -0.00003822         0.00092979  
Root: 2:        -0.35233672        -0.00006532         0.00092624  
Root: 3:        -0.28329789        -0.00013489         0.00127785  
Root: 4:        -0.27345185        -0.00016522         0.00285141  

Iteration:    3   Subspace Size:   27
Root: 1:        -0.39336548        -0.00000151         0.00017702  
Root: 2:        -0.35233839        -0.00000167         0.00016234  
Root: 3:        -0.28330182        -0.00000394         0.00036736  
Root: 4:        -0.27346660        -0.00001475         0.00084146  

Iteration:    4   Subspace Size:   31
Root: 1:        -0.39336553        -0.00000005         0.00002329  
Root: 2:        -0.35233843        -0.00000004         0.00002530  
Root: 3:        -0.28330213        -0.00000030         0.00006607  
Root: 4:        -0.27346805        -0.00000144         0.00017835  

Iteration:    5   Subspace Size:   35
Root: 1:        -0.39336553        -0.00000000         0.00000319  
Root: 2:        -0.35233843        -0.00000000         0.00000421  
Root: 3:        -0.28330213        -0.00000001         0.00001274  
Root: 4:        -0.27346811        -0.00000006         0.00003676  

Iteration:    6   Subspace Size:   39
Root: 1:        -0.39336553        -0.00000000         0.00000035  Converged
Root: 2:        -0.35233843        -0.00000000         0.00000067  Converged
Root: 3:        -0.28330213        -0.00000000         0.00000272  
Root: 4:        -0.27346812        -0.00000000         0.00000694  

Iteration:    7   Subspace Size:   41
Root: 1:        -0.39336553        -0.00000000         0.00000032  Converged
Root: 2:        -0.35233843        -0.00000000         0.00000061  Converged
Root: 3:        -0.28330213        -0.00000000         0.00000047  Converged
Root: 4:        -0.27346812        -0.00000000         0.00000152  

Iteration:    8   Subspace Size:   42
Root: 1:        -0.39336553        -0.00000000         0.00000031  Converged
Root: 2:        -0.35233843        -0.00000000         0.00000061  Converged
Root: 3:        -0.28330213        -0.00000000         0.00000046  Converged
Root: 4:        -0.27346812        -0.00000000         0.00000035  Converged

Davidson converged in 8 iterations
42 sigma vectors were formed

      Davidson Diagonalization Parameters
-----------------------------------------------
Number of roots to find:                    4
Number of guess vectors:                   15
Maximum subspace size:                    300
Number of vectors to save:                  4
Collapse vectors per root:                  2
Number of CSFs:                          2016
Maximum Davidson iterations:              500
Residual convergence:                 1.0e-06
Orthogonality tolerance:              1.0e-12
Use incremental sigma vectors:             No

Davidson memory usage:  12.58 MB

Guess Vectors:
  64 &  63 :  open  :    -0.441419
  64 &  62 :  open  :    -0.376360
  64 &  61 :  open  :    -0.358329
  63 &  62 :  open  :    -0.343402
  63 &  61 :  open  :    -0.325371
  64 &  60 :  open  :    -0.270325
  62 &  61 :  open  :    -0.260312
  64 &  59 :  open  :    -0.256884
  64 &  57 :  open  :    -0.242636
  63 &  60 :  open  :    -0.237367
  64 &  56 :  open  :    -0.233791
  63 &  59 :  open  :    -0.223926
  64 &  58 :  open  :    -0.223795
  63 &  57 :  open  :    -0.209678
  64 &  55 :  open  :    -0.203693

  Root           Eigenvalue       Energy Change        Residual
-------------------------------------------------------------------
Iteration:    0   Subspace Size:   15
Root: 1:        -0.35340221        -0.35340221         0.02524498  
Root: 2:        -0.31259123        -0.31259123         0.02214608  
Root: 3:        -0.28246786        -0.28246786         0.02566769  
Root: 4:        -0.24652883        -0.24652883         0.02533293  

Iteration:    1   Subspace Size:   19
Root: 1:        -0.35470203        -0.00129982         0.00372544  
Root: 2:        -0.31409319        -0.00150196         0.00328115  
Root: 3:        -0.28430643        -0.00183857         0.00639505  
Root: 4:        -0.24811005        -0.00158123         0.00859304  

Iteration:    2   Subspace Size:   23
Root: 1:        -0.35473037        -0.00002834         0.00048745  
Root: 2:        -0.31412197        -0.00002878         0.00035122  
Root: 3:        -0.28441522        -0.00010879         0.00101491  
Root: 4:        -0.24828468        -0.00017463         0.00345902  

Iteration:    3   Subspace Size:   27
Root: 1:        -0.35473082        -0.00000045         0.00007451  
Root: 2:        -0.31412230        -0.00000033         0.00004559  
Root: 3:        -0.28441803        -0.00000281         0.00016246  
Root: 4:        -0.24831091        -0.00002623         0.00093799  

Iteration:    4   Subspace Size:   31
Root: 1:        -0.35473083        -0.00000001         0.00000951  
Root: 2:        -0.31412231        -0.00000000         0.00000633  
Root: 3:        -0.28441809        -0.00000006         0.00003008  
Root: 4:        -0.24831290        -0.00000198         0.00020063  

Iteration:    5   Subspace Size:   35
Root: 1:        -0.35473083        -0.00000000         0.00000127  
Root: 2:        -0.31412231        -0.00000000         0.00000094  Converged
Root: 3:        -0.28441809        -0.00000000         0.00000479  
Root: 4:        -0.24831299        -0.00000009         0.00004798  

Iteration:    6   Subspace Size:   38
Root: 1:        -0.35473083        -0.00000000         0.00000017  Converged
Root: 2:        -0.31412231        -0.00000000         0.00000087  Converged
Root: 3:        -0.28441809        -0.00000000         0.00000084  Converged
Root: 4:        -0.24831300        -0.00000001         0.00000886  

Iteration:    7   Subspace Size:   39
Root: 1:        -0.35473083        -0.00000000         0.00000017  Converged
Root: 2:        -0.31412231        -0.00000000         0.00000087  Converged
Root: 3:        -0.28441809        -0.00000000         0.00000083  Converged
Root: 4:        -0.24831300        -0.00000000         0.00000161  

Iteration:    8   Subspace Size:   40
Root: 1:        -0.35473083         0.00000000         0.00000017  Converged
Root: 2:        -0.31412231        -0.00000000         0.00000087  Converged
Root: 3:        -0.28441809        -0.00000000         0.00000083  Converged
Root: 4:        -0.24831300        -0.00000000         0.00000032  Converged

 in gcp call
 n=          31
 coors(1) =   -9.61547213236212       -1.17278120255771     
  0.125165414980357     
 coors(2) =   -9.38616522788153       0.821047781861490     
   1.78131625584844     
 elements:            7           6
 gcp_e =   0.000000000000000E+000
 echo:  F
 pbc:  F
 method =pbeh3c              
Davidson converged in 8 iterations
40 sigma vectors were formed

Building Xtilde...

Building Z-vector RHS...

 Generating 2nd functional diffs
Solving CPSCF equations
Using DIIS solver

 Iter         Residual      
------  --------------------
    1      3.817540171892
    2      6.703552723264
    3      0.397625234976
    4      0.047460113723
    5      0.012560939815
    6      0.006505119062
    7      0.002209487845
    8      0.001043837933
    9      0.000347542149
   10      0.000131511061
   11      0.000045029699
   12      0.000024768287
   13      0.000008297336
   14      0.000003639427
   15      0.000002067836
   16      0.000000841999

CPSCF converged

Building X...

Computing grad Generating 2nd functional diffs
 Generating 2nd functional diffs
  Root   Mult.   Total Energy (a.u.)   Ex. Energy (a.u.)     Ex. Energy (eV)     Ex. Energy (nm)        Osc. (a.u.)  
-------------------------------------------------------------------------------------------------------------------
     1  singlet       -779.17717790
     2  triplet       -779.13854320          0.03863470          1.05130357       1179.33795461          0.00000000
     3  singlet       -779.13615081          0.04102709          1.11640384       1110.56784695          0.00044136
     4  triplet       -779.09793468          0.07924322          2.15631736        574.98132269          0.00000000
     5  triplet       -779.06823047          0.10894743          2.96461003        418.21426583          0.00000000
     6  singlet       -779.06711451          0.11006339          2.99497685        413.97388701          0.01380834
     7  singlet       -779.05728049          0.11989741          3.26257407        380.01963489          1.42761614
     8  triplet       -779.03212537          0.14505253          3.94707956        314.11634557          0.00000000

Singlet  1: Largest CI coefficients:
  64  &  64 : closed :   0.990480

Triplet  2: Largest CI coefficients:
  63  &  64 :  open  :   0.703526
  64  &  63 :  open  :  -0.703526

Singlet  3: Largest CI coefficients:
  63  &  64 :  open  :  -0.702703
  64  &  63 :  open  :  -0.702703

Triplet  4: Largest CI coefficients:
  62  &  64 :  open  :   0.702780
  64  &  62 :  open  :  -0.702780

Triplet  5: Largest CI coefficients:
  61  &  64 :  open  :  -0.683684
  64  &  61 :  open  :   0.683684
  61  &  62 :  open  :   0.158329
  62  &  61 :  open  :  -0.158329

Singlet  6: Largest CI coefficients:
  61  &  64 :  open  :  -0.671655
  64  &  61 :  open  :  -0.671655
  61  &  62 :  open  :   0.169545
  62  &  61 :  open  :   0.169545
  62  &  64 :  open  :  -0.109771
  64  &  62 :  open  :  -0.109771

Singlet  7: Largest CI coefficients:
  62  &  64 :  open  :  -0.688065
  64  &  62 :  open  :  -0.688065
  61  &  64 :  open  :   0.108575
  64  &  61 :  open  :   0.108575

Triplet  8: Largest CI coefficients:
  61  &  63 :  open  :  -0.648908
  63  &  61 :  open  :   0.648908
  62  &  63 :  open  :  -0.272258
  63  &  62 :  open  :   0.272258

Singlet state dipole moments:

  Root       Dx         Dy         Dz         |D|  (Debye)
------------------------------------------------------------
     1    -9.9499     0.2739     0.2381     9.9565
     2    -9.8017     2.7734     2.4841    10.4850
[truncated: 4,566 more chars]
