# Supplementary material for: Photovermellogens: Minimalistic Pyridinium-Based Acylhydrazones with Photoswitchable Basicity for Operation in Aqueous Media
Source: J Org Chem. 2026 May 4;91(19):6559–65. doi: 10.1021/acs.joc.5c02962 (PMC13185115; doi:10.1021/acs.joc.5c02962)
Supplement: Supplementary file 3 [file jo5c02962_si_003.zip › meci/pa/refJ.xyz]

31
-7.7175336368646754e+02 frame 18   xyz file generated by TeraChem
     N    -4.8734464890   -0.6622174531    0.0266553425
     C    -4.4186366568   -0.8524363487    1.3064246507
     C    -3.2136819986   -0.4158119548    1.7094737457
     C    -2.3428989497    0.2654901379    0.7954438631
     C    -2.8532023175    0.4558042285   -0.5385582264
     C    -4.0709628244   -0.0107397666   -0.8678009625
     H    -5.0913962804   -1.3789063954    1.9698635801
     H    -2.8829800447   -0.5939487723    2.7225096813
     N    -1.1455921868    0.6000725076    1.1939786301
     H    -2.2501001265    0.9656940553   -1.2742081163
     H    -4.4776184955    0.1062290096   -1.8633596481
     C    -6.1566664660   -1.2062062074   -0.3669347699
     H    -6.9366539447   -0.8942627865    0.3265065220
     H    -6.4208723173   -0.8429136997   -1.3568805311
     H    -6.1340237986   -2.2960703626   -0.3979052358
     N    -0.4277657063    1.2815193917    0.3660492312
     C     0.9223346403    1.1959317184    0.4290930626
     C     1.5383677940   -0.0113851642    0.4384095472
     H     1.4821524472    2.1168801736    0.3098809621
     O     0.8048327986   -1.0737825084    0.2959790418
     C     2.9859050095   -0.2221154826    0.4995944579
     C     3.8227372579    0.7315247669    1.0749283508
     C     5.1970308271    0.5458089271    1.0779603906
     C     5.7462794278   -0.6028682987    0.5333066664
     C     4.9180015332   -1.5683954730   -0.0160705884
     C     3.5439667844   -1.3764597862   -0.0401535888
     H     3.3982037313    1.6087786351    1.5445544029
     H     5.8383731250    1.2940610491    1.5256670760
     H     6.8192370366   -0.7476454268    0.5412238702
     H     5.3412261750   -2.4715424046   -0.4363395044
     H     2.9098900067   -2.1248878871   -0.4936904043
