# Supplementary material for: Photovermellogens: Minimalistic Pyridinium-Based Acylhydrazones with Photoswitchable Basicity for Operation in Aqueous Media
Source: J Org Chem. 2026 May 4;91(19):6559–65. doi: 10.1021/acs.joc.5c02962 (PMC13185115; doi:10.1021/acs.joc.5c02962)
Supplement: Supplementary file 3 [file jo5c02962_si_003.zip › meci/pa/s1s2/0.out]

| Startfile from command line: tc.inp


|       ***********************************************************
|       *                 TeraChem v1.9-2023.07-dev               *
|       *                   Development Version                   *
|       *           Chemistry at the Speed of Graphics!           *
|       ***********************************************************
|       * This program may only be used in connection with        *
|       * a valid license from PetaChem, LLC. Use of this program *
|       * or results thereof indicates acceptance of all terms    *
|       * and conditions stated in the license and that a valid   *
|       * license agreement between the user and PetaChem, LLC    *
|       * exists. PetaChem, LLC does not warrant the correctness  *
|       * of results or their suitability for any purpose.        *
|       * Please email bugs, suggestions, and comments to         *
|       *                  help@petachem.com                      *
|       *                                                         *
|       ***********************************************************


|       ***********************************************************
|       *  Compiled by pisteinbach  Thu 27 Mar 2025 01:00:35 PM CET  *
|       *  Supported architecture SMs: 89 86 75                   *
|       *  Build cuda_11.8.r11.8/compiler.31833905_0              *
|       *  Git Version: d77d3eebd7eb45d4c3711b706ca3c5694cd0c5a9  *
|       ***********************************************************


| Job started   Wed Oct  1 22:20:54 2025
| On hpz102 (available memory: 28299 MB)

| ######################################### RUNTIME INFO ##########################################
| terachem  tc.inp 

|  NVRM version: NVIDIA UNIX x86_64 Kernel Module  530.30.02  Wed Feb 22 04:11:39 UTC 2023
|  GCC version:  gcc version 9.4.0 (Ubuntu 9.4.0-1ubuntu1~20.04.1) 

|  	linux-vdso.so.1 (0x00007ffc5198b000)
|  	libdftd4.so.3 => /mnt/group-bin/dftd4/3.5.0/lib/x86_64-linux-gnu/libdftd4.so.3 (0x0000146c12d7f000)
|  	libm.so.6 => /lib/x86_64-linux-gnu/libm.so.6 (0x0000146c12c1d000)
|  	libthcbox.so.1 => /mnt/group-bin/terachem/dev-03-2025/lib/libthcbox.so.1 (0x0000146c1174f000)
|  	libnvToolsExt.so.1 => /mnt/group-lib/nvidia-hpc-sdk/Linux_x86_64/24.7/cuda/11.8/lib64/libnvToolsExt.so.1 (0x0000146c11545000)
|  	libgpubox.so.1 => /mnt/group-bin/terachem/dev-03-2025/lib/libgpubox.so.1 (0x0000146c1152c000)
|  	libcpubox.so.1 => /mnt/group-bin/terachem/dev-03-2025/lib/libcpubox.so.1 (0x0000146c11526000)
|  	libtensorbox.so.1 => /mnt/group-bin/terachem/dev-03-2025/lib/libtensorbox.so.1 (0x0000146c11507000)
|  	libiobox.so.1 => /mnt/group-bin/terachem/dev-03-2025/lib/libiobox.so.1 (0x0000146c114ef000)
|  	libintbox.so.1 => /mnt/group-bin/terachem/dev-03-2025/lib/libintbox.so.1 (0x0000146bd5f88000)
|  	libatmx2cbox.so.1 => /mnt/group-bin/terachem/dev-03-2025/lib/libatmx2cbox.so.1 (0x0000146bd5eb1000)
|  	libperiodicbox.so.1 => /mnt/group-bin/terachem/dev-03-2025/lib/libperiodicbox.so.1 (0x0000146bc425f000)
|  	libsqmbox.so.1 => /mnt/group-bin/terachem/dev-03-2025/lib/libsqmbox.so.1 (0x0000146bc3efb000)
|  	libgridbox.so.1 => /mnt/group-bin/terachem/dev-03-2025/lib/libgridbox.so.1 (0x0000146bc26f5000)
|  	libdftbox.so.1 => /mnt/group-bin/terachem/dev-03-2025/lib/libdftbox.so.1 (0x0000146bc2605000)
|  	libcibox.so.1 => /mnt/group-bin/terachem/dev-03-2025/lib/libcibox.so.1 (0x0000146bc21b8000)
|  	libccbox.so.1 => /mnt/group-bin/terachem/dev-03-2025/lib/libccbox.so.1 (0x0000146bc1e77000)
|  	libsimbox.so.1 => /mnt/group-bin/terachem/dev-03-2025/lib/libsimbox.so.1 (0x0000146bc1e51000)
|  	liboptbox.so.1 => /mnt/group-bin/terachem/dev-03-2025/lib/liboptbox.so.1 (0x0000146bc1e17000)
|  	libssl.so.1.1 => /lib/x86_64-linux-gnu/libssl.so.1.1 (0x0000146bc1d84000)
|  	libcrypto.so.1.1 => /lib/x86_64-linux-gnu/libcrypto.so.1.1 (0x0000146bc1aab000)
|  	libifcore.so.5 => /mnt/group-lib/intel_oneAPI/compiler/2024.0/lib/libifcore.so.5 (0x0000146bc196b000)
|  	libcuda.so.1 => /lib/x86_64-linux-gnu/libcuda.so.1 (0x0000146bbfc82000)
|  	libcudart.so.11.0 => /mnt/group-bin/terachem/dev-03-2025/lib/libcudart.so.11.0 (0x0000146bbf9db000)
|  	libcublas.so.11 => /mnt/group-bin/terachem/dev-03-2025/lib/libcublas.so.11 (0x0000146bb9d7d000)
|  	libcufft.so.10 => /mnt/group-bin/terachem/dev-03-2025/lib/libcufft.so.10 (0x0000146ba8ea2000)
|  	libcusparse.so.11 => /mnt/group-bin/terachem/dev-03-2025/lib/libcusparse.so.11 (0x0000146b981a8000)
|  	libcusolver.so.11 => /mnt/group-bin/terachem/dev-03-2025/lib/libcusolver.so.11 (0x0000146b85ef0000)
|  	libiomp5.so => /mnt/group-lib/intel_oneAPI/compiler/2024.0/lib/libiomp5.so (0x0000146b85aa9000)
|  	libdl.so.2 => /lib/x86_64-linux-gnu/libdl.so.2 (0x0000146b85aa3000)
|  	libpthread.so.0 => /lib/x86_64-linux-gnu/libpthread.so.0 (0x0000146b85a80000)
|  	libstdc++.so.6 => /lib/x86_64-linux-gnu/libstdc++.so.6 (0x0000146b8589e000)
|  	libcilkrts.so.5 => /mnt/group-bin/terachem/dev-03-2025/lib/libcilkrts.so.5 (0x0000146b8565f000)
|  	libgcc_s.so.1 => /lib/x86_64-linux-gnu/libgcc_s.so.1 (0x0000146b85644000)
|  	libc.so.6 => /lib/x86_64-linux-gnu/libc.so.6 (0x0000146b85452000)
|  	/lib64/ld-linux-x86-64.so.2 (0x0000146c12e59000)
|  	libmkl_intel_ilp64.so.2 => /mnt/group-lib/intel_oneAPI/mkl/2023.2.0/lib/intel64/libmkl_intel_ilp64.so.2 (0x0000146b842c5000)
|  	libmkl_intel_thread.so.2 => /mnt/group-lib/intel_oneAPI/mkl/2023.2.0/lib/intel64/libmkl_intel_thread.so.2 (0x0000146b80c99000)
|  	libmkl_core.so.2 => /mnt/group-lib/intel_oneAPI/mkl/2023.2.0/lib/intel64/libmkl_core.so.2 (0x0000146b7c921000)
|  	libimf.so => /mnt/group-lib/intel_oneAPI/compiler/2024.0/lib/libimf.so (0x0000146b7c501000)
|  	libsvml.so => /mnt/group-lib/intel_oneAPI/compiler/2024.0/lib/libsvml.so (0x0000146b7aecd000)
|  	libirng.so => /mnt/group-lib/intel_oneAPI/compiler/2024.0/lib/libirng.so (0x0000146b7add3000)
|  	libintlc.so.5 => /mnt/group-lib/intel_oneAPI/compiler/2024.0/lib/libintlc.so.5 (0x0000146b7ad72000)
|  	librt.so.1 => /lib/x86_64-linux-gnu/librt.so.1 (0x0000146b7ad68000)
|  	libcublasLt.so.11 => /mnt/group-lib/nvidia-hpc-sdk/Linux_x86_64/24.7/math_libs/11.8/lib64/libcublasLt.so.11 (0x0000146b567e0000)
| #################################################################################################

-----------------------------------
Processed Input file:
              coordinates coord.xyz
                 spinmult 1
                   charge 0
                   method 3c-pbeh
                    basis def2-msvp
                      fon yes
               fon_method constant
                   closed 0
                    hhtda yes
            hhtdasinglets 4
            hhtdatriplets 4
                cistarget 1
                  cismult 1
             cisnumstates 8
             cisguessvecs 15
                   cismax 300
               cismaxiter 500
               cisconvtol 1.0e-6
                  cphftol 1.0e-6
                 cphfiter 1000
           max_l_in_basis 2
           sphericalbasis yes
                    guess sad
                   purify no
                  dftgrid 3
                     xtol 1e-6
                 convthre 5e-5
                  threall 1e-14
                precision mixed
                     gpus 1
            min_tolerance 1e-4
          min_tolerance_e 1e-5
                    nstep 100
                nacstate1 1
                nacstate2 2
                      run conical
-----------------------------------
Jobname: coord
Scratch data will be generated
Scratch directory: ./scr.coord
| Random number seed: 679545426

XYZ coordinates coord.xyz
Molden File Output: ./scr.coord/coord.molden
Using basis set: def2-msvp
dmrgstart not found
Spin multiplicity: 1
DIIS will use up to 10 vectors.
Condition number limit for the DIIS overlap matrix is            0
WF convergence threshold: 5.00e-05
Using DIIS algorithm to converge WF
Maximum number of SCF iterations: 100
Incremental fock with rebuild every 8 iterations
Will switch to conventional Fock if diffuse functions are detected
X-matrix tolerance: 1.00e-06
PRECISION: MIXED
Single/Double precision threshold: 1.00e-05
TeraChem will select linear algebra engine
Using fractional orbital occupations
0 occupied orbitals will have integer occupation
0 occupied orbitals will have fractional occupation
kT is set to  0.250 a.u.
Density matrix guess purification turned off
DFT Functional requested: 3c-pbeh
Method: PBEh-3c composite method 
  PBEh exchange functional:              0.58 
  Hartree-Fock exact exchange:          0.42 
  PBEh correlation functional:           1.0  
Please find the citation for the method under https://doi.org/10.1063/1.4927476Please also cite the implementation paper: https://doi.org/10.1039/D3CP06086A Wavefunction: RESTRICTED

 DFT-D code reimplemented following the
 code by S.Grimme, University Bonn 
 based on DFTD3 V3.2 Rev 0         
 
Please cite DFT-D3 work done with this code as:
S. Grimme, J. Antony, S. Ehrlich and H. Krieg,
J. Chem. Phys. 132 (2010), 154104
If used with BJ-damping cite also
S. Grimme, S. Ehrlich and L. Goerigk,
J. Comput. Chem. 32 (2011), 1456-1465
For DFT-D2 the reference is
S. Grimme, J. Comput. Chem., 27 (2006), 1787-1799
BSSE Correction calculated using:
 ___________________________________________
                                            
|              **  g C P  **                |
|  a geometrical counterpoise correction    |
|             H.Kruse S.Grimme              |
|        Version 2.31                       |
|                                           |
 ___________________________________________ 

Please cite work done with this code as:
H. Kruse, S. Grimme J. Chem. Phys, 2012,136,154101
DOI: 10.1063/1.3700154 

DFT grid type: 3
Using a single DFT grid.
Ignoring all functions in basis set file with angular momentum > 2 
Initial guess generated from superposition of atomic densities generated with HF,
using spherically symmetric atomic densities and averaged alpha and beta spin densities.

********************************************
******* RUNNING GEOMETRY OPTMIZATION *******
********************************************

Geometry optimization parameters:
Max number of optimization cycles: 100
Convergence threshold (Max grad component): 1.00e-04
Convergence threshold (energy change): 1.00e-05
Maximum of RMSD change allowed between steps is 0.500000
using BFGS method
Optimization checkpoint file will be dumped every 10 cycles
Hessian updated: BFGS method
Initial Hessian is diagonal with a single one point finite difference
Atomic displacement in finite-difference Hessian (Bohr) 0.003000
Each step will be scaled by 1.00
Maximum step size in internal coordinates 0.50
Minimization SCF guess will be regenerated every 10 steps
Job started from scratch
SCF:   Initial guess is taken from previous step
CIS:   Initial guess is taken from previous step
Z-vec: Initial guess is taken from previous step
Starting TensorBox...
| TeraChem will select linear algebra engine
| Using cuSolver for matrix diagonalization

| using 1 out of 1 CUDA devices
|   Device 0: NVIDIA GeForce RTX 3070,  7973MB, CC 8.6 -- CPU THREAD 0
| -------------------------------------------------------------------
| CPU Memory Available: 3985.12 MegaWords 
| GPU Memory Available: 740.71 MegaWords 
| Maximum recommended basis set size: 10200 basis functions
|  (limited by GPU memory)
| -------------------------------------------------------------------
| Initialize GPUBox with 128 MW of memory


Basis set:       def2-msvp
Total atoms:     31
Total charge:    0
Total electrons: 126 (63-alpha, 63-beta)
Number electrons modeled by ECPs: 0
Total orbitals: 314 (Cartesian), 296 (spherical) 
Total AO shells: 152 (98 S-shells; 36 P-shells; 18 D-shells; 0 F-shells; 0 G-shells)
Spin multiplicity: 1
Nuclear repulsion energy (QM atoms): 1122.500990123024 a.u.


No optimization coordinates found in the configuration file
Determining the type of coordinates based on the number of individual fragments...
Analyzing structure...
Found 31 atoms, 32 bonds
Building HDLC residues...
Found 1 HDLC residues
done.
Optimization will be performed in DLC coordinates

Using neutral atomic charges and default spins and spin directions.
Number of unique atoms is: 4 
Atom #1 is unique. Calculating atomic density. 
Atom #2 is unique. Calculating atomic density. 
Atom #7 is unique. Calculating atomic density. 
Atom #20 is unique. Calculating atomic density. 
-------------------------------------------------------
0 additional frames found in coord.xyz
-------------------------------------------------------
***********************************************************************
**                                                                   **
**                              DL-FIND                              **
**                       Geometry Optimisation                       **
**               written by Johannes Kaestner, in 2006               **
**               Copyright:  STFC Daresbury Laboratory               **
**                           Revision:  406 $                        **
**                                                                   **
***********************************************************************
Residue member list:
    0 :     1    1    1    1    1    1    1    1    1    1
   10 :     1    1    1    1    1    1    1    1    1    1
   20 :     1    1    1    1    1    1    1    1    1    1
   30 :     1

Generating new HDLC for    1 residues

Located a new residue for HDLC
   Residue number is    1
   Number of atoms it contains    31
   Atoms:      1     2     3     4     5     6     7     8     9    10
   Atoms:     11    12    13    14    15    16    17    18    19    20
   Atoms:     21    22    23    24    25    26    27    28    29    30
   Atoms:     31
   Generating HDLC for residue    1
       Dot-product about     1 is   0.99860678
       System near planar - making improper
       Dot-product about     2 is   0.99999619
       System near planar - making improper
       Dot-product about     3 is   0.99998726
       System near planar - making improper
       Dot-product about     4 is   0.99856343
       System near planar - making improper
       Dot-product about     5 is   0.99987951
       System near planar - making improper
       Dot-product about     6 is   0.99999375
       System near planar - making improper
       Dot-product about    12 is   0.01104840
       Dot-product about    17 is   0.99313407
       System near planar - making improper
       Dot-product about    18 is   0.99961023
       System near planar - making improper
       Dot-product about    21 is   0.99924653
       System near planar - making improper
       Dot-product about    22 is   0.99947057
       System near planar - making improper
       Dot-product about    23 is   0.99996628
       System near planar - making improper
       Dot-product about    24 is   0.99995443
       System near planar - making improper
       Dot-product about    25 is   0.99999788
       System near planar - making improper
       Dot-product about    26 is   0.99999671
       System near planar - making improper

     The system has    87 degrees of freedom, and    87 non-zero eigenvalues

 call dlf_formstep_init...
 allocate hessian of size:           89
 allocate evals and evecs
 needhessian =  T

DL-FIND Report:
===============
Conical intersection algorithm: Lagrange-Newton
Lagrange-Newton threshold t1 ...................  1.000E-04
Lagrange-Newton threshold t2 ...................  1.000E+00
Lower electronic state .........................          1
Upper electronic state .........................          2
Optimisation algorithm: Lagrange-Newton
Initial Hessian by diagonal one-point finite difference
Hessian update mechanism: BFGS
Maximum Number of Hessian updates before recalc.         50
Finite difference for Hessian calculation ......  3.000E-03
No eigenmodes are considered soft
Minimum step size for Hessian update ...........  1.000E-05
 
Step length: simple scaled
Maximum step length ............................  5.000E-01
Scaling step by ................................  1.000E+00
 
Coordinate system: Delocalised internal coordinates (DLC)
 
Number of atoms ................................         31
Number of input geometries .....................          2
Variables to be optimised ......................         89
Restart information is written every ...........         10 steps
This run has not been restarted.
Maximum number of steps ........................        100
Maximum number of energy evaluations ...........     100000
 
 in gcp call
 n=          31
 coors(1) =   -9.91961188004823      -0.907826091182714     
  0.172926458514674     
 coors(2) =   -9.33660263186127       0.775639890879221     
   2.02742024283480     
 elements:            7           6
 gcp_e =    1.00000000000000     
 echo:  F
 pbc:  F
 method =pbeh3c              
Using neutral atomic charges and default spins and spin directions.
Number of unique atoms is: 4 
Atom #1 is unique. Calculating atomic density. 
Atom #2 is unique. Calculating atomic density. 
Atom #7 is unique. Calculating atomic density. 
Atom #20 is unique. Calculating atomic density. 
DFTD Energy:    -0.0200540 hartree
gCP Energy:     0.0495135 hartree
| Total AOs: 314    Total MOs: 296
Setting up the DFT grid...
| time to set the grid = 0.08 s
DFT grid points: 357492 (11532 points/atom)

                      *** Start SCF Iterations ***

 Iter     DIIS Error       Energy change      Electrons        XC Energy           Energy        Time(s)
----------------------------------------------------------------------------------------------------------
Initial temperature is 0.250000
| Skip purify step
|    1     0.0000000000   +1122.5304496004     0.0000000000     0.0000000000    1122.5304496004     0.87  
|    2     1.5838432185   -1679.7760311565   125.9999983174   -81.3934079939    -557.2455815561     1.96  
|    3     1.5838432185      +0.0000000000   125.9999983174   -81.3934079939    -557.2455815561     1.35  
Factorization (dgetrf) failed -- Calling SolveSingular, dgetrf error code: 3
|    4     1.5838432185      -0.0000000000   125.9999983174   -81.3934079939    -557.2455815561     1.39  
Factorization (dgetrf) failed -- Calling SolveSingular, dgetrf error code: 4
|    5     1.5838432185      +0.0000000000   125.9999983174   -81.3934079939    -557.2455815561     1.41  
Factorization (dgetrf) failed -- Calling SolveSingular, dgetrf error code: 5
|    6     1.5838432185      -0.0000000000   125.9999983174   -81.3934079939    -557.2455815561     1.41  
Factorization (dgetrf) failed -- Calling SolveSingular, dgetrf error code: 6
|    7     1.5838432185      +0.0000000000   125.9999983174   -81.3934079939    -557.2455815561     1.38  
Factorization (dgetrf) failed -- Calling SolveSingular, dgetrf error code: 7
|    8     1.5838432185      -0.0000000000   125.9999983174   -81.3934079939    -557.2455815561     1.39  
Factorization (dgetrf) failed -- Calling SolveSingular, dgetrf error code: 8
|    9     1.5838432185      +0.0000000000   125.9999983174   -81.3934079939    -557.2455815561     1.94  
Factorization (dgetrf) failed -- Calling SolveSingular, dgetrf error code: 9
|   10     1.5838432185      -0.0000000000   125.9999983174   -81.3934079939    -557.2455815561     1.38  
Factorization (dgetrf) failed -- Calling SolveSingular, dgetrf error code: 10
|   11     1.5838432185      +0.0000000000   125.9999983174   -81.3934079939    -557.2455815561     1.39  
Factorization (dgetrf) failed -- Calling SolveSingular, dgetrf error code: 11
|   12     2.0013219448    +441.3582229062   126.0000518172   -68.7181295915    -115.8873586499     1.99  
|   13     1.7874258416    -197.6794322507   125.9998676506   -67.2998995106    -313.5667909006     1.97  
|   14     1.2943489497     -56.4614904236   126.0000622554   -69.3066017850    -370.0282813241     2.00  
|   15     1.2202406617    -106.1407098876   125.9999959224   -67.0848737253    -476.1689912118     2.00  
|   16     1.2074572995    -170.8693093357   126.0000923525   -63.3890307569    -647.0383005475     2.19  
|   17     2.6481170817    +282.3422368764   126.0000717489   -65.1080129689    -364.6960636712     2.22  
|   18     1.2481592828    -213.8462265522   126.0000831132   -64.4088481706    -578.5422902233     2.21  
|   19     0.6423330753    -137.9356941107   126.0000685204   -62.5858180061    -716.4779843341     2.04  
|   20     1.1100025220     +83.3591887850   126.0000225416   -66.6279962774    -633.1187955491     2.11  
|   21     0.3360580008    -133.8415814310   125.9999959683   -64.5796000604    -766.9603769801     1.91  
|   22     0.2733451395      -1.6636459186   125.9999944219   -63.7860927952    -768.6240228987     1.86  
|   23     0.1066861429      -2.7546539617   125.9999924509   -63.7188131126    -771.3786768604     1.85  
|   24     0.0419953295      -0.2629393765   125.9999922945   -63.8393949553    -771.6416162369     1.81  
|   25     0.0281349566      -0.0777972191   125.9999927456   -63.7818796011    -771.7194134560     1.87  
|   26     0.0132351536      -0.0238578829   125.9999928199   -63.7873081429    -771.7432713390     1.71  
|   27     0.0058180933      -0.0067167538   125.9999927280   -63.8136793299    -771.7499880928     1.68  
|   28     0.0021336646      -0.0007861878   125.9999926901   -63.8022155760    -771.7507742806     1.64  
|   29     0.0009489300      -0.0001042899   125.9999926622   -63.8000592996    -771.7508785706     1.60  
|   30     0.0002654154      -0.0000363303   125.9999926566   -63.8015250726    -771.7509149008     1.57  
|   31     0.0001244417      -0.0000038918   125.9999926527   -63.8015856422    -771.7509187926     1.54  
|   32     0.0000311014      -0.0000009437   125.9999926537   -63.8014499328    -771.7509197363     1.51  
----------------------------------------------------------------------------------------------------------
FINAL ENERGY: -771.7509197363 a.u.
Fractional Occupation Entropy: 0.0000000000
Mermin Free Energy:            -771.7509197363
DISPERSION CONTRIBUTION TO ENERGY: -0.0200540074 a.u.
GCP BSSE CORRECTION: 0.0495134848 a.u.
HOMO-LUMO GAP: 1.947 eV
CENTER OF MASS: {-0.018452, -0.315409, 0.356196} ANGS
DIPOLE MOMENT: {-5.141494, 1.893893, 0.558572} (|D| = 5.507613) DEBYE
Writing out molden info

Running Mulliken population analysis...


  Restricted hh-TDA Parameters
--------------------------------------------
Number of occupied orbitals:            64
Number of virtual orbitals:            232
Number of molecular orbitals:          296
Number of basis functions:             314
Multiplicity of target state:      singlet

 Generating 2nd functional diffs
Reference energy:             -778.8032020539
Number of electrons:           127.9999925373
XC energy:                     -65.1145024948

      Davidson Diagonalization Parameters
-----------------------------------------------
Number of roots to find:                    4
Number of guess vectors:                   15
Maximum subspace size:                    300
Number of vectors to save:                  4
Collapse vectors per root:                  2
Number of CSFs:                          2080
Maximum Davidson iterations:              500
Residual convergence:                 1.0e-06
Orthogonality tolerance:              1.0e-12
Use incremental sigma vectors:             No

Davidson memory usage:  12.89 MB

Guess Vectors:
  64 &  64 : closed :    -0.463683
  64 &  63 :  open  :    -0.410765
  64 &  62 :  open  :    -0.361377
  63 &  63 : closed :    -0.357847
  64 &  61 :  open  :    -0.352338
  63 &  62 :  open  :    -0.308459
  63 &  61 :  open  :    -0.299419
  64 &  60 :  open  :    -0.267418
  62 &  62 : closed :    -0.259071
  64 &  58 :  open  :    -0.252616
  62 &  61 :  open  :    -0.250031
  61 &  61 : closed :    -0.240992
  64 &  57 :  open  :    -0.223727
  64 &  56 :  open  :    -0.223047
  64 &  59 :  open  :    -0.222959

  Root           Eigenvalue       Energy Change        Residual
-------------------------------------------------------------------
Iteration:    0   Subspace Size:   15
Root: 1:        -0.38138300        -0.38138300         0.03491897  
Root: 2:        -0.31941130        -0.31941130         0.03330092  
Root: 3:        -0.27123449        -0.27123449         0.03022481  
Root: 4:        -0.25297907        -0.25297907         0.04722709  

Iteration:    1   Subspace Size:   19
Root: 1:        -0.38333488        -0.00195188         0.00461037  
Root: 2:        -0.32218052        -0.00276922         0.00654163  
Root: 3:        -0.27372996        -0.00249546         0.00810810  
Root: 4:        -0.25806982        -0.00509075         0.01330664  

Iteration:    2   Subspace Size:   23
Root: 1:        -0.38337401        -0.00003912         0.00081685  
Root: 2:        -0.32226164        -0.00008111         0.00118991  
Root: 3:        -0.27389935        -0.00016940         0.00150949  
Root: 4:        -0.25848843        -0.00041861         0.00382546  

Iteration:    3   Subspace Size:   27
Root: 1:        -0.38337518        -0.00000117         0.00010846  
Root: 2:        -0.32226457        -0.00000294         0.00018483  
Root: 3:        -0.27390484        -0.00000549         0.00056145  
Root: 4:        -0.25851748        -0.00002906         0.00086237  

Iteration:    4   Subspace Size:   31
Root: 1:        -0.38337520        -0.00000002         0.00001730  
Root: 2:        -0.32226463        -0.00000006         0.00004026  
Root: 3:        -0.27390562        -0.00000078         0.00012015  
Root: 4:        -0.25851897        -0.00000149         0.00020956  

Iteration:    5   Subspace Size:   35
Root: 1:        -0.38337520        -0.00000000         0.00000265  
Root: 2:        -0.32226463        -0.00000000         0.00000675  
Root: 3:        -0.27390565        -0.00000003         0.00002542  
Root: 4:        -0.25851906        -0.00000009         0.00004124  

Iteration:    6   Subspace Size:   39
Root: 1:        -0.38337520        -0.00000000         0.00000038  Converged
Root: 2:        -0.32226463        -0.00000000         0.00000116  
Root: 3:        -0.27390565        -0.00000000         0.00000476  
Root: 4:        -0.25851907        -0.00000000         0.00000777  

Iteration:    7   Subspace Size:   42
Root: 1:        -0.38337520        -0.00000000         0.00000028  Converged
Root: 2:        -0.32226463        -0.00000000         0.00000018  Converged
Root: 3:        -0.27390565        -0.00000000         0.00000093  Converged
Root: 4:        -0.25851907        -0.00000000         0.00000168  

Iteration:    8   Subspace Size:   43
Root: 1:        -0.38337520        -0.00000000         0.00000028  Converged
Root: 2:        -0.32226463        -0.00000000         0.00000017  Converged
Root: 3:        -0.27390565        -0.00000000         0.00000091  Converged
Root: 4:        -0.25851907        -0.00000000         0.00000038  Converged

Davidson converged in 8 iterations
43 sigma vectors were formed

      Davidson Diagonalization Parameters
-----------------------------------------------
Number of roots to find:                    4
Number of guess vectors:                   15
Maximum subspace size:                    300
Number of vectors to save:                  4
Collapse vectors per root:                  2
Number of CSFs:                          2016
Maximum Davidson iterations:              500
Residual convergence:                 1.0e-06
Orthogonality tolerance:              1.0e-12
Use incremental sigma vectors:             No

Davidson memory usage:  12.58 MB

Guess Vectors:
  64 &  63 :  open  :    -0.410765
  64 &  62 :  open  :    -0.361377
  64 &  61 :  open  :    -0.352338
  63 &  62 :  open  :    -0.308459
  63 &  61 :  open  :    -0.299419
  64 &  60 :  open  :    -0.267418
  64 &  58 :  open  :    -0.252616
  62 &  61 :  open  :    -0.250031
  64 &  57 :  open  :    -0.223727
  64 &  56 :  open  :    -0.223047
  64 &  59 :  open  :    -0.222959
  63 &  60 :  open  :    -0.214500
  63 &  58 :  open  :    -0.199697
  64 &  55 :  open  :    -0.198723
  64 &  54 :  open  :    -0.179047

  Root           Eigenvalue       Energy Change        Residual
-------------------------------------------------------------------
Iteration:    0   Subspace Size:   15
Root: 1:        -0.32888335        -0.32888335         0.02306985  
Root: 2:        -0.29355812        -0.29355812         0.02334485  
Root: 3:        -0.27264623        -0.27264623         0.02777087  
Root: 4:        -0.22631974        -0.22631974         0.02567512  

Iteration:    1   Subspace Size:   19
Root: 1:        -0.33002104        -0.00113769         0.00319702  
Root: 2:        -0.29520255        -0.00164443         0.00393408  
Root: 3:        -0.27487195        -0.00222572         0.00712284  
Root: 4:        -0.22820381        -0.00188407         0.00881096  

Iteration:    2   Subspace Size:   23
Root: 1:        -0.33004317        -0.00002214         0.00041777  
Root: 2:        -0.29523985        -0.00003730         0.00051943  
Root: 3:        -0.27501058        -0.00013863         0.00118186  
Root: 4:        -0.22837636        -0.00017255         0.00221576  

Iteration:    3   Subspace Size:   27
Root: 1:        -0.33004353        -0.00000035         0.00007130  
Root: 2:        -0.29524057        -0.00000072         0.00008332  
Root: 3:        -0.27501458        -0.00000400         0.00019626  
Root: 4:        -0.22838733        -0.00001097         0.00066230  

Iteration:    4   Subspace Size:   31
Root: 1:        -0.33004354        -0.00000001         0.00000842  
Root: 2:        -0.29524058        -0.00000002         0.00001180  
Root: 3:        -0.27501468        -0.00000010         0.00003605  
Root: 4:        -0.22838836        -0.00000103         0.00012746  

Iteration:    5   Subspace Size:   35
Root: 1:        -0.33004354        -0.00000000         0.00000117  
Root: 2:        -0.29524058        -0.00000000         0.00000168  
Root: 3:        -0.27501469        -0.00000000         0.00000532  
Root: 4:        -0.22838839        -0.00000003         0.00002345  

Iteration:    6   Subspace Size:   39
Root: 1:        -0.33004354        -0.00000000         0.00000015  Converged
Root: 2:        -0.29524058        -0.00000000         0.00000024  Converged
Root: 3:        -0.27501469        -0.00000000         0.00000084  Converged
Root: 4:        -0.22838839        -0.00000000         0.00000479  

Iteration:    7   Subspace Size:   40
Root: 1:        -0.33004354        -0.00000000         0.00000012  Converged
Root: 2:        -0.29524058        -0.00000000         0.00000023  Converged
Root: 3:        -0.27501469        -0.00000000         0.00000084  Converged
Root: 4:        -0.22838839        -0.00000000         0.00000086  Converged

Davidson converged in 7 iterations
40 sigma vectors were formed

  Root   Mult.   Total Energy (a.u.)   Ex. Energy (a.u.)     Ex. Energy (eV)     Ex. Energy (nm)        Osc. (a.u.)  
-------------------------------------------------------------------------------------------------------------------
     1  singlet       -779.18657725
     2  triplet       -779.13324559          0.05333166          1.45122815        854.33996547          0.00000000
     3  singlet       -779.12546669          0.06111056          1.66290279        745.58910963          0.06000225
     4  triplet       -779.09844264          0.08813461          2.39826447        516.97476284          0.00000000
     5  triplet       -779.07821674          0.10836051          2.94863910        420.47946999          0.00000000
     6  singlet       -779.07710770          0.10946955          2.97881749        416.21959458          0.00936590
     7  singlet       -779.06172112          0.12485613          3.39750763        364.92698270          1.60322383
     8  triplet       -779.03159045          0.15498681          4.21740491        293.98225558          0.00000000

Singlet  1: Largest CI coefficients:
  64  &  64 : closed :  -0.992570

Triplet  2: Largest CI coefficients:
  63  &  64 :  open  :   0.701965
  64  &  63 :  open  :  -0.701965

Singlet  3: Largest CI coefficients:
  63  &  64 :  open  :  -0.688026
  64  &  63 :  open  :  -0.688026
  62  &  64 :  open  :  -0.139851
  64  &  62 :  open  :  -0.139851

Triplet  4: Largest CI coefficients:
  62  &  64 :  open  :   0.701379
  64  &  62 :  open  :  -0.701379

Triplet  5: Largest CI coefficients:
  61  &  64 :  open  :   0.675089
  64  &  61 :  open  :  -0.675089
  61  &  62 :  open  :   0.159866
  62  &  61 :  open  :  -0.159866
  61  &  63 :  open  :  -0.113582
  63  &  61 :  open  :   0.113582

Singlet  6: Largest CI coefficients:
  61  &  64 :  open  :  -0.656520
  64  &  61 :  open  :  -0.656520
  61  &  62 :  open  :  -0.170446
  62  &  61 :  open  :  -0.170446
  62  &  64 :  open  :   0.130986
  64  &  62 :  open  :   0.130986
  61  &  63 :  open  :   0.119802
  63  &  61 :  open  :   0.119802

Singlet  7: Largest CI coefficients:
  62  &  64 :  open  :  -0.670419
  64  &  62 :  open  :  -0.670419
  61  &  64 :  open  :  -0.137041
  64  &  61 :  open  :  -0.137041
  63  &  64 :  open  :   0.135298
  64  &  63 :  open  :   0.135298

Triplet  8: Largest CI coefficients:
  61  &  63 :  open  :   0.672854
  63  &  61 :  open  :  -0.672854
  62  &  63 :  open  :  -0.137286
  63  &  62 :  open  :   0.137286
  61  &  62 :  open  :   0.128827
  62  &  61 :  open  :  -0.128827

Singlet state dipole moments:

  Root       Dx         Dy         Dz         |D|  (Debye)
------------------------------------------------------------
     1    -9.3255     1.2012     0.1223     9.4034
     2   -10.9095     2.7467     2.0606    11.4371
     3    -3.4444    -3.0110    -3.0658     5.5072
     4   -12.7469     1.9063     1.0974    12.9353

Triplet state dipole moments:

  Root       Dx         Dy         Dz         |D|  (Debye)
------------------------------------------------------------
     1   -11.4770     2.5687     1.7230    11.8865
     2   -11.2019     1.5344     0.9360    11.3452
     3    -3.1895    -3.0237    -3.0384     5.3430
     4     0.0870    -1.7438    -1.4132     2.2462

Transition dipole moments between singlet states:

    Transition       Tx         Ty         Tz         |T| (a.u.)
------------------------------------------------------------------
     1 ->    2     1.2099     0.0871    -0.0352     1.2136
     1 ->    3     0.3377    -0.0980    -0.0686     0.3582
     1 ->    4    -4.3747     0.3288     0.1209     4.3887
     2 ->    3    -0.0273     0.0793     0.0475     0.0964
     2 ->    4     0.2006     0.0813     0.1657     0.2726
     3 ->    4     0.4354    -0.2222    -0.1616     0.5149

Transition dipole moments between triplet states:

    Transition       Tx         Ty         Tz         |T| (a.u.)
------------------------------------------------------------------
     1 ->    2     0. in gcp call
 n=          31
 coors(1) =   -9.91961188004823      -0.907826091182714     
  0.172926458514674     
 coors(2) =   -9.33660263186127       0.775639890879221     
   2.02742024283480     
 elements:            7           6
 gcp_e =   0.000000000000000E+000
 echo:  F
 pbc:  F
 method =pbeh3c              
 in gcp call
 n=          31
 coors(1) =   -9.91961188004823      -0.907826091182714     
  0.172926458514674     
 coors(2) =   -9.33660263186127       0.775639890879221     
   2.02742024283480     
 elements:            7           6
 gcp_e =   0.000000000000000E+000
 echo:  F
 pbc:  F
 method =pbeh3c              
4335     0.2257     0.2742     0.5604
     1 ->    3     0.1568     0.0472     0.0374     0.1680
     1 ->    4    -0.1852     0.0867     0.0516     0.2109
     2 ->    3    -0.4202     0.2526     0.2426     0.5470
     2 ->    4    -0.3355     0.0318     0.0379     0.3392
     3 ->    4     1.0314     0.0301    -0.0575     1.0334

Magnetic transition dipole moments and rotational strengths:

 Transition      Lx         Ly         Lz       R(len)     R(vel) (a.u.)
------------------------------------------------------------------------
 1 ->    2    -0.2574    -0.0784     0.1693     0.3243    -0.0466
 1 ->    3     0.0463     0.3190     0.3512     0.0397    -0.0142
 1 ->    4     0.0533     0.6983    -0.5583     0.0710    -0.0300

Electric transition quadrupole moments (Cartesian):

 Transition      Qxy        Qxz        Qyz        Qxx        Qyy        Qzz       norm (a.u.)
----------------------------------------------------------------------------------------------
 1 ->    2    -0.2344    -0.1635     0.2163    -7.2188    -0.0885     0.0741     7.2286
 1 ->    3    -0.3713     0.1390     0.1597    -3.5230     0.2467     0.0332     3.5576
 1 ->    4     0.8374     1.2224    -0.4405    18.7652    -0.6805    -0.2344    18.8425


Building Xtilde...

Building Z-vector RHS...

 Generating 2nd functional diffs
Solving CPSCF equations
Using DIIS solver

 Iter         Residual      
------  --------------------
    1      3.939323260005
    2      7.360260283854
    3      0.413010600140
    4      0.049862195054
    5      0.015679202519
    6      0.007501659902
    7      0.003490813906
    8      0.001320575073
    9      0.000531376592
   10      0.000247909175
   11      0.000064154683
   12      0.000047363361
   13      0.000013845339
   14      0.000006540475
   15      0.000002941313
   16      0.000001210394
   17      0.000000473639

CPSCF converged

Building X...

Computing grad Generating 2nd functional diffs
 Generating 2nd functional diffs
Building Xtilde...

Building Z-vector RHS...

 Generating 2nd functional diffs
Solving CPSCF equations
Using DIIS solver

 Iter         Residual      
------  --------------------
    1      3.980969604928
    2      6.706855785817
    3      0.666518675471
    4      0.056719205224
    5      0.016404489052
    6      0.007335783283
    7      0.003887531362
    8      0.001191804054
    9      0.000461565610
   10      0.000211428257
   11      0.000053522680
   12      0.000035598236
   13      0.000013810723
   14      0.000006541641
   15      0.000003526897
   16      0.000001589619
   17      0.000001162926
   18      0.000000333414

CPSCF converged

Building X...

Computing grad Generating 2nd functional diffs
 Generating 2nd functional diffs
Building Xtilde...

Building Z-vector RHS...

 Generating 2nd functional diffs
Solving CPSCF equations
Using DIIS solver

 Iter         Residual      
------  --------------------
    1      0.205604590145
    2      0.333682894611
    3      0.019261296954
    4      0.001958756055
    5      0.001657317524
    6      0.000543418304
    7      0.000270410459
    8      0.000095862692
    9      0.000039522771
   10      0.000012724654
   11      0.000006220654
   12      0.000003019113
   13      0.000001395613
   14      0.000000679661

CPSCF converged

Building X...

 Generating 2nd functional diffs
 Generating 2nd functional diffs
Lower state energy:      -779.1254666886
Upper state energy:      -779.0771077041
Energy difference:          0.0483589845
 Energy calculation finished, energy:  0.000000000E+00

Converting Cartesians to HDLC

Converting Cartesians to HDLC

Converting Cartesians to HDLC
 in dlf_makehessian...
Testing convergence  in cycle    1
  Max grad  4.8359E-02 Target: 1.0000E-04 converged?   no
  RMS grad  1.0333E-02 Target: 6.6667E-05 converged?   no
Finite-difference calculation for a diagonal Hessian
Delta :   3.00E-03

Converting HDLC to Cartesians
 in gcp call
 n=          31
 coors(1) =   -9.90747585788230      -0.909421475129588     
  0.171058730546875     
 coors(2) =   -9.32764370331791       0.782359340000516     
   2.02573194094775     
 elements:            7           6
 gcp_e =    1.00000000000000     
 echo:  F
 pbc:  F
 method =pbeh3c              
DFTD Energy:    -0.0200654 hartree
gCP Energy:     0.0495197 hartree
| Total AOs: 314    Total MOs: 296
Setting up the DFT grid...
| time to set the grid = 0.08 s
DFT grid points: 357474 (11531 points/atom)

                      *** Start SCF Iterations ***

 Iter     DIIS Error       Energy change      Electrons        XC Energy           Energy        Time(s)
----------------------------------------------------------------------------------------------------------
Initial temperature is 0.250000
| Skip purify step
|    1     0.0305609729    -778.9597283016   126.0050208934   -64.4139108104    -778.9597283016     1.82  
|    2     0.0594845783      +7.3196321780   125.9999930122   -63.6634666872    -771.6400961236     1.76  
|    3     0.0184143335      -0.1034273408   125.9999927841   -63.7231708986    -771.7435234644     1.72  
|    4     0.0122486705      -0.0033097247   125.9999926452   -63.7555935562    -771.7468331891     1.65  
|    5     0.0099502004      -0.0031249945   125.9999926785   -63.7702117184    -771.7499581836     1.62  
|    6     0.0033574046      -0.0025578227   125.9999926119   -63.7895359343    -771.7525160064     1.64  
|    7     0.0010903584      -0.0003727448   125.9999925938   -63.7992360247    -771.7528887512     1.59  
|    8     0.0003705741      -0.0000451978   125.9999925901   -63.8033469678    -771.7529339490     1.54  
|    9     0.0001388800      -0.0000057270   125.9999925853   -63.8034884290    -771.7529396760     1.84  
|   10     0.0000644759      -0.0000009389   125.9999925836   -63.8035510525    -771.7529406149     1.48  
|   11     0.0000322444      -0.0000001728   125.9999925840   -63.8036823199    -771.7529407876     1.46  
----------------------------------------------------------------------------------------------------------
FINAL ENERGY: -771.7529407876 a.u.
Fractional Occupation Entropy: 0.0000000000
Mermin Free Energy:            -771.7529407876
DISPERSION CONTRIBUTION TO ENERGY: -0.0200653656 a.u.
GCP BSSE CORRECTION: 0.0495197232 a.u.
HOMO-LUMO GAP: 1.976 eV
CENTER OF MASS: {-0.019651, -0.314031, 0.357563} ANGS
DIPOLE MOMENT: {-5.018350, 1.864610, 0.536713} (|D| = 5.380397) DEBYE
Writing out molden info

Running Mulliken population analysis...


  Restricted hh-TDA Parameters
--------------------------------------------
Number of occupied orbitals:            64
Number of virtual orbitals:            232
Number of molecular orbitals:          296
Number of basis functions:             314
Multiplicity of target state:      singlet

 Generating 2nd functional diffs
Reference energy:             -778.8049205019
Number of electrons:           127.9999924663
XC energy:                     -65.1167815813

      Davidson Diagonalization Parameters
-----------------------------------------------
Number of roots to find:                    4
Number of guess vectors:                   15
Maximum subspace size:                    300
Number of vectors to save:                  4
Collapse vectors per root:                  2
Number of CSFs:                          2080
Maximum Davidson iterations:              500
Residual convergence:                 1.0e-06
Orthogonality tolerance:              1.0e-12
Use incremental sigma vectors:             No

Davidson memory usage:  12.89 MB

Guess Vectors:
  64 &  64 : closed :    -0.464185
  64 &  63 :  open  :    -0.410166
  64 &  62 :  open  :    -0.362101
  63 &  63 : closed :    -0.356147
  64 &  61 :  open  :    -0.352857
  63 &  62 :  open  :    -0.308081
  63 &  61 :  open  :    -0.298838
  64 &  60 :  open  :    -0.267430
  62 &  62 : closed :    -0.260016
  64 &  58 :  open  :    -0.253143
  62 &  61 :  open  :    -0.250773
  61 &  61 : closed :    -0.241529
  64 &  57 :  open  :    -0.224409
  64 &  59 :  open  :    -0.223355
  64 &  56 :  open  :    -0.223026

  Root           Eigenvalue       Energy Change        Residual
-------------------------------------------------------------------
Iteration:    0   Subspace Size:   15
Root: 1:        -0.38171826        -0.38171826         0.03491990  
Root: 2:        -0.31853207        -0.31853207         0.03340362  
Root: 3:        -0.27191069        -0.27191069         0.03016057  
Root: 4:        -0.25329206        -0.25329206         0.04742480  

Iteration:    1   Subspace Size:   19
Root: 1:        -0.38367154        -0.00195328         0.00461394  
Root: 2:        -0.32132393        -0.00279186         0.00655169  
Root: 3:        -0.27439672        -0.00248603         0.00806734  
Root: 4:        -0.25844665        -0.00515460         0.01320548  

Iteration:    2   Subspace Size:   23
Root: 1:        -0.38371076        -0.00003922         0.00081984  
Root: 2:        -0.32140524        -0.00008131         0.00118312  
Root: 3:        -0.27456526        -0.00016854         0.00148140  
Root: 4:        -0.25885922        -0.00041257         0.00377909  

Iteration:    3   Subspace Size:   27
Root: 1:        -0.38371194        -0.00000118         0.00011033  
Root: 2:        -0.32140814        -0.00000290         0.00018116  
Root: 3:        -0.27457056        -0.00000530         0.00054145  
Root: 4:        -0.25888763        -0.00002841         0.00083063  

Iteration:    4   Subspace Size:   31
Root: 1:        -0.38371196        -0.00000002         0.00001776  
Root: 2:        -0.32140820        -0.00000006         0.00003940  
Root: 3:        -0.27457128        -0.00000072         0.00011802  
Root: 4:        -0.25888901        -0.00000138         0.00020216  

Iteration:    5   Subspace Size:   35
Root: 1:        -0.38371196        -0.00000000         0.00000272  
Root: 2:        -0.32140820        -0.00000000         0.00000659  
Root: 3:        -0.27457131        -0.00000003         0.00002493  
Root: 4:        -0.25888909        -0.00000008         0.00003993  

Iteration:    6   Subspace Size:   39
Root: 1:        -0.38371196        -0.00000000         0.00000039  Converged
Root: 2:        -0.32140820        -0.00000000         0.00000114  
Root: 3:        -0.27457131        -0.00000000         0.00000472  
Root: 4:        -0.25888910        -0.00000000         0.00000745  

Iteration:    7   Subspace Size:   42
Root: 1:        -0.38371196        -0.00000000         0.00000029  Converged
Root: 2:        -0.32140820        -0.00000000         0.00000017  Converged
Root: 3:        -0.27457131        -0.00000000         0.00000092  Converged
Root: 4:        -0.25888910        -0.00000000         0.00000158  

Iteration:    8   Subspace Size:   43
Root: 1:        -0.38371196        -0.00000000         0.00000028  Converged
Root: 2:        -0.32140820        -0.00000000         0.00000016  Converged
Root: 3:        -0.27457131        -0.00000000         0.00000092  Converged
Root: 4:        -0.25888910        -0.00000000         0.00000036  Converged

Davidson converged in 8 iterations
43 sigma vectors were formed

      Davidson Diagonalization Parameters
-----------------------------------------------
Number of roots to find:                    4
Number of guess vectors:                   15
Maximum subspace size:                    300
Number of vectors to save:                  4
Collapse vectors per root:                  2
Number of CSFs:                          2016
Maximum Davidson iterations:              500
Residual convergence:                 1.0e-06
Orthogonality tolerance:              1.0e-12
Use incremental sigma vectors:             No

Davidson memory usage:  12.58 MB

Guess Vectors:
  64 &  63 :  open  :    -0.410166
  64 &  62 :  open  :    -0.362101
  64 &  61 :  open  :    -0.352857
  63 &  62 :  open  :    -0.308081
  63 &  61 :  open  :    -0.298838
  64 &  60 :  open  :    -0.267430
  64 &  58 :  open  :    -0.253143
  62 &  61 :  open  :    -0.250773
  64 &  57 :  open  :    -0.224409
  64 &  59 :  open  :    -0.223355
  64 &  56 :  open  :    -0.223026
  63 &  60 :  open  :    -0.213411
  63 &  58 :  open  :    -0.199124
  64 &  55 :  open  :    -0.198674
  64 &  54 :  open  :    -0.179193

  Root           Eigenvalue       Energy Change        Residual
-------------------------------------------------------------------
Iteration:    0   Subspace Size:   15
Root: 1:        -0.32807365        -0.32807365         0.02313308  
Root: 2:        -0.29407607        -0.29407607         0.02336907  
Root: 3:        -0.27328524        -0.27328524         0.02771489  
Root: 4:        -0.22569708        -0.22569708         0.02567002  

Iteration:    1   Subspace Size:   19
Root: 1:        -0.32922331        -0.00114966         0.00322836  
Root: 2:        -0.29571775        -0.00164168         0.00393171  
Root: 3:        -0.27550692        -0.00222168         0.00707594  
Root: 4:        -0.22757195        -0.00187487         0.00885082  

Iteration:    2   Subspace Size:   23
Root: 1:        -0.32924590        -0.00002259         0.00042375  
Root: 2:        -0.29575488        -0.00003713         0.00051461  
Root: 3:        -0.27564419        -0.00013727         0.00117108  
Root: 4:        -0.22774617        -0.00017422         0.00219236  

Iteration:    3   Subspace Size:   27
Root: 1:        -0.32924626        -0.00000036         0.00007227  
Root: 2:        -0.29575557        -0.00000070         0.00008227  
Root: 3:        -0.27564810        -0.00000391         0.00019551  
Root: 4:        -0.22775695        -0.00001077         0.00064283  

Iteration:    4   Subspace Size:   31
Root: 1:        -0.32924627        -0.00000001         0.00000857  
Root: 2:        -0.29575559        -0.00000002         0.00001169  
Root: 3:        -0.27564820        -0.00000010         0.00003574  
Root: 4:        -0.22775792        -0.00000097         0.00012713  

Iteration:    5   Subspace Size:   35
Root: 1:        -0.32924627        -0.00000000         0.00000118  
Root: 2:        -0.29575559        -0.00000000         0.00000165  
Root: 3:        -0.27564820        -0.00000000         0.00000529  
Root: 4:        -0.22775795        -0.00000003         0.00002355  

Iteration:    6   Subspace Size:   39
Root: 1:        -0.32924627        -0.00000000         0.00000015  Converged
Root: 2:        -0.29575559        -0.00000000         0.00000023  Converged
Root: 3:        -0.27564820        -0.00000000         0.00000084  Converged
Root: 4:        -0.22775795        -0.00000000         0.00000488  

Iteration:    7   Subspace Size:   40
Root: 1:        -0.32924627        -0.00000000         0.00000013  Converged
Root: 2:        -0.29575559        -0.00000000         0.00000023  Converged
Root: 3:        -0.27564820        -0.00000000         0.00000083  Converged
Root: 4:        -0.22775795        -0.00000000         0.00000088  Converged

Davidson converged in 7 iterations
40 sigma vectors were formed

  Root   Mult.   Total Energy (a.u.)   Ex. Energy (a.u.)     Ex. Energy (eV)     Ex. Energy (nm)        Osc. (a.u.)  
-------------------------------------------------------------------------------------------------------------------
     1  singlet       -779.18863246
     2  triplet       -779.13416677          0.05446568          1.48208644        836.55188751          0.00000000
     3  singlet       -779.12632870          0.06230376          1.69537125        731.31015257          0.05981196
     4  triplet       -779.10067609          0.08795637          2.39341412        518.02243461          0.00000000
     5  triplet       -779.08056870          0.10806376          2.94056401        421.63414944          0.00000000
     6  singlet       -779.07949181          0.10914065          2.96986770        417.47388502          0.00992395
     7  singlet       -779.06380960          0.12482286          3.39660233        365.02424719          1.59680700
     8  triplet       -779.03267846          0.15595400          4.24372368        292.15903341          0.00000000

Singlet  1: Largest CI coefficients:
  64  &  64 : closed :  -0.992526

Triplet  2: Largest CI coefficients:
  63  &  64 :  open  :   0.701702
  64  &  63 :  open  :  -0.701702

Singlet  3: Largest CI coefficients:
  63  &  64 :  open  :  -0.687100
  64  &  63 :  open  :  -0.687100
  62  &  64 :  open  :  -0.144302
  64  &  62 :  open  :  -0.144302

Triplet  4: Largest CI coefficients:
  62  &  64 :  open  :   0.701012
  64  &  62 :  open  :  -0.701012

Triplet  5: Largest CI coefficients:
  61  &  64 :  open  :   0.675324
  64  &  61 :  open  :  -0.675324
  61  &  62 :  open  :   0.159086
  62  &  61 :  open  :  -0.159086
  61  &  63 :  open  :  -0.112210
  63  &  61 :  open  :   0.112210

Singlet  6: Largest CI coefficients:
  61  &  64 :  open  :  -0.656386
  64  &  61 :  open  :  -0.656386
  61  &  62 :  open  :  -0.169717
  62  &  61 :  open  :  -0.169717
  62  &  64 :  open  :   0.133284
  64  &  62 :  open  :   0.133284
  61  &  63 :  open  :   0.118351
  63  &  61 :  open  :   0.118351

Singlet  7: Largest CI coefficients:
  62  &  64 :  open  :  -0.669202
  64  &  62 :  open  :  -0.669202
  61  &  64 :  open  :  -0.139974
  64  &  61 :  open  :  -0.139974
  63  &  64 :  open  :   0.139262
  64  &  63 :  open  :   0.139262

Triplet  8: Largest CI coefficients:
  61  &  63 :  open  :   0.671358
  63  &  61 :  open  :  -0.671358
  62  &  63 :  open  :  -0.141462
  63  &  62 :  open  :   0.141462
  61  &  62 :  open  :   0.133270
  62  &  61 :  open  :  -0.133270

Singlet state dipole moments:

  Root       Dx         Dy         Dz         |D|  (Debye)
------------------------------------------------------------
     1    -9.3476     1.1970     0.1260     9.4248
     2   -10.8407     2.7388     2.0662    11.3706
     3    -3.4023    -2.9924    -3.0615     5.4684
     4   -12.7590     1.8876     1.0855    12.9434

Triplet state dipole moments:

  Root       Dx         Dy         Dz         |D|  (Debye)
------------------------------------------------------------
     1   -11.4286     2.5467     1.7137    11.8337
     2   -11.0887     1.5248     0.9314    11.2317
     3    -3.1574    -2.9981    -3.0260     5.3023
     4     0.1597    -1.7223    -1.4032     2.2273

Transition dipole moments between singlet states:

    Transition       Tx         Ty         Tz         |T| (a.u.)
------------------------------------------------------------------
     1 ->    2     1.1962     0.0867    -0.0393     1.2000
     1 ->    3     0.3497    -0.0972    -0.0682     0.3693
     1 ->    4    -4.3667     0.3256     0.1201     4.3805
     2 ->    3    -0.0456     0.0946     0.0616     0.1217
     2 ->    4     0.2094     0.0830     0.1663     0.2800
     3 ->    4     0.4445    -0.2244    -0.1629     0.5239

Transition dipole moments between triplet states:

    Transition       Tx         Ty         Tz         |T| (a.u.)
------------------------------------------------------------------
     1 ->    2     0. in gcp call
 n=          31
 coors(1) =   -9.90747585788230      -0.909421475129588     
  0.171058730546875     
 coors(2) =   -9.32764370331791       0.782359340000516     
   2.02573194094775     
 elements:            7           6
 gcp_e =   0.000000000000000E+000
 echo:  F
 pbc:  F
 method =pbeh3c              
 in gcp call
 n=          31
 coors(1) =   -9.90747585788230      -0.909421475129588     
  0.171058730546875     
 coors(2) =   -9.32764370331791       0.782359340000516     
   2.02573194094775     
 elements:            7           6
 gcp_e =   0.000000000000000E+000
 echo:  F
 pbc:  F
 method =pbeh3c              
4207     0.2291     0.2770     0.5534
     1 ->    3     0.1405     0.0602     0.0493     0.1607
     1 ->    4    -0.2002     0.0869     0.0515     0.2242
     2 ->    3    -0.4341     0.2658     0.2553     0.5695
     2 ->    4    -0.3489     0.0327     0.0397     0.3526
     3 ->    4     1.0112     0.0325    -0.0577     1.0133

Magnetic transition dipole moments and rotational strengths:

 Transition      Lx         Ly         Lz       R(len)     R(vel) (a.u.)
------------------------------------------------------------------------
 1 ->    2    -0.2596    -0.0803     0.1720     0.3243    -0.0479
 1 ->    3     0.0446     0.3172     0.3523     0.0392    -0.0139
 1 ->    4     0.0500     0.7073    -0.5622     0.0557    -0.0243

Electric transition quadrupole moments (Cartesian):

 Transition      Qxy        Qxz        Qyz        Qxx        Qyy        Qzz       norm (a.u.)
----------------------------------------------------------------------------------------------
 1 ->    2    -0.2412    -0.1596     0.2118    -7.0878    -0.0867     0.0741     7.0978
 1 ->    3    -0.3751     0.1378     0.1614    -3.6170     0.2443     0.0327     3.6509
 1 ->    4     0.8485     1.2373    -0.4384    18.7892    -0.6713    -0.2380    18.8676


Building Xtilde...

Building Z-vector RHS...

 Generating 2nd functional diffs
Solving CPSCF equations
Using DIIS solver

 Iter         Residual      
------  --------------------
    1      3.938809175128
    2      7.335722142159
    3      0.416561753126
    4      0.049818698446
    5      0.015619377122
    6      0.007363060821
    7      0.003391753650
    8      0.001275000469
    9      0.000510463901
   10      0.000235592170
   11      0.000061669982
   12      0.000045113752
   13      0.000012972265
   14      0.000006106083
   15      0.000002779199
   16      0.000001100221
   17      0.000000422919

CPSCF converged

Building X...

Computing grad Generating 2nd functional diffs
 Generating 2nd functional diffs
Building Xtilde...

Building Z-vector RHS...

 Generating 2nd functional diffs
Solving CPSCF equations
Using DIIS solver

 Iter         Residual      
------  --------------------
    1      3.958672343559
    2      6.637312405506
    3      0.652707323644
    4      0.056032947961
    5      0.016295595020
    6      0.007316110663
    7      0.003891845588
    8      0.001181475475
    9      0.000455157327
   10      0.000209487242
   11      0.000052380075
   12      0.000034791087
   13      0.000013578256
   14      0.000006330492
   15      0.000003407911
   16      0.000001542103
   17      0.000001119100
   18      0.000000334964

CPSCF converged

Building X...

Computing grad Generating 2nd functional diffs
 Generating 2nd functional diffs
Building Xtilde...

Building Z-vector RHS...

 Generating 2nd functional diffs
Solving CPSCF equations
Using DIIS solver

 Iter         Residual      
------  --------------------
    1      0.223488799443
    2      0.368065623685
    3      0.023616153544
    4      0.002248723539
    5      0.001650401190
    6      0.000560899672
    7      0.000244337338
    8      0.000084458142
    9      0.000033175333
   10      0.000010591920
   11      0.000005342523
   12      0.000002547351
   13      0.000001648842
   14      0.000000585063

CPSCF converged

Building X...

 Generating 2nd functional diffs
 Generating 2nd functional diffs
Lower state energy:      -779.1263287009
Upper state energy:      -779.0794918094
Energy difference:          0.0468368915
 Energy calculation finished, energy:  0.000000000E+00

Converting Cartesians to HDLC

Converting Cartesians to HDLC

Converting Cartesians to HDLC
 in dlf_makehessian...
Finite-difference diagonal Hessian: 2nd point
Energy difference to 1st point:          0.00E+00 H
Abs. Gradient difference to 1st point:   1.05E-02
Testing convergence  in cycle    1
  Max grad  4.6837E-02 Target: 1.0000E-04 converged?   no
  RMS grad  9.5785E-03 Target: 6.6667E-05 converged?   no

Converting HDLC to Cartesians
 in gcp call
 n=          31
 coors(1) =   -9.82497835925015      -0.874483773398975     
  0.157051597865504     
 coors(2) =   -9.24465578394747       0.763365244756070     
   2.04233151362390     
 elements:            7           6
 gcp_e =    1.00000000000000     
 echo:  F
 pbc:  F
 method =pbeh3c              
DFTD Energy:    -0.0201606 hartree
gCP Energy:     0.0515187 hartree
| Total AOs: 314    Total MOs: 296
Setting up the DFT grid...
| time to set the grid = 0.07 s
DFT grid points: 357298 (11525 points/atom)

                      *** Start SCF Iterations ***

 Iter     DIIS Error       Energy change      Electrons        XC Energy           Energy        Time(s)
----------------------------------------------------------------------------------------------------------
Initial temperature is 0.250000
| Skip purify step
|    1     0.0866108585    -778.9287141121   125.9065279219   -64.3921324286    -778.9287141121     1.88  
|    2     0.0532562066      +7.3294978327   126.0000028814   -63.7135784931    -771.5992162794     1.82  
|    3     0.0346697777      -0.1069128396   126.0000028252   -63.7739796043    -771.7061291190     1.81  
|    4     0.0189662117      -0.0359951311   126.0000026892   -63.8311271329    -771.7421242501     1.78  
|    5     0.0064547970      -0.0098129206   126.0000027929   -63.8262447457    -771.7519371707     1.72  
|    6     0.0012976067      -0.0012697252   126.0000027864   -63.8190139027    -771.7532068958     1.67  
|    7     0.0006197863      -0.0000808529   126.0000028090   -63.8224770122    -771.7532877487     1.61  
|    8     0.0004058280      -0.0000128595   126.0000028158   -63.8234484404    -771.7533006082     1.55  
|    9     0.0000921566      -0.0000032836   126.0000028214   -63.8229993895    -771.7533038918     1.89  
|   10     0.0000298467      -0.0000004197   126.0000028236   -63.8228804400    -771.7533043115     1.51  
----------------------------------------------------------------------------------------------------------
FINAL ENERGY: -771.7533043115 a.u.
Fractional Occupation Entropy: 0.0000000000
Mermin Free Energy:            -771.7533043115
DISPERSION CONTRIBUTION TO ENERGY: -0.0201605723 a.u.
GCP BSSE CORRECTION: 0.0515186528 a.u.
HOMO-LUMO GAP: 2.562 eV
CENTER OF MASS: {-0.015175, -0.323426, 0.367052} ANGS
DIPOLE MOMENT: {-6.438984, 2.330835, 0.509457} (|D| = 6.866794) DEBYE
Writing out molden info

Running Mulliken population analysis...


  Restricted hh-TDA Parameters
--------------------------------------------
Number of occupied orbitals:            64
Number of virtual orbitals:            232
Number of molecular orbitals:          296
Number of basis functions:             314
Multiplicity of target state:      singlet

 Generating 2nd functional diffs
Reference energy:             -778.8034316035
Number of electrons:           128.0000028683
XC energy:                     -65.1363832538

      Davidson Diagonalization Parameters
-----------------------------------------------
Number of roots to find:                    4
Number of guess vectors:                   15
Maximum subspace size:                    300
Number of vectors to save:                  4
Collapse vectors per root:                  2
Number of CSFs:                          2080
Maximum Davidson iterations:              500
Residual convergence:                 1.0e-06
Orthogonality tolerance:              1.0e-12
Use incremental sigma vectors:             No

Davidson memory usage:  12.89 MB

Guess Vectors:
  64 &  64 : closed :    -0.467406
  64 &  63 :  open  :    -0.381543
  64 &  62 :  open  :    -0.369928
  64 &  61 :  open  :    -0.360551
  63 &  63 : closed :    -0.295679
  63 &  62 :  open  :    -0.284065
  64 &  60 :  open  :    -0.283067
  63 &  61 :  open  :    -0.274688
  62 &  62 : closed :    -0.272451
  62 &  61 :  open  :    -0.263074
  64 &  58 :  open  :    -0.258986
  61 &  61 : closed :    -0.253696
  64 &  59 :  open  :    -0.230869
  64 &  57 :  open  :    -0.224461
  64 &  56 :  open  :    -0.224200

  Root           Eigenvalue       Energy Change        Residual
-------------------------------------------------------------------
Iteration:    0   Subspace Size:   15
Root: 1:        -0.38255628        -0.38255628         0.03545217  
Root: 2:        -0.28675217        -0.28675217         0.03459923  
Root: 3:        -0.28559995        -0.28559995         0.03101878  
Root: 4:        -0.25071230        -0.25071230         0.04795398  

Iteration:    1   Subspace Size:   19
Root: 1:        -0.38459866        -0.00204238         0.00463377  
Root: 2:        -0.28983893        -0.00308676         0.00739685  
Root: 3:        -0.28814152        -0.00254157         0.00762927  
Root: 4:        -0.25637622        -0.00566391         0.01351715  

Iteration:    2   Subspace Size:   23
Root: 1:        -0.38463947        -0.00004081         0.00081182  
Root: 2:        -0.28995524        -0.00011631         0.00156179  
Root: 3:        -0.28828671        -0.00014519         0.00156484  
Root: 4:        -0.25681298        -0.00043676         0.00429272  

Iteration:    3   Subspace Size:   27
Root: 1:        -0.38464062        -0.00000115         0.00008936  
Root: 2:        -0.28996067        -0.00000543         0.00033390  
Root: 3:        -0.28829295        -0.00000624         0.00035096  
Root: 4:        -0.25685202        -0.00003905         0.00095611  

Iteration:    4   Subspace Size:   31
Root: 1:        -0.38464063        -0.00000001         0.00001255  
Root: 2:        -0.28996090        -0.00000023         0.00007460  
Root: 3:        -0.28829324        -0.00000029         0.00007743  
Root: 4:        -0.25685371        -0.00000168         0.00022527  

Iteration:    5   Subspace Size:   35
Root: 1:        -0.38464063        -0.00000000         0.00000160  
Root: 2:        -0.28996091        -0.00000001         0.00001857  
Root: 3:        -0.28829326        -0.00000001         0.00001866  
Root: 4:        -0.25685381        -0.00000010         0.00004797  

Iteration:    6   Subspace Size:   39
Root: 1:        -0.38464063        -0.00000000         0.00000023  Converged
Root: 2:        -0.28996091        -0.00000000         0.00000331  
Root: 3:        -0.28829326        -0.00000000         0.00000328  
Root: 4:        -0.25685381        -0.00000000         0.00000874  

Iteration:    7   Subspace Size:   42
Root: 1:        -0.38464063        -0.00000000         0.00000022  Converged
Root: 2:        -0.28996091        -0.00000000         0.00000065  Converged
Root: 3:        -0.28829326        -0.00000000         0.00000064  Converged
Root: 4:        -0.25685381        -0.00000000         0.00000150  

Iteration:    8   Subspace Size:   43
Root: 1:        -0.38464063        -0.00000000         0.00000022  Converged
Root: 2:        -0.28996091        -0.00000000         0.00000065  Converged
Root: 3:        -0.28829326        -0.00000000         0.00000064  Converged
Root: 4:        -0.25685381        -0.00000000         0.00000028  Converged

Davidson converged in 8 iterations
43 sigma vectors were formed

      Davidson Diagonalization Parameters
-----------------------------------------------
Number of roots to find:                    4
Number of guess vectors:                   15
Maximum subspace size:                    300
Number of vectors to save:                  4
Collapse vectors per root:                  2
Number of CSFs:                          2016
Maximum Davidson iterations:              500
Residual convergence:                 1.0e-06
Orthogonality tolerance:              1.0e-12
Use incremental sigma vectors:             No

Davidson memory usage:  12.58 MB

Guess Vectors:
  64 &  63 :  open  :    -0.381543
  64 &  62 :  open  :    -0.369928
  64 &  61 :  open  :    -0.360551
  63 &  62 :  open  :    -0.284065
  64 &  60 :  open  :    -0.283067
  63 &  61 :  open  :    -0.274688
  62 &  61 :  open  :    -0.263074
  64 &  58 :  open  :    -0.258986
  64 &  59 :  open  :    -0.230869
  64 &  57 :  open  :    -0.224461
  64 &  56 :  open  :    -0.224200
  64 &  55 :  open  :    -0.203061
  63 &  60 :  open  :    -0.197204
  64 &  54 :  open  :    -0.189307
  62 &  60 :  open  :    -0.185589

  Root           Eigenvalue       Energy Change        Residual
-------------------------------------------------------------------
Iteration:    0   Subspace Size:   15
Root: 1:        -0.31022207        -0.31022207         0.02250072  
Root: 2:        -0.28891054        -0.28891054         0.02433789  
Root: 3:        -0.27864184        -0.27864184         0.02702580  
Root: 4:        -0.22322173        -0.22322173         0.02345120  

Iteration:    1   Subspace Size:   19
Root: 1:        -0.31155997        -0.00133790         0.00395252  
Root: 2:        -0.29064408        -0.00173354         0.00495681  
Root: 3:        -0.28081015        -0.00216831         0.00573272  
Root: 4:        -0.22548804        -0.00226631         0.00651744  

Iteration:    2   Subspace Size:   23
Root: 1:        -0.31160069        -0.00004072         0.00048772  
Root: 2:        -0.29070584        -0.00006176         0.00076803  
Root: 3:        -0.28087434        -0.00006420         0.00093066  
Root: 4:        -0.22563369        -0.00014566         0.00162118  

Iteration:    3   Subspace Size:   27
Root: 1:        -0.31160125        -0.00000056         0.00007408  
Root: 2:        -0.29070746        -0.00000163         0.00010445  
Root: 3:        -0.28087638        -0.00000203         0.00016968  
Root: 4:        -0.22564150        -0.00000781         0.00041656  

Iteration:    4   Subspace Size:   31
Root: 1:        -0.31160126        -0.00000001         0.00001153  
Root: 2:        -0.29070749        -0.00000002         0.00001478  
Root: 3:        -0.28087644        -0.00000006         0.00002755  
Root: 4:        -0.22564196        -0.00000046         0.00012260  

Iteration:    5   Subspace Size:   35
Root: 1:        -0.31160126        -0.00000000         0.00000143  
Root: 2:        -0.29070749        -0.00000000         0.00000231  
Root: 3:        -0.28087644        -0.00000000         0.00000367  
Root: 4:        -0.22564200        -0.00000005         0.00002112  

Iteration:    6   Subspace Size:   39
Root: 1:        -0.31160126        -0.00000000         0.00000020  Converged
Root: 2:        -0.29070749        -0.00000000         0.00000029  Converged
Root: 3:        -0.28087644        -0.00000000         0.00000059  Converged
Root: 4:        -0.22564200        -0.00000000         0.00000377  

Iteration:    7   Subspace Size:   40
Root: 1:        -0.31160126        -0.00000000         0.00000018  Converged
Root: 2:        -0.29070749        -0.00000000         0.00000028  Converged
Root: 3:        -0.28087644        -0.00000000         0.00000050  Converged
Root: 4:        -0.22564200        -0.00000000         0.00000070  Converged

Davidson converged in 7 iterations
40 sigma vectors were formed

  Root   Mult.   Total Energy (a.u.)   Ex. Energy (a.u.)     Ex. Energy (eV)     Ex. Energy (nm)        Osc. (a.u.)  
-------------------------------------------------------------------------------------------------------------------
     1  singlet       -779.18807224
     2  triplet       -779.11503286          0.07303938          1.98750220        623.81928816          0.00000000
     3  triplet       -779.09413909          0.09393315          2.55605054        485.06169441          0.00000000
     4  singlet       -779.09339251          0.09467973          2.57636600        481.23683042          0.19992124
     5  singlet       -779.09172486          0.09634738          2.62174510        472.90722786          0.04559853
     6  triplet       -779.08430804          0.10376419          2.82356691        439.10495047          0.00000000
     7  singlet       -779.06028541          0.12778682          3.47725581        356.55766389          1.37505451
     8  triplet       -779.02907361          0.15899863          4.32657212        286.56455341          0.00000000

Singlet  1: Largest CI coefficients:
  64  &  64 : closed :  -0.992169

Triplet  2: Largest CI coefficients:
  63  &  64 :  open  :  -0.695439
  64  &  63 :  open  :   0.695439
  61  &  64 :  open  :   0.104949
  64  &  61 :  open  :  -0.104949

Triplet  3: Largest CI coefficients:
  62  &  64 :  open  :   0.669487
  64  &  62 :  open  :  -0.669487
  62  &  63 :  open  :  -0.170497
  63  &  62 :  open  :   0.170497
  61  &  62 :  open  :  -0.103823
  62  &  61 :  open  :   0.103823

Singlet  4: Largest CI coefficients:
  63  &  64 :  open  :  -0.495205
  64  &  63 :  open  :  -0.495205
  62  &  64 :  open  :   0.386706
  64  &  62 :  open  :   0.386706
  61  &  64 :  open  :  -0.293560
  64  &  61 :  open  :  -0.293560

Singlet  5: Largest CI coefficients:
  62  &  64 :  open  :   0.542747
  64  &  62 :  open  :   0.542747
  63  &  64 :  open  :   0.346022
  64  &  63 :  open  :   0.346022
  61  &  64 :  open  :   0.198377
  64  &  61 :  open  :   0.198377
  62  &  63 :  open  :  -0.169312
  63  &  62 :  open  :  -0.169312
  61  &  62 :  open  :   0.106621
  62  &  61 :  open  :   0.106621

Triplet  6: Largest CI coefficients:
  61  &  64 :  open  :  -0.689771
  64  &  61 :  open  :   0.689771
  63  &  64 :  open  :  -0.102376
  64  &  63 :  open  :   0.102376

Singlet  7: Largest CI coefficients:
  61  &  64 :  open  :  -0.599105
  64  &  61 :  open  :  -0.599105
  63  &  64 :  open  :   0.352304
  64  &  63 :  open  :   0.352304

Triplet  8: Largest CI coefficients:
  60  &  64 :  open  :  -0.683570
  64  &  60 :  open  :   0.683570

Singlet state dipole moments:

  Root       Dx         Dy         Dz         |D|  (Debye)
------------------------------------------------------------
     1    -9.7320     1.1092    -0.0850     9.7953
     2    -9.4498     1.0276     0.4852     9.5179
     3    -4.9554    -1.7718    -2.0901     5.6625
     4   -13.0426     1.8074     1.0657    13.2103

Triplet state dipole moments:

  Root       Dx         Dy         Dz         |D|  (Debye)
------------------------------------------------------------
     1   -12.6045     1.3350     0.4777    12.6840
     2    -3.2222    -2.8101    -2.9466     5.1925
     3   -10.0761     1.7886     1.2781    10.3131
     4     2.8813     0.3116    -0.8871     3.0309

Transition dipole moments between singlet states:

    Transition       Tx         Ty         Tz         |T| (a.u.)
------------------------------------------------------------------
     1 ->    2     1.7775     0.0211    -0.0863     1.7797
     1 ->    3    -0.8274     0.1127     0.1121     0.8426
     1 ->    4    -3.9890     0.4461     0.1727     4.0176
     2 ->    3     1.3174    -0.8812    -0.7697     1.7620
     2 ->    4     0.2787     0.1187     0.2111     0.3692
     3 ->    4    -0.3454     0.0353    -0.0438     0.3499

Transition dipole moments between triplet states:

    Transition       Tx         Ty         Tz         |T| (a.u.)
-------------------- in gcp call
 n=          31
 coors(1) =   -9.82497835925015      -0.874483773398975     
  0.157051597865504     
 coors(2) =   -9.24465578394747       0.763365244756070     
   2.04233151362390     
 elements:            7           6
 gcp_e =   0.000000000000000E+000
 echo:  F
 pbc:  F
 method =pbeh3c              
 in gcp call
 n=          31
 coors(1) =   -9.82497835925015      -0.874483773398975     
  0.157051597865504     
 coors(2) =   -9.24465578394747       0.763365244756070     
   2.04233151362390     
 elements:            7           6
 gcp_e =   0.000000000000000E+000
 echo:  F
 pbc:  F
 method =pbeh3c              
----------------------------------------------
     1 ->    2    -0.3000     0.1850     0.1698     0.3912
     1 ->    3     0.0972     0.2276     0.2229     0.3331
     1 ->    4    -1.3027     0.5610     0.3634     1.4642
     2 ->    3    -0.5792     0.3968     0.3654     0.7915
     2 ->    4     0.8110     0.1769     0.1222     0.8391
     3 ->    4     0.6698    -0.3935    -0.3891     0.8688

Magnetic transition dipole moments and rotational strengths:

 Transition      Lx         Ly         Lz       R(len)     R(vel) (a.u.)
------------------------------------------------------------------------
 1 ->    2    -0.2498    -0.3810     0.1511     0.4651    -0.1222
 1 ->    3     0.1717    -0.3255    -0.4217     0.2261    -0.0533
 1 ->    4    -0.0302     0.6677    -0.4414    -0.3422     0.1280

Electric transition quadrupole moments (Cartesian):

 Transition      Qxy        Qxz        Qyz        Qxx        Qyy        Qzz       norm (a.u.)
----------------------------------------------------------------------------------------------
 1 ->    2    -0.2546    -0.5071     0.1864    -7.0155    -0.0462     0.1099     7.0419
 1 ->    3     0.7065     0.0170    -0.2969     7.4159    -0.2029    -0.1154     7.4591
 1 ->    4     1.2310     1.4978    -0.5428    16.2351    -0.9251    -0.2417    16.3874


Building Xtilde...

Building Z-vector RHS...

 Generating 2nd functional diffs
Solving CPSCF equations
Using DIIS solver

 Iter         Residual      
------  --------------------
    1      3.390009998853
    2      6.287110976195
    3      0.529883920046
    4      0.043872274629
    5      0.013624153458
    6      0.006327720057
    7      0.002789902126
    8      0.000809911705
    9      0.000241729268
   10      0.000117859160
   11      0.000054584728
   12      0.000031968412
   13      0.000011494233
   14      0.000007973832
   15      0.000003258274
   16      0.000001144886
   17      0.000000739574

CPSCF converged

Building X...

Computing grad Generating 2nd functional diffs
 Generating 2nd functional diffs
Building Xtilde...

Building Z-vector RHS...

 Generating 2nd functional diffs
Solving CPSCF equations
Using DIIS solver

 Iter         Residual      
------  --------------------
    1      3.532462059510
    2      6.076590015766
    3      0.585428114302
    4      0.054576636247
    5      0.021229821496
    6      0.007803169947
    7      0.003961154599
    8      0.001150488103
    9      0.000308489874
   10      0.000127105502
   11      0.000036179388
   12      0.000019325847
   13      0.000008838354
   14      0.000003281288
   15      0.000001449246
   16      0.000000804551

CPSCF converged

Building X...

Computing grad Generating 2nd functional diffs
 Generating 2nd functional diffs
Building Xtilde...

Building Z-vector RHS...

 Generating 2nd functional diffs
Solving CPSCF equations
Using DIIS solver

 Iter         Residual      
------  --------------------
    1      2.006279672964
    2      3.734409268390
    3      0.188101749852
    4      0.023025387296
    5      0.006932634411
    6      0.002980539566
    7      0.001552012936
    8      0.000521458209
    9      0.000164718283
   10      0.000084645157
   11      0.000028952274
   12      0.000014731868
   13      0.000008271292
   14      0.000004487071
   15      0.000001428707
   16      0.000000684990

CPSCF converged

Building X...

 Generating 2nd functional diffs
 Generating 2nd functional diffs
Lower state energy:      -779.0933925112
Upper state energy:      -779.0917248596
Energy difference:          0.0016676516
 Energy calculation finished, energy:  0.000000000E+00

Converting Cartesians to HDLC

Converting Cartesians to HDLC

Converting Cartesians to HDLC
 in dlf_makehessian...
Updating Hessian with the BFGS update, No     1
Testing convergence  in cycle    2
    Energy  0.0000E+00 Target: 1.0000E-05 converged?  yes
  Max step  3.7931E+00 Target: 4.0000E-04 converged?   no
  RMS step  4.1417E-01 Target: 2.6667E-04 converged?   no
  Max grad  1.4371E-01 Target: 1.0000E-04 converged?   no
  RMS grad  3.1708E-02 Target: 6.6667E-05 converged?   no

Converting HDLC to Cartesians
 in gcp call
 n=          31
 coors(1) =   -9.84327479131460      -0.847063768736124     
  0.199617891352241     
 coors(2) =   -9.20839906972473       0.804720415040189     
   2.06400325873101     
 elements:            7           6
 gcp_e =    1.00000000000000     
 echo:  F
 pbc:  F
 method =pbeh3c              
DFTD Energy:    -0.0201535 hartree
gCP Energy:     0.0512701 hartree
| Total AOs: 314    Total MOs: 296
Setting up the DFT grid...
| time to set the grid = 0.07 s
DFT grid points: 357362 (11527 points/atom)

                      *** Start SCF Iterations ***

 Iter     DIIS Error       Energy change      Electrons        XC Energy           Energy        Time(s)
----------------------------------------------------------------------------------------------------------
Initial temperature is 0.250000
| Skip purify step
|    1     0.0272444663    -778.9416891079   126.0066757510   -64.4197307637    -778.9416891079     1.85  
|    2     0.0571105487      +7.3349988689   126.0000023172   -63.6885930326    -771.6066902390     1.79  
|    3     0.0162576515      -0.1413722162   126.0000022269   -63.7369681114    -771.7480624552     1.77  
|    4     0.0148463392      -0.0037005834   126.0000022041   -63.7817569611    -771.7517630386     1.70  
|    5     0.0052812915      -0.0053894487   126.0000022250   -63.8033757689    -771.7571524872     1.68  
|    6     0.0020452336      -0.0012388650   126.0000022003   -63.8106076360    -771.7583913523     1.65  
|    7     0.0008551776      -0.0001458559   126.0000022377   -63.8140080235    -771.7585372081     1.60  
|    8     0.0004209604      -0.0000132709   126.0000022383   -63.8160640559    -771.7585504790     1.55  
|    9     0.0000806841      -0.0000031561   126.0000022425   -63.8157252877    -771.7585536351     1.88  
|   10     0.0000512384      -0.0000003836   126.0000022454   -63.8155687826    -771.7585540187     1.50  
|   11     0.0000226169      -0.0000001207   126.0000022474   -63.8155990510    -771.7585541394     1.49  
----------------------------------------------------------------------------------------------------------
FINAL ENERGY: -771.7585541394 a.u.
Fractional Occupation Entropy: 0.0000000000
Mermin Free Energy:            -771.7585541394
DISPERSION CONTRIBUTION TO ENERGY: -0.0201535187 a.u.
GCP BSSE CORRECTION: 0.0512700749 a.u.
HOMO-LUMO GAP: 2.639 eV
CENTER OF MASS: {-0.010808, -0.330843, 0.355469} ANGS
DIPOLE MOMENT: {-6.536857, 2.511199, 0.790561} (|D| = 7.047100) DEBYE
Writing out molden info

Running Mulliken population analysis...


  Restricted hh-TDA Parameters
--------------------------------------------
Number of occupied orbitals:            64
Number of virtual orbitals:            232
Number of molecular orbitals:          296
Number of basis functions:             314
Multiplicity of target state:      singlet

 Generating 2nd functional diffs
Reference energy:             -778.8090220503
Number of electrons:           128.0000022824
XC energy:                     -65.1289481936

      Davidson Diagonalization Parameters
-----------------------------------------------
Number of roots to find:                    4
Number of guess vectors:                   15
Maximum subspace size:                    300
Number of vectors to save:                  4
Collapse vectors per root:                  2
Number of CSFs:                          2080
Maximum Davidson iterations:              500
Residual convergence:                 1.0e-06
Orthogonality tolerance:              1.0e-12
Use incremental sigma vectors:             No

Davidson memory usage:  12.89 MB

Guess Vectors:
  64 &  64 : closed :    -0.468197
  64 &  63 :  open  :    -0.378822
  64 &  62 :  open  :    -0.368019
  64 &  61 :  open  :    -0.359409
  63 &  63 : closed :    -0.289447
  64 &  60 :  open  :    -0.281390
  63 &  62 :  open  :    -0.278644
  63 &  61 :  open  :    -0.270034
  62 &  62 : closed :    -0.267840
  62 &  61 :  open  :    -0.259231
  64 &  58 :  open  :    -0.258930
  61 &  61 : closed :    -0.250621
  64 &  59 :  open  :    -0.231516
  64 &  56 :  open  :    -0.224503
  64 &  57 :  open  :    -0.223144

  Root           Eigenvalue       Energy Change        Residual
-------------------------------------------------------------------
Iteration:    0   Subspace Size:   15
Root: 1:        -0.38309152        -0.38309152         0.03568536  
Root: 2:        -0.28357224        -0.28357224         0.03041124  
Root: 3:        -0.28310513        -0.28310513         0.03597361  
Root: 4:        -0.25054834        -0.25054834         0.04713054  

Iteration:    1   Subspace Size:   19
Root: 1:        -0.38515420        -0.00206269         0.00462608  
Root: 2:        -0.28629316        -0.00272091         0.00716595  
Root: 3:        -0.28616884        -0.00306371         0.00812369  
Root: 4:        -0.25596042        -0.00541208         0.01314093  

Iteration:    2   Subspace Size:   23
Root: 1:        -0.38519470        -0.00004049         0.00080150  
Root: 2:        -0.28639172        -0.00009857         0.00154322  
Root: 3:        -0.28634284        -0.00017399         0.00163382  
Root: 4:        -0.25636933        -0.00040891         0.00419909  

Iteration:    3   Subspace Size:   27
Root: 1:        -0.38519580        -0.00000111         0.00008788  
Root: 2:        -0.28639666        -0.00000493         0.00031708  
Root: 3:        -0.28634983        -0.00000699         0.00037530  
Root: 4:        -0.25640593        -0.00003660         0.00092434  

Iteration:    4   Subspace Size:   31
Root: 1:        -0.38519581        -0.00000001         0.00001223  
Root: 2:        -0.28639685        -0.00000019         0.00006983  
Root: 3:        -0.28635016        -0.00000033         0.00008599  
Root: 4:        -0.25640745        -0.00000152         0.00022041  

Iteration:    5   Subspace Size:   35
Root: 1:        -0.38519581        -0.00000000         0.00000153  
Root: 2:        -0.28639686        -0.00000001         0.00001522  
Root: 3:        -0.28635017        -0.00000001         0.00002198  
Root: 4:        -0.25640754        -0.00000009         0.00004567  

Iteration:    6   Subspace Size:   39
Root: 1:        -0.38519581        -0.00000000         0.00000022  Converged
Root: 2:        -0.28639686        -0.00000000         0.00000268  
Root: 3:        -0.28635018        -0.00000000         0.00000396  
Root: 4:        -0.25640754        -0.00000000         0.00000769  

Iteration:    7   Subspace Size:   42
Root: 1:        -0.38519581        -0.00000000         0.00000021  Converged
Root: 2:        -0.28639686        -0.00000000         0.00000050  Converged
Root: 3:        -0.28635018        -0.00000000         0.00000082  Converged
Root: 4:        -0.25640754        -0.00000000         0.00000124  

Iteration:    8   Subspace Size:   43
Root: 1:        -0.38519581        -0.00000000         0.00000021  Converged
Root: 2:        -0.28639686        -0.00000000         0.00000050  Converged
Root: 3:        -0.28635018         0.00000000         0.00000082  Converged
Root: 4:        -0.25640754        -0.00000000         0.00000024  Converged

Davidson converged in 8 iterations
43 sigma vectors were formed

      Davidson Diagonalization Parameters
-----------------------------------------------
Number of roots to find:                    4
Number of guess vectors:                   15
Maximum subspace size:                    300
Number of vectors to save:                  4
Collapse vectors per root:                  2
Number of CSFs:                          2016
Maximum Davidson iterations:              500
Residual convergence:                 1.0e-06
Orthogonality tolerance:              1.0e-12
Use incremental sigma vectors:             No

Davidson memory usage:  12.58 MB

Guess Vectors:
  64 &  63 :  open  :    -0.378822
  64 &  62 :  open  :    -0.368019
  64 &  61 :  open  :    -0.359409
  64 &  60 :  open  :    -0.281390
  63 &  62 :  open  :    -0.278644
  63 &  61 :  open  :    -0.270034
  62 &  61 :  open  :    -0.259231
  64 &  58 :  open  :    -0.258930
  64 &  59 :  open  :    -0.231516
  64 &  56 :  open  :    -0.224503
  64 &  57 :  open  :    -0.223144
  64 &  55 :  open  :    -0.202741
  63 &  60 :  open  :    -0.192015
  64 &  54 :  open  :    -0.188236
  62 &  60 :  open  :    -0.181212

  Root           Eigenvalue       Energy Change        Residual
-------------------------------------------------------------------
Iteration:    0   Subspace Size:   15
Root: 1:        -0.30852062        -0.30852062         0.02205727  
Root: 2:        -0.28628150        -0.28628150         0.02472365  
Root: 3:        -0.27629542        -0.27629542         0.02719081  
Root: 4:        -0.22132114        -0.22132114         0.02337543  

Iteration:    1   Subspace Size:   19
Root: 1:        -0.30980992        -0.00128930         0.00381824  
Root: 2:        -0.28808808        -0.00180658         0.00510628  
Root: 3:        -0.27846227        -0.00216685         0.00581132  
Root: 4:        -0.22356417        -0.00224303         0.00626810  

Iteration:    2   Subspace Size:   23
Root: 1:        -0.30984855        -0.00003862         0.00046523  
Root: 2:        -0.28815417        -0.00006609         0.00079278  
Root: 3:        -0.27852686        -0.00006459         0.00096889  
Root: 4:        -0.22369917        -0.00013500         0.00151252  

Iteration:    3   Subspace Size:   27
Root: 1:        -0.30984906        -0.00000051         0.00006855  
Root: 2:        -0.28815591        -0.00000174         0.00010683  
Root: 3:        -0.27852905        -0.00000218         0.00017072  
Root: 4:        -0.22370606        -0.00000689         0.00037979  

Iteration:    4   Subspace Size:   31
Root: 1:        -0.30984907        -0.00000001         0.00001068  
Root: 2:        -0.28815593        -0.00000002         0.00001503  
Root: 3:        -0.27852910        -0.00000006         0.00002843  
Root: 4:        -0.22370643        -0.00000037         0.00011488  

Iteration:    5   Subspace Size:   35
Root: 1:        -0.30984907        -0.00000000         0.00000133  
Root: 2:        -0.28815593        -0.00000000         0.00000242  
Root: 3:        -0.27852911        -0.00000000         0.00000374  
Root: 4:        -0.22370647        -0.00000004         0.00001988  

Iteration:    6   Subspace Size:   39
Root: 1:        -0.30984907        -0.00000000         0.00000019  Converged
Root: 2:        -0.28815593        -0.00000000         0.00000031  Converged
Root: 3:        -0.27852911        -0.00000000         0.00000058  Converged
Root: 4:        -0.22370647        -0.00000000         0.00000361  

Iteration:    7   Subspace Size:   40
Root: 1:        -0.30984907        -0.00000000         0.00000017  Converged
Root: 2:        -0.28815593        -0.00000000         0.00000031  Converged
Root: 3:        -0.27852911        -0.00000000         0.00000052  Converged
Root: 4:        -0.22370647        -0.00000000         0.00000061  Converged

Davidson converged in 7 iterations
40 sigma vectors were formed

  Root   Mult.   Total Energy (a.u.)   Ex. Energy (a.u.)     Ex. Energy (eV)     Ex. Energy (nm)        Osc. (a.u.)  
-------------------------------------------------------------------------------------------------------------------
     1  singlet       -779.19421786
     2  triplet       -779.11887112          0.07534675          2.05028900        604.71582655          0.00000000
     3  triplet       -779.09717798          0.09703988          2.64058908        469.53242974          0.00000000
     4  singlet       -779.09541891          0.09879896          2.68845600        461.17258580          0.26818783
     5  singlet       -779.09537223          0.09884564          2.68972624        460.95479555          0.00863714
     6  triplet       -779.08755116          0.10666671          2.90254833        427.15643909          0.00000000
     7  singlet       -779.06542959          0.12878827          3.50450657        353.78509991          1.37393215
     8  triplet       -779.03272852          0.16148934          4.39434790        282.14475375          0.00000000

Singlet  1: Largest CI coefficients:
  64  &  64 : closed :   0.992457

Triplet  2: Largest CI coefficients:
  63  &  64 :  open  :  -0.696344
  64  &  63 :  open  :   0.696344

Triplet  3: Largest CI coefficients:
  62  &  64 :  open  :   0.668402
  64  &  62 :  open  :  -0.668402
  62  &  63 :  open  :  -0.177993
  63  &  62 :  open  :   0.177993

Singlet  4: Largest CI coefficients:
  63  &  64 :  open  :  -0.553264
  64  &  63 :  open  :  -0.553264
  61  &  64 :  open  :  -0.369390
  64  &  61 :  open  :  -0.369390
  62  &  64 :  open  :   0.216784
  64  &  62 :  open  :   0.216784

Singlet  5: Largest CI coefficients:
  62  &  64 :  open  :  -0.627211
  64  &  62 :  open  :  -0.627211
  63  &  64 :  open  :  -0.219553
  64  &  63 :  open  :  -0.219553
  62  &  63 :  open  :   0.188350
  63  &  62 :  open  :   0.188350
  61  &  62 :  open  :  -0.102965
  62  &  61 :  open  :  -0.102965

Triplet  6: Largest CI coefficients:
  61  &  64 :  open  :  -0.690888
  64  &  61 :  open  :   0.690888

Singlet  7: Largest CI coefficients:
  61  &  64 :  open  :   0.587130
  64  &  61 :  open  :   0.587130
  63  &  64 :  open  :  -0.365792
  64  &  63 :  open  :  -0.365792

Triplet  8: Largest CI coefficients:
  60  &  64 :  open  :  -0.684021
  64  &  60 :  open  :   0.684021
  58  &  64 :  open  :  -0.107636
  64  &  58 :  open  :   0.107636

Singlet state dipole moments:

  Root       Dx         Dy         Dz         |D|  (Debye)
------------------------------------------------------------
     1    -9.4318     1.1108    -0.0153     9.4970
     2   -10.7668     1.9498     1.2835    11.0169
     3    -3.2944    -2.7695    -2.9151     5.1982
     4   -12.8985     1.8620     1.1819    13.0857

Triplet state dipole moments:

  Root       Dx         Dy         Dz         |D|  (Debye)
------------------------------------------------------------
     1   -12.6359     1.3189     0.5043    12.7145
     2    -2.8562    -2.9324    -3.0203     5.0871
     3   -10.2435     1.9382     1.4313    10.5231
     4     2.9589     0.3180    -0.7940     3.0800

Transition dipole moments between singlet states:

    Transition       Tx         Ty         Tz         |T| (a.u.)
------------------------------------------------------------------
     1 ->    2    -2.0128     0.0330     0.1389     2.0179
     1 ->    3    -0.3276     0.1215     0.0949     0.3620
     1 ->    4    -3.9717     0.4441     0.1754     4.0003
     2 ->    3    -0.6679     0.4582     0.3838     0.8962
     2 ->    4    -0.3761    -0.0953    -0.2000     0.4365
     3 ->    4    -0.2498     0.0575     0.0117     0.2566

Transition dipole moments between triplet states:

    Transition       Tx         Ty         Tz         |T| (a.u.)
------------------------------------------------------------------
     1 ->    2    -0.4023     0.2055     0.1845     0.4880
     1 ->    3     0.1342     0.1972     0.1876     0.3034
     1 ->    4    -1.3754     0.5757    in gcp call
 n=          31
 coors(1) =   -9.84327479131460      -0.847063768736124     
  0.199617891352241     
 coors(2) =   -9.20839906972473       0.804720415040189     
   2.06400325873101     
 elements:            7           6
 gcp_e =   0.000000000000000E+000
 echo:  F
 pbc:  F
 method =pbeh3c              
 in gcp call
 n=          31
 coors(1) =   -9.84327479131460      -0.847063768736124     
  0.199617891352241     
 coors(2) =   -9.20839906972473       0.804720415040189     
   2.06400325873101     
 elements:            7           6
 gcp_e =   0.000000000000000E+000
 echo:  F
 pbc:  F
 method =pbeh3c              
  0.3812     1.5390
     2 ->    3    -0.4060     0.2773     0.2544     0.5536
     2 ->    4     0.6616     0.2179     0.1635     0.7155
     3 ->    4     0.6677    -0.3448    -0.3540     0.8306

Magnetic transition dipole moments and rotational strengths:

 Transition      Lx         Ly         Lz       R(len)     R(vel) (a.u.)
------------------------------------------------------------------------
 1 ->    2     0.2785     0.2773    -0.2561     0.5870    -0.1578
 1 ->    3     0.1041    -0.4147    -0.3656     0.1192    -0.0292
 1 ->    4    -0.0406     0.6155    -0.4014    -0.3642     0.1374

Electric transition quadrupole moments (Cartesian):

 Transition      Qxy        Qxz        Qyz        Qxx        Qyy        Qzz       norm (a.u.)
----------------------------------------------------------------------------------------------
 1 ->    2     0.4551     0.4923    -0.2724     9.0432    -0.0380    -0.1631     9.0737
 1 ->    3     0.6428    -0.0848    -0.2517     5.0657    -0.2185    -0.1108     5.1191
 1 ->    4     1.1584     1.4662    -0.5392    16.1528    -0.9047    -0.2714    16.2969


Building Xtilde...

Building Z-vector RHS...

 Generating 2nd functional diffs
Solving CPSCF equations
Using DIIS solver

 Iter         Residual      
------  --------------------
    1      3.682588307087
    2      6.966713089458
    3      0.488131695958
    4      0.046135538384
    5      0.017039003557
    6      0.007068373295
    7      0.003888096048
    8      0.001209501333
    9      0.000416034837
   10      0.000170396648
   11      0.000062053307
   12      0.000041072732
   13      0.000014359909
   14      0.000008169941
   15      0.000004111049
   16      0.000001352988
   17      0.000000757521

CPSCF converged

Building X...

Computing grad Generating 2nd functional diffs
 Generating 2nd functional diffs
Building Xtilde...

Building Z-vector RHS...

 Generating 2nd functional diffs
Solving CPSCF equations
Using DIIS solver

 Iter         Residual      
------  --------------------
    1      4.042397024454
    2      6.978919903101
    3      0.633800346446
    4      0.053824759428
    5      0.021329959721
    6      0.008259961891
    7      0.004516274642
    8      0.001259766813
    9      0.000371500116
   10      0.000167483228
   11      0.000042341389
   12      0.000028657199
   13      0.000010414992
   14      0.000003739239
   15      0.000001577578
   16      0.000000889645

CPSCF converged

Building X...

Computing grad Generating 2nd functional diffs
 Generating 2nd functional diffs
Building Xtilde...

Building Z-vector RHS...

 Generating 2nd functional diffs
Solving CPSCF equations
Using DIIS solver

 Iter         Residual      
------  --------------------
    1      1.030437893984
    2      1.912628883904
    3      0.096274661599
    4      0.010774495728
    5      0.003941687833
    6      0.001921017283
    7      0.000831928338
    8      0.000292787549
    9      0.000081731503
   10      0.000042948897
   11      0.000013884689
   12      0.000007137636
   13      0.000003633051
   14      0.000002001330
   15      0.000000907295

CPSCF converged

Building X...

 Generating 2nd functional diffs
 Generating 2nd functional diffs
Lower state energy:      -779.0954189063
Upper state energy:      -779.0953722261
Energy difference:          0.0000466802
 Energy calculation finished, energy:  0.000000000E+00

Converting Cartesians to HDLC

Converting Cartesians to HDLC

Converting Cartesians to HDLC
 in dlf_makehessian...
Updating Hessian with the BFGS update, No     2
Testing convergence  in cycle    3
    Energy  0.0000E+00 Target: 1.0000E-05 converged?  yes
  Max step  2.3553E+00 Target: 4.0000E-04 converged?   no
  RMS step  2.6721E-01 Target: 2.6667E-04 converged?   no
  Max grad  9.1622E-02 Target: 1.0000E-04 converged?   no
  RMS grad  1.6227E-02 Target: 6.6667E-05 converged?   no

Converting HDLC to Cartesians
 in gcp call
 n=          31
 coors(1) =   -9.85836651135752      -0.810885600810076     
  0.281659139802817     
 coors(2) =   -9.12701253975464       0.874684628112669     
   2.09687547945044     
 elements:            7           6
 gcp_e =    1.00000000000000     
 echo:  F
 pbc:  F
 method =pbeh3c              
DFTD Energy:    -0.0201392 hartree
gCP Energy:     0.0507484 hartree
| Total AOs: 314    Total MOs: 296
Setting up the DFT grid...
| time to set the grid = 0.07 s
DFT grid points: 357381 (11528 points/atom)

                      *** Start SCF Iterations ***

 Iter     DIIS Error       Energy change      Electrons        XC Energy           Energy        Time(s)
----------------------------------------------------------------------------------------------------------
Initial temperature is 0.250000
| Skip purify step
|    1     0.0336192962    -778.9389460674   126.0093207018   -64.4090106211    -778.9389460674     1.83  
|    2     0.0515078816      +7.3227233270   125.9999976244   -63.6793019739    -771.6162227404     1.78  
|    3     0.0152402076      -0.1406191033   125.9999976567   -63.7348346269    -771.7568418437     1.75  
|    4     0.0157062716      -0.0039247219   125.9999978615   -63.7880578472    -771.7607665656     1.70  
|    5     0.0044568715      -0.0062907074   125.9999977461   -63.8033180665    -771.7670572730     1.67  
|    6     0.0019996039      -0.0009846884   125.9999977873   -63.8023865698    -771.7680419614     1.64  
|    7     0.0007906406      -0.0001460155   125.9999978073   -63.8047677316    -771.7681879769     1.58  
|    8     0.0004043521      -0.0000130829   125.9999978105   -63.8066280604    -771.7682010598     1.53  
|    9     0.0000894389      -0.0000034942   125.9999978157   -63.8063084239    -771.7682045540     1.85  
|   10     0.0000501372      -0.0000004188   125.9999978203   -63.8061025188    -771.7682049728     1.48  
|   11     0.0000209278      -0.0000001142   125.9999978205   -63.8061223398    -771.7682050870     1.46  
----------------------------------------------------------------------------------------------------------
FINAL ENERGY: -771.7682050870 a.u.
Fractional Occupation Entropy: 0.0000000000
Mermin Free Energy:            -771.7682050870
DISPERSION CONTRIBUTION TO ENERGY: -0.0201391922 a.u.
GCP BSSE CORRECTION: 0.0507483702 a.u.
HOMO-LUMO GAP: 2.748 eV
CENTER OF MASS: {-0.003137, -0.339474, 0.331863} ANGS
DIPOLE MOMENT: {-6.446977, 2.716055, 1.365023} (|D| = 7.127675) DEBYE
Writing out molden info

Running Mulliken population analysis...


  Restricted hh-TDA Parameters
--------------------------------------------
Number of occupied orbitals:            64
Number of virtual orbitals:            232
Number of molecular orbitals:          296
Number of basis functions:             314
Multiplicity of target state:      singlet

 Generating 2nd functional diffs
Reference energy:             -778.8186382294
Number of electrons:           127.9999977866
XC energy:                     -65.1192707028

      Davidson Diagonalization Parameters
-----------------------------------------------
Number of roots to find:                    4
Number of guess vectors:                   15
Maximum subspace size:                    300
Number of vectors to save:                  4
Collapse vectors per root:                  2
Number of CSFs:                          2080
Maximum Davidson iterations:              500
Residual convergence:                 1.0e-06
Orthogonality tolerance:              1.0e-12
Use incremental sigma vectors:             No

Davidson memory usage:  12.89 MB

Guess Vectors:
  64 &  64 : closed :    -0.470111
  64 &  63 :  open  :    -0.375719
  64 &  62 :  open  :    -0.365489
  64 &  61 :  open  :    -0.359315
  63 &  63 : closed :    -0.281328
  64 &  60 :  open  :    -0.278155
  63 &  62 :  open  :    -0.271097
  63 &  61 :  open  :    -0.264923
  62 &  62 : closed :    -0.260867
  64 &  58 :  open  :    -0.259132
  62 &  61 :  open  :    -0.254693
  61 &  61 : closed :    -0.248519
  64 &  59 :  open  :    -0.231957
  64 &  56 :  open  :    -0.225566
  64 &  57 :  open  :    -0.221981

  Root           Eigenvalue       Energy Change        Residual
-------------------------------------------------------------------
Iteration:    0   Subspace Size:   15
Root: 1:        -0.38459462        -0.38459462         0.03592467  
Root: 2:        -0.27986796        -0.27986796         0.03137769  
Root: 3:        -0.27932136        -0.27932136         0.03609664  
Root: 4:        -0.25218089        -0.25218089         0.04614450  

Iteration:    1   Subspace Size:   19
Root: 1:        -0.38667486        -0.00208024         0.00458381  
Root: 2:        -0.28268064        -0.00281268         0.00832852  
Root: 3:        -0.28248519        -0.00316383         0.00740021  
Root: 4:        -0.25725886        -0.00507797         0.01241810  

Iteration:    2   Subspace Size:   23
Root: 1:        -0.38671422        -0.00003936         0.00078587  
Root: 2:        -0.28286433        -0.00018369         0.00160095  
Root: 3:        -0.28259004        -0.00010486         0.00162014  
Root: 4:        -0.25761913        -0.00036027         0.00401052  

Iteration:    3   Subspace Size:   27
Root: 1:        -0.38671526        -0.00000104         0.00008739  
Root: 2:        -0.28287110        -0.00000677         0.00038778  
Root: 3:        -0.28259520        -0.00000516         0.00032130  
Root: 4:        -0.25765099        -0.00003186         0.00086581  

Iteration:    4   Subspace Size:   31
Root: 1:        -0.38671527        -0.00000001         0.00001237  
Root: 2:        -0.28287144        -0.00000034         0.00009486  
Root: 3:        -0.28259539        -0.00000019         0.00006700  
Root: 4:        -0.25765229        -0.00000130         0.00020935  

Iteration:    5   Subspace Size:   35
Root: 1:        -0.38671527        -0.00000000         0.00000159  
Root: 2:        -0.28287146        -0.00000002         0.00002390  
Root: 3:        -0.28259540        -0.00000001         0.00001235  
Root: 4:        -0.25765237        -0.00000008         0.00004184  

Iteration:    6   Subspace Size:   39
Root: 1:        -0.38671527        -0.00000000         0.00000023  Converged
Root: 2:        -0.28287146        -0.00000000         0.00000436  
Root: 3:        -0.28259540        -0.00000000         0.00000206  
Root: 4:        -0.25765237        -0.00000000         0.00000660  

Iteration:    7   Subspace Size:   42
Root: 1:        -0.38671527        -0.00000000         0.00000022  Converged
Root: 2:        -0.28287146        -0.00000000         0.00000093  Converged
Root: 3:        -0.28259540        -0.00000000         0.00000031  Converged
Root: 4:        -0.25765237        -0.00000000         0.00000101  

Iteration:    8   Subspace Size:   43
Root: 1:        -0.38671527        -0.00000000         0.00000021  Converged
Root: 2:        -0.28287146        -0.00000000         0.00000091  Converged
Root: 3:        -0.28259540        -0.00000000         0.00000029  Converged
Root: 4:        -0.25765237        -0.00000000         0.00000021  Converged

Davidson converged in 8 iterations
43 sigma vectors were formed

      Davidson Diagonalization Parameters
-----------------------------------------------
Number of roots to find:                    4
Number of guess vectors:                   15
Maximum subspace size:                    300
Number of vectors to save:                  4
Collapse vectors per root:                  2
Number of CSFs:                          2016
Maximum Davidson iterations:              500
Residual convergence:                 1.0e-06
Orthogonality tolerance:              1.0e-12
Use incremental sigma vectors:             No

Davidson memory usage:  12.58 MB

Guess Vectors:
  64 &  63 :  open  :    -0.375719
  64 &  62 :  open  :    -0.365489
  64 &  61 :  open  :    -0.359315
  64 &  60 :  open  :    -0.278155
  63 &  62 :  open  :    -0.271097
  63 &  61 :  open  :    -0.264923
  64 &  58 :  open  :    -0.259132
  62 &  61 :  open  :    -0.254693
  64 &  59 :  open  :    -0.231957
  64 &  56 :  open  :    -0.225566
  64 &  57 :  open  :    -0.221981
  64 &  55 :  open  :    -0.203302
  64 &  54 :  open  :    -0.187671
  63 &  60 :  open  :    -0.183763
  62 &  60 :  open  :    -0.173533

  Root           Eigenvalue       Energy Change        Residual
-------------------------------------------------------------------
Iteration:    0   Subspace Size:   15
Root: 1:        -0.30699806        -0.30699806         0.02124365  
Root: 2:        -0.28276452        -0.28276452         0.02503358  
Root: 3:        -0.27434513        -0.27434513         0.02721781  
Root: 4:        -0.21795047        -0.21795047         0.02348468  

Iteration:    1   Subspace Size:   19
Root: 1:        -0.30819722        -0.00119916         0.00353413  
Root: 2:        -0.28461878        -0.00185426         0.00524475  
Root: 3:        -0.27647591        -0.00213078         0.00589692  
Root: 4:        -0.22021025        -0.00225978         0.00604475  

Iteration:    2   Subspace Size:   23
Root: 1:        -0.30823126        -0.00003404         0.00041862  
Root: 2:        -0.28468855        -0.00006977         0.00080958  
Root: 3:        -0.27654150        -0.00006559         0.00099578  
Root: 4:        -0.22033669        -0.00012644         0.00138097  

Iteration:    3   Subspace Size:   27
Root: 1:        -0.30823167        -0.00000041         0.00005941  
Root: 2:        -0.28469037        -0.00000182         0.00010830  
Root: 3:        -0.27654382        -0.00000232         0.00016602  
Root: 4:        -0.22034263        -0.00000594         0.00032083  

Iteration:    4   Subspace Size:   31
Root: 1:        -0.30823168        -0.00000001         0.00000937  
Root: 2:        -0.28469040        -0.00000002         0.00001476  
Root: 3:        -0.27654387        -0.00000005         0.00002906  
Root: 4:        -0.22034289        -0.00000026         0.00010511  

Iteration:    5   Subspace Size:   35
Root: 1:        -0.30823168        -0.00000000         0.00000117  
Root: 2:        -0.28469040        -0.00000000         0.00000267  
Root: 3:        -0.27654387        -0.00000000         0.00000382  
Root: 4:        -0.22034292        -0.00000003         0.00001874  

Iteration:    6   Subspace Size:   39
Root: 1:        -0.30823168        -0.00000000         0.00000016  Converged
Root: 2:        -0.28469040        -0.00000000         0.00000038  Converged
Root: 3:        -0.27654387        -0.00000000         0.00000054  Converged
Root: 4:        -0.22034292        -0.00000000         0.00000319  

Iteration:    7   Subspace Size:   40
Root: 1:        -0.30823168        -0.00000000         0.00000015  Converged
Root: 2:        -0.28469040        -0.00000000         0.00000038  Converged
Root: 3:        -0.27654387        -0.00000000         0.00000052  Converged
Root: 4:        -0.22034292        -0.00000000         0.00000045  Converged

Davidson converged in 7 iterations
40 sigma vectors were formed

  Root   Mult.   Total Energy (a.u.)   Ex. Energy (a.u.)     Ex. Energy (eV)     Ex. Energy (nm)        Osc. (a.u.)  
-------------------------------------------------------------------------------------------------------------------
     1  singlet       -779.20535350
     2  triplet       -779.12686991          0.07848359          2.13564678        580.54647292          0.00000000
     3  triplet       -779.10332863          0.10202487          2.77623752        446.59082627          0.00000000
     4  singlet       -779.10150969          0.10384381          2.82573335        438.76829622          0.00138873
     5  singlet       -779.10123363          0.10411987          2.83324528        437.60496733          0.30491468
     6  triplet       -779.09518210          0.11017140          2.99791572        413.56806595          0.00000000
     7  singlet       -779.07629060          0.12906290          3.51197956        353.03229604          1.36822852
     8  triplet       -779.03898115          0.16637235          4.52722114        273.86384911          0.00000000

Singlet  1: Largest CI coefficients:
  64  &  64 : closed :  -0.992829

Triplet  2: Largest CI coefficients:
  63  &  64 :  open  :   0.697936
  64  &  63 :  open  :  -0.697936

Triplet  3: Largest CI coefficients:
  62  &  64 :  open  :  -0.666526
  64  &  62 :  open  :   0.666526
  62  &  63 :  open  :   0.181580
  63  &  62 :  open  :  -0.181580
  61  &  64 :  open  :   0.104353
  64  &  61 :  open  :  -0.104353

Singlet  4: Largest CI coefficients:
  62  &  64 :  open  :  -0.658953
  64  &  62 :  open  :  -0.658953
  62  &  63 :  open  :   0.195529
  63  &  62 :  open  :   0.195529
  63  &  64 :  open  :  -0.100480
  64  &  63 :  open  :  -0.100480

Singlet  5: Largest CI coefficients:
  63  &  64 :  open  :   0.561199
  64  &  63 :  open  :   0.561199
  61  &  64 :  open  :   0.415664
  64  &  61 :  open  :   0.415664

Triplet  6: Largest CI coefficients:
  61  &  64 :  open  :   0.689946
  64  &  61 :  open  :  -0.689946

Singlet  7: Largest CI coefficients:
  61  &  64 :  open  :  -0.560292
  64  &  61 :  open  :  -0.560292
  63  &  64 :  open  :   0.402474
  64  &  63 :  open  :   0.402474

Triplet  8: Largest CI coefficients:
  60  &  64 :  open  :   0.682727
  64  &  60 :  open  :  -0.682727
  58  &  64 :  open  :   0.127439
  64  &  58 :  open  :  -0.127439

Singlet state dipole moments:

  Root       Dx         Dy         Dz         |D|  (Debye)
------------------------------------------------------------
     1    -8.9899     1.1338     0.2052     9.0635
     2    -2.6003    -3.0518    -3.0421     5.0328
     3   -10.8881     2.2113     1.5138    11.2130
     4   -12.6987     1.9402     1.3835    12.9203

Triplet state dipole moments:

  Root       Dx         Dy         Dz         |D|  (Debye)
------------------------------------------------------------
     1   -12.6192     1.3574     0.6564    12.7089
     2    -2.5943    -2.9134    -2.9067     4.8649
     3   -10.1179     2.0041     1.5184    10.4256
     4     2.5699     0.2953    -0.5356     2.6417

Transition dipole moments between singlet states:

    Transition       Tx         Ty         Tz         |T| (a.u.)
------------------------------------------------------------------
     1 ->    2    -0.0447    -0.1154    -0.0689     0.1416
     1 ->    3    -2.0843     0.0855     0.2030     2.0959
     1 ->    4    -3.9591     0.4361     0.1924     3.9877
     2 ->    3    -0.0618     0.0150     0.0342     0.0722
     2 ->    4     0.2181    -0.1087    -0.0844     0.2579
     3 ->    4    -0.4414    -0.0691    -0.1577     0.4738

Transition dipole moments between triplet states:

    Transition       Tx         Ty         Tz         |T| (a.u.)
------------------------------------------------------------------
     1 ->    2    -0.4196     0.2092     0.1894     0.5057
     1 ->    3     0.2097     0.1316     0.1105     0.2711
     1 ->    4    -1.4926     0.6092     0.4268     1.6677
     2 ->    3    -0.5010     0.3304     0.2948  in gcp call
 n=          31
 coors(1) =   -9.85836651135752      -0.810885600810076     
  0.281659139802817     
 coors(2) =   -9.12701253975464       0.874684628112669     
   2.09687547945044     
 elements:            7           6
 gcp_e =   0.000000000000000E+000
 echo:  F
 pbc:  F
 method =pbeh3c              
 in gcp call
 n=          31
 coors(1) =   -9.85836651135752      -0.810885600810076     
  0.281659139802817     
 coors(2) =   -9.12701253975464       0.874684628112669     
   2.09687547945044     
 elements:            7           6
 gcp_e =   0.000000000000000E+000
 echo:  F
 pbc:  F
 method =pbeh3c              
    0.6686
     2 ->    4     0.4982     0.1992     0.1604     0.5601
     3 ->    4     0.5366    -0.2732    -0.3046     0.6748

Magnetic transition dipole moments and rotational strengths:

 Transition      Lx         Ly         Lz       R(len)     R(vel) (a.u.)
------------------------------------------------------------------------
 1 ->    2    -0.0354     0.4421     0.3074     0.0706    -0.0198
 1 ->    3     0.2784     0.1532    -0.3175     0.6315    -0.1770
 1 ->    4    -0.0574     0.5284    -0.3531    -0.3896     0.1465

Electric transition quadrupole moments (Cartesian):

 Transition      Qxy        Qxz        Qyz        Qxx        Qyy        Qzz       norm (a.u.)
----------------------------------------------------------------------------------------------
 1 ->    2    -0.5449     0.1062     0.2056    -2.6727     0.2228     0.1125     2.7489
 1 ->    3     0.6066     0.4256    -0.3382     9.9591    -0.1292    -0.2556     9.9965
 1 ->    4     1.0076     1.3682    -0.5501    16.3609    -0.8493    -0.3344    16.4834


Building Xtilde...

Building Z-vector RHS...

 Generating 2nd functional diffs
Solving CPSCF equations
Using DIIS solver

 Iter         Residual      
------  --------------------
    1      4.215058258783
    2      7.297616979926
    3      0.669020560267
    4      0.054218226223
    5      0.021038322613
    6      0.008496818581
    7      0.004699752327
    8      0.001371473195
    9      0.000385164557
   10      0.000180066351
   11      0.000042594883
   12      0.000030445741
   13      0.000009249989
   14      0.000003064494
   15      0.000001213856
   16      0.000000624363

CPSCF converged

Building X...

Computing grad Generating 2nd functional diffs
 Generating 2nd functional diffs
Building Xtilde...

Building Z-vector RHS...

 Generating 2nd functional diffs
Solving CPSCF equations
Using DIIS solver

 Iter         Residual      
------  --------------------
    1      3.742949373153
    2      7.031527303610
    3      0.460449018840
    4      0.048008207931
    5      0.018205803214
    6      0.007294454019
    7      0.003724253923
    8      0.001234228982
    9      0.000425355778
   10      0.000172614290
   11      0.000060337930
   12      0.000037135008
   13      0.000012131149
   14      0.000007090822
   15      0.000003804482
   16      0.000001255161
   17      0.000000684022

CPSCF converged

Building X...

Computing grad Generating 2nd functional diffs
 Generating 2nd functional diffs
Building Xtilde...

Building Z-vector RHS...

 Generating 2nd functional diffs
Solving CPSCF equations
Using DIIS solver

 Iter         Residual      
------  --------------------
    1      0.138934608625
    2      0.234068384917
    3      0.019673221515
    4      0.002637680664
    5      0.001306146569
    6      0.000627812723
    7      0.000293840327
    8      0.000083094168
    9      0.000053933137
   10      0.000012277584
   11      0.000005233003
   12      0.000002361000
   13      0.000001241496
   14      0.000000596865

CPSCF converged

Building X...

 Generating 2nd functional diffs
 Generating 2nd functional diffs
Lower state energy:      -779.1015096880
Upper state energy:      -779.1012336297
Energy difference:          0.0002760583
 Energy calculation finished, energy:  0.000000000E+00

Converting Cartesians to HDLC

Converting Cartesians to HDLC

Converting Cartesians to HDLC
 in dlf_makehessian...
Updating Hessian with the BFGS update, No     3
Testing convergence  in cycle    4
    Energy  0.0000E+00 Target: 1.0000E-05 converged?  yes
  Max step  7.0737E-01 Target: 4.0000E-04 converged?   no
  RMS step  9.9496E-02 Target: 2.6667E-04 converged?   no
  Max grad  5.5372E-02 Target: 1.0000E-04 converged?   no
  RMS grad  1.7238E-02 Target: 6.6667E-05 converged?   no

Converting HDLC to Cartesians
 in gcp call
 n=          31
 coors(1) =   -9.85621278328180      -0.801759422765660     
  0.316057748096383     
 coors(2) =   -9.09447207998543       0.903190636229735     
   2.10459417361189     
 elements:            7           6
 gcp_e =    1.00000000000000     
 echo:  F
 pbc:  F
 method =pbeh3c              
DFTD Energy:    -0.0201392 hartree
gCP Energy:     0.0506062 hartree
| Total AOs: 314    Total MOs: 296
Setting up the DFT grid...
| time to set the grid = 0.07 s
DFT grid points: 357378 (11528 points/atom)

                      *** Start SCF Iterations ***

 Iter     DIIS Error       Energy change      Electrons        XC Energy           Energy        Time(s)
----------------------------------------------------------------------------------------------------------
Initial temperature is 0.250000
| Skip purify step
|    1     0.0299320241    -778.9605651582   126.0091694428   -64.4074116464    -778.9605651582     1.81  
|    2     0.0621412177      +7.3588407929   126.0000056146   -63.6780876441    -771.6017243653     1.76  
|    3     0.0192608728      -0.1564685306   126.0000054204   -63.7212313746    -771.7581928959     1.72  
|    4     0.0155257026      -0.0044152866   126.0000054789   -63.7615632356    -771.7626081826     1.66  
|    5     0.0066601944      -0.0057632713   126.0000053524   -63.7828944317    -771.7683714538     1.63  
|    6     0.0024225229      -0.0019373632   126.0000053476   -63.7966511331    -771.7703088171     1.63  
|    7     0.0007476938      -0.0001915990   126.0000053448   -63.8011590327    -771.7705004161     1.57  
|    8     0.0003847635      -0.0000153906   126.0000053436   -63.8034794503    -771.7705158067     1.50  
|    9     0.0000893819      -0.0000032399   126.0000053464   -63.8031836236    -771.7705190465     1.83  
|   10     0.0000565073      -0.0000003851   126.0000053498   -63.8030666115    -771.7705194317     1.45  
|   11     0.0000199237      -0.0000001090   126.0000053500   -63.8031110572    -771.7705195407     1.45  
----------------------------------------------------------------------------------------------------------
FINAL ENERGY: -771.7705195407 a.u.
Fractional Occupation Entropy: 0.0000000000
Mermin Free Energy:            -771.7705195407
DISPERSION CONTRIBUTION TO ENERGY: -0.0201391794 a.u.
GCP BSSE CORRECTION: 0.0506061518 a.u.
HOMO-LUMO GAP: 2.776 eV
CENTER OF MASS: {-0.000563, -0.340378, 0.322000} ANGS
DIPOLE MOMENT: {-6.380684, 2.728535, 1.599686} (|D| = 7.121589) DEBYE
Writing out molden info

Running Mulliken population analysis...


  Restricted hh-TDA Parameters
--------------------------------------------
Number of occupied orbitals:            64
Number of virtual orbitals:            232
Number of molecular orbitals:          296
Number of basis functions:             314
Multiplicity of target state:      singlet

 Generating 2nd functional diffs
Reference energy:             -778.8209457251
Number of electrons:           128.0000054356
XC energy:                     -65.1161952634

      Davidson Diagonalization Parameters
-----------------------------------------------
Number of roots to find:                    4
Number of guess vectors:                   15
Maximum subspace size:                    300
Number of vectors to save:                  4
Collapse vectors per root:                  2
Number of CSFs:                          2080
Maximum Davidson iterations:              500
Residual convergence:                 1.0e-06
Orthogonality tolerance:              1.0e-12
Use incremental sigma vectors:             No

Davidson memory usage:  12.89 MB

Guess Vectors:
  64 &  64 : closed :    -0.470736
  64 &  63 :  open  :    -0.375011
  64 &  62 :  open  :    -0.364523
  64 &  61 :  open  :    -0.360042
  63 &  63 : closed :    -0.279286
  64 &  60 :  open  :    -0.277063
  63 &  62 :  open  :    -0.268798
  63 &  61 :  open  :    -0.264317
  64 &  58 :  open  :    -0.259237
  62 &  62 : closed :    -0.258310
  62 &  61 :  open  :    -0.253828
  61 &  61 : closed :    -0.249347
  64 &  59 :  open  :    -0.231685
  64 &  56 :  open  :    -0.226247
  64 &  57 :  open  :    -0.221921

  Root           Eigenvalue       Energy Change        Residual
-------------------------------------------------------------------
Iteration:    0   Subspace Size:   15
Root: 1:        -0.38506122        -0.38506122         0.03597770  
Root: 2:        -0.27875252        -0.27875252         0.03211286  
Root: 3:        -0.27843112        -0.27843112         0.03569577  
Root: 4:        -0.25311330        -0.25311330         0.04598490  

Iteration:    1   Subspace Size:   19
Root: 1:        -0.38714538        -0.00208416         0.00457303  
Root: 2:        -0.28163142        -0.00287890         0.00751817  
Root: 3:        -0.28159763        -0.00316651         0.00840040  
Root: 4:        -0.25812630        -0.00501300         0.01213554  

Iteration:    2   Subspace Size:   23
Root: 1:        -0.38718448        -0.00003911         0.00078803  
Root: 2:        -0.28178489        -0.00015348         0.00157706  
Root: 3:        -0.28174025        -0.00014261         0.00166720  
Root: 4:        -0.25846826        -0.00034195         0.00395230  

Iteration:    3   Subspace Size:   27
Root: 1:        -0.38718552        -0.00000104         0.00008888  
Root: 2:        -0.28179143        -0.00000653         0.00039331  
Root: 3:        -0.28174568        -0.00000543         0.00032837  
Root: 4:        -0.25849858        -0.00003033         0.00085022  

Iteration:    4   Subspace Size:   31
Root: 1:        -0.38718554        -0.00000001         0.00001286  
Root: 2:        -0.28179177        -0.00000035         0.00009664  
Root: 3:        -0.28174588        -0.00000020         0.00006786  
Root: 4:        -0.25849984        -0.00000125         0.00020475  

Iteration:    5   Subspace Size:   35
Root: 1:        -0.38718554        -0.00000000         0.00000169  
Root: 2:        -0.28179179        -0.00000002         0.00002381  
Root: 3:        -0.28174589        -0.00000001         0.00001241  
Root: 4:        -0.25849992        -0.00000008         0.00004064  

Iteration:    6   Subspace Size:   39
Root: 1:        -0.38718554        -0.00000000         0.00000024  Converged
Root: 2:        -0.28179179        -0.00000000         0.00000432  
Root: 3:        -0.28174589        -0.00000000         0.00000208  
Root: 4:        -0.25849992        -0.00000000         0.00000644  

Iteration:    7   Subspace Size:   42
Root: 1:        -0.38718554        -0.00000000         0.00000022  Converged
Root: 2:        -0.28179179        -0.00000000         0.00000091  Converged
Root: 3:        -0.28174589        -0.00000000         0.00000030  Converged
Root: 4:        -0.25849992        -0.00000000         0.00000101  

Iteration:    8   Subspace Size:   43
Root: 1:        -0.38718554        -0.00000000         0.00000022  Converged
Root: 2:        -0.28179179        -0.00000000         0.00000088  Converged
Root: 3:        -0.28174589        -0.00000000         0.00000028  Converged
Root: 4:        -0.25849992        -0.00000000         0.00000021  Converged

Davidson converged in 8 iterations
43 sigma vectors were formed

      Davidson Diagonalization Parameters
-----------------------------------------------
Number of roots to find:                    4
Number of guess vectors:                   15
Maximum subspace size:                    300
Number of vectors to save:                  4
Collapse vectors per root:                  2
Number of CSFs:                          2016
Maximum Davidson iterations:              500
Residual convergence:                 1.0e-06
Orthogonality tolerance:              1.0e-12
Use incremental sigma vectors:             No

Davidson memory usage:  12.58 MB

Guess Vectors:
  64 &  63 :  open  :    -0.375011
  64 &  62 :  open  :    -0.364523
  64 &  61 :  open  :    -0.360042
  64 &  60 :  open  :    -0.277063
  63 &  62 :  open  :    -0.268798
  63 &  61 :  open  :    -0.264317
  64 &  58 :  open  :    -0.259237
  62 &  61 :  open  :    -0.253828
  64 &  59 :  open  :    -0.231685
  64 &  56 :  open  :    -0.226247
  64 &  57 :  open  :    -0.221921
  64 &  55 :  open  :    -0.203866
  64 &  54 :  open  :    -0.187993
  63 &  60 :  open  :    -0.181338
  62 &  60 :  open  :    -0.170850

  Root           Eigenvalue       Energy Change        Residual
-------------------------------------------------------------------
Iteration:    0   Subspace Size:   15
Root: 1:        -0.30668338        -0.30668338         0.02098127  
Root: 2:        -0.28166891        -0.28166891         0.02507997  
Root: 3:        -0.27439419        -0.27439419         0.02726604  
Root: 4:        -0.21686267        -0.21686267         0.02362777  

Iteration:    1   Subspace Size:   19
Root: 1:        -0.30785374        -0.00117036         0.00342828  
Root: 2:        -0.28353024        -0.00186133         0.00527714  
Root: 3:        -0.27652217        -0.00212798         0.00593970  
Root: 4:        -0.21915499        -0.00229232         0.00606099  

Iteration:    2   Subspace Size:   23
Root: 1:        -0.30788612        -0.00003238         0.00040691  
Root: 2:        -0.28360087        -0.00007063         0.00081452  
Root: 3:        -0.27658882        -0.00006666         0.00100549  
Root: 4:        -0.21928269        -0.00012770         0.00136905  

Iteration:    3   Subspace Size:   27
Root: 1:        -0.30788652        -0.00000039         0.00005746  
Root: 2:        -0.28360272        -0.00000185         0.00010882  
Root: 3:        -0.27659120        -0.00000238         0.00016523  
Root: 4:        -0.21928861        -0.00000591         0.00030655  

Iteration:    4   Subspace Size:   31
Root: 1:        -0.30788652        -0.00000001         0.00000921  
Root: 2:        -0.28360274        -0.00000002         0.00001491  
Root: 3:        -0.27659126        -0.00000005         0.00002968  
Root: 4:        -0.21928884        -0.00000023         0.00010302  

Iteration:    5   Subspace Size:   35
Root: 1:        -0.30788652        -0.00000000         0.00000117  
Root: 2:        -0.28360274        -0.00000000         0.00000273  
Root: 3:        -0.27659126        -0.00000000         0.00000390  
Root: 4:        -0.21928887        -0.00000003         0.00001918  

Iteration:    6   Subspace Size:   39
Root: 1:        -0.30788652        -0.00000000         0.00000016  Converged
Root: 2:        -0.28360274        -0.00000000         0.00000038  Converged
Root: 3:        -0.27659126        -0.00000000         0.00000053  Converged
Root: 4:        -0.21928887        -0.00000000         0.00000325  

Iteration:    7   Subspace Size:   40
Root: 1:        -0.30788652        -0.00000000         0.00000014  Converged
Root: 2:        -0.28360274        -0.00000000         0.00000038  Converged
Root: 3:        -0.27659126        -0.00000000         0.00000052  Converged
Root: 4:        -0.21928887        -0.00000000         0.00000046  Converged

Davidson converged in 7 iterations
40 sigma vectors were formed

  Root   Mult.   Total Energy (a.u.)   Ex. Energy (a.u.)     Ex. Energy (eV)     Ex. Energy (nm)        Osc. (a.u.)  
-------------------------------------------------------------------------------------------------------------------
     1  singlet       -779.20813126
     2  triplet       -779.12883225          0.07929901          2.15783559        574.57677291          0.00000000
     3  triplet       -779.10454847          0.10358279          2.81863074        439.87393866          0.00000000
     4  singlet       -779.10273752          0.10539374          2.86790917        432.31571596          0.00132198
     5  singlet       -779.10269161          0.10543965          2.86915836        432.12749210          0.29615623
     6  triplet       -779.09753698          0.11059428          3.00942291        411.98669761          0.00000000
     7  singlet       -779.07944564          0.12868562          3.50171325        354.06731476          1.38043996
     8  triplet       -779.04023460          0.16789666          4.56869989        271.37746769          0.00000000

Singlet  1: Largest CI coefficients:
  64  &  64 : closed :   0.992913

Triplet  2: Largest CI coefficients:
  63  &  64 :  open  :   0.698296
  64  &  63 :  open  :  -0.698296

Triplet  3: Largest CI coefficients:
  62  &  64 :  open  :   0.664203
  64  &  62 :  open  :  -0.664203
  62  &  63 :  open  :  -0.181736
  63  &  62 :  open  :   0.181736
  61  &  64 :  open  :  -0.121364
  64  &  61 :  open  :   0.121364

Singlet  4: Largest CI coefficients:
  62  &  64 :  open  :   0.659291
  64  &  62 :  open  :   0.659291
  62  &  63 :  open  :  -0.196209
  63  &  62 :  open  :  -0.196209

Singlet  5: Largest CI coefficients:
  63  &  64 :  open  :  -0.547979
  64  &  63 :  open  :  -0.547979
  61  &  64 :  open  :  -0.434697
  64  &  61 :  open  :  -0.434697

Triplet  6: Largest CI coefficients:
  61  &  64 :  open  :   0.687551
  64  &  61 :  open  :  -0.687551
  62  &  64 :  open  :   0.111741
  64  &  62 :  open  :  -0.111741

Singlet  7: Largest CI coefficients:
  61  &  64 :  open  :   0.545512
  64  &  61 :  open  :   0.545512
  63  &  64 :  open  :  -0.420695
  64  &  63 :  open  :  -0.420695

Triplet  8: Largest CI coefficients:
  60  &  64 :  open  :   0.681534
  64  &  60 :  open  :  -0.681534
  58  &  64 :  open  :   0.136255
  64  &  58 :  open  :  -0.136255

Singlet state dipole moments:

  Root       Dx         Dy         Dz         |D|  (Debye)
------------------------------------------------------------
     1    -8.8701     1.1351     0.3196     8.9481
     2    -2.5188    -3.0620    -3.0011     4.9726
     3   -10.7287     2.2196     1.5377    11.0633
     4   -12.6580     1.9535     1.4512    12.8898

Triplet state dipole moments:

  Root       Dx         Dy         Dz         |D|  (Debye)
------------------------------------------------------------
     1   -12.5514     1.3677     0.7337    12.6470
     2    -2.5791    -2.8820    -2.8323     4.7937
     3    -9.9934     1.9929     1.5156    10.3023
     4     2.2017     0.2561    -0.4165     2.2553

Transition dipole moments between singlet states:

    Transition       Tx         Ty         Tz         |T| (a.u.)
------------------------------------------------------------------
     1 ->    2    -0.0264    -0.1155    -0.0691     0.1372
     1 ->    3    -2.0384     0.0915     0.2230     2.0526
     1 ->    4    -3.9822     0.4349     0.2088     4.0113
     2 ->    3    -0.1222     0.0597     0.0717     0.1537
     2 ->    4     0.2473    -0.1298    -0.1035     0.2979
     3 ->    4    -0.4460    -0.0633    -0.1387     0.4713

Transition dipole moments between triplet states:

    Transition       Tx         Ty         Tz         |T| (a.u.)
------------------------------------------------------------------
     1 ->    2     0.4200    -0.2138    -0.1947     0.5100
     1 ->    3     0.2501     0.1060     0.0803     0.2833
     1 ->    4    -1.5442     0.6220     0.4491     1.7242
     2 ->    3     0.5855    -0.3869    -0.3402  in gcp call
 n=          31
 coors(1) =   -9.85621278328180      -0.801759422765660     
  0.316057748096383     
 coors(2) =   -9.09447207998543       0.903190636229735     
   2.10459417361189     
 elements:            7           6
 gcp_e =   0.000000000000000E+000
 echo:  F
 pbc:  F
 method =pbeh3c              
 in gcp call
 n=          31
 coors(1) =   -9.85621278328180      -0.801759422765660     
  0.316057748096383     
 coors(2) =   -9.09447207998543       0.903190636229735     
   2.10459417361189     
 elements:            7           6
 gcp_e =   0.000000000000000E+000
 echo:  F
 pbc:  F
 method =pbeh3c              
    0.7799
     2 ->    4    -0.4339    -0.1864    -0.1536     0.4966
     3 ->    4     0.4802    -0.2475    -0.2894     0.6129

Magnetic transition dipole moments and rotational strengths:

 Transition      Lx         Ly         Lz       R(len)     R(vel) (a.u.)
------------------------------------------------------------------------
 1 ->    2    -0.0250     0.4312     0.3074     0.0704    -0.0202
 1 ->    3     0.2755     0.1255    -0.3188     0.6211    -0.1763
 1 ->    4    -0.0650     0.5038    -0.3520    -0.4044     0.1511

Electric transition quadrupole moments (Cartesian):

 Transition      Qxy        Qxz        Qyz        Qxx        Qyy        Qzz       norm (a.u.)
----------------------------------------------------------------------------------------------
 1 ->    2    -0.5337     0.0768     0.2100    -2.4730     0.2302     0.1249     2.5533
 1 ->    3     0.6107     0.3861    -0.3416     9.6797    -0.1424    -0.2928     9.7181
 1 ->    4     0.9549     1.3169    -0.5697    16.5757    -0.8277    -0.3718    16.6897


Building Xtilde...

Building Z-vector RHS...

 Generating 2nd functional diffs
Solving CPSCF equations
Using DIIS solver

 Iter         Residual      
------  --------------------
    1      4.207192081347
    2      7.274297109241
    3      0.668814761866
    4      0.055189420205
    5      0.021502094641
    6      0.008517510972
    7      0.004721343716
    8      0.001404408560
    9      0.000385598517
   10      0.000182926507
   11      0.000043452326
   12      0.000030599396
   13      0.000009506864
   14      0.000003248704
   15      0.000001391048
   16      0.000000727842

CPSCF converged

Building X...

Computing grad Generating 2nd functional diffs
 Generating 2nd functional diffs
Building Xtilde...

Building Z-vector RHS...

 Generating 2nd functional diffs
Solving CPSCF equations
Using DIIS solver

 Iter         Residual      
------  --------------------
    1      3.759589452896
    2      7.043558189721
    3      0.461245245092
    4      0.049122064852
    5      0.018392254267
    6      0.007319689883
    7      0.003636559966
    8      0.001230225623
    9      0.000424319506
   10      0.000171452872
   11      0.000060286930
   12      0.000036612796
   13      0.000011893448
   14      0.000006873165
   15      0.000003750073
   16      0.000001234753
   17      0.000000686855

CPSCF converged

Building X...

Computing grad Generating 2nd functional diffs
 Generating 2nd functional diffs
Building Xtilde...

Building Z-vector RHS...

 Generating 2nd functional diffs
Solving CPSCF equations
Using DIIS solver

 Iter         Residual      
------  --------------------
    1      0.209451072732
    2      0.377677291417
    3      0.024701940696
    4      0.002643502722
    5      0.001526976765
    6      0.000700810021
    7      0.000370421968
    8      0.000079584068
    9      0.000051812384
   10      0.000013602076
   11      0.000005729927
   12      0.000002111085
   13      0.000001139241
   14      0.000000635716

CPSCF converged

Building X...

 Generating 2nd functional diffs
 Generating 2nd functional diffs
Lower state energy:      -779.1027375184
Upper state energy:      -779.1026916115
Energy difference:          0.0000459069
 Energy calculation finished, energy:  0.000000000E+00

Converting Cartesians to HDLC

Converting Cartesians to HDLC

Converting Cartesians to HDLC
 in dlf_makehessian...
Updating Hessian with the BFGS update, No     4
Testing convergence  in cycle    5
    Energy  0.0000E+00 Target: 1.0000E-05 converged?  yes
  Max step  2.5495E+00 Target: 4.0000E-04 converged?   no
  RMS step  2.9709E-01 Target: 2.6667E-04 converged?   no
  Max grad  1.5504E-02 Target: 1.0000E-04 converged?   no
  RMS grad  3.3837E-03 Target: 6.6667E-05 converged?   no

Converting HDLC to Cartesians
 in gcp call
 n=          31
 coors(1) =   -9.84928079541915      -0.805651310259010     
  0.331499467642505     
 coors(2) =   -9.08493736408037       0.916714130074783     
   2.10139312263997     
 elements:            7           6
 gcp_e =    1.00000000000000     
 echo:  F
 pbc:  F
 method =pbeh3c              
DFTD Energy:    -0.0201453 hartree
gCP Energy:     0.0505893 hartree
| Total AOs: 314    Total MOs: 296
Setting up the DFT grid...
| time to set the grid = 0.07 s
DFT grid points: 357336 (11526 points/atom)

                      *** Start SCF Iterations ***

 Iter     DIIS Error       Energy change      Electrons        XC Energy           Energy        Time(s)
----------------------------------------------------------------------------------------------------------
Initial temperature is 0.250000
| Skip purify step
|    1     0.0293303816    -778.9635891057   126.0035507802   -64.4049171991    -778.9635891057     1.85  
|    2     0.0658795896      +7.3669036737   126.0000108026   -63.6791474628    -771.5966854320     1.78  
|    3     0.0198061569      -0.1612153312   126.0000106016   -63.7193150506    -771.7579007632     1.75  
|    4     0.0156113616      -0.0046966876   126.0000105681   -63.7569438389    -771.7625974509     1.69  
|    5     0.0085722025      -0.0056481470   126.0000104527   -63.7759711343    -771.7682455979     1.65  
|    6     0.0029990230      -0.0027290458   126.0000104120   -63.7933808108    -771.7709746436     1.65  
|    7     0.0008099835      -0.0002519568   126.0000103922   -63.7997431123    -771.7712266004     1.61  
|    8     0.0004270069      -0.0000208847   126.0000103891   -63.8023815726    -771.7712474851     1.54  
|    9     0.0001042657      -0.0000037110   126.0000103907   -63.8021503296    -771.7712511961     1.86  
|   10     0.0000703017      -0.0000005279   126.0000103932   -63.8021123099    -771.7712517240     1.49  
|   11     0.0000223132      -0.0000001278   126.0000103934   -63.8021829930    -771.7712518518     1.47  
----------------------------------------------------------------------------------------------------------
FINAL ENERGY: -771.7712518518 a.u.
Fractional Occupation Entropy: 0.0000000000
Mermin Free Energy:            -771.7712518518
DISPERSION CONTRIBUTION TO ENERGY: -0.0201453087 a.u.
GCP BSSE CORRECTION: 0.0505892727 a.u.
HOMO-LUMO GAP: 2.783 eV
CENTER OF MASS: {-0.000352, -0.337580, 0.317313} ANGS
DIPOLE MOMENT: {-6.309752, 2.649187, 1.708911} (|D| = 7.053477) DEBYE
Writing out molden info

Running Mulliken population analysis...


  Restricted hh-TDA Parameters
--------------------------------------------
Number of occupied orbitals:            64
Number of virtual orbitals:            232
Number of molecular orbitals:          296
Number of basis functions:             314
Multiplicity of target state:      singlet

 Generating 2nd functional diffs
Reference energy:             -778.8216233355
Number of electrons:           128.0000105584
XC energy:                     -65.1152470789

      Davidson Diagonalization Parameters
-----------------------------------------------
Number of roots to find:                    4
Number of guess vectors:                   15
Maximum subspace size:                    300
Number of vectors to save:                  4
Collapse vectors per root:                  2
Number of CSFs:                          2080
Maximum Davidson iterations:              500
Residual convergence:                 1.0e-06
Orthogonality tolerance:              1.0e-12
Use incremental sigma vectors:             No

Davidson memory usage:  12.89 MB

Guess Vectors:
  64 &  64 : closed :    -0.471007
  64 &  63 :  open  :    -0.374925
  64 &  62 :  open  :    -0.364303
  64 &  61 :  open  :    -0.361093
  63 &  63 : closed :    -0.278844
  64 &  60 :  open  :    -0.276862
  63 &  62 :  open  :    -0.268221
  63 &  61 :  open  :    -0.265012
  64 &  58 :  open  :    -0.259401
  62 &  62 : closed :    -0.257599
  62 &  61 :  open  :    -0.254389
  61 &  61 : closed :    -0.251180
  64 &  59 :  open  :    -0.231258
  64 &  56 :  open  :    -0.226638
  64 &  57 :  open  :    -0.222317

  Root           Eigenvalue       Energy Change        Residual
-------------------------------------------------------------------
Iteration:    0   Subspace Size:   15
Root: 1:        -0.38522541        -0.38522541         0.03598508  
Root: 2:        -0.27866837        -0.27866837         0.03213977  
Root: 3:        -0.27836945        -0.27836945         0.03566073  
Root: 4:        -0.25378137        -0.25378137         0.04616964  

Iteration:    1   Subspace Size:   19
Root: 1:        -0.38731175        -0.00208634         0.00456675  
Root: 2:        -0.28159554        -0.00292717         0.00760490  
Root: 3:        -0.28151804        -0.00314858         0.00841710  
Root: 4:        -0.25883391        -0.00505254         0.01201579  

Iteration:    2   Subspace Size:   23
Root: 1:        -0.38735078        -0.00003904         0.00079385  
Root: 2:        -0.28170938        -0.00011384         0.00169018  
Root: 3:        -0.28170475        -0.00018671         0.00157717  
Root: 4:        -0.25916852        -0.00033461         0.00395390  

Iteration:    3   Subspace Size:   27
Root: 1:        -0.38735184        -0.00000105         0.00009030  
Root: 2:        -0.28171573        -0.00000635         0.00038669  
Root: 3:        -0.28171046        -0.00000572         0.00034970  
Root: 4:        -0.25919857        -0.00003005         0.00085035  

Iteration:    4   Subspace Size:   31
Root: 1:        -0.38735185        -0.00000001         0.00001332  
Root: 2:        -0.28171605        -0.00000031         0.00008688  
Root: 3:        -0.28171071        -0.00000025         0.00008241  
Root: 4:        -0.25919983        -0.00000126         0.00020293  

Iteration:    5   Subspace Size:   35
Root: 1:        -0.38735185        -0.00000000         0.00000178  
Root: 2:        -0.28171606        -0.00000001         0.00001977  
Root: 3:        -0.28171072        -0.00000001         0.00001821  
Root: 4:        -0.25919991        -0.00000008         0.00004017  

Iteration:    6   Subspace Size:   39
Root: 1:        -0.38735185        -0.00000000         0.00000025  Converged
Root: 2:        -0.28171606        -0.00000000         0.00000346  
Root: 3:        -0.28171072        -0.00000000         0.00000329  
Root: 4:        -0.25919991        -0.00000000         0.00000644  

Iteration:    7   Subspace Size:   42
Root: 1:        -0.38735185        -0.00000000         0.00000023  Converged
Root: 2:        -0.28171606        -0.00000000         0.00000072  Converged
Root: 3:        -0.28171072        -0.00000000         0.00000061  Converged
Root: 4:        -0.25919991        -0.00000000         0.00000102  

Iteration:    8   Subspace Size:   43
Root: 1:        -0.38735185        -0.00000000         0.00000023  Converged
Root: 2:        -0.28171606        -0.00000000         0.00000068  Converged
Root: 3:        -0.28171072        -0.00000000         0.00000061  Converged
Root: 4:        -0.25919991        -0.00000000         0.00000021  Converged

Davidson converged in 8 iterations
43 sigma vectors were formed

      Davidson Diagonalization Parameters
-----------------------------------------------
Number of roots to find:                    4
Number of guess vectors:                   15
Maximum subspace size:                    300
Number of vectors to save:                  4
Collapse vectors per root:                  2
Number of CSFs:                          2016
Maximum Davidson iterations:              500
Residual convergence:                 1.0e-06
Orthogonality tolerance:              1.0e-12
Use incremental sigma vectors:             No

Davidson memory usage:  12.58 MB

Guess Vectors:
  64 &  63 :  open  :    -0.374925
  64 &  62 :  open  :    -0.364303
  64 &  61 :  open  :    -0.361093
  64 &  60 :  open  :    -0.276862
  63 &  62 :  open  :    -0.268221
  63 &  61 :  open  :    -0.265012
  64 &  58 :  open  :    -0.259401
  62 &  61 :  open  :    -0.254389
  64 &  59 :  open  :    -0.231258
  64 &  56 :  open  :    -0.226638
  64 &  57 :  open  :    -0.222317
  64 &  55 :  open  :    -0.204499
  64 &  54 :  open  :    -0.188905
  63 &  60 :  open  :    -0.180780
  62 &  60 :  open  :    -0.170158

  Root           Eigenvalue       Energy Change        Residual
-------------------------------------------------------------------
Iteration:    0   Subspace Size:   15
Root: 1:        -0.30668146        -0.30668146         0.02086536  
Root: 2:        -0.28157359        -0.28157359         0.02501604  
Root: 3:        -0.27503609        -0.27503609         0.02736419  
Root: 4:        -0.21670341        -0.21670341         0.02376763  

Iteration:    1   Subspace Size:   19
Root: 1:        -0.30783851        -0.00115705         0.00336681  
Root: 2:        -0.28342719        -0.00185360         0.00526792  
Root: 3:        -0.27717758        -0.00214150         0.00597940  
Root: 4:        -0.21902789        -0.00232448         0.00612555  

Iteration:    2   Subspace Size:   23
Root: 1:        -0.30786994        -0.00003142         0.00040315  
Root: 2:        -0.28349757        -0.00007037         0.00081463  
Root: 3:        -0.27724546        -0.00006788         0.00101478  
Root: 4:        -0.21915884        -0.00013095         0.00138550  

Iteration:    3   Subspace Size:   27
Root: 1:        -0.30787032        -0.00000038         0.00005736  
Root: 2:        -0.28349941        -0.00000184         0.00010945  
Root: 3:        -0.27724790        -0.00000243         0.00016642  
Root: 4:        -0.21916495        -0.00000611         0.00030394  

Iteration:    4   Subspace Size:   31
Root: 1:        -0.30787033        -0.00000001         0.00000936  
Root: 2:        -0.28349943        -0.00000002         0.00001643  
Root: 3:        -0.27724795        -0.00000005         0.00003064  
Root: 4:        -0.21916518        -0.00000023         0.00010271  

Iteration:    5   Subspace Size:   35
Root: 1:        -0.30787033        -0.00000000         0.00000122  
Root: 2:        -0.28349943        -0.00000000         0.00000296  
Root: 3:        -0.27724795        -0.00000000         0.00000405  
Root: 4:        -0.21916521        -0.00000003         0.00001964  

Iteration:    6   Subspace Size:   39
Root: 1:        -0.30787033        -0.00000000         0.00000016  Converged
Root: 2:        -0.28349943        -0.00000000         0.00000040  Converged
Root: 3:        -0.27724795        -0.00000000         0.00000054  Converged
Root: 4:        -0.21916521        -0.00000000         0.00000329  

Iteration:    7   Subspace Size:   40
Root: 1:        -0.30787033        -0.00000000         0.00000014  Converged
Root: 2:        -0.28349943        -0.00000000         0.00000038  Converged
Root: 3:        -0.27724795        -0.00000000         0.00000052  Converged
Root: 4:        -0.21916521        -0.00000000         0.00000049  Converged

Davidson converged in 7 iterations
40 sigma vectors were formed

  Root   Mult.   Total Energy (a.u.)   Ex. Energy (a.u.)     Ex. Energy (eV)     Ex. Energy (nm)        Osc. (a.u.)  
-------------------------------------------------------------------------------------------------------------------
     1  singlet       -779.20897519
     2  triplet       -779.12949366          0.07948152          2.16280190        573.25740737          0.00000000
     3  triplet       -779.10512277          0.10385242          2.82596758        438.73192950          0.00000000
     4  singlet       -779.10333940          0.10563579          2.87449550        431.32515216          0.12557248
     5  singlet       -779.10333406          0.10564113          2.87464084        431.30334453          0.14912833
     6  triplet       -779.09887129          0.11010390          2.99607903        413.82159609          0.00000000
     7  singlet       -779.08082325          0.12815194          3.48719113        355.54179920          1.40033555
     8  triplet       -779.04078854          0.16818664          4.57659061        270.90957278          0.00000000

Singlet  1: Largest CI coefficients:
  64  &  64 : closed :   0.992909

Triplet  2: Largest CI coefficients:
  63  &  64 :  open  :  -0.698256
  64  &  63 :  open  :   0.698256

Triplet  3: Largest CI coefficients:
  62  &  64 :  open  :  -0.662128
  64  &  62 :  open  :   0.662128
  62  &  63 :  open  :  -0.181512
  63  &  62 :  open  :   0.181512
  61  &  64 :  open  :   0.133815
  64  &  61 :  open  :  -0.133815

Singlet  4: Largest CI coefficients:
  62  &  64 :  open  :  -0.518054
  64  &  62 :  open  :  -0.518054
  61  &  64 :  open  :   0.340768
  64  &  61 :  open  :   0.340768
  63  &  64 :  open  :   0.292247
  64  &  63 :  open  :   0.292247
  62  &  63 :  open  :  -0.135257
  63  &  62 :  open  :  -0.135257

Singlet  5: Largest CI coefficients:
  63  &  64 :  open  :  -0.459774
  64  &  63 :  open  :  -0.459774
  62  &  64 :  open  :  -0.410395
  64  &  62 :  open  :  -0.410395
  61  &  64 :  open  :  -0.297489
  64  &  61 :  open  :  -0.297489
  62  &  63 :  open  :  -0.143267
  63  &  62 :  open  :  -0.143267

Triplet  6: Largest CI coefficients:
  61  &  64 :  open  :  -0.685157
  64  &  61 :  open  :   0.685157
  62  &  64 :  open  :  -0.123635
  64  &  62 :  open  :   0.123635

Singlet  7: Largest CI coefficients:
  61  &  64 :  open  :  -0.533091
  64  &  61 :  open  :  -0.533091
  63  &  64 :  open  :   0.435277
  64  &  63 :  open  :   0.435277
  62  &  64 :  open  :  -0.101021
  64  &  62 :  open  :  -0.101021

Triplet  8: Largest CI coefficients:
  60  &  64 :  open  :  -0.680792
  64  &  60 :  open  :   0.680792
  58  &  64 :  open  :  -0.140479
  64  &  58 :  open  :   0.140479

Singlet state dipole moments:

  Root       Dx         Dy         Dz         |D|  (Debye)
------------------------------------------------------------
     1    -8.8785     1.1191     0.3953     8.9575
     2    -6.6117    -0.4305    -0.6684     6.6594
     3    -6.5148    -0.4154    -0.7514     6.5711
     4   -12.6805     1.9399     1.4755    12.9126

Triplet state dipole moments:

  Root       Dx         Dy         Dz         |D|  (Debye)
------------------------------------------------------------
     1   -12.4532     1.3457     0.7669    12.5492
     2    -2.6489    -2.8560    -2.7783     4.7846
     3    -9.9023     1.9707     1.4965    10.2068
     4     1.8593     0.1956    -0.3499     1.9020

Transition dipole moments between singlet states:

    Transition       Tx         Ty         Tz         |T| (a.u.)
------------------------------------------------------------------
     1 ->    2    -1.3308    -0.0252     0.1067     1.3353
     1 ->    3     1.4314    -0.1437    -0.2189     1.4552
     1 ->    4    -4.0190     0.4341     0.2242     4.0485
     2 ->    3     1.5968    -1.0486    -0.8986     2.1111
     2 ->    4    -0.1023    -0.1464    -0.1696     0.2463
     3 ->    4     0.5029    -0.0502     0.0170     0.5057

Transition dipole moments between triplet states:

    Transition    in gcp call
 n=          31
 coors(1) =   -9.84928079541915      -0.805651310259010     
  0.331499467642505     
 coors(2) =   -9.08493736408037       0.916714130074783     
   2.10139312263997     
 elements:            7           6
 gcp_e =   0.000000000000000E+000
 echo:  F
 pbc:  F
 method =pbeh3c              
 in gcp call
 n=          31
 coors(1) =   -9.84928079541915      -0.805651310259010     
  0.331499467642505     
 coors(2) =   -9.08493736408037       0.916714130074783     
   2.10139312263997     
 elements:            7           6
 gcp_e =   0.000000000000000E+000
 echo:  F
 pbc:  F
 method =pbeh3c              
    Tx         Ty         Tz         |T| (a.u.)
------------------------------------------------------------------
     1 ->    2     0.4202    -0.2207    -0.2014     0.5156
     1 ->    3     0.2774     0.0941     0.0648     0.3000
     1 ->    4    -1.5808     0.6289     0.4652     1.7638
     2 ->    3     0.6490    -0.4342    -0.3776     0.8674
     2 ->    4    -0.4010    -0.1788    -0.1494     0.4637
     3 ->    4     0.4503    -0.2340    -0.2840     0.5816

Magnetic transition dipole moments and rotational strengths:

 Transition      Lx         Ly         Lz       R(len)     R(vel) (a.u.)
------------------------------------------------------------------------
 1 ->    2     0.1758     0.3820     0.0090     0.2426    -0.0729
 1 ->    3    -0.2149     0.2104     0.4478     0.4359    -0.1204
 1 ->    4    -0.0703     0.5033    -0.3730    -0.4174     0.1550

Electric transition quadrupole moments (Cartesian):

 Transition      Qxy        Qxz        Qyz        Qxx        Qyy        Qzz       norm (a.u.)
----------------------------------------------------------------------------------------------
 1 ->    2     0.0260     0.2797    -0.0699     4.4654     0.0759    -0.1167     4.4770
 1 ->    3    -0.8001    -0.2161     0.3906    -8.4408     0.2640     0.3196     8.5005
 1 ->    4     0.9412     1.2928    -0.5919    16.8229    -0.8125    -0.4040    16.9335


Building Xtilde...

Building Z-vector RHS...

 Generating 2nd functional diffs
Solving CPSCF equations
Using DIIS solver

 Iter         Residual      
------  --------------------
    1      3.307937881909
    2      5.843462364433
    3      0.577452430043
    4      0.045212996571
    5      0.015177021473
    6      0.007358344301
    7      0.003274764875
    8      0.001153355727
    9      0.000247935685
   10      0.000114046244
   11      0.000038277537
   12      0.000024334719
   13      0.000010985732
   14      0.000004438949
   15      0.000001934294
   16      0.000000728026

CPSCF converged

Building X...

Computing grad Generating 2nd functional diffs
 Generating 2nd functional diffs
Building Xtilde...

Building Z-vector RHS...

 Generating 2nd functional diffs
Solving CPSCF equations
Using DIIS solver

 Iter         Residual      
------  --------------------
    1      3.186892084122
    2      5.645695209051
    3      0.557800531691
    4      0.045449440142
    5      0.013739018641
    6      0.006497753200
    7      0.003063269971
    8      0.001008857634
    9      0.000236410140
   10      0.000084741456
   11      0.000028492960
   12      0.000015841016
   13      0.000007414540
   14      0.000003138264
   15      0.000001325744
   16      0.000000582543

CPSCF converged

Building X...

Computing grad Generating 2nd functional diffs
 Generating 2nd functional diffs
Building Xtilde...

Building Z-vector RHS...

 Generating 2nd functional diffs
Solving CPSCF equations
Using DIIS solver

 Iter         Residual      
------  --------------------
    1      2.350658681571
    2      4.331173277830
    3      0.201326721211
    4      0.021202251730
    5      0.008337436574
    6      0.003657415201
    7      0.001956998415
    8      0.000683592474
    9      0.000194350195
   10      0.000105358134
   11      0.000029422955
   12      0.000013042219
   13      0.000007636970
   14      0.000003824162
   15      0.000001615022
   16      0.000000730912

CPSCF converged

Building X...

 Generating 2nd functional diffs
 Generating 2nd functional diffs
Lower state energy:      -779.1033394003
Upper state energy:      -779.1033340591
Energy difference:          0.0000053412
 Energy calculation finished, energy:  0.000000000E+00

Converting Cartesians to HDLC

Converting Cartesians to HDLC

Converting Cartesians to HDLC
 in dlf_makehessian...
Updating Hessian with the BFGS update, No     5
Testing convergence  in cycle    6
    Energy  0.0000E+00 Target: 1.0000E-05 converged?  yes
  Max step  7.5747E-02 Target: 4.0000E-04 converged?   no
  RMS step  9.3209E-03 Target: 2.6667E-04 converged?   no
  Max grad  7.2262E-02 Target: 1.0000E-04 converged?   no
  RMS grad  1.9774E-02 Target: 6.6667E-05 converged?   no

Converting HDLC to Cartesians
 in gcp call
 n=          31
 coors(1) =   -9.84208566046803      -0.818720626009735     
  0.333324359895078     
 coors(2) =   -9.09297077829055       0.920134867347749     
   2.09063126959197     
 elements:            7           6
 gcp_e =    1.00000000000000     
 echo:  F
 pbc:  F
 method =pbeh3c              
DFTD Energy:    -0.0201523 hartree
gCP Energy:     0.0506374 hartree
| Total AOs: 314    Total MOs: 296
Setting up the DFT grid...
| time to set the grid = 0.07 s
DFT grid points: 357310 (11526 points/atom)

                      *** Start SCF Iterations ***

 Iter     DIIS Error       Energy change      Electrons        XC Energy           Energy        Time(s)
----------------------------------------------------------------------------------------------------------
Initial temperature is 0.250000
| Skip purify step
|    1     0.0285061070    -778.9646788280   125.9987756180   -64.4040101720    -778.9646788280     1.84  
|    2     0.0671715635      +7.3697153049   126.0000091566   -63.6812664206    -771.5949635231     1.79  
|    3     0.0195687498      -0.1626686530   126.0000092279   -63.7201277554    -771.7576321761     1.76  
|    4     0.0157620825      -0.0047541796   126.0000091656   -63.7574520872    -771.7623863557     1.69  
|    5     0.0089664012      -0.0056648150   126.0000090974   -63.7760677578    -771.7680511706     1.65  
|    6     0.0030419525      -0.0028569182   126.0000090899   -63.7937627705    -771.7709080888     1.67  
|    7     0.0008528645      -0.0002549688   126.0000090781   -63.8003963913    -771.7711630576     1.61  
|    8     0.0004492745      -0.0000215952   126.0000090767   -63.8030009534    -771.7711846528     1.56  
|    9     0.0001113805      -0.0000037682   126.0000090791   -63.8027791539    -771.7711884210     1.87  
|   10     0.0000721399      -0.0000005580   126.0000090826   -63.8027606717    -771.7711889791     1.50  
|   11     0.0000215213      -0.0000001295   126.0000090823   -63.8028353066    -771.7711891086     1.49  
----------------------------------------------------------------------------------------------------------
FINAL ENERGY: -771.7711891086 a.u.
Fractional Occupation Entropy: 0.0000000000
Mermin Free Energy:            -771.7711891086
DISPERSION CONTRIBUTION TO ENERGY: -0.0201523337 a.u.
GCP BSSE CORRECTION: 0.0506373736 a.u.
HOMO-LUMO GAP: 2.780 eV
CENTER OF MASS: {-0.001733, -0.332429, 0.316149} ANGS
DIPOLE MOMENT: {-6.219808, 2.510008, 1.732652} (|D| = 6.927354) DEBYE
Writing out molden info

Running Mulliken population analysis...


  Restricted hh-TDA Parameters
--------------------------------------------
Number of occupied orbitals:            64
Number of virtual orbitals:            232
Number of molecular orbitals:          296
Number of basis functions:             314
Multiplicity of target state:      singlet

 Generating 2nd functional diffs
Reference energy:             -778.8214659196
Number of electrons:           128.0000092265
XC energy:                     -65.1159127528

      Davidson Diagonalization Parameters
-----------------------------------------------
Number of roots to find:                    4
Number of guess vectors:                   15
Maximum subspace size:                    300
Number of vectors to save:                  4
Collapse vectors per root:                  2
Number of CSFs:                          2080
Maximum Davidson iterations:              500
Residual convergence:                 1.0e-06
Orthogonality tolerance:              1.0e-12
Use incremental sigma vectors:             No

Davidson memory usage:  12.89 MB

Guess Vectors:
  64 &  64 : closed :    -0.471077
  64 &  63 :  open  :    -0.375132
  64 &  62 :  open  :    -0.364505
  64 &  61 :  open  :    -0.362254
  63 &  63 : closed :    -0.279187
  64 &  60 :  open  :    -0.277118
  63 &  62 :  open  :    -0.268561
  63 &  61 :  open  :    -0.266309
  64 &  58 :  open  :    -0.259465
  62 &  62 : closed :    -0.257934
  62 &  61 :  open  :    -0.255683
  61 &  61 : closed :    -0.253432
  64 &  59 :  open  :    -0.230824
  64 &  56 :  open  :    -0.226806
  64 &  57 :  open  :    -0.222899

  Root           Eigenvalue       Energy Change        Residual
-------------------------------------------------------------------
Iteration:    0   Subspace Size:   15
Root: 1:        -0.38523196        -0.38523196         0.03598012  
Root: 2:        -0.27915551        -0.27915551         0.03179754  
Root: 3:        -0.27883035        -0.27883035         0.03579596  
Root: 4:        -0.25422512        -0.25422512         0.04653968  

Iteration:    1   Subspace Size:   19
Root: 1:        -0.38732040        -0.00208844         0.00456086  
Root: 2:        -0.28207690        -0.00292139         0.00764299  
Root: 3:        -0.28198986        -0.00315951         0.00839763  
Root: 4:        -0.25936576        -0.00514063         0.01200773  

Iteration:    2   Subspace Size:   23
Root: 1:        -0.38735940        -0.00003900         0.00079970  
Root: 2:        -0.28219056        -0.00011366         0.00172193  
Root: 3:        -0.28217783        -0.00018797         0.00154976  
Root: 4:        -0.25970067        -0.00033491         0.00398547  

Iteration:    3   Subspace Size:   27
Root: 1:        -0.38736047        -0.00000107         0.00009147  
Root: 2:        -0.28219655        -0.00000599         0.00035303  
Root: 3:        -0.28218396        -0.00000613         0.00039203  
Root: 4:        -0.25973107        -0.00003040         0.00085502  

Iteration:    4   Subspace Size:   31
Root: 1:        -0.38736048        -0.00000001         0.00001371  
Root: 2:        -0.28219679        -0.00000024         0.00007350  
Root: 3:        -0.28218429        -0.00000034         0.00009620  
Root: 4:        -0.25973235        -0.00000128         0.00020195  

Iteration:    5   Subspace Size:   35
Root: 1:        -0.38736048        -0.00000000         0.00000185  
Root: 2:        -0.28219680        -0.00000001         0.00001418  
Root: 3:        -0.28218431        -0.00000002         0.00002293  
Root: 4:        -0.25973242        -0.00000007         0.00004002  

Iteration:    6   Subspace Size:   39
Root: 1:        -0.38736048        -0.00000000         0.00000026  Converged
Root: 2:        -0.28219680        -0.00000000         0.00000239  
Root: 3:        -0.28218431        -0.00000000         0.00000414  
Root: 4:        -0.25973243        -0.00000000         0.00000648  

Iteration:    7   Subspace Size:   42
Root: 1:        -0.38736048        -0.00000000         0.00000024  Converged
Root: 2:        -0.28219680        -0.00000000         0.00000042  Converged
Root: 3:        -0.28218431        -0.00000000         0.00000084  Converged
Root: 4:        -0.25973243        -0.00000000         0.00000104  

Iteration:    8   Subspace Size:   43
Root: 1:        -0.38736048        -0.00000000         0.00000024  Converged
Root: 2:        -0.28219680        -0.00000000         0.00000039  Converged
Root: 3:        -0.28218431        -0.00000000         0.00000084  Converged
Root: 4:        -0.25973243        -0.00000000         0.00000021  Converged

Davidson converged in 8 iterations
43 sigma vectors were formed

      Davidson Diagonalization Parameters
-----------------------------------------------
Number of roots to find:                    4
Number of guess vectors:                   15
Maximum subspace size:                    300
Number of vectors to save:                  4
Collapse vectors per root:                  2
Number of CSFs:                          2016
Maximum Davidson iterations:              500
Residual convergence:                 1.0e-06
Orthogonality tolerance:              1.0e-12
Use incremental sigma vectors:             No

Davidson memory usage:  12.58 MB

Guess Vectors:
  64 &  63 :  open  :    -0.375132
  64 &  62 :  open  :    -0.364505
  64 &  61 :  open  :    -0.362254
  64 &  60 :  open  :    -0.277118
  63 &  62 :  open  :    -0.268561
  63 &  61 :  open  :    -0.266309
  64 &  58 :  open  :    -0.259465
  62 &  61 :  open  :    -0.255683
  64 &  59 :  open  :    -0.230824
  64 &  56 :  open  :    -0.226806
  64 &  57 :  open  :    -0.222899
  64 &  55 :  open  :    -0.205007
  64 &  54 :  open  :    -0.190026
  63 &  60 :  open  :    -0.181173
  62 &  60 :  open  :    -0.170547

  Root           Eigenvalue       Energy Change        Residual
-------------------------------------------------------------------
Iteration:    0   Subspace Size:   15
Root: 1:        -0.30676996        -0.30676996         0.02084752  
Root: 2:        -0.28203426        -0.28203426         0.02491161  
Root: 3:        -0.27604014        -0.27604014         0.02748057  
Root: 4:        -0.21702347        -0.21702347         0.02387281  

Iteration:    1   Subspace Size:   19
Root: 1:        -0.30792402        -0.00115406         0.00333932  
Root: 2:        -0.28387325        -0.00183899         0.00523646  
Root: 3:        -0.27820267        -0.00216253         0.00600303  
Root: 4:        -0.21937162        -0.00234815         0.00619261  

Iteration:    2   Subspace Size:   23
Root: 1:        -0.30795499        -0.00003097         0.00040363  
Root: 2:        -0.28394273        -0.00006948         0.00080998  
Root: 3:        -0.27827150        -0.00006883         0.00101996  
Root: 4:        -0.21950570        -0.00013407         0.00141099  

Iteration:    3   Subspace Size:   27
Root: 1:        -0.30795538        -0.00000038         0.00005845  
Root: 2:        -0.28394455        -0.00000182         0.00010965  
Root: 3:        -0.27827396        -0.00000246         0.00016801  
Root: 4:        -0.21951209        -0.00000639         0.00030666  

Iteration:    4   Subspace Size:   31
Root: 1:        -0.30795539        -0.00000001         0.00000961  
Root: 2:        -0.28394457        -0.00000002         0.00001813  
Root: 3:        -0.27827401        -0.00000005         0.00003159  
Root: 4:        -0.21951232        -0.00000023         0.00010342  

Iteration:    5   Subspace Size:   35
Root: 1:        -0.30795539        -0.00000000         0.00000128  
Root: 2:        -0.28394457        -0.00000000         0.00000325  
Root: 3:        -0.27827401        -0.00000000         0.00000425  
Root: 4:        -0.21951235        -0.00000003         0.00001981  

Iteration:    6   Subspace Size:   39
Root: 1:        -0.30795539        -0.00000000         0.00000017  Converged
Root: 2:        -0.28394457        -0.00000000         0.00000043  Converged
Root: 3:        -0.27827401        -0.00000000         0.00000057  Converged
Root: 4:        -0.21951235        -0.00000000         0.00000331  

Iteration:    7   Subspace Size:   40
Root: 1:        -0.30795539        -0.00000000         0.00000014  Converged
Root: 2:        -0.28394457        -0.00000000         0.00000039  Converged
Root: 3:        -0.27827401        -0.00000000         0.00000054  Converged
Root: 4:        -0.21951235        -0.00000000         0.00000054  Converged

Davidson converged in 7 iterations
40 sigma vectors were formed

  Root   Mult.   Total Energy (a.u.)   Ex. Energy (a.u.)     Ex. Energy (eV)     Ex. Energy (nm)        Osc. (a.u.)  
-------------------------------------------------------------------------------------------------------------------
     1  singlet       -779.20882640
     2  triplet       -779.12942131          0.07940509          2.16072217        573.80917679          0.00000000
     3  triplet       -779.10541049          0.10341591          2.81408951        440.58378548          0.00000000
     4  singlet       -779.10366272          0.10516367          2.86164871        433.26149862          0.21802463
     5  singlet       -779.10365023          0.10517617          2.86198869        433.21003015          0.02572959
     6  triplet       -779.09973993          0.10908647          2.96839327        417.68124895          0.00000000
     7  singlet       -779.08119835          0.12762805          3.47293540        357.00122876          1.42604859
     8  triplet       -779.04097827          0.16784813          4.56737917        271.45594028          0.00000000

Singlet  1: Largest CI coefficients:
  64  &  64 : closed :  -0.992887

Triplet  2: Largest CI coefficients:
  63  &  64 :  open  :  -0.697860
  64  &  63 :  open  :   0.697860

Triplet  3: Largest CI coefficients:
  62  &  64 :  open  :  -0.660457
  64  &  62 :  open  :   0.660457
  62  &  63 :  open  :  -0.180551
  63  &  62 :  open  :   0.180551
  61  &  64 :  open  :   0.143159
  64  &  61 :  open  :  -0.143159

Singlet  4: Largest CI coefficients:
  63  &  64 :  open  :  -0.469550
  64  &  63 :  open  :  -0.469550
  61  &  64 :  open  :  -0.453672
  64  &  61 :  open  :  -0.453672
  62  &  64 :  open  :   0.251055
  64  &  62 :  open  :   0.251055

Singlet  5: Largest CI coefficients:
  62  &  64 :  open  :   0.611178
  64  &  62 :  open  :   0.611178
  63  &  64 :  open  :   0.256727
  64  &  63 :  open  :   0.256727
  62  &  63 :  open  :   0.190970
  63  &  62 :  open  :   0.190970

Triplet  6: Largest CI coefficients:
  61  &  64 :  open  :  -0.682804
  64  &  61 :  open  :   0.682804
  62  &  64 :  open  :  -0.132589
  64  &  62 :  open  :   0.132589

Singlet  7: Largest CI coefficients:
  61  &  64 :  open  :   0.523049
  64  &  61 :  open  :   0.523049
  63  &  64 :  open  :  -0.446946
  64  &  63 :  open  :  -0.446946
  62  &  64 :  open  :   0.102515
  64  &  62 :  open  :   0.102515

Triplet  8: Largest CI coefficients:
  60  &  64 :  open  :  -0.680682
  64  &  60 :  open  :   0.680682
  58  &  64 :  open  :  -0.140754
  64  &  58 :  open  :   0.140754

Singlet state dipole moments:

  Root       Dx         Dy         Dz         |D|  (Debye)
------------------------------------------------------------
     1    -8.9748     1.0888     0.4402     9.0513
     2    -9.9923     1.8784     1.2935    10.2493
     3    -3.0929    -2.7245    -2.6820     4.9175
     4   -12.7573     1.9105     1.4725    12.9833

Triplet state dipole moments:

  Root       Dx         Dy         Dz         |D|  (Debye)
------------------------------------------------------------
     1   -12.3566     1.3056     0.7694    12.4491
     2    -2.7570    -2.8331    -2.7366     4.8079
     3    -9.8580     1.9478     1.4726    10.1559
     4     1.6115     0.1212    -0.3192     1.6473

Transition dipole moments between singlet states:

    Transition       Tx         Ty         Tz         |T| (a.u.)
------------------------------------------------------------------
     1 ->    2    -1.7514     0.0391     0.2017     1.7635
     1 ->    3     0.5735    -0.1351    -0.1409     0.6058
     1 ->    4    -4.0643     0.4315     0.2363     4.0939
     2 ->    3     0.7975    -0.5489    -0.4540     1.0693
     2 ->    4    -0.3165    -0.1065    -0.1515     0.3667
     3 ->    4     0.3900    -0.1177    -0.0712     0.4136

Transition dipole moments between triplet states:

    Transition       Tx         Ty         Tz         |T| (a.u.)
------------------------------------------------------------------
     1 ->    2     0. in gcp call
 n=          31
 coors(1) =   -9.84208566046803      -0.818720626009735     
  0.333324359895078     
 coors(2) =   -9.09297077829055       0.920134867347749     
   2.09063126959197     
 elements:            7           6
 gcp_e =   0.000000000000000E+000
 echo:  F
 pbc:  F
 method =pbeh3c              
 in gcp call
 n=          31
 coors(1) =   -9.84208566046803      -0.818720626009735     
  0.333324359895078     
 coors(2) =   -9.09297077829055       0.920134867347749     
   2.09063126959197     
 elements:            7           6
 gcp_e =   0.000000000000000E+000
 echo:  F
 pbc:  F
 method =pbeh3c              
4208    -0.2296    -0.2091     0.5230
     1 ->    3     0.2993     0.0912     0.0584     0.3183
     1 ->    4    -1.6046     0.6307     0.4754     1.7884
     2 ->    3     0.6993    -0.4742    -0.4087     0.9385
     2 ->    4    -0.3943    -0.1753    -0.1478     0.4561
     3 ->    4     0.4377    -0.2290    -0.2848     0.5703

Magnetic transition dipole moments and rotational strengths:

 Transition      Lx         Ly         Lz       R(len)     R(vel) (a.u.)
------------------------------------------------------------------------
 1 ->    2     0.2635     0.2128    -0.2122     0.4959    -0.1423
 1 ->    3    -0.0971     0.3714     0.4001     0.1622    -0.0443
 1 ->    4    -0.0726     0.5160    -0.4087    -0.4209     0.1554

Electric transition quadrupole moments (Cartesian):

 Transition      Qxy        Qxz        Qyz        Qxx        Qyy        Qzz       norm (a.u.)
----------------------------------------------------------------------------------------------
 1 ->    2     0.4050     0.3127    -0.2358     7.4882    -0.0538    -0.2633     7.5142
 1 ->    3    -0.6738    -0.0500     0.3028    -5.0734     0.2653     0.2252     5.1389
 1 ->    4     0.9549     1.2923    -0.6106    17.1386    -0.7956    -0.4298    17.2483


Building Xtilde...

Building Z-vector RHS...

 Generating 2nd functional diffs
Solving CPSCF equations
Using DIIS solver

 Iter         Residual      
------  --------------------
    1      3.711403431024
    2      6.930161981012
    3      0.498575772441
    4      0.049367176278
    5      0.018073108846
    6      0.007276185595
    7      0.003640454283
    8      0.001199316181
    9      0.000393918862
   10      0.000157828234
   11      0.000059693095
   12      0.000037072729
   13      0.000012769182
   14      0.000006742823
   15      0.000003711026
   16      0.000001156989
   17      0.000000728701

CPSCF converged

Building X...

Computing grad Generating 2nd functional diffs
 Generating 2nd functional diffs
Building Xtilde...

Building Z-vector RHS...

 Generating 2nd functional diffs
Solving CPSCF equations
Using DIIS solver

 Iter         Residual      
------  --------------------
    1      3.976134670280
    2      6.863504835713
    3      0.639247562531
    4      0.056799549180
    5      0.022149118747
    6      0.008161148193
    7      0.004528302351
    8      0.001356298685
    9      0.000373595616
   10      0.000177453083
   11      0.000043267285
   12      0.000029439647
   13      0.000010075935
   14      0.000003552776
   15      0.000001495766
   16      0.000000853478

CPSCF converged

Building X...

Computing grad Generating 2nd functional diffs
 Generating 2nd functional diffs
Building Xtilde...

Building Z-vector RHS...

 Generating 2nd functional diffs
Solving CPSCF equations
Using DIIS solver

 Iter         Residual      
------  --------------------
    1      1.200954464113
    2      2.195356410888
    3      0.105250427169
    4      0.011649111254
    5      0.004539986866
    6      0.002176468178
    7      0.000985132400
    8      0.000365505542
    9      0.000097432880
   10      0.000053636165
   11      0.000016073867
   12      0.000007588819
   13      0.000004150745
   14      0.000002079759
   15      0.000000921761

CPSCF converged

Building X...

 Generating 2nd functional diffs
 Generating 2nd functional diffs
Lower state energy:      -779.1036627239
Upper state energy:      -779.1036502297
Energy difference:          0.0000124942
 Energy calculation finished, energy:  0.000000000E+00

Converting Cartesians to HDLC

Converting Cartesians to HDLC

Converting Cartesians to HDLC
 in dlf_makehessian...
Updating Hessian with the BFGS update, No     6
Testing convergence  in cycle    7
    Energy  0.0000E+00 Target: 1.0000E-05 converged?  yes
  Max step  2.7656E+00 Target: 4.0000E-04 converged?   no
  RMS step  3.2546E-01 Target: 2.6667E-04 converged?   no
  Max grad  5.4114E-02 Target: 1.0000E-04 converged?   no
  RMS grad  1.3233E-02 Target: 6.6667E-05 converged?   no

Converting HDLC to Cartesians
 in gcp call
 n=          31
 coors(1) =   -9.83749400394899      -0.833027018315615     
  0.328816084355708     
 coors(2) =   -9.10730359150209       0.919113954579874     
   2.07873688922391     
 elements:            7           6
 gcp_e =    1.00000000000000     
 echo:  F
 pbc:  F
 method =pbeh3c              
DFTD Energy:    -0.0201567 hartree
gCP Energy:     0.0506947 hartree
| Total AOs: 314    Total MOs: 296
Setting up the DFT grid...
| time to set the grid = 0.07 s
DFT grid points: 357302 (11525 points/atom)

                      *** Start SCF Iterations ***

 Iter     DIIS Error       Energy change      Electrons        XC Energy           Energy        Time(s)
----------------------------------------------------------------------------------------------------------
Initial temperature is 0.250000
| Skip purify step
|    1     0.0280482130    -778.9656826411   125.9966351587   -64.4046633711    -778.9656826411     1.84  
|    2     0.0666687020      +7.3690255095   126.0000038800   -63.6824619060    -771.5966571316     1.77  
|    3     0.0192966396      -0.1606078908   126.0000042714   -63.7213279275    -771.7572650224     1.73  
|    4     0.0157141903      -0.0048553377   126.0000042118   -63.7580966046    -771.7621203601     1.67  
|    5     0.0091028031      -0.0055233721   126.0000042037   -63.7762859254    -771.7676437323     1.63  
|    6     0.0031372053      -0.0029576887   126.0000042445   -63.7943525227    -771.7706014210     1.65  
|    7     0.0009336356      -0.0002751613   126.0000042473   -63.8013609208    -771.7708765823     1.57  
|    8     0.0004623882      -0.0000234299   126.0000042506   -63.8040862488    -771.7709000123     1.53  
|    9     0.0001200928      -0.0000039736   126.0000042535   -63.8038861910    -771.7709039859     1.85  
|   10     0.0000745069      -0.0000006202   126.0000042568   -63.8038851528    -771.7709046061     1.48  
|   11     0.0000245270      -0.0000001378   126.0000042568   -63.8039673684    -771.7709047439     1.46  
----------------------------------------------------------------------------------------------------------
FINAL ENERGY: -771.7709047439 a.u.
Fractional Occupation Entropy: 0.0000000000
Mermin Free Energy:            -771.7709047439
DISPERSION CONTRIBUTION TO ENERGY: -0.0201566578 a.u.
GCP BSSE CORRECTION: 0.0506946699 a.u.
HOMO-LUMO GAP: 2.775 eV
CENTER OF MASS: {-0.003484, -0.327502, 0.316682} ANGS
DIPOLE MOMENT: {-6.131150, 2.378163, 1.717392} (|D| = 6.796771) DEBYE
Writing out molden info

Running Mulliken population analysis...


  Restricted hh-TDA Parameters
--------------------------------------------
Number of occupied orbitals:            64
Number of virtual orbitals:            232
Number of molecular orbitals:          296
Number of basis functions:             314
Multiplicity of target state:      singlet

 Generating 2nd functional diffs
Reference energy:             -778.8210822400
Number of electrons:           128.0000043246
XC energy:                     -65.1170685456

      Davidson Diagonalization Parameters
-----------------------------------------------
Number of roots to find:                    4
Number of guess vectors:                   15
Maximum subspace size:                    300
Number of vectors to save:                  4
Collapse vectors per root:                  2
Number of CSFs:                          2080
Maximum Davidson iterations:              500
Residual convergence:                 1.0e-06
Orthogonality tolerance:              1.0e-12
Use incremental sigma vectors:             No

Davidson memory usage:  12.89 MB

Guess Vectors:
  64 &  64 : closed :    -0.470993
  64 &  63 :  open  :    -0.375317
  64 &  62 :  open  :    -0.364783
  64 &  61 :  open  :    -0.363111
  63 &  63 : closed :    -0.279641
  64 &  60 :  open  :    -0.277407
  63 &  62 :  open  :    -0.269107
  63 &  61 :  open  :    -0.267435
  64 &  58 :  open  :    -0.259336
  62 &  62 : closed :    -0.258573
  62 &  61 :  open  :    -0.256901
  61 &  61 : closed :    -0.255230
  64 &  59 :  open  :    -0.230494
  64 &  56 :  open  :    -0.226837
  64 &  57 :  open  :    -0.223312

  Root           Eigenvalue       Energy Change        Residual
-------------------------------------------------------------------
Iteration:    0   Subspace Size:   15
Root: 1:        -0.38513421        -0.38513421         0.03597692  
Root: 2:        -0.27972301        -0.27972301         0.03150903  
Root: 3:        -0.27935926        -0.27935926         0.03585091  
Root: 4:        -0.25442599        -0.25442599         0.04689079  

Iteration:    1   Subspace Size:   19
Root: 1:        -0.38722468        -0.00209047         0.00455756  
Root: 2:        -0.28261828        -0.00289527         0.00763320  
Root: 3:        -0.28253709        -0.00317783         0.00836762  
Root: 4:        -0.25964478        -0.00521880         0.01206037  

Iteration:    2   Subspace Size:   23
Root: 1:        -0.38726366        -0.00003898         0.00080315  
Root: 2:        -0.28273066        -0.00011238         0.00170576  
Root: 3:        -0.28272480        -0.00018771         0.00155688  
Root: 4:        -0.25998419        -0.00033940         0.00401480  

Iteration:    3   Subspace Size:   27
Root: 1:        -0.38726474        -0.00000108         0.00009234  
Root: 2:        -0.28273654        -0.00000588         0.00034789  
Root: 3:        -0.28273102        -0.00000621         0.00039900  
Root: 4:        -0.26001501        -0.00003082         0.00085589  

Iteration:    4   Subspace Size:   31
Root: 1:        -0.38726475        -0.00000001         0.00001399  
Root: 2:        -0.28273677        -0.00000024         0.00007279  
Root: 3:        -0.28273137        -0.00000035         0.00009777  
Root: 4:        -0.26001629        -0.00000129         0.00020061  

Iteration:    5   Subspace Size:   35
Root: 1:        -0.38726476        -0.00000000         0.00000189  
Root: 2:        -0.28273678        -0.00000001         0.00001368  
Root: 3:        -0.28273138        -0.00000002         0.00002335  
Root: 4:        -0.26001637        -0.00000007         0.00003997  

Iteration:    6   Subspace Size:   39
Root: 1:        -0.38726476        -0.00000000         0.00000027  Converged
Root: 2:        -0.28273678        -0.00000000         0.00000229  
Root: 3:        -0.28273139        -0.00000000         0.00000422  
Root: 4:        -0.26001637        -0.00000000         0.00000651  

Iteration:    7   Subspace Size:   42
Root: 1:        -0.38726476        -0.00000000         0.00000025  Converged
Root: 2:        -0.28273678        -0.00000000         0.00000039  Converged
Root: 3:        -0.28273139        -0.00000000         0.00000087  Converged
Root: 4:        -0.26001637        -0.00000000         0.00000104  

Iteration:    8   Subspace Size:   43
Root: 1:        -0.38726476        -0.00000000         0.00000024  Converged
Root: 2:        -0.28273678        -0.00000000         0.00000036  Converged
Root: 3:        -0.28273139        -0.00000000         0.00000086  Converged
Root: 4:        -0.26001637        -0.00000000         0.00000021  Converged

Davidson converged in 8 iterations
43 sigma vectors were formed

      Davidson Diagonalization Parameters
-----------------------------------------------
Number of roots to find:                    4
Number of guess vectors:                   15
Maximum subspace size:                    300
Number of vectors to save:                  4
Collapse vectors per root:                  2
Number of CSFs:                          2016
Maximum Davidson iterations:              500
Residual convergence:                 1.0e-06
Orthogonality tolerance:              1.0e-12
Use incremental sigma vectors:             No

Davidson memory usage:  12.58 MB

Guess Vectors:
  64 &  63 :  open  :    -0.375317
  64 &  62 :  open  :    -0.364783
  64 &  61 :  open  :    -0.363111
  64 &  60 :  open  :    -0.277407
  63 &  62 :  open  :    -0.269107
  63 &  61 :  open  :    -0.267435
  64 &  58 :  open  :    -0.259336
  62 &  61 :  open  :    -0.256901
  64 &  59 :  open  :    -0.230494
  64 &  56 :  open  :    -0.226837
  64 &  57 :  open  :    -0.223312
  64 &  55 :  open  :    -0.205205
  64 &  54 :  open  :    -0.190782
  63 &  60 :  open  :    -0.181731
  62 &  60 :  open  :    -0.171197

  Root           Eigenvalue       Energy Change        Residual
-------------------------------------------------------------------
Iteration:    0   Subspace Size:   15
Root: 1:        -0.30680005        -0.30680005         0.02087034  
Root: 2:        -0.28257477        -0.28257477         0.02483376  
Root: 3:        -0.27693535        -0.27693535         0.02756657  
Root: 4:        -0.21737705        -0.21737705         0.02391912  

Iteration:    1   Subspace Size:   19
Root: 1:        -0.30795555        -0.00115550         0.00333656  
Root: 2:        -0.28440147        -0.00182670         0.00520679  
Root: 3:        -0.27911498        -0.00217963         0.00600695  
Root: 4:        -0.21973512        -0.00235808         0.00623327  

Iteration:    2   Subspace Size:   23
Root: 1:        -0.30798646        -0.00003091         0.00040553  
Root: 2:        -0.28447007        -0.00006860         0.00080358  
Root: 3:        -0.27918423        -0.00006925         0.00101948  
Root: 4:        -0.21987088        -0.00013576         0.00143191  

Iteration:    3   Subspace Size:   27
Root: 1:        -0.30798684        -0.00000039         0.00005987  
Root: 2:        -0.28447186        -0.00000179         0.00010904  
Root: 3:        -0.27918669        -0.00000246         0.00016896  
Root: 4:        -0.21987750        -0.00000661         0.00031069  

Iteration:    4   Subspace Size:   31
Root: 1:        -0.30798685        -0.00000001         0.00000981  
Root: 2:        -0.28447189        -0.00000002         0.00001852  
Root: 3:        -0.27918674        -0.00000006         0.00003210  
Root: 4:        -0.21987773        -0.00000024         0.00010483  

Iteration:    5   Subspace Size:   35
Root: 1:        -0.30798685        -0.00000000         0.00000133  
Root: 2:        -0.28447189        -0.00000000         0.00000332  
Root: 3:        -0.27918675        -0.00000000         0.00000437  
Root: 4:        -0.21987776        -0.00000003         0.00001997  

Iteration:    6   Subspace Size:   39
Root: 1:        -0.30798685        -0.00000000         0.00000018  Converged
Root: 2:        -0.28447189        -0.00000000         0.00000043  Converged
Root: 3:        -0.27918675        -0.00000000         0.00000059  Converged
Root: 4:        -0.21987777        -0.00000000         0.00000340  

Iteration:    7   Subspace Size:   40
Root: 1:        -0.30798685        -0.00000000         0.00000014  Converged
Root: 2:        -0.28447189        -0.00000000         0.00000039  Converged
Root: 3:        -0.27918675        -0.00000000         0.00000056  Converged
Root: 4:        -0.21987777        -0.00000000         0.00000059  Converged

Davidson converged in 7 iterations
40 sigma vectors were formed

  Root   Mult.   Total Energy (a.u.)   Ex. Energy (a.u.)     Ex. Energy (eV)     Ex. Energy (nm)        Osc. (a.u.)  
-------------------------------------------------------------------------------------------------------------------
     1  singlet       -779.20834699
     2  triplet       -779.12906909          0.07927790          2.15726114        574.72977289          0.00000000
     3  triplet       -779.10555413          0.10279287          2.79713580        443.25420494          0.00000000
     4  singlet       -779.10381902          0.10452797          2.84435033        435.89644840          0.20023071
     5  singlet       -779.10381363          0.10453337          2.84449723        435.87393694          0.01698457
     6  triplet       -779.10026899          0.10807801          2.94095179        421.57855607          0.00000000
     7  singlet       -779.08109861          0.12724838          3.46260415        358.06640112          1.44858009
     8  triplet       -779.04096001          0.16738699          4.55483098        272.20377937          0.00000000

Singlet  1: Largest CI coefficients:
  64  &  64 : closed :   0.992876

Triplet  2: Largest CI coefficients:
  63  &  64 :  open  :   0.697339
  64  &  63 :  open  :  -0.697339

Triplet  3: Largest CI coefficients:
  62  &  64 :  open  :   0.659438
  64  &  62 :  open  :  -0.659438
  62  &  63 :  open  :   0.179230
  63  &  62 :  open  :  -0.179230
  61  &  64 :  open  :  -0.148990
  64  &  61 :  open  :   0.148990

Singlet  4: Largest CI coefficients:
  63  &  64 :  open  :   0.474911
  64  &  63 :  open  :   0.474911
  61  &  64 :  open  :   0.464990
  64  &  61 :  open  :   0.464990
  62  &  64 :  open  :  -0.220536
  64  &  62 :  open  :  -0.220536

Singlet  5: Largest CI coefficients:
  62  &  64 :  open  :  -0.622967
  64  &  62 :  open  :  -0.622967
  63  &  64 :  open  :  -0.231862
  64  &  63 :  open  :  -0.231862
  62  &  63 :  open  :  -0.192367
  63  &  62 :  open  :  -0.192367

Triplet  6: Largest CI coefficients:
  61  &  64 :  open  :   0.680983
  64  &  61 :  open  :  -0.680983
  62  &  64 :  open  :   0.138287
  64  &  62 :  open  :  -0.138287

Singlet  7: Largest CI coefficients:
  61  &  64 :  open  :  -0.516290
  64  &  61 :  open  :  -0.516290
  63  &  64 :  open  :   0.454876
  64  &  63 :  open  :   0.454876
  62  &  64 :  open  :  -0.102496
  64  &  62 :  open  :  -0.102496

Triplet  8: Largest CI coefficients:
  60  &  64 :  open  :   0.681019
  64  &  60 :  open  :  -0.681019
  58  &  64 :  open  :   0.138799
  64  &  58 :  open  :  -0.138799

Singlet state dipole moments:

  Root       Dx         Dy         Dz         |D|  (Debye)
------------------------------------------------------------
     1    -9.0928     1.0571     0.4599     9.1656
     2   -10.1556     2.0358     1.4234    10.4550
     3    -2.9368    -2.8747    -2.7892     4.9667
     4   -12.8445     1.8818     1.4586    13.0633

Triplet state dipole moments:

  Root       Dx         Dy         Dz         |D|  (Debye)
------------------------------------------------------------
     1   -12.2926     1.2684     0.7578    12.3811
     2    -2.8511    -2.8149    -2.7066     4.8351
     3    -9.8556     1.9340     1.4549    10.1484
     4     1.5054     0.0575    -0.3089     1.5378

Transition dipole moments between singlet states:

    Transition       Tx         Ty         Tz         |T| (a.u.)
------------------------------------------------------------------
     1 ->    2    -1.6821     0.0361     0.2064     1.6951
     1 ->    3     0.4578    -0.1305    -0.1309     0.4937
     1 ->    4    -4.1029     0.4276     0.2432     4.1323
     2 ->    3     0.6464    -0.4565    -0.3741     0.8753
     2 ->    4    -0.3176    -0.1028    -0.1450     0.3640
     3 ->    4     0.3680    -0.1206    -0.0769     0.3948

Transition dipole moments between triplet states:

    Transition       Tx         Ty         Tz         |T| (a.u.)
------------------------------------------------------------------
     1 ->    2     0. in gcp call
 n=          31
 coors(1) =   -9.83749400394899      -0.833027018315615     
  0.328816084355708     
 coors(2) =   -9.10730359150209       0.919113954579874     
   2.07873688922391     
 elements:            7           6
 gcp_e =   0.000000000000000E+000
 echo:  F
 pbc:  F
 method =pbeh3c              
 in gcp call
 n=          31
 coors(1) =   -9.83749400394899      -0.833027018315615     
  0.328816084355708     
 coors(2) =   -9.10730359150209       0.919113954579874     
   2.07873688922391     
 elements:            7           6
 gcp_e =   0.000000000000000E+000
 echo:  F
 pbc:  F
 method =pbeh3c              
4230    -0.2383    -0.2159     0.5313
     1 ->    3     0.3149     0.0926     0.0565     0.3330
     1 ->    4    -1.6155     0.6293     0.4799     1.7989
     2 ->    3     0.7335    -0.5017    -0.4295     0.9870
     2 ->    4    -0.4037    -0.1751    -0.1489     0.4645
     3 ->    4     0.4328    -0.2284    -0.2876     0.5676

Magnetic transition dipole moments and rotational strengths:

 Transition      Lx         Ly         Lz       R(len)     R(vel) (a.u.)
------------------------------------------------------------------------
 1 ->    2     0.2707     0.1815    -0.2301     0.4963    -0.1411
 1 ->    3    -0.0819     0.3836     0.3924     0.1389    -0.0379
 1 ->    4    -0.0722     0.5288    -0.4422    -0.4148     0.1524

Electric transition quadrupole moments (Cartesian):

 Transition      Qxy        Qxz        Qyz        Qxx        Qyy        Qzz       norm (a.u.)
----------------------------------------------------------------------------------------------
 1 ->    2     0.4285     0.2888    -0.2339     7.2760    -0.0574    -0.2712     7.3033
 1 ->    3    -0.6448    -0.0320     0.2853    -4.6521     0.2575     0.2104     4.7171
 1 ->    4     0.9787     1.3049    -0.6209    17.4371    -0.7786    -0.4453    17.5471


Building Xtilde...

Building Z-vector RHS...

 Generating 2nd functional diffs
Solving CPSCF equations
Using DIIS solver

 Iter         Residual      
------  --------------------
    1      3.786540822069
    2      7.087831001145
    3      0.504585738628
    4      0.051410189076
    5      0.018457295932
    6      0.007276752297
    7      0.003555062691
    8      0.001212740025
    9      0.000404138448
   10      0.000160492855
   11      0.000060027162
   12      0.000037905278
   13      0.000012590034
   14      0.000006845480
   15      0.000003785322
   16      0.000001211248
   17      0.000000747427

CPSCF converged

Building X...

Computing grad Generating 2nd functional diffs
 Generating 2nd functional diffs
Building Xtilde...

Building Z-vector RHS...

 Generating 2nd functional diffs
Solving CPSCF equations
Using DIIS solver

 Iter         Residual      
------  --------------------
    1      4.047622333981
    2      6.989964057090
    3      0.643571627964
    4      0.058276309324
    5      0.022945675144
    6      0.008237397735
    7      0.004624536410
    8      0.001390311311
    9      0.000383725129
   10      0.000185984608
   11      0.000046271297
   12      0.000030855931
   13      0.000010869147
   14      0.000004093280
   15      0.000001860954
   16      0.000001019992
   17      0.000000480085

CPSCF converged

Building X...

Computing grad Generating 2nd functional diffs
 Generating 2nd functional diffs
Building Xtilde...

Building Z-vector RHS...

 Generating 2nd functional diffs
Solving CPSCF equations
Using DIIS solver

 Iter         Residual      
------  --------------------
    1      0.992648454573
    2      1.810070501417
    3      0.086719915371
    4      0.009894782887
    5      0.003844039240
    6      0.001896267931
    7      0.000819187845
    8      0.000306787772
    9      0.000080551489
   10      0.000044192306
   11      0.000013732515
   12      0.000006505461
   13      0.000003554649
   14      0.000001818849
   15      0.000000795319

CPSCF converged

Building X...

 Generating 2nd functional diffs
 Generating 2nd functional diffs
Lower state energy:      -779.1038190243
Upper state energy:      -779.1038136258
Energy difference:          0.0000053985
 Energy calculation finished, energy:  0.000000000E+00

Converting Cartesians to HDLC

Converting Cartesians to HDLC

Converting Cartesians to HDLC
 in dlf_makehessian...
Updating Hessian with the BFGS update, No     7
Testing convergence  in cycle    8
    Energy  0.0000E+00 Target: 1.0000E-05 converged?  yes
  Max step  2.0566E+00 Target: 4.0000E-04 converged?   no
  RMS step  2.1874E-01 Target: 2.6667E-04 converged?   no
  Max grad  7.7306E-03 Target: 1.0000E-04 converged?   no
  RMS grad  2.1328E-03 Target: 6.6667E-05 converged?   no

Converting HDLC to Cartesians
 in gcp call
 n=          31
 coors(1) =   -9.83372077541919      -0.848519313186331     
  0.324291980220519     
 coors(2) =   -9.12292314488103       0.919248652733429     
   2.06578890077889     
 elements:            7           6
 gcp_e =    1.00000000000000     
 echo:  F
 pbc:  F
 method =pbeh3c              
DFTD Energy:    -0.0201597 hartree
gCP Energy:     0.0507418 hartree
| Total AOs: 314    Total MOs: 296
Setting up the DFT grid...
| time to set the grid = 0.07 s
DFT grid points: 357303 (11525 points/atom)

                      *** Start SCF Iterations ***

 Iter     DIIS Error       Energy change      Electrons        XC Energy           Energy        Time(s)
----------------------------------------------------------------------------------------------------------
Initial temperature is 0.250000
| Skip purify step
|    1     0.0275007737    -778.9657460049   125.9958230301   -64.4055837442    -778.9657460049     1.84  
|    2     0.0651654945      +7.3660861110   125.9999980982   -63.6832538019    -771.5996598939     1.78  
|    3     0.0189942959      -0.1574197457   125.9999988006   -63.7226720806    -771.7570796396     1.75  
|    4     0.0154552634      -0.0049322034   125.9999987253   -63.7592295138    -771.7620118430     1.68  
|    5     0.0088049352      -0.0054552727   125.9999987784   -63.7775076178    -771.7674671157     1.64  
|    6     0.0030664340      -0.0029011561   125.9999988647   -63.7955627289    -771.7703682719     1.65  
|    7     0.0009853948      -0.0002682932   125.9999988779   -63.8024460077    -771.7706365651     1.59  
|    8     0.0004573972      -0.0000228898   125.9999988876   -63.8051919565    -771.7706594548     1.54  
|    9     0.0001149226      -0.0000038974   125.9999988895   -63.8049831816    -771.7706633522     1.86  
|   10     0.0000709622      -0.0000005979   125.9999988930   -63.8049718699    -771.7706639502     1.49  
|   11     0.0000277713      -0.0000001316   125.9999988930   -63.8050520587    -771.7706640818     1.47  
----------------------------------------------------------------------------------------------------------
FINAL ENERGY: -771.7706640818 a.u.
Fractional Occupation Entropy: 0.0000000000
Mermin Free Energy:            -771.7706640818
DISPERSION CONTRIBUTION TO ENERGY: -0.0201597142 a.u.
GCP BSSE CORRECTION: 0.0507417988 a.u.
HOMO-LUMO GAP: 2.771 eV
CENTER OF MASS: {-0.005352, -0.322369, 0.317092} ANGS
DIPOLE MOMENT: {-6.027380, 2.240605, 1.707581} (|D| = 6.653229) DEBYE
Writing out molden info

Running Mulliken population analysis...


  Restricted hh-TDA Parameters
--------------------------------------------
Number of occupied orbitals:            64
Number of virtual orbitals:            232
Number of molecular orbitals:          296
Number of basis functions:             314
Multiplicity of target state:      singlet

 Generating 2nd functional diffs
Reference energy:             -778.8207244606
Number of electrons:           127.9999988753
XC energy:                     -65.1181761154

      Davidson Diagonalization Parameters
-----------------------------------------------
Number of roots to find:                    4
Number of guess vectors:                   15
Maximum subspace size:                    300
Number of vectors to save:                  4
Collapse vectors per root:                  2
Number of CSFs:                          2080
Maximum Davidson iterations:              500
Residual convergence:                 1.0e-06
Orthogonality tolerance:              1.0e-12
Use incremental sigma vectors:             No

Davidson memory usage:  12.89 MB

Guess Vectors:
  64 &  64 : closed :    -0.470796
  64 &  63 :  open  :    -0.375349
  64 &  62 :  open  :    -0.364978
  64 &  61 :  open  :    -0.363910
  63 &  63 : closed :    -0.279903
  64 &  60 :  open  :    -0.277572
  63 &  62 :  open  :    -0.269531
  63 &  61 :  open  :    -0.268464
  62 &  62 : closed :    -0.259159
  64 &  58 :  open  :    -0.259007
  62 &  61 :  open  :    -0.258092
  61 &  61 : closed :    -0.257025
  64 &  59 :  open  :    -0.230159
  64 &  56 :  open  :    -0.226803
  64 &  57 :  open  :    -0.223579

  Root           Eigenvalue       Energy Change        Residual
-------------------------------------------------------------------
Iteration:    0   Subspace Size:   15
Root: 1:        -0.38495692        -0.38495692         0.03597446  
Root: 2:        -0.28023521        -0.28023521         0.03131237  
Root: 3:        -0.27985058        -0.27985058         0.03579270  
Root: 4:        -0.25457090        -0.25457090         0.04724576  

Iteration:    1   Subspace Size:   19
Root: 1:        -0.38704940        -0.00209249         0.00455656  
Root: 2:        -0.28311434        -0.00287913         0.00759834  
Root: 3:        -0.28303060        -0.00318002         0.00833849  
Root: 4:        -0.25985801        -0.00528710         0.01212534  

Iteration:    2   Subspace Size:   23
Root: 1:        -0.38708839        -0.00003898         0.00080523  
Root: 2:        -0.28322493        -0.00011060         0.00166174  
Root: 3:        -0.28321736        -0.00018676         0.00158149  
Root: 4:        -0.26020312        -0.00034512         0.00403173  

Iteration:    3   Subspace Size:   27
Root: 1:        -0.38708947        -0.00000109         0.00009335  
Root: 2:        -0.28323051        -0.00000558         0.00033037  
Root: 3:        -0.28322379        -0.00000643         0.00041270  
Root: 4:        -0.26023418        -0.00003105         0.00085016  

Iteration:    4   Subspace Size:   31
Root: 1:        -0.38708949        -0.00000001         0.00001430  
Root: 2:        -0.28323073        -0.00000021         0.00007036  
Root: 3:        -0.28322417        -0.00000038         0.00010029  
Root: 4:        -0.26023544        -0.00000127         0.00019777  

Iteration:    5   Subspace Size:   35
Root: 1:        -0.38708949        -0.00000000         0.00000194  
Root: 2:        -0.28323073        -0.00000001         0.00001242  
Root: 3:        -0.28322419        -0.00000002         0.00002419  
Root: 4:        -0.26023551        -0.00000007         0.00003978  

Iteration:    6   Subspace Size:   39
Root: 1:        -0.38708949        -0.00000000         0.00000027  Converged
Root: 2:        -0.28323073        -0.00000000         0.00000207  
Root: 3:        -0.28322419        -0.00000000         0.00000436  
Root: 4:        -0.26023552        -0.00000000         0.00000650  

Iteration:    7   Subspace Size:   42
Root: 1:        -0.38708949        -0.00000000         0.00000025  Converged
Root: 2:        -0.28323073        -0.00000000         0.00000029  Converged
Root: 3:        -0.28322419        -0.00000000         0.00000091  Converged
Root: 4:        -0.26023552        -0.00000000         0.00000104  

Iteration:    8   Subspace Size:   43
Root: 1:        -0.38708949        -0.00000000         0.00000025  Converged
Root: 2:        -0.28323073        -0.00000000         0.00000027  Converged
Root: 3:        -0.28322419        -0.00000000         0.00000090  Converged
Root: 4:        -0.26023552        -0.00000000         0.00000021  Converged

Davidson converged in 8 iterations
43 sigma vectors were formed

      Davidson Diagonalization Parameters
-----------------------------------------------
Number of roots to find:                    4
Number of guess vectors:                   15
Maximum subspace size:                    300
Number of vectors to save:                  4
Collapse vectors per root:                  2
Number of CSFs:                          2016
Maximum Davidson iterations:              500
Residual convergence:                 1.0e-06
Orthogonality tolerance:              1.0e-12
Use incremental sigma vectors:             No

Davidson memory usage:  12.58 MB

Guess Vectors:
  64 &  63 :  open  :    -0.375349
  64 &  62 :  open  :    -0.364978
  64 &  61 :  open  :    -0.363910
  64 &  60 :  open  :    -0.277572
  63 &  62 :  open  :    -0.269531
  63 &  61 :  open  :    -0.268464
  64 &  58 :  open  :    -0.259007
  62 &  61 :  open  :    -0.258092
  64 &  59 :  open  :    -0.230159
  64 &  56 :  open  :    -0.226803
  64 &  57 :  open  :    -0.223579
  64 &  55 :  open  :    -0.205210
  64 &  54 :  open  :    -0.191245
  63 &  60 :  open  :    -0.182126
  62 &  60 :  open  :    -0.171754

  Root           Eigenvalue       Energy Change        Residual
-------------------------------------------------------------------
Iteration:    0   Subspace Size:   15
Root: 1:        -0.30672023        -0.30672023         0.02088488  
Root: 2:        -0.28306331        -0.28306331         0.02478622  
Root: 3:        -0.27783568        -0.27783568         0.02762915  
Root: 4:        -0.21761699        -0.21761699         0.02393690  

Iteration:    1   Subspace Size:   19
Root: 1:        -0.30787623        -0.00115601         0.00333719  
Root: 2:        -0.28488043        -0.00181711         0.00518321  
Root: 3:        -0.28002802        -0.00219234         0.00599920  
Root: 4:        -0.21997839        -0.00236140         0.00625890  

Iteration:    2   Subspace Size:   23
Root: 1:        -0.30790714        -0.00003091         0.00040713  
Root: 2:        -0.28494819        -0.00006776         0.00079560  
Root: 3:        -0.28009745        -0.00006943         0.00101535  
Root: 4:        -0.22011501        -0.00013662         0.00145038  

Iteration:    3   Subspace Size:   27
Root: 1:        -0.30790753        -0.00000039         0.00006144  
Root: 2:        -0.28494994        -0.00000175         0.00010769  
Root: 3:        -0.28009990        -0.00000245         0.00016935  
Root: 4:        -0.22012182        -0.00000681         0.00031456  

Iteration:    4   Subspace Size:   31
Root: 1:        -0.30790754        -0.00000001         0.00000997  
Root: 2:        -0.28494996        -0.00000002         0.00001795  
Root: 3:        -0.28009996        -0.00000006         0.00003235  
Root: 4:        -0.22012206        -0.00000025         0.00010646  

Iteration:    5   Subspace Size:   35
Root: 1:        -0.30790754        -0.00000000         0.00000136  
Root: 2:        -0.28494996        -0.00000000         0.00000322  
Root: 3:        -0.28009996        -0.00000000         0.00000445  
Root: 4:        -0.22012209        -0.00000003         0.00002031  

Iteration:    6   Subspace Size:   39
Root: 1:        -0.30790754        -0.00000000         0.00000018  Converged
Root: 2:        -0.28494996        -0.00000000         0.00000042  Converged
Root: 3:        -0.28009996        -0.00000000         0.00000061  Converged
Root: 4:        -0.22012209        -0.00000000         0.00000361  

Iteration:    7   Subspace Size:   40
Root: 1:        -0.30790754        -0.00000000         0.00000014  Converged
Root: 2:        -0.28494996        -0.00000000         0.00000038  Converged
Root: 3:        -0.28009996        -0.00000000         0.00000056  Converged
Root: 4:        -0.22012209        -0.00000000         0.00000065  Converged

Davidson converged in 7 iterations
40 sigma vectors were formed

  Root   Mult.   Total Energy (a.u.)   Ex. Energy (a.u.)     Ex. Energy (eV)     Ex. Energy (nm)        Osc. (a.u.)  
-------------------------------------------------------------------------------------------------------------------
     1  singlet       -779.20781395
     2  triplet       -779.12863200          0.07918195          2.15465013        575.42623302          0.00000000
     3  triplet       -779.10567443          0.10213952          2.77935731        446.08953312          0.00000000
     4  singlet       -779.10395519          0.10385875          2.82613996        438.70516822          0.18790799
     5  singlet       -779.10394865          0.10386529          2.82631799        438.67753497          0.00162424
     6  triplet       -779.10082442          0.10698953          2.91133269        425.86757989          0.00000000
     7  singlet       -779.08095998          0.12685397          3.45187153        359.17970765          1.47364146
     8  triplet       -779.04084655          0.16696739          4.54341319        272.88783916          0.00000000

Singlet  1: Largest CI coefficients:
  64  &  64 : closed :   0.992875

Triplet  2: Largest CI coefficients:
  63  &  64 :  open  :  -0.696704
  64  &  63 :  open  :   0.696704

Triplet  3: Largest CI coefficients:
  62  &  64 :  open  :  -0.657936
  64  &  62 :  open  :   0.657936
  62  &  63 :  open  :   0.177329
  63  &  62 :  open  :  -0.177329
  61  &  64 :  open  :   0.157250
  64  &  61 :  open  :  -0.157250

Singlet  4: Largest CI coefficients:
  63  &  64 :  open  :  -0.507095
  64  &  63 :  open  :  -0.507095
  61  &  64 :  open  :  -0.479550
  64  &  61 :  open  :  -0.479550

Singlet  5: Largest CI coefficients:
  62  &  64 :  open  :   0.657097
  64  &  62 :  open  :   0.657097
  62  &  63 :  open  :  -0.194723
  63  &  62 :  open  :  -0.194723
  63  &  64 :  open  :   0.117340
  64  &  63 :  open  :   0.117340

Triplet  6: Largest CI coefficients:
  61  &  64 :  open  :  -0.678449
  64  &  61 :  open  :   0.678449
  62  &  64 :  open  :  -0.146430
  64  &  62 :  open  :   0.146430

Singlet  7: Largest CI coefficients:
  61  &  64 :  open  :   0.508145
  64  &  61 :  open  :   0.508145
  63  &  64 :  open  :  -0.464164
  64  &  63 :  open  :  -0.464164
  62  &  64 :  open  :   0.102874
  64  &  62 :  open  :   0.102874

Triplet  8: Largest CI coefficients:
  60  &  64 :  open  :  -0.681555
  64  &  60 :  open  :   0.681555
  58  &  64 :  open  :  -0.135981
  64  &  58 :  open  :   0.135981

Singlet state dipole moments:

  Root       Dx         Dy         Dz         |D|  (Debye)
------------------------------------------------------------
     1    -9.2210     1.0205     0.4793     9.2897
     2   -10.4881     2.3317     1.6527    10.8705
     3    -2.6197    -3.1538    -2.9886     5.0735
     4   -12.9403     1.8517     1.4440    13.1516

Triplet state dipole moments:

  Root       Dx         Dy         Dz         |D|  (Debye)
------------------------------------------------------------
     1   -12.2371     1.2310     0.7448    12.3214
     2    -2.9638    -2.7805    -2.6601     4.8571
     3    -9.8480     1.9143     1.4302    10.1337
     4     1.4618    -0.0097    -0.2956     1.4915

Transition dipole moments between singlet states:

    Transition       Tx         Ty         Tz         |T| (a.u.)
------------------------------------------------------------------
     1 ->    2    -1.6307     0.0541     0.2278     1.6474
     1 ->    3     0.0529    -0.1188    -0.0809     0.1532
     1 ->    4    -4.1455     0.4217     0.2495     4.1744
     2 ->    3    -0.0650     0.0288     0.0386     0.0809
     2 ->    4    -0.3702    -0.0749    -0.1209     0.3966
     3 ->    4     0.2846    -0.1394    -0.1059     0.3341

Transition dipole moments between triplet states:

    Transition       Tx         Ty         Tz         |T| (a.u.)
------------------------------------------------------------------
     1 ->    2     0.4263    -0.2488    -0.2234     0.5418
     1 ->    3     0.3342      in gcp call
 n=          31
 coors(1) =   -9.83372077541919      -0.848519313186331     
  0.324291980220519     
 coors(2) =   -9.12292314488103       0.919248652733429     
   2.06578890077889     
 elements:            7           6
 gcp_e =   0.000000000000000E+000
 echo:  F
 pbc:  F
 method =pbeh3c              
 in gcp call
 n=          31
 coors(1) =   -9.83372077541919      -0.848519313186331     
  0.324291980220519     
 coors(2) =   -9.12292314488103       0.919248652733429     
   2.06578890077889     
 elements:            7           6
 gcp_e =   0.000000000000000E+000
 echo:  F
 pbc:  F
 method =pbeh3c              
0.0925     0.0523     0.3507
     1 ->    4    -1.6222     0.6267     0.4838     1.8051
     2 ->    3     0.7809    -0.5378    -0.4568     1.0525
     2 ->    4    -0.4190    -0.1757    -0.1508     0.4787
     3 ->    4     0.4202    -0.2272    -0.2898     0.5587

Magnetic transition dipole moments and rotational strengths:

 Transition      Lx         Ly         Lz       R(len)     R(vel) (a.u.)
------------------------------------------------------------------------
 1 ->    2     0.2829     0.0743    -0.3091     0.5277    -0.1474
 1 ->    3    -0.0160     0.4141     0.3333     0.0770    -0.0220
 1 ->    4    -0.0707     0.5383    -0.4771    -0.4010     0.1466

Electric transition quadrupole moments (Cartesian):

 Transition      Qxy        Qxz        Qyz        Qxx        Qyy        Qzz       norm (a.u.)
----------------------------------------------------------------------------------------------
 1 ->    2     0.5525     0.2629    -0.2723     7.6471    -0.1041    -0.3067     7.6832
 1 ->    3    -0.5251     0.0291     0.2223    -2.9444     0.2340     0.1424     3.0117
 1 ->    4     1.0058     1.3213    -0.6282    17.7786    -0.7560    -0.4604    17.8890


Building Xtilde...

Building Z-vector RHS...

 Generating 2nd functional diffs
Solving CPSCF equations
Using DIIS solver

 Iter         Residual      
------  --------------------
    1      3.894414548195
    2      7.307594692357
    3      0.504078926136
    4      0.054821368288
    5      0.018750529528
    6      0.007283909515
    7      0.003374204543
    8      0.001229637215
    9      0.000422359727
   10      0.000165636910
   11      0.000060213833
   12      0.000038489279
   13      0.000011991527
   14      0.000006904206
   15      0.000003848561
   16      0.000001311844
   17      0.000000735453

CPSCF converged

Building X...

Computing grad Generating 2nd functional diffs
 Generating 2nd functional diffs
Building Xtilde...

Building Z-vector RHS...

 Generating 2nd functional diffs
Solving CPSCF equations
Using DIIS solver

 Iter         Residual      
------  --------------------
    1      4.200182351971
    2      7.257458322534
    3      0.655869748445
    4      0.059816041694
    5      0.023934495136
    6      0.008538394296
    7      0.004819608064
    8      0.001462758758
    9      0.000396091069
   10      0.000196929513
   11      0.000050339021
   12      0.000032844803
   13      0.000011750223
   14      0.000004710053
   15      0.000002277643
   16      0.000001162661
   17      0.000000568381

CPSCF converged

Building X...

Computing grad Generating 2nd functional diffs
 Generating 2nd functional diffs
Building Xtilde...

Building Z-vector RHS...

 Generating 2nd functional diffs
Solving CPSCF equations
Using DIIS solver

 Iter         Residual      
------  --------------------
    1      0.155155714265
    2      0.268200261945
    3      0.021415155055
    4      0.002381036581
    5      0.001461618744
    6      0.000549066665
    7      0.000337037449
    8      0.000076491878
    9      0.000049758004
   10      0.000011086747
   11      0.000004967113
   12      0.000002091204
   13      0.000001166022
   14      0.000000568679

CPSCF converged

Building X...

 Generating 2nd functional diffs
 Generating 2nd functional diffs
Lower state energy:      -779.1039551944
Upper state energy:      -779.1039486521
Energy difference:          0.0000065423
 Energy calculation finished, energy:  0.000000000E+00

Converting Cartesians to HDLC

Converting Cartesians to HDLC

Converting Cartesians to HDLC
 in dlf_makehessian...
Updating Hessian with the BFGS update, No     8
Testing convergence  in cycle    9
    Energy  0.0000E+00 Target: 1.0000E-05 converged?  yes
  Max step  1.5868E-01 Target: 4.0000E-04 converged?   no
  RMS step  1.9342E-02 Target: 2.6667E-04 converged?   no
  Max grad  2.7759E-02 Target: 1.0000E-04 converged?   no
  RMS grad  6.8841E-03 Target: 6.6667E-05 converged?   no

Converting HDLC to Cartesians
 in gcp call
 n=          31
 coors(1) =   -9.83096548169207      -0.861426971143569     
  0.324655310059397     
 coors(2) =   -9.13334168576946       0.923843109335880     
   2.05489540296687     
 elements:            7           6
 gcp_e =    1.00000000000000     
 echo:  F
 pbc:  F
 method =pbeh3c              
DFTD Energy:    -0.0201612 hartree
gCP Energy:     0.0507515 hartree
| Total AOs: 314    Total MOs: 296
Setting up the DFT grid...
| time to set the grid = 0.07 s
DFT grid points: 357316 (11526 points/atom)

                      *** Start SCF Iterations ***

 Iter     DIIS Error       Energy change      Electrons        XC Energy           Energy        Time(s)
----------------------------------------------------------------------------------------------------------
Initial temperature is 0.250000
| Skip purify step
|    1     0.0273316215    -778.9659062358   125.9969131888   -64.4065811270    -778.9659062358     1.83  
|    2     0.0624479994      +7.3618323348   125.9999947359   -63.6824480928    -771.6040739011     1.78  
|    3     0.0188760726      -0.1529794790   125.9999956758   -63.7231381565    -771.7570533801     1.74  
|    4     0.0153152589      -0.0050432733   125.9999955594   -63.7590235113    -771.7620966534     1.67  
|    5     0.0085649748      -0.0052574842   125.9999956610   -63.7769012789    -771.7673541377     1.64  
|    6     0.0031592017      -0.0029609286   125.9999957769   -63.7953362145    -771.7703150662     1.66  
|    7     0.0010531993      -0.0002969824   125.9999957979   -63.8025706287    -771.7706120487     1.61  
|    8     0.0004532445      -0.0000252859   125.9999958117   -63.8055300431    -771.7706373346     1.53  
|    9     0.0001192792      -0.0000040547   125.9999958137   -63.8053441129    -771.7706413894     1.85  
|   10     0.0000708380      -0.0000006529   125.9999958169   -63.8053409801    -771.7706420422     1.50  
|   11     0.0000300262      -0.0000001361   125.9999958174   -63.8054285564    -771.7706421784     1.46  
----------------------------------------------------------------------------------------------------------
FINAL ENERGY: -771.7706421784 a.u.
Fractional Occupation Entropy: 0.0000000000
Mermin Free Energy:            -771.7706421784
DISPERSION CONTRIBUTION TO ENERGY: -0.0201612460 a.u.
GCP BSSE CORRECTION: 0.0507515309 a.u.
HOMO-LUMO GAP: 2.773 eV
CENTER OF MASS: {-0.006724, -0.318067, 0.316216} ANGS
DIPOLE MOMENT: {-5.930536, 2.123944, 1.732096} (|D| = 6.533188) DEBYE
Writing out molden info

Running Mulliken population analysis...


  Restricted hh-TDA Parameters
--------------------------------------------
Number of occupied orbitals:            64
Number of virtual orbitals:            232
Number of molecular orbitals:          296
Number of basis functions:             314
Multiplicity of target state:      singlet

 Generating 2nd functional diffs
Reference energy:             -778.8205978073
Number of electrons:           127.9999957507
XC energy:                     -65.1185606850

      Davidson Diagonalization Parameters
-----------------------------------------------
Number of roots to find:                    4
Number of guess vectors:                   15
Maximum subspace size:                    300
Number of vectors to save:                  4
Collapse vectors per root:                  2
Number of CSFs:                          2080
Maximum Davidson iterations:              500
Residual convergence:                 1.0e-06
Orthogonality tolerance:              1.0e-12
Use incremental sigma vectors:             No

Davidson memory usage:  12.89 MB

Guess Vectors:
  64 &  64 : closed :    -0.470579
  64 &  63 :  open  :    -0.375111
  64 &  62 :  open  :    -0.364952
  64 &  61 :  open  :    -0.364635
  63 &  63 : closed :    -0.279643
  64 &  60 :  open  :    -0.277487
  63 &  62 :  open  :    -0.269484
  63 &  61 :  open  :    -0.269166
  62 &  62 : closed :    -0.259326
  62 &  61 :  open  :    -0.259008
  61 &  61 : closed :    -0.258690
  64 &  58 :  open  :    -0.258575
  64 &  59 :  open  :    -0.229873
  64 &  56 :  open  :    -0.226721
  64 &  57 :  open  :    -0.223660

  Root           Eigenvalue       Energy Change        Residual
-------------------------------------------------------------------
Iteration:    0   Subspace Size:   15
Root: 1:        -0.38478606        -0.38478606         0.03597374  
Root: 2:        -0.28049124        -0.28049124         0.03125712  
Root: 3:        -0.28011326        -0.28011326         0.03563419  
Root: 4:        -0.25475133        -0.25475133         0.04751941  

Iteration:    1   Subspace Size:   19
Root: 1:        -0.38688007        -0.00209401         0.00455863  
Root: 2:        -0.28337011        -0.00287887         0.00755948  
Root: 3:        -0.28328007        -0.00316681         0.00832572  
Root: 4:        -0.26007574        -0.00532441         0.01215080  

Iteration:    2   Subspace Size:   23
Root: 1:        -0.38691908        -0.00003901         0.00080594  
Root: 2:        -0.28347898        -0.00010887         0.00162775  
Root: 3:        -0.28346620        -0.00018613         0.00158925  
Root: 4:        -0.26042420        -0.00034846         0.00402355  

Iteration:    3   Subspace Size:   27
Root: 1:        -0.38692017        -0.00000109         0.00009447  
Root: 2:        -0.28348438        -0.00000540         0.00032286  
Root: 3:        -0.28347269        -0.00000649         0.00041524  
Root: 4:        -0.26045504        -0.00003084         0.00083733  

Iteration:    4   Subspace Size:   31
Root: 1:        -0.38692018        -0.00000001         0.00001462  
Root: 2:        -0.28348459        -0.00000020         0.00007036  
Root: 3:        -0.28347308        -0.00000038         0.00010056  
Root: 4:        -0.26045626        -0.00000122         0.00019337  

Iteration:    5   Subspace Size:   35
Root: 1:        -0.38692018        -0.00000000         0.00000198  
Root: 2:        -0.28348459        -0.00000001         0.00001231  
Root: 3:        -0.28347310        -0.00000002         0.00002433  
Root: 4:        -0.26045633        -0.00000007         0.00003929  

Iteration:    6   Subspace Size:   39
Root: 1:        -0.38692018        -0.00000000         0.00000027  Converged
Root: 2:        -0.28348459        -0.00000000         0.00000206  
Root: 3:        -0.28347310        -0.00000000         0.00000439  
Root: 4:        -0.26045633        -0.00000000         0.00000643  

Iteration:    7   Subspace Size:   42
Root: 1:        -0.38692018        -0.00000000         0.00000026  Converged
Root: 2:        -0.28348459        -0.00000000         0.00000028  Converged
Root: 3:        -0.28347310        -0.00000000         0.00000092  Converged
Root: 4:        -0.26045633        -0.00000000         0.00000104  

Iteration:    8   Subspace Size:   43
Root: 1:        -0.38692018        -0.00000000         0.00000025  Converged
Root: 2:        -0.28348459        -0.00000000         0.00000027  Converged
Root: 3:        -0.28347310        -0.00000000         0.00000091  Converged
Root: 4:        -0.26045633        -0.00000000         0.00000021  Converged

Davidson converged in 8 iterations
43 sigma vectors were formed

      Davidson Diagonalization Parameters
-----------------------------------------------
Number of roots to find:                    4
Number of guess vectors:                   15
Maximum subspace size:                    300
Number of vectors to save:                  4
Collapse vectors per root:                  2
Number of CSFs:                          2016
Maximum Davidson iterations:              500
Residual convergence:                 1.0e-06
Orthogonality tolerance:              1.0e-12
Use incremental sigma vectors:             No

Davidson memory usage:  12.58 MB

Guess Vectors:
  64 &  63 :  open  :    -0.375111
  64 &  62 :  open  :    -0.364952
  64 &  61 :  open  :    -0.364635
  64 &  60 :  open  :    -0.277487
  63 &  62 :  open  :    -0.269484
  63 &  61 :  open  :    -0.269166
  62 &  61 :  open  :    -0.259008
  64 &  58 :  open  :    -0.258575
  64 &  59 :  open  :    -0.229873
  64 &  56 :  open  :    -0.226721
  64 &  57 :  open  :    -0.223660
  64 &  55 :  open  :    -0.205107
  64 &  54 :  open  :    -0.191297
  63 &  60 :  open  :    -0.182019
  62 &  60 :  open  :    -0.171860

  Root           Eigenvalue       Energy Change        Residual
-------------------------------------------------------------------
Iteration:    0   Subspace Size:   15
Root: 1:        -0.30652059        -0.30652059         0.02085490  
Root: 2:        -0.28330631        -0.28330631         0.02480305  
Root: 3:        -0.27858532        -0.27858532         0.02765138  
Root: 4:        -0.21761423        -0.21761423         0.02393244  

Iteration:    1   Subspace Size:   19
Root: 1:        -0.30767257        -0.00115198         0.00332631  
Root: 2:        -0.28512203        -0.00181572         0.00517838  
Root: 3:        -0.28078165        -0.00219633         0.00598623  
Root: 4:        -0.21997399        -0.00235977         0.00625959  

Iteration:    2   Subspace Size:   23
Root: 1:        -0.30770332        -0.00003076         0.00040671  
Root: 2:        -0.28518930        -0.00006728         0.00078810  
Root: 3:        -0.28085119        -0.00006955         0.00101073  
Root: 4:        -0.22011033        -0.00013634         0.00145908  

Iteration:    3   Subspace Size:   27
Root: 1:        -0.30770371        -0.00000039         0.00006247  
Root: 2:        -0.28519102        -0.00000171         0.00010600  
Root: 3:        -0.28085363        -0.00000244         0.00016910  
Root: 4:        -0.22011724        -0.00000691         0.00031615  

Iteration:    4   Subspace Size:   31
Root: 1:        -0.30770372        -0.00000001         0.00001002  
Root: 2:        -0.28519104        -0.00000002         0.00001667  
Root: 3:        -0.28085369        -0.00000006         0.00003237  
Root: 4:        -0.22011749        -0.00000025         0.00010721  

Iteration:    5   Subspace Size:   35
Root: 1:        -0.30770372        -0.00000000         0.00000139  
Root: 2:        -0.28519104        -0.00000000         0.00000301  
Root: 3:        -0.28085369        -0.00000000         0.00000449  
Root: 4:        -0.22011752        -0.00000003         0.00002075  

Iteration:    6   Subspace Size:   39
Root: 1:        -0.30770372        -0.00000000         0.00000019  Converged
Root: 2:        -0.28519104        -0.00000000         0.00000039  Converged
Root: 3:        -0.28085369        -0.00000000         0.00000063  Converged
Root: 4:        -0.22011752        -0.00000000         0.00000390  

Iteration:    7   Subspace Size:   40
Root: 1:        -0.30770372        -0.00000000         0.00000014  Converged
Root: 2:        -0.28519104        -0.00000000         0.00000036  Converged
Root: 3:        -0.28085369        -0.00000000         0.00000057  Converged
Root: 4:        -0.22011752        -0.00000000         0.00000071  Converged

Davidson converged in 7 iterations
40 sigma vectors were formed

  Root   Mult.   Total Energy (a.u.)   Ex. Energy (a.u.)     Ex. Energy (eV)     Ex. Energy (nm)        Osc. (a.u.)  
-------------------------------------------------------------------------------------------------------------------
     1  singlet       -779.20751799
     2  triplet       -779.12830153          0.07921646          2.15558930        575.17552415          0.00000000
     3  triplet       -779.10578885          0.10172914          2.76819031        447.88907768          0.00000000
     4  singlet       -779.10408240          0.10343559          2.81462510        440.49994708          0.16257596
     5  singlet       -779.10407091          0.10344708          2.81493788        440.45100096          0.00132707
     6  triplet       -779.10145150          0.10606649          2.88621567        429.57365195          0.00000000
     7  singlet       -779.08105414          0.12646385          3.44125586        360.28771356          1.49898578
     8  triplet       -779.04071533          0.16680266          4.53893055        273.15734277          0.00000000

Singlet  1: Largest CI coefficients:
  64  &  64 : closed :  -0.992886

Triplet  2: Largest CI coefficients:
  63  &  64 :  open  :  -0.696178
  64  &  63 :  open  :   0.696178
  61  &  64 :  open  :   0.100015
  64  &  61 :  open  :  -0.100015

Triplet  3: Largest CI coefficients:
  62  &  64 :  open  :  -0.654896
  64  &  62 :  open  :   0.654896
  62  &  63 :  open  :   0.175100
  63  &  62 :  open  :  -0.175100
  61  &  64 :  open  :   0.171840
  64  &  61 :  open  :  -0.171840

Singlet  4: Largest CI coefficients:
  63  &  64 :  open  :   0.499605
  64  &  63 :  open  :   0.499605
  61  &  64 :  open  :   0.490494
  64  &  61 :  open  :   0.490494

Singlet  5: Largest CI coefficients:
  62  &  64 :  open  :  -0.659345
  64  &  62 :  open  :  -0.659345
  62  &  63 :  open  :   0.193185
  63  &  62 :  open  :   0.193185

Triplet  6: Largest CI coefficients:
  61  &  64 :  open  :  -0.674372
  64  &  61 :  open  :   0.674372
  62  &  64 :  open  :  -0.160806
  64  &  62 :  open  :   0.160806

Singlet  7: Largest CI coefficients:
  61  &  64 :  open  :  -0.496322
  64  &  61 :  open  :  -0.496322
  63  &  64 :  open  :   0.476499
  64  &  63 :  open  :   0.476499
  62  &  64 :  open  :  -0.105910
  64  &  62 :  open  :  -0.105910

Triplet  8: Largest CI coefficients:
  60  &  64 :  open  :  -0.682014
  64  &  60 :  open  :   0.682014
  58  &  64 :  open  :  -0.133692
  64  &  58 :  open  :   0.133692

Singlet state dipole moments:

  Root       Dx         Dy         Dz         |D|  (Debye)
------------------------------------------------------------
     1    -9.3172     0.9858     0.5079     9.3830
     2   -10.4342     2.3560     1.6618    10.8252
     3    -2.6697    -3.1526    -2.9596     5.0818
     4   -13.0206     1.8267     1.4385    13.2266

Triplet state dipole moments:

  Root       Dx         Dy         Dz         |D|  (Debye)
------------------------------------------------------------
     1   -12.1931     1.1998     0.7399    12.2743
     2    -3.1006    -2.7144    -2.5825     4.8632
     3    -9.7942     1.8757     1.3887    10.0685
     4     1.4693    -0.0717    -0.2688     1.4955

Transition dipole moments between singlet states:

    Transition       Tx         Ty         Tz         |T| (a.u.)
------------------------------------------------------------------
     1 ->    2    -1.5175     0.0490     0.2290     1.5355
     1 ->    3    -0.0085    -0.1176    -0.0731     0.1387
     1 ->    4    -4.1884     0.4143     0.2560     4.2166
     2 ->    3    -0.2008     0.1248     0.1174     0.2639
     2 ->    4    -0.3561    -0.0701    -0.1123     0.3800
     3 ->    4     0.2762    -0.1439    -0.1110     0.3306

Transition dipole moments between triplet states:

    Transition       Tx         Ty         Tz         |T| (a.u.)
------------------------------------------------------------------
     1 ->    2     0.4293    -0.2602    -0.2310     0.5526
     1 ->    3     0.3599      in gcp call
 n=          31
 coors(1) =   -9.83096548169207      -0.861426971143569     
  0.324655310059397     
 coors(2) =   -9.13334168576946       0.923843109335880     
   2.05489540296687     
 elements:            7           6
 gcp_e =   0.000000000000000E+000
 echo:  F
 pbc:  F
 method =pbeh3c              
 in gcp call
 n=          31
 coors(1) =   -9.83096548169207      -0.861426971143569     
  0.324655310059397     
 coors(2) =   -9.13334168576946       0.923843109335880     
   2.05489540296687     
 elements:            7           6
 gcp_e =   0.000000000000000E+000
 echo:  F
 pbc:  F
 method =pbeh3c              
0.0855     0.0409     0.3722
     1 ->    4    -1.6262     0.6241     0.4884     1.8090
     2 ->    3     0.8514    -0.5893    -0.4962     1.1481
     2 ->    4    -0.4313    -0.1759    -0.1520     0.4899
     3 ->    4     0.3901    -0.2222    -0.2892     0.5340

Magnetic transition dipole moments and rotational strengths:

 Transition      Lx         Ly         Lz       R(len)     R(vel) (a.u.)
------------------------------------------------------------------------
 1 ->    2     0.2818     0.0417    -0.3138     0.4975    -0.1381
 1 ->    3    -0.0036     0.4134     0.3256     0.0724    -0.0209
 1 ->    4    -0.0691     0.5397    -0.5065    -0.3831     0.1393

Electric transition quadrupole moments (Cartesian):

 Transition      Qxy        Qxz        Qyz        Qxx        Qyy        Qzz       norm (a.u.)
----------------------------------------------------------------------------------------------
 1 ->    2     0.5612     0.2382    -0.2597     7.2366    -0.1044    -0.3094     7.2742
 1 ->    3    -0.5014     0.0271     0.2120    -2.7554     0.2279     0.1329     2.8211
 1 ->    4     1.0258     1.3317    -0.6330    18.1076    -0.7297    -0.4770    18.2173


Building Xtilde...

Building Z-vector RHS...

 Generating 2nd functional diffs
Solving CPSCF equations
Using DIIS solver

 Iter         Residual      
------  --------------------
    1      3.897585327932
    2      7.295457081026
    3      0.508406827786
    4      0.055463500905
    5      0.018613490970
    6      0.007250759615
    7      0.003285612313
    8      0.001215820346
    9      0.000416925954
   10      0.000161931441
   11      0.000059285835
   12      0.000037714119
   13      0.000011433442
   14      0.000006502150
   15      0.000003685972
   16      0.000001292103
   17      0.000000720154

CPSCF converged

Building X...

Computing grad Generating 2nd functional diffs
 Generating 2nd functional diffs
Building Xtilde...

Building Z-vector RHS...

 Generating 2nd functional diffs
Solving CPSCF equations
Using DIIS solver

 Iter         Residual      
------  --------------------
    1      4.187284319462
    2      7.239720611614
    3      0.658094042976
    4      0.059816194685
    5      0.023786463062
    6      0.008507147130
    7      0.004807000696
    8      0.001465566152
    9      0.000395879450
   10      0.000197390351
   11      0.000050857196
   12      0.000032952115
   13      0.000011717638
   14      0.000004666400
   15      0.000002254624
   16      0.000001157103
   17      0.000000566813

CPSCF converged

Building X...

Computing grad Generating 2nd functional diffs
 Generating 2nd functional diffs
Building Xtilde...

Building Z-vector RHS...

 Generating 2nd functional diffs
Solving CPSCF equations
Using DIIS solver

 Iter         Residual      
------  --------------------
    1      0.327423274062
    2      0.600256766807
    3      0.031449641328
    4      0.003438227462
    5      0.002079689901
    6      0.000588084958
    7      0.000398463774
    8      0.000093205893
    9      0.000038691456
   10      0.000016059727
   11      0.000006074935
   12      0.000002064669
   13      0.000001287799
   14      0.000000680252

CPSCF converged

Building X...

 Generating 2nd functional diffs
 Generating 2nd functional diffs
Lower state energy:      -779.1040824012
Upper state energy:      -779.1040709067
Energy difference:          0.0000114945
 Energy calculation finished, energy:  0.000000000E+00

Converting Cartesians to HDLC

Converting Cartesians to HDLC

Converting Cartesians to HDLC
 in dlf_makehessian...
Updating Hessian with the BFGS update, No     9
Testing convergence  in cycle   10
    Energy  0.0000E+00 Target: 1.0000E-05 converged?  yes
  Max step  4.8215E-01 Target: 4.0000E-04 converged?   no
  RMS step  6.7221E-02 Target: 2.6667E-04 converged?   no
  Max grad  4.4074E-03 Target: 1.0000E-04 converged?   no
  RMS grad  1.4779E-03 Target: 6.6667E-05 converged?   no

Converting HDLC to Cartesians
 in gcp call
 n=          31
 coors(1) =   -9.82846395754538      -0.871890479413050     
  0.332101061746596     
 coors(2) =   -9.13698960647493       0.934505662309350     
   2.04567991209358     
 elements:            7           6
 gcp_e =    1.00000000000000     
 echo:  F
 pbc:  F
 method =pbeh3c              
DFTD Energy:    -0.0201617 hartree
gCP Energy:     0.0507162 hartree
| Total AOs: 314    Total MOs: 296
Setting up the DFT grid...
| time to set the grid = 0.07 s
DFT grid points: 357299 (11525 points/atom)

                      *** Start SCF Iterations ***

 Iter     DIIS Error       Energy change      Electrons        XC Energy           Energy        Time(s)
----------------------------------------------------------------------------------------------------------
Initial temperature is 0.250000
| Skip purify step
|    1     0.0271755817    -778.9658983363   125.9982145358   -64.4068548453    -778.9658983363     1.80  
|    2     0.0583298749      +7.3571699066   125.9999938047   -63.6804838100    -771.6087284297     1.75  
|    3     0.0188930010      -0.1486870181   125.9999949456   -63.7229105939    -771.7574154478     1.71  
|    4     0.0151240196      -0.0050920287   125.9999947635   -63.7585622348    -771.7625074765     1.65  
|    5     0.0078515666      -0.0051613686   125.9999949115   -63.7765563081    -771.7676688451     1.61  
|    6     0.0030577636      -0.0028756861   125.9999950471   -63.7950757337    -771.7705445312     1.60  
|    7     0.0010322472      -0.0002883908   125.9999950673   -63.8020967405    -771.7708329220     1.56  
|    8     0.0004333549      -0.0000242968   125.9999950849   -63.8050847494    -771.7708572187     1.50  
|    9     0.0001078340      -0.0000039409   125.9999950854   -63.8048866529    -771.7708611597     1.82  
|   10     0.0000639716      -0.0000006041   125.9999950886   -63.8048622687    -771.7708617638     1.44  
|   11     0.0000300073      -0.0000001270   125.9999950879   -63.8049466352    -771.7708618907     1.45  
----------------------------------------------------------------------------------------------------------
FINAL ENERGY: -771.7708618907 a.u.
Fractional Occupation Entropy: 0.0000000000
Mermin Free Energy:            -771.7708618907
DISPERSION CONTRIBUTION TO ENERGY: -0.0201617305 a.u.
GCP BSSE CORRECTION: 0.0507161775 a.u.
HOMO-LUMO GAP: 2.782 eV
CENTER OF MASS: {-0.007498, -0.314427, 0.313490} ANGS
DIPOLE MOMENT: {-5.846325, 2.022242, 1.804107} (|D| = 6.443895) DEBYE
Writing out molden info

Running Mulliken population analysis...


  Restricted hh-TDA Parameters
--------------------------------------------
Number of occupied orbitals:            64
Number of virtual orbitals:            232
Number of molecular orbitals:          296
Number of basis functions:             314
Multiplicity of target state:      singlet

 Generating 2nd functional diffs
Reference energy:             -778.8207309084
Number of electrons:           127.9999950097
XC energy:                     -65.1180688194

      Davidson Diagonalization Parameters
-----------------------------------------------
Number of roots to find:                    4
Number of guess vectors:                   15
Maximum subspace size:                    300
Number of vectors to save:                  4
Collapse vectors per root:                  2
Number of CSFs:                          2080
Maximum Davidson iterations:              500
Residual convergence:                 1.0e-06
Orthogonality tolerance:              1.0e-12
Use incremental sigma vectors:             No

Davidson memory usage:  12.89 MB

Guess Vectors:
  64 &  64 : closed :    -0.470438
  64 &  63 :  open  :    -0.374561
  64 &  61 :  open  :    -0.365466
  64 &  62 :  open  :    -0.364666
  63 &  63 : closed :    -0.278684
  64 &  60 :  open  :    -0.277147
  63 &  61 :  open  :    -0.269589
  63 &  62 :  open  :    -0.268789
  61 &  61 : closed :    -0.260494
  62 &  61 :  open  :    -0.259694
  62 &  62 : closed :    -0.258894
  64 &  58 :  open  :    -0.258145
  64 &  59 :  open  :    -0.229661
  64 &  56 :  open  :    -0.226599
  64 &  57 :  open  :    -0.223652

  Root           Eigenvalue       Energy Change        Residual
-------------------------------------------------------------------
Iteration:    0   Subspace Size:   15
Root: 1:        -0.38470832        -0.38470832         0.03597409  
Root: 2:        -0.28046673        -0.28046673         0.03135127  
Root: 3:        -0.28012457        -0.28012457         0.03537233  
Root: 4:        -0.25507966        -0.25507966         0.04770153  

Iteration:    1   Subspace Size:   19
Root: 1:        -0.38680287        -0.00209455         0.00456396  
Root: 2:        -0.28336208        -0.00289535         0.00753123  
Root: 3:        -0.28326386        -0.00313929         0.00833355  
Root: 4:        -0.26040638        -0.00532672         0.01210855  

Iteration:    2   Subspace Size:   23
Root: 1:        -0.38684194        -0.00003907         0.00080608  
Root: 2:        -0.28346955        -0.00010747         0.00160168  
Root: 3:        -0.28345013        -0.00018627         0.00158625  
Root: 4:        -0.26075394        -0.00034757         0.00398790  

Iteration:    3   Subspace Size:   27
Root: 1:        -0.38684302        -0.00000109         0.00009575  
Root: 2:        -0.28347482        -0.00000527         0.00031793  
Root: 3:        -0.28345661        -0.00000648         0.00041381  
Root: 4:        -0.26078405        -0.00003011         0.00081791  

Iteration:    4   Subspace Size:   31
Root: 1:        -0.38684304        -0.00000001         0.00001499  
Root: 2:        -0.28347501        -0.00000020         0.00007026  
Root: 3:        -0.28345699        -0.00000038         0.00010032  
Root: 4:        -0.26078521        -0.00000116         0.00018729  

Iteration:    5   Subspace Size:   35
Root: 1:        -0.38684304        -0.00000000         0.00000204  
Root: 2:        -0.28347502        -0.00000001         0.00001224  
Root: 3:        -0.28345701        -0.00000002         0.00002435  
Root: 4:        -0.26078527        -0.00000006         0.00003843  

Iteration:    6   Subspace Size:   39
Root: 1:        -0.38684304        -0.00000000         0.00000028  Converged
Root: 2:        -0.28347502        -0.00000000         0.00000203  
Root: 3:        -0.28345701        -0.00000000         0.00000441  
Root: 4:        -0.26078528        -0.00000000         0.00000629  

Iteration:    7   Subspace Size:   42
Root: 1:        -0.38684304        -0.00000000         0.00000026  Converged
Root: 2:        -0.28347502        -0.00000000         0.00000028  Converged
Root: 3:        -0.28345701        -0.00000000         0.00000091  Converged
Root: 4:        -0.26078528        -0.00000000         0.00000102  

Iteration:    8   Subspace Size:   43
Root: 1:        -0.38684304        -0.00000000         0.00000025  Converged
Root: 2:        -0.28347502        -0.00000000         0.00000026  Converged
Root: 3:        -0.28345701        -0.00000000         0.00000091  Converged
Root: 4:        -0.26078528        -0.00000000         0.00000021  Converged

Davidson converged in 8 iterations
43 sigma vectors were formed

      Davidson Diagonalization Parameters
-----------------------------------------------
Number of roots to find:                    4
Number of guess vectors:                   15
Maximum subspace size:                    300
Number of vectors to save:                  4
Collapse vectors per root:                  2
Number of CSFs:                          2016
Maximum Davidson iterations:              500
Residual convergence:                 1.0e-06
Orthogonality tolerance:              1.0e-12
Use incremental sigma vectors:             No

Davidson memory usage:  12.58 MB

Guess Vectors:
  64 &  63 :  open  :    -0.374561
  64 &  61 :  open  :    -0.365466
  64 &  62 :  open  :    -0.364666
  64 &  60 :  open  :    -0.277147
  63 &  61 :  open  :    -0.269589
  63 &  62 :  open  :    -0.268789
  62 &  61 :  open  :    -0.259694
  64 &  58 :  open  :    -0.258145
  64 &  59 :  open  :    -0.229661
  64 &  56 :  open  :    -0.226599
  64 &  57 :  open  :    -0.223652
  64 &  55 :  open  :    -0.205013
  64 &  54 :  open  :    -0.190991
  63 &  60 :  open  :    -0.181270
  61 &  60 :  open  :    -0.172175

  Root           Eigenvalue       Energy Change        Residual
-------------------------------------------------------------------
Iteration:    0   Subspace Size:   15
Root: 1:        -0.30619468        -0.30619468         0.02090405  
Root: 2:        -0.28268145        -0.28268145         0.02824824  
Root: 3:        -0.27967578        -0.27967578         0.02599095  
Root: 4:        -0.21743373        -0.21743373         0.02382303  

Iteration:    1   Subspace Size:   19
Root: 1:        -0.30735561        -0.00116093         0.00341517  
Root: 2:        -0.28503754        -0.00235609         0.00698551  
Root: 3:        -0.28142772        -0.00175194         0.00567385  
Root: 4:        -0.21973474        -0.00230101         0.00603006  

Iteration:    2   Subspace Size:   23
Root: 1:        -0.30738758        -0.00003196         0.00044995  
Root: 2:        -0.28517163        -0.00013409         0.00115147  
Root: 3:        -0.28149546        -0.00006774         0.00088582  
Root: 4:        -0.21985985        -0.00012511         0.00145215  

Iteration:    3   Subspace Size:   27
Root: 1:        -0.30738806        -0.00000048         0.00007265  
Root: 2:        -0.28517528        -0.00000365         0.00022130  
Root: 3:        -0.28149730        -0.00000184         0.00017598  
Root: 4:        -0.21986690        -0.00000706         0.00029947  

Iteration:    4   Subspace Size:   31
Root: 1:        -0.30738807        -0.00000001         0.00001299  
Root: 2:        -0.28517539        -0.00000011         0.00004838  
Root: 3:        -0.28149737        -0.00000006         0.00003418  
Root: 4:        -0.21986715        -0.00000025         0.00006811  

Iteration:    5   Subspace Size:   35
Root: 1:        -0.30738807        -0.00000000         0.00000168  
Root: 2:        -0.28517539        -0.00000000         0.00000697  
Root: 3:        -0.28149737        -0.00000000         0.00000464  
Root: 4:        -0.21986717        -0.00000001         0.00001347  

Iteration:    6   Subspace Size:   39
Root: 1:        -0.30738807        -0.00000000         0.00000026  Converged
Root: 2:        -0.28517539        -0.00000000         0.00000119  
Root: 3:        -0.28149737        -0.00000000         0.00000067  Converged
Root: 4:        -0.21986717        -0.00000000         0.00000216  

Iteration:    7   Subspace Size:   41
Root: 1:        -0.30738807        -0.00000000         0.00000014  Converged
Root: 2:        -0.28517539        -0.00000000         0.00000016  Converged
Root: 3:        -0.28149737        -0.00000000         0.00000040  Converged
Root: 4:        -0.21986717        -0.00000000         0.00000037  Converged

Davidson converged in 7 iterations
41 sigma vectors were formed

  Root   Mult.   Total Energy (a.u.)   Ex. Energy (a.u.)     Ex. Energy (eV)     Ex. Energy (nm)        Osc. (a.u.)  
-------------------------------------------------------------------------------------------------------------------
     1  singlet       -779.20757395
     2  triplet       -779.12811898          0.07945497          2.16207927        573.44900409          0.00000000
     3  triplet       -779.10590630          0.10166765          2.76651697        448.15998597          0.00000000
     4  singlet       -779.10420593          0.10336801          2.81278633        440.78790971          0.13570770
     5  singlet       -779.10418792          0.10338602          2.81327637        440.71112994          0.00212664
     6  triplet       -779.10222828          0.10534567          2.86660105        432.51299516          0.00000000
     7  singlet       -779.08151619          0.12605776          3.43020561        361.44836418          1.52703219
     8  triplet       -779.04059807          0.16697587          4.54364389        272.87398339          0.00000000

Singlet  1: Largest CI coefficients:
  64  &  64 : closed :   0.992914

Triplet  2: Largest CI coefficients:
  63  &  64 :  open  :  -0.695879
  64  &  63 :  open  :   0.695879
  61  &  64 :  open  :   0.101894
  64  &  61 :  open  :  -0.101894

Triplet  3: Largest CI coefficients:
  62  &  64 :  open  :  -0.647294
  64  &  62 :  open  :   0.647294
  61  &  64 :  open  :   0.201848
  64  &  61 :  open  :  -0.201848
  62  &  63 :  open  :   0.172189
  63  &  62 :  open  :  -0.172189

Singlet  4: Largest CI coefficients:
  61  &  64 :  open  :  -0.512057
  64  &  61 :  open  :  -0.512057
  63  &  64 :  open  :  -0.473457
  64  &  63 :  open  :  -0.473457

Singlet  5: Largest CI coefficients:
  62  &  64 :  open  :   0.655001
  64  &  62 :  open  :   0.655001
  62  &  63 :  open  :  -0.192962
  63  &  62 :  open  :  -0.192962
  63  &  64 :  open  :   0.132440
  64  &  63 :  open  :   0.132440

Triplet  6: Largest CI coefficients:
  61  &  64 :  open  :  -0.665773
  64  &  61 :  open  :   0.665773
  62  &  64 :  open  :  -0.190361
  64  &  62 :  open  :   0.190361
  63  &  64 :  open  :  -0.101035
  64  &  63 :  open  :   0.101035

Singlet  7: Largest CI coefficients:
  63  &  64 :  open  :  -0.494784
  64  &  63 :  open  :  -0.494784
  61  &  64 :  open  :   0.476394
  64  &  61 :  open  :   0.476394
  62  &  64 :  open  :   0.115128
  64  &  62 :  open  :   0.115128

Triplet  8: Largest CI coefficients:
  60  &  64 :  open  :  -0.682296
  64  &  60 :  open  :   0.682296
  58  &  64 :  open  :  -0.132448
  64  &  58 :  open  :   0.132448

Singlet state dipole moments:

  Root       Dx         Dy         Dz         |D|  (Debye)
------------------------------------------------------------
     1    -9.3703     0.9517     0.5541     9.4348
     2   -10.4250     2.4225     1.7066    10.8380
     3    -2.6392    -3.1847    -2.9552     5.0834
     4   -13.0848     1.8060     1.4451    13.2876

Triplet state dipole moments:

  Root       Dx         Dy         Dz         |D|  (Debye)
------------------------------------------------------------
     1   -12.1570     1.1731     0.7468    12.2363
     2    -3.3152    -2.5783    -2.4398     4.8570
     3    -9.6303     1.7828     1.3003     9.8799
     4     1.5207    -0.1327    -0.2209     1.5424

Transition dipole moments between singlet states:

    Transition       Tx         Ty         Tz         |T| (a.u.)
------------------------------------------------------------------
     1 ->    2    -1.3850     0.0329     0.2236     1.4033
     1 ->    3     0.0901    -0.1217    -0.0890     0.1757
     1 ->    4    -4.2352     0.4045     0.2643     4.2627
     2 ->    3    -0.0359     0.0076     0.0171     0.0405
     2 ->    4    -0.3083    -0.0774    -0.1120     0.3370
     3 ->    4     0.3122    -0.1459    -0.1089     0.3614

Transition dipole moments between triplet states:

    Transition       Tx         Ty         Tz         |T| (a.u.)
-------------------- in gcp call
 n=          31
 coors(1) =   -9.82846395754538      -0.871890479413050     
  0.332101061746596     
 coors(2) =   -9.13698960647493       0.934505662309350     
   2.04567991209358     
 elements:            7           6
 gcp_e =   0.000000000000000E+000
 echo:  F
 pbc:  F
 method =pbeh3c              
 in gcp call
 n=          31
 coors(1) =   -9.82846395754538      -0.871890479413050     
  0.332101061746596     
 coors(2) =   -9.13698960647493       0.934505662309350     
   2.04567991209358     
 elements:            7           6
 gcp_e =   0.000000000000000E+000
 echo:  F
 pbc:  F
 method =pbeh3c              
----------------------------------------------
     1 ->    2     0.4285    -0.2729    -0.2384     0.5611
     1 ->    3     0.3988     0.0658     0.0173     0.4045
     1 ->    4    -1.6281     0.6211     0.4948     1.8114
     2 ->    3     0.9669    -0.6725    -0.5601     1.3041
     2 ->    4    -0.4371    -0.1749    -0.1510     0.4944
     3 ->    4     0.3318    -0.2115    -0.2850     0.4858

Magnetic transition dipole moments and rotational strengths:

 Transition      Lx         Ly         Lz       R(len)     R(vel) (a.u.)
------------------------------------------------------------------------
 1 ->    2     0.2782     0.0464    -0.2811     0.4467    -0.1242
 1 ->    3    -0.0189     0.4046     0.3493     0.0820    -0.0234
 1 ->    4    -0.0679     0.5320    -0.5323    -0.3621     0.1306

Electric transition quadrupole moments (Cartesian):

 Transition      Qxy        Qxz        Qyz        Qxx        Qyy        Qzz       norm (a.u.)
----------------------------------------------------------------------------------------------
 1 ->    2     0.5175     0.2142    -0.2230     6.4280    -0.0832    -0.3028     6.4638
 1 ->    3    -0.5354    -0.0065     0.2294    -3.2973     0.2338     0.1581     3.3602
 1 ->    4     1.0368     1.3317    -0.6362    18.4280    -0.6974    -0.4985    18.5359


Building Xtilde...

Building Z-vector RHS...

 Generating 2nd functional diffs
Solving CPSCF equations
Using DIIS solver

 Iter         Residual      
------  --------------------
    1      3.932453238738
    2      7.339523847404
    3      0.510607338051
    4      0.055860063552
    5      0.018646920582
    6      0.007251766971
    7      0.003245309505
    8      0.001209600270
    9      0.000415737076
   10      0.000160160804
   11      0.000059039357
   12      0.000037120621
   13      0.000010917390
   14      0.000006061401
   15      0.000003492644
   16      0.000001271684
   17      0.000000702120

CPSCF converged

Building X...

Computing grad Generating 2nd functional diffs
 Generating 2nd functional diffs
Building Xtilde...

Building Z-vector RHS...

 Generating 2nd functional diffs
Solving CPSCF equations
Using DIIS solver

 Iter         Residual      
------  --------------------
    1      4.180933789145
    2      7.230951723570
    3      0.660008441624
    4      0.059491391420
    5      0.023335347079
    6      0.008356701090
    7      0.004778731029
    8      0.001454625101
    9      0.000401232784
   10      0.000200490541
   11      0.000051242688
   12      0.000033061159
   13      0.000011532504
   14      0.000004523513
   15      0.000002173739
   16      0.000001139121
   17      0.000000547458

CPSCF converged

Building X...

Computing grad Generating 2nd functional diffs
 Generating 2nd functional diffs
Building Xtilde...

Building Z-vector RHS...

 Generating 2nd functional diffs
Solving CPSCF equations
Using DIIS solver

 Iter         Residual      
------  --------------------
    1      0.133027892216
    2      0.219275206216
    3      0.018257831162
    4      0.002313694510
    5      0.001250379826
    6      0.000515244253
    7      0.000286428238
    8      0.000070578003
    9      0.000050777710
   10      0.000010261665
   11      0.000004468492
   12      0.000002057099
   13      0.000001098203
   14      0.000000486718

CPSCF converged

Building X...

 Generating 2nd functional diffs
 Generating 2nd functional diffs
Lower state energy:      -779.1042059310
Upper state energy:      -779.1041879224
Energy difference:          0.0000180086
 Energy calculation finished, energy:  0.000000000E+00

Converting Cartesians to HDLC

Converting Cartesians to HDLC

Converting Cartesians to HDLC
 in dlf_makehessian...
Updating Hessian with the BFGS update, No    10
Testing convergence  in cycle   11
    Energy  0.0000E+00 Target: 1.0000E-05 converged?  yes
  Max step  8.6613E-02 Target: 4.0000E-04 converged?   no
  RMS step  1.0535E-02 Target: 2.6667E-04 converged?   no
  Max grad  1.0209E-02 Target: 1.0000E-04 converged?   no
  RMS grad  2.2079E-03 Target: 6.6667E-05 converged?   no

Converting HDLC to Cartesians
 in gcp call
 n=          31
 coors(1) =   -9.82595037969416      -0.878186377199328     
  0.345639428642276     
 coors(2) =   -9.13273208551477       0.949236711435388     
   2.03915225459203     
 elements:            7           6
 gcp_e =    1.00000000000000     
 echo:  F
 pbc:  F
 method =pbeh3c              
DFTD Energy:    -0.0201616 hartree
gCP Energy:     0.0506452 hartree
| Total AOs: 314    Total MOs: 296
Setting up the DFT grid...
| time to set the grid = 0.07 s
DFT grid points: 357299 (11525 points/atom)

                      *** Start SCF Iterations ***

 Iter     DIIS Error       Energy change      Electrons        XC Energy           Energy        Time(s)
----------------------------------------------------------------------------------------------------------
Initial temperature is 0.250000
| Skip purify step
|    1     0.0269066581    -778.9662950019   126.0001577643   -64.4066823019    -778.9662950019     1.81  
|    2     0.0567953611      +7.3537259003   125.9999947084   -63.6776593399    -771.6125691016     1.76  
|    3     0.0181333599      -0.1453782330   125.9999959953   -63.7219017237    -771.7579473346     1.73  
|    4     0.0143803109      -0.0050918131   125.9999957426   -63.7574330350    -771.7630391477     1.67  
|    5     0.0075786989      -0.0050860469   125.9999959317   -63.7755007141    -771.7681251946     1.61  
|    6     0.0028696887      -0.0028038103   125.9999960814   -63.7941121862    -771.7709290049     1.63  
|    7     0.0010281310      -0.0002830589   125.9999960990   -63.8009475428    -771.7712120639     1.58  
|    8     0.0004146700      -0.0000234466   125.9999961189   -63.8039526362    -771.7712355104     1.52  
|    9     0.0001057311      -0.0000038426   125.9999961185   -63.8037480162    -771.7712393531     1.85  
|   10     0.0000611911      -0.0000005676   125.9999961216   -63.8037050986    -771.7712399207     1.45  
|   11     0.0000295568      -0.0000001223   125.9999961210   -63.8037876335    -771.7712400430     1.44  
----------------------------------------------------------------------------------------------------------
FINAL ENERGY: -771.7712400430 a.u.
Fractional Occupation Entropy: 0.0000000000
Mermin Free Energy:            -771.7712400430
DISPERSION CONTRIBUTION TO ENERGY: -0.0201615519 a.u.
GCP BSSE CORRECTION: 0.0506452484 a.u.
HOMO-LUMO GAP: 2.798 eV
CENTER OF MASS: {-0.007483, -0.312046, 0.309401} ANGS
DIPOLE MOMENT: {-5.800194, 1.951089, 1.909532} (|D| = 6.410562) DEBYE
Writing out molden info

Running Mulliken population analysis...


  Restricted hh-TDA Parameters
--------------------------------------------
Number of occupied orbitals:            64
Number of virtual orbitals:            232
Number of molecular orbitals:          296
Number of basis functions:             314
Multiplicity of target state:      singlet

 Generating 2nd functional diffs
Reference energy:             -778.8210618693
Number of electrons:           127.9999960595
XC energy:                     -65.1168855950

      Davidson Diagonalization Parameters
-----------------------------------------------
Number of roots to find:                    4
Number of guess vectors:                   15
Maximum subspace size:                    300
Number of vectors to save:                  4
Collapse vectors per root:                  2
Number of CSFs:                          2080
Maximum Davidson iterations:              500
Residual convergence:                 1.0e-06
Orthogonality tolerance:              1.0e-12
Use incremental sigma vectors:             No

Davidson memory usage:  12.89 MB

Guess Vectors:
  64 &  64 : closed :    -0.470541
  64 &  63 :  open  :    -0.373863
  64 &  61 :  open  :    -0.366454
  64 &  62 :  open  :    -0.364159
  63 &  63 : closed :    -0.277185
  64 &  60 :  open  :    -0.276680
  63 &  61 :  open  :    -0.269776
  63 &  62 :  open  :    -0.267481
  61 &  61 : closed :    -0.262367
  62 &  61 :  open  :    -0.260072
  64 &  58 :  open  :    -0.257956
  62 &  62 : closed :    -0.257776
  64 &  59 :  open  :    -0.229632
  64 &  56 :  open  :    -0.226506
  64 &  57 :  open  :    -0.223690

  Root           Eigenvalue       Energy Change        Residual
-------------------------------------------------------------------
Iteration:    0   Subspace Size:   15
Root: 1:        -0.38486748        -0.38486748         0.03597719  
Root: 2:        -0.28021849        -0.28021849         0.03159112  
Root: 3:        -0.27992711        -0.27992711         0.03506283  
Root: 4:        -0.25559264        -0.25559264         0.04774288  

Iteration:    1   Subspace Size:   19
Root: 1:        -0.38696098        -0.00209350         0.00457089  
Root: 2:        -0.28313738        -0.00291890         0.00753482  
Root: 3:        -0.28304024        -0.00311312         0.00835797  
Root: 4:        -0.26088316        -0.00529052         0.01199650  

Iteration:    2   Subspace Size:   23
Root: 1:        -0.38700012        -0.00003914         0.00080659  
Root: 2:        -0.28324467        -0.00010729         0.00158918  
Root: 3:        -0.28322710        -0.00018686         0.00157536  
Root: 4:        -0.26122509        -0.00034193         0.00393491  

Iteration:    3   Subspace Size:   27
Root: 1:        -0.38700121        -0.00000108         0.00009709  
Root: 2:        -0.28324990        -0.00000522         0.00031784  
Root: 3:        -0.28323347        -0.00000638         0.00040789  
Root: 4:        -0.26125413        -0.00002904         0.00079768  

Iteration:    4   Subspace Size:   31
Root: 1:        -0.38700122        -0.00000001         0.00001537  
Root: 2:        -0.28325010        -0.00000020         0.00007045  
Root: 3:        -0.28323384        -0.00000037         0.00009906  
Root: 4:        -0.26125523        -0.00000110         0.00018106  

Iteration:    5   Subspace Size:   35
Root: 1:        -0.38700122        -0.00000000         0.00000210  
Root: 2:        -0.28325011        -0.00000001         0.00001239  
Root: 3:        -0.28323386        -0.00000002         0.00002408  
Root: 4:        -0.26125529        -0.00000006         0.00003741  

Iteration:    6   Subspace Size:   39
Root: 1:        -0.38700122        -0.00000000         0.00000028  Converged
Root: 2:        -0.28325011        -0.00000000         0.00000203  
Root: 3:        -0.28323386        -0.00000000         0.00000438  
Root: 4:        -0.26125529        -0.00000000         0.00000612  

Iteration:    7   Subspace Size:   42
Root: 1:        -0.38700122        -0.00000000         0.00000026  Converged
Root: 2:        -0.28325011        -0.00000000         0.00000029  Converged
Root: 3:        -0.28323386        -0.00000000         0.00000090  Converged
Root: 4:        -0.26125529        -0.00000000         0.00000101  

Iteration:    8   Subspace Size:   43
Root: 1:        -0.38700122        -0.00000000         0.00000026  Converged
Root: 2:        -0.28325011        -0.00000000         0.00000027  Converged
Root: 3:        -0.28323386        -0.00000000         0.00000089  Converged
Root: 4:        -0.26125529        -0.00000000         0.00000020  Converged

Davidson converged in 8 iterations
43 sigma vectors were formed

      Davidson Diagonalization Parameters
-----------------------------------------------
Number of roots to find:                    4
Number of guess vectors:                   15
Maximum subspace size:                    300
Number of vectors to save:                  4
Collapse vectors per root:                  2
Number of CSFs:                          2016
Maximum Davidson iterations:              500
Residual convergence:                 1.0e-06
Orthogonality tolerance:              1.0e-12
Use incremental sigma vectors:             No

Davidson memory usage:  12.58 MB

Guess Vectors:
  64 &  63 :  open  :    -0.373863
  64 &  61 :  open  :    -0.366454
  64 &  62 :  open  :    -0.364159
  64 &  60 :  open  :    -0.276680
  63 &  61 :  open  :    -0.269776
  63 &  62 :  open  :    -0.267481
  62 &  61 :  open  :    -0.260072
  64 &  58 :  open  :    -0.257956
  64 &  59 :  open  :    -0.229632
  64 &  56 :  open  :    -0.226506
  64 &  57 :  open  :    -0.223690
  64 &  55 :  open  :    -0.205074
  64 &  54 :  open  :    -0.190471
  63 &  60 :  open  :    -0.180002
  61 &  60 :  open  :    -0.172593

  Root           Eigenvalue       Energy Change        Residual
-------------------------------------------------------------------
Iteration:    0   Subspace Size:   15
Root: 1:        -0.30590484        -0.30590484         0.02081178  
Root: 2:        -0.28248326        -0.28248326         0.02833148  
Root: 3:        -0.28011222        -0.28011222         0.02605242  
Root: 4:        -0.21704990        -0.21704990         0.02382867  

Iteration:    1   Subspace Size:   19
Root: 1:        -0.30705702        -0.00115218         0.00340065  
Root: 2:        -0.28483106        -0.00234780         0.00693871  
Root: 3:        -0.28188626        -0.00177404         0.00574017  
Root: 4:        -0.21935468        -0.00230478         0.00601568  

Iteration:    2   Subspace Size:   23
Root: 1:        -0.30708902        -0.00003201         0.00044987  
Root: 2:        -0.28496171        -0.00013065         0.00112410  
Root: 3:        -0.28195699        -0.00007074         0.00090517  
Root: 4:        -0.21947929        -0.00012462         0.00148642  

Iteration:    3   Subspace Size:   27
Root: 1:        -0.30708951        -0.00000048         0.00007478  
Root: 2:        -0.28496516        -0.00000346         0.00020952  
Root: 3:        -0.28195894        -0.00000195         0.00017883  
Root: 4:        -0.21948670        -0.00000740         0.00029737  

Iteration:    4   Subspace Size:   31
Root: 1:        -0.30708952        -0.00000001         0.00001357  
Root: 2:        -0.28496526        -0.00000010         0.00004650  
Root: 3:        -0.28195901        -0.00000006         0.00003551  
Root: 4:        -0.21948694        -0.00000025         0.00006615  

Iteration:    5   Subspace Size:   35
Root: 1:        -0.30708952        -0.00000000         0.00000178  
Root: 2:        -0.28496526        -0.00000000         0.00000682  
Root: 3:        -0.28195901        -0.00000000         0.00000494  
Root: 4:        -0.21948696        -0.00000001         0.00001294  

Iteration:    6   Subspace Size:   39
Root: 1:        -0.30708952        -0.00000000         0.00000029  Converged
Root: 2:        -0.28496526        -0.00000000         0.00000121  
Root: 3:        -0.28195901        -0.00000000         0.00000074  Converged
Root: 4:        -0.21948696        -0.00000000         0.00000215  

Iteration:    7   Subspace Size:   41
Root: 1:        -0.30708952        -0.00000000         0.00000014  Converged
Root: 2:        -0.28496526        -0.00000000         0.00000016  Converged
Root: 3:        -0.28195901        -0.00000000         0.00000039  Converged
Root: 4:        -0.21948696        -0.00000000         0.00000037  Converged

Davidson converged in 7 iterations
41 sigma vectors were formed

  Root   Mult.   Total Energy (a.u.)   Ex. Energy (a.u.)     Ex. Energy (eV)     Ex. Energy (nm)        Osc. (a.u.)  
-------------------------------------------------------------------------------------------------------------------
     1  singlet       -779.20806309
     2  triplet       -779.12815139          0.07991170          2.17450768        570.17145365          0.00000000
     3  triplet       -779.10602713          0.10203596          2.77653918        446.54230590          0.00000000
     4  singlet       -779.10431198          0.10375111          2.82321096        439.16031189          0.10868575
     5  singlet       -779.10429573          0.10376736          2.82365302        439.09155862          0.00633033
     6  triplet       -779.10302088          0.10504221          2.85834351        433.76249264          0.00000000
     7  singlet       -779.08231716          0.12574593          3.42172018        362.34471050          1.55314124
     8  triplet       -779.04054883          0.16751426          4.55829425        271.99696621          0.00000000

Singlet  1: Largest CI coefficients:
  64  &  64 : closed :  -0.992963

Triplet  2: Largest CI coefficients:
  63  &  64 :  open  :  -0.696011
  64  &  63 :  open  :   0.696011
  61  &  64 :  open  :   0.100222
  64  &  61 :  open  :  -0.100222

Triplet  3: Largest CI coefficients:
  62  &  64 :  open  :  -0.628616
  64  &  62 :  open  :   0.628616
  61  &  64 :  open  :   0.257832
  64  &  61 :  open  :  -0.257832
  62  &  63 :  open  :   0.168571
  63  &  62 :  open  :  -0.168571

Singlet  4: Largest CI coefficients:
  61  &  64 :  open  :   0.538877
  64  &  61 :  open  :   0.538877
  63  &  64 :  open  :   0.429334
  64  &  63 :  open  :   0.429334
  62  &  64 :  open  :  -0.132660
  64  &  62 :  open  :  -0.132660

Singlet  5: Largest CI coefficients:
  62  &  64 :  open  :  -0.642406
  64  &  62 :  open  :  -0.642406
  62  &  63 :  open  :   0.191721
  63  &  62 :  open  :   0.191721
  63  &  64 :  open  :  -0.187147
  64  &  63 :  open  :  -0.187147

Triplet  6: Largest CI coefficients:
  61  &  64 :  open  :  -0.646515
  64  &  61 :  open  :   0.646515
  62  &  64 :  open  :  -0.245817
  64  &  62 :  open  :   0.245817

Singlet  7: Largest CI coefficients:
  63  &  64 :  open  :   0.516776
  64  &  63 :  open  :   0.516776
  61  &  64 :  open  :  -0.446826
  64  &  61 :  open  :  -0.446826
  62  &  64 :  open  :  -0.136578
  64  &  62 :  open  :  -0.136578

Triplet  8: Largest CI coefficients:
  60  &  64 :  open  :  -0.682245
  64  &  60 :  open  :   0.682245
  58  &  64 :  open  :  -0.133010
  64  &  58 :  open  :   0.133010

Singlet state dipole moments:

  Root       Dx         Dy         Dz         |D|  (Debye)
------------------------------------------------------------
     1    -9.3623     0.9239     0.6105     9.4276
     2   -10.3018     2.4110     1.6826    10.7132
     3    -2.6846    -3.1374    -2.8824     5.0357
     4   -13.1195     1.7923     1.4616    13.3218

Triplet state dipole moments:

  Root       Dx         Dy         Dz         |D|  (Debye)
------------------------------------------------------------
     1   -12.1387     1.1562     0.7657    12.2176
     2    -3.6383    -2.3450    -2.2170     4.8633
     3    -9.3036     1.5986     1.1365     9.5081
     4     1.6081    -0.1822    -0.1594     1.6262

Transition dipole moments between singlet states:

    Transition       Tx         Ty         Tz         |T| (a.u.)
------------------------------------------------------------------
     1 ->    2    -1.2353     0.0118     0.2125     1.2535
     1 ->    3     0.2491    -0.1259    -0.1167     0.3025
     1 ->    4    -4.2776     0.3935     0.2729     4.3043
     2 ->    3     0.2806    -0.2233    -0.1747     0.3989
     2 ->    4    -0.2374    -0.0907    -0.1163     0.2794
     3 ->    4     0.3656    -0.1475    -0.1053     0.4080

Transition dipole moments between triplet states:

    Transition       Tx         Ty         Tz         |T| (a.u.)
-------------------- in gcp call
 n=          31
 coors(1) =   -9.82595037969416      -0.878186377199328     
  0.345639428642276     
 coors(2) =   -9.13273208551477       0.949236711435388     
   2.03915225459203     
 elements:            7           6
 gcp_e =   0.000000000000000E+000
 echo:  F
 pbc:  F
 method =pbeh3c              
 in gcp call
 n=          31
 coors(1) =   -9.82595037969416      -0.878186377199328     
  0.345639428642276     
 coors(2) =   -9.13273208551477       0.949236711435388     
   2.03915225459203     
 elements:            7           6
 gcp_e =   0.000000000000000E+000
 echo:  F
 pbc:  F
 method =pbeh3c              
----------------------------------------------
     1 ->    2     0.4184    -0.2828    -0.2425     0.5603
     1 ->    3     0.4483     0.0327    -0.0174     0.4498
     1 ->    4    -1.6268     0.6170     0.5010     1.8105
     2 ->    3     1.1197    -0.7828    -0.6444     1.5106
     2 ->    4    -0.4327    -0.1726    -0.1466     0.4883
     3 ->    4     0.2509    -0.1976    -0.2785     0.4238

Magnetic transition dipole moments and rotational strengths:

 Transition      Lx         Ly         Lz       R(len)     R(vel) (a.u.)
------------------------------------------------------------------------
 1 ->    2     0.2715     0.0696    -0.2259     0.3826    -0.1072
 1 ->    3    -0.0475     0.3910     0.3830     0.1058    -0.0297
 1 ->    4    -0.0676     0.5172    -0.5505    -0.3424     0.1225

Electric transition quadrupole moments (Cartesian):

 Transition      Qxy        Qxz        Qyz        Qxx        Qyy        Qzz       norm (a.u.)
----------------------------------------------------------------------------------------------
 1 ->    2     0.4421     0.1870    -0.1731     5.3564    -0.0507    -0.2888     5.3886
 1 ->    3    -0.5932    -0.0520     0.2553    -4.0510     0.2440     0.2017     4.1147
 1 ->    4     1.0366     1.3193    -0.6369    18.6701    -0.6649    -0.5214    18.7752


Building Xtilde...

Building Z-vector RHS...

 Generating 2nd functional diffs
Solving CPSCF equations
Using DIIS solver

 Iter         Residual      
------  --------------------
    1      3.940646009491
    2      7.333025462714
    3      0.511265431071
    4      0.055306542251
    5      0.018585661384
    6      0.007230285077
    7      0.003233240370
    8      0.001191069879
    9      0.000407667504
   10      0.000156399172
   11      0.000058715232
   12      0.000036335790
   13      0.000010512955
   14      0.000005602491
   15      0.000003276003
   16      0.000001216425
   17      0.000000684275

CPSCF converged

Building X...

Computing grad Generating 2nd functional diffs
 Generating 2nd functional diffs
Building Xtilde...

Building Z-vector RHS...

 Generating 2nd functional diffs
Solving CPSCF equations
Using DIIS solver

 Iter         Residual      
------  --------------------
    1      4.125866684972
    2      7.132770350934
    3      0.658110928380
    4      0.058678552768
    5      0.022587493838
    6      0.008133872699
    7      0.004694846676
    8      0.001421080417
    9      0.000404412254
   10      0.000201209647
   11      0.000050676857
   12      0.000032726251
   13      0.000011152532
   14      0.000004241177
   15      0.000001990760
   16      0.000001084796
   17      0.000000508661

CPSCF converged

Building X...

Computing grad Generating 2nd functional diffs
 Generating 2nd functional diffs
Building Xtilde...

Building Z-vector RHS...

 Generating 2nd functional diffs
Solving CPSCF equations
Using DIIS solver

 Iter         Residual      
------  --------------------
    1      0.480384553896
    2      0.864738405255
    3      0.043982724031
    4      0.004734927675
    5      0.002273467814
    6      0.001093110413
    7      0.000429631751
    8      0.000178557054
    9      0.000042643128
   10      0.000021644890
   11      0.000007468138
   12      0.000003539018
   13      0.000001793605
   14      0.000000860143

CPSCF converged

Building X...

 Generating 2nd functional diffs
 Generating 2nd functional diffs
Lower state energy:      -779.1043119757
Upper state energy:      -779.1042957302
Energy difference:          0.0000162454
 Energy calculation finished, energy:  0.000000000E+00

Converting Cartesians to HDLC

Converting Cartesians to HDLC

Converting Cartesians to HDLC
 in dlf_makehessian...
Updating Hessian with the BFGS update, No    11
Testing convergence  in cycle   12
    Energy  0.0000E+00 Target: 1.0000E-05 converged?  yes
  Max step  1.0510E-01 Target: 4.0000E-04 converged?   no
  RMS step  1.5119E-02 Target: 2.6667E-04 converged?   no
  Max grad  1.6278E-02 Target: 1.0000E-04 converged?   no
  RMS grad  3.6767E-03 Target: 6.6667E-05 converged?   no

Converting HDLC to Cartesians
 in gcp call
 n=          31
 coors(1) =   -9.82313762342610      -0.880246796361654     
  0.360328942798513     
 coors(2) =   -9.12341723597573       0.963290946477740     
   2.03505672324105     
 elements:            7           6
 gcp_e =    1.00000000000000     
 echo:  F
 pbc:  F
 method =pbeh3c              
DFTD Energy:    -0.0201617 hartree
gCP Energy:     0.0505707 hartree
| Total AOs: 314    Total MOs: 296
Setting up the DFT grid...
| time to set the grid = 0.07 s
DFT grid points: 357303 (11525 points/atom)

                      *** Start SCF Iterations ***

 Iter     DIIS Error       Energy change      Electrons        XC Energy           Energy        Time(s)
----------------------------------------------------------------------------------------------------------
Initial temperature is 0.250000
| Skip purify step
|    1     0.0264750134    -778.9676409693   126.0023495203   -64.4065278395    -778.9676409693     1.83  
|    2     0.0598207821      +7.3535145765   125.9999958991   -63.6752707133    -771.6141263928     1.77  
|    3     0.0186476315      -0.1441814037   125.9999972706   -63.7205766055    -771.7583077965     1.75  
|    4     0.0144943446      -0.0050787209   125.9999969720   -63.7558253380    -771.7633865174     1.67  
|    5     0.0081401125      -0.0049805279   125.9999971843   -63.7735119076    -771.7683670453     1.64  
|    6     0.0030079175      -0.0028736306   125.9999973452   -63.7924110618    -771.7712406759     1.65  
|    7     0.0011202195      -0.0003126411   125.9999973674   -63.7996267285    -771.7715533170     1.59  
|    8     0.0004090261      -0.0000257165   125.9999973905   -63.8027959025    -771.7715790335     1.55  
|    9     0.0001164978      -0.0000040067   125.9999973894   -63.8026189345    -771.7715830401     1.85  
|   10     0.0000682118      -0.0000006199   125.9999973924   -63.8025873403    -771.7715836600     1.48  
|   11     0.0000299328      -0.0000001314   125.9999973916   -63.8026770894    -771.7715837914     1.47  
----------------------------------------------------------------------------------------------------------
FINAL ENERGY: -771.7715837914 a.u.
Fractional Occupation Entropy: 0.0000000000
Mermin Free Energy:            -771.7715837914
DISPERSION CONTRIBUTION TO ENERGY: -0.0201616593 a.u.
GCP BSSE CORRECTION: 0.0505707304 a.u.
HOMO-LUMO GAP: 2.818 eV
CENTER OF MASS: {-0.006864, -0.311111, 0.305456} ANGS
DIPOLE MOMENT: {-5.802734, 1.916953, 2.009446} (|D| = 6.433064) DEBYE
Writing out molden info

Running Mulliken population analysis...


  Restricted hh-TDA Parameters
--------------------------------------------
Number of occupied orbitals:            64
Number of virtual orbitals:            232
Number of molecular orbitals:          296
Number of basis functions:             314
Multiplicity of target state:      singlet

 Generating 2nd functional diffs
Reference energy:             -778.8213988566
Number of electrons:           127.9999973505
XC energy:                     -65.1157517398

      Davidson Diagonalization Parameters
-----------------------------------------------
Number of roots to find:                    4
Number of guess vectors:                   15
Maximum subspace size:                    300
Number of vectors to save:                  4
Collapse vectors per root:                  2
Number of CSFs:                          2080
Maximum Davidson iterations:              500
Residual convergence:                 1.0e-06
Orthogonality tolerance:              1.0e-12
Use incremental sigma vectors:             No

Davidson memory usage:  12.89 MB

Guess Vectors:
  64 &  64 : closed :    -0.470966
  64 &  63 :  open  :    -0.373327
  64 &  61 :  open  :    -0.367620
  64 &  62 :  open  :    -0.363522
  64 &  60 :  open  :    -0.276318
  63 &  63 : closed :    -0.275688
  63 &  61 :  open  :    -0.269981
  63 &  62 :  open  :    -0.265882
  61 &  61 : closed :    -0.264273
  62 &  61 :  open  :    -0.260175
  64 &  58 :  open  :    -0.258155
  62 &  62 : closed :    -0.256077
  64 &  59 :  open  :    -0.229846
  64 &  56 :  open  :    -0.226541
  64 &  57 :  open  :    -0.223896

  Root           Eigenvalue       Energy Change        Residual
-------------------------------------------------------------------
Iteration:    0   Subspace Size:   15
Root: 1:        -0.38531703        -0.38531703         0.03598397  
Root: 2:        -0.27994244        -0.27994244         0.03193052  
Root: 3:        -0.27969774        -0.27969774         0.03477508  
Root: 4:        -0.25623009        -0.25623009         0.04765351  

Iteration:    1   Subspace Size:   19
Root: 1:        -0.38740789        -0.00209086         0.00457624  
Root: 2:        -0.28288484        -0.00294240         0.00758054  
Root: 3:        -0.28279702        -0.00309928         0.00838564  
Root: 4:        -0.26146086        -0.00523077         0.01185283  

Iteration:    2   Subspace Size:   23
Root: 1:        -0.38744708        -0.00003919         0.00080831  
Root: 2:        -0.28299367        -0.00010883         0.00159425  
Root: 3:        -0.28298425        -0.00018723         0.00155712  
Root: 4:        -0.26179461        -0.00033375         0.00388549  

Iteration:    3   Subspace Size:   27
Root: 1:        -0.38744816        -0.00000109         0.00009844  
Root: 2:        -0.28299901        -0.00000534         0.00033112  
Root: 3:        -0.28299039        -0.00000614         0.00039158  
Root: 4:        -0.26182265        -0.00002804         0.00078380  

Iteration:    4   Subspace Size:   31
Root: 1:        -0.38744818        -0.00000001         0.00001571  
Root: 2:        -0.28299924        -0.00000022         0.00007239  
Root: 3:        -0.28299072        -0.00000034         0.00009581  
Root: 4:        -0.26182371        -0.00000106         0.00017655  

Iteration:    5   Subspace Size:   35
Root: 1:        -0.38744818        -0.00000000         0.00000215  
Root: 2:        -0.28299924        -0.00000001         0.00001351  
Root: 3:        -0.28299074        -0.00000002         0.00002302  
Root: 4:        -0.26182377        -0.00000006         0.00003658  

Iteration:    6   Subspace Size:   39
Root: 1:        -0.38744818        -0.00000000         0.00000029  Converged
Root: 2:        -0.28299925        -0.00000000         0.00000225  
Root: 3:        -0.28299074        -0.00000000         0.00000421  
Root: 4:        -0.26182377        -0.00000000         0.00000599  

Iteration:    7   Subspace Size:   42
Root: 1:        -0.38744818        -0.00000000         0.00000027  Converged
Root: 2:        -0.28299925        -0.00000000         0.00000038  Converged
Root: 3:        -0.28299074        -0.00000000         0.00000084  Converged
Root: 4:        -0.26182377        -0.00000000         0.00000100  

Iteration:    8   Subspace Size:   43
Root: 1:        -0.38744818        -0.00000000         0.00000026  Converged
Root: 2:        -0.28299925        -0.00000000         0.00000036  Converged
Root: 3:        -0.28299074        -0.00000000         0.00000084  Converged
Root: 4:        -0.26182377        -0.00000000         0.00000020  Converged

Davidson converged in 8 iterations
43 sigma vectors were formed

      Davidson Diagonalization Parameters
-----------------------------------------------
Number of roots to find:                    4
Number of guess vectors:                   15
Maximum subspace size:                    300
Number of vectors to save:                  4
Collapse vectors per root:                  2
Number of CSFs:                          2016
Maximum Davidson iterations:              500
Residual convergence:                 1.0e-06
Orthogonality tolerance:              1.0e-12
Use incremental sigma vectors:             No

Davidson memory usage:  12.58 MB

Guess Vectors:
  64 &  63 :  open  :    -0.373327
  64 &  61 :  open  :    -0.367620
  64 &  62 :  open  :    -0.363522
  64 &  60 :  open  :    -0.276318
  63 &  61 :  open  :    -0.269981
  63 &  62 :  open  :    -0.265882
  62 &  61 :  open  :    -0.260175
  64 &  58 :  open  :    -0.258155
  64 &  59 :  open  :    -0.229846
  64 &  56 :  open  :    -0.226541
  64 &  57 :  open  :    -0.223896
  64 &  55 :  open  :    -0.205368
  64 &  54 :  open  :    -0.190016
  63 &  60 :  open  :    -0.178679
  61 &  60 :  open  :    -0.172972

  Root           Eigenvalue       Energy Change        Residual
-------------------------------------------------------------------
Iteration:    0   Subspace Size:   15
Root: 1:        -0.30577286        -0.30577286         0.02074671  
Root: 2:        -0.28225934        -0.28225934         0.02850679  
Root: 3:        -0.28040209        -0.28040209         0.02599297  
Root: 4:        -0.21674086        -0.21674086         0.02385673  

Iteration:    1   Subspace Size:   19
Root: 1:        -0.30691996        -0.00114710         0.00340442  
Root: 2:        -0.28461617        -0.00235683         0.00690316  
Root: 3:        -0.28217924        -0.00177715         0.00576035  
Root: 4:        -0.21905320        -0.00231234         0.00603020  

Iteration:    2   Subspace Size:   23
Root: 1:        -0.30695238        -0.00003242         0.00045199  
Root: 2:        -0.28474308        -0.00012691         0.00109620  
Root: 3:        -0.28225159        -0.00007235         0.00091552  
Root: 4:        -0.21917908        -0.00012587         0.00155193  

Iteration:    3   Subspace Size:   27
Root: 1:        -0.30695287        -0.00000049         0.00007710  
Root: 2:        -0.28474632        -0.00000324         0.00019454  
Root: 3:        -0.28225361        -0.00000202         0.00017612  
Root: 4:        -0.21918713        -0.00000805         0.00029419  

Iteration:    4   Subspace Size:   31
Root: 1:        -0.30695288        -0.00000001         0.00001423  
Root: 2:        -0.28474640        -0.00000008         0.00004393  
Root: 3:        -0.28225367        -0.00000006         0.00003570  
Root: 4:        -0.21918737        -0.00000024         0.00006372  

Iteration:    5   Subspace Size:   35
Root: 1:        -0.30695288        -0.00000000         0.00000191  
Root: 2:        -0.28474641        -0.00000000         0.00000657  
Root: 3:        -0.28225368        -0.00000000         0.00000514  
Root: 4:        -0.21918738        -0.00000001         0.00001242  

Iteration:    6   Subspace Size:   39
Root: 1:        -0.30695288        -0.00000000         0.00000031  Converged
Root: 2:        -0.28474641        -0.00000000         0.00000120  
Root: 3:        -0.28225368        -0.00000000         0.00000081  Converged
Root: 4:        -0.21918738        -0.00000000         0.00000224  

Iteration:    7   Subspace Size:   41
Root: 1:        -0.30695288        -0.00000000         0.00000014  Converged
Root: 2:        -0.28474641        -0.00000000         0.00000015  Converged
Root: 3:        -0.28225368        -0.00000000         0.00000040  Converged
Root: 4:        -0.21918738        -0.00000000         0.00000037  Converged

Davidson converged in 7 iterations
41 sigma vectors were formed

  Root   Mult.   Total Energy (a.u.)   Ex. Energy (a.u.)     Ex. Energy (eV)     Ex. Energy (nm)        Osc. (a.u.)  
-------------------------------------------------------------------------------------------------------------------
     1  singlet       -779.20884704
     2  triplet       -779.12835174          0.08049529          2.19038805        566.03769574          0.00000000
     3  triplet       -779.10614526          0.10270177          2.79465693        443.64737318          0.00000000
     4  singlet       -779.10439810          0.10444893          2.84219963        436.22629271          0.07926186
     5  singlet       -779.10438960          0.10445744          2.84243097        436.19078859          0.01976080
     6  triplet       -779.10365253          0.10519450          2.86248758        433.13452790          0.00000000
     7  singlet       -779.08322263          0.12562441          3.41841355        362.69520635          1.57188282
     8  triplet       -779.04058624          0.16826080          4.57860849        270.79017785          0.00000000

Singlet  1: Largest CI coefficients:
  64  &  64 : closed :   0.993027

Triplet  2: Largest CI coefficients:
  63  &  64 :  open  :  -0.696488
  64  &  63 :  open  :   0.696488

Triplet  3: Largest CI coefficients:
  62  &  64 :  open  :  -0.585383
  64  &  62 :  open  :   0.585383
  61  &  64 :  open  :   0.348129
  64  &  61 :  open  :  -0.348129
  62  &  63 :  open  :   0.164566
  63  &  62 :  open  :  -0.164566

Singlet  4: Largest CI coefficients:
  61  &  64 :  open  :  -0.563516
  64  &  61 :  open  :  -0.563516
  63  &  64 :  open  :  -0.354378
  64  &  63 :  open  :  -0.354378
  62  &  64 :  open  :   0.214538
  64  &  62 :  open  :   0.214538

Singlet  5: Largest CI coefficients:
  62  &  64 :  open  :   0.609717
  64  &  62 :  open  :   0.609717
  63  &  64 :  open  :   0.270030
  64  &  63 :  open  :   0.270030
  62  &  63 :  open  :  -0.182344
  63  &  62 :  open  :  -0.182344

Triplet  6: Largest CI coefficients:
  61  &  64 :  open  :  -0.603602
  64  &  61 :  open  :   0.603602
  62  &  64 :  open  :  -0.336248
  64  &  62 :  open  :   0.336248

Singlet  7: Largest CI coefficients:
  63  &  64 :  open  :  -0.536395
  64  &  63 :  open  :  -0.536395
  61  &  64 :  open  :   0.407422
  64  &  61 :  open  :   0.407422
  62  &  64 :  open  :   0.178443
  64  &  62 :  open  :   0.178443

Triplet  8: Largest CI coefficients:
  60  &  64 :  open  :  -0.681845
  64  &  60 :  open  :   0.681845
  58  &  64 :  open  :  -0.135376
  64  &  58 :  open  :   0.135376

Singlet state dipole moments:

  Root       Dx         Dy         Dz         |D|  (Debye)
------------------------------------------------------------
     1    -9.3037     0.9063     0.6588     9.3709
     2    -9.6534     1.9932     1.3293     9.9463
     3    -3.2361    -2.6928    -2.4953     4.8939
     4   -13.1233     1.7866     1.4778    13.3265

Triplet state dipole moments:

  Root       Dx         Dy         Dz         |D|  (Debye)
------------------------------------------------------------
     1   -12.1406     1.1525     0.7888    12.2206
     2    -4.0313    -2.0461    -1.9499     4.9234
     3    -8.8570     1.3378     0.9119     9.0037
     4     1.7034    -0.2122    -0.1040     1.7197

Transition dipole moments between singlet states:

    Transition       Tx         Ty         Tz         |T| (a.u.)
------------------------------------------------------------------
     1 ->    2    -1.0509    -0.0197     0.1832     1.0669
     1 ->    3     0.4916    -0.1264    -0.1615     0.5327
     1 ->    4    -4.3062     0.3839     0.2794     4.3323
     2 ->    3     0.8447    -0.6391    -0.5126     1.1767
     2 ->    4    -0.1236    -0.1185    -0.1318     0.2160
     3 ->    4     0.4248    -0.1386    -0.0906     0.4559

Transition dipole moments between triplet states:

    Transition       Tx         Ty         Tz         |T| (a.u.)
------------------------------------------------------------------
     1 ->    2     0. in gcp call
 n=          31
 coors(1) =   -9.82313762342610      -0.880246796361654     
  0.360328942798513     
 coors(2) =   -9.12341723597573       0.963290946477740     
   2.03505672324105     
 elements:            7           6
 gcp_e =   0.000000000000000E+000
 echo:  F
 pbc:  F
 method =pbeh3c              
 in gcp call
 n=          31
 coors(1) =   -9.82313762342610      -0.880246796361654     
  0.360328942798513     
 coors(2) =   -9.12341723597573       0.963290946477740     
   2.03505672324105     
 elements:            7           6
 gcp_e =   0.000000000000000E+000
 echo:  F
 pbc:  F
 method =pbeh3c              
3989    -0.2867    -0.2412     0.5472
     1 ->    3     0.4969    -0.0047    -0.0534     0.4998
     1 ->    4    -1.6227     0.6119     0.5043     1.8061
     2 ->    3     1.2672    -0.8899    -0.7253     1.7099
     2 ->    4    -0.4195    -0.1699    -0.1392     0.4735
     3 ->    4     0.1712    -0.1860    -0.2727     0.3718

Magnetic transition dipole moments and rotational strengths:

 Transition      Lx         Ly         Lz       R(len)     R(vel) (a.u.)
------------------------------------------------------------------------
 1 ->    2     0.2546     0.1303    -0.1294     0.2938    -0.0835
 1 ->    3    -0.1002     0.3653     0.4232     0.1638    -0.0456
 1 ->    4    -0.0679     0.5020    -0.5602    -0.3284     0.1168

Electric transition quadrupole moments (Cartesian):

 Transition      Qxy        Qxz        Qyz        Qxx        Qyy        Qzz       norm (a.u.)
----------------------------------------------------------------------------------------------
 1 ->    2     0.2987     0.1503    -0.0986     3.8524     0.0060    -0.2452     3.8759
 1 ->    3    -0.6755    -0.1056     0.2863    -5.0228     0.2531     0.2693     5.0906
 1 ->    4     1.0289     1.3000    -0.6350    18.7883    -0.6400    -0.5393    18.8905


Building Xtilde...

Building Z-vector RHS...

 Generating 2nd functional diffs
Solving CPSCF equations
Using DIIS solver

 Iter         Residual      
------  --------------------
    1      3.784121710526
    2      6.997078349430
    3      0.519263832839
    4      0.051920795040
    5      0.017802119461
    6      0.007122151944
    7      0.003274640670
    8      0.001128043883
    9      0.000362744090
   10      0.000138376032
   11      0.000055347703
   12      0.000033429921
   13      0.000010207857
   14      0.000005006407
   15      0.000002912816
   16      0.000001022257
   17      0.000000664900

CPSCF converged

Building X...

Computing grad Generating 2nd functional diffs
 Generating 2nd functional diffs
Building Xtilde...

Building Z-vector RHS...

 Generating 2nd functional diffs
Solving CPSCF equations
Using DIIS solver

 Iter         Residual      
------  --------------------
    1      3.866416603681
    2      6.678355626558
    3      0.641380335126
    4      0.056299671316
    5      0.020931413412
    6      0.007709336338
    7      0.004392831409
    8      0.001316778462
    9      0.000386392632
   10      0.000186460014
   11      0.000046497436
   12      0.000030469384
   13      0.000010263812
   14      0.000003614916
   15      0.000001534706
   16      0.000000905022

CPSCF converged

Building X...

Computing grad Generating 2nd functional diffs
 Generating 2nd functional diffs
Building Xtilde...

Building Z-vector RHS...

 Generating 2nd functional diffs
Solving CPSCF equations
Using DIIS solver

 Iter         Residual      
------  --------------------
    1      1.376143362188
    2      2.517559664050
    3      0.114563202993
    4      0.012826803861
    5      0.004782591326
    6      0.002380223946
    7      0.001102691683
    8      0.000400649889
    9      0.000113971052
   10      0.000060298742
   11      0.000017865685
   12      0.000007582237
   13      0.000004320634
   14      0.000002087253
   15      0.000000939022

CPSCF converged

Building X...

 Generating 2nd functional diffs
 Generating 2nd functional diffs
Lower state energy:      -779.1043981018
Upper state energy:      -779.1043896000
Energy difference:          0.0000085017
 Energy calculation finished, energy:  0.000000000E+00

Converting Cartesians to HDLC

Converting Cartesians to HDLC

Converting Cartesians to HDLC
 in dlf_makehessian...
Updating Hessian with the BFGS update, No    12
Testing convergence  in cycle   13
    Energy  0.0000E+00 Target: 1.0000E-05 converged?  yes
  Max step  2.0962E-01 Target: 4.0000E-04 converged?   no
  RMS step  2.9998E-02 Target: 2.6667E-04 converged?   no
  Max grad  2.8760E-02 Target: 1.0000E-04 converged?   no
  RMS grad  6.5456E-03 Target: 6.6667E-05 converged?   no

Converting HDLC to Cartesians
 in gcp call
 n=          31
 coors(1) =   -9.82060865795443      -0.879530821983044     
  0.368126901247268     
 coors(2) =   -9.11588022019923       0.970235676761905     
   2.03267390697460     
 elements:            7           6
 gcp_e =    1.00000000000000     
 echo:  F
 pbc:  F
 method =pbeh3c              
DFTD Energy:    -0.0201628 hartree
gCP Energy:     0.0505360 hartree
| Total AOs: 314    Total MOs: 296
Setting up the DFT grid...
| time to set the grid = 0.08 s
DFT grid points: 357314 (11526 points/atom)

                      *** Start SCF Iterations ***

 Iter     DIIS Error       Energy change      Electrons        XC Energy           Energy        Time(s)
----------------------------------------------------------------------------------------------------------
Initial temperature is 0.250000
| Skip purify step
|    1     0.0263302716    -778.9695044301   126.0033844625   -64.4067437166    -778.9695044301     1.82  
|    2     0.0634326467      +7.3567206042   125.9999962713   -63.6749577230    -771.6127838258     1.75  
|    3     0.0194768097      -0.1453919251   125.9999976905   -63.7198804220    -771.7581757509     1.72  
|    4     0.0153330710      -0.0050888943   125.9999973828   -63.7545111179    -771.7632646452     1.65  
|    5     0.0092788663      -0.0047933411   125.9999975938   -63.7710489676    -771.7680579863     1.61  
|    6     0.0035696025      -0.0031383283   125.9999977632   -63.7900741152    -771.7711963146     1.63  
|    7     0.0013178655      -0.0004323082   125.9999978017   -63.7987507966    -771.7716286227     1.57  
|    8     0.0004427866      -0.0000374439   125.9999978292   -63.8024444022    -771.7716660667     1.52  
|    9     0.0001600014      -0.0000049092   125.9999978294   -63.8023743882    -771.7716709759     1.84  
|   10     0.0000880991      -0.0000009317   125.9999978324   -63.8024209430    -771.7716719077     1.46  
|   11     0.0000325516      -0.0000001777   125.9999978317   -63.8025405319    -771.7716720854     1.45  
----------------------------------------------------------------------------------------------------------
FINAL ENERGY: -771.7716720854 a.u.
Fractional Occupation Entropy: 0.0000000000
Mermin Free Energy:            -771.7716720854
DISPERSION CONTRIBUTION TO ENERGY: -0.0201627775 a.u.
GCP BSSE CORRECTION: 0.0505359913 a.u.
HOMO-LUMO GAP: 2.832 eV
CENTER OF MASS: {-0.006232, -0.311366, 0.303820} ANGS
DIPOLE MOMENT: {-5.836613, 1.917734, 2.050488} (|D| = 6.476748) DEBYE
Writing out molden info

Running Mulliken population analysis...


  Restricted hh-TDA Parameters
--------------------------------------------
Number of occupied orbitals:            64
Number of virtual orbitals:            232
Number of molecular orbitals:          296
Number of basis functions:             314
Multiplicity of target state:      singlet

 Generating 2nd functional diffs
Reference energy:             -778.8214992744
Number of electrons:           127.9999977986
XC energy:                     -65.1156122283

      Davidson Diagonalization Parameters
-----------------------------------------------
Number of roots to find:                    4
Number of guess vectors:                   15
Maximum subspace size:                    300
Number of vectors to save:                  4
Collapse vectors per root:                  2
Number of CSFs:                          2080
Maximum Davidson iterations:              500
Residual convergence:                 1.0e-06
Orthogonality tolerance:              1.0e-12
Use incremental sigma vectors:             No

Davidson memory usage:  12.89 MB

Guess Vectors:
  64 &  64 : closed :    -0.471549
  64 &  63 :  open  :    -0.373251
  64 &  61 :  open  :    -0.368422
  64 &  62 :  open  :    -0.363317
  64 &  60 :  open  :    -0.276296
  63 &  63 : closed :    -0.274952
  63 &  61 :  open  :    -0.270124
  61 &  61 : closed :    -0.265296
  63 &  62 :  open  :    -0.265018
  62 &  61 :  open  :    -0.260190
  64 &  58 :  open  :    -0.258629
  62 &  62 : closed :    -0.255084
  64 &  59 :  open  :    -0.230198
  64 &  56 :  open  :    -0.226746
  64 &  57 :  open  :    -0.224245

  Root           Eigenvalue       Energy Change        Residual
-------------------------------------------------------------------
Iteration:    0   Subspace Size:   15
Root: 1:        -0.38587739        -0.38587739         0.03599529  
Root: 2:        -0.27989422        -0.27989422         0.03221144  
Root: 3:        -0.27967150        -0.27967150         0.03462071  
Root: 4:        -0.25676015        -0.25676015         0.04752690  

Iteration:    1   Subspace Size:   19
Root: 1:        -0.38796589        -0.00208850         0.00457538  
Root: 2:        -0.28285396        -0.00295974         0.00762611  
Root: 3:        -0.28277201        -0.00310052         0.00840967  
Root: 4:        -0.26194432        -0.00518417         0.01175359  

Iteration:    2   Subspace Size:   23
Root: 1:        -0.38800503        -0.00003914         0.00080996  
Root: 2:        -0.28296380        -0.00010984         0.00160098  
Root: 3:        -0.28296041        -0.00018840         0.00155242  
Root: 4:        -0.26227201        -0.00032769         0.00386515  

Iteration:    3   Subspace Size:   27
Root: 1:        -0.38800612        -0.00000109         0.00009904  
Root: 2:        -0.28296916        -0.00000536         0.00033246  
Root: 3:        -0.28296650        -0.00000609         0.00038857  
Root: 4:        -0.26229960        -0.00002759         0.00078090  

Iteration:    4   Subspace Size:   31
Root: 1:        -0.38800614        -0.00000001         0.00001585  
Root: 2:        -0.28296939        -0.00000023         0.00007259  
Root: 3:        -0.28296683        -0.00000033         0.00009459  
Root: 4:        -0.26230065        -0.00000105         0.00017514  

Iteration:    5   Subspace Size:   35
Root: 1:        -0.38800614        -0.00000000         0.00000217  
Root: 2:        -0.28296940        -0.00000001         0.00001369  
Root: 3:        -0.28296685        -0.00000002         0.00002261  
Root: 4:        -0.26230070        -0.00000006         0.00003624  

Iteration:    6   Subspace Size:   39
Root: 1:        -0.38800614        -0.00000000         0.00000029  Converged
Root: 2:        -0.28296940        -0.00000000         0.00000230  
Root: 3:        -0.28296685        -0.00000000         0.00000414  
Root: 4:        -0.26230071        -0.00000000         0.00000595  

Iteration:    7   Subspace Size:   42
Root: 1:        -0.38800614        -0.00000000         0.00000027  Converged
Root: 2:        -0.28296940        -0.00000000         0.00000039  Converged
Root: 3:        -0.28296685        -0.00000000         0.00000082  Converged
Root: 4:        -0.26230071        -0.00000000         0.00000101  

Iteration:    8   Subspace Size:   43
Root: 1:        -0.38800614        -0.00000000         0.00000026  Converged
Root: 2:        -0.28296940        -0.00000000         0.00000037  Converged
Root: 3:        -0.28296685        -0.00000000         0.00000081  Converged
Root: 4:        -0.26230071        -0.00000000         0.00000020  Converged

Davidson converged in 8 iterations
43 sigma vectors were formed

      Davidson Diagonalization Parameters
-----------------------------------------------
Number of roots to find:                    4
Number of guess vectors:                   15
Maximum subspace size:                    300
Number of vectors to save:                  4
Collapse vectors per root:                  2
Number of CSFs:                          2016
Maximum Davidson iterations:              500
Residual convergence:                 1.0e-06
Orthogonality tolerance:              1.0e-12
Use incremental sigma vectors:             No

Davidson memory usage:  12.58 MB

Guess Vectors:
  64 &  63 :  open  :    -0.373251
  64 &  61 :  open  :    -0.368422
  64 &  62 :  open  :    -0.363317
  64 &  60 :  open  :    -0.276296
  63 &  61 :  open  :    -0.270124
  63 &  62 :  open  :    -0.265018
  62 &  61 :  open  :    -0.260190
  64 &  58 :  open  :    -0.258629
  64 &  59 :  open  :    -0.230198
  64 &  56 :  open  :    -0.226746
  64 &  57 :  open  :    -0.224245
  64 &  55 :  open  :    -0.205811
  64 &  54 :  open  :    -0.189966
  63 &  60 :  open  :    -0.177998
  61 &  60 :  open  :    -0.173170

  Root           Eigenvalue       Energy Change        Residual
-------------------------------------------------------------------
Iteration:    0   Subspace Size:   15
Root: 1:        -0.30586249        -0.30586249         0.02073182  
Root: 2:        -0.28223824        -0.28223824         0.02865747  
Root: 3:        -0.28061784        -0.28061784         0.02589232  
Root: 4:        -0.21672382        -0.21672382         0.02389280  

Iteration:    1   Subspace Size:   19
Root: 1:        -0.30700917        -0.00114668         0.00341409  
Root: 2:        -0.28461344        -0.00237520         0.00688040  
Root: 3:        -0.28238549        -0.00176765         0.00574486  
Root: 4:        -0.21904385        -0.00232003         0.00604958  

Iteration:    2   Subspace Size:   23
Root: 1:        -0.30704195        -0.00003278         0.00045401  
Root: 2:        -0.28473768        -0.00012424         0.00108204  
Root: 3:        -0.28245773        -0.00007225         0.00091632  
Root: 4:        -0.21917114        -0.00012729         0.00158633  

Iteration:    3   Subspace Size:   27
Root: 1:        -0.30704244        -0.00000049         0.00007824  
Root: 2:        -0.28474081        -0.00000313         0.00018462  
Root: 3:        -0.28245977        -0.00000204         0.00017159  
Root: 4:        -0.21917952        -0.00000838         0.00029222  

Iteration:    4   Subspace Size:   31
Root: 1:        -0.30704246        -0.00000001         0.00001466  
Root: 2:        -0.28474088        -0.00000007         0.00004210  
Root: 3:        -0.28245983        -0.00000006         0.00003504  
Root: 4:        -0.21917976        -0.00000024         0.00006269  

Iteration:    5   Subspace Size:   35
Root: 1:        -0.30704246        -0.00000000         0.00000200  
Root: 2:        -0.28474088        -0.00000000         0.00000636  
Root: 3:        -0.28245983        -0.00000000         0.00000518  
Root: 4:        -0.21917977        -0.00000001         0.00001223  

Iteration:    6   Subspace Size:   39
Root: 1:        -0.30704246        -0.00000000         0.00000033  Converged
Root: 2:        -0.28474088        -0.00000000         0.00000117  
Root: 3:        -0.28245983        -0.00000000         0.00000082  Converged
Root: 4:        -0.21917977        -0.00000000         0.00000234  

Iteration:    7   Subspace Size:   41
Root: 1:        -0.30704246        -0.00000000         0.00000015  Converged
Root: 2:        -0.28474088        -0.00000000         0.00000015  Converged
Root: 3:        -0.28245983        -0.00000000         0.00000041  Converged
Root: 4:        -0.21917977        -0.00000000         0.00000039  Converged

Davidson converged in 7 iterations
41 sigma vectors were formed

  Root   Mult.   Total Energy (a.u.)   Ex. Energy (a.u.)     Ex. Energy (eV)     Ex. Energy (nm)        Osc. (a.u.)  
-------------------------------------------------------------------------------------------------------------------
     1  singlet       -779.20950541
     2  triplet       -779.12854173          0.08096368          2.20313346        562.76309558          0.00000000
     3  triplet       -779.10624016          0.10326526          2.80999013        441.22653389          0.00000000
     4  singlet       -779.10446867          0.10503674          2.85819455        433.78509882          0.07046213
     5  singlet       -779.10446612          0.10503929          2.85826403        433.77455513          0.02290695
     6  triplet       -779.10395911          0.10554630          2.87206060        431.69082344          0.00000000
     7  singlet       -779.08379998          0.12570543          3.42061824        362.46143843          1.57778588
     8  triplet       -779.04067905          0.16882636          4.59399836        269.88303209          0.00000000

Singlet  1: Largest CI coefficients:
  64  &  64 : closed :  -0.993077

Triplet  2: Largest CI coefficients:
  63  &  64 :  open  :  -0.696837
  64  &  63 :  open  :   0.696837

Triplet  3: Largest CI coefficients:
  62  &  64 :  open  :  -0.544814
  64  &  62 :  open  :   0.544814
  61  &  64 :  open  :   0.410313
  64  &  61 :  open  :  -0.410313
  62  &  63 :  open  :   0.161691
  63  &  62 :  open  :  -0.161691

Singlet  4: Largest CI coefficients:
  61  &  64 :  open  :   0.584755
  64  &  61 :  open  :   0.584755
  63  &  64 :  open  :   0.330282
  64  &  63 :  open  :   0.330282
  62  &  64 :  open  :  -0.193092
  64  &  62 :  open  :  -0.193092

Singlet  5: Largest CI coefficients:
  62  &  64 :  open  :  -0.607417
  64  &  62 :  open  :  -0.607417
  63  &  64 :  open  :  -0.282500
  64  &  63 :  open  :  -0.282500
  62  &  63 :  open  :   0.177110
  63  &  62 :  open  :   0.177110

Triplet  6: Largest CI coefficients:
  61  &  64 :  open  :  -0.563632
  64  &  61 :  open  :   0.563632
  62  &  64 :  open  :  -0.398989
  64  &  62 :  open  :   0.398989

Singlet  7: Largest CI coefficients:
  63  &  64 :  open  :   0.545125
  64  &  63 :  open  :   0.545125
  61  &  64 :  open  :  -0.379674
  64  &  61 :  open  :  -0.379674
  62  &  64 :  open  :  -0.210347
  64  &  62 :  open  :  -0.210347

Triplet  8: Largest CI coefficients:
  60  &  64 :  open  :  -0.681304
  64  &  60 :  open  :   0.681304
  58  &  64 :  open  :  -0.138304
  64  &  58 :  open  :   0.138304

Singlet state dipole moments:

  Root       Dx         Dy         Dz         |D|  (Debye)
------------------------------------------------------------
     1    -9.2386     0.9015     0.6755     9.3070
     2    -9.4526     1.8828     1.2279     9.7162
     3    -3.3625    -2.5759    -2.3888     4.8629
     4   -13.1083     1.7884     1.4812    13.3124

Triplet state dipole moments:

  Root       Dx         Dy         Dz         |D|  (Debye)
------------------------------------------------------------
     1   -12.1492     1.1583     0.7992    12.2304
     2    -4.2464    -1.8729    -1.8014     4.9785
     3    -8.5788     1.1764     0.7718     8.6935
     4     1.7455    -0.2200    -0.0839     1.7613

Transition dipole moments between singlet states:

    Transition       Tx         Ty         Tz         |T| (a.u.)
------------------------------------------------------------------
     1 ->    2    -0.9871    -0.0265     0.1766     1.0031
     1 ->    3     0.5313    -0.1264    -0.1699     0.5719
     1 ->    4    -4.3133     0.3796     0.2809     4.3390
     2 ->    3     0.9297    -0.7037    -0.5619     1.2943
     2 ->    4    -0.0930    -0.1235    -0.1339     0.2045
     3 ->    4     0.4402    -0.1416    -0.0919     0.4714

Transition dipole moments between triplet states:

    Transition       Tx         Ty         Tz         |T| (a.u.)
------------------------------------------------------------------
     1 ->    2     0. in gcp call
 n=          31
 coors(1) =   -9.82060865795443      -0.879530821983044     
  0.368126901247268     
 coors(2) =   -9.11588022019923       0.970235676761905     
   2.03267390697460     
 elements:            7           6
 gcp_e =   0.000000000000000E+000
 echo:  F
 pbc:  F
 method =pbeh3c              
 in gcp call
 n=          31
 coors(1) =   -9.82060865795443      -0.879530821983044     
  0.368126901247268     
 coors(2) =   -9.11588022019923       0.970235676761905     
   2.03267390697460     
 elements:            7           6
 gcp_e =   0.000000000000000E+000
 echo:  F
 pbc:  F
 method =pbeh3c              
3863    -0.2863    -0.2386     0.5368
     1 ->    3     0.5213    -0.0254    -0.0717     0.5268
     1 ->    4    -1.6215     0.6084     0.5037     1.8036
     2 ->    3     1.3355    -0.9401    -0.7618     1.8021
     2 ->    4    -0.4085    -0.1686    -0.1341     0.4618
     3 ->    4     0.1325    -0.1811    -0.2696     0.3508

Magnetic transition dipole moments and rotational strengths:

 Transition      Lx         Ly         Lz       R(len)     R(vel) (a.u.)
------------------------------------------------------------------------
 1 ->    2     0.2515     0.1355    -0.1092     0.2711    -0.0774
 1 ->    3    -0.1083     0.3583     0.4289     0.1757    -0.0492
 1 ->    4    -0.0681     0.4955    -0.5624    -0.3240     0.1150

Electric transition quadrupole moments (Cartesian):

 Transition      Qxy        Qxz        Qyz        Qxx        Qyy        Qzz       norm (a.u.)
----------------------------------------------------------------------------------------------
 1 ->    2     0.2682     0.1376    -0.0813     3.4317     0.0181    -0.2374     3.4541
 1 ->    3    -0.6897    -0.1178     0.2913    -5.1468     0.2569     0.2841     5.2163
 1 ->    4     1.0214     1.2875    -0.6327    18.7816    -0.6315    -0.5450    18.8824


Building Xtilde...

Building Z-vector RHS...

 Generating 2nd functional diffs
Solving CPSCF equations
Using DIIS solver

 Iter         Residual      
------  --------------------
    1      3.753712797161
    2      6.937442925706
    3      0.520094445496
    4      0.051213141947
    5      0.017536276880
    6      0.007108131064
    7      0.003288586195
    8      0.001113509775
    9      0.000350674031
   10      0.000132882323
   11      0.000054304420
   12      0.000032674649
   13      0.000010244712
   14      0.000004967870
   15      0.000002877891
   16      0.000000977292

CPSCF converged

Building X...

Computing grad Generating 2nd functional diffs
 Generating 2nd functional diffs
Building Xtilde...

Building Z-vector RHS...

 Generating 2nd functional diffs
Solving CPSCF equations
Using DIIS solver

 Iter         Residual      
------  --------------------
    1      3.801014547397
    2      6.565187321693
    3      0.636741660173
    4      0.055654874230
    5      0.020536766852
    6      0.007626960667
    7      0.004330175998
    8      0.001291194896
    9      0.000381736267
   10      0.000182467988
   11      0.000045465644
   12      0.000029930777
   13      0.000010003488
   14      0.000003444540
   15      0.000001403401
   16      0.000000842042

CPSCF converged

Building X...

Computing grad Generating 2nd functional diffs
 Generating 2nd functional diffs
Building Xtilde...

Building Z-vector RHS...

 Generating 2nd functional diffs
Solving CPSCF equations
Using DIIS solver

 Iter         Residual      
------  --------------------
    1      1.510351328723
    2      2.764797809273
    3      0.126661555583
    4      0.014144483268
    5      0.005169786253
    6      0.002575739967
    7      0.001207080329
    8      0.000440727817
    9      0.000126507346
   10      0.000067110488
   11      0.000019600001
   12      0.000008228162
   13      0.000004773802
   14      0.000002290693
   15      0.000001036586
   16      0.000000408268

CPSCF converged

Building X...

 Generating 2nd functional diffs
 Generating 2nd functional diffs
Lower state energy:      -779.1044686749
Upper state energy:      -779.1044661218
Energy difference:          0.0000025531
 Energy calculation finished, energy:  0.000000000E+00

Converting Cartesians to HDLC

Converting Cartesians to HDLC

Converting Cartesians to HDLC
 in dlf_makehessian...
Updating Hessian with the BFGS update, No    13
Testing convergence  in cycle   14
    Energy  0.0000E+00 Target: 1.0000E-05 converged?  yes
  Max step  5.7304E-01 Target: 4.0000E-04 converged?   no
  RMS step  6.7619E-02 Target: 2.6667E-04 converged?   no
  Max grad  5.5818E-03 Target: 1.0000E-04 converged?   no
  RMS grad  1.2593E-03 Target: 6.6667E-05 converged?   no

Converting HDLC to Cartesians
 in gcp call
 n=          31
 coors(1) =   -9.81871223815060      -0.879064528795222     
  0.369114334107831     
 coors(2) =   -9.11321625486679       0.971629312733970     
   2.02992014030030     
 elements:            7           6
 gcp_e =    1.00000000000000     
 echo:  F
 pbc:  F
 method =pbeh3c              
DFTD Energy:    -0.0201644 hartree
gCP Energy:     0.0505390 hartree
| Total AOs: 314    Total MOs: 296
Setting up the DFT grid...
| time to set the grid = 0.07 s
DFT grid points: 357313 (11526 points/atom)

                      *** Start SCF Iterations ***

 Iter     DIIS Error       Energy change      Electrons        XC Energy           Energy        Time(s)
----------------------------------------------------------------------------------------------------------
Initial temperature is 0.250000
| Skip purify step
|    1     0.0271850977    -778.9701646411   126.0021695352   -64.4070151147    -778.9701646411     1.81  
|    2     0.0655718779      +7.3598326088   125.9999958760   -63.6764683713    -771.6103320323     1.74  
|    3     0.0202181918      -0.1475534509   125.9999973444   -63.7204235586    -771.7578854833     1.71  
|    4     0.0158093543      -0.0050801775   125.9999970383   -63.7549934292    -771.7629656607     1.65  
|    5     0.0098336296      -0.0047821997   125.9999972528   -63.7711558632    -771.7677478605     1.60  
|    6     0.0038289988      -0.0032405542   125.9999974307   -63.7899866058    -771.7709884147     1.63  
|    7     0.0014029165      -0.0004901558   125.9999974792   -63.7992306291    -771.7714785705     1.57  
|    8     0.0004933490      -0.0000436079   125.9999975103   -63.8031046990    -771.7715221784     1.52  
|    9     0.0001839409      -0.0000055039   125.9999975101   -63.8030873038    -771.7715276823     1.82  
|   10     0.0000994218      -0.0000011331   125.9999975133   -63.8031768862    -771.7715288154     1.46  
|   11     0.0000331267      -0.0000002099   125.9999975133   -63.8033113103    -771.7715290254     1.43  
----------------------------------------------------------------------------------------------------------
FINAL ENERGY: -771.7715290254 a.u.
Fractional Occupation Entropy: 0.0000000000
Mermin Free Energy:            -771.7715290254
DISPERSION CONTRIBUTION TO ENERGY: -0.0201643872 a.u.
GCP BSSE CORRECTION: 0.0505389588 a.u.
HOMO-LUMO GAP: 2.838 eV
CENTER OF MASS: {-0.005983, -0.311795, 0.304156} ANGS
DIPOLE MOMENT: {-5.859045, 1.928011, 2.043243} (|D| = 6.497729) DEBYE
Writing out molden info

Running Mulliken population analysis...


  Restricted hh-TDA Parameters
--------------------------------------------
Number of occupied orbitals:            64
Number of virtual orbitals:            232
Number of molecular orbitals:          296
Number of basis functions:             314
Multiplicity of target state:      singlet

 Generating 2nd functional diffs
Reference energy:             -778.8213543241
Number of electrons:           127.9999974739
XC energy:                     -65.1163990798

      Davidson Diagonalization Parameters
-----------------------------------------------
Number of roots to find:                    4
Number of guess vectors:                   15
Maximum subspace size:                    300
Number of vectors to save:                  4
Collapse vectors per root:                  2
Number of CSFs:                          2080
Maximum Davidson iterations:              500
Residual convergence:                 1.0e-06
Orthogonality tolerance:              1.0e-12
Use incremental sigma vectors:             No

Davidson memory usage:  12.89 MB

Guess Vectors:
  64 &  64 : closed :    -0.472009
  64 &  63 :  open  :    -0.373449
  64 &  61 :  open  :    -0.368777
  64 &  62 :  open  :    -0.363600
  64 &  60 :  open  :    -0.276501
  63 &  63 : closed :    -0.274889
  63 &  61 :  open  :    -0.270217
  61 &  61 : closed :    -0.265545
  63 &  62 :  open  :    -0.265039
  62 &  61 :  open  :    -0.260367
  64 &  58 :  open  :    -0.259035
  62 &  62 : closed :    -0.255190
  64 &  59 :  open  :    -0.230477
  64 &  56 :  open  :    -0.227020
  64 &  57 :  open  :    -0.224583

  Root           Eigenvalue       Energy Change        Residual
-------------------------------------------------------------------
Iteration:    0   Subspace Size:   15
Root: 1:        -0.38628701        -0.38628701         0.03600872  
Root: 2:        -0.28007692        -0.28007692         0.03230171  
Root: 3:        -0.27985695        -0.27985695         0.03461571  
Root: 4:        -0.25705836        -0.25705836         0.04748051  

Iteration:    1   Subspace Size:   19
Root: 1:        -0.38837500        -0.00208799         0.00457084  
Root: 2:        -0.28304539        -0.00296847         0.00764659  
Root: 3:        -0.28296393        -0.00310698         0.00841685  
Root: 4:        -0.26223026        -0.00517190         0.01172807  

Iteration:    2   Subspace Size:   23
Root: 1:        -0.38841407        -0.00003907         0.00081083  
Root: 2:        -0.28315581        -0.00011042         0.00160450  
Root: 3:        -0.28315272        -0.00018879         0.00155738  
Root: 4:        -0.26255621        -0.00032596         0.00387419  

Iteration:    3   Subspace Size:   27
Root: 1:        -0.38841516        -0.00000109         0.00009901  
Root: 2:        -0.28316112        -0.00000531         0.00031209  
Root: 3:        -0.28315890        -0.00000618         0.00040663  
Root: 4:        -0.26258389        -0.00002768         0.00078452  

Iteration:    4   Subspace Size:   31
Root: 1:        -0.38841518        -0.00000001         0.00001585  
Root: 2:        -0.28316132        -0.00000019         0.00007061  
Root: 3:        -0.28315927        -0.00000036         0.00009607  
Root: 4:        -0.26258496        -0.00000106         0.00017548  

Iteration:    5   Subspace Size:   35
Root: 1:        -0.38841518        -0.00000000         0.00000217  
Root: 2:        -0.28316133        -0.00000001         0.00001226  
Root: 3:        -0.28315929        -0.00000002         0.00002340  
Root: 4:        -0.26258501        -0.00000006         0.00003623  

Iteration:    6   Subspace Size:   39
Root: 1:        -0.38841518        -0.00000000         0.00000028  Converged
Root: 2:        -0.28316133        -0.00000000         0.00000202  
Root: 3:        -0.28315929        -0.00000000         0.00000428  
Root: 4:        -0.26258501        -0.00000000         0.00000597  

Iteration:    7   Subspace Size:   42
Root: 1:        -0.38841518        -0.00000000         0.00000027  Converged
Root: 2:        -0.28316133        -0.00000000         0.00000026  Converged
Root: 3:        -0.28315929        -0.00000000         0.00000087  Converged
Root: 4:        -0.26258501        -0.00000000         0.00000102  

Iteration:    8   Subspace Size:   43
Root: 1:        -0.38841518        -0.00000000         0.00000026  Converged
Root: 2:        -0.28316133        -0.00000000         0.00000025  Converged
Root: 3:        -0.28315929        -0.00000000         0.00000086  Converged
Root: 4:        -0.26258501        -0.00000000         0.00000020  Converged

Davidson converged in 8 iterations
43 sigma vectors were formed

      Davidson Diagonalization Parameters
-----------------------------------------------
Number of roots to find:                    4
Number of guess vectors:                   15
Maximum subspace size:                    300
Number of vectors to save:                  4
Collapse vectors per root:                  2
Number of CSFs:                          2016
Maximum Davidson iterations:              500
Residual convergence:                 1.0e-06
Orthogonality tolerance:              1.0e-12
Use incremental sigma vectors:             No

Davidson memory usage:  12.58 MB

Guess Vectors:
  64 &  63 :  open  :    -0.373449
  64 &  61 :  open  :    -0.368777
  64 &  62 :  open  :    -0.363600
  64 &  60 :  open  :    -0.276501
  63 &  61 :  open  :    -0.270217
  63 &  62 :  open  :    -0.265039
  62 &  61 :  open  :    -0.260367
  64 &  58 :  open  :    -0.259035
  64 &  59 :  open  :    -0.230477
  64 &  56 :  open  :    -0.227020
  64 &  57 :  open  :    -0.224583
  64 &  55 :  open  :    -0.206236
  64 &  54 :  open  :    -0.190262
  63 &  60 :  open  :    -0.177941
  61 &  60 :  open  :    -0.173269

  Root           Eigenvalue       Energy Change        Residual
-------------------------------------------------------------------
Iteration:    0   Subspace Size:   15
Root: 1:        -0.30602931        -0.30602931         0.02074420  
Root: 2:        -0.28243688        -0.28243688         0.02868794  
Root: 3:        -0.28085071        -0.28085071         0.02591902  
Root: 4:        -0.21689851        -0.21689851         0.02392279  

Iteration:    1   Subspace Size:   19
Root: 1:        -0.30717717        -0.00114786         0.00341862  
Root: 2:        -0.28481526        -0.00237837         0.00687723  
Root: 3:        -0.28262382        -0.00177311         0.00575581  
Root: 4:        -0.21922357        -0.00232506         0.00605783  

Iteration:    2   Subspace Size:   23
Root: 1:        -0.30721007        -0.00003290         0.00045590  
Root: 2:        -0.28493905        -0.00012380         0.00108127  
Root: 3:        -0.28269650        -0.00007268         0.00092026  
Root: 4:        -0.21935132        -0.00012775         0.00158885  

Iteration:    3   Subspace Size:   27
Root: 1:        -0.30721057        -0.00000050         0.00007860  
Root: 2:        -0.28494217        -0.00000312         0.00018313  
Root: 3:        -0.28269856        -0.00000206         0.00017133  
Root: 4:        -0.21935973        -0.00000841         0.00029265  

Iteration:    4   Subspace Size:   31
Root: 1:        -0.30721058        -0.00000001         0.00001483  
Root: 2:        -0.28494224        -0.00000007         0.00004168  
Root: 3:        -0.28269861        -0.00000006         0.00003507  
Root: 4:        -0.21935997        -0.00000024         0.00006267  

Iteration:    5   Subspace Size:   35
Root: 1:        -0.30721058        -0.00000000         0.00000203  
Root: 2:        -0.28494224        -0.00000000         0.00000631  
Root: 3:        -0.28269862        -0.00000000         0.00000523  
Root: 4:        -0.21935998        -0.00000001         0.00001222  

Iteration:    6   Subspace Size:   39
Root: 1:        -0.30721058        -0.00000000         0.00000034  Converged
Root: 2:        -0.28494224        -0.00000000         0.00000116  
Root: 3:        -0.28269862        -0.00000000         0.00000084  Converged
Root: 4:        -0.21935999        -0.00000000         0.00000237  

Iteration:    7   Subspace Size:   41
Root: 1:        -0.30721058        -0.00000000         0.00000015  Converged
Root: 2:        -0.28494224        -0.00000000         0.00000014  Converged
Root: 3:        -0.28269862        -0.00000000         0.00000042  Converged
Root: 4:        -0.21935999        -0.00000000         0.00000039  Converged

Davidson converged in 7 iterations
41 sigma vectors were formed

  Root   Mult.   Total Energy (a.u.)   Ex. Energy (a.u.)     Ex. Energy (eV)     Ex. Energy (nm)        Osc. (a.u.)  
-------------------------------------------------------------------------------------------------------------------
     1  singlet       -779.20976950
     2  triplet       -779.12856491          0.08120459          2.20968908        561.09351310          0.00000000
     3  triplet       -779.10629657          0.10347293          2.81564126        440.34097085          0.00000000
     4  singlet       -779.10451565          0.10525385          2.86410250        432.89030589          0.08819060
     5  singlet       -779.10451361          0.10525589          2.86415796        432.88192310          0.00416616
     6  triplet       -779.10405294          0.10571656          2.87669347        430.99559229          0.00000000
     7  singlet       -779.08393934          0.12583016          3.42401239        362.10213760          1.57742325
     8  triplet       -779.04071431          0.16905519          4.60022506        269.51772832          0.00000000

Singlet  1: Largest CI coefficients:
  64  &  64 : closed :  -0.993097

Triplet  2: Largest CI coefficients:
  63  &  64 :  open  :   0.696824
  64  &  63 :  open  :  -0.696824

Triplet  3: Largest CI coefficients:
  62  &  64 :  open  :   0.540012
  64  &  62 :  open  :  -0.540012
  61  &  64 :  open  :  -0.416952
  64  &  61 :  open  :   0.416952
  62  &  63 :  open  :  -0.160925
  63  &  62 :  open  :   0.160925

Singlet  4: Largest CI coefficients:
  61  &  64 :  open  :   0.574591
  64  &  61 :  open  :   0.574591
  63  &  64 :  open  :   0.402679
  64  &  63 :  open  :   0.402679

Singlet  5: Largest CI coefficients:
  62  &  64 :  open  :  -0.636213
  64  &  62 :  open  :  -0.636213
  62  &  63 :  open  :   0.187281
  63  &  62 :  open  :   0.187281
  63  &  64 :  open  :  -0.159952
  64  &  63 :  open  :  -0.159952
  61  &  64 :  open  :   0.134653
  64  &  61 :  open  :   0.134653

Triplet  6: Largest CI coefficients:
  61  &  64 :  open  :   0.558755
  64  &  61 :  open  :  -0.558755
  62  &  64 :  open  :   0.405519
  64  &  62 :  open  :  -0.405519

Singlet  7: Largest CI coefficients:
  63  &  64 :  open  :   0.546085
  64  &  63 :  open  :   0.546085
  61  &  64 :  open  :  -0.376563
  64  &  61 :  open  :  -0.376563
  62  &  64 :  open  :  -0.213247
  64  &  62 :  open  :  -0.213247

Triplet  8: Largest CI coefficients:
  60  &  64 :  open  :   0.680942
  64  &  60 :  open  :  -0.680942
  58  &  64 :  open  :   0.140211
  64  &  58 :  open  :  -0.140211

Singlet state dipole moments:

  Root       Dx         Dy         Dz         |D|  (Debye)
------------------------------------------------------------
     1    -9.2082     0.9026     0.6699     9.2765
     2   -10.2398     2.5115     1.7138    10.6817
     3    -2.5356    -3.2090    -2.8852     5.0051
     4   -13.0979     1.7923     1.4730    13.3018

Triplet state dipole moments:

  Root       Dx         Dy         Dz         |D|  (Debye)
------------------------------------------------------------
     1   -12.1468     1.1617     0.7931    12.2280
     2    -4.2767    -1.8414    -1.7761     4.9835
     3    -8.5107     1.1424     0.7364     8.6185
     4     1.7163    -0.2198    -0.0909     1.7328

Transition dipole moments between singlet states:

    Transition       Tx         Ty         Tz         |T| (a.u.)
------------------------------------------------------------------
     1 ->    2    -1.0988     0.0159     0.2220     1.1211
     1 ->    3     0.1795    -0.1287    -0.1028     0.2437
     1 ->    4    -4.3106     0.3798     0.2803     4.3364
     2 ->    3    -0.0125    -0.0088    -0.0002     0.0152
     2 ->    4    -0.2315    -0.0695    -0.0958     0.2600
     3 ->    4     0.3868    -0.1749    -0.1307     0.4442

Transition dipole moments between triplet states:

    Transition       Tx         Ty         Tz         |T| (a.u.)
------------------------------------------------------------------
     1 ->    2     0. in gcp call
 n=          31
 coors(1) =   -9.81871223815060      -0.879064528795222     
  0.369114334107831     
 coors(2) =   -9.11321625486679       0.971629312733970     
   2.02992014030030     
 elements:            7           6
 gcp_e =   0.000000000000000E+000
 echo:  F
 pbc:  F
 method =pbeh3c              
 in gcp call
 n=          31
 coors(1) =   -9.81871223815060      -0.879064528795222     
  0.369114334107831     
 coors(2) =   -9.11321625486679       0.971629312733970     
   2.02992014030030     
 elements:            7           6
 gcp_e =   0.000000000000000E+000
 echo:  F
 pbc:  F
 method =pbeh3c              
3853    -0.2868    -0.2385     0.5363
     1 ->    3     0.5260    -0.0300    -0.0747     0.5321
     1 ->    4    -1.6275     0.6080     0.5018     1.8083
     2 ->    3     1.3466    -0.9493    -0.7671     1.8174
     2 ->    4    -0.4058    -0.1687    -0.1326     0.4590
     3 ->    4     0.1275    -0.1813    -0.2693     0.3487

Magnetic transition dipole moments and rotational strengths:

 Transition      Lx         Ly         Lz       R(len)     R(vel) (a.u.)
------------------------------------------------------------------------
 1 ->    2     0.2746     0.0090    -0.2445     0.3558    -0.1004
 1 ->    3    -0.0189     0.3823     0.3699     0.0906    -0.0262
 1 ->    4    -0.0679     0.4968    -0.5636    -0.3233     0.1147

Electric transition quadrupole moments (Cartesian):

 Transition      Qxy        Qxz        Qyz        Qxx        Qyy        Qzz       norm (a.u.)
----------------------------------------------------------------------------------------------
 1 ->    2     0.4786     0.1669    -0.1730     4.8966    -0.0672    -0.3171     4.9364
 1 ->    3    -0.5660    -0.0658     0.2493    -3.7472     0.2516     0.1898     3.8115
 1 ->    4     1.0218     1.2869    -0.6326    18.7539    -0.6343    -0.5441    18.8549


Building Xtilde...

Building Z-vector RHS...

 Generating 2nd functional diffs
Solving CPSCF equations
Using DIIS solver

 Iter         Residual      
------  --------------------
    1      4.002904791316
    2      7.471429319426
    3      0.502309934295
    4      0.056237527163
    5      0.018498212866
    6      0.007231024294
    7      0.003169178188
    8      0.001181806881
    9      0.000408103356
   10      0.000155753735
   11      0.000059057536
   12      0.000036397403
   13      0.000010503758
   14      0.000005667793
   15      0.000003351530
   16      0.000001238245
   17      0.000000670484

CPSCF converged

Building X...

Computing grad Generating 2nd functional diffs
 Generating 2nd functional diffs
Building Xtilde...

Building Z-vector RHS...

 Generating 2nd functional diffs
Solving CPSCF equations
Using DIIS solver

 Iter         Residual      
------  --------------------
    1      4.138697897201
    2      7.144145155356
    3      0.661114060325
    4      0.058535834929
    5      0.022581953266
    6      0.008160355448
    7      0.004742368267
    8      0.001424781039
    9      0.000411718836
   10      0.000205793386
   11      0.000051684188
   12      0.000033323297
   13      0.000010915326
   14      0.000004074491
   15      0.000001870503
   16      0.000001058129
   17      0.000000486962

CPSCF converged

Building X...

Computing grad Generating 2nd functional diffs
 Generating 2nd functional diffs
Building Xtilde...

Building Z-vector RHS...

 Generating 2nd functional diffs
Solving CPSCF equations
Using DIIS solver

 Iter         Residual      
------  --------------------
    1      0.128963881785
    2      0.205045923670
    3      0.014798166615
    4      0.002186993197
    5      0.001294535910
    6      0.000505491701
    7      0.000216787877
    8      0.000071064065
    9      0.000049013319
   10      0.000010371546
   11      0.000004244920
   12      0.000002039369
   13      0.000001045773
   14      0.000000493682

CPSCF converged

Building X...

 Generating 2nd functional diffs
 Generating 2nd functional diffs
Lower state energy:      -779.1045156511
Upper state energy:      -779.1045136128
Energy difference:          0.0000020382
 Energy calculation finished, energy:  0.000000000E+00

Converting Cartesians to HDLC

Converting Cartesians to HDLC

Converting Cartesians to HDLC
 in dlf_makehessian...
Updating Hessian with the BFGS update, No    14
Testing convergence  in cycle   15
    Energy  0.0000E+00 Target: 1.0000E-05 converged?  yes
  Max step  1.3322E-01 Target: 4.0000E-04 converged?   no
  RMS step  1.4621E-02 Target: 2.6667E-04 converged?   no
  Max grad  4.1516E-02 Target: 1.0000E-04 converged?   no
  RMS grad  9.0275E-03 Target: 6.6667E-05 converged?   no

Converting HDLC to Cartesians
 in gcp call
 n=          31
 coors(1) =   -9.81749510653504      -0.879439017886894     
  0.368678258932649     
 coors(2) =   -9.11257606759916       0.972887292325096     
   2.02576200961190     
 elements:            7           6
 gcp_e =    1.00000000000000     
 echo:  F
 pbc:  F
 method =pbeh3c              
DFTD Energy:    -0.0201656 hartree
gCP Energy:     0.0505503 hartree
| Total AOs: 314    Total MOs: 296
Setting up the DFT grid...
| time to set the grid = 0.07 s
DFT grid points: 357313 (11526 points/atom)

                      *** Start SCF Iterations ***

 Iter     DIIS Error       Energy change      Electrons        XC Energy           Energy        Time(s)
----------------------------------------------------------------------------------------------------------
Initial temperature is 0.250000
| Skip purify step
|    1     0.0275954310    -778.9699821887   126.0008525830   -64.4075546998    -778.9699821887     1.84  
|    2     0.0665972296      +7.3614306649   125.9999950526   -63.6781781851    -771.6085515238     1.79  
|    3     0.0204918663      -0.1490214544   125.9999965763   -63.7214532373    -771.7575729782     1.76  
|    4     0.0160205198      -0.0050879988   125.9999962670   -63.7561272886    -771.7626609770     1.68  
|    5     0.0099715094      -0.0048496324   125.9999964942   -63.7723773876    -771.7675106094     1.65  
|    6     0.0037950856      -0.0032593274   125.9999966823   -63.7912097673    -771.7707699368     1.67  
|    7     0.0013964931      -0.0004803031   125.9999967341   -63.8003725788    -771.7712502399     1.62  
|    8     0.0004940808      -0.0000422903   125.9999967659   -63.8041657920    -771.7712925302     1.58  
|    9     0.0001837392      -0.0000054490   125.9999967667   -63.8041389604    -771.7712979792     1.87  
|   10     0.0000995745      -0.0000011152   125.9999967699   -63.8042285473    -771.7712990944     1.51  
|   11     0.0000313084      -0.0000002063   125.9999967695   -63.8043605752    -771.7712993007     1.48  
----------------------------------------------------------------------------------------------------------
FINAL ENERGY: -771.7712993007 a.u.
Fractional Occupation Entropy: 0.0000000000
Mermin Free Energy:            -771.7712993007
DISPERSION CONTRIBUTION TO ENERGY: -0.0201655752 a.u.
GCP BSSE CORRECTION: 0.0505503104 a.u.
HOMO-LUMO GAP: 2.840 eV
CENTER OF MASS: {-0.005908, -0.312123, 0.304927} ANGS
DIPOLE MOMENT: {-5.854817, 1.938208, 2.027358} (|D| = 6.491973) DEBYE
Writing out molden info

Running Mulliken population analysis...


  Restricted hh-TDA Parameters
--------------------------------------------
Number of occupied orbitals:            64
Number of virtual orbitals:            232
Number of molecular orbitals:          296
Number of basis functions:             314
Multiplicity of target state:      singlet

 Generating 2nd functional diffs
Reference energy:             -778.8211083834
Number of electrons:           127.9999967175
XC energy:                     -65.1174702774

      Davidson Diagonalization Parameters
-----------------------------------------------
Number of roots to find:                    4
Number of guess vectors:                   15
Maximum subspace size:                    300
Number of vectors to save:                  4
Collapse vectors per root:                  2
Number of CSFs:                          2080
Maximum Davidson iterations:              500
Residual convergence:                 1.0e-06
Orthogonality tolerance:              1.0e-12
Use incremental sigma vectors:             No

Davidson memory usage:  12.89 MB

Guess Vectors:
  64 &  64 : closed :    -0.472305
  64 &  63 :  open  :    -0.373657
  64 &  61 :  open  :    -0.369161
  64 &  62 :  open  :    -0.363891
  64 &  60 :  open  :    -0.276708
  63 &  63 : closed :    -0.275009
  63 &  61 :  open  :    -0.270513
  61 &  61 : closed :    -0.266017
  63 &  62 :  open  :    -0.265243
  62 &  61 :  open  :    -0.260747
  64 &  58 :  open  :    -0.259251
  62 &  62 : closed :    -0.255478
  64 &  59 :  open  :    -0.230623
  64 &  56 :  open  :    -0.227306
  64 &  57 :  open  :    -0.224854

  Root           Eigenvalue       Energy Change        Residual
-------------------------------------------------------------------
Iteration:    0   Subspace Size:   15
Root: 1:        -0.38652081        -0.38652081         0.03602342  
Root: 2:        -0.28035346        -0.28035346         0.03226691  
Root: 3:        -0.28012758        -0.28012758         0.03466145  
Root: 4:        -0.25721165        -0.25721165         0.04753284  

Iteration:    1   Subspace Size:   19
Root: 1:        -0.38860984        -0.00208903         0.00456776  
Root: 2:        -0.28332226        -0.00296880         0.00765405  
Root: 3:        -0.28324214        -0.00311456         0.00841217  
Root: 4:        -0.26239651        -0.00518485         0.01174748  

Iteration:    2   Subspace Size:   23
Root: 1:        -0.38864887        -0.00003903         0.00081156  
Root: 2:        -0.28343292        -0.00011067         0.00160393  
Root: 3:        -0.28343076        -0.00018862         0.00156309  
Root: 4:        -0.26272377        -0.00032726         0.00389864  

Iteration:    3   Subspace Size:   27
Root: 1:        -0.38864996        -0.00000109         0.00009914  
Root: 2:        -0.28343825        -0.00000533         0.00030974  
Root: 3:        -0.28343694        -0.00000618         0.00041088  
Root: 4:        -0.26275178        -0.00002801         0.00078948  

Iteration:    4   Subspace Size:   31
Root: 1:        -0.38864997        -0.00000001         0.00001589  
Root: 2:        -0.28343844        -0.00000019         0.00007232  
Root: 3:        -0.28343732        -0.00000037         0.00009519  
Root: 4:        -0.26275285        -0.00000108         0.00017621  

Iteration:    5   Subspace Size:   35
Root: 1:        -0.38864997        -0.00000000         0.00000218  
Root: 2:        -0.28343845        -0.00000001         0.00001287  
Root: 3:        -0.28343733        -0.00000002         0.00002311  
Root: 4:        -0.26275291        -0.00000006         0.00003636  

Iteration:    6   Subspace Size:   39
Root: 1:        -0.38864997        -0.00000000         0.00000029  Converged
Root: 2:        -0.28343845        -0.00000000         0.00000217  
Root: 3:        -0.28343733        -0.00000000         0.00000421  
Root: 4:        -0.26275291        -0.00000000         0.00000601  

Iteration:    7   Subspace Size:   42
Root: 1:        -0.38864997        -0.00000000         0.00000027  Converged
Root: 2:        -0.28343845        -0.00000000         0.00000029  Converged
Root: 3:        -0.28343733        -0.00000000         0.00000086  Converged
Root: 4:        -0.26275291        -0.00000000         0.00000102  

Iteration:    8   Subspace Size:   43
Root: 1:        -0.38864997        -0.00000000         0.00000026  Converged
Root: 2:        -0.28343845        -0.00000000         0.00000028  Converged
Root: 3:        -0.28343733        -0.00000000         0.00000085  Converged
Root: 4:        -0.26275291        -0.00000000         0.00000020  Converged

Davidson converged in 8 iterations
43 sigma vectors were formed

      Davidson Diagonalization Parameters
-----------------------------------------------
Number of roots to find:                    4
Number of guess vectors:                   15
Maximum subspace size:                    300
Number of vectors to save:                  4
Collapse vectors per root:                  2
Number of CSFs:                          2016
Maximum Davidson iterations:              500
Residual convergence:                 1.0e-06
Orthogonality tolerance:              1.0e-12
Use incremental sigma vectors:             No

Davidson memory usage:  12.58 MB

Guess Vectors:
  64 &  63 :  open  :    -0.373657
  64 &  61 :  open  :    -0.369161
  64 &  62 :  open  :    -0.363891
  64 &  60 :  open  :    -0.276708
  63 &  61 :  open  :    -0.270513
  63 &  62 :  open  :    -0.265243
  62 &  61 :  open  :    -0.260747
  64 &  58 :  open  :    -0.259251
  64 &  59 :  open  :    -0.230623
  64 &  56 :  open  :    -0.227306
  64 &  57 :  open  :    -0.224854
  64 &  55 :  open  :    -0.206615
  64 &  54 :  open  :    -0.190649
  63 &  60 :  open  :    -0.178060
  61 &  60 :  open  :    -0.173564

  Root           Eigenvalue       Energy Change        Residual
-------------------------------------------------------------------
Iteration:    0   Subspace Size:   15
Root: 1:        -0.30616504        -0.30616504         0.02076025  
Root: 2:        -0.28272344        -0.28272344         0.02868355  
Root: 3:        -0.28116816        -0.28116816         0.02591038  
Root: 4:        -0.21705871        -0.21705871         0.02396667  

Iteration:    1   Subspace Size:   19
Root: 1:        -0.30731408        -0.00114904         0.00342075  
Root: 2:        -0.28510006        -0.00237662         0.00686393  
Root: 3:        -0.28294163        -0.00177347         0.00574667  
Root: 4:        -0.21939241        -0.00233370         0.00608354  

Iteration:    2   Subspace Size:   23
Root: 1:        -0.30734705        -0.00003297         0.00045831  
Root: 2:        -0.28522314        -0.00012308         0.00107818  
Root: 3:        -0.28301421        -0.00007258         0.00091931  
Root: 4:        -0.21952141        -0.00012899         0.00160141  

Iteration:    3   Subspace Size:   27
Root: 1:        -0.30734755        -0.00000050         0.00007966  
Root: 2:        -0.28522623        -0.00000309         0.00018174  
Root: 3:        -0.28301626        -0.00000205         0.00017079  
Root: 4:        -0.21952995        -0.00000854         0.00029378  

Iteration:    4   Subspace Size:   31
Root: 1:        -0.30734756        -0.00000001         0.00001506  
Root: 2:        -0.28522630        -0.00000007         0.00004125  
Root: 3:        -0.28301632        -0.00000006         0.00003498  
Root: 4:        -0.21953019        -0.00000024         0.00006261  

Iteration:    5   Subspace Size:   35
Root: 1:        -0.30734756        -0.00000000         0.00000207  
Root: 2:        -0.28522630        -0.00000000         0.00000625  
Root: 3:        -0.28301632        -0.00000000         0.00000523  
Root: 4:        -0.21953021        -0.00000001         0.00001218  

Iteration:    6   Subspace Size:   39
Root: 1:        -0.30734756        -0.00000000         0.00000034  Converged
Root: 2:        -0.28522630        -0.00000000         0.00000115  
Root: 3:        -0.28301632        -0.00000000         0.00000084  Converged
Root: 4:        -0.21953021        -0.00000000         0.00000237  

Iteration:    7   Subspace Size:   41
Root: 1:        -0.30734756        -0.00000000         0.00000015  Converged
Root: 2:        -0.28522630        -0.00000000         0.00000014  Converged
Root: 3:        -0.28301632        -0.00000000         0.00000042  Converged
Root: 4:        -0.21953021        -0.00000000         0.00000039  Converged

Davidson converged in 7 iterations
41 sigma vectors were formed

  Root   Mult.   Total Energy (a.u.)   Ex. Energy (a.u.)     Ex. Energy (eV)     Ex. Energy (nm)        Osc. (a.u.)  
-------------------------------------------------------------------------------------------------------------------
     1  singlet       -779.20975836
     2  triplet       -779.12845595          0.08130241          2.21235081        560.41844882          0.00000000
     3  triplet       -779.10633469          0.10342367          2.81430078        440.55070958          0.00000000
     4  singlet       -779.10454684          0.10521152          2.86295067        433.06446683          0.08835323
     5  singlet       -779.10454572          0.10521264          2.86298113        433.05986033          0.00138905
     6  triplet       -779.10412471          0.10563365          2.87443743        431.33386504          0.00000000
     7  singlet       -779.08386130          0.12589706          3.42583280        361.90972481          1.57896486
     8  triplet       -779.04063859          0.16911977          4.60198229        269.41481508          0.00000000

Singlet  1: Largest CI coefficients:
  64  &  64 : closed :   0.993096

Triplet  2: Largest CI coefficients:
  63  &  64 :  open  :   0.696593
  64  &  63 :  open  :  -0.696593

Triplet  3: Largest CI coefficients:
  62  &  64 :  open  :   0.535207
  64  &  62 :  open  :  -0.535207
  61  &  64 :  open  :  -0.423265
  64  &  61 :  open  :   0.423265
  62  &  63 :  open  :  -0.160269
  63  &  62 :  open  :   0.160269

Singlet  4: Largest CI coefficients:
  61  &  64 :  open  :  -0.542281
  64  &  61 :  open  :  -0.542281
  63  &  64 :  open  :  -0.423631
  64  &  63 :  open  :  -0.423631
  62  &  64 :  open  :  -0.132623
  64  &  62 :  open  :  -0.132623

Singlet  5: Largest CI coefficients:
  62  &  64 :  open  :   0.621683
  64  &  62 :  open  :   0.621683
  61  &  64 :  open  :  -0.235991
  64  &  61 :  open  :  -0.235991
  62  &  63 :  open  :  -0.183998
  63  &  62 :  open  :  -0.183998

Triplet  6: Largest CI coefficients:
  61  &  64 :  open  :   0.553737
  64  &  61 :  open  :  -0.553737
  62  &  64 :  open  :   0.411791
  64  &  62 :  open  :  -0.411791

Singlet  7: Largest CI coefficients:
  63  &  64 :  open  :  -0.546429
  64  &  63 :  open  :  -0.546429
  61  &  64 :  open  :   0.374425
  64  &  61 :  open  :   0.374425
  62  &  64 :  open  :   0.215940
  64  &  62 :  open  :   0.215940

Triplet  8: Largest CI coefficients:
  60  &  64 :  open  :   0.680773
  64  &  60 :  open  :  -0.680773
  58  &  64 :  open  :   0.141095
  64  &  58 :  open  :  -0.141095

Singlet state dipole moments:

  Root       Dx         Dy         Dz         |D|  (Debye)
------------------------------------------------------------
     1    -9.2101     0.9048     0.6616     9.2780
     2    -9.9804     2.3495     1.5673    10.3723
     3    -2.7671    -3.0490    -2.7479     4.9502
     4   -13.0987     1.7960     1.4603    13.3016

Triplet state dipole moments:

  Root       Dx         Dy         Dz         |D|  (Debye)
------------------------------------------------------------
     1   -12.1319     1.1603     0.7791    12.2122
     2    -4.3070    -1.8147    -1.7552     4.9924
     3    -8.4585     1.1155     0.7059     8.5608
     4     1.6413    -0.2196    -0.1011     1.6590

Transition dipole moments between singlet states:

    Transition       Tx         Ty         Tz         |T| (a.u.)
------------------------------------------------------------------
     1 ->    2    -1.0968     0.0369     0.2353     1.1223
     1 ->    3    -0.0171    -0.1247    -0.0630     0.1407
     1 ->    4    -4.3113     0.3821     0.2814     4.3373
     2 ->    3    -0.5305     0.3774     0.3088     0.7206
     2 ->    4    -0.2925    -0.0374    -0.0717     0.3035
     3 ->    4     0.3371    -0.1821    -0.1429     0.4089

Transition dipole moments between triplet states:

    Transition       Tx         Ty         Tz         |T| (a.u.)
------------------------------------------------------------------
     1 ->    2     0. in gcp call
 n=          31
 coors(1) =   -9.81749510653504      -0.879439017886894     
  0.368678258932649     
 coors(2) =   -9.11257606759916       0.972887292325096     
   2.02576200961190     
 elements:            7           6
 gcp_e =   0.000000000000000E+000
 echo:  F
 pbc:  F
 method =pbeh3c              
 in gcp call
 n=          31
 coors(1) =   -9.81749510653504      -0.879439017886894     
  0.368678258932649     
 coors(2) =   -9.11257606759916       0.972887292325096     
   2.02576200961190     
 elements:            7           6
 gcp_e =   0.000000000000000E+000
 echo:  F
 pbc:  F
 method =pbeh3c              
3858    -0.2888    -0.2394     0.5381
     1 ->    3     0.5284    -0.0328    -0.0758     0.5349
     1 ->    4    -1.6402     0.6095     0.5007     1.8200
     2 ->    3     1.3549    -0.9569    -0.7708     1.8291
     2 ->    4    -0.4069    -0.1692    -0.1314     0.4599
     3 ->    4     0.1268    -0.1838    -0.2709     0.3511

Magnetic transition dipole moments and rotational strengths:

 Transition      Lx         Ly         Lz       R(len)     R(vel) (a.u.)
------------------------------------------------------------------------
 1 ->    2     0.2752    -0.0597    -0.3047     0.3757    -0.1054
 1 ->    3     0.0298     0.3784     0.3223     0.0680    -0.0203
 1 ->    4    -0.0668     0.4992    -0.5669    -0.3194     0.1133

Electric transition quadrupole moments (Cartesian):

 Transition      Qxy        Qxz        Qyz        Qxx        Qyy        Qzz       norm (a.u.)
----------------------------------------------------------------------------------------------
 1 ->    2     0.5677     0.1717    -0.2139     5.4223    -0.1094    -0.3419     5.4706
 1 ->    3    -0.4779    -0.0357     0.2156    -2.8500     0.2386     0.1302     2.9107
 1 ->    4     1.0309     1.2933    -0.6357    18.7752    -0.6407    -0.5445    18.8774


Building Xtilde...

Building Z-vector RHS...

 Generating 2nd functional diffs
Solving CPSCF equations
Using DIIS solver

 Iter         Residual      
------  --------------------
    1      3.905199159178
    2      7.284552471146
    3      0.502458470294
    4      0.055746251369
    5      0.017995681337
    6      0.007168485979
    7      0.003080865049
    8      0.001146330526
    9      0.000389277584
   10      0.000147526267
   11      0.000056517161
   12      0.000035157124
   13      0.000010411606
   14      0.000005564817
   15      0.000003282776
   16      0.000001173507
   17      0.000000649362

CPSCF converged

Building X...

Computing grad Generating 2nd functional diffs
 Generating 2nd functional diffs
Building Xtilde...

Building Z-vector RHS...

 Generating 2nd functional diffs
Solving CPSCF equations
Using DIIS solver

 Iter         Residual      
------  --------------------
    1      4.071145667073
    2      7.022495804023
    3      0.658145179447
    4      0.058332267091
    5      0.022646977009
    6      0.008264430389
    7      0.004693418123
    8      0.001421635147
    9      0.000397531687
   10      0.000197681434
   11      0.000050681150
   12      0.000032691325
   13      0.000010653780
   14      0.000003861449
   15      0.000001706770
   16      0.000000999361

CPSCF converged

Building X...

Computing grad Generating 2nd functional diffs
 Generating 2nd functional diffs
Building Xtilde...

Building Z-vector RHS...

 Generating 2nd functional diffs
Solving CPSCF equations
Using DIIS solver

 Iter         Residual      
------  --------------------
    1      0.846164059590
    2      1.559480604274
    3      0.069503758217
    4      0.007866640115
    5      0.003147978152
    6      0.001168192176
    7      0.000746711064
    8      0.000246020554
    9      0.000079389878
   10      0.000036302110
   11      0.000010667246
   12      0.000003132950
   13      0.000002448821
   14      0.000001210650
   15      0.000000494307

CPSCF converged

Building X...

 Generating 2nd functional diffs
 Generating 2nd functional diffs
Lower state energy:      -779.1045468372
Upper state energy:      -779.1045457181
Energy difference:          0.0000011191
 Energy calculation finished, energy:  0.000000000E+00

Converting Cartesians to HDLC

Converting Cartesians to HDLC

Converting Cartesians to HDLC
 in dlf_makehessian...
Updating Hessian with the BFGS update, No    15
Testing convergence  in cycle   16
    Energy  0.0000E+00 Target: 1.0000E-05 converged?  yes
  Max step  8.1772E-01 Target: 4.0000E-04 converged?   no
  RMS step  1.0025E-01 Target: 2.6667E-04 converged?   no
  Max grad  2.4400E-02 Target: 1.0000E-04 converged?   no
  RMS grad  5.1495E-03 Target: 6.6667E-05 converged?   no

Converting HDLC to Cartesians
 in gcp call
 n=          31
 coors(1) =   -9.81720399728670      -0.879541037087716     
  0.369035539276270     
 coors(2) =   -9.11147850818366       0.976850262447297     
   2.01937278189773     
 elements:            7           6
 gcp_e =    1.00000000000000     
 echo:  F
 pbc:  F
 method =pbeh3c              
DFTD Energy:    -0.0201660 hartree
gCP Energy:     0.0505578 hartree
| Total AOs: 314    Total MOs: 296
Setting up the DFT grid...
| time to set the grid = 0.07 s
DFT grid points: 357296 (11525 points/atom)

                      *** Start SCF Iterations ***

 Iter     DIIS Error       Energy change      Electrons        XC Energy           Energy        Time(s)
----------------------------------------------------------------------------------------------------------
Initial temperature is 0.250000
| Skip purify step
|    1     0.0279490186    -778.9695519426   125.9996289482   -64.4082676118    -778.9695519426     1.86  
|    2     0.0671323122      +7.3622143344   125.9999938747   -63.6800458067    -771.6073376082     1.79  
|    3     0.0205720649      -0.1498537332   125.9999954531   -63.7228633064    -771.7571913415     1.76  
|    4     0.0161303207      -0.0051132535   125.9999951350   -63.7576954029    -771.7623045949     1.70  
|    5     0.0099172770      -0.0049640584   125.9999953807   -63.7742456888    -771.7672686533     1.66  
|    6     0.0036117047      -0.0032385761   125.9999955810   -63.7931934503    -771.7705072294     1.66  
|    7     0.0013468597      -0.0004355546   125.9999956317   -63.8019378435    -771.7709427841     1.61  
|    8     0.0004673864      -0.0000373687   125.9999956645   -63.8055207376    -771.7709801528     1.56  
|    9     0.0001705735      -0.0000050579   125.9999956644   -63.8054530232    -771.7709852107     1.87  
|   10     0.0000933860      -0.0000009797   125.9999956678   -63.8055197860    -771.7709861904     1.51  
|   11     0.0000279632      -0.0000001839   125.9999956673   -63.8056402978    -771.7709863742     1.48  
----------------------------------------------------------------------------------------------------------
FINAL ENERGY: -771.7709863742 a.u.
Fractional Occupation Entropy: 0.0000000000
Mermin Free Energy:            -771.7709863742
DISPERSION CONTRIBUTION TO ENERGY: -0.0201659527 a.u.
GCP BSSE CORRECTION: 0.0505578484 a.u.
HOMO-LUMO GAP: 2.839 eV
CENTER OF MASS: {-0.005733, -0.312916, 0.305871} ANGS
DIPOLE MOMENT: {-5.819912, 1.963154, 2.011009} (|D| = 6.462933) DEBYE
Writing out molden info

Running Mulliken population analysis...


  Restricted hh-TDA Parameters
--------------------------------------------
Number of occupied orbitals:            64
Number of virtual orbitals:            232
Number of molecular orbitals:          296
Number of basis functions:             314
Multiplicity of target state:      singlet

 Generating 2nd functional diffs
Reference energy:             -778.8207707165
Number of electrons:           127.9999955987
XC energy:                     -65.1187767711

      Davidson Diagonalization Parameters
-----------------------------------------------
Number of roots to find:                    4
Number of guess vectors:                   15
Maximum subspace size:                    300
Number of vectors to save:                  4
Collapse vectors per root:                  2
Number of CSFs:                          2080
Maximum Davidson iterations:              500
Residual convergence:                 1.0e-06
Orthogonality tolerance:              1.0e-12
Use incremental sigma vectors:             No

Davidson memory usage:  12.89 MB

Guess Vectors:
  64 &  64 : closed :    -0.472494
  64 &  63 :  open  :    -0.373850
  64 &  61 :  open  :    -0.369794
  64 &  62 :  open  :    -0.364099
  64 &  60 :  open  :    -0.276864
  63 &  63 : closed :    -0.275205
  63 &  61 :  open  :    -0.271149
  61 &  61 : closed :    -0.267093
  63 &  62 :  open  :    -0.265454
  62 &  61 :  open  :    -0.261398
  64 &  58 :  open  :    -0.259296
  62 &  62 : closed :    -0.255703
  64 &  59 :  open  :    -0.230644
  64 &  56 :  open  :    -0.227676
  64 &  57 :  open  :    -0.225101

  Root           Eigenvalue       Energy Change        Residual
-------------------------------------------------------------------
Iteration:    0   Subspace Size:   15
Root: 1:        -0.38662607        -0.38662607         0.03604288  
Root: 2:        -0.28073317        -0.28073317         0.03216758  
Root: 3:        -0.28049577        -0.28049577         0.03470162  
Root: 4:        -0.25727518        -0.25727518         0.04770121  

Iteration:    1   Subspace Size:   19
Root: 1:        -0.38871781        -0.00209175         0.00456757  
Root: 2:        -0.28369743        -0.00296426         0.00765379  
Root: 3:        -0.28361710        -0.00312133         0.00839810  
Root: 4:        -0.26249901        -0.00522382         0.01181099  

Iteration:    2   Subspace Size:   23
Root: 1:        -0.38875687        -0.00003906         0.00081243  
Root: 2:        -0.28380813        -0.00011070         0.00159295  
Root: 3:        -0.28380509        -0.00018799         0.00157455  
Root: 4:        -0.26283075        -0.00033174         0.00394224  

Iteration:    3   Subspace Size:   27
Root: 1:        -0.38875796        -0.00000110         0.00009966  
Root: 2:        -0.28381352        -0.00000539         0.00031603  
Root: 3:        -0.28381122        -0.00000612         0.00040945  
Root: 4:        -0.26285934        -0.00002859         0.00079598  

Iteration:    4   Subspace Size:   31
Root: 1:        -0.38875798        -0.00000001         0.00001604  
Root: 2:        -0.28381372        -0.00000020         0.00007740  
Root: 3:        -0.28381158        -0.00000037         0.00009186  
Root: 4:        -0.26286044        -0.00000110         0.00017732  

Iteration:    5   Subspace Size:   35
Root: 1:        -0.38875798        -0.00000000         0.00000221  
Root: 2:        -0.28381373        -0.00000001         0.00001504  
Root: 3:        -0.28381160        -0.00000002         0.00002181  
Root: 4:        -0.26286049        -0.00000006         0.00003663  

Iteration:    6   Subspace Size:   39
Root: 1:        -0.38875798        -0.00000000         0.00000029  Converged
Root: 2:        -0.28381373        -0.00000000         0.00000264  
Root: 3:        -0.28381160        -0.00000000         0.00000394  
Root: 4:        -0.26286049        -0.00000000         0.00000605  

Iteration:    7   Subspace Size:   42
Root: 1:        -0.38875798        -0.00000000         0.00000027  Converged
Root: 2:        -0.28381373        -0.00000000         0.00000042  Converged
Root: 3:        -0.28381160        -0.00000000         0.00000081  Converged
Root: 4:        -0.26286049        -0.00000000         0.00000103  

Iteration:    8   Subspace Size:   43
Root: 1:        -0.38875798        -0.00000000         0.00000026  Converged
Root: 2:        -0.28381373        -0.00000000         0.00000042  Converged
Root: 3:        -0.28381160        -0.00000000         0.00000079  Converged
Root: 4:        -0.26286049        -0.00000000         0.00000020  Converged

Davidson converged in 8 iterations
43 sigma vectors were formed

      Davidson Diagonalization Parameters
-----------------------------------------------
Number of roots to find:                    4
Number of guess vectors:                   15
Maximum subspace size:                    300
Number of vectors to save:                  4
Collapse vectors per root:                  2
Number of CSFs:                          2016
Maximum Davidson iterations:              500
Residual convergence:                 1.0e-06
Orthogonality tolerance:              1.0e-12
Use incremental sigma vectors:             No

Davidson memory usage:  12.58 MB

Guess Vectors:
  64 &  63 :  open  :    -0.373850
  64 &  61 :  open  :    -0.369794
  64 &  62 :  open  :    -0.364099
  64 &  60 :  open  :    -0.276864
  63 &  61 :  open  :    -0.271149
  63 &  62 :  open  :    -0.265454
  62 &  61 :  open  :    -0.261398
  64 &  58 :  open  :    -0.259296
  64 &  59 :  open  :    -0.230644
  64 &  56 :  open  :    -0.227676
  64 &  57 :  open  :    -0.225101
  64 &  55 :  open  :    -0.207052
  64 &  54 :  open  :    -0.191096
  63 &  60 :  open  :    -0.178219
  61 &  60 :  open  :    -0.174163

  Root           Eigenvalue       Energy Change        Residual
-------------------------------------------------------------------
Iteration:    0   Subspace Size:   15
Root: 1:        -0.30628324        -0.30628324         0.02077461  
Root: 2:        -0.28310846        -0.28310846         0.02867706  
Root: 3:        -0.28164707        -0.28164707         0.02578972  
Root: 4:        -0.21714114        -0.21714114         0.02404933  

Iteration:    1   Subspace Size:   19
Root: 1:        -0.30743308        -0.00114985         0.00341851  
Root: 2:        -0.28548395        -0.00237549         0.00682296  
Root: 3:        -0.28340579        -0.00175872         0.00569261  
Root: 4:        -0.21949370        -0.00235256         0.00614581  

Iteration:    2   Subspace Size:   23
Root: 1:        -0.30746607        -0.00003298         0.00046137  
Root: 2:        -0.28560476        -0.00012082         0.00106671  
Root: 3:        -0.28347711        -0.00007131         0.00090864  
Root: 4:        -0.21962584        -0.00013214         0.00163639  

Iteration:    3   Subspace Size:   27
Root: 1:        -0.30746658        -0.00000051         0.00008214  
Root: 2:        -0.28560777        -0.00000301         0.00017675  
Root: 3:        -0.28347912        -0.00000201         0.00016755  
Root: 4:        -0.21963475        -0.00000890         0.00029500  

Iteration:    4   Subspace Size:   31
Root: 1:        -0.30746659        -0.00000001         0.00001550  
Root: 2:        -0.28560784        -0.00000007         0.00004004  
Root: 3:        -0.28347917        -0.00000006         0.00003427  
Root: 4:        -0.21963499        -0.00000025         0.00006214  

Iteration:    5   Subspace Size:   35
Root: 1:        -0.30746659        -0.00000000         0.00000214  
Root: 2:        -0.28560784        -0.00000000         0.00000607  
Root: 3:        -0.28347917        -0.00000000         0.00000514  
Root: 4:        -0.21963500        -0.00000001         0.00001204  

Iteration:    6   Subspace Size:   39
Root: 1:        -0.30746659        -0.00000000         0.00000035  Converged
Root: 2:        -0.28560784        -0.00000000         0.00000111  
Root: 3:        -0.28347917        -0.00000000         0.00000082  Converged
Root: 4:        -0.21963500        -0.00000000         0.00000237  

Iteration:    7   Subspace Size:   41
Root: 1:        -0.30746659        -0.00000000         0.00000016  Converged
Root: 2:        -0.28560784        -0.00000000         0.00000014  Converged
Root: 3:        -0.28347917        -0.00000000         0.00000042  Converged
Root: 4:        -0.21963500        -0.00000000         0.00000038  Converged

Davidson converged in 7 iterations
41 sigma vectors were formed

  Root   Mult.   Total Energy (a.u.)   Ex. Energy (a.u.)     Ex. Energy (eV)     Ex. Energy (nm)        Osc. (a.u.)  
-------------------------------------------------------------------------------------------------------------------
     1  singlet       -779.20952870
     2  triplet       -779.12823731          0.08129139          2.21205087        560.49443768          0.00000000
     3  triplet       -779.10637856          0.10315014          2.80685763        441.71895124          0.00000000
     4  singlet       -779.10458445          0.10494425          2.85567784        434.16739375          0.07714423
     5  singlet       -779.10458232          0.10494638          2.85573574        434.15859163          0.00671623
     6  triplet       -779.10424989          0.10527881          2.86478160        432.78768846          0.00000000
     7  singlet       -779.08363121          0.12589749          3.42584431        361.90850932          1.58498993
     8  triplet       -779.04040572          0.16912298          4.60206955        269.40970677          0.00000000

Singlet  1: Largest CI coefficients:
  64  &  64 : closed :  -0.993073

Triplet  2: Largest CI coefficients:
  63  &  64 :  open  :   0.696139
  64  &  63 :  open  :  -0.696139

Triplet  3: Largest CI coefficients:
  62  &  64 :  open  :   0.513139
  64  &  62 :  open  :  -0.513139
  61  &  64 :  open  :  -0.450083
  64  &  61 :  open  :   0.450083
  62  &  63 :  open  :  -0.158713
  63  &  62 :  open  :   0.158713

Singlet  4: Largest CI coefficients:
  61  &  64 :  open  :   0.456626
  64  &  61 :  open  :   0.456626
  63  &  64 :  open  :   0.430040
  64  &  63 :  open  :   0.430040
  62  &  64 :  open  :   0.301796
  64  &  62 :  open  :   0.301796

Singlet  5: Largest CI coefficients:
  62  &  64 :  open  :  -0.554364
  64  &  62 :  open  :  -0.554364
  61  &  64 :  open  :   0.385652
  64  &  61 :  open  :   0.385652
  62  &  63 :  open  :   0.168563
  63  &  62 :  open  :   0.168563

Triplet  6: Largest CI coefficients:
  61  &  64 :  open  :   0.531530
  64  &  61 :  open  :  -0.531530
  62  &  64 :  open  :   0.438975
  64  &  62 :  open  :  -0.438975

Singlet  7: Largest CI coefficients:
  63  &  64 :  open  :   0.548113
  64  &  63 :  open  :   0.548113
  61  &  64 :  open  :  -0.363498
  64  &  61 :  open  :  -0.363498
  62  &  64 :  open  :  -0.229738
  64  &  62 :  open  :  -0.229738

Triplet  8: Largest CI coefficients:
  60  &  64 :  open  :   0.680713
  64  &  60 :  open  :  -0.680713
  58  &  64 :  open  :   0.141354
  64  &  58 :  open  :  -0.141354

Singlet state dipole moments:

  Root       Dx         Dy         Dz         |D|  (Debye)
------------------------------------------------------------
     1    -9.2410     0.9123     0.6533     9.3089
     2    -8.8466     1.5482     0.9057     9.0266
     3    -3.8678    -2.2421    -2.0917     4.9358
     4   -13.1086     1.8042     1.4415    13.3105

Triplet state dipole moments:

  Root       Dx         Dy         Dz         |D|  (Debye)
------------------------------------------------------------
     1   -12.1020     1.1570     0.7562    12.1807
     2    -4.3994    -1.7412    -1.6961     5.0262
     3    -8.3431     1.0507     0.6400     8.4333
     4     1.5041    -0.2139    -0.1099     1.5232

Transition dipole moments between singlet states:

    Transition       Tx         Ty         Tz         |T| (a.u.)
------------------------------------------------------------------
     1 ->    2    -1.0198     0.0653     0.2416     1.0501
     1 ->    3    -0.2883    -0.1135    -0.0032     0.3098
     1 ->    4    -4.3188     0.3880     0.2860     4.3456
     2 ->    3    -1.1549     0.8495     0.6814     1.5874
     2 ->    4    -0.3592     0.0097    -0.0346     0.3610
     3 ->    4     0.2480    -0.1809    -0.1517     0.3424

Transition dipole moments between triplet states:

    Transition       Tx         Ty         Tz         |T| (a.u.)
------------------------------------------------------------------
     1 ->    2     0. in gcp call
 n=          31
 coors(1) =   -9.81720399728670      -0.879541037087716     
  0.369035539276270     
 coors(2) =   -9.11147850818366       0.976850262447297     
   2.01937278189773     
 elements:            7           6
 gcp_e =   0.000000000000000E+000
 echo:  F
 pbc:  F
 method =pbeh3c              
 in gcp call
 n=          31
 coors(1) =   -9.81720399728670      -0.879541037087716     
  0.369035539276270     
 coors(2) =   -9.11147850818366       0.976850262447297     
   2.01937278189773     
 elements:            7           6
 gcp_e =   0.000000000000000E+000
 echo:  F
 pbc:  F
 method =pbeh3c              
3848    -0.2922    -0.2404     0.5397
     1 ->    3     0.5326    -0.0390    -0.0790     0.5399
     1 ->    4    -1.6635     0.6134     0.5005     1.8423
     2 ->    3     1.3766    -0.9749    -0.7811     1.8589
     2 ->    4    -0.4105    -0.1702    -0.1291     0.4628
     3 ->    4     0.1213    -0.1892    -0.2749     0.3551

Magnetic transition dipole moments and rotational strengths:

 Transition      Lx         Ly         Lz       R(len)     R(vel) (a.u.)
------------------------------------------------------------------------
 1 ->    2     0.2607    -0.1575    -0.3731     0.3663    -0.1018
 1 ->    3     0.0983     0.3510     0.2377     0.0689    -0.0209
 1 ->    4    -0.0644     0.5005    -0.5715    -0.3089     0.1094

Electric transition quadrupole moments (Cartesian):

 Transition      Qxy        Qxz        Qyz        Qxx        Qyy        Qzz       norm (a.u.)
----------------------------------------------------------------------------------------------
 1 ->    2     0.6676     0.1678    -0.2607     5.8577    -0.1647    -0.3570     5.9168
 1 ->    3    -0.3295     0.0035     0.1561    -1.4488     0.2077     0.0398     1.5089
 1 ->    4     1.0512     1.3064    -0.6433    18.8644    -0.6527    -0.5476    18.9689


Building Xtilde...

Building Z-vector RHS...

 Generating 2nd functional diffs
Solving CPSCF equations
Using DIIS solver

 Iter         Residual      
------  --------------------
    1      3.544841862996
    2      6.545950463445
    3      0.515760803593
    4      0.050846086211
    5      0.015813092667
    6      0.006971194403
    7      0.002956169265
    8      0.001023272515
    9      0.000305264639
   10      0.000110400303
   11      0.000044345117
   12      0.000027739991
   13      0.000009889852
   14      0.000004729566
   15      0.000002616207
   16      0.000000787302

CPSCF converged

Building X...

Computing grad Generating 2nd functional diffs
 Generating 2nd functional diffs
Building Xtilde...

Building Z-vector RHS...

 Generating 2nd functional diffs
Solving CPSCF equations
Using DIIS solver

 Iter         Residual      
------  --------------------
    1      3.730426370602
    2      6.439653678927
    3      0.638916097807
    4      0.055184482296
    5      0.020906814143
    6      0.008202924938
    7      0.004306468098
    8      0.001340198407
    9      0.000347378166
   10      0.000160596545
   11      0.000042821014
   12      0.000028563384
   13      0.000009515313
   14      0.000003081304
   15      0.000001136528
   16      0.000000682498

CPSCF converged

Building X...

Computing grad Generating 2nd functional diffs
 Generating 2nd functional diffs
Building Xtilde...

Building Z-vector RHS...

 Generating 2nd functional diffs
Solving CPSCF equations
Using DIIS solver

 Iter         Residual      
------  --------------------
    1      1.844816020709
    2      3.389875067485
    3      0.149899975574
    4      0.017556588339
    5      0.006130661105
    6      0.002711313201
    7      0.001508809133
    8      0.000535542606
    9      0.000160735321
   10      0.000080437570
   11      0.000022289670
   12      0.000007919732
   13      0.000005633664
   14      0.000002768461
   15      0.000001144972
   16      0.000000492763

CPSCF converged

Building X...

 Generating 2nd functional diffs
 Generating 2nd functional diffs
Lower state energy:      -779.1045844470
Upper state energy:      -779.1045823193
Energy difference:          0.0000021276
 Energy calculation finished, energy:  0.000000000E+00

Converting Cartesians to HDLC

Converting Cartesians to HDLC

Converting Cartesians to HDLC
 in dlf_makehessian...
Updating Hessian with the BFGS update, No    16
Testing convergence  in cycle   17
    Energy  0.0000E+00 Target: 1.0000E-05 converged?  yes
  Max step  3.2525E-01 Target: 4.0000E-04 converged?   no
  RMS step  3.7355E-02 Target: 2.6667E-04 converged?   no
  Max grad  3.3393E-02 Target: 1.0000E-04 converged?   no
  RMS grad  7.1900E-03 Target: 6.6667E-05 converged?   no

Converting HDLC to Cartesians
 in gcp call
 n=          31
 coors(1) =   -9.81895582742728      -0.877410533518252     
  0.370967827042770     
 coors(2) =   -9.10847362357696       0.983852371167099     
   2.01347200675870     
 elements:            7           6
 gcp_e =    1.00000000000000     
 echo:  F
 pbc:  F
 method =pbeh3c              
DFTD Energy:    -0.0201646 hartree
gCP Energy:     0.0505487 hartree
| Total AOs: 314    Total MOs: 296
Setting up the DFT grid...
| time to set the grid = 0.07 s
DFT grid points: 357300 (11525 points/atom)

                      *** Start SCF Iterations ***

 Iter     DIIS Error       Energy change      Electrons        XC Energy           Energy        Time(s)
----------------------------------------------------------------------------------------------------------
Initial temperature is 0.250000
| Skip purify step
|    1     0.0279423999    -778.9681797822   125.9978339959   -64.4084204075    -778.9681797822     1.83  
|    2     0.0670412406      +7.3611651560   125.9999928281   -63.6813677196    -771.6070146262     1.79  
|    3     0.0201122426      -0.1498505528   125.9999944158   -63.7240018517    -771.7568651790     1.74  
|    4     0.0161112327      -0.0051714500   125.9999940890   -63.7588574777    -771.7620366290     1.67  
|    5     0.0097331498      -0.0050690364   125.9999943477   -63.7757308452    -771.7671056653     1.63  
|    6     0.0033663039      -0.0031977617   125.9999945546   -63.7947854558    -771.7703034270     1.64  
|    7     0.0012886440      -0.0003886634   125.9999945993   -63.8030455524    -771.7706920904     1.59  
|    8     0.0004457924      -0.0000327774   125.9999946314   -63.8064257164    -771.7707248678     1.54  
|    9     0.0001553584      -0.0000046478   125.9999946308   -63.8063141322    -771.7707295155     1.85  
|   10     0.0000856136      -0.0000008473   125.9999946339   -63.8063561000    -771.7707303629     1.48  
|   11     0.0000256190      -0.0000001601   125.9999946334   -63.8064652616    -771.7707305230     1.47  
----------------------------------------------------------------------------------------------------------
FINAL ENERGY: -771.7707305230 a.u.
Fractional Occupation Entropy: 0.0000000000
Mermin Free Energy:            -771.7707305230
DISPERSION CONTRIBUTION TO ENERGY: -0.0201645638 a.u.
GCP BSSE CORRECTION: 0.0505486887 a.u.
HOMO-LUMO GAP: 2.834 eV
CENTER OF MASS: {-0.005284, -0.314761, 0.306715} ANGS
DIPOLE MOMENT: {-5.759802, 2.017451, 1.999151} (|D| = 6.421996) DEBYE
Writing out molden info

Running Mulliken population analysis...


  Restricted hh-TDA Parameters
--------------------------------------------
Number of occupied orbitals:            64
Number of virtual orbitals:            232
Number of molecular orbitals:          296
Number of basis functions:             314
Multiplicity of target state:      singlet

 Generating 2nd functional diffs
Reference energy:             -778.8204989356
Number of electrons:           127.9999945485
XC energy:                     -65.1196190068

      Davidson Diagonalization Parameters
-----------------------------------------------
Number of roots to find:                    4
Number of guess vectors:                   15
Maximum subspace size:                    300
Number of vectors to save:                  4
Collapse vectors per root:                  2
Number of CSFs:                          2080
Maximum Davidson iterations:              500
Residual convergence:                 1.0e-06
Orthogonality tolerance:              1.0e-12
Use incremental sigma vectors:             No

Davidson memory usage:  12.89 MB

Guess Vectors:
  64 &  64 : closed :    -0.472444
  64 &  63 :  open  :    -0.373939
  64 &  61 :  open  :    -0.370423
  64 &  62 :  open  :    -0.364087
  64 &  60 :  open  :    -0.276826
  63 &  63 : closed :    -0.275434
  63 &  61 :  open  :    -0.271918
  61 &  61 : closed :    -0.268402
  63 &  62 :  open  :    -0.265581
  62 &  61 :  open  :    -0.262066
  64 &  58 :  open  :    -0.259081
  62 &  62 : closed :    -0.255729
  64 &  59 :  open  :    -0.230461
  64 &  56 :  open  :    -0.228002
  64 &  57 :  open  :    -0.225199

  Root           Eigenvalue       Energy Change        Residual
-------------------------------------------------------------------
Iteration:    0   Subspace Size:   15
Root: 1:        -0.38649686        -0.38649686         0.03605927  
Root: 2:        -0.28105558        -0.28105558         0.03203340  
Root: 3:        -0.28080493        -0.28080493         0.03471785  
Root: 4:        -0.25716991        -0.25716991         0.04795165  

Iteration:    1   Subspace Size:   19
Root: 1:        -0.38859228        -0.00209543         0.00457182  
Root: 2:        -0.28401074        -0.00295516         0.00763391  
Root: 3:        -0.28392940        -0.00312447         0.00838732  
Root: 4:        -0.26245194        -0.00528203         0.01190856  

Iteration:    2   Subspace Size:   23
Root: 1:        -0.38863146        -0.00003917         0.00081269  
Root: 2:        -0.28412080        -0.00011006         0.00158147  
Root: 3:        -0.28411700        -0.00018760         0.00158076  
Root: 4:        -0.26279071        -0.00033877         0.00399379  

Iteration:    3   Subspace Size:   27
Root: 1:        -0.38863256        -0.00000110         0.00010034  
Root: 2:        -0.28412619        -0.00000539         0.00032153  
Root: 3:        -0.28412308        -0.00000608         0.00040865  
Root: 4:        -0.26281998        -0.00002926         0.00080204  

Iteration:    4   Subspace Size:   31
Root: 1:        -0.38863257        -0.00000001         0.00001623  
Root: 2:        -0.28412640        -0.00000021         0.00007970  
Root: 3:        -0.28412344        -0.00000036         0.00009096  
Root: 4:        -0.26282109        -0.00000112         0.00017874  

Iteration:    5   Subspace Size:   35
Root: 1:        -0.38863257        -0.00000000         0.00000224  
Root: 2:        -0.28412642        -0.00000001         0.00001588  
Root: 3:        -0.28412346        -0.00000002         0.00002133  
Root: 4:        -0.26282115        -0.00000006         0.00003702  

Iteration:    6   Subspace Size:   39
Root: 1:        -0.38863257        -0.00000000         0.00000029  Converged
Root: 2:        -0.28412642        -0.00000000         0.00000281  
Root: 3:        -0.28412346        -0.00000000         0.00000382  
Root: 4:        -0.26282115        -0.00000000         0.00000609  

Iteration:    7   Subspace Size:   42
Root: 1:        -0.38863257        -0.00000000         0.00000028  Converged
Root: 2:        -0.28412642        -0.00000000         0.00000047  Converged
Root: 3:        -0.28412346        -0.00000000         0.00000078  Converged
Root: 4:        -0.26282115        -0.00000000         0.00000103  

Iteration:    8   Subspace Size:   43
Root: 1:        -0.38863257        -0.00000000         0.00000027  Converged
Root: 2:        -0.28412642        -0.00000000         0.00000047  Converged
Root: 3:        -0.28412346        -0.00000000         0.00000077  Converged
Root: 4:        -0.26282115        -0.00000000         0.00000020  Converged

Davidson converged in 8 iterations
43 sigma vectors were formed

      Davidson Diagonalization Parameters
-----------------------------------------------
Number of roots to find:                    4
Number of guess vectors:                   15
Maximum subspace size:                    300
Number of vectors to save:                  4
Collapse vectors per root:                  2
Number of CSFs:                          2016
Maximum Davidson iterations:              500
Residual convergence:                 1.0e-06
Orthogonality tolerance:              1.0e-12
Use incremental sigma vectors:             No

Davidson memory usage:  12.58 MB

Guess Vectors:
  64 &  63 :  open  :    -0.373939
  64 &  61 :  open  :    -0.370423
  64 &  62 :  open  :    -0.364087
  64 &  60 :  open  :    -0.276826
  63 &  61 :  open  :    -0.271918
  63 &  62 :  open  :    -0.265581
  62 &  61 :  open  :    -0.262066
  64 &  58 :  open  :    -0.259081
  64 &  59 :  open  :    -0.230461
  64 &  56 :  open  :    -0.228002
  64 &  57 :  open  :    -0.225199
  64 &  55 :  open  :    -0.207394
  64 &  54 :  open  :    -0.191361
  63 &  60 :  open  :    -0.178320
  61 &  60 :  open  :    -0.174805

  Root           Eigenvalue       Energy Change        Residual
-------------------------------------------------------------------
Iteration:    0   Subspace Size:   15
Root: 1:        -0.30633972        -0.30633972         0.02077518  
Root: 2:        -0.28342527        -0.28342527         0.02866395  
Root: 3:        -0.28209333        -0.28209333         0.02554579  
Root: 4:        -0.21702636        -0.21702636         0.02415842  

Iteration:    1   Subspace Size:   19
Root: 1:        -0.30748908        -0.00114936         0.00340355  
Root: 2:        -0.28580474        -0.00237947         0.00674650  
Root: 3:        -0.28381728        -0.00172394         0.00559176  
Root: 4:        -0.21940719        -0.00238083         0.00623355  

Iteration:    2   Subspace Size:   23
Root: 1:        -0.30752185        -0.00003277         0.00046250  
Root: 2:        -0.28592150        -0.00011676         0.00104729  
Root: 3:        -0.28388584        -0.00006856         0.00088620  
Root: 4:        -0.21954394        -0.00013675         0.00167888  

Iteration:    3   Subspace Size:   27
Root: 1:        -0.30752236        -0.00000051         0.00008531  
Root: 2:        -0.28592438        -0.00000288         0.00016736  
Root: 3:        -0.28388776        -0.00000192         0.00016074  
Root: 4:        -0.21955329        -0.00000934         0.00029483  

Iteration:    4   Subspace Size:   31
Root: 1:        -0.30752238        -0.00000002         0.00001605  
Root: 2:        -0.28592443        -0.00000006         0.00003803  
Root: 3:        -0.28388781        -0.00000005         0.00003271  
Root: 4:        -0.21955354        -0.00000025         0.00006118  

Iteration:    5   Subspace Size:   35
Root: 1:        -0.30752238        -0.00000000         0.00000222  
Root: 2:        -0.28592444        -0.00000000         0.00000577  
Root: 3:        -0.28388781        -0.00000000         0.00000492  
Root: 4:        -0.21955355        -0.00000001         0.00001182  

Iteration:    6   Subspace Size:   39
Root: 1:        -0.30752238        -0.00000000         0.00000036  Converged
Root: 2:        -0.28592444        -0.00000000         0.00000104  
Root: 3:        -0.28388781        -0.00000000         0.00000076  Converged
Root: 4:        -0.21955355        -0.00000000         0.00000236  

Iteration:    7   Subspace Size:   41
Root: 1:        -0.30752238        -0.00000000         0.00000016  Converged
Root: 2:        -0.28592444        -0.00000000         0.00000013  Converged
Root: 3:        -0.28388781        -0.00000000         0.00000041  Converged
Root: 4:        -0.21955355        -0.00000000         0.00000038  Converged

Davidson converged in 7 iterations
41 sigma vectors were formed

  Root   Mult.   Total Energy (a.u.)   Ex. Energy (a.u.)     Ex. Energy (eV)     Ex. Energy (nm)        Osc. (a.u.)  
-------------------------------------------------------------------------------------------------------------------
     1  singlet       -779.20913151
     2  triplet       -779.12802131          0.08111019          2.20712030        561.74654724          0.00000000
     3  triplet       -779.10642337          0.10270813          2.79483004        443.61989392          0.00000000
     4  singlet       -779.10462535          0.10450615          2.84375668        435.98744484          0.06752867
     5  singlet       -779.10462240          0.10450911          2.84383713        435.97511117          0.00998903
     6  triplet       -779.10438675          0.10474476          2.85024939        434.99428897          0.00000000
     7  singlet       -779.08332009          0.12581142          3.42350233        362.15608676          1.59381963
     8  triplet       -779.04005248          0.16907902          4.60087359        269.47973757          0.00000000

Singlet  1: Largest CI coefficients:
  64  &  64 : closed :  -0.993025

Triplet  2: Largest CI coefficients:
  63  &  64 :  open  :   0.695609
  64  &  63 :  open  :  -0.695609

Triplet  3: Largest CI coefficients:
  61  &  64 :  open  :   0.494592
  64  &  61 :  open  :  -0.494592
  62  &  64 :  open  :   0.470635
  64  &  62 :  open  :  -0.470635
  62  &  63 :  open  :  -0.156402
  63  &  62 :  open  :   0.156402

Singlet  4: Largest CI coefficients:
  63  &  64 :  open  :   0.424340
  64  &  63 :  open  :   0.424340
  61  &  64 :  open  :  -0.400364
  64  &  61 :  open  :  -0.400364
  62  &  64 :  open  :   0.375821
  64  &  62 :  open  :   0.375821

Singlet  5: Largest CI coefficients:
  62  &  64 :  open  :  -0.495919
  64  &  62 :  open  :  -0.495919
  61  &  64 :  open  :  -0.458809
  64  &  61 :  open  :  -0.458809
  62  &  63 :  open  :   0.158980
  63  &  62 :  open  :   0.158980

Triplet  6: Largest CI coefficients:
  61  &  64 :  open  :  -0.489227
  64  &  61 :  open  :   0.489227
  62  &  64 :  open  :   0.484523
  64  &  62 :  open  :  -0.484523

Singlet  7: Largest CI coefficients:
  63  &  64 :  open  :   0.550390
  64  &  63 :  open  :   0.550390
  61  &  64 :  open  :   0.342238
  64  &  61 :  open  :   0.342238
  62  &  64 :  open  :  -0.255422
  64  &  62 :  open  :  -0.255422

Triplet  8: Largest CI coefficients:
  60  &  64 :  open  :   0.680780
  64  &  60 :  open  :  -0.680780
  58  &  64 :  open  :   0.140809
  64  &  58 :  open  :  -0.140809

Singlet state dipole moments:

  Root       Dx         Dy         Dz         |D|  (Debye)
------------------------------------------------------------
     1    -9.2958     0.9309     0.6466     9.3647
     2    -8.3397     1.1977     0.6129     8.4475
     3    -4.3476    -1.8761    -1.7976     5.0648
     4   -13.1225     1.8209     1.4217    13.3243

Triplet state dipole moments:

  Root       Dx         Dy         Dz         |D|  (Debye)
------------------------------------------------------------
     1   -12.0682     1.1588     0.7309    12.1457
     2    -4.5064    -1.6526    -1.6257     5.0677
     3    -8.2129     0.9813     0.5689     8.2909
     4     1.3360    -0.1928    -0.1139     1.3547

Transition dipole moments between singlet states:

    Transition       Tx         Ty         Tz         |T| (a.u.)
------------------------------------------------------------------
     1 ->    2    -0.9523     0.0725     0.2390     0.9845
     1 ->    3    -0.3618    -0.1110     0.0137     0.3786
     1 ->    4    -4.3311     0.3978     0.2930     4.3592
     2 ->    3    -1.2960     0.9587     0.7628     1.7834
     2 ->    4    -0.3675     0.0235    -0.0246     0.3691
     3 ->    4     0.2131    -0.1734    -0.1484     0.3122

Transition dipole moments between triplet states:

    Transition       Tx         Ty         Tz         |T| (a.u.)
------------------------------------------------------------------
     1 ->    2     0. in gcp call
 n=          31
 coors(1) =   -9.81895582742728      -0.877410533518252     
  0.370967827042770     
 coors(2) =   -9.10847362357696       0.983852371167099     
   2.01347200675870     
 elements:            7           6
 gcp_e =   0.000000000000000E+000
 echo:  F
 pbc:  F
 method =pbeh3c              
 in gcp call
 n=          31
 coors(1) =   -9.81895582742728      -0.877410533518252     
  0.370967827042770     
 coors(2) =   -9.10847362357696       0.983852371167099     
   2.01347200675870     
 elements:            7           6
 gcp_e =   0.000000000000000E+000
 echo:  F
 pbc:  F
 method =pbeh3c              
3842    -0.2957    -0.2411     0.5415
     1 ->    3     0.5330    -0.0459    -0.0823     0.5413
     1 ->    4    -1.6916     0.6196     0.5008     1.8698
     2 ->    3     1.4001    -0.9936    -0.7913     1.8904
     2 ->    4    -0.4158    -0.1716    -0.1266     0.4673
     3 ->    4     0.1127    -0.1968    -0.2800     0.3604

Magnetic transition dipole moments and rotational strengths:

 Transition      Lx         Ly         Lz       R(len)     R(vel) (a.u.)
------------------------------------------------------------------------
 1 ->    2     0.2542    -0.1895    -0.3865     0.3482    -0.0961
 1 ->    3     0.1172     0.3374     0.2110     0.0769    -0.0231
 1 ->    4    -0.0609     0.4990    -0.5724    -0.2944     0.1040

Electric transition quadrupole moments (Cartesian):

 Transition      Qxy        Qxz        Qyz        Qxx        Qyy        Qzz       norm (a.u.)
----------------------------------------------------------------------------------------------
 1 ->    2     0.6920     0.1601    -0.2732     5.8579    -0.1791    -0.3503     5.9202
 1 ->    3    -0.2913     0.0078     0.1368    -1.0403     0.1998     0.0129     1.1073
 1 ->    4     1.0778     1.3224    -0.6542    18.9955    -0.6714    -0.5514    19.1029


Building Xtilde...

Building Z-vector RHS...

 Generating 2nd functional diffs
Solving CPSCF equations
Using DIIS solver

 Iter         Residual      
------  --------------------
    1      3.421327408807
    2      6.270471216422
    3      0.527097976520
    4      0.048770322361
    5      0.014603704588
    6      0.006841101221
    7      0.002923146606
    8      0.000993033873
    9      0.000270621271
   10      0.000093089375
   11      0.000037200976
   12      0.000023015162
   13      0.000009519393
   14      0.000004394006
   15      0.000002157891
   16      0.000000630537

CPSCF converged

Building X...

Computing grad Generating 2nd functional diffs
 Generating 2nd functional diffs
Building Xtilde...

Building Z-vector RHS...

 Generating 2nd functional diffs
Solving CPSCF equations
Using DIIS solver

 Iter         Residual      
------  --------------------
    1      3.601320450108
    2      6.227544970202
    3      0.629547555047
    4      0.053527330621
    5      0.019859546223
    6      0.008047593629
    7      0.004116625209
    8      0.001300403789
    9      0.000330073288
   10      0.000144909032
   11      0.000039214098
   12      0.000026798676
   13      0.000008995508
   14      0.000002820655
   15      0.000000973683

CPSCF converged

Building X...

Computing grad Generating 2nd functional diffs
 Generating 2nd functional diffs
Building Xtilde...

Building Z-vector RHS...

 Generating 2nd functional diffs
Solving CPSCF equations
Using DIIS solver

 Iter         Residual      
------  --------------------
    1      2.064882731084
    2      3.789373930933
    3      0.166523027108
    4      0.019831354678
    5      0.006765473091
    6      0.003068873279
    7      0.001680542226
    8      0.000598027077
    9      0.000179067899
   10      0.000089905318
   11      0.000025063854
   12      0.000008871654
   13      0.000006221288
   14      0.000002971540
   15      0.000001299823
   16      0.000000540402

CPSCF converged

Building X...

 Generating 2nd functional diffs
 Generating 2nd functional diffs
Lower state energy:      -779.1046253518
Upper state energy:      -779.1046223953
Energy difference:          0.0000029565
 Energy calculation finished, energy:  0.000000000E+00

Converting Cartesians to HDLC

Converting Cartesians to HDLC

Converting Cartesians to HDLC
 in dlf_makehessian...
Updating Hessian with the BFGS update, No    17
Testing convergence  in cycle   18
    Energy  0.0000E+00 Target: 1.0000E-05 converged?  yes
  Max step  4.6945E-01 Target: 4.0000E-04 converged?   no
  RMS step  5.4847E-02 Target: 2.6667E-04 converged?   no
  Max grad  1.1922E-02 Target: 1.0000E-04 converged?   no
  RMS grad  2.4722E-03 Target: 6.6667E-05 converged?   no

Converting HDLC to Cartesians
 in gcp call
 n=          31
 coors(1) =   -9.82219342764995      -0.872494984128568     
  0.373655295235160     
 coors(2) =   -9.10357026095074       0.991828854160685     
   2.01066506709851     
 elements:            7           6
 gcp_e =    1.00000000000000     
 echo:  F
 pbc:  F
 method =pbeh3c              
DFTD Energy:    -0.0201619 hartree
gCP Energy:     0.0505216 hartree
| Total AOs: 314    Total MOs: 296
Setting up the DFT grid...
| time to set the grid = 0.08 s
DFT grid points: 357302 (11525 points/atom)

                      *** Start SCF Iterations ***

 Iter     DIIS Error       Energy change      Electrons        XC Energy           Energy        Time(s)
----------------------------------------------------------------------------------------------------------
Initial temperature is 0.250000
| Skip purify step
|    1     0.0275832277    -778.9665090933   125.9967281974   -64.4079089257    -778.9665090933     1.82  
|    2     0.0664238916      +7.3587440377   125.9999922593   -63.6814416383    -771.6077650556     1.76  
|    3     0.0186966065      -0.1489550335   125.9999937840   -63.7242552101    -771.7567200891     1.73  
|    4     0.0159846909      -0.0052443477   125.9999934613   -63.7589118065    -771.7619644367     1.67  
|    5     0.0095717684      -0.0050910416   125.9999937154   -63.7758589773    -771.7670554783     1.62  
|    6     0.0031314190      -0.0031827748   125.9999939182   -63.7949967323    -771.7702382531     1.63  
|    7     0.0012606999      -0.0003703399   125.9999939551   -63.8030418288    -771.7706085930     1.58  
|    8     0.0004436033      -0.0000314200   125.9999939877   -63.8063643402    -771.7706400130     1.53  
|    9     0.0001491796      -0.0000044885   125.9999939865   -63.8062343731    -771.7706445015     1.84  
|   10     0.0000813970      -0.0000007995   125.9999939895   -63.8062680119    -771.7706453010     1.47  
|   11     0.0000260104      -0.0000001499   125.9999939892   -63.8063739607    -771.7706454509     1.46  
----------------------------------------------------------------------------------------------------------
FINAL ENERGY: -771.7706454509 a.u.
Fractional Occupation Entropy: 0.0000000000
Mermin Free Energy:            -771.7706454509
DISPERSION CONTRIBUTION TO ENERGY: -0.0201618985 a.u.
GCP BSSE CORRECTION: 0.0505215805 a.u.
HOMO-LUMO GAP: 2.827 eV
CENTER OF MASS: {-0.004622, -0.317594, 0.307406} ANGS
DIPOLE MOMENT: {-5.700057, 2.096615, 1.988366} (|D| = 6.390622) DEBYE
Writing out molden info

Running Mulliken population analysis...


  Restricted hh-TDA Parameters
--------------------------------------------
Number of occupied orbitals:            64
Number of virtual orbitals:            232
Number of molecular orbitals:          296
Number of basis functions:             314
Multiplicity of target state:      singlet

 Generating 2nd functional diffs
Reference energy:             -778.8204146528
Number of electrons:           127.9999938935
XC energy:                     -65.1195258103

      Davidson Diagonalization Parameters
-----------------------------------------------
Number of roots to find:                    4
Number of guess vectors:                   15
Maximum subspace size:                    300
Number of vectors to save:                  4
Collapse vectors per root:                  2
Number of CSFs:                          2080
Maximum Davidson iterations:              500
Residual convergence:                 1.0e-06
Orthogonality tolerance:              1.0e-12
Use incremental sigma vectors:             No

Davidson memory usage:  12.89 MB

Guess Vectors:
  64 &  64 : closed :    -0.472206
  64 &  63 :  open  :    -0.373920
  64 &  61 :  open  :    -0.370678
  64 &  62 :  open  :    -0.363960
  64 &  60 :  open  :    -0.276591
  63 &  63 : closed :    -0.275635
  63 &  61 :  open  :    -0.272392
  61 &  61 : closed :    -0.269150
  63 &  62 :  open  :    -0.265674
  62 &  61 :  open  :    -0.262432
  64 &  58 :  open  :    -0.258728
  62 &  62 : closed :    -0.255714
  64 &  59 :  open  :    -0.230153
  64 &  56 :  open  :    -0.228170
  64 &  57 :  open  :    -0.225140
[truncated: 1,398,006 more chars]
