# Supplementary material for: Photovermellogens: Minimalistic Pyridinium-Based Acylhydrazones with Photoswitchable Basicity for Operation in Aqueous Media
Source: J Org Chem. 2026 May 4;91(19):6559–65. doi: 10.1021/acs.joc.5c02962 (PMC13185115; doi:10.1021/acs.joc.5c02962)
Supplement: Supplementary file 3 [file jo5c02962_si_003.zip › meci/pa/s1s2/1.out]

| Startfile from command line: tc.inp


|       ***********************************************************
|       *                 TeraChem v1.9-2023.07-dev               *
|       *                   Development Version                   *
|       *           Chemistry at the Speed of Graphics!           *
|       ***********************************************************
|       * This program may only be used in connection with        *
|       * a valid license from PetaChem, LLC. Use of this program *
|       * or results thereof indicates acceptance of all terms    *
|       * and conditions stated in the license and that a valid   *
|       * license agreement between the user and PetaChem, LLC    *
|       * exists. PetaChem, LLC does not warrant the correctness  *
|       * of results or their suitability for any purpose.        *
|       * Please email bugs, suggestions, and comments to         *
|       *                  help@petachem.com                      *
|       *                                                         *
|       ***********************************************************


|       ***********************************************************
|       *  Compiled by pisteinbach  Thu 27 Mar 2025 01:00:35 PM CET  *
|       *  Supported architecture SMs: 89 86 75                   *
|       *  Build cuda_11.8.r11.8/compiler.31833905_0              *
|       *  Git Version: d77d3eebd7eb45d4c3711b706ca3c5694cd0c5a9  *
|       ***********************************************************


| Job started   Thu Oct  2 01:03:59 2025
| On dual-gpu-03 (available memory: 24482 MB)

| ######################################### RUNTIME INFO ##########################################
| terachem  tc.inp 

|  NVRM version: NVIDIA UNIX x86_64 Kernel Module  525.60.13  Wed Nov 30 06:39:21 UTC 2022
|  GCC version:  gcc version 9.4.0 (Ubuntu 9.4.0-1ubuntu1~20.04.1) 

|  	linux-vdso.so.1 (0x00007ffc9d1dd000)
|  	libdftd4.so.3 => /mnt/group-bin/dftd4/3.5.0/lib/x86_64-linux-gnu/libdftd4.so.3 (0x000014802b9e5000)
|  	libm.so.6 => /lib/x86_64-linux-gnu/libm.so.6 (0x000014802b883000)
|  	libthcbox.so.1 => /mnt/group-bin/terachem/dev-03-2025/lib/libthcbox.so.1 (0x000014802a3b5000)
|  	libnvToolsExt.so.1 => /mnt/group-lib/nvidia-hpc-sdk/Linux_x86_64/24.7/cuda/11.8/lib64/libnvToolsExt.so.1 (0x000014802a1ab000)
|  	libgpubox.so.1 => /mnt/group-bin/terachem/dev-03-2025/lib/libgpubox.so.1 (0x000014802a192000)
|  	libcpubox.so.1 => /mnt/group-bin/terachem/dev-03-2025/lib/libcpubox.so.1 (0x000014802a18c000)
|  	libtensorbox.so.1 => /mnt/group-bin/terachem/dev-03-2025/lib/libtensorbox.so.1 (0x000014802a16d000)
|  	libiobox.so.1 => /mnt/group-bin/terachem/dev-03-2025/lib/libiobox.so.1 (0x000014802a155000)
|  	libintbox.so.1 => /mnt/group-bin/terachem/dev-03-2025/lib/libintbox.so.1 (0x0000147feebee000)
|  	libatmx2cbox.so.1 => /mnt/group-bin/terachem/dev-03-2025/lib/libatmx2cbox.so.1 (0x0000147feeb17000)
|  	libperiodicbox.so.1 => /mnt/group-bin/terachem/dev-03-2025/lib/libperiodicbox.so.1 (0x0000147fdcec5000)
|  	libsqmbox.so.1 => /mnt/group-bin/terachem/dev-03-2025/lib/libsqmbox.so.1 (0x0000147fdcb61000)
|  	libgridbox.so.1 => /mnt/group-bin/terachem/dev-03-2025/lib/libgridbox.so.1 (0x0000147fdb35b000)
|  	libdftbox.so.1 => /mnt/group-bin/terachem/dev-03-2025/lib/libdftbox.so.1 (0x0000147fdb26b000)
|  	libcibox.so.1 => /mnt/group-bin/terachem/dev-03-2025/lib/libcibox.so.1 (0x0000147fdae1e000)
|  	libccbox.so.1 => /mnt/group-bin/terachem/dev-03-2025/lib/libccbox.so.1 (0x0000147fdaadd000)
|  	libsimbox.so.1 => /mnt/group-bin/terachem/dev-03-2025/lib/libsimbox.so.1 (0x0000147fdaab7000)
|  	liboptbox.so.1 => /mnt/group-bin/terachem/dev-03-2025/lib/liboptbox.so.1 (0x0000147fdaa7d000)
|  	libssl.so.1.1 => /lib/x86_64-linux-gnu/libssl.so.1.1 (0x0000147fda9ea000)
|  	libcrypto.so.1.1 => /lib/x86_64-linux-gnu/libcrypto.so.1.1 (0x0000147fda712000)
|  	libifcore.so.5 => /mnt/group-lib/intel_oneAPI/compiler/2024.0/lib/libifcore.so.5 (0x0000147fda5d2000)
|  	libcuda.so.1 => /lib/x86_64-linux-gnu/libcuda.so.1 (0x0000147fd8917000)
|  	libcudart.so.11.0 => /mnt/group-bin/terachem/dev-03-2025/lib/libcudart.so.11.0 (0x0000147fd8670000)
|  	libcublas.so.11 => /mnt/group-bin/terachem/dev-03-2025/lib/libcublas.so.11 (0x0000147fd2a12000)
|  	libcufft.so.10 => /mnt/group-bin/terachem/dev-03-2025/lib/libcufft.so.10 (0x0000147fc1b37000)
|  	libcusparse.so.11 => /mnt/group-bin/terachem/dev-03-2025/lib/libcusparse.so.11 (0x0000147fb0e3d000)
|  	libcusolver.so.11 => /mnt/group-bin/terachem/dev-03-2025/lib/libcusolver.so.11 (0x0000147f9eb85000)
|  	libiomp5.so => /mnt/group-lib/intel_oneAPI/compiler/2024.0/lib/libiomp5.so (0x0000147f9e73e000)
|  	libdl.so.2 => /lib/x86_64-linux-gnu/libdl.so.2 (0x0000147f9e738000)
|  	libpthread.so.0 => /lib/x86_64-linux-gnu/libpthread.so.0 (0x0000147f9e715000)
|  	libstdc++.so.6 => /lib/x86_64-linux-gnu/libstdc++.so.6 (0x0000147f9e533000)
|  	libcilkrts.so.5 => /mnt/group-bin/terachem/dev-03-2025/lib/libcilkrts.so.5 (0x0000147f9e2f4000)
|  	libgcc_s.so.1 => /lib/x86_64-linux-gnu/libgcc_s.so.1 (0x0000147f9e2d9000)
|  	libc.so.6 => /lib/x86_64-linux-gnu/libc.so.6 (0x0000147f9e0e7000)
|  	/lib64/ld-linux-x86-64.so.2 (0x000014802babf000)
|  	libmkl_intel_ilp64.so.2 => /mnt/group-lib/intel_oneAPI/mkl/2023.2.0/lib/intel64/libmkl_intel_ilp64.so.2 (0x0000147f9cf5a000)
|  	libmkl_intel_thread.so.2 => /mnt/group-lib/intel_oneAPI/mkl/2023.2.0/lib/intel64/libmkl_intel_thread.so.2 (0x0000147f9992e000)
|  	libmkl_core.so.2 => /mnt/group-lib/intel_oneAPI/mkl/2023.2.0/lib/intel64/libmkl_core.so.2 (0x0000147f955b6000)
|  	libimf.so => /mnt/group-lib/intel_oneAPI/compiler/2024.0/lib/libimf.so (0x0000147f95196000)
|  	libsvml.so => /mnt/group-lib/intel_oneAPI/compiler/2024.0/lib/libsvml.so (0x0000147f93b62000)
|  	libirng.so => /mnt/group-lib/intel_oneAPI/compiler/2024.0/lib/libirng.so (0x0000147f93a68000)
|  	libintlc.so.5 => /mnt/group-lib/intel_oneAPI/compiler/2024.0/lib/libintlc.so.5 (0x0000147f93a07000)
|  	librt.so.1 => /lib/x86_64-linux-gnu/librt.so.1 (0x0000147f939fd000)
|  	libcublasLt.so.11 => /mnt/group-lib/nvidia-hpc-sdk/Linux_x86_64/24.7/math_libs/11.8/lib64/libcublasLt.so.11 (0x0000147f6f475000)
| #################################################################################################

-----------------------------------
Processed Input file:
              coordinates coord.xyz
                 spinmult 1
                   charge 0
                   method 3c-pbeh
                    basis def2-msvp
                      fon yes
               fon_method constant
                   closed 0
                    hhtda yes
            hhtdasinglets 4
            hhtdatriplets 4
                cistarget 1
                  cismult 1
             cisnumstates 8
             cisguessvecs 15
                   cismax 300
               cismaxiter 500
               cisconvtol 1.0e-6
                  cphftol 1.0e-6
                 cphfiter 1000
           max_l_in_basis 2
           sphericalbasis yes
                    guess sad
                   purify no
                  dftgrid 3
                     xtol 1e-6
                 convthre 5e-5
                  threall 1e-14
                precision mixed
                     gpus 1
            min_tolerance 1e-4
          min_tolerance_e 1e-5
                    nstep 100
                nacstate1 1
                nacstate2 2
                      run conical
-----------------------------------
Jobname: coord
Scratch data will be generated
Scratch directory: ./scr.coord
| Random number seed: 1097135869

XYZ coordinates coord.xyz
Molden File Output: ./scr.coord/coord.molden
Using basis set: def2-msvp
dmrgstart not found
Spin multiplicity: 1
DIIS will use up to 10 vectors.
Condition number limit for the DIIS overlap matrix is            0
WF convergence threshold: 5.00e-05
Using DIIS algorithm to converge WF
Maximum number of SCF iterations: 100
Incremental fock with rebuild every 8 iterations
Will switch to conventional Fock if diffuse functions are detected
X-matrix tolerance: 1.00e-06
PRECISION: MIXED
Single/Double precision threshold: 1.00e-05
TeraChem will select linear algebra engine
Using fractional orbital occupations
0 occupied orbitals will have integer occupation
0 occupied orbitals will have fractional occupation
kT is set to  0.250 a.u.
Density matrix guess purification turned off
DFT Functional requested: 3c-pbeh
Method: PBEh-3c composite method 
  PBEh exchange functional:              0.58 
  Hartree-Fock exact exchange:          0.42 
  PBEh correlation functional:           1.0  
Please find the citation for the method under https://doi.org/10.1063/1.4927476Please also cite the implementation paper: https://doi.org/10.1039/D3CP06086A Wavefunction: RESTRICTED

 DFT-D code reimplemented following the
 code by S.Grimme, University Bonn 
 based on DFTD3 V3.2 Rev 0         
 
Please cite DFT-D3 work done with this code as:
S. Grimme, J. Antony, S. Ehrlich and H. Krieg,
J. Chem. Phys. 132 (2010), 154104
If used with BJ-damping cite also
S. Grimme, S. Ehrlich and L. Goerigk,
J. Comput. Chem. 32 (2011), 1456-1465
For DFT-D2 the reference is
S. Grimme, J. Comput. Chem., 27 (2006), 1787-1799
BSSE Correction calculated using:
 ___________________________________________
                                            
|              **  g C P  **                |
|  a geometrical counterpoise correction    |
|             H.Kruse S.Grimme              |
|        Version 2.31                       |
|                                           |
 ___________________________________________ 

Please cite work done with this code as:
H. Kruse, S. Grimme J. Chem. Phys, 2012,136,154101
DOI: 10.1063/1.3700154 

DFT grid type: 3
Using a single DFT grid.
Ignoring all functions in basis set file with angular momentum > 2 
Initial guess generated from superposition of atomic densities generated with HF,
using spherically symmetric atomic densities and averaged alpha and beta spin densities.

********************************************
******* RUNNING GEOMETRY OPTMIZATION *******
********************************************

Geometry optimization parameters:
Max number of optimization cycles: 100
Convergence threshold (Max grad component): 1.00e-04
Convergence threshold (energy change): 1.00e-05
Maximum of RMSD change allowed between steps is 0.500000
using BFGS method
Optimization checkpoint file will be dumped every 10 cycles
Hessian updated: BFGS method
Initial Hessian is diagonal with a single one point finite difference
Atomic displacement in finite-difference Hessian (Bohr) 0.003000
Each step will be scaled by 1.00
Maximum step size in internal coordinates 0.50
Minimization SCF guess will be regenerated every 10 steps
Job started from scratch
SCF:   Initial guess is taken from previous step
CIS:   Initial guess is taken from previous step
Z-vec: Initial guess is taken from previous step
Starting TensorBox...
| TeraChem will select linear algebra engine
| Using cuSolver for matrix diagonalization

| using 1 out of 1 CUDA devices
|   Device 0: NVIDIA GeForce RTX 3080 Ti, 12045MB, CC 8.6 -- CPU THREAD 0
| -------------------------------------------------------------------
| CPU Memory Available: 7991.12 MegaWords 
| GPU Memory Available: 1249.65 MegaWords 
| Maximum recommended basis set size: 13300 basis functions
|  (limited by GPU memory)
| -------------------------------------------------------------------
| Initialize GPUBox with 128 MW of memory


Basis set:       def2-msvp
Total atoms:     31
Total charge:    0
Total electrons: 126 (63-alpha, 63-beta)
Number electrons modeled by ECPs: 0
Total orbitals: 314 (Cartesian), 296 (spherical) 
Total AO shells: 152 (98 S-shells; 36 P-shells; 18 D-shells; 0 F-shells; 0 G-shells)
Spin multiplicity: 1
Nuclear repulsion energy (QM atoms): 1128.256677978738 a.u.


No optimization coordinates found in the configuration file
Determining the type of coordinates based on the number of individual fragments...
Analyzing structure...
Found 31 atoms, 32 bonds
Building HDLC residues...
Found 1 HDLC residues
done.
Optimization will be performed in DLC coordinates

Using neutral atomic charges and default spins and spin directions.
Number of unique atoms is: 4 
Atom #1 is unique. Calculating atomic density. 
Atom #2 is unique. Calculating atomic density. 
Atom #7 is unique. Calculating atomic density. 
Atom #20 is unique. Calculating atomic density. 
-------------------------------------------------------
0 additional frames found in coord.xyz
-------------------------------------------------------
***********************************************************************
**                                                                   **
**                              DL-FIND                              **
**                       Geometry Optimisation                       **
**               written by Johannes Kaestner, in 2006               **
**               Copyright:  STFC Daresbury Laboratory               **
**                           Revision:  406 $                        **
**                                                                   **
***********************************************************************
Residue member list:
    0 :     1    1    1    1    1    1    1    1    1    1
   10 :     1    1    1    1    1    1    1    1    1    1
   20 :     1    1    1    1    1    1    1    1    1    1
   30 :     1

Generating new HDLC for    1 residues

Located a new residue for HDLC
   Residue number is    1
   Number of atoms it contains    31
   Atoms:      1     2     3     4     5     6     7     8     9    10
   Atoms:     11    12    13    14    15    16    17    18    19    20
   Atoms:     21    22    23    24    25    26    27    28    29    30
   Atoms:     31
   Generating HDLC for residue    1
       Dot-product about     1 is   0.99846416
       System near planar - making improper
       Dot-product about     2 is   0.99999918
       System near planar - making improper
       Dot-product about     3 is   0.99996102
       System near planar - making improper
       Dot-product about     4 is   0.99972362
       System near planar - making improper
       Dot-product about     5 is   0.99998630
       System near planar - making improper
       Dot-product about     6 is   0.99999598
       System near planar - making improper
       Dot-product about    12 is   0.02601791
       Dot-product about    17 is   0.93034351
       Dot-product about    18 is   0.99997522
       System near planar - making improper
       Dot-product about    21 is   0.99969340
       System near planar - making improper
       Dot-product about    22 is   0.99956991
       System near planar - making improper
       Dot-product about    23 is   0.99996962
       System near planar - making improper
       Dot-product about    24 is   0.99994644
       System near planar - making improper
       Dot-product about    25 is   0.99999925
       System near planar - making improper
       Dot-product about    26 is   0.99999385
       System near planar - making improper

     The system has    87 degrees of freedom, and    87 non-zero eigenvalues

 call dlf_formstep_init...
 allocate hessian of size:           89
 allocate evals and evecs
 needhessian =  T

DL-FIND Report:
===============
Conical intersection algorithm: Lagrange-Newton
Lagrange-Newton threshold t1 ...................  1.000E-04
Lagrange-Newton threshold t2 ...................  1.000E+00
Lower electronic state .........................          1
Upper electronic state .........................          2
Optimisation algorithm: Lagrange-Newton
Initial Hessian by diagonal one-point finite difference
Hessian update mechanism: BFGS
Maximum Number of Hessian updates before recalc.         50
Finite difference for Hessian calculation ......  3.000E-03
No eigenmodes are considered soft
Minimum step size for Hessian update ...........  1.000E-05
 
Step length: simple scaled
Maximum step length ............................  5.000E-01
Scaling step by ................................  1.000E+00
 
Coordinate system: Delocalised internal coordinates (DLC)
 
Number of atoms ................................         31
Number of input geometries .....................          2
Variables to be optimised ......................         89
Restart information is written every ...........         10 steps
This run has not been restarted.
Maximum number of steps ........................        100
Maximum number of energy evaluations ...........     100000
 
 in gcp call
 n=          31
 coors(1) =   -9.78680547864881      -0.832353844663350     
 -2.319390144551257E-002
 coors(2) =   -9.14225663149783       -1.15260933212273     
   2.43949510726216     
 elements:            7           6
 gcp_e =    1.00000000000000     
 echo:  F
 pbc:  F
 method =pbeh3c              
Using neutral atomic charges and default spins and spin directions.
Number of unique atoms is: 4 
Atom #1 is unique. Calculating atomic density. 
Atom #2 is unique. Calculating atomic density. 
Atom #7 is unique. Calculating atomic density. 
Atom #20 is unique. Calculating atomic density. 
DFTD Energy:    -0.0201211 hartree
gCP Energy:     0.0494601 hartree
| Total AOs: 314    Total MOs: 296
Setting up the DFT grid...
| time to set the grid = 0.11 s
DFT grid points: 357177 (11521 points/atom)

                      *** Start SCF Iterations ***

 Iter     DIIS Error       Energy change      Electrons        XC Energy           Energy        Time(s)
----------------------------------------------------------------------------------------------------------
Initial temperature is 0.250000
| Skip purify step
|    1     0.0000000000   +1128.2860169491     0.0000000000     0.0000000000    1128.2860169491     0.73  
|    2     1.5353768223   -1682.9234432608   125.9999972994   -81.4366398270    -554.6374263117     1.56  
|    3     1.5353768223      +0.0000000000   125.9999972994   -81.4366398270    -554.6374263117     1.14  
Factorization (dgetrf) failed -- Calling SolveSingular, dgetrf error code: 3
|    4     1.5353768223      +0.0000000000   125.9999972994   -81.4366398270    -554.6374263117     1.13  
Factorization (dgetrf) failed -- Calling SolveSingular, dgetrf error code: 4
|    5     1.5353768223      +0.0000000000   125.9999972994   -81.4366398270    -554.6374263117     1.14  
Factorization (dgetrf) failed -- Calling SolveSingular, dgetrf error code: 5
|    6     1.5353768223      -0.0000000000   125.9999972994   -81.4366398270    -554.6374263117     1.11  
Factorization (dgetrf) failed -- Calling SolveSingular, dgetrf error code: 6
|    7     1.5353768223      +0.0000000000   125.9999972994   -81.4366398270    -554.6374263117     1.22  
Factorization (dgetrf) failed -- Calling SolveSingular, dgetrf error code: 7
|    8     1.5353768223      +0.0000000000   125.9999972994   -81.4366398270    -554.6374263117     1.14  
Factorization (dgetrf) failed -- Calling SolveSingular, dgetrf error code: 8
|    9     1.5353768223      -0.0000000000   125.9999972994   -81.4366398270    -554.6374263117     1.55  
Factorization (dgetrf) failed -- Calling SolveSingular, dgetrf error code: 9
|   10     1.5353768223      +0.0000000000   125.9999972994   -81.4366398270    -554.6374263117     1.23  
Factorization (dgetrf) failed -- Calling SolveSingular, dgetrf error code: 10
|   11     1.5353768223      -0.0000000000   125.9999972994   -81.4366398270    -554.6374263117     1.15  
Factorization (dgetrf) failed -- Calling SolveSingular, dgetrf error code: 11
|   12     2.6307847273    +439.6631588451   126.0000350586   -68.6724422402    -114.9742674666     1.62  
|   13     1.8095445792    -201.8099744788   126.0000877189   -67.3995285287    -316.7842419454     1.58  
|   14     1.3346966849     -70.1213448012   125.9998620840   -69.0473407691    -386.9055867466     1.64  
|   15     1.1859032702    -105.9645508641   126.0001191952   -66.8615650607    -492.8701376107     1.60  
|   16     1.9871261017    +151.4181354383   126.0000145177   -69.0269845828    -341.4520021724     1.52  
|   17     0.3921912018    -408.3969637176   126.0000038336   -64.7665805672    -749.8489658900     1.58  
|   18     1.8351789229    +227.7384436425   125.9999990424   -65.8191544165    -522.1105222475     1.54  
|   19     0.8857299540    -171.9053007386   126.0000322979   -64.4650090148    -694.0158229861     1.50  
|   20     0.3386109653     -69.1927063191   126.0000140492   -63.7735591751    -763.2085293051     1.49  
|   21     0.1068390942      -8.0170025741   126.0000147843   -63.7461517408    -771.2255318792     1.45  
|   22     0.1615542469      +0.2317416824   126.0000141273   -63.8480928496    -770.9937901968     1.44  
|   23     0.0268100209      -0.7041454471   126.0000109384   -63.8222306186    -771.6979356439     1.44  
|   24     0.0162657172      -0.0183864918   126.0000132855   -63.7994285542    -771.7163221357     1.45  
|   25     0.0097377625      -0.0174266699   126.0000122496   -63.7925601255    -771.7337488055     1.57  
|   26     0.0031991203      -0.0026831358   126.0000129057   -63.7983099523    -771.7364319413     1.42  
|   27     0.0010760600      -0.0003723843   126.0000128869   -63.7944557967    -771.7368043256     1.34  
|   28     0.0005076084      -0.0000658529   126.0000129925   -63.7943135067    -771.7368701785     1.28  
|   29     0.0002552099      -0.0000161361   126.0000130189   -63.7943495109    -771.7368863146     1.25  
|   30     0.0001157462      -0.0000049886   126.0000130299   -63.7947732751    -771.7368913031     1.24  
|   31     0.0000320904      -0.0000006038   126.0000130284   -63.7946354196    -771.7368919070     1.21  
----------------------------------------------------------------------------------------------------------
FINAL ENERGY: -771.7368919070 a.u.
Fractional Occupation Entropy: 0.0000000000
Mermin Free Energy:            -771.7368919070
DISPERSION CONTRIBUTION TO ENERGY: -0.0201210843 a.u.
GCP BSSE CORRECTION: 0.0494600547 a.u.
HOMO-LUMO GAP: 1.069 eV
CENTER OF MASS: {-0.037325, -0.308775, 0.463452} ANGS
DIPOLE MOMENT: {-5.941715, 2.087694, -2.533931} (|D| = 6.788465) DEBYE
Writing out molden info

Running Mulliken population analysis...


  Restricted hh-TDA Parameters
--------------------------------------------
Number of occupied orbitals:            64
Number of virtual orbitals:            232
Number of molecular orbitals:          296
Number of basis functions:             314
Multiplicity of target state:      singlet

 Generating 2nd functional diffs
Reference energy:             -778.7858429785
Number of electrons:           128.0000132351
XC energy:                     -65.1075435868

      Davidson Diagonalization Parameters
-----------------------------------------------
Number of roots to find:                    4
Number of guess vectors:                   15
Maximum subspace size:                    300
Number of vectors to save:                  4
Collapse vectors per root:                  2
Number of CSFs:                          2080
Maximum Davidson iterations:              500
Residual convergence:                 1.0e-06
Orthogonality tolerance:              1.0e-12
Use incremental sigma vectors:             No

Davidson memory usage:  12.89 MB

Guess Vectors:
  64 &  64 : closed :    -0.465066
  64 &  63 :  open  :    -0.425044
  63 &  63 : closed :    -0.385022
  64 &  62 :  open  :    -0.367589
  64 &  61 :  open  :    -0.344397
  63 &  62 :  open  :    -0.327567
  63 &  61 :  open  :    -0.304374
  64 &  60 :  open  :    -0.274377
  64 &  59 :  open  :    -0.271167
  62 &  62 : closed :    -0.270112
  62 &  61 :  open  :    -0.246919
  63 &  60 :  open  :    -0.234355
  64 &  58 :  open  :    -0.231420
  63 &  59 :  open  :    -0.231144
  61 &  61 : closed :    -0.223727

  Root           Eigenvalue       Energy Change        Residual
-------------------------------------------------------------------
Iteration:    0   Subspace Size:   15
Root: 1:        -0.37002857        -0.37002857         0.03379081  
Root: 2:        -0.32927417        -0.32927417         0.03859258  
Root: 3:        -0.28708830        -0.28708830         0.03676233  
Root: 4:        -0.26513938        -0.26513938         0.04271694  

Iteration:    1   Subspace Size:   19
Root: 1:        -0.37188960        -0.00186103         0.00485020  
Root: 2:        -0.33182530        -0.00255112         0.00675100  
Root: 3:        -0.28984767        -0.00275937         0.00738985  
Root: 4:        -0.26869293        -0.00355354         0.00912904  

Iteration:    2   Subspace Size:   23
Root: 1:        -0.37193156        -0.00004196         0.00098789  
Root: 2:        -0.33190487        -0.00007957         0.00126679  
Root: 3:        -0.28997026        -0.00012259         0.00218711  
Root: 4:        -0.26887541        -0.00018248         0.00288517  

Iteration:    3   Subspace Size:   27
Root: 1:        -0.37193343        -0.00000187         0.00015537  
Root: 2:        -0.33190745        -0.00000258         0.00018617  
Root: 3:        -0.28998050        -0.00001024         0.00049142  
Root: 4:        -0.26889610        -0.00002070         0.00089961  

Iteration:    4   Subspace Size:   31
Root: 1:        -0.37193347        -0.00000004         0.00002198  
Root: 2:        -0.33190751        -0.00000005         0.00002673  
Root: 3:        -0.28998101        -0.00000051         0.00013633  
Root: 4:        -0.26889788        -0.00000178         0.00022603  

Iteration:    5   Subspace Size:   35
Root: 1:        -0.37193347        -0.00000000         0.00000323  
Root: 2:        -0.33190751        -0.00000000         0.00000450  
Root: 3:        -0.28998104        -0.00000003         0.00003578  
Root: 4:        -0.26889798        -0.00000010         0.00005836  

Iteration:    6   Subspace Size:   39
Root: 1:        -0.37193347        -0.00000000         0.00000047  Converged
Root: 2:        -0.33190751        -0.00000000         0.00000064  Converged
Root: 3:        -0.28998105        -0.00000000         0.00000748  
Root: 4:        -0.26889799        -0.00000001         0.00001288  

Iteration:    7   Subspace Size:   41
Root: 1:        -0.37193347        -0.00000000         0.00000040  Converged
Root: 2:        -0.33190751        -0.00000000         0.00000062  Converged
Root: 3:        -0.28998105        -0.00000000         0.00000125  
Root: 4:        -0.26889799        -0.00000000         0.00000256  

Iteration:    8   Subspace Size:   43
Root: 1:        -0.37193347        -0.00000000         0.00000039  Converged
Root: 2:        -0.33190751        -0.00000000         0.00000061  Converged
Root: 3:        -0.28998105        -0.00000000         0.00000022  Converged
Root: 4:        -0.26889799        -0.00000000         0.00000052  Converged

Davidson converged in 8 iterations
43 sigma vectors were formed

      Davidson Diagonalization Parameters
-----------------------------------------------
Number of roots to find:                    4
Number of guess vectors:                   15
Maximum subspace size:                    300
Number of vectors to save:                  4
Collapse vectors per root:                  2
Number of CSFs:                          2016
Maximum Davidson iterations:              500
Residual convergence:                 1.0e-06
Orthogonality tolerance:              1.0e-12
Use incremental sigma vectors:             No

Davidson memory usage:  12.58 MB

Guess Vectors:
  64 &  63 :  open  :    -0.425044
  64 &  62 :  open  :    -0.367589
  64 &  61 :  open  :    -0.344397
  63 &  62 :  open  :    -0.327567
  63 &  61 :  open  :    -0.304374
  64 &  60 :  open  :    -0.274377
  64 &  59 :  open  :    -0.271167
  62 &  61 :  open  :    -0.246919
  63 &  60 :  open  :    -0.234355
  64 &  58 :  open  :    -0.231420
  63 &  59 :  open  :    -0.231144
  64 &  57 :  open  :    -0.221808
  64 &  56 :  open  :    -0.219430
  64 &  55 :  open  :    -0.205184
  63 &  58 :  open  :    -0.191398

  Root           Eigenvalue       Energy Change        Residual
-------------------------------------------------------------------
Iteration:    0   Subspace Size:   15
Root: 1:        -0.35139519        -0.35139519         0.02250159  
Root: 2:        -0.28072017        -0.28072017         0.02200323  
Root: 3:        -0.26177356        -0.26177356         0.02374140  
Root: 4:        -0.24951864        -0.24951864         0.02604857  

Iteration:    1   Subspace Size:   19
Root: 1:        -0.35248780        -0.00109261         0.00291745  
Root: 2:        -0.28192657        -0.00120640         0.00541090  
Root: 3:        -0.26352240        -0.00174884         0.00486559  
Root: 4:        -0.25138465        -0.00186601         0.00785959  

Iteration:    2   Subspace Size:   23
Root: 1:        -0.35250969        -0.00002189         0.00045508  
Root: 2:        -0.28199670        -0.00007014         0.00099956  
Root: 3:        -0.26357166        -0.00004925         0.00104899  
Root: 4:        -0.25152853        -0.00014388         0.00164232  

Iteration:    3   Subspace Size:   27
Root: 1:        -0.35251013        -0.00000043         0.00005846  
Root: 2:        -0.28199922        -0.00000252         0.00015798  
Root: 3:        -0.26357436        -0.00000270         0.00015454  
Root: 4:        -0.25153521        -0.00000668         0.00029567  

Iteration:    4   Subspace Size:   31
Root: 1:        -0.35251013        -0.00000001         0.00000801  
Root: 2:        -0.28199928        -0.00000006         0.00003353  
Root: 3:        -0.26357441        -0.00000006         0.00003260  
Root: 4:        -0.25153542        -0.00000021         0.00005311  

Iteration:    5   Subspace Size:   35
Root: 1:        -0.35251013        -0.00000000         0.00000103  
Root: 2:        -0.28199929        -0.00000000         0.00000541  
Root: 3:        -0.26357442        -0.00000000         0.00000537  
Root: 4:        -0.25153543        -0.00000001         0.00000952  

Iteration:    6   Subspace Size:   39
Root: 1:        -0.35251013        -0.00000000         0.00000014  Converged
Root: 2:        -0.28199929        -0.00000000         0.00000077  Converged
Root: 3:        -0.26357442        -0.00000000         0.00000095  Converged
Root: 4:        -0.25153543        -0.00000000         0.00000160  

Iteration:    7   Subspace Size:   40
Root: 1:        -0.35251013        -0.00000000         0.00000014  Converged
Root: 2:        -0.28199929        -0.00000000         0.00000076  Converged
Root: 3:        -0.26357442        -0.00000000         0.00000094  Converged
Root: 4:        -0.25153543        -0.00000000         0.00000031  Converged

Davidson converged in 7 iterations
40 sigma vectors were formed

  Root   Mult.   Total Energy (a.u.)   Ex. Energy (a.u.)     Ex. Energy (eV)     Ex. Energy (nm)        Osc. (a.u.)  
-------------------------------------------------------------------------------------------------------------------
     1  singlet       -779.15777645
     2  triplet       -779.13835311          0.01942334          0.52853594       2345.80489562          0.00000000
     3  singlet       -779.11775049          0.04002597          1.08916176       1138.34533416          0.28771449
     4  singlet       -779.07582402          0.08195243          2.23003867        555.97341161          0.00123433
     5  triplet       -779.06784227          0.08993419          2.44723333        506.63015762          0.00000000
     6  singlet       -779.05474097          0.10303548          2.80373768        442.21048702          0.03624726
     7  triplet       -779.04941739          0.10835906          2.94859950        420.48511744          0.00000000
     8  triplet       -779.03737841          0.12039804          3.27619692        378.43946456          0.00000000

Singlet  1: Largest CI coefficients:
  64  &  64 : closed :   0.942805
  63  &  64 :  open  :   0.195013
  64  &  63 :  open  :   0.195013
  63  &  63 : closed :  -0.139292

Triplet  2: Largest CI coefficients:
  63  &  64 :  open  :  -0.701758
  64  &  63 :  open  :   0.701758

Singlet  3: Largest CI coefficients:
  63  &  64 :  open  :   0.655562
  64  &  63 :  open  :   0.655562
  64  &  64 : closed :  -0.287362
  63  &  63 : closed :  -0.139954

Singlet  4: Largest CI coefficients:
  63  &  63 : closed :   0.774291
  62  &  63 :  open  :   0.297106
  63  &  62 :  open  :   0.297106
  62  &  64 :  open  :   0.275692
  64  &  62 :  open  :   0.275692
  61  &  63 :  open  :   0.103539
  63  &  61 :  open  :   0.103539

Triplet  5: Largest CI coefficients:
  62  &  64 :  open  :   0.564059
  64  &  62 :  open  :  -0.564059
  62  &  63 :  open  :   0.408576
  63  &  62 :  open  :  -0.408576

Singlet  6: Largest CI coefficients:
  63  &  63 : closed :  -0.548950
  62  &  64 :  open  :   0.492622
  64  &  62 :  open  :   0.492622
  62  &  63 :  open  :   0.237571
  63  &  62 :  open  :   0.237571
  62  &  62 : closed :  -0.125684
  61  &  64 :  open  :   0.104724
  64  &  61 :  open  :   0.104724

Triplet  7: Largest CI coefficients:
  61  &  64 :  open  :   0.570459
  64  &  61 :  open  :  -0.570459
  62  &  63 :  open  :   0.338110
  63  &  62 :  open  :  -0.338110
  62  &  64 :  open  :  -0.220947
  64  &  62 :  open  :   0.220947

Triplet  8: Largest CI coefficients:
  62  &  63 :  open  :   0.420407
  63  &  62 :  open  :  -0.420407
  61  &  64 :  open  :  -0.401410
  64  &  61 :  open  :   0.401410
  62  &  64 :  open  :  -0.308205
  64  &  62 :  open  :   0.308205
  61  &  62 :  open  :   0.186536
  62  &  61 :  open  :  -0.186536
  61  &  63 :  open  :   0.164232
  63  &  61 :  open  :  -0.164232

Singlet state dipole moments:

  Root       Dx         Dy         Dz         |D|  (Debye)
------------------------------------------------------------
     1    -5.7774     2.1847    -1.3346     6.3193
     2    -4.6147     3.0640    -0.8813     5.6089
     3   -16.5280     1.3745    -1.5141    16.6540
     4   -13.0411     0.3024    -1.4593    13.1260

Triplet state dipole moments:

  Root       Dx         Dy         Dz         |D|  (Debye)
------------------------------------------------------------
     1   -12.2288     3.0252    -1.3697    12.6716
     2    -6.2529    -2.2449    -1.2518     6.7605
     3    -4.0250     1.5721     0.0788     4.3218
     4     0.9977    -1.1615    -0.4557     1.5975

Transition dipole moments between singlet states:

    Transition       Tx         Ty         Tz         |T| (a.u.)
------------------------------------------------------------------
     1 ->    2    -3.2795     0.0661    -0.1509     3.2836
     1 ->    3     0.1262    -0.0811    -0.0098     0.1503
     1 ->    4     0.7155    -0.1151     0.0503     0.7264
     2 ->    3    -1.4915    -0.0722    -0 in gcp call
 n=          31
 coors(1) =   -9.78680547864881      -0.832353844663350     
 -2.319390144551257E-002
 coors(2) =   -9.14225663149783       -1.15260933212273     
   2.43949510726216     
 elements:            7           6
 gcp_e =   0.000000000000000E+000
 echo:  F
 pbc:  F
 method =pbeh3c              
 in gcp call
 n=          31
 coors(1) =   -9.78680547864881      -0.832353844663350     
 -2.319390144551257E-002
 coors(2) =   -9.14225663149783       -1.15260933212273     
   2.43949510726216     
 elements:            7           6
 gcp_e =   0.000000000000000E+000
 echo:  F
 pbc:  F
 method =pbeh3c              
.1078     1.4971
     2 ->    4     1.7584    -0.2509     0.0947     1.7788
     3 ->    4     3.4833    -1.3575     0.0690     3.7391

Transition dipole moments between triplet states:

    Transition       Tx         Ty         Tz         |T| (a.u.)
------------------------------------------------------------------
     1 ->    2    -0.4241    -0.0057    -0.0198     0.4246
     1 ->    3     0.0058     0.2022     0.0666     0.2130
     1 ->    4     0.8272    -0.2289     0.0091     0.8583
     2 ->    3    -1.1760    -0.4758    -0.1546     1.2780
     2 ->    4    -2.1971     0.3228    -0.0027     2.2207
     3 ->    4     0.2536    -0.6221    -0.1995     0.7008

Magnetic transition dipole moments and rotational strengths:

 Transition      Lx         Ly         Lz       R(len)     R(vel) (a.u.)
------------------------------------------------------------------------
 1 ->    2    -0.3700     0.1269     0.0398    -1.2158     0.0946
 1 ->    3    -0.0123     0.2418     0.0803     0.0219    -0.0006
 1 ->    4     0.2524     0.3493     0.1715    -0.1490     0.0288

Electric transition quadrupole moments (Cartesian):

 Transition      Qxy        Qxz        Qyz        Qxx        Qyy        Qzz       norm (a.u.)
----------------------------------------------------------------------------------------------
 1 ->    2     0.6808     0.4289     0.0214    12.8324    -0.2284     0.0742    12.8599
 1 ->    3     0.0819     0.1553     0.0005     0.2767    -0.0090    -0.1238     0.3504
 1 ->    4    -0.3025     0.2670    -0.2182    -5.9780     0.4966    -0.2034     6.0195


Building Xtilde...

Building Z-vector RHS...

 Generating 2nd functional diffs
Solving CPSCF equations
Using DIIS solver

 Iter         Residual      
------  --------------------
    1      4.209527330287
    2      9.497169935700
    3      0.683043082410
    4      0.073861461957
    5      0.021543868478
    6      0.015511507285
    7      0.003734724810
    8      0.001951407389
    9      0.000926402860
   10      0.000400545355
   11      0.000099430012
   12      0.000052253941
   13      0.000035270768
   14      0.000010829826
   15      0.000004875204
   16      0.000002262347
   17      0.000000920970

CPSCF converged

Building X...

Computing grad Generating 2nd functional diffs
 Generating 2nd functional diffs
Building Xtilde...

Building Z-vector RHS...

 Generating 2nd functional diffs
Solving CPSCF equations
Using DIIS solver

 Iter         Residual      
------  --------------------
    1      2.932718764485
    2      5.573481651729
    3      0.901332050181
    4      0.082678872183
    5      0.032649721470
    6      0.011962499451
    7      0.005935447160
    8      0.001646301237
    9      0.000519371242
   10      0.000181568276
   11      0.000055365201
   12      0.000034486512
   13      0.000017515163
   14      0.000008053412
   15      0.000003400979
   16      0.000001245247
   17      0.000000479450

CPSCF converged

Building X...

Computing grad Generating 2nd functional diffs
 Generating 2nd functional diffs
Building Xtilde...

Building Z-vector RHS...

 Generating 2nd functional diffs
Solving CPSCF equations
Using DIIS solver

 Iter         Residual      
------  --------------------
    1      0.656407938750
    2      1.262190195999
    3      0.207192283053
    4      0.031835566942
    5      0.012619833033
    6      0.003831223636
    7      0.001589457406
    8      0.000698050369
    9      0.000278452362
   10      0.000094610539
   11      0.000041992541
   12      0.000012526757
   13      0.000007545526
   14      0.000004289647
   15      0.000001890964
   16      0.000000712837

CPSCF converged

Building X...

 Generating 2nd functional diffs
 Generating 2nd functional diffs
Lower state energy:      -779.1177504864
Upper state energy:      -779.0758240237
Energy difference:          0.0419264627
 Energy calculation finished, energy:  0.000000000E+00

Converting Cartesians to HDLC

Converting Cartesians to HDLC

Converting Cartesians to HDLC
 in dlf_makehessian...
Testing convergence  in cycle    1
  Max grad  4.1926E-02 Target: 1.0000E-04 converged?   no
  RMS grad  9.2478E-03 Target: 6.6667E-05 converged?   no
Finite-difference calculation for a diagonal Hessian
Delta :   3.00E-03

Converting HDLC to Cartesians
 in gcp call
 n=          31
 coors(1) =   -9.77232944872638      -0.834754765453561     
 -2.588273265678400E-002
 coors(2) =   -9.13448398553133       -1.15334096373886     
   2.44695727348741     
 elements:            7           6
 gcp_e =    1.00000000000000     
 echo:  F
 pbc:  F
 method =pbeh3c              
DFTD Energy:    -0.0201278 hartree
gCP Energy:     0.0494305 hartree
| Total AOs: 314    Total MOs: 296
Setting up the DFT grid...
| time to set the grid = 0.08 s
DFT grid points: 357177 (11521 points/atom)

                      *** Start SCF Iterations ***

 Iter     DIIS Error       Energy change      Electrons        XC Energy           Energy        Time(s)
----------------------------------------------------------------------------------------------------------
Initial temperature is 0.250000
| Skip purify step
|    1     0.0385837156    -778.8718173986   126.0023617919   -64.3850334579    -778.8718173986     1.43  
|    2     0.0921909059      +7.6285051781   126.0000175733   -63.7065743215    -771.2433122205     1.50  
|    3     0.0297078889      -0.4515890809   126.0000149598   -63.7123433191    -771.6949013015     1.39  
|    4     0.0263264619      -0.0205854349   126.0000155717   -63.7475000243    -771.7154867363     1.37  
|    5     0.0121847412      -0.0160284041   126.0000150896   -63.7688141514    -771.7315151404     1.47  
|    6     0.0041702971      -0.0059137665   126.0000150365   -63.7812944173    -771.7374289069     1.37  
|    7     0.0011721439      -0.0010499727   126.0000149696   -63.7903996022    -771.7384788797     1.29  
|    8     0.0004906707      -0.0000466561   126.0000149467   -63.7931308775    -771.7385255358     1.25  
|    9     0.0002177256      -0.0000115629   126.0000149481   -63.7933404428    -771.7385370986     1.42  
|   10     0.0001047335      -0.0000026888   126.0000149571   -63.7934632580    -771.7385397875     1.27  
|   11     0.0000306302      -0.0000007722   126.0000149507   -63.7936317927    -771.7385405596     1.19  
----------------------------------------------------------------------------------------------------------
FINAL ENERGY: -771.7385405596 a.u.
Fractional Occupation Entropy: 0.0000000000
Mermin Free Energy:            -771.7385405596
DISPERSION CONTRIBUTION TO ENERGY: -0.0201278002 a.u.
GCP BSSE CORRECTION: 0.0494304731 a.u.
HOMO-LUMO GAP: 1.046 eV
CENTER OF MASS: {-0.038306, -0.307696, 0.464415} ANGS
DIPOLE MOMENT: {-5.750250, 2.035707, -2.539986} (|D| = 6.607648) DEBYE
Writing out molden info

Running Mulliken population analysis...


  Restricted hh-TDA Parameters
--------------------------------------------
Number of occupied orbitals:            64
Number of virtual orbitals:            232
Number of molecular orbitals:          296
Number of basis functions:             314
Multiplicity of target state:      singlet

 Generating 2nd functional diffs
Reference energy:             -778.7869725279
Number of electrons:           128.0000151875
XC energy:                     -65.1065190954

      Davidson Diagonalization Parameters
-----------------------------------------------
Number of roots to find:                    4
Number of guess vectors:                   15
Maximum subspace size:                    300
Number of vectors to save:                  4
Collapse vectors per root:                  2
Number of CSFs:                          2080
Maximum Davidson iterations:              500
Residual convergence:                 1.0e-06
Orthogonality tolerance:              1.0e-12
Use incremental sigma vectors:             No

Davidson memory usage:  12.89 MB

Guess Vectors:
  64 &  64 : closed :    -0.464996
  64 &  63 :  open  :    -0.425751
  63 &  63 : closed :    -0.386506
  64 &  62 :  open  :    -0.367711
  64 &  61 :  open  :    -0.345002
  63 &  62 :  open  :    -0.328466
  63 &  61 :  open  :    -0.305756
  64 &  60 :  open  :    -0.273607
  64 &  59 :  open  :    -0.272776
  62 &  62 : closed :    -0.270426
  62 &  61 :  open  :    -0.247717
  63 &  60 :  open  :    -0.234361
  63 &  59 :  open  :    -0.233531
  64 &  58 :  open  :    -0.230198
  61 &  61 : closed :    -0.225007

  Root           Eigenvalue       Energy Change        Residual
-------------------------------------------------------------------
Iteration:    0   Subspace Size:   15
Root: 1:        -0.36991693        -0.36991693         0.03368248  
Root: 2:        -0.32925118        -0.32925118         0.03882081  
Root: 3:        -0.28786980        -0.28786980         0.03718832  
Root: 4:        -0.26608396        -0.26608396         0.04270787  

Iteration:    1   Subspace Size:   19
Root: 1:        -0.37177415        -0.00185722         0.00481113  
Root: 2:        -0.33183040        -0.00257923         0.00683686  
Root: 3:        -0.29068474        -0.00281494         0.00747304  
Root: 4:        -0.26962107        -0.00353712         0.00906634  

Iteration:    2   Subspace Size:   23
Root: 1:        -0.37181551        -0.00004136         0.00098155  
Root: 2:        -0.33191182        -0.00008142         0.00127959  
Root: 3:        -0.29080996        -0.00012522         0.00219320  
Root: 4:        -0.26979918        -0.00017811         0.00287394  

Iteration:    3   Subspace Size:   27
Root: 1:        -0.37181736        -0.00000185         0.00015698  
Root: 2:        -0.33191445        -0.00000263         0.00018723  
Root: 3:        -0.29082024        -0.00001028         0.00049332  
Root: 4:        -0.26981952        -0.00002034         0.00087182  

Iteration:    4   Subspace Size:   31
Root: 1:        -0.37181740        -0.00000004         0.00002216  
Root: 2:        -0.33191450        -0.00000005         0.00002666  
Root: 3:        -0.29082076        -0.00000052         0.00013557  
Root: 4:        -0.26982118        -0.00000166         0.00021678  

Iteration:    5   Subspace Size:   35
Root: 1:        -0.37181740        -0.00000000         0.00000327  
Root: 2:        -0.33191450        -0.00000000         0.00000450  
Root: 3:        -0.29082079        -0.00000003         0.00003547  
Root: 4:        -0.26982128        -0.00000009         0.00005476  

Iteration:    6   Subspace Size:   39
Root: 1:        -0.37181740        -0.00000000         0.00000048  Converged
Root: 2:        -0.33191450        -0.00000000         0.00000065  Converged
Root: 3:        -0.29082079        -0.00000000         0.00000752  
Root: 4:        -0.26982128        -0.00000001         0.00001211  

Iteration:    7   Subspace Size:   41
Root: 1:        -0.37181740        -0.00000000         0.00000040  Converged
Root: 2:        -0.33191450        -0.00000000         0.00000064  Converged
Root: 3:        -0.29082079        -0.00000000         0.00000126  
Root: 4:        -0.26982128        -0.00000000         0.00000242  

Iteration:    8   Subspace Size:   43
Root: 1:        -0.37181740        -0.00000000         0.00000039  Converged
Root: 2:        -0.33191450        -0.00000000         0.00000063  Converged
Root: 3:        -0.29082079        -0.00000000         0.00000022  Converged
Root: 4:        -0.26982128        -0.00000000         0.00000049  Converged

Davidson converged in 8 iterations
43 sigma vectors were formed

      Davidson Diagonalization Parameters
-----------------------------------------------
Number of roots to find:                    4
Number of guess vectors:                   15
Maximum subspace size:                    300
Number of vectors to save:                  4
Collapse vectors per root:                  2
Number of CSFs:                          2016
Maximum Davidson iterations:              500
Residual convergence:                 1.0e-06
Orthogonality tolerance:              1.0e-12
Use incremental sigma vectors:             No

Davidson memory usage:  12.58 MB

Guess Vectors:
  64 &  63 :  open  :    -0.425751
  64 &  62 :  open  :    -0.367711
  64 &  61 :  open  :    -0.345002
  63 &  62 :  open  :    -0.328466
  63 &  61 :  open  :    -0.305756
  64 &  60 :  open  :    -0.273607
  64 &  59 :  open  :    -0.272776
  62 &  61 :  open  :    -0.247717
  63 &  60 :  open  :    -0.234361
  63 &  59 :  open  :    -0.233531
  64 &  58 :  open  :    -0.230198
  64 &  57 :  open  :    -0.222383
  64 &  56 :  open  :    -0.219128
  64 &  55 :  open  :    -0.204953
  63 &  58 :  open  :    -0.190953

  Root           Eigenvalue       Energy Change        Residual
-------------------------------------------------------------------
Iteration:    0   Subspace Size:   15
Root: 1:        -0.35182174        -0.35182174         0.02247328  
Root: 2:        -0.28125371        -0.28125371         0.02195470  
Root: 3:        -0.26219647        -0.26219647         0.02381295  
Root: 4:        -0.24962961        -0.24962961         0.02620533  

Iteration:    1   Subspace Size:   19
Root: 1:        -0.35291376        -0.00109202         0.00292495  
Root: 2:        -0.28245534        -0.00120163         0.00538465  
Root: 3:        -0.26394952        -0.00175305         0.00489630  
Root: 4:        -0.25151011        -0.00188050         0.00792617  

Iteration:    2   Subspace Size:   23
Root: 1:        -0.35293581        -0.00002204         0.00045987  
Root: 2:        -0.28252471        -0.00006937         0.00099905  
Root: 3:        -0.26399952        -0.00004999         0.00105433  
Root: 4:        -0.25165514        -0.00014503         0.00163710  

Iteration:    3   Subspace Size:   27
Root: 1:        -0.35293625        -0.00000044         0.00005919  
Root: 2:        -0.28252723        -0.00000253         0.00015896  
Root: 3:        -0.26400223        -0.00000272         0.00015591  
Root: 4:        -0.25166178        -0.00000664         0.00029893  

Iteration:    4   Subspace Size:   31
Root: 1:        -0.35293625        -0.00000001         0.00000800  
Root: 2:        -0.28252729        -0.00000006         0.00003380  
Root: 3:        -0.26400229        -0.00000006         0.00003298  
Root: 4:        -0.25166200        -0.00000022         0.00005339  

Iteration:    5   Subspace Size:   35
Root: 1:        -0.35293625        -0.00000000         0.00000103  
Root: 2:        -0.28252730        -0.00000000         0.00000554  
Root: 3:        -0.26400229        -0.00000000         0.00000544  
Root: 4:        -0.25166200        -0.00000001         0.00000962  

Iteration:    6   Subspace Size:   39
Root: 1:        -0.35293625        -0.00000000         0.00000014  Converged
Root: 2:        -0.28252730        -0.00000000         0.00000078  Converged
Root: 3:        -0.26400229        -0.00000000         0.00000095  Converged
Root: 4:        -0.25166200        -0.00000000         0.00000161  

Iteration:    7   Subspace Size:   40
Root: 1:        -0.35293625         0.00000000         0.00000014  Converged
Root: 2:        -0.28252730        -0.00000000         0.00000076  Converged
Root: 3:        -0.26400229        -0.00000000         0.00000094  Converged
Root: 4:        -0.25166200        -0.00000000         0.00000031  Converged

Davidson converged in 7 iterations
40 sigma vectors were formed

  Root   Mult.   Total Energy (a.u.)   Ex. Energy (a.u.)     Ex. Energy (eV)     Ex. Energy (nm)        Osc. (a.u.)  
-------------------------------------------------------------------------------------------------------------------
     1  singlet       -779.15878993
     2  triplet       -779.13990878          0.01888115          0.51378207       2413.16752245          0.00000000
     3  singlet       -779.11888703          0.03990290          1.08581299       1141.85611974          0.28167873
     4  singlet       -779.07779332          0.08099661          2.20402952        562.53430089          0.00085832
     5  triplet       -779.06949982          0.08929011          2.42970700        510.28465958          0.00000000
     6  singlet       -779.05679381          0.10199612          2.77545518        446.71670981          0.03715106
     7  triplet       -779.05097482          0.10781511          2.93379790        422.60654976          0.00000000
     8  triplet       -779.03863453          0.12015540          3.26959416        379.20370179          0.00000000

Singlet  1: Largest CI coefficients:
  64  &  64 : closed :  -0.941836
  63  &  64 :  open  :  -0.195225
  64  &  63 :  open  :  -0.195225
  63  &  63 : closed :   0.145102

Triplet  2: Largest CI coefficients:
  63  &  64 :  open  :  -0.701745
  64  &  63 :  open  :   0.701745

Singlet  3: Largest CI coefficients:
  63  &  64 :  open  :  -0.654270
  64  &  63 :  open  :  -0.654270
  64  &  64 : closed :   0.289259
  63  &  63 : closed :   0.145299

Singlet  4: Largest CI coefficients:
  63  &  63 : closed :  -0.781270
  62  &  63 :  open  :  -0.290971
  63  &  62 :  open  :  -0.290971
  62  &  64 :  open  :  -0.268968
  64  &  62 :  open  :  -0.268968
  61  &  63 :  open  :  -0.105833
  63  &  61 :  open  :  -0.105833

Triplet  5: Largest CI coefficients:
  62  &  64 :  open  :   0.562270
  64  &  62 :  open  :  -0.562270
  62  &  63 :  open  :   0.410645
  63  &  62 :  open  :  -0.410645

Singlet  6: Largest CI coefficients:
  63  &  63 : closed :   0.541030
  62  &  64 :  open  :  -0.486278
  64  &  62 :  open  :  -0.486278
  62  &  63 :  open  :  -0.257098
  63  &  62 :  open  :  -0.257098
  62  &  62 : closed :   0.125730
  61  &  64 :  open  :  -0.107303
  64  &  61 :  open  :  -0.107303
  63  &  64 :  open  :   0.102726
  64  &  63 :  open  :   0.102726

Triplet  7: Largest CI coefficients:
  61  &  64 :  open  :   0.568426
  64  &  61 :  open  :  -0.568426
  62  &  63 :  open  :   0.335064
  63  &  62 :  open  :  -0.335064
  62  &  64 :  open  :  -0.230135
  64  &  62 :  open  :   0.230135

Triplet  8: Largest CI coefficients:
  62  &  63 :  open  :   0.416885
  63  &  62 :  open  :  -0.416885
  61  &  64 :  open  :  -0.403564
  64  &  61 :  open  :   0.403564
  62  &  64 :  open  :  -0.305369
  64  &  62 :  open  :   0.305369
  61  &  62 :  open  :   0.189273
  62  &  61 :  open  :  -0.189273
  61  &  63 :  open  :   0.169928
  63  &  61 :  open  :  -0.169928

Singlet state dipole moments:

  Root       Dx         Dy         Dz         |D|  (Debye)
------------------------------------------------------------
     1    -5.9316     2.1957    -1.3341     6.4641
     2    -4.3721     3.0608    -0.8775     5.4087
     3   -16.6547     1.4874    -1.5100    16.7890
     4   -13.2752     0.2570    -1.4695    13.3587

Triplet state dipole moments:

  Root       Dx         Dy         Dz         |D|  (Debye)
------------------------------------------------------------
     1   -12.1092     3.0120    -1.3650    12.5526
     2    -6.2759    -2.2309    -1.2507     6.7770
     3    -3.8830     1.6222     0.0880     4.2091
     4     1.1691    -1.1566    -0.4662     1.7094

Transition dipole moments between singlet states:

    Transition       Tx         Ty         Tz         |T| (a.u.)
------------------------------------------------------------------
     1 ->    2    -3.2501     0.0654    -0.1464     3.2540
     1 ->    3     0.0987    -0.0778    -0.0104     0.1261
     1 ->    4     0.7282    -0.1 in gcp call
 n=          31
 coors(1) =   -9.77232944872638      -0.834754765453561     
 -2.588273265678400E-002
 coors(2) =   -9.13448398553133       -1.15334096373886     
   2.44695727348741     
 elements:            7           6
 gcp_e =   0.000000000000000E+000
 echo:  F
 pbc:  F
 method =pbeh3c              
 in gcp call
 n=          31
 coors(1) =   -9.77232944872638      -0.834754765453561     
 -2.588273265678400E-002
 coors(2) =   -9.13448398553133       -1.15334096373886     
   2.44695727348741     
 elements:            7           6
 gcp_e =   0.000000000000000E+000
 echo:  F
 pbc:  F
 method =pbeh3c              
168     0.0490     0.7392
     2 ->    3    -1.5416    -0.0664    -0.1071     1.5467
     2 ->    4     1.7315    -0.2503     0.0923     1.7519
     3 ->    4     3.4714    -1.3559     0.0689     3.7274

Transition dipole moments between triplet states:

    Transition       Tx         Ty         Tz         |T| (a.u.)
------------------------------------------------------------------
     1 ->    2    -0.3971    -0.0102    -0.0195     0.3977
     1 ->    3    -0.0134     0.2026     0.0651     0.2132
     1 ->    4     0.8306    -0.2238     0.0109     0.8603
     2 ->    3    -1.1472    -0.4748    -0.1520     1.2508
     2 ->    4    -2.1504     0.3190    -0.0004     2.1739
     3 ->    4     0.2912    -0.6204    -0.1988     0.7136

Magnetic transition dipole moments and rotational strengths:

 Transition      Lx         Ly         Lz       R(len)     R(vel) (a.u.)
------------------------------------------------------------------------
 1 ->    2    -0.3718     0.1257     0.0450    -1.2099     0.0941
 1 ->    3    -0.0180     0.2359     0.0791     0.0209    -0.0003
 1 ->    4     0.2527     0.3471     0.1730    -0.1520     0.0287

Electric transition quadrupole moments (Cartesian):

 Transition      Qxy        Qxz        Qyz        Qxx        Qyy        Qzz       norm (a.u.)
----------------------------------------------------------------------------------------------
 1 ->    2     0.6742     0.4082     0.0146    12.7345    -0.2179     0.0694    12.7609
 1 ->    3     0.0974     0.1417     0.0050     0.4152    -0.0257    -0.1215     0.4662
 1 ->    4    -0.2989     0.2783    -0.2178    -5.9376     0.5013    -0.2038     5.9801


Building Xtilde...

Building Z-vector RHS...

 Generating 2nd functional diffs
Solving CPSCF equations
Using DIIS solver

 Iter         Residual      
------  --------------------
    1      4.217842387519
    2      9.466436937008
    3      0.681380802359
    4      0.073149143794
    5      0.021447701604
    6      0.015325306042
    7      0.003655646565
    8      0.001902125486
    9      0.000888039800
   10      0.000384478884
   11      0.000096671106
   12      0.000050396748
   13      0.000033695330
   14      0.000010449355
   15      0.000004622985
   16      0.000002150538
   17      0.000000846146

CPSCF converged

Building X...

Computing grad Generating 2nd functional diffs
 Generating 2nd functional diffs
Building Xtilde...

Building Z-vector RHS...

 Generating 2nd functional diffs
Solving CPSCF equations
Using DIIS solver

 Iter         Residual      
------  --------------------
    1      2.921854171832
    2      5.549761974706
    3      0.887134070342
    4      0.083432335768
    5      0.033016715101
    6      0.011970666867
    7      0.005874244365
    8      0.001598525551
    9      0.000514824305
   10      0.000177776162
   11      0.000055052501
   12      0.000033506399
   13      0.000016889586
   14      0.000007808918
   15      0.000003101849
   16      0.000001226046
   17      0.000000477560

CPSCF converged

Building X...

Computing grad Generating 2nd functional diffs
 Generating 2nd functional diffs
Building Xtilde...

Building Z-vector RHS...

 Generating 2nd functional diffs
Solving CPSCF equations
Using DIIS solver

 Iter         Residual      
------  --------------------
    1      0.669350461779
    2      1.267851154503
    3      0.213902813094
    4      0.032524778012
    5      0.012777687995
    6      0.003878136005
    7      0.001586441988
    8      0.000696261597
    9      0.000273465277
   10      0.000093436247
   11      0.000042115914
   12      0.000012434266
   13      0.000007406730
   14      0.000004056747
   15      0.000001753130
   16      0.000000685543

CPSCF converged

Building X...

 Generating 2nd functional diffs
 Generating 2nd functional diffs
Lower state energy:      -779.1188870287
Upper state energy:      -779.0777933196
Energy difference:          0.0410937091
 Energy calculation finished, energy:  0.000000000E+00

Converting Cartesians to HDLC

Converting Cartesians to HDLC

Converting Cartesians to HDLC
 in dlf_makehessian...
Finite-difference diagonal Hessian: 2nd point
Energy difference to 1st point:          0.00E+00 H
Abs. Gradient difference to 1st point:   1.13E-02
Testing convergence  in cycle    1
  Max grad  4.1094E-02 Target: 1.0000E-04 converged?   no
  RMS grad  8.4136E-03 Target: 6.6667E-05 converged?   no

Converting HDLC to Cartesians
 in gcp call
 n=          31
 coors(1) =   -9.79926038292997      -0.976072758136865     
 -1.540209579823535E-003
 coors(2) =   -9.00148162733267       -1.16937416128971     
   2.45805235168299     
 elements:            7           6
 gcp_e =    1.00000000000000     
 echo:  F
 pbc:  F
 method =pbeh3c              
DFTD Energy:    -0.0200996 hartree
gCP Energy:     0.0495350 hartree
| Total AOs: 314    Total MOs: 296
Setting up the DFT grid...
| time to set the grid = 0.07 s
DFT grid points: 357220 (11523 points/atom)

                      *** Start SCF Iterations ***

 Iter     DIIS Error       Energy change      Electrons        XC Energy           Energy        Time(s)
----------------------------------------------------------------------------------------------------------
Initial temperature is 0.250000
| Skip purify step
|    1     0.0826457775    -778.6383859039   125.6490357054   -64.2562085274    -778.6383859039     1.41  
|    2     0.1433827906      +7.4875353423   126.0000147627   -63.7721705559    -771.1508505616     1.40  
|    3     0.0689996481      -0.3831565401   126.0000119587   -63.7226116224    -771.5340071018     1.47  
|    4     0.0230843771      -0.1650466774   126.0000114764   -63.7783166938    -771.6990537791     1.41  
|    5     0.0091882183      -0.0191409191   126.0000127365   -63.7927780542    -771.7181946983     1.37  
|    6     0.0029942596      -0.0026573676   126.0000124352   -63.7818259492    -771.7208520659     1.34  
|    7     0.0005277496      -0.0005104171   126.0000125580   -63.7866963496    -771.7213624830     1.29  
|    8     0.0006203491      -0.0000360943   126.0000125711   -63.7864914691    -771.7213985773     1.30  
|    9     0.0001229717      -0.0000125587   126.0000125934   -63.7866726333    -771.7214111359     1.46  
|   10     0.0000962331      -0.0000013376   126.0000125936   -63.7866991354    -771.7214124735     1.26  
|   11     0.0000161259      -0.0000003115   126.0000125978   -63.7866947324    -771.7214127850     1.27  
----------------------------------------------------------------------------------------------------------
FINAL ENERGY: -771.7214127850 a.u.
Fractional Occupation Entropy: 0.0000000000
Mermin Free Energy:            -771.7214127850
DISPERSION CONTRIBUTION TO ENERGY: -0.0200996395 a.u.
GCP BSSE CORRECTION: 0.0495349571 a.u.
HOMO-LUMO GAP: 0.776 eV
CENTER OF MASS: {-0.043294, -0.269633, 0.428335} ANGS
DIPOLE MOMENT: {-0.696285, 1.774547, -1.439917} (|D| = 2.388973) DEBYE
Writing out molden info

Running Mulliken population analysis...


  Restricted hh-TDA Parameters
--------------------------------------------
Number of occupied orbitals:            64
Number of virtual orbitals:            232
Number of molecular orbitals:          296
Number of basis functions:             314
Multiplicity of target state:      singlet

 Generating 2nd functional diffs
Reference energy:             -778.7686331859
Number of electrons:           128.0000127975
XC energy:                     -65.0994343660

      Davidson Diagonalization Parameters
-----------------------------------------------
Number of roots to find:                    4
Number of guess vectors:                   15
Maximum subspace size:                    300
Number of vectors to save:                  4
Collapse vectors per root:                  2
Number of CSFs:                          2080
Maximum Davidson iterations:              500
Residual convergence:                 1.0e-06
Orthogonality tolerance:              1.0e-12
Use incremental sigma vectors:             No

Davidson memory usage:  12.89 MB

Guess Vectors:
  64 &  64 : closed :    -0.432033
  64 &  63 :  open  :    -0.418370
  63 &  63 : closed :    -0.404707
  64 &  62 :  open  :    -0.353716
  64 &  61 :  open  :    -0.342279
  63 &  62 :  open  :    -0.340053
  63 &  61 :  open  :    -0.328617
  62 &  62 : closed :    -0.275398
  62 &  61 :  open  :    -0.263962
  64 &  59 :  open  :    -0.252630
  61 &  61 : closed :    -0.252526
  64 &  60 :  open  :    -0.251408
  63 &  59 :  open  :    -0.238967
  63 &  60 :  open  :    -0.237745
  64 &  58 :  open  :    -0.226243

  Root           Eigenvalue       Energy Change        Residual
-------------------------------------------------------------------
Iteration:    0   Subspace Size:   15
Root: 1:        -0.35178161        -0.35178161         0.02732314  
Root: 2:        -0.31274858        -0.31274858         0.04642288  
Root: 3:        -0.29726066        -0.29726066         0.01989205  
Root: 4:        -0.28951107        -0.28951107         0.04476350  

Iteration:    1   Subspace Size:   19
Root: 1:        -0.35320000        -0.00141839         0.00386958  
Root: 2:        -0.31676684        -0.00401826         0.00662177  
Root: 3:        -0.29818286        -0.00092220         0.00380118  
Root: 4:        -0.29282013        -0.00330906         0.00968916  

Iteration:    2   Subspace Size:   23
Root: 1:        -0.35323183        -0.00003183         0.00077220  
Root: 2:        -0.31684361        -0.00007677         0.00103800  
Root: 3:        -0.29821507        -0.00003221         0.00101377  
Root: 4:        -0.29297964        -0.00015951         0.00167163  

Iteration:    3   Subspace Size:   27
Root: 1:        -0.35323296        -0.00000113         0.00013763  
Root: 2:        -0.31684545        -0.00000184         0.00023165  
Root: 3:        -0.29821740        -0.00000233         0.00018275  
Root: 4:        -0.29298358        -0.00000394         0.00028060  

Iteration:    4   Subspace Size:   31
Root: 1:        -0.35323299        -0.00000003         0.00002171  
Root: 2:        -0.31684554        -0.00000010         0.00004922  
Root: 3:        -0.29821747        -0.00000007         0.00003438  
Root: 4:        -0.29298370        -0.00000012         0.00003967  

Iteration:    5   Subspace Size:   35
Root: 1:        -0.35323299        -0.00000000         0.00000330  
Root: 2:        -0.31684555        -0.00000000         0.00000757  
Root: 3:        -0.29821747        -0.00000000         0.00000740  
Root: 4:        -0.29298370        -0.00000000         0.00000683  

Iteration:    6   Subspace Size:   39
Root: 1:        -0.35323299        -0.00000000         0.00000058  Converged
Root: 2:        -0.31684555        -0.00000000         0.00000111  
Root: 3:        -0.29821747        -0.00000000         0.00000132  
Root: 4:        -0.29298370        -0.00000000         0.00000143  

Iteration:    7   Subspace Size:   42
Root: 1:        -0.35323299        -0.00000000         0.00000045  Converged
Root: 2:        -0.31684555        -0.00000000         0.00000020  Converged
Root: 3:        -0.29821747        -0.00000000         0.00000021  Converged
Root: 4:        -0.29298370        -0.00000000         0.00000025  Converged

Davidson converged in 7 iterations
42 sigma vectors were formed

      Davidson Diagonalization Parameters
-----------------------------------------------
Number of roots to find:                    4
Number of guess vectors:                   15
Maximum subspace size:                    300
Number of vectors to save:                  4
Collapse vectors per root:                  2
Number of CSFs:                          2016
Maximum Davidson iterations:              500
Residual convergence:                 1.0e-06
Orthogonality tolerance:              1.0e-12
Use incremental sigma vectors:             No

Davidson memory usage:  12.58 MB

Guess Vectors:
  64 &  63 :  open  :    -0.418370
  64 &  62 :  open  :    -0.353716
  64 &  61 :  open  :    -0.342279
  63 &  62 :  open  :    -0.340053
  63 &  61 :  open  :    -0.328617
  62 &  61 :  open  :    -0.263962
  64 &  59 :  open  :    -0.252630
  64 &  60 :  open  :    -0.251408
  63 &  59 :  open  :    -0.238967
  63 &  60 :  open  :    -0.237745
  64 &  58 :  open  :    -0.226243
  63 &  58 :  open  :    -0.212580
  64 &  56 :  open  :    -0.198773
  64 &  57 :  open  :    -0.195438
  64 &  55 :  open  :    -0.191391

  Root           Eigenvalue       Energy Change        Residual
-------------------------------------------------------------------
Iteration:    0   Subspace Size:   15
Root: 1:        -0.34887175        -0.34887175         0.02165964  
Root: 2:        -0.29807882        -0.29807882         0.01756944  
Root: 3:        -0.26671193        -0.26671193         0.02471891  
Root: 4:        -0.24645050        -0.24645050         0.02383852  

Iteration:    1   Subspace Size:   19
Root: 1:        -0.34986311        -0.00099136         0.00283534  
Root: 2:        -0.29882593        -0.00074712         0.00291014  
Root: 3:        -0.26816881        -0.00145688         0.00587147  
Root: 4:        -0.24818587        -0.00173537         0.00610560  

Iteration:    2   Subspace Size:   23
Root: 1:        -0.34988371        -0.00002060         0.00042753  
Root: 2:        -0.29884930        -0.00002337         0.00070822  
Root: 3:        -0.26825669        -0.00008788         0.00128514  
Root: 4:        -0.24827100        -0.00008513         0.00159893  

Iteration:    3   Subspace Size:   27
Root: 1:        -0.34988408        -0.00000036         0.00005165  
Root: 2:        -0.29885054        -0.00000124         0.00011967  
Root: 3:        -0.26826064        -0.00000395         0.00024552  
Root: 4:        -0.24827664        -0.00000564         0.00026106  

Iteration:    4   Subspace Size:   31
Root: 1:        -0.34988408        -0.00000000         0.00000754  
Root: 2:        -0.29885057        -0.00000003         0.00002645  
Root: 3:        -0.26826079        -0.00000015         0.00005486  
Root: 4:        -0.24827682        -0.00000018         0.00005602  

Iteration:    5   Subspace Size:   35
Root: 1:        -0.34988408        -0.00000000         0.00000091  Converged
Root: 2:        -0.29885057        -0.00000000         0.00000476  
Root: 3:        -0.26826080        -0.00000001         0.00001061  
Root: 4:        -0.24827683        -0.00000001         0.00000870  

Iteration:    6   Subspace Size:   38
Root: 1:        -0.34988408        -0.00000000         0.00000073  Converged
Root: 2:        -0.29885057        -0.00000000         0.00000063  Converged
Root: 3:        -0.26826080        -0.00000000         0.00000186  
Root: 4:        -0.24827683        -0.00000000         0.00000146  

Iteration:    7   Subspace Size:   40
Root: 1:        -0.34988408        -0.00000000         0.00000071  Converged
Root: 2:        -0.29885057        -0.00000000         0.00000053  Converged
Root: 3:        -0.26826080        -0.00000000         0.00000030  Converged
Root: 4:        -0.24827683        -0.00000000         0.00000027  Converged

Davidson converged in 7 iterations
40 sigma vectors were formed

  Root   Mult.   Total Energy (a.u.)   Ex. Energy (a.u.)     Ex. Energy (eV)     Ex. Energy (nm)        Osc. (a.u.)  
-------------------------------------------------------------------------------------------------------------------
     1  singlet       -779.12186618
     2  triplet       -779.11851727          0.00334891          0.09112843      13605.43747893          0.00000000
     3  singlet       -779.08547873          0.03638744          0.99015257       1252.17289515          0.09357603
     4  triplet       -779.06748375          0.05438242          1.47982072        837.83271092          0.00000000
     5  singlet       -779.06685066          0.05501552          1.49704817        828.19125813          0.00383620
     6  singlet       -779.06161689          0.06024929          1.63946623        756.24747934          0.03172924
     7  triplet       -779.03689398          0.08497219          2.31221063        536.21507986          0.00000000
     8  triplet       -779.01691002          0.10495616          2.85600193        434.11812671          0.00000000

Singlet  1: Largest CI coefficients:
  64  &  64 : closed :   0.610146
  63  &  64 :  open  :   0.535110
  64  &  63 :  open  :   0.535110
  63  &  63 : closed :  -0.164422

Triplet  2: Largest CI coefficients:
  63  &  64 :  open  :  -0.697419
  64  &  63 :  open  :   0.697419

Singlet  3: Largest CI coefficients:
  64  &  64 : closed :  -0.772580
  63  &  64 :  open  :   0.431482
  64  &  63 :  open  :   0.431482

Triplet  4: Largest CI coefficients:
  62  &  64 :  open  :  -0.598796
  64  &  62 :  open  :   0.598796
  61  &  64 :  open  :  -0.355159
  64  &  61 :  open  :   0.355159

Singlet  5: Largest CI coefficients:
  62  &  64 :  open  :   0.592049
  64  &  62 :  open  :   0.592049
  61  &  64 :  open  :   0.353673
  64  &  61 :  open  :   0.353673
  62  &  63 :  open  :  -0.102896
  63  &  62 :  open  :  -0.102896
  64  &  64 : closed :  -0.100030

Singlet  6: Largest CI coefficients:
  63  &  63 : closed :   0.937571
  61  &  64 :  open  :   0.126736
  64  &  61 :  open  :   0.126736
  61  &  61 : closed :  -0.124363
  63  &  64 :  open  :   0.108567
  64  &  63 :  open  :   0.108567
  61  &  62 :  open  :   0.101511
  62  &  61 :  open  :   0.101511

Triplet  7: Largest CI coefficients:
  61  &  64 :  open  :  -0.581265
  64  &  61 :  open  :   0.581265
  62  &  64 :  open  :   0.355191
  64  &  62 :  open  :  -0.355191
  62  &  63 :  open  :   0.116933
  63  &  62 :  open  :  -0.116933

Triplet  8: Largest CI coefficients:
  62  &  63 :  open  :   0.640467
  63  &  62 :  open  :  -0.640467
  61  &  63 :  open  :  -0.187885
  63  &  61 :  open  :   0.187885
  61  &  62 :  open  :  -0.170578
  62  &  61 :  open  :   0.170578
  61  &  64 :  open  :   0.125121
  64  &  61 :  open  :  -0.125121

Singlet state dipole moments:

  Root       Dx         Dy         Dz         |D|  (Debye)
------------------------------------------------------------
     1   -11.4166     2.4463    -1.0194    11.7202
     2   -25.9745     3.7385    -1.3311    26.2759
     3    -7.9799    -2.5802    -1.3858     8.5004
     4     3.7490     3.2122    -0.1409     4.9389

Triplet state dipole moments:

  Root       Dx         Dy         Dz         |D|  (Debye)
------------------------------------------------------------
     1   -10.8264     2.6249    -0.9670    11.1820
     2    -7.6375    -2.6378    -1.3765     8.1966
     3   -12.0658     2.8435    -0.1966    12.3979
     4     1.6107     1.6324     0.0441     2.2936

Transition dipole moments between singlet states:

    Transition       Tx         Ty         Tz         |T| (a.u.)
------------------------------------------------------------------
     1 ->    2     1.9614    -0.0755     0.0685     1.9640
     1 ->    3     0.3075    -0.1000    -0.0059     0.3234
     1 ->    4     0.8861     0.0550     0.0427     0.8888
     2 ->    3    -1.0567     0.2368    -0.0184     1.0830
     2 ->    4     1.5190     0.0249     0.0605     1.5204
     3 ->    4    -0.1949  in gcp call
 n=          31
 coors(1) =   -9.79926038292997      -0.976072758136865     
 -1.540209579823535E-003
 coors(2) =   -9.00148162733267       -1.16937416128971     
   2.45805235168299     
 elements:            7           6
 gcp_e =   0.000000000000000E+000
 echo:  F
 pbc:  F
 method =pbeh3c              
 in gcp call
 n=          31
 coors(1) =   -9.79926038292997      -0.976072758136865     
 -1.540209579823535E-003
 coors(2) =   -9.00148162733267       -1.16937416128971     
   2.45805235168299     
 elements:            7           6
 gcp_e =   0.000000000000000E+000
 echo:  F
 pbc:  F
 method =pbeh3c              
   -0.2362    -0.0445     0.3095

Transition dipole moments between triplet states:

    Transition       Tx         Ty         Tz         |T| (a.u.)
------------------------------------------------------------------
     1 ->    2     0.1138    -0.0841    -0.0149     0.1422
     1 ->    3    -1.4743     0.8541     0.0686     1.7052
     1 ->    4     0.5476    -0.3349    -0.0196     0.6422
     2 ->    3     0.2859    -0.4664    -0.0855     0.5537
     2 ->    4    -0.7151     0.1332    -0.0037     0.7274
     3 ->    4     2.3849    -0.1253     0.0839     2.3897

Magnetic transition dipole moments and rotational strengths:

 Transition      Lx         Ly         Lz       R(len)     R(vel) (a.u.)
------------------------------------------------------------------------
 1 ->    2     0.3013    -0.0293    -0.0098    -0.5924     0.0522
 1 ->    3     0.1529     0.4548     0.1838    -0.0004    -0.0076
 1 ->    4     0.2780     0.0518    -0.0680    -0.2463     0.0311

Electric transition quadrupole moments (Cartesian):

 Transition      Qxy        Qxz        Qyz        Qxx        Qyy        Qzz       norm (a.u.)
----------------------------------------------------------------------------------------------
 1 ->    2    -0.8071    -0.2627    -0.0293   -10.3937     0.6394    -0.2362    10.4506
 1 ->    3     0.0156     0.3043    -0.1003    -2.5054     0.3563    -0.1110     2.5532
 1 ->    4     0.0247    -0.1773     0.1681    -3.8789    -0.3543     0.0214     3.9028


Building Xtilde...

Building Z-vector RHS...

 Generating 2nd functional diffs
Solving CPSCF equations
Using DIIS solver

 Iter         Residual      
------  --------------------
    1      2.535412404077
    2      3.146983889845
    3      0.854877984985
    4      0.109907093526
    5      0.039616063465
    6      0.015003360444
    7      0.003666461008
    8      0.001247198274
    9      0.000482450011
   10      0.000195095002
   11      0.000087604864
   12      0.000039765218
   13      0.000023464843
   14      0.000008241061
   15      0.000004244161
   16      0.000001821571
   17      0.000000693072

CPSCF converged

Building X...

Computing grad Generating 2nd functional diffs
 Generating 2nd functional diffs
Building Xtilde...

Building Z-vector RHS...

 Generating 2nd functional diffs
Solving CPSCF equations
Using DIIS solver

 Iter         Residual      
------  --------------------
    1      3.436124088410
    2      5.150028364920
    3      0.409448453809
    4      0.072390084196
    5      0.019182548296
    6      0.009389026153
    7      0.003047706792
    8      0.001065369553
    9      0.000320620596
   10      0.000091887537
   11      0.000039409332
   12      0.000015050264
   13      0.000006554974
   14      0.000002651548
   15      0.000000780867

CPSCF converged

Building X...

Computing grad Generating 2nd functional diffs
 Generating 2nd functional diffs
Building Xtilde...

Building Z-vector RHS...

 Generating 2nd functional diffs
Solving CPSCF equations
Using DIIS solver

 Iter         Residual      
------  --------------------
    1      0.469223017285
    2      0.636828589369
    3      0.089252813203
    4      0.022887048704
    5      0.007211815507
    6      0.002712488313
    7      0.000709391449
    8      0.000222212310
    9      0.000041681736
   10      0.000022827100
   11      0.000007555744
   12      0.000003582079
   13      0.000001748733
   14      0.000000712597

CPSCF converged

Building X...

 Generating 2nd functional diffs
 Generating 2nd functional diffs
Lower state energy:      -779.0854787314
Upper state energy:      -779.0668506573
Energy difference:          0.0186280741
 Energy calculation finished, energy:  0.000000000E+00

Converting Cartesians to HDLC

Converting Cartesians to HDLC

Converting Cartesians to HDLC
 in dlf_makehessian...
Updating Hessian with the BFGS update, No     1
Testing convergence  in cycle    2
    Energy  0.0000E+00 Target: 1.0000E-05 converged?  yes
  Max step  1.1221E+01 Target: 4.0000E-04 converged?   no
  RMS step  1.2970E+00 Target: 2.6667E-04 converged?   no
  Max grad  2.0810E-01 Target: 1.0000E-04 converged?   no
  RMS grad  7.7738E-02 Target: 6.6667E-05 converged?   no

Converting HDLC to Cartesians
 in gcp call
 n=          31
 coors(1) =   -9.72552674203574       -1.04212059604411     
 -1.449460660047618E-002
 coors(2) =   -8.98354139076485       -1.22687924110027     
   2.48869712578110     
 elements:            7           6
 gcp_e =    1.00000000000000     
 echo:  F
 pbc:  F
 method =pbeh3c              
DFTD Energy:    -0.0201229 hartree
gCP Energy:     0.0496738 hartree
| Total AOs: 314    Total MOs: 296
Setting up the DFT grid...
| time to set the grid = 0.07 s
DFT grid points: 357204 (11522 points/atom)

                      *** Start SCF Iterations ***

 Iter     DIIS Error       Energy change      Electrons        XC Energy           Energy        Time(s)
----------------------------------------------------------------------------------------------------------
Initial temperature is 0.250000
| Skip purify step
|    1     0.0593619506    -778.7555517528   125.9304390981   -64.3598975765    -778.7555517528     1.46  
|    2     0.0651920179      +7.2490243812   125.9999723395   -63.6337844505    -771.5065273715     1.42  
|    3     0.0120867576      -0.2190096336   125.9999756740   -63.7152352353    -771.7255370052     1.43  
|    4     0.0078164466      -0.0080713161   125.9999751024   -63.7605771514    -771.7336083213     1.38  
|    5     0.0044075109      -0.0025838802   125.9999755078   -63.7711070671    -771.7361922015     1.34  
|    6     0.0008598190      -0.0007790900   125.9999754175   -63.7672613820    -771.7369712914     1.35  
|    7     0.0005859189      -0.0000568161   125.9999753096   -63.7698166304    -771.7370281075     1.33  
|    8     0.0003544483      -0.0000218929   125.9999753394   -63.7701935919    -771.7370500004     1.37  
|    9     0.0001189282      -0.0000066769   125.9999753076   -63.7696972628    -771.7370566773     1.54  
|   10     0.0000848797      -0.0000009070   125.9999752986   -63.7695559635    -771.7370575843     1.25  
|   11     0.0000232515      -0.0000001879   125.9999753009   -63.7696340568    -771.7370577721     1.29  
----------------------------------------------------------------------------------------------------------
FINAL ENERGY: -771.7370577721 a.u.
Fractional Occupation Entropy: 0.0000000000
Mermin Free Energy:            -771.7370577721
DISPERSION CONTRIBUTION TO ENERGY: -0.0201228814 a.u.
GCP BSSE CORRECTION: 0.0496737787 a.u.
HOMO-LUMO GAP: 0.537 eV
CENTER OF MASS: {-0.049332, -0.250601, 0.436367} ANGS
DIPOLE MOMENT: {-2.100681, 1.078628, -1.623757} (|D| = 2.865813) DEBYE
Writing out molden info

Running Mulliken population analysis...


  Restricted hh-TDA Parameters
--------------------------------------------
Number of occupied orbitals:            64
Number of virtual orbitals:            232
Number of molecular orbitals:          296
Number of basis functions:             314
Multiplicity of target state:      singlet

 Generating 2nd functional diffs
Reference energy:             -778.7787105076
Number of electrons:           127.9999749087
XC energy:                     -65.0820149658

      Davidson Diagonalization Parameters
-----------------------------------------------
Number of roots to find:                    4
Number of guess vectors:                   15
Maximum subspace size:                    300
Number of vectors to save:                  4
Collapse vectors per root:                  2
Number of CSFs:                          2080
Maximum Davidson iterations:              500
Residual convergence:                 1.0e-06
Orthogonality tolerance:              1.0e-12
Use incremental sigma vectors:             No

Davidson memory usage:  12.89 MB

Guess Vectors:
  64 &  64 : closed :    -0.431767
  64 &  63 :  open  :    -0.418428
  63 &  63 : closed :    -0.405090
  64 &  62 :  open  :    -0.368370
  63 &  62 :  open  :    -0.355032
  64 &  61 :  open  :    -0.348282
  63 &  61 :  open  :    -0.334943
  62 &  62 : closed :    -0.304973
  62 &  61 :  open  :    -0.284885
  61 &  61 : closed :    -0.264796
  64 &  59 :  open  :    -0.262252
  64 &  60 :  open  :    -0.260809
  63 &  59 :  open  :    -0.248913
  63 &  60 :  open  :    -0.247471
  64 &  56 :  open  :    -0.220326

  Root           Eigenvalue       Energy Change        Residual
-------------------------------------------------------------------
Iteration:    0   Subspace Size:   15
Root: 1:        -0.35095198        -0.35095198         0.02781319  
Root: 2:        -0.30426544        -0.30426544         0.04204457  
Root: 3:        -0.30360017        -0.30360017         0.02057332  
Root: 4:        -0.29541983        -0.29541983         0.04895246  

Iteration:    1   Subspace Size:   19
Root: 1:        -0.35245127        -0.00149929         0.00435172  
Root: 2:        -0.30767994        -0.00341450         0.00880337  
Root: 3:        -0.30455854        -0.00095838         0.00516191  
Root: 4:        -0.29960109        -0.00418126         0.00933903  

Iteration:    2   Subspace Size:   23
Root: 1:        -0.35249279        -0.00004152         0.00098898  
Root: 2:        -0.30781888        -0.00013893         0.00213881  
Root: 3:        -0.30461181        -0.00005327         0.00149736  
Root: 4:        -0.29976460        -0.00016351         0.00254816  

Iteration:    3   Subspace Size:   27
Root: 1:        -0.35249484        -0.00000205         0.00018418  
Root: 2:        -0.30782788        -0.00000901         0.00038542  
Root: 3:        -0.30461694        -0.00000513         0.00023449  
Root: 4:        -0.29977727        -0.00001267         0.00044572  

Iteration:    4   Subspace Size:   31
Root: 1:        -0.35249490        -0.00000006         0.00003006  
Root: 2:        -0.30782813        -0.00000024         0.00005833  
Root: 3:        -0.30461705        -0.00000011         0.00004657  
Root: 4:        -0.29977759        -0.00000032         0.00008525  

Iteration:    5   Subspace Size:   35
Root: 1:        -0.35249490        -0.00000000         0.00000429  
Root: 2:        -0.30782813        -0.00000001         0.00000992  
Root: 3:        -0.30461706        -0.00000000         0.00000991  
Root: 4:        -0.29977761        -0.00000001         0.00002031  

Iteration:    6   Subspace Size:   39
Root: 1:        -0.35249490        -0.00000000         0.00000062  Converged
Root: 2:        -0.30782813        -0.00000000         0.00000186  
Root: 3:        -0.30461706        -0.00000000         0.00000184  
Root: 4:        -0.29977761        -0.00000000         0.00000401  

Iteration:    7   Subspace Size:   42
Root: 1:        -0.35249490        -0.00000000         0.00000058  Converged
Root: 2:        -0.30782813        -0.00000000         0.00000038  Converged
Root: 3:        -0.30461706        -0.00000000         0.00000032  Converged
Root: 4:        -0.29977761        -0.00000000         0.00000083  Converged

Davidson converged in 7 iterations
42 sigma vectors were formed

      Davidson Diagonalization Parameters
-----------------------------------------------
Number of roots to find:                    4
Number of guess vectors:                   15
Maximum subspace size:                    300
Number of vectors to save:                  4
Collapse vectors per root:                  2
Number of CSFs:                          2016
Maximum Davidson iterations:              500
Residual convergence:                 1.0e-06
Orthogonality tolerance:              1.0e-12
Use incremental sigma vectors:             No

Davidson memory usage:  12.58 MB

Guess Vectors:
  64 &  63 :  open  :    -0.418428
  64 &  62 :  open  :    -0.368370
  63 &  62 :  open  :    -0.355032
  64 &  61 :  open  :    -0.348282
  63 &  61 :  open  :    -0.334943
  62 &  61 :  open  :    -0.284885
  64 &  59 :  open  :    -0.262252
  64 &  60 :  open  :    -0.260809
  63 &  59 :  open  :    -0.248913
  63 &  60 :  open  :    -0.247471
  64 &  56 :  open  :    -0.220326
  64 &  58 :  open  :    -0.217100
  63 &  56 :  open  :    -0.206987
  63 &  58 :  open  :    -0.203761
  64 &  57 :  open  :    -0.199654

  Root           Eigenvalue       Energy Change        Residual
-------------------------------------------------------------------
Iteration:    0   Subspace Size:   15
Root: 1:        -0.34632424        -0.34632424         0.02162742  
Root: 2:        -0.30410105        -0.30410105         0.01745616  
Root: 3:        -0.26564783        -0.26564783         0.02548960  
Root: 4:        -0.25819259        -0.25819259         0.02131366  

Iteration:    1   Subspace Size:   19
Root: 1:        -0.34737177        -0.00104753         0.00306266  
Root: 2:        -0.30485506        -0.00075401         0.00369283  
Root: 3:        -0.26772835        -0.00208051         0.00624875  
Root: 4:        -0.25924821        -0.00105561         0.00740768  

Iteration:    2   Subspace Size:   23
Root: 1:        -0.34739660        -0.00002483         0.00050429  
Root: 2:        -0.30489051        -0.00003545         0.00081333  
Root: 3:        -0.26781686        -0.00008851         0.00142771  
Root: 4:        -0.25936543        -0.00011722         0.00146303  

Iteration:    3   Subspace Size:   27
Root: 1:        -0.34739715        -0.00000055         0.00006633  
Root: 2:        -0.30489231        -0.00000180         0.00013805  
Root: 3:        -0.26782200        -0.00000513         0.00027923  
Root: 4:        -0.25937038        -0.00000495         0.00031664  

Iteration:    4   Subspace Size:   31
Root: 1:        -0.34739716        -0.00000001         0.00001078  
Root: 2:        -0.30489236        -0.00000005         0.00002701  
Root: 3:        -0.26782220        -0.00000021         0.00006288  
Root: 4:        -0.25937062        -0.00000024         0.00006182  

Iteration:    5   Subspace Size:   35
Root: 1:        -0.34739716        -0.00000000         0.00000160  
Root: 2:        -0.30489236        -0.00000000         0.00000432  
Root: 3:        -0.26782221        -0.00000001         0.00001424  
Root: 4:        -0.25937063        -0.00000001         0.00001252  

Iteration:    6   Subspace Size:   39
Root: 1:        -0.34739716        -0.00000000         0.00000020  Converged
Root: 2:        -0.30489236        -0.00000000         0.00000061  Converged
Root: 3:        -0.26782221        -0.00000000         0.00000225  
Root: 4:        -0.25937063        -0.00000000         0.00000247  

Iteration:    7   Subspace Size:   41
Root: 1:        -0.34739716        -0.00000000         0.00000017  Converged
Root: 2:        -0.30489236        -0.00000000         0.00000051  Converged
Root: 3:        -0.26782221        -0.00000000         0.00000038  Converged
Root: 4:        -0.25937063        -0.00000000         0.00000042  Converged

Davidson converged in 7 iterations
41 sigma vectors were formed

  Root   Mult.   Total Energy (a.u.)   Ex. Energy (a.u.)     Ex. Energy (eV)     Ex. Energy (nm)        Osc. (a.u.)  
-------------------------------------------------------------------------------------------------------------------
     1  singlet       -779.13120541
     2  triplet       -779.12610766          0.00509775          0.13871674       8937.94246306          0.00000000
     3  singlet       -779.08653864          0.04466677          1.21544450       1020.07306969          0.15152712
     4  triplet       -779.08360286          0.04760255          1.29533096        957.16248836          0.00000000
     5  singlet       -779.08332757          0.04787785          1.30282224        951.65876753          0.00036473
     6  singlet       -779.07848811          0.05271730          1.43451039        864.29642823          0.00135204
     7  triplet       -779.04653272          0.08467269          2.30406071        538.11177957          0.00000000
     8  triplet       -779.03808114          0.09312427          2.53403998        489.27491929          0.00000000

Singlet  1: Largest CI coefficients:
  64  &  64 : closed :   0.837743
  63  &  63 : closed :  -0.341514
  63  &  64 :  open  :   0.275154
  64  &  63 :  open  :   0.275154

Triplet  2: Largest CI coefficients:
  63  &  64 :  open  :   0.695870
  64  &  63 :  open  :  -0.695870

Singlet  3: Largest CI coefficients:
  63  &  64 :  open  :   0.620865
  64  &  63 :  open  :   0.620865
  63  &  63 : closed :   0.325199
  64  &  64 : closed :  -0.279670
  61  &  61 : closed :  -0.136489

Triplet  4: Largest CI coefficients:
  62  &  64 :  open  :  -0.633067
  64  &  62 :  open  :   0.633067
  62  &  63 :  open  :   0.274538
  63  &  62 :  open  :  -0.274538
  61  &  64 :  open  :  -0.128873
  64  &  61 :  open  :   0.128873

Singlet  5: Largest CI coefficients:
  62  &  64 :  open  :   0.619659
  64  &  62 :  open  :   0.619659
  62  &  63 :  open  :  -0.271029
  63  &  62 :  open  :  -0.271029
  63  &  63 : closed :  -0.195682
  61  &  64 :  open  :   0.105554
  64  &  61 :  open  :   0.105554
  64  &  64 : closed :  -0.103796

Singlet  6: Largest CI coefficients:
  63  &  63 : closed :   0.802816
  64  &  64 : closed :   0.440503
  61  &  64 :  open  :   0.159074
  64  &  61 :  open  :   0.159074
  63  &  64 :  open  :  -0.141183
  64  &  63 :  open  :  -0.141183
  61  &  61 : closed :  -0.119185
  62  &  64 :  open  :   0.105855
  64  &  62 :  open  :   0.105855

Triplet  7: Largest CI coefficients:
  61  &  64 :  open  :   0.592959
  64  &  61 :  open  :  -0.592959
  62  &  63 :  open  :  -0.247813
  63  &  62 :  open  :   0.247813
  62  &  64 :  open  :  -0.205440
  64  &  62 :  open  :   0.205440
  61  &  63 :  open  :   0.156713
  63  &  61 :  open  :  -0.156713

Triplet  8: Largest CI coefficients:
  62  &  63 :  open  :  -0.535704
  63  &  62 :  open  :   0.535704
  61  &  62 :  open  :   0.300401
  62  &  61 :  open  :  -0.300401
  61  &  64 :  open  :  -0.293892
  64  &  61 :  open  :   0.293892
  62  &  64 :  open  :  -0.164097
  64  &  62 :  open  :   0.164097

Singlet state dipole moments:

  Root       Dx         Dy         Dz         |D|  (Debye)
------------------------------------------------------------
     1   -10.1139     1.9974    -1.0836    10.3660
     2    -9.8113     3.2964    -0.8375    10.3840
     3    -7.6520    -2.3626    -1.3867     8.1276
     4   -12.8779     2.9487    -0.9201    13.2432

Triplet state dipole moments:

  Root       Dx         Dy         Dz         |D|  (Debye)
------------------------------------------------------------
     1   -10.4916     2.1324    -1.0645    10.7589
     2    -7.6050    -2.6075    -1.4153     8.1632
     3    -4.1305     2.1732    -0.0780     4.6680
     4     1.9871    -0.6706    -0.7121     2.2148

Transition dipole moments between singlet states:

    Transition       Tx         Ty         Tz         |T| (a.u.)
------------------------------------------------------------------
     1 ->    2     2.2538    -0.0647     0.0692   in gcp call
 n=          31
 coors(1) =   -9.72552674203574       -1.04212059604411     
 -1.449460660047618E-002
 coors(2) =   -8.98354139076485       -1.22687924110027     
   2.48869712578110     
 elements:            7           6
 gcp_e =   0.000000000000000E+000
 echo:  F
 pbc:  F
 method =pbeh3c              
 in gcp call
 n=          31
 coors(1) =   -9.72552674203574       -1.04212059604411     
 -1.449460660047618E-002
 coors(2) =   -8.98354139076485       -1.22687924110027     
   2.48869712578110     
 elements:            7           6
 gcp_e =   0.000000000000000E+000
 echo:  F
 pbc:  F
 method =pbeh3c              
   2.2558
     1 ->    3    -0.1024    -0.0303    -0.0040     0.1069
     1 ->    4    -0.1168     0.1574     0.0081     0.1961
     2 ->    3    -1.2308    -0.1291    -0.0662     1.2393
     2 ->    4     5.4196    -0.1885     0.1727     5.4257
     3 ->    4     0.2285    -0.4702    -0.0482     0.5250

Transition dipole moments between triplet states:

    Transition       Tx         Ty         Tz         |T| (a.u.)
------------------------------------------------------------------
     1 ->    2    -0.0245     0.0405     0.0062     0.0477
     1 ->    3    -0.9738     0.5956     0.0341     1.1420
     1 ->    4     0.4434    -0.3416    -0.0148     0.5599
     2 ->    3     0.2349     0.2343     0.0552     0.3363
     2 ->    4     1.0400    -0.1318     0.0048     1.0483
     3 ->    4     1.6838    -0.3093    -0.0303     1.7122

Magnetic transition dipole moments and rotational strengths:

 Transition      Lx         Ly         Lz       R(len)     R(vel) (a.u.)
------------------------------------------------------------------------
 1 ->    2     0.4585     0.0539     0.0038    -1.0301     0.1032
 1 ->    3     0.1561     0.4915     0.1766     0.0316    -0.0115
 1 ->    4     0.0573     0.1045    -0.0490    -0.0094     0.0028

Electric transition quadrupole moments (Cartesian):

 Transition      Qxy        Qxz        Qyz        Qxx        Qyy        Qzz       norm (a.u.)
----------------------------------------------------------------------------------------------
 1 ->    2    -0.7272    -0.2449     0.0729   -10.7380     0.2597    -0.1571    10.7699
 1 ->    3     0.2105     0.3537    -0.1418    -1.2864     0.2456    -0.0435     1.3807
 1 ->    4     0.4386    -0.0308     0.1415     1.6620    -0.6286     0.1387     1.8411


Building Xtilde...

Building Z-vector RHS...

 Generating 2nd functional diffs
Solving CPSCF equations
Using DIIS solver

 Iter         Residual      
------  --------------------
    1      3.479115599806
    2      7.088624156682
    3      0.605420323758
    4      0.068708725002
    5      0.019123255508
    6      0.009972229392
    7      0.004273230202
    8      0.001367776858
    9      0.000248349461
   10      0.000084691277
   11      0.000038670832
   12      0.000022274979
   13      0.000009650210
   14      0.000004803564
   15      0.000001359424
   16      0.000000754170

CPSCF converged

Building X...

Computing grad Generating 2nd functional diffs
 Generating 2nd functional diffs
Building Xtilde...

Building Z-vector RHS...

 Generating 2nd functional diffs
Solving CPSCF equations
Using DIIS solver

 Iter         Residual      
------  --------------------
    1      3.662839173465
    2      5.580765796706
    3      0.434449121780
    4      0.088462546884
    5      0.024600822260
    6      0.008240627603
    7      0.003848454667
    8      0.001128363772
    9      0.000318960001
   10      0.000102149228
   11      0.000041779359
   12      0.000015809294
   13      0.000007816136
   14      0.000002293988
   15      0.000000777763

CPSCF converged

Building X...

Computing grad Generating 2nd functional diffs
 Generating 2nd functional diffs
Building Xtilde...

Building Z-vector RHS...

 Generating 2nd functional diffs
Solving CPSCF equations
Using DIIS solver

 Iter         Residual      
------  --------------------
    1      0.528835604001
    2      0.963795761893
    3      0.134930921218
    4      0.023542491291
    5      0.009365525390
    6      0.002394457346
    7      0.000552956475
    8      0.000206119792
    9      0.000083731808
   10      0.000039542960
   11      0.000019026404
   12      0.000006670911
   13      0.000004297125
   14      0.000002307924
   15      0.000000715874

CPSCF converged

Building X...

 Generating 2nd functional diffs
 Generating 2nd functional diffs
Lower state energy:      -779.0865386384
Upper state energy:      -779.0833275651
Energy difference:          0.0032110733
 Energy calculation finished, energy:  0.000000000E+00

Converting Cartesians to HDLC

Converting Cartesians to HDLC

Converting Cartesians to HDLC
 in dlf_makehessian...
Updating Hessian with the BFGS update, No     2
Testing convergence  in cycle    3
    Energy  0.0000E+00 Target: 1.0000E-05 converged?  yes
  Max step  1.3049E+01 Target: 4.0000E-04 converged?   no
  RMS step  1.4278E+00 Target: 2.6667E-04 converged?   no
  Max grad  7.1919E-02 Target: 1.0000E-04 converged?   no
  RMS grad  2.3464E-02 Target: 6.6667E-05 converged?   no

Converting HDLC to Cartesians
 in gcp call
 n=          31
 coors(1) =   -9.58522941590549       -1.09717536351243     
 -2.199187208372769E-003
 coors(2) =   -8.86357776961152       -1.29163429697367     
   2.50768163656446     
 elements:            7           6
 gcp_e =    1.00000000000000     
 echo:  F
 pbc:  F
 method =pbeh3c              
DFTD Energy:    -0.0202201 hartree
gCP Energy:     0.0501985 hartree
| Total AOs: 314    Total MOs: 296
Setting up the DFT grid...
| time to set the grid = 0.07 s
DFT grid points: 357102 (11519 points/atom)

                      *** Start SCF Iterations ***

 Iter     DIIS Error       Energy change      Electrons        XC Energy           Energy        Time(s)
----------------------------------------------------------------------------------------------------------
Initial temperature is 0.250000
| Skip purify step
|    1     0.0328798823    -778.8611708754   125.9859555590   -64.3706233378    -778.8611708754     1.46  
|    2     0.0605077066      +7.3515426650   125.9999948379   -63.6740775585    -771.5096282105     1.45  
|    3     0.0186049235      -0.2108903309   125.9999971894   -63.7165755466    -771.7205185414     1.42  
|    4     0.0163256207      -0.0086800156   125.9999962314   -63.7627718139    -771.7291985570     1.56  
|    5     0.0028409270      -0.0118066080   125.9999967663   -63.7850572784    -771.7410051650     1.42  
|    6     0.0013575931      -0.0006273927   125.9999967836   -63.7815517078    -771.7416325576     1.36  
|    7     0.0004085649      -0.0000964051   125.9999968203   -63.7868215169    -771.7417289628     1.33  
|    8     0.0002896930      -0.0000180876   125.9999968066   -63.7867583693    -771.7417470504     1.33  
|    9     0.0000859386      -0.0000043452   125.9999968143   -63.7866460840    -771.7417513956     1.52  
|   10     0.0000225170      -0.0000008489   125.9999968159   -63.7865189665    -771.7417522445     1.25  
----------------------------------------------------------------------------------------------------------
FINAL ENERGY: -771.7417522445 a.u.
Fractional Occupation Entropy: 0.0000000000
Mermin Free Energy:            -771.7417522445
DISPERSION CONTRIBUTION TO ENERGY: -0.0202200952 a.u.
GCP BSSE CORRECTION: 0.0501985304 a.u.
HOMO-LUMO GAP: 0.603 eV
CENTER OF MASS: {-0.055390, -0.232821, 0.436852} ANGS
DIPOLE MOMENT: {-2.777394, 0.361440, -1.600447} (|D| = 3.225831) DEBYE
Writing out molden info

Running Mulliken population analysis...


  Restricted hh-TDA Parameters
--------------------------------------------
Number of occupied orbitals:            64
Number of virtual orbitals:            232
Number of molecular orbitals:          296
Number of basis functions:             314
Multiplicity of target state:      singlet

 Generating 2nd functional diffs
Reference energy:             -778.7786708412
Number of electrons:           127.9999967662
XC energy:                     -65.0992547819

      Davidson Diagonalization Parameters
-----------------------------------------------
Number of roots to find:                    4
Number of guess vectors:                   15
Maximum subspace size:                    300
Number of vectors to save:                  4
Collapse vectors per root:                  2
Number of CSFs:                          2080
Maximum Davidson iterations:              500
Residual convergence:                 1.0e-06
Orthogonality tolerance:              1.0e-12
Use incremental sigma vectors:             No

Davidson memory usage:  12.89 MB

Guess Vectors:
  64 &  64 : closed :    -0.445243
  64 &  63 :  open  :    -0.424582
  63 &  63 : closed :    -0.403921
  64 &  62 :  open  :    -0.385418
  63 &  62 :  open  :    -0.364757
  64 &  61 :  open  :    -0.358380
  63 &  61 :  open  :    -0.337719
  62 &  62 : closed :    -0.325593
  62 &  61 :  open  :    -0.298555
  64 &  60 :  open  :    -0.277434
  64 &  59 :  open  :    -0.274933
  61 &  61 : closed :    -0.271516
  63 &  60 :  open  :    -0.256773
  63 &  59 :  open  :    -0.254272
  64 &  56 :  open  :    -0.237869

  Root           Eigenvalue       Energy Change        Residual
-------------------------------------------------------------------
Iteration:    0   Subspace Size:   15
Root: 1:        -0.35743069        -0.35743069         0.02910361  
Root: 2:        -0.31184008        -0.31184008         0.02211542  
Root: 3:        -0.31051084        -0.31051084         0.04060815  
Root: 4:        -0.29529296        -0.29529296         0.05044633  

Iteration:    1   Subspace Size:   19
Root: 1:        -0.35906927        -0.00163858         0.00478032  
Root: 2:        -0.31380956        -0.00196948         0.00912849  
Root: 3:        -0.31275352        -0.00224267         0.00664014  
Root: 4:        -0.30005084        -0.00475788         0.00945753  

Iteration:    2   Subspace Size:   23
Root: 1:        -0.35911847        -0.00004920         0.00095574  
Root: 2:        -0.31395827        -0.00014871         0.00190658  
Root: 3:        -0.31283925        -0.00008573         0.00182955  
Root: 4:        -0.30023413        -0.00018329         0.00291628  

Iteration:    3   Subspace Size:   27
Root: 1:        -0.35912037        -0.00000190         0.00015940  
Root: 2:        -0.31396491        -0.00000664         0.00038580  
Root: 3:        -0.31284668        -0.00000743         0.00030596  
Root: 4:        -0.30025188        -0.00001775         0.00055413  

Iteration:    4   Subspace Size:   31
Root: 1:        -0.35912042        -0.00000005         0.00003086  
Root: 2:        -0.31396518        -0.00000026         0.00007300  
Root: 3:        -0.31284689        -0.00000021         0.00006179  
Root: 4:        -0.30025242        -0.00000054         0.00013323  

Iteration:    5   Subspace Size:   35
Root: 1:        -0.35912042        -0.00000000         0.00000475  
Root: 2:        -0.31396519        -0.00000001         0.00001480  
Root: 3:        -0.31284690        -0.00000001         0.00001300  
Root: 4:        -0.30025245        -0.00000003         0.00003295  

Iteration:    6   Subspace Size:   39
Root: 1:        -0.35912042        -0.00000000         0.00000071  Converged
Root: 2:        -0.31396519        -0.00000000         0.00000266  
Root: 3:        -0.31284690        -0.00000000         0.00000242  
Root: 4:        -0.30025245        -0.00000000         0.00000537  

Iteration:    7   Subspace Size:   42
Root: 1:        -0.35912042        -0.00000000         0.00000066  Converged
Root: 2:        -0.31396519        -0.00000000         0.00000044  Converged
Root: 3:        -0.31284690        -0.00000000         0.00000043  Converged
Root: 4:        -0.30025245        -0.00000000         0.00000102  

Iteration:    8   Subspace Size:   43
Root: 1:        -0.35912042        -0.00000000         0.00000066  Converged
Root: 2:        -0.31396519        -0.00000000         0.00000043  Converged
Root: 3:        -0.31284690        -0.00000000         0.00000043  Converged
Root: 4:        -0.30025245        -0.00000000         0.00000017  Converged

Davidson converged in 8 iterations
43 sigma vectors were formed

      Davidson Diagonalization Parameters
-----------------------------------------------
Number of roots to find:                    4
Number of guess vectors:                   15
Maximum subspace size:                    300
Number of vectors to save:                  4
Collapse vectors per root:                  2
Number of CSFs:                          2016
Maximum Davidson iterations:              500
Residual convergence:                 1.0e-06
Orthogonality tolerance:              1.0e-12
Use incremental sigma vectors:             No

Davidson memory usage:  12.58 MB

Guess Vectors:
  64 &  63 :  open  :    -0.424582
  64 &  62 :  open  :    -0.385418
  63 &  62 :  open  :    -0.364757
  64 &  61 :  open  :    -0.358380
  63 &  61 :  open  :    -0.337719
  62 &  61 :  open  :    -0.298555
  64 &  60 :  open  :    -0.277434
  64 &  59 :  open  :    -0.274933
  63 &  60 :  open  :    -0.256773
  63 &  59 :  open  :    -0.254272
  64 &  56 :  open  :    -0.237869
  64 &  57 :  open  :    -0.221702
  62 &  60 :  open  :    -0.217609
  63 &  56 :  open  :    -0.217207
  62 &  59 :  open  :    -0.215108

  Root           Eigenvalue       Energy Change        Residual
-------------------------------------------------------------------
Iteration:    0   Subspace Size:   15
Root: 1:        -0.34992560        -0.34992560         0.02160840  
Root: 2:        -0.31246430        -0.31246430         0.01783741  
Root: 3:        -0.27230111        -0.27230111         0.02485231  
Root: 4:        -0.26617561        -0.26617561         0.02280091  

Iteration:    1   Subspace Size:   19
Root: 1:        -0.35101238        -0.00108678         0.00328473  
Root: 2:        -0.31325034        -0.00078604         0.00428219  
Root: 3:        -0.27433679        -0.00203568         0.00643765  
Root: 4:        -0.26747981        -0.00130420         0.00820385  

Iteration:    2   Subspace Size:   23
Root: 1:        -0.35104071        -0.00002834         0.00051362  
Root: 2:        -0.31329587        -0.00004553         0.00087624  
Root: 3:        -0.27442512        -0.00008833         0.00144183  
Root: 4:        -0.26761283        -0.00013302         0.00161542  

Iteration:    3   Subspace Size:   27
Root: 1:        -0.35104131        -0.00000059         0.00006801  
Root: 2:        -0.31329770        -0.00000184         0.00011881  
Root: 3:        -0.27443019        -0.00000506         0.00030991  
Root: 4:        -0.26761884        -0.00000602         0.00034415  

Iteration:    4   Subspace Size:   31
Root: 1:        -0.35104131        -0.00000001         0.00001018  
Root: 2:        -0.31329773        -0.00000003         0.00002144  
Root: 3:        -0.27443044        -0.00000025         0.00006349  
Root: 4:        -0.26761912        -0.00000027         0.00005966  

Iteration:    5   Subspace Size:   35
Root: 1:        -0.35104131        -0.00000000         0.00000143  
Root: 2:        -0.31329774        -0.00000000         0.00000393  
Root: 3:        -0.27443045        -0.00000001         0.00001091  
Root: 4:        -0.26761912        -0.00000001         0.00001343  

Iteration:    6   Subspace Size:   39
Root: 1:        -0.35104131        -0.00000000         0.00000018  Converged
Root: 2:        -0.31329774        -0.00000000         0.00000063  Converged
Root: 3:        -0.27443045        -0.00000000         0.00000202  
Root: 4:        -0.26761912        -0.00000000         0.00000269  

Iteration:    7   Subspace Size:   41
Root: 1:        -0.35104131        -0.00000000         0.00000017  Converged
Root: 2:        -0.31329774        -0.00000000         0.00000040  Converged
Root: 3:        -0.27443045        -0.00000000         0.00000039  Converged
Root: 4:        -0.26761912        -0.00000000         0.00000046  Converged

Davidson converged in 7 iterations
41 sigma vectors were formed

  Root   Mult.   Total Energy (a.u.)   Ex. Energy (a.u.)     Ex. Energy (eV)     Ex. Energy (nm)        Osc. (a.u.)  
-------------------------------------------------------------------------------------------------------------------
     1  singlet       -779.13779126
     2  triplet       -779.12971216          0.00807911          0.21984362       5639.65508934          0.00000000
     3  singlet       -779.09263603          0.04515523          1.22873624       1009.03852979          0.15959418
     4  triplet       -779.09196858          0.04582269          1.24689850        994.34092649          0.00000000
     5  singlet       -779.09151774          0.04627352          1.25916641        984.65317994          0.01129925
     6  singlet       -779.07892329          0.05886797          1.60187871        773.99256207          0.01755752
     7  triplet       -779.05310129          0.08468997          2.30453100        538.00196499          0.00000000
     8  triplet       -779.04628996          0.09150130          2.48987657        497.95327996          0.00000000

Singlet  1: Largest CI coefficients:
  64  &  64 : closed :  -0.917996
  63  &  63 : closed :   0.346148

Triplet  2: Largest CI coefficients:
  63  &  64 :  open  :   0.695741
  64  &  63 :  open  :  -0.695741

Singlet  3: Largest CI coefficients:
  63  &  64 :  open  :   0.628938
  64  &  63 :  open  :   0.628938
  63  &  63 : closed :   0.297311
  61  &  61 : closed :  -0.148972
  62  &  63 :  open  :  -0.123292
  63  &  62 :  open  :  -0.123292
  61  &  64 :  open  :   0.119795
  64  &  61 :  open  :   0.119795
  62  &  64 :  open  :   0.107283
  64  &  62 :  open  :   0.107283

Triplet  4: Largest CI coefficients:
  62  &  64 :  open  :  -0.595611
  64  &  62 :  open  :   0.595611
  62  &  63 :  open  :   0.361650
  63  &  62 :  open  :  -0.361650

Singlet  5: Largest CI coefficients:
  62  &  64 :  open  :  -0.575025
  64  &  62 :  open  :  -0.575025
  62  &  63 :  open  :   0.342774
  63  &  62 :  open  :   0.342774
  63  &  63 : closed :   0.228982
  63  &  64 :  open  :   0.107196
  64  &  63 :  open  :   0.107196

Singlet  6: Largest CI coefficients:
  63  &  63 : closed :  -0.796831
  64  &  64 : closed :  -0.361477
  63  &  64 :  open  :   0.257422
  64  &  63 :  open  :   0.257422
  61  &  64 :  open  :  -0.148761
  64  &  61 :  open  :  -0.148761

Triplet  7: Largest CI coefficients:
  61  &  64 :  open  :   0.540630
  64  &  61 :  open  :  -0.540630
  62  &  63 :  open  :  -0.317985
  63  &  62 :  open  :   0.317985
  62  &  64 :  open  :  -0.241765
  64  &  62 :  open  :   0.241765
  61  &  63 :  open  :   0.145716
  63  &  61 :  open  :  -0.145716
  61  &  62 :  open  :   0.131719
  62  &  61 :  open  :  -0.131719

Triplet  8: Largest CI coefficients:
  62  &  63 :  open  :  -0.444728
  63  &  62 :  open  :   0.444728
  61  &  64 :  open  :  -0.390169
  64  &  61 :  open  :   0.390169
  61  &  62 :  open  :   0.298669
  62  &  61 :  open  :  -0.298669
  62  &  64 :  open  :  -0.208893
  64  &  62 :  open  :   0.208893

Singlet state dipole moments:

  Root       Dx         Dy         Dz         |D|  (Debye)
------------------------------------------------------------
     1    -9.0092     1.8117    -1.1006     9.2553
     2    -4.1064     2.5852    -0.8630     4.9285
     3    -6.3751    -1.9961    -1.3316     6.8117
     4   -18.8281     3.0968    -1.0893    19.1121

Triplet state dipole moments:

  Root       Dx         Dy         Dz         |D|  (Debye)
------------------------------------------------------------
     1    -9.9518     1.9267    -1.0843    10.1944
     2    -7.0786    -2.4778    -1.4075     7.6307
     3    -1.5293     1.7881    -0.2169     2.3629
     4     1.2662    -0.4642    -0.8299     1.5835

Transition dipole moments between singlet states:

    Transition       Tx         Ty         Tz         |T| (a.u.)
------------------------------------------------------------------
     1 ->    2    -2.3019     0.0161    -0.0485     2.3025
     1 ->    3    -0.605 in gcp call
 n=          31
 coors(1) =   -9.58522941590549       -1.09717536351243     
 -2.199187208372769E-003
 coors(2) =   -8.86357776961152       -1.29163429697367     
   2.50768163656446     
 elements:            7           6
 gcp_e =   0.000000000000000E+000
 echo:  F
 pbc:  F
 method =pbeh3c              
 in gcp call
 n=          31
 coors(1) =   -9.58522941590549       -1.09717536351243     
 -2.199187208372769E-003
 coors(2) =   -8.86357776961152       -1.29163429697367     
   2.50768163656446     
 elements:            7           6
 gcp_e =   0.000000000000000E+000
 echo:  F
 pbc:  F
 method =pbeh3c              
0     0.0139    -0.0077     0.6052
     1 ->    4    -0.6289     0.2277    -0.0016     0.6689
     2 ->    3     0.9777     0.5544     0.0884     1.1274
     2 ->    4    -3.8656     0.2313    -0.0842     3.8735
     3 ->    4    -0.2567    -0.2799    -0.0348     0.3814

Transition dipole moments between triplet states:

    Transition       Tx         Ty         Tz         |T| (a.u.)
------------------------------------------------------------------
     1 ->    2    -0.0274     0.0190     0.0053     0.0338
     1 ->    3    -0.8064     0.3984     0.0167     0.8997
     1 ->    4     0.3708    -0.3025    -0.0076     0.4786
     2 ->    3     0.5804     0.1802     0.0485     0.6097
     2 ->    4     1.1433    -0.1350    -0.0088     1.1513
     3 ->    4     1.2778    -0.4870    -0.1314     1.3737

Magnetic transition dipole moments and rotational strengths:

 Transition      Lx         Ly         Lz       R(len)     R(vel) (a.u.)
------------------------------------------------------------------------
 1 ->    2    -0.4908    -0.1594    -0.0502    -1.1296     0.1096
 1 ->    3     0.0896     0.4842     0.1796     0.0489    -0.0109
 1 ->    4    -0.0528     0.0682    -0.0894    -0.0489     0.0090

Electric transition quadrupole moments (Cartesian):

 Transition      Qxy        Qxz        Qyz        Qxx        Qyy        Qzz       norm (a.u.)
----------------------------------------------------------------------------------------------
 1 ->    2     0.5932     0.0981    -0.0777    10.4052    -0.0606     0.0912    10.4234
 1 ->    3     0.4809     0.3650    -0.1493     0.7667     0.1736     0.0064     1.0024
 1 ->    4     0.5435    -0.0102     0.0817     4.3349    -0.6285     0.1871     4.4186


Building Xtilde...

Building Z-vector RHS...

 Generating 2nd functional diffs
Solving CPSCF equations
Using DIIS solver

 Iter         Residual      
------  --------------------
    1      4.089724539179
    2      8.178186636316
    3      0.731010365061
    4      0.079145964137
    5      0.022604281843
    6      0.013880152884
    7      0.004646988537
    8      0.001325698594
    9      0.000391004633
   10      0.000176687702
   11      0.000074137102
   12      0.000036106671
   13      0.000014188739
   14      0.000005729808
   15      0.000002173242
   16      0.000001122379
   17      0.000000442816

CPSCF converged

Building X...

Computing grad Generating 2nd functional diffs
 Generating 2nd functional diffs
Building Xtilde...

Building Z-vector RHS...

 Generating 2nd functional diffs
Solving CPSCF equations
Using DIIS solver

 Iter         Residual      
------  --------------------
    1      3.824740240692
    2      6.004985943647
    3      0.587780480423
    4      0.099418766802
    5      0.022940156953
    6      0.009493549293
    7      0.004050993653
    8      0.001225989834
    9      0.000283205335
   10      0.000101071267
   11      0.000030823438
   12      0.000014622168
   13      0.000006911507
   14      0.000002323924
   15      0.000000759475

CPSCF converged

Building X...

Computing grad Generating 2nd functional diffs
 Generating 2nd functional diffs
Building Xtilde...

Building Z-vector RHS...

 Generating 2nd functional diffs
Solving CPSCF equations
Using DIIS solver

 Iter         Residual      
------  --------------------
    1      0.931100942741
    2      1.923306077809
    3      0.148331737587
    4      0.018949203886
    5      0.010977020341
    6      0.003186820679
    7      0.000830136504
    8      0.000311764487
    9      0.000148640953
   10      0.000063290037
   11      0.000024217272
   12      0.000007776575
   13      0.000003874461
   14      0.000002197098
   15      0.000000765921

CPSCF converged

Building X...

 Generating 2nd functional diffs
 Generating 2nd functional diffs
Lower state energy:      -779.0926360271
Upper state energy:      -779.0915177388
Energy difference:          0.0011182884
 Energy calculation finished, energy:  0.000000000E+00

Converting Cartesians to HDLC

Converting Cartesians to HDLC

Converting Cartesians to HDLC
 in dlf_makehessian...
Updating Hessian with the BFGS update, No     3
Testing convergence  in cycle    4
    Energy  0.0000E+00 Target: 1.0000E-05 converged?  yes
  Max step  1.7109E+00 Target: 4.0000E-04 converged?   no
  RMS step  2.0230E-01 Target: 2.6667E-04 converged?   no
  Max grad  2.3354E-02 Target: 1.0000E-04 converged?   no
  RMS grad  8.1138E-03 Target: 6.6667E-05 converged?   no

Converting HDLC to Cartesians
 in gcp call
 n=          31
 coors(1) =   -9.52308719054601       -1.10568754254561     
  2.694632244223076E-002
 coors(2) =   -8.76652854453345       -1.32290476227349     
   2.50435305637374     
 elements:            7           6
 gcp_e =    1.00000000000000     
 echo:  F
 pbc:  F
 method =pbeh3c              
DFTD Energy:    -0.0202770 hartree
gCP Energy:     0.0503971 hartree
| Total AOs: 314    Total MOs: 296
Setting up the DFT grid...
| time to set the grid = 0.07 s
DFT grid points: 357061 (11518 points/atom)

                      *** Start SCF Iterations ***

 Iter     DIIS Error       Energy change      Electrons        XC Energy           Energy        Time(s)
----------------------------------------------------------------------------------------------------------
Initial temperature is 0.250000
| Skip purify step
|    1     0.0298407412    -778.8875422895   126.0165662062   -64.3868968588    -778.8875422895     1.52  
|    2     0.0741572940      +7.4904216521   125.9999992297   -63.7005227478    -771.3971206374     1.42  
|    3     0.0236774079      -0.3251813582   125.9999989003   -63.7191955245    -771.7223019956     1.38  
|    4     0.0149812887      -0.0106217037   125.9999987538   -63.7632165811    -771.7329236993     1.35  
|    5     0.0043348000      -0.0112751338   125.9999989819   -63.7912353795    -771.7441988331     1.33  
|    6     0.0024962891      -0.0014168844   125.9999989749   -63.7910453929    -771.7456157175     1.34  
|    7     0.0004042498      -0.0001530111   125.9999990618   -63.7986282148    -771.7457687286     1.30  
|    8     0.0001332691      -0.0000171425   125.9999990651   -63.7991813241    -771.7457858711     1.30  
|    9     0.0000753913      -0.0000032341   125.9999990789   -63.7989455599    -771.7457891053     1.50  
|   10     0.0000277590      -0.0000009308   125.9999990857   -63.7988449551    -771.7457900360     1.30  
----------------------------------------------------------------------------------------------------------
FINAL ENERGY: -771.7457900360 a.u.
Fractional Occupation Entropy: 0.0000000000
Mermin Free Energy:            -771.7457900360
DISPERSION CONTRIBUTION TO ENERGY: -0.0202769920 a.u.
GCP BSSE CORRECTION: 0.0503970741 a.u.
HOMO-LUMO GAP: 0.688 eV
CENTER OF MASS: {-0.056633, -0.227809, 0.428400} ANGS
DIPOLE MOMENT: {-2.701635, 0.017080, -1.385370} (|D| = 3.036178) DEBYE
Writing out molden info

Running Mulliken population analysis...


  Restricted hh-TDA Parameters
--------------------------------------------
Number of occupied orbitals:            64
Number of virtual orbitals:            232
Number of molecular orbitals:          296
Number of basis functions:             314
Multiplicity of target state:      singlet

 Generating 2nd functional diffs
Reference energy:             -778.7814699227
Number of electrons:           127.9999990710
XC energy:                     -65.1118397370

      Davidson Diagonalization Parameters
-----------------------------------------------
Number of roots to find:                    4
Number of guess vectors:                   15
Maximum subspace size:                    300
Number of vectors to save:                  4
Collapse vectors per root:                  2
Number of CSFs:                          2080
Maximum Davidson iterations:              500
Residual convergence:                 1.0e-06
Orthogonality tolerance:              1.0e-12
Use incremental sigma vectors:             No

Davidson memory usage:  12.89 MB

Guess Vectors:
  64 &  64 : closed :    -0.451591
  64 &  63 :  open  :    -0.428774
  63 &  63 : closed :    -0.405957
  64 &  62 :  open  :    -0.388172
  63 &  62 :  open  :    -0.365355
  64 &  61 :  open  :    -0.360839
  63 &  61 :  open  :    -0.338022
  62 &  62 : closed :    -0.324753
  62 &  61 :  open  :    -0.297420
  64 &  60 :  open  :    -0.285336
  64 &  59 :  open  :    -0.276616
  61 &  61 : closed :    -0.270087
  63 &  60 :  open  :    -0.262518
  63 &  59 :  open  :    -0.253798
  64 &  56 :  open  :    -0.236276

  Root           Eigenvalue       Energy Change        Residual
-------------------------------------------------------------------
Iteration:    0   Subspace Size:   15
Root: 1:        -0.36362186        -0.36362186         0.02964432  
Root: 2:        -0.31399307        -0.31399307         0.02269788  
Root: 3:        -0.31207664        -0.31207664         0.04283930  
Root: 4:        -0.29902258        -0.29902258         0.04941626  

Iteration:    1   Subspace Size:   19
Root: 1:        -0.36530309        -0.00168123         0.00487860  
Root: 2:        -0.31597577        -0.00198270         0.00907338  
Root: 3:        -0.31485760        -0.00278097         0.00598073  
Root: 4:        -0.30351000        -0.00448742         0.01009857  

Iteration:    2   Subspace Size:   23
Root: 1:        -0.36535334        -0.00005025         0.00095282  
Root: 2:        -0.31612597        -0.00015020         0.00209479  
Root: 3:        -0.31492996        -0.00007236         0.00186903  
Root: 4:        -0.30370990        -0.00019989         0.00268080  

Iteration:    3   Subspace Size:   27
Root: 1:        -0.36535522        -0.00000189         0.00015110  
Root: 2:        -0.31613462        -0.00000865         0.00039620  
Root: 3:        -0.31493764        -0.00000768         0.00033473  
Root: 4:        -0.30372435        -0.00001445         0.00053403  

Iteration:    4   Subspace Size:   31
Root: 1:        -0.36535526        -0.00000004         0.00002881  
Root: 2:        -0.31613487        -0.00000025         0.00007848  
Root: 3:        -0.31493790        -0.00000026         0.00006671  
Root: 4:        -0.30372482        -0.00000047         0.00013780  

Iteration:    5   Subspace Size:   35
Root: 1:        -0.36535526        -0.00000000         0.00000450  
Root: 2:        -0.31613488        -0.00000001         0.00001878  
Root: 3:        -0.31493791        -0.00000001         0.00001318  
Root: 4:        -0.30372485        -0.00000003         0.00003185  

Iteration:    6   Subspace Size:   39
Root: 1:        -0.36535526        -0.00000000         0.00000065  Converged
Root: 2:        -0.31613488        -0.00000000         0.00000293  
Root: 3:        -0.31493791        -0.00000000         0.00000251  
Root: 4:        -0.30372485        -0.00000000         0.00000512  

Iteration:    7   Subspace Size:   42
Root: 1:        -0.36535526        -0.00000000         0.00000062  Converged
Root: 2:        -0.31613488        -0.00000000         0.00000050  Converged
Root: 3:        -0.31493791        -0.00000000         0.00000047  Converged
Root: 4:        -0.30372485        -0.00000000         0.00000094  Converged

Davidson converged in 7 iterations
42 sigma vectors were formed

      Davidson Diagonalization Parameters
-----------------------------------------------
Number of roots to find:                    4
Number of guess vectors:                   15
Maximum subspace size:                    300
Number of vectors to save:                  4
Collapse vectors per root:                  2
Number of CSFs:                          2016
Maximum Davidson iterations:              500
Residual convergence:                 1.0e-06
Orthogonality tolerance:              1.0e-12
Use incremental sigma vectors:             No

Davidson memory usage:  12.58 MB

Guess Vectors:
  64 &  63 :  open  :    -0.428774
  64 &  62 :  open  :    -0.388172
  63 &  62 :  open  :    -0.365355
  64 &  61 :  open  :    -0.360839
  63 &  61 :  open  :    -0.338022
  62 &  61 :  open  :    -0.297420
  64 &  60 :  open  :    -0.285336
  64 &  59 :  open  :    -0.276616
  63 &  60 :  open  :    -0.262518
  63 &  59 :  open  :    -0.253798
  64 &  56 :  open  :    -0.236276
  64 &  57 :  open  :    -0.227272
  62 &  60 :  open  :    -0.221917
  64 &  55 :  open  :    -0.217382
  63 &  56 :  open  :    -0.213459

  Root           Eigenvalue       Energy Change        Residual
-------------------------------------------------------------------
Iteration:    0   Subspace Size:   15
Root: 1:        -0.35414618        -0.35414618         0.02135756  
Root: 2:        -0.31494834        -0.31494834         0.01825056  
Root: 3:        -0.27272746        -0.27272746         0.02610770  
Root: 4:        -0.26286053        -0.26286053         0.02368107  

Iteration:    1   Subspace Size:   19
Root: 1:        -0.35521538        -0.00106921         0.00332155  
Root: 2:        -0.31575720        -0.00080886         0.00429874  
Root: 3:        -0.27488497        -0.00215751         0.00723348  
Root: 4:        -0.26423548        -0.00137494         0.00878621  

Iteration:    2   Subspace Size:   23
Root: 1:        -0.35524418        -0.00002880         0.00047929  
Root: 2:        -0.31580263        -0.00004543         0.00094186  
Root: 3:        -0.27500157        -0.00011660         0.00188956  
Root: 4:        -0.26439196        -0.00015648         0.00187089  

Iteration:    3   Subspace Size:   27
Root: 1:        -0.35524469        -0.00000051         0.00006057  
Root: 2:        -0.31580481        -0.00000218         0.00011805  
Root: 3:        -0.27501026        -0.00000869         0.00034244  
Root: 4:        -0.26439993        -0.00000797         0.00040532  

Iteration:    4   Subspace Size:   31
Root: 1:        -0.35524470        -0.00000001         0.00000939  
Root: 2:        -0.31580484        -0.00000003         0.00002204  
Root: 3:        -0.27501056        -0.00000030         0.00006645  
Root: 4:        -0.26440029        -0.00000036         0.00006777  

Iteration:    5   Subspace Size:   35
Root: 1:        -0.35524470        -0.00000000         0.00000132  
Root: 2:        -0.31580484        -0.00000000         0.00000344  
Root: 3:        -0.27501057        -0.00000001         0.00001199  
Root: 4:        -0.26440030        -0.00000001         0.00001343  

Iteration:    6   Subspace Size:   39
Root: 1:        -0.35524470        -0.00000000         0.00000017  Converged
Root: 2:        -0.31580484        -0.00000000         0.00000047  Converged
Root: 3:        -0.27501057        -0.00000000         0.00000255  
Root: 4:        -0.26440030        -0.00000000         0.00000224  

Iteration:    7   Subspace Size:   41
Root: 1:        -0.35524470        -0.00000000         0.00000015  Converged
Root: 2:        -0.31580484        -0.00000000         0.00000046  Converged
Root: 3:        -0.27501057        -0.00000000         0.00000046  Converged
Root: 4:        -0.26440030        -0.00000000         0.00000036  Converged

Davidson converged in 7 iterations
41 sigma vectors were formed

  Root   Mult.   Total Energy (a.u.)   Ex. Energy (a.u.)     Ex. Energy (eV)     Ex. Energy (nm)        Osc. (a.u.)  
-------------------------------------------------------------------------------------------------------------------
     1  singlet       -779.14682519
     2  triplet       -779.13671462          0.01011056          0.27512241       4506.51115305          0.00000000
     3  singlet       -779.09760481          0.04922038          1.33935446        925.70132981          0.20065104
     4  triplet       -779.09727476          0.04955042          1.34833541        919.53545167          0.00000000
     5  singlet       -779.09640783          0.05041735          1.37192574        903.72398944          0.01619739
     6  singlet       -779.08519478          0.06163041          1.67704853        739.30013503          0.00175423
     7  triplet       -779.05648050          0.09034469          2.45840374        504.32814939          0.00000000
     8  triplet       -779.04587022          0.10095496          2.74712388        451.32373356          0.00000000

Singlet  1: Largest CI coefficients:
  64  &  64 : closed :  -0.924365
  63  &  63 : closed :   0.320141

Triplet  2: Largest CI coefficients:
  63  &  64 :  open  :   0.697207
  64  &  63 :  open  :  -0.697207

Singlet  3: Largest CI coefficients:
  63  &  64 :  open  :   0.645405
  64  &  63 :  open  :   0.645405
  62  &  64 :  open  :  -0.204462
  64  &  62 :  open  :  -0.204462
  63  &  63 : closed :   0.157842
  61  &  61 : closed :  -0.121441

Triplet  4: Largest CI coefficients:
  62  &  64 :  open  :   0.611310
  64  &  62 :  open  :  -0.611310
  62  &  63 :  open  :  -0.328487
  63  &  62 :  open  :   0.328487

Singlet  5: Largest CI coefficients:
  62  &  64 :  open  :  -0.568615
  64  &  62 :  open  :  -0.568615
  62  &  63 :  open  :   0.333026
  63  &  62 :  open  :   0.333026
  63  &  64 :  open  :  -0.206761
  64  &  63 :  open  :  -0.206761
  61  &  64 :  open  :  -0.118868
  64  &  61 :  open  :  -0.118868

Singlet  6: Largest CI coefficients:
  63  &  63 : closed :  -0.871531
  64  &  64 : closed :  -0.341073
  61  &  64 :  open  :  -0.178095
  64  &  61 :  open  :  -0.178095
  61  &  61 : closed :   0.111309

Triplet  7: Largest CI coefficients:
  61  &  64 :  open  :  -0.571374
  64  &  61 :  open  :   0.571374
  62  &  63 :  open  :   0.289403
  63  &  62 :  open  :  -0.289403
  62  &  64 :  open  :   0.224405
  64  &  62 :  open  :  -0.224405
  61  &  63 :  open  :  -0.136110
  63  &  61 :  open  :   0.136110

Triplet  8: Largest CI coefficients:
  62  &  63 :  open  :  -0.481188
  63  &  62 :  open  :   0.481188
  61  &  64 :  open  :  -0.340631
  64  &  61 :  open  :   0.340631
  61  &  62 :  open  :   0.309142
  62  &  61 :  open  :  -0.309142
  62  &  64 :  open  :  -0.197832
  64  &  62 :  open  :   0.197832

Singlet state dipole moments:

  Root       Dx         Dy         Dz         |D|  (Debye)
------------------------------------------------------------
     1    -8.9526     1.8232    -1.0890     9.2010
     2    -8.2749     2.7753    -0.9698     8.7816
     3    -7.7756    -2.0989    -1.4197     8.1781
     4   -12.0459     2.9582    -0.9216    12.4380

Triplet state dipole moments:

  Root       Dx         Dy         Dz         |D|  (Debye)
------------------------------------------------------------
     1    -9.5738     1.9712    -1.0542     9.8313
     2    -6.8313    -2.4748    -1.4127     7.4018
     3    -2.9548     2.3196    -0.1984     3.7618
     4     1.6250    -0.5979    -1.0332     2.0163

Transition dipole moments between singlet states:

    Transition       Tx         Ty         Tz         |T| (a.u.)
------------------------------------------------------------------
     1 ->    2    -2.4717     0.0726    -0.0216     2.4728
     1 ->    3     0.6940    -0.0115     0.0080     0.6942
     1 ->    4    -0.0699     0.1944     0.0023     0.2066
     2 ->    3     0.6066    -0.5687    -0.0255     0.8319
     2 ->    4    -4.5278     0.0385    -0.0630     in gcp call
 n=          31
 coors(1) =   -9.52308719054601       -1.10568754254561     
  2.694632244223076E-002
 coors(2) =   -8.76652854453345       -1.32290476227349     
   2.50435305637374     
 elements:            7           6
 gcp_e =   0.000000000000000E+000
 echo:  F
 pbc:  F
 method =pbeh3c              
 in gcp call
 n=          31
 coors(1) =   -9.52308719054601       -1.10568754254561     
  2.694632244223076E-002
 coors(2) =   -8.76652854453345       -1.32290476227349     
   2.50435305637374     
 elements:            7           6
 gcp_e =   0.000000000000000E+000
 echo:  F
 pbc:  F
 method =pbeh3c              
 4.5284
     3 ->    4     1.5319    -0.2110     0.0048     1.5464

Transition dipole moments between triplet states:

    Transition       Tx         Ty         Tz         |T| (a.u.)
------------------------------------------------------------------
     1 ->    2     0.0315    -0.0081    -0.0089     0.0337
     1 ->    3     0.8333    -0.3859    -0.0136     0.9184
     1 ->    4     0.3698    -0.2602    -0.0014     0.4521
     2 ->    3     0.4515     0.2398     0.0542     0.5141
     2 ->    4    -1.2716     0.1459     0.0221     1.2801
     3 ->    4    -1.3303     0.4375     0.1309     1.4065

Magnetic transition dipole moments and rotational strengths:

 Transition      Lx         Ly         Lz       R(len)     R(vel) (a.u.)
------------------------------------------------------------------------
 1 ->    2    -0.3772     0.1086    -0.0010    -0.9402     0.1067
 1 ->    3     0.3100     0.4670     0.2170    -0.2115     0.0097
 1 ->    4     0.0637     0.0319    -0.1067    -0.0015     0.0009

Electric transition quadrupole moments (Cartesian):

 Transition      Qxy        Qxz        Qyz        Qxx        Qyy        Qzz       norm (a.u.)
----------------------------------------------------------------------------------------------
 1 ->    2     0.7949     0.1623    -0.1347    10.4615    -0.1373     0.1202    10.4953
 1 ->    3     0.1508     0.2432    -0.0795    -4.5884     0.1903    -0.0634     4.6024
 1 ->    4     0.2341    -0.0364     0.0670     2.1045    -0.5911     0.1544     2.2052


Building Xtilde...

Building Z-vector RHS...

 Generating 2nd functional diffs
Solving CPSCF equations
Using DIIS solver

 Iter         Residual      
------  --------------------
    1      3.547842717428
    2      7.117123739102
    3      0.628784099971
    4      0.069634656129
    5      0.018494805798
    6      0.009923565754
    7      0.004110080390
    8      0.001383646925
    9      0.000229703469
   10      0.000076808625
   11      0.000030610193
   12      0.000018625240
   13      0.000007901455
   14      0.000003966699
   15      0.000001282284
   16      0.000000799052

CPSCF converged

Building X...

Computing grad Generating 2nd functional diffs
 Generating 2nd functional diffs
Building Xtilde...

Building Z-vector RHS...

 Generating 2nd functional diffs
Solving CPSCF equations
Using DIIS solver

 Iter         Residual      
------  --------------------
    1      3.703724583090
    2      5.764953758479
    3      0.542832971334
    4      0.098969887584
    5      0.023294702996
    6      0.008102511347
    7      0.003706341569
    8      0.001174807272
    9      0.000319902253
   10      0.000151022896
   11      0.000057101993
   12      0.000023808632
   13      0.000009736058
   14      0.000002839493
   15      0.000000923589

CPSCF converged

Building X...

Computing grad Generating 2nd functional diffs
 Generating 2nd functional diffs
Building Xtilde...

Building Z-vector RHS...

 Generating 2nd functional diffs
Solving CPSCF equations
Using DIIS solver

 Iter         Residual      
------  --------------------
    1      0.916818229429
    2      1.700096980821
    3      0.217560728286
    4      0.022619516140
    5      0.004915125640
    6      0.002838141439
    7      0.000900831749
    8      0.000258420686
    9      0.000059106973
   10      0.000036508712
   11      0.000011210782
   12      0.000004896525
   13      0.000001878086
   14      0.000001011539
   15      0.000000401405

CPSCF converged

Building X...

 Generating 2nd functional diffs
 Generating 2nd functional diffs
Lower state energy:      -779.0976048073
Upper state energy:      -779.0964078344
Energy difference:          0.0011969728
 Energy calculation finished, energy:  0.000000000E+00

Converting Cartesians to HDLC

Converting Cartesians to HDLC

Converting Cartesians to HDLC
 in dlf_makehessian...
Updating Hessian with the BFGS update, No     4
Testing convergence  in cycle    5
    Energy  0.0000E+00 Target: 1.0000E-05 converged?  yes
  Max step  6.0677E-01 Target: 4.0000E-04 converged?   no
  RMS step  8.6186E-02 Target: 2.6667E-04 converged?   no
  Max grad  1.7914E-02 Target: 1.0000E-04 converged?   no
  RMS grad  5.0924E-03 Target: 6.6667E-05 converged?   no

Converting HDLC to Cartesians
 in gcp call
 n=          31
 coors(1) =   -9.40223453671939       -1.11858402575346     
  0.105012498715285     
 coors(2) =   -8.52475333125390       -1.36658877088245     
   2.47958608041190     
 elements:            7           6
 gcp_e =    1.00000000000000     
 echo:  F
 pbc:  F
 method =pbeh3c              
DFTD Energy:    -0.0203742 hartree
gCP Energy:     0.0508204 hartree
| Total AOs: 314    Total MOs: 296
Setting up the DFT grid...
| time to set the grid = 0.07 s
DFT grid points: 356877 (11512 points/atom)

                      *** Start SCF Iterations ***

 Iter     DIIS Error       Energy change      Electrons        XC Energy           Energy        Time(s)
----------------------------------------------------------------------------------------------------------
Initial temperature is 0.250000
| Skip purify step
|    1     0.0684533094    -778.8916644707   125.9675370489   -64.4043551462    -778.8916644707     1.44  
|    2     0.0904449528      +7.4968385166   125.9999759989   -63.7185667276    -771.3948259541     1.41  
|    3     0.0304616635      -0.2956804286   125.9999725633   -63.7701090373    -771.6905063827     1.38  
|    4     0.0191882146      -0.0344139322   125.9999743865   -63.8203069408    -771.7249203150     1.35  
|    5     0.0036826467      -0.0103772811   125.9999742927   -63.8340118705    -771.7352975960     1.33  
|    6     0.0013564677      -0.0005808417   125.9999743214   -63.8251821869    -771.7358784377     1.37  
|    7     0.0006230705      -0.0000955867   125.9999743350   -63.8283922163    -771.7359740245     1.28  
|    8     0.0002897923      -0.0000138403   125.9999743484   -63.8295618690    -771.7359878647     1.23  
|    9     0.0000832742      -0.0000037876   125.9999743511   -63.8290555117    -771.7359916524     1.49  
|   10     0.0000326192      -0.0000004859   125.9999743560   -63.8289814675    -771.7359921383     1.24  
----------------------------------------------------------------------------------------------------------
FINAL ENERGY: -771.7359921383 a.u.
Fractional Occupation Entropy: 0.0000000000
Mermin Free Energy:            -771.7359921383
DISPERSION CONTRIBUTION TO ENERGY: -0.0203742113 a.u.
GCP BSSE CORRECTION: 0.0508204342 a.u.
HOMO-LUMO GAP: 1.043 eV
CENTER OF MASS: {-0.058830, -0.218484, 0.399297} ANGS
DIPOLE MOMENT: {-0.991944, -0.561883, -0.658786} (|D| = 1.316687) DEBYE
Writing out molden info

Running Mulliken population analysis...


  Restricted hh-TDA Parameters
--------------------------------------------
Number of occupied orbitals:            64
Number of virtual orbitals:            232
Number of molecular orbitals:          296
Number of basis functions:             314
Multiplicity of target state:      singlet

 Generating 2nd functional diffs
Reference energy:             -778.7705254164
Number of electrons:           127.9999739487
XC energy:                     -65.1426090377

      Davidson Diagonalization Parameters
-----------------------------------------------
Number of roots to find:                    4
Number of guess vectors:                   15
Maximum subspace size:                    300
Number of vectors to save:                  4
Collapse vectors per root:                  2
Number of CSFs:                          2080
Maximum Davidson iterations:              500
Residual convergence:                 1.0e-06
Orthogonality tolerance:              1.0e-12
Use incremental sigma vectors:             No

Davidson memory usage:  12.89 MB

Guess Vectors:
  64 &  64 : closed :    -0.465901
  64 &  63 :  open  :    -0.436010
  63 &  63 : closed :    -0.406118
  64 &  62 :  open  :    -0.389019
  64 &  61 :  open  :    -0.369161
  63 &  62 :  open  :    -0.359127
  63 &  61 :  open  :    -0.339269
  62 &  62 : closed :    -0.312136
  64 &  60 :  open  :    -0.296254
  62 &  61 :  open  :    -0.292278
  61 &  61 : closed :    -0.272421
  64 &  59 :  open  :    -0.270272
  63 &  60 :  open  :    -0.266362
  64 &  58 :  open  :    -0.248418
  63 &  59 :  open  :    -0.240380

  Root           Eigenvalue       Energy Change        Residual
-------------------------------------------------------------------
Iteration:    0   Subspace Size:   15
Root: 1:        -0.37664933        -0.37664933         0.03009311  
Root: 2:        -0.33601961        -0.33601961         0.04529848  
Root: 3:        -0.31973584        -0.31973584         0.02252105  
Root: 4:        -0.28714210        -0.28714210         0.04497266  

Iteration:    1   Subspace Size:   19
Root: 1:        -0.37835578        -0.00170645         0.00475826  
Root: 2:        -0.33984354        -0.00382393         0.00701525  
Root: 3:        -0.32091209        -0.00117625         0.00488547  
Root: 4:        -0.29110254        -0.00396044         0.01077380  

Iteration:    2   Subspace Size:   23
Root: 1:        -0.37840102        -0.00004524         0.00075468  
Root: 2:        -0.33993881        -0.00009528         0.00119560  
Root: 3:        -0.32096139        -0.00004929         0.00123218  
Root: 4:        -0.29131797        -0.00021543         0.00231056  

Iteration:    3   Subspace Size:   27
Root: 1:        -0.37840211        -0.00000110         0.00012836  
Root: 2:        -0.33994158        -0.00000276         0.00025052  
Root: 3:        -0.32096475        -0.00000337         0.00024549  
Root: 4:        -0.29132692        -0.00000895         0.00058633  

Iteration:    4   Subspace Size:   31
Root: 1:        -0.37840214        -0.00000003         0.00002237  
Root: 2:        -0.33994169        -0.00000011         0.00004547  
Root: 3:        -0.32096487        -0.00000011         0.00004083  
Root: 4:        -0.29132748        -0.00000056         0.00014234  

Iteration:    5   Subspace Size:   35
Root: 1:        -0.37840214        -0.00000000         0.00000333  
Root: 2:        -0.33994169        -0.00000000         0.00000866  
Root: 3:        -0.32096487        -0.00000000         0.00000839  
Root: 4:        -0.29132751        -0.00000003         0.00002657  

Iteration:    6   Subspace Size:   39
Root: 1:        -0.37840214        -0.00000000         0.00000047  Converged
Root: 2:        -0.33994169        -0.00000000         0.00000167  
Root: 3:        -0.32096487        -0.00000000         0.00000144  
Root: 4:        -0.29132751        -0.00000000         0.00000581  

Iteration:    7   Subspace Size:   42
Root: 1:        -0.37840214        -0.00000000         0.00000041  Converged
Root: 2:        -0.33994169        -0.00000000         0.00000026  Converged
Root: 3:        -0.32096487        -0.00000000         0.00000023  Converged
Root: 4:        -0.29132751        -0.00000000         0.00000152  

Iteration:    8   Subspace Size:   43
Root: 1:        -0.37840214        -0.00000000         0.00000041  Converged
Root: 2:        -0.33994169        -0.00000000         0.00000026  Converged
Root: 3:        -0.32096487        -0.00000000         0.00000022  Converged
Root: 4:        -0.29132751        -0.00000000         0.00000029  Converged

Davidson converged in 8 iterations
43 sigma vectors were formed

      Davidson Diagonalization Parameters
-----------------------------------------------
Number of roots to find:                    4
Number of guess vectors:                   15
Maximum subspace size:                    300
Number of vectors to save:                  4
Collapse vectors per root:                  2
Number of CSFs:                          2016
Maximum Davidson iterations:              500
Residual convergence:                 1.0e-06
Orthogonality tolerance:              1.0e-12
Use incremental sigma vectors:             No

Davidson memory usage:  12.58 MB

Guess Vectors:
  64 &  63 :  open  :    -0.436010
  64 &  62 :  open  :    -0.389019
  64 &  61 :  open  :    -0.369161
  63 &  62 :  open  :    -0.359127
  63 &  61 :  open  :    -0.339269
  64 &  60 :  open  :    -0.296254
  62 &  61 :  open  :    -0.292278
  64 &  59 :  open  :    -0.270272
  63 &  60 :  open  :    -0.266362
  64 &  58 :  open  :    -0.248418
  63 &  59 :  open  :    -0.240380
  64 &  56 :  open  :    -0.225196
  64 &  55 :  open  :    -0.221138
  62 &  60 :  open  :    -0.219371
  63 &  58 :  open  :    -0.218526

  Root           Eigenvalue       Energy Change        Residual
-------------------------------------------------------------------
Iteration:    0   Subspace Size:   15
Root: 1:        -0.36607057        -0.36607057         0.01984873  
Root: 2:        -0.32121552        -0.32121552         0.01907788  
Root: 3:        -0.27835261        -0.27835261         0.02784163  
Root: 4:        -0.25041910        -0.25041910         0.03059058  

Iteration:    1   Subspace Size:   19
Root: 1:        -0.36698232        -0.00091174         0.00327990  
Root: 2:        -0.32208322        -0.00086771         0.00369484  
Root: 3:        -0.28016333        -0.00181072         0.00687667  
Root: 4:        -0.25328206        -0.00286296         0.00813455  

Iteration:    2   Subspace Size:   23
Root: 1:        -0.36700956        -0.00002724         0.00037307  
Root: 2:        -0.32211743        -0.00003421         0.00082148  
Root: 3:        -0.28028071        -0.00011738         0.00169921  
Root: 4:        -0.25343764        -0.00015559         0.00227530  

Iteration:    3   Subspace Size:   27
Root: 1:        -0.36700987        -0.00000031         0.00006363  
Root: 2:        -0.32211901        -0.00000157         0.00011743  
Root: 3:        -0.28028723        -0.00000651         0.00034211  
Root: 4:        -0.25344983        -0.00001219         0.00046570  

Iteration:    4   Subspace Size:   31
Root: 1:        -0.36700988        -0.00000001         0.00000894  
Root: 2:        -0.32211904        -0.00000003         0.00002481  
Root: 3:        -0.28028750        -0.00000027         0.00007433  
Root: 4:        -0.25345040        -0.00000057         0.00011098  

Iteration:    5   Subspace Size:   35
Root: 1:        -0.36700988        -0.00000000         0.00000114  
Root: 2:        -0.32211904        -0.00000000         0.00000439  
Root: 3:        -0.28028751        -0.00000001         0.00001647  
Root: 4:        -0.25345043        -0.00000003         0.00002723  

Iteration:    6   Subspace Size:   39
Root: 1:        -0.36700988        -0.00000000         0.00000013  Converged
Root: 2:        -0.32211904        -0.00000000         0.00000065  Converged
Root: 3:        -0.28028751        -0.00000000         0.00000306  
Root: 4:        -0.25345043        -0.00000000         0.00000656  

Iteration:    7   Subspace Size:   41
Root: 1:        -0.36700988        -0.00000000         0.00000012  Converged
Root: 2:        -0.32211904        -0.00000000         0.00000059  Converged
Root: 3:        -0.28028751        -0.00000000         0.00000056  Converged
Root: 4:        -0.25345043        -0.00000000         0.00000139  

Iteration:    8   Subspace Size:   42
Root: 1:        -0.36700988        -0.00000000         0.00000012  Converged
Root: 2:        -0.32211904        -0.00000000         0.00000059  Converged
Root: 3:        -0.28028751        -0.00000000         0.00000056  Converged
Root: 4:        -0.25345043        -0.00000000         0.00000023  Converged

Davidson converged in 8 iterations
42 sigma vectors were formed

  Root   Mult.   Total Energy (a.u.)   Ex. Energy (a.u.)     Ex. Energy (eV)     Ex. Energy (nm)        Osc. (a.u.)  
-------------------------------------------------------------------------------------------------------------------
     1  singlet       -779.14892756
     2  triplet       -779.13753530          0.01139226          0.30999921       3999.50119685          0.00000000
     3  singlet       -779.11046711          0.03846045          1.04656194       1184.68115935          0.19551874
     4  triplet       -779.09264445          0.05628310          1.53154095        809.53905188          0.00000000
     5  singlet       -779.09149029          0.05743727          1.56294741        793.27186581          0.00309629
     6  singlet       -779.06185293          0.08707463          2.36942091        523.26802805          0.04615622
     7  triplet       -779.05081293          0.09811463          2.66983452        464.38915800          0.00000000
     8  triplet       -779.02397585          0.12495171          3.40010841        364.64784526          0.00000000

Singlet  1: Largest CI coefficients:
  64  &  64 : closed :   0.821093
  63  &  64 :  open  :   0.373710
  64  &  63 :  open  :   0.373710
  63  &  63 : closed :  -0.178544

Triplet  2: Largest CI coefficients:
  63  &  64 :  open  :   0.700420
  64  &  63 :  open  :  -0.700420

Singlet  3: Largest CI coefficients:
  63  &  64 :  open  :  -0.567510
  64  &  63 :  open  :  -0.567510
  64  &  64 : closed :   0.555129
  63  &  63 : closed :   0.144090

Triplet  4: Largest CI coefficients:
  62  &  64 :  open  :   0.596785
  64  &  62 :  open  :  -0.596785
  61  &  64 :  open  :   0.349066
  64  &  61 :  open  :  -0.349066
  62  &  63 :  open  :  -0.107426
  63  &  62 :  open  :   0.107426

Singlet  5: Largest CI coefficients:
  62  &  64 :  open  :   0.585383
  64  &  62 :  open  :   0.585383
  61  &  64 :  open  :   0.360930
  64  &  61 :  open  :   0.360930
  62  &  63 :  open  :  -0.120330
  63  &  62 :  open  :  -0.120330

Singlet  6: Largest CI coefficients:
  63  &  63 : closed :  -0.834920
  61  &  64 :  open  :  -0.236332
  64  &  61 :  open  :  -0.236332
  63  &  64 :  open  :  -0.156900
  64  &  63 :  open  :  -0.156900
  62  &  63 :  open  :   0.148293
  63  &  62 :  open  :   0.148293
  62  &  64 :  open  :   0.138350
  64  &  62 :  open  :   0.138350

Triplet  7: Largest CI coefficients:
  61  &  64 :  open  :  -0.569193
  64  &  61 :  open  :   0.569193
  62  &  64 :  open  :   0.355849
  64  &  62 :  open  :  -0.355849
  62  &  63 :  open  :   0.187098
  63  &  62 :  open  :  -0.187098

Triplet  8: Largest CI coefficients:
  62  &  63 :  open  :   0.610101
  63  &  62 :  open  :  -0.610101
  61  &  63 :  open  :  -0.246112
  63  &  61 :  open  :   0.246112
  61  &  64 :  open  :   0.189797
  64  &  61 :  open  :  -0.189797
  61  &  62 :  open  :  -0.127607
  62  &  61 :  open  :   0.127607

Singlet state dipole moments:

  Root       Dx         Dy         Dz         |D|  (Debye)
------------------------------------------------------------
     1   -10.8121     1.7612    -0.8498    10.9875
     2   -19.8266     2.6171    -0.7052    20.0111
     3    -6.9043    -2.5208    -1.3393     7.4711
     4     2.4378     3.4230    -0.8783     4.2931

Triplet state dipole moments:

  Root       Dx         Dy         Dz         |D|  (Debye)
------------------------------------------------------------
     1    -8.2153     2.0057    -0.8331     8.4975
     2    -6.7775    -2.4378    -1.3222     7.3230
     3   -10.4693     3.5782     0.0493    11.0640
     4    -2.5835     3.2480    -0.2938     4.1606

Transition dipole moments between singlet states:

    Transition       Tx         Ty         Tz         |T| (a.u.)
------------------------------------------------------------------
     1 ->    2    -2.7605     0.0681     0.0219     2.7614
     1 ->    3     0.2818    -0.0378    -0.0003     0.2844
     1 ->    4    -0.8849    -0.1065     0.0279     0.8917
     2 ->    3     0.4826    -0.1271     0 in gcp call
 n=          31
 coors(1) =   -9.40223453671939       -1.11858402575346     
  0.105012498715285     
 coors(2) =   -8.52475333125390       -1.36658877088245     
   2.47958608041190     
 elements:            7           6
 gcp_e =   0.000000000000000E+000
 echo:  F
 pbc:  F
 method =pbeh3c              
 in gcp call
 n=          31
 coors(1) =   -9.40223453671939       -1.11858402575346     
  0.105012498715285     
 coors(2) =   -8.52475333125390       -1.36658877088245     
   2.47958608041190     
 elements:            7           6
 gcp_e =   0.000000000000000E+000
 echo:  F
 pbc:  F
 method =pbeh3c              
.0087     0.4991
     2 ->    4     1.1295     0.0793    -0.0395     1.1330
     3 ->    4     0.0161     0.2625     0.0479     0.2673

Transition dipole moments between triplet states:

    Transition       Tx         Ty         Tz         |T| (a.u.)
------------------------------------------------------------------
     1 ->    2     0.1253    -0.0104    -0.0125     0.1264
     1 ->    3     0.9769    -0.3058     0.0332     1.0242
     1 ->    4    -0.3248     0.2384    -0.0171     0.4033
     2 ->    3    -0.3867     0.6002     0.1223     0.7244
     2 ->    4     1.0431    -0.2161    -0.0518     1.0665
     3 ->    4     2.9765    -0.0611    -0.0398     2.9774

Magnetic transition dipole moments and rotational strengths:

 Transition      Lx         Ly         Lz       R(len)     R(vel) (a.u.)
------------------------------------------------------------------------
 1 ->    2    -0.2617    -0.0132    -0.1444    -0.7183     0.0573
 1 ->    3     0.1332     0.3496     0.2778    -0.0242    -0.0058
 1 ->    4    -0.3270    -0.0582     0.0617    -0.2973     0.0628

Electric transition quadrupole moments (Cartesian):

 Transition      Qxy        Qxz        Qyz        Qxx        Qyy        Qzz       norm (a.u.)
----------------------------------------------------------------------------------------------
 1 ->    2     0.3000     0.0619    -0.2198    12.5432    -0.5718     0.2525    12.5644
 1 ->    3     0.3351     0.1100    -0.0511    -1.4956     0.1445    -0.1006     1.5475
 1 ->    4     0.1988    -0.0480    -0.0377     3.5417     0.3503    -0.0764     3.5659


Building Xtilde...

Building Z-vector RHS...

 Generating 2nd functional diffs
Solving CPSCF equations
Using DIIS solver

 Iter         Residual      
------  --------------------
    1      2.587663072315
    2      3.993032710516
    3      0.861213400531
    4      0.097721173147
    5      0.034378665373
    6      0.014893900793
    7      0.003719515760
    8      0.001474259304
    9      0.000420932244
   10      0.000184118058
   11      0.000072402971
   12      0.000034840504
   13      0.000018855825
   14      0.000007280545
   15      0.000003585880
   16      0.000001741598
   17      0.000000640200

CPSCF converged

Building X...

Computing grad Generating 2nd functional diffs
 Generating 2nd functional diffs
Building Xtilde...

Building Z-vector RHS...

 Generating 2nd functional diffs
Solving CPSCF equations
Using DIIS solver

 Iter         Residual      
------  --------------------
    1      3.467760725240
    2      5.184289390812
    3      0.433553542337
    4      0.071559206625
    5      0.023455255038
    6      0.007787126173
    7      0.003666423356
    8      0.001114235713
    9      0.000285033154
   10      0.000124227725
   11      0.000043679711
   12      0.000020713567
   13      0.000007737251
   14      0.000002952743
   15      0.000001192651
   16      0.000000923543

CPSCF converged

Building X...

Computing grad Generating 2nd functional diffs
 Generating 2nd functional diffs
Building Xtilde...

Building Z-vector RHS...

 Generating 2nd functional diffs
Solving CPSCF equations
Using DIIS solver

 Iter         Residual      
------  --------------------
    1      0.276247649249
    2      0.426293314900
    3      0.068801612095
    4      0.015672484222
    5      0.004727348100
    6      0.001837386467
    7      0.000484051886
    8      0.000152575051
    9      0.000042406295
   10      0.000022713985
   11      0.000006459217
   12      0.000002446632
   13      0.000001557464
   14      0.000000416920

CPSCF converged

Building X...

 Generating 2nd functional diffs
 Generating 2nd functional diffs
Lower state energy:      -779.1104671084
Upper state energy:      -779.0914902879
Energy difference:          0.0189768205
 Energy calculation finished, energy:  0.000000000E+00

Converting Cartesians to HDLC

Converting Cartesians to HDLC

Converting Cartesians to HDLC
 in dlf_makehessian...
Updating Hessian with the BFGS update, No     5
Testing convergence  in cycle    6
    Energy  0.0000E+00 Target: 1.0000E-05 converged?  yes
  Max step  6.2104E-01 Target: 4.0000E-04 converged?   no
  RMS step  7.3932E-02 Target: 2.6667E-04 converged?   no
  Max grad  3.3648E-02 Target: 1.0000E-04 converged?   no
  RMS grad  1.1833E-02 Target: 6.6667E-05 converged?   no

Converting HDLC to Cartesians
 in gcp call
 n=          31
 coors(1) =   -9.48758908834422       -1.12244073955663     
  5.899781337054331E-002
 coors(2) =   -8.68151700882231       -1.35086902232215     
   2.50763188396286     
 elements:            7           6
 gcp_e =    1.00000000000000     
 echo:  F
 pbc:  F
 method =pbeh3c              
DFTD Energy:    -0.0203171 hartree
gCP Energy:     0.0504160 hartree
| Total AOs: 314    Total MOs: 296
Setting up the DFT grid...
| time to set the grid = 0.08 s
DFT grid points: 356981 (11515 points/atom)

                      *** Start SCF Iterations ***

 Iter     DIIS Error       Energy change      Electrons        XC Energy           Energy        Time(s)
----------------------------------------------------------------------------------------------------------
Initial temperature is 0.250000
| Skip purify step
|    1     0.0502885001    -778.7950845138   125.9501426373   -64.3944813259    -778.7950845138     1.54  
|    2     0.0573127510      +7.2593292668   125.9999861544   -63.6722616516    -771.5357552470     1.50  
|    3     0.0122551284      -0.1962795867   125.9999864152   -63.7402071598    -771.7320348337     1.39  
|    4     0.0186906726      -0.0000071522   125.9999874221   -63.7889891586    -771.7320419859     1.36  
|    5     0.0042330614      -0.0139757090   125.9999876034   -63.7984516110    -771.7460176949     1.34  
|    6     0.0017757309      -0.0007605181   125.9999878525   -63.7974101708    -771.7467782129     1.30  
|    7     0.0008123435      -0.0001432984   125.9999878592   -63.7992756627    -771.7469215113     1.27  
|    8     0.0004556673      -0.0000211223   125.9999878940   -63.8001488140    -771.7469426336     1.28  
|    9     0.0001207973      -0.0000057524   125.9999879094   -63.7997925242    -771.7469483860     1.46  
|   10     0.0000376977      -0.0000007346   125.9999879172   -63.7996530349    -771.7469491207     1.22  
----------------------------------------------------------------------------------------------------------
FINAL ENERGY: -771.7469491207 a.u.
Fractional Occupation Entropy: 0.0000000000
Mermin Free Energy:            -771.7469491207
DISPERSION CONTRIBUTION TO ENERGY: -0.0203171079 a.u.
GCP BSSE CORRECTION: 0.0504160012 a.u.
HOMO-LUMO GAP: 0.738 eV
CENTER OF MASS: {-0.057814, -0.220734, 0.416500} ANGS
DIPOLE MOMENT: {-2.517227, -0.408536, -1.055874} (|D| = 2.760109) DEBYE
Writing out molden info

Running Mulliken population analysis...


  Restricted hh-TDA Parameters
--------------------------------------------
Number of occupied orbitals:            64
Number of virtual orbitals:            232
Number of molecular orbitals:          296
Number of basis functions:             314
Multiplicity of target state:      singlet

 Generating 2nd functional diffs
Reference energy:             -778.7811191412
Number of electrons:           127.9999877253
XC energy:                     -65.1126648105

      Davidson Diagonalization Parameters
-----------------------------------------------
Number of roots to find:                    4
Number of guess vectors:                   15
Maximum subspace size:                    300
Number of vectors to save:                  4
Collapse vectors per root:                  2
Number of CSFs:                          2080
Maximum Davidson iterations:              500
Residual convergence:                 1.0e-06
Orthogonality tolerance:              1.0e-12
Use incremental sigma vectors:             No

Davidson memory usage:  12.89 MB

Guess Vectors:
  64 &  64 : closed :    -0.456388
  64 &  63 :  open  :    -0.432385
  63 &  63 : closed :    -0.408382
  64 &  62 :  open  :    -0.391332
  63 &  62 :  open  :    -0.367328
  64 &  61 :  open  :    -0.364716
  63 &  61 :  open  :    -0.340712
  62 &  62 : closed :    -0.326275
  62 &  61 :  open  :    -0.299659
  64 &  60 :  open  :    -0.293417
  64 &  59 :  open  :    -0.275254
  61 &  61 : closed :    -0.273043
  63 &  60 :  open  :    -0.269414
  63 &  59 :  open  :    -0.251251
  64 &  56 :  open  :    -0.233531

  Root           Eigenvalue       Energy Change        Residual
-------------------------------------------------------------------
Iteration:    0   Subspace Size:   15
Root: 1:        -0.36813342        -0.36813342         0.02983537  
Root: 2:        -0.31598671        -0.31598671         0.02607092  
Root: 3:        -0.31499498        -0.31499498         0.04380852  
Root: 4:        -0.30091554        -0.30091554         0.04800963  

Iteration:    1   Subspace Size:   19
Root: 1:        -0.36983320        -0.00169979         0.00501427  
Root: 2:        -0.31927787        -0.00329116         0.00875747  
Root: 3:        -0.31702845        -0.00203347         0.00623697  
Root: 4:        -0.30517096        -0.00425542         0.01075642  

Iteration:    2   Subspace Size:   23
Root: 1:        -0.36988618        -0.00005297         0.00096324  
Root: 2:        -0.31942652        -0.00014865         0.00228103  
Root: 3:        -0.31710585        -0.00007739         0.00175486  
Root: 4:        -0.30539257        -0.00022161         0.00255742  

Iteration:    3   Subspace Size:   27
Root: 1:        -0.36988809        -0.00000191         0.00014513  
Root: 2:        -0.31943721        -0.00001069         0.00044390  
Root: 3:        -0.31711262        -0.00000677         0.00033730  
Root: 4:        -0.30540531        -0.00001274         0.00049290  

Iteration:    4   Subspace Size:   31
Root: 1:        -0.36988813        -0.00000003         0.00002782  
Root: 2:        -0.31943755        -0.00000035         0.00010017  
Root: 3:        -0.31711287        -0.00000025         0.00006844  
Root: 4:        -0.30540569        -0.00000038         0.00010496  

Iteration:    5   Subspace Size:   35
Root: 1:        -0.36988813        -0.00000000         0.00000431  
Root: 2:        -0.31943757        -0.00000002         0.00002456  
Root: 3:        -0.31711287        -0.00000001         0.00001391  
Root: 4:        -0.30540571        -0.00000002         0.00002776  

Iteration:    6   Subspace Size:   39
Root: 1:        -0.36988813        -0.00000000         0.00000063  Converged
Root: 2:        -0.31943757        -0.00000000         0.00000382  
Root: 3:        -0.31711287        -0.00000000         0.00000258  
Root: 4:        -0.30540572        -0.00000000         0.00000523  

Iteration:    7   Subspace Size:   42
Root: 1:        -0.36988813        -0.00000000         0.00000058  Converged
Root: 2:        -0.31943757        -0.00000000         0.00000074  Converged
Root: 3:        -0.31711287        -0.00000000         0.00000050  Converged
Root: 4:        -0.30540572        -0.00000000         0.00000096  Converged

Davidson converged in 7 iterations
42 sigma vectors were formed

      Davidson Diagonalization Parameters
-----------------------------------------------
Number of roots to find:                    4
Number of guess vectors:                   15
Maximum subspace size:                    300
Number of vectors to save:                  4
Collapse vectors per root:                  2
Number of CSFs:                          2016
Maximum Davidson iterations:              500
Residual convergence:                 1.0e-06
Orthogonality tolerance:              1.0e-12
Use incremental sigma vectors:             No

Davidson memory usage:  12.58 MB

Guess Vectors:
  64 &  63 :  open  :    -0.432385
  64 &  62 :  open  :    -0.391332
  63 &  62 :  open  :    -0.367328
  64 &  61 :  open  :    -0.364716
  63 &  61 :  open  :    -0.340712
  62 &  61 :  open  :    -0.299659
  64 &  60 :  open  :    -0.293417
  64 &  59 :  open  :    -0.275254
  63 &  60 :  open  :    -0.269414
  63 &  59 :  open  :    -0.251251
  64 &  56 :  open  :    -0.233531
  64 &  57 :  open  :    -0.231606
  62 &  60 :  open  :    -0.228360
  64 &  55 :  open  :    -0.224016
  64 &  58 :  open  :    -0.215039

  Root           Eigenvalue       Energy Change        Residual
-------------------------------------------------------------------
Iteration:    0   Subspace Size:   15
Root: 1:        -0.35763116        -0.35763116         0.02095692  
Root: 2:        -0.31717131        -0.31717131         0.01868251  
Root: 3:        -0.27459229        -0.27459229         0.02673584  
Root: 4:        -0.26093328        -0.26093328         0.02631122  

Iteration:    1   Subspace Size:   19
Root: 1:        -0.35866426        -0.00103310         0.00337274  
Root: 2:        -0.31800748        -0.00083617         0.00442383  
Root: 3:        -0.27680655        -0.00221426         0.00754240  
Root: 4:        -0.26275624        -0.00182296         0.00979066  

Iteration:    2   Subspace Size:   23
Root: 1:        -0.35869366        -0.00002941         0.00047997  
Root: 2:        -0.31805568        -0.00004820         0.00104608  
Root: 3:        -0.27693560        -0.00012905         0.00211876  
Root: 4:        -0.26296231        -0.00020607         0.00222074  

Iteration:    3   Subspace Size:   27
Root: 1:        -0.35869420        -0.00000054         0.00006664  
Root: 2:        -0.31805844        -0.00000275         0.00012808  
Root: 3:        -0.27694605        -0.00001045         0.00042935  
Root: 4:        -0.26297360        -0.00001129         0.00052023  

Iteration:    4   Subspace Size:   31
Root: 1:        -0.35869421        -0.00000001         0.00001012  
Root: 2:        -0.31805847        -0.00000004         0.00002518  
Root: 3:        -0.27694654        -0.00000049         0.00010604  
Root: 4:        -0.26297421        -0.00000060         0.00011683  

Iteration:    5   Subspace Size:   35
Root: 1:        -0.35869421        -0.00000000         0.00000144  
Root: 2:        -0.31805847        -0.00000000         0.00000416  
Root: 3:        -0.27694657        -0.00000002         0.00001996  
Root: 4:        -0.26297424        -0.00000003         0.00002374  

Iteration:    6   Subspace Size:   39
Root: 1:        -0.35869421        -0.00000000         0.00000017  Converged
Root: 2:        -0.31805847        -0.00000000         0.00000062  Converged
Root: 3:        -0.27694657        -0.00000000         0.00000389  
Root: 4:        -0.26297424        -0.00000000         0.00000520  

Iteration:    7   Subspace Size:   41
Root: 1:        -0.35869421        -0.00000000         0.00000017  Converged
Root: 2:        -0.31805847        -0.00000000         0.00000061  Converged
Root: 3:        -0.27694657        -0.00000000         0.00000064  Converged
Root: 4:        -0.26297424        -0.00000000         0.00000101  

Iteration:    8   Subspace Size:   42
Root: 1:        -0.35869421        -0.00000000         0.00000017  Converged
Root: 2:        -0.31805847        -0.00000000         0.00000061  Converged
Root: 3:        -0.27694657        -0.00000000         0.00000055  Converged
Root: 4:        -0.26297424        -0.00000000         0.00000018  Converged

Davidson converged in 8 iterations
42 sigma vectors were formed

  Root   Mult.   Total Energy (a.u.)   Ex. Energy (a.u.)     Ex. Energy (eV)     Ex. Energy (nm)        Osc. (a.u.)  
-------------------------------------------------------------------------------------------------------------------
     1  singlet       -779.15100727
     2  triplet       -779.13981335          0.01119392          0.30460194       4070.36874248          0.00000000
     3  singlet       -779.10055672          0.05045055          1.37282919        903.12925633          0.21502014
     4  triplet       -779.09917762          0.05182965          1.41035639        879.09851308          0.00000000
     5  singlet       -779.09823202          0.05277525          1.43608748        863.34726837          0.01142406
     6  singlet       -779.08652486          0.06448241          1.75465543        706.60152736          0.00722268
     7  triplet       -779.05806571          0.09294156          2.52906812        490.23677907          0.00000000
     8  triplet       -779.04409338          0.10691389          2.90927446        426.16886867          0.00000000

Singlet  1: Largest CI coefficients:
  64  &  64 : closed :   0.923893
  63  &  63 : closed :  -0.304304
  63  &  64 :  open  :   0.127543
  64  &  63 :  open  :   0.127543

Triplet  2: Largest CI coefficients:
  63  &  64 :  open  :   0.697755
  64  &  63 :  open  :  -0.697755

Singlet  3: Largest CI coefficients:
  63  &  64 :  open  :   0.668268
  64  &  63 :  open  :   0.668268
  64  &  64 : closed :  -0.204928

Triplet  4: Largest CI coefficients:
  62  &  64 :  open  :  -0.618082
  64  &  62 :  open  :   0.618082
  62  &  63 :  open  :   0.298125
  63  &  62 :  open  :  -0.298125
  61  &  64 :  open  :  -0.134757
  64  &  61 :  open  :   0.134757

Singlet  5: Largest CI coefficients:
  62  &  64 :  open  :  -0.605001
  64  &  62 :  open  :  -0.605001
  62  &  63 :  open  :   0.291031
  63  &  62 :  open  :   0.291031
  63  &  64 :  open  :   0.120354
  64  &  63 :  open  :   0.120354
  61  &  64 :  open  :  -0.119790
  64  &  61 :  open  :  -0.119790
  63  &  63 : closed :   0.117437

Singlet  6: Largest CI coefficients:
  63  &  63 : closed :  -0.877775
  64  &  64 : closed :  -0.297953
  61  &  64 :  open  :  -0.204197
  64  &  61 :  open  :  -0.204197
  61  &  61 : closed :   0.117742

Triplet  7: Largest CI coefficients:
  61  &  64 :  open  :   0.576632
  64  &  61 :  open  :  -0.576632
  62  &  63 :  open  :  -0.278475
  63  &  62 :  open  :   0.278475
  62  &  64 :  open  :  -0.234829
  64  &  62 :  open  :   0.234829
  61  &  63 :  open  :   0.134519
  63  &  61 :  open  :  -0.134519

Triplet  8: Largest CI coefficients:
  62  &  63 :  open  :   0.506057
  63  &  62 :  open  :  -0.506057
  61  &  64 :  open  :   0.323561
  64  &  61 :  open  :  -0.323561
  61  &  62 :  open  :  -0.306098
  62  &  61 :  open  :   0.306098
  62  &  64 :  open  :   0.170233
  64  &  62 :  open  :  -0.170233

Singlet state dipole moments:

  Root       Dx         Dy         Dz         |D|  (Debye)
------------------------------------------------------------
     1    -8.7478     1.7725    -1.0336     8.9852
     2   -13.8463     2.8600    -1.0217    14.1755
     3    -6.4684    -2.1517    -1.3773     6.9547
     4    -6.6165     2.8130    -0.8616     7.2411

Triplet state dipole moments:

  Root       Dx         Dy         Dz         |D|  (Debye)
------------------------------------------------------------
     1    -9.1033     1.9495    -0.9961     9.3628
     2    -6.7313    -2.4252    -1.4219     7.2948
     3    -3.7273     2.7486    -0.1489     4.6336
     4     1.4141    -0.5168    -1.1704     1.9070

Transition dipole moments between singlet states:

    Transition       Tx         Ty         Tz         |T| (a.u.)
------------------------------------------------------------------
     1 ->    2     2.5272    -0.0791     0.0003     2.5284
     1 ->    3     0.5686    -0.0365    -0.0022     0.5698
     1 ->    4    -0.3772    -0.1603     0.0007     0.4099
     2 ->    3     0.0869     0.4475     0 in gcp call
 n=          31
 coors(1) =   -9.48758908834422       -1.12244073955663     
  5.899781337054331E-002
 coors(2) =   -8.68151700882231       -1.35086902232215     
   2.50763188396286     
 elements:            7           6
 gcp_e =   0.000000000000000E+000
 echo:  F
 pbc:  F
 method =pbeh3c              
 in gcp call
 n=          31
 coors(1) =   -9.48758908834422       -1.12244073955663     
  5.899781337054331E-002
 coors(2) =   -8.68151700882231       -1.35086902232215     
   2.50763188396286     
 elements:            7           6
 gcp_e =   0.000000000000000E+000
 echo:  F
 pbc:  F
 method =pbeh3c              
.0608     0.4599
     2 ->    4    -4.4003     0.0784    -0.0028     4.4010
     3 ->    4    -0.8546    -0.2972    -0.0321     0.9053

Transition dipole moments between triplet states:

    Transition       Tx         Ty         Tz         |T| (a.u.)
------------------------------------------------------------------
     1 ->    2    -0.0805     0.0002     0.0145     0.0818
     1 ->    3    -0.8605     0.3334     0.0120     0.9229
     1 ->    4    -0.3009     0.2388    -0.0019     0.3842
     2 ->    3     0.3291     0.2998     0.0652     0.4500
     2 ->    4    -1.3598     0.1597     0.0373     1.3697
     3 ->    4    -1.4044     0.3634     0.1263     1.4562

Magnetic transition dipole moments and rotational strengths:

 Transition      Lx         Ly         Lz       R(len)     R(vel) (a.u.)
------------------------------------------------------------------------
 1 ->    2     0.4539     0.1243     0.1586    -1.1374     0.1195
 1 ->    3    -0.0938    -0.4172    -0.2109     0.0377    -0.0093
 1 ->    4    -0.1699    -0.0580     0.0741    -0.0734     0.0122

Electric transition quadrupole moments (Cartesian):

 Transition      Qxy        Qxz        Qyz        Qxx        Qyy        Qzz       norm (a.u.)
----------------------------------------------------------------------------------------------
 1 ->    2    -0.5014    -0.0130     0.1100   -11.5920     0.2863    -0.1503    11.6079
 1 ->    3    -0.5700    -0.2402     0.1396    -1.3188    -0.1091    -0.0150     1.4675
 1 ->    4    -0.0184    -0.0163    -0.0360    -0.0835     0.5005    -0.1305     0.5258


Building Xtilde...

Building Z-vector RHS...

 Generating 2nd functional diffs
Solving CPSCF equations
Using DIIS solver

 Iter         Residual      
------  --------------------
    1      3.258322402611
    2      6.391179949567
    3      0.660177747815
    4      0.073376367648
    5      0.023890424827
    6      0.008490155660
    7      0.003855878168
    8      0.000963970469
    9      0.000432649737
   10      0.000171462891
   11      0.000067421792
   12      0.000029296950
   13      0.000009452617
   14      0.000004519458
   15      0.000000999364

CPSCF converged

Building X...

Computing grad Generating 2nd functional diffs
 Generating 2nd functional diffs
Building Xtilde...

Building Z-vector RHS...

 Generating 2nd functional diffs
Solving CPSCF equations
Using DIIS solver

 Iter         Residual      
------  --------------------
    1      3.763715747133
    2      5.866893706446
    3      0.599678685427
    4      0.096193828544
    5      0.023441295654
    6      0.009076115758
    7      0.003936218422
    8      0.001244631214
    9      0.000272948672
   10      0.000125572978
   11      0.000043301379
   12      0.000019628443
   13      0.000009013171
   14      0.000002965909
   15      0.000001001957
   16      0.000000746047

CPSCF converged

Building X...

Computing grad Generating 2nd functional diffs
 Generating 2nd functional diffs
Building Xtilde...

Building Z-vector RHS...

 Generating 2nd functional diffs
Solving CPSCF equations
Using DIIS solver

 Iter         Residual      
------  --------------------
    1      0.681487375612
    2      1.262966061919
    3      0.154363350681
    4      0.008275970210
    5      0.005115842133
    6      0.001715200294
    7      0.000797914519
    8      0.000190346712
    9      0.000078697558
   10      0.000037704224
   11      0.000016410764
   12      0.000003523584
   13      0.000002471563
   14      0.000000824025

CPSCF converged

Building X...

 Generating 2nd functional diffs
 Generating 2nd functional diffs
Lower state energy:      -779.1005567152
Upper state energy:      -779.0982320153
Energy difference:          0.0023246999
 Energy calculation finished, energy:  0.000000000E+00

Converting Cartesians to HDLC

Converting Cartesians to HDLC

Converting Cartesians to HDLC
 in dlf_makehessian...
Updating Hessian with the BFGS update, No     6
Testing convergence  in cycle    7
    Energy  0.0000E+00 Target: 1.0000E-05 converged?  yes
  Max step  5.3814E-01 Target: 4.0000E-04 converged?   no
  RMS step  6.6627E-02 Target: 2.6667E-04 converged?   no
  Max grad  1.6760E-02 Target: 1.0000E-04 converged?   no
  RMS grad  5.1142E-03 Target: 6.6667E-05 converged?   no

Converting HDLC to Cartesians
 in gcp call
 n=          31
 coors(1) =   -9.45390453623359       -1.13857822512426     
  9.459322421555379E-002
 coors(2) =   -8.57179887905966       -1.37318530191307     
   2.50655953681823     
 elements:            7           6
 gcp_e =    1.00000000000000     
 echo:  F
 pbc:  F
 method =pbeh3c              
DFTD Energy:    -0.0203331 hartree
gCP Energy:     0.0505807 hartree
| Total AOs: 314    Total MOs: 296
Setting up the DFT grid...
| time to set the grid = 0.07 s
DFT grid points: 357005 (11516 points/atom)

                      *** Start SCF Iterations ***

 Iter     DIIS Error       Energy change      Electrons        XC Energy           Energy        Time(s)
----------------------------------------------------------------------------------------------------------
Initial temperature is 0.250000
| Skip purify step
|    1     0.0267430155    -778.8566088429   125.9641857092   -64.3812109620    -778.8566088429     1.41  
|    2     0.0671668402      +7.4194385084   125.9999885378   -63.6967664204    -771.4371703345     1.39  
|    3     0.0198137252      -0.2886792247   125.9999855311   -63.7255141265    -771.7258495592     1.36  
|    4     0.0169617707      -0.0103157392   125.9999863958   -63.7681582079    -771.7361652984     1.32  
|    5     0.0035967493      -0.0107550931   125.9999864199   -63.7958784218    -771.7469203915     1.30  
|    6     0.0014858908      -0.0009863916   125.9999864625   -63.7951730907    -771.7479067831     1.37  
|    7     0.0004628554      -0.0000983116   125.9999865358   -63.8010710523    -771.7480050947     1.25  
|    8     0.0001887065      -0.0000148770   125.9999865462   -63.8013349454    -771.7480199717     1.24  
|    9     0.0001170875      -0.0000026898   125.9999865629   -63.8010953810    -771.7480226615     1.47  
|   10     0.0000232140      -0.0000007312   125.9999865714   -63.8010223700    -771.7480233927     1.24  
----------------------------------------------------------------------------------------------------------
FINAL ENERGY: -771.7480233927 a.u.
Fractional Occupation Entropy: 0.0000000000
Mermin Free Energy:            -771.7480233927
DISPERSION CONTRIBUTION TO ENERGY: -0.0203330524 a.u.
GCP BSSE CORRECTION: 0.0505807126 a.u.
HOMO-LUMO GAP: 0.862 eV
CENTER OF MASS: {-0.056089, -0.214005, 0.399980} ANGS
DIPOLE MOMENT: {-1.864197, -0.561275, -0.605709} (|D| = 2.038908) DEBYE
Writing out molden info

Running Mulliken population analysis...


  Restricted hh-TDA Parameters
--------------------------------------------
Number of occupied orbitals:            64
Number of virtual orbitals:            232
Number of molecular orbitals:          296
Number of basis functions:             314
Multiplicity of target state:      singlet

 Generating 2nd functional diffs
Reference energy:             -778.7819926935
Number of electrons:           127.9999863583
XC energy:                     -65.1140618918

      Davidson Diagonalization Parameters
-----------------------------------------------
Number of roots to find:                    4
Number of guess vectors:                   15
Maximum subspace size:                    300
Number of vectors to save:                  4
Collapse vectors per root:                  2
Number of CSFs:                          2080
Maximum Davidson iterations:              500
Residual convergence:                 1.0e-06
Orthogonality tolerance:              1.0e-12
Use incremental sigma vectors:             No

Davidson memory usage:  12.89 MB

Guess Vectors:
  64 &  64 : closed :    -0.454234
  64 &  63 :  open  :    -0.428849
  63 &  63 : closed :    -0.403463
  64 &  62 :  open  :    -0.387757
  64 &  61 :  open  :    -0.363720
  63 &  62 :  open  :    -0.362371
  63 &  61 :  open  :    -0.338334
  62 &  62 : closed :    -0.321280
  62 &  61 :  open  :    -0.297243
  64 &  60 :  open  :    -0.291049
  64 &  59 :  open  :    -0.274596
  61 &  61 : closed :    -0.273206
  63 &  60 :  open  :    -0.265663
  63 &  59 :  open  :    -0.249211
  64 &  58 :  open  :    -0.234623

  Root           Eigenvalue       Energy Change        Residual
-------------------------------------------------------------------
Iteration:    0   Subspace Size:   15
Root: 1:        -0.36698483        -0.36698483         0.02968499  
Root: 2:        -0.31885284        -0.31885284         0.03728577  
Root: 3:        -0.31707208        -0.31707208         0.03624412  
Root: 4:        -0.29042572        -0.29042572         0.04581155  

Iteration:    1   Subspace Size:   19
Root: 1:        -0.36869136        -0.00170652         0.00483097  
Root: 2:        -0.32259168        -0.00373884         0.00769436  
Root: 3:        -0.31878885        -0.00171677         0.00529774  
Root: 4:        -0.29454005        -0.00411433         0.01140949  

Iteration:    2   Subspace Size:   23
Root: 1:        -0.36873993        -0.00004857         0.00091712  
Root: 2:        -0.32271046        -0.00011878         0.00171485  
Root: 3:        -0.31884670        -0.00005785         0.00154312  
Root: 4:        -0.29477536        -0.00023531         0.00238238  

Iteration:    3   Subspace Size:   27
Root: 1:        -0.36874166        -0.00000173         0.00016453  
Root: 2:        -0.32271663        -0.00000617         0.00038193  
Root: 3:        -0.31885197        -0.00000527         0.00029170  
Root: 4:        -0.29478538        -0.00001001         0.00053696  

Iteration:    4   Subspace Size:   31
Root: 1:        -0.36874171        -0.00000005         0.00003081  
Root: 2:        -0.32271690        -0.00000027         0.00007268  
Root: 3:        -0.31885215        -0.00000018         0.00004973  
Root: 4:        -0.29478582        -0.00000044         0.00014353  

Iteration:    5   Subspace Size:   35
Root: 1:        -0.36874171        -0.00000000         0.00000465  
Root: 2:        -0.32271690        -0.00000001         0.00001502  
Root: 3:        -0.31885215        -0.00000000         0.00001147  
Root: 4:        -0.29478585        -0.00000003         0.00002573  

Iteration:    6   Subspace Size:   39
Root: 1:        -0.36874171        -0.00000000         0.00000076  Converged
Root: 2:        -0.32271690        -0.00000000         0.00000266  
Root: 3:        -0.31885215        -0.00000000         0.00000239  
Root: 4:        -0.29478585        -0.00000000         0.00000467  

Iteration:    7   Subspace Size:   42
Root: 1:        -0.36874171        -0.00000000         0.00000070  Converged
Root: 2:        -0.32271690        -0.00000000         0.00000044  Converged
Root: 3:        -0.31885215        -0.00000000         0.00000041  Converged
Root: 4:        -0.29478585        -0.00000000         0.00000071  Converged

Davidson converged in 7 iterations
42 sigma vectors were formed

      Davidson Diagonalization Parameters
-----------------------------------------------
Number of roots to find:                    4
Number of guess vectors:                   15
Maximum subspace size:                    300
Number of vectors to save:                  4
Collapse vectors per root:                  2
Number of CSFs:                          2016
Maximum Davidson iterations:              500
Residual convergence:                 1.0e-06
Orthogonality tolerance:              1.0e-12
Use incremental sigma vectors:             No

Davidson memory usage:  12.58 MB

Guess Vectors:
  64 &  63 :  open  :    -0.428849
  64 &  62 :  open  :    -0.387757
  64 &  61 :  open  :    -0.363720
  63 &  62 :  open  :    -0.362371
  63 &  61 :  open  :    -0.338334
  62 &  61 :  open  :    -0.297243
  64 &  60 :  open  :    -0.291049
  64 &  59 :  open  :    -0.274596
  63 &  60 :  open  :    -0.265663
  63 &  59 :  open  :    -0.249211
  64 &  58 :  open  :    -0.234623
  64 &  56 :  open  :    -0.230921
  62 &  60 :  open  :    -0.224571
  64 &  55 :  open  :    -0.218961
  64 &  57 :  open  :    -0.212402

  Root           Eigenvalue       Energy Change        Residual
-------------------------------------------------------------------
Iteration:    0   Subspace Size:   15
Root: 1:        -0.35649725        -0.35649725         0.02043753  
Root: 2:        -0.31907323        -0.31907323         0.01834008  
Root: 3:        -0.27199913        -0.27199913         0.02778284  
Root: 4:        -0.25209175        -0.25209175         0.02845117  

Iteration:    1   Subspace Size:   19
Root: 1:        -0.35749208        -0.00099483         0.00339811  
Root: 2:        -0.31987912        -0.00080588         0.00394259  
Root: 3:        -0.27417622        -0.00217710         0.00828080  
Root: 4:        -0.25427980        -0.00218805         0.01097594  

Iteration:    2   Subspace Size:   23
Root: 1:        -0.35752187        -0.00002979         0.00044339  
Root: 2:        -0.31991779        -0.00003868         0.00096493  
Root: 3:        -0.27433771        -0.00016148         0.00229654  
Root: 4:        -0.25458034        -0.00030054         0.00280751  

Iteration:    3   Subspace Size:   27
Root: 1:        -0.35752232        -0.00000045         0.00006581  
Root: 2:        -0.31992011        -0.00000232         0.00013397  
Root: 3:        -0.27434981        -0.00001210         0.00053665  
Root: 4:        -0.25459876        -0.00001842         0.00066972  

Iteration:    4   Subspace Size:   31
Root: 1:        -0.35752233        -0.00000001         0.00000967  
Root: 2:        -0.31992015        -0.00000004         0.00002628  
Root: 3:        -0.27435059        -0.00000078         0.00012350  
Root: 4:        -0.25459982        -0.00000106         0.00014733  

Iteration:    5   Subspace Size:   35
Root: 1:        -0.35752233        -0.00000000         0.00000140  
Root: 2:        -0.31992015        -0.00000000         0.00000433  
Root: 3:        -0.27435063        -0.00000003         0.00002493  
Root: 4:        -0.25459987        -0.00000005         0.00003365  

Iteration:    6   Subspace Size:   39
Root: 1:        -0.35752233        -0.00000000         0.00000016  Converged
Root: 2:        -0.31992015        -0.00000000         0.00000060  Converged
Root: 3:        -0.27435063        -0.00000000         0.00000426  
Root: 4:        -0.25459987        -0.00000000         0.00000689  

Iteration:    7   Subspace Size:   41
Root: 1:        -0.35752233        -0.00000000         0.00000015  Converged
Root: 2:        -0.31992015        -0.00000000         0.00000056  Converged
Root: 3:        -0.27435063        -0.00000000         0.00000073  Converged
Root: 4:        -0.25459987        -0.00000000         0.00000144  

Iteration:    8   Subspace Size:   42
Root: 1:        -0.35752233        -0.00000000         0.00000015  Converged
Root: 2:        -0.31992015        -0.00000000         0.00000056  Converged
Root: 3:        -0.27435063        -0.00000000         0.00000068  Converged
Root: 4:        -0.25459987        -0.00000000         0.00000032  Converged

Davidson converged in 8 iterations
42 sigma vectors were formed

  Root   Mult.   Total Energy (a.u.)   Ex. Energy (a.u.)     Ex. Energy (eV)     Ex. Energy (nm)        Osc. (a.u.)  
-------------------------------------------------------------------------------------------------------------------
     1  singlet       -779.15073440
     2  triplet       -779.13951502          0.01121938          0.30529482       4061.13081513          0.00000000
     3  singlet       -779.10470960          0.04602481          1.25239850        989.97420257          0.18786208
     4  triplet       -779.10191285          0.04882156          1.32850198        933.26335214          0.00000000
     5  singlet       -779.10084485          0.04988956          1.35756374        913.28471239          0.00746901
     6  singlet       -779.07677855          0.07395586          2.01244099        616.08872672          0.04767396
     7  triplet       -779.05634332          0.09439108          2.56851164        482.70842481          0.00000000
     8  triplet       -779.03659256          0.11414184          3.10595701        399.18202430          0.00000000

Singlet  1: Largest CI coefficients:
  64  &  64 : closed :   0.868548
  63  &  64 :  open  :   0.284560
  64  &  63 :  open  :   0.284560
  63  &  63 : closed :  -0.252530

Triplet  2: Largest CI coefficients:
  63  &  64 :  open  :   0.697970
  64  &  63 :  open  :  -0.697970

Singlet  3: Largest CI coefficients:
  63  &  64 :  open  :  -0.594869
  64  &  63 :  open  :  -0.594869
  64  &  64 : closed :   0.447685
  63  &  63 : closed :   0.170412
  62  &  64 :  open  :   0.109244
  64  &  62 :  open  :   0.109244

Triplet  4: Largest CI coefficients:
  62  &  64 :  open  :  -0.642751
  64  &  62 :  open  :   0.642751
  62  &  63 :  open  :   0.199298
  63  &  62 :  open  :  -0.199298
  61  &  64 :  open  :  -0.194983
  64  &  61 :  open  :   0.194983

Singlet  5: Largest CI coefficients:
  62  &  64 :  open  :   0.625661
  64  &  62 :  open  :   0.625661
  62  &  63 :  open  :  -0.210909
  63  &  62 :  open  :  -0.210909
  61  &  64 :  open  :   0.195123
  64  &  61 :  open  :   0.195123
  64  &  64 : closed :  -0.113212
  63  &  64 :  open  :   0.101090
  64  &  63 :  open  :   0.101090

Singlet  6: Largest CI coefficients:
  63  &  63 : closed :   0.849595
  61  &  64 :  open  :   0.221623
  64  &  61 :  open  :   0.221623
  63  &  64 :  open  :   0.186176
  64  &  63 :  open  :   0.186176
  64  &  64 : closed :   0.144890
  61  &  61 : closed :  -0.138337

Triplet  7: Largest CI coefficients:
  61  &  64 :  open  :   0.593956
  64  &  61 :  open  :  -0.593956
  62  &  63 :  open  :  -0.240832
  63  &  62 :  open  :   0.240832
  62  &  64 :  open  :  -0.233949
  64  &  62 :  open  :   0.233949
  61  &  63 :  open  :   0.130653
  63  &  61 :  open  :  -0.130653

Triplet  8: Largest CI coefficients:
  62  &  63 :  open  :   0.557548
  63  &  62 :  open  :  -0.557548
  61  &  62 :  open  :  -0.305549
  62  &  61 :  open  :   0.305549
  61  &  64 :  open  :   0.274440
  64  &  61 :  open  :  -0.274440

Singlet state dipole moments:

  Root       Dx         Dy         Dz         |D|  (Debye)
------------------------------------------------------------
     1    -9.8442     1.7477    -0.9190    10.0403
     2   -19.4072     2.6899    -0.7788    19.6082
     3    -7.2664    -2.4360    -1.4012     7.7908
     4     1.1957     3.0492    -0.8917     3.3944

Triplet state dipole moments:

  Root       Dx         Dy         Dz         |D|  (Debye)
------------------------------------------------------------
     1    -8.7429     1.8513    -0.9012     8.9821
     2    -6.5695    -2.5638    -1.3954     7.1888
     3    -6.8026     3.2305    -0.0854     7.5312
     4     0.0984     0.2644    -1.1208     1.1558

Transition dipole moments between singlet states:

    Transition       Tx         Ty         Tz         |T| (a.u.)
------------------------------------------------------------------
     1 ->    2    -2.4702     0.1411     0.0271     2.4744
     1 ->    3     0.4726    -0.0345    -0.0049     0.4739 in gcp call
 n=          31
 coors(1) =   -9.45390453623359       -1.13857822512426     
  9.459322421555379E-002
 coors(2) =   -8.57179887905966       -1.37318530191307     
   2.50655953681823     
 elements:            7           6
 gcp_e =   0.000000000000000E+000
 echo:  F
 pbc:  F
 method =pbeh3c              
 in gcp call
 n=          31
 coors(1) =   -9.45390453623359       -1.13857822512426     
  9.459322421555379E-002
 coors(2) =   -8.57179887905966       -1.37318530191307     
   2.50655953681823     
 elements:            7           6
 gcp_e =   0.000000000000000E+000
 echo:  F
 pbc:  F
 method =pbeh3c              

     1 ->    4     0.9727     0.1433    -0.0156     0.9833
     2 ->    3     1.1461    -0.3981    -0.0239     1.2136
     2 ->    4    -2.0443    -0.0964     0.0309     2.0468
     3 ->    4     0.2490    -0.1639    -0.0337     0.3000

Transition dipole moments between triplet states:

    Transition       Tx         Ty         Tz         |T| (a.u.)
------------------------------------------------------------------
     1 ->    2    -0.0648    -0.0034     0.0134     0.0663
     1 ->    3    -0.9626     0.3689     0.0051     1.0309
     1 ->    4    -0.4067     0.2892    -0.0019     0.4991
     2 ->    3     0.0193     0.3916     0.0806     0.4003
     2 ->    4    -1.2747     0.1723     0.0533     1.2874
     3 ->    4    -2.1632     0.2495     0.0938     2.1796

Magnetic transition dipole moments and rotational strengths:

 Transition      Lx         Ly         Lz       R(len)     R(vel) (a.u.)
------------------------------------------------------------------------
 1 ->    2    -0.2854     0.0451    -0.1260    -0.7080     0.0732
 1 ->    3     0.2060     0.4294     0.2668    -0.0812    -0.0037
 1 ->    4     0.3066     0.0470    -0.0511    -0.3057     0.0563

Electric transition quadrupole moments (Cartesian):

 Transition      Qxy        Qxz        Qyz        Qxx        Qyy        Qzz       norm (a.u.)
----------------------------------------------------------------------------------------------
 1 ->    2     0.5800     0.1551    -0.2036    11.4357    -0.4761     0.2208    11.4653
 1 ->    3     0.2861     0.1428    -0.0443    -3.1953     0.1915    -0.0820     3.2183
 1 ->    4    -0.1846     0.0340     0.0467    -3.5580    -0.3776     0.0928     3.5844


Building Xtilde...

Building Z-vector RHS...

 Generating 2nd functional diffs
Solving CPSCF equations
Using DIIS solver

 Iter         Residual      
------  --------------------
    1      2.674287955338
    2      4.427810495755
    3      0.829112092583
    4      0.088922051440
    5      0.031689405391
    6      0.011265177643
    7      0.003404797468
    8      0.000942844574
    9      0.000356189997
   10      0.000174708237
   11      0.000063828601
   12      0.000032971394
   13      0.000014313195
   14      0.000004997115
   15      0.000002401955
   16      0.000000923289

CPSCF converged

Building X...

Computing grad Generating 2nd functional diffs
 Generating 2nd functional diffs
Building Xtilde...

Building Z-vector RHS...

 Generating 2nd functional diffs
Solving CPSCF equations
Using DIIS solver

 Iter         Residual      
------  --------------------
    1      3.619867794375
    2      5.531686656525
    3      0.436407708379
    4      0.079836899627
    5      0.023647287103
    6      0.007873726668
    7      0.003631222494
    8      0.001102857000
    9      0.000294170334
   10      0.000126253927
   11      0.000047142501
   12      0.000020566623
   13      0.000008203444
   14      0.000002840013
   15      0.000001013147
   16      0.000000682652

CPSCF converged

Building X...

Computing grad Generating 2nd functional diffs
 Generating 2nd functional diffs
Building Xtilde...

Building Z-vector RHS...

 Generating 2nd functional diffs
Solving CPSCF equations
Using DIIS solver

 Iter         Residual      
------  --------------------
    1      0.753530541199
    2      1.185537535535
    3      0.176847166479
    4      0.035516959780
    5      0.009514822115
    6      0.004278072444
    7      0.001091120621
    8      0.000295054325
    9      0.000065533484
   10      0.000039278520
   11      0.000009476466
   12      0.000004454156
   13      0.000002215669
   14      0.000000942057

CPSCF converged

Building X...

 Generating 2nd functional diffs
 Generating 2nd functional diffs
Lower state energy:      -779.1047095984
Upper state energy:      -779.1008448464
Energy difference:          0.0038647520
 Energy calculation finished, energy:  0.000000000E+00

Converting Cartesians to HDLC

Converting Cartesians to HDLC

Converting Cartesians to HDLC
 in dlf_makehessian...
Updating Hessian with the BFGS update, No     7
Testing convergence  in cycle    8
    Energy  0.0000E+00 Target: 1.0000E-05 converged?  yes
  Max step  6.5988E-01 Target: 4.0000E-04 converged?   no
  RMS step  7.4266E-02 Target: 2.6667E-04 converged?   no
  Max grad  1.6022E-02 Target: 1.0000E-04 converged?   no
  RMS grad  5.0477E-03 Target: 6.6667E-05 converged?   no

Converting HDLC to Cartesians
 in gcp call
 n=          31
 coors(1) =   -9.40617481649370       -1.17052584508178     
  0.125852919599185     
 coors(2) =   -8.45689066294719       -1.40353763379100     
   2.51594111054006     
 elements:            7           6
 gcp_e =    1.00000000000000     
 echo:  F
 pbc:  F
 method =pbeh3c              
DFTD Energy:    -0.0203586 hartree
gCP Energy:     0.0507455 hartree
| Total AOs: 314    Total MOs: 296
Setting up the DFT grid...
| time to set the grid = 0.09 s
DFT grid points: 356970 (11515 points/atom)

                      *** Start SCF Iterations ***

 Iter     DIIS Error       Energy change      Electrons        XC Energy           Energy        Time(s)
----------------------------------------------------------------------------------------------------------
Initial temperature is 0.250000
| Skip purify step
|    1     0.0277075640    -778.8318176825   125.9578269472   -64.3829522333    -778.8318176825     1.43  
|    2     0.0528018420      +7.3235045346   125.9999911832   -63.6768674402    -771.5083131479     1.40  
|    3     0.0188396265      -0.2143988426   125.9999899569   -63.7257246471    -771.7227119905     1.36  
|    4     0.0154965962      -0.0099087188   125.9999908773   -63.7618864185    -771.7326207093     1.30  
|    5     0.0036073824      -0.0122416567   125.9999909003   -63.7878847922    -771.7448623660     1.27  
|    6     0.0011988571      -0.0014191329   125.9999910735   -63.7936365635    -771.7462814988     1.25  
|    7     0.0003305312      -0.0001074122   125.9999911010   -63.7976898635    -771.7463889111     1.19  
|    8     0.0003323574      -0.0000151801   125.9999911315   -63.7983258507    -771.7464040912     1.20  
|    9     0.0001120619      -0.0000034906   125.9999911384   -63.7980899126    -771.7464075818     1.41  
|   10     0.0000443486      -0.0000006720   125.9999911449   -63.7980369787    -771.7464082539     1.18  
----------------------------------------------------------------------------------------------------------
FINAL ENERGY: -771.7464082539 a.u.
Fractional Occupation Entropy: 0.0000000000
Mermin Free Energy:            -771.7464082539
DISPERSION CONTRIBUTION TO ENERGY: -0.0203586485 a.u.
GCP BSSE CORRECTION: 0.0507455479 a.u.
HOMO-LUMO GAP: 0.936 eV
CENTER OF MASS: {-0.056387, -0.202612, 0.385345} ANGS
DIPOLE MOMENT: {-1.721288, -0.860149, -0.164430} (|D| = 1.931250) DEBYE
Writing out molden info

Running Mulliken population analysis...


  Restricted hh-TDA Parameters
--------------------------------------------
Number of occupied orbitals:            64
Number of virtual orbitals:            232
Number of molecular orbitals:          296
Number of basis functions:             314
Multiplicity of target state:      singlet

 Generating 2nd functional diffs
Reference energy:             -778.7786500455
Number of electrons:           127.9999910046
XC energy:                     -65.1110128596

      Davidson Diagonalization Parameters
-----------------------------------------------
Number of roots to find:                    4
Number of guess vectors:                   15
Maximum subspace size:                    300
Number of vectors to save:                  4
Collapse vectors per root:                  2
Number of CSFs:                          2080
Maximum Davidson iterations:              500
Residual convergence:                 1.0e-06
Orthogonality tolerance:              1.0e-12
Use incremental sigma vectors:             No

Davidson memory usage:  12.89 MB

Guess Vectors:
  64 &  64 : closed :    -0.453851
  64 &  63 :  open  :    -0.426690
  63 &  63 : closed :    -0.399529
  64 &  62 :  open  :    -0.391499
  64 &  61 :  open  :    -0.365460
  63 &  62 :  open  :    -0.364338
  63 &  61 :  open  :    -0.338299
  62 &  62 : closed :    -0.329147
  62 &  61 :  open  :    -0.303108
  64 &  60 :  open  :    -0.292351
  64 &  59 :  open  :    -0.278390
  61 &  61 : closed :    -0.277069
  63 &  60 :  open  :    -0.265190
  63 &  59 :  open  :    -0.251229
  64 &  56 :  open  :    -0.237768

  Root           Eigenvalue       Energy Change        Residual
-------------------------------------------------------------------
Iteration:    0   Subspace Size:   15
Root: 1:        -0.36560747        -0.36560747         0.02967162  
Root: 2:        -0.32231548        -0.32231548         0.02088734  
Root: 3:        -0.31900164        -0.31900164         0.04742871  
Root: 4:        -0.28331196        -0.28331196         0.04560886  

Iteration:    1   Subspace Size:   19
Root: 1:        -0.36733814        -0.00173067         0.00508121  
Root: 2:        -0.32343776        -0.00112229         0.00737688  
Root: 3:        -0.32325914        -0.00425751         0.00641264  
Root: 4:        -0.28768020        -0.00436824         0.01187242  

Iteration:    2   Subspace Size:   23
Root: 1:        -0.36739194        -0.00005380         0.00102947  
Root: 2:        -0.32355707        -0.00011931         0.00241100  
Root: 3:        -0.32333464        -0.00007550         0.00177859  
Root: 4:        -0.28793870        -0.00025850         0.00256591  

Iteration:    3   Subspace Size:   27
Root: 1:        -0.36739420        -0.00000226         0.00016203  
Root: 2:        -0.32356996        -0.00001289         0.00044489  
Root: 3:        -0.32334134        -0.00000670         0.00032809  
Root: 4:        -0.28795111        -0.00001241         0.00075128  

Iteration:    4   Subspace Size:   31
Root: 1:        -0.36739425        -0.00000005         0.00002995  
Root: 2:        -0.32357029        -0.00000034         0.00008366  
Root: 3:        -0.32334157        -0.00000023         0.00007519  
Root: 4:        -0.28795207        -0.00000096         0.00018519  

Iteration:    5   Subspace Size:   35
Root: 1:        -0.36739425        -0.00000000         0.00000512  
Root: 2:        -0.32357030        -0.00000001         0.00002033  
Root: 3:        -0.32334158        -0.00000001         0.00001470  
Root: 4:        -0.28795212        -0.00000005         0.00003462  

Iteration:    6   Subspace Size:   39
Root: 1:        -0.36739425        -0.00000000         0.00000086  Converged
Root: 2:        -0.32357031        -0.00000000         0.00000365  
Root: 3:        -0.32334158        -0.00000000         0.00000246  
Root: 4:        -0.28795212        -0.00000000         0.00000726  

Iteration:    7   Subspace Size:   42
Root: 1:        -0.36739425        -0.00000000         0.00000080  Converged
Root: 2:        -0.32357031        -0.00000000         0.00000066  Converged
Root: 3:        -0.32334158        -0.00000000         0.00000043  Converged
Root: 4:        -0.28795212        -0.00000000         0.00000159  

Iteration:    8   Subspace Size:   43
Root: 1:        -0.36739425        -0.00000000         0.00000079  Converged
Root: 2:        -0.32357031        -0.00000000         0.00000060  Converged
Root: 3:        -0.32334158        -0.00000000         0.00000038  Converged
Root: 4:        -0.28795212        -0.00000000         0.00000031  Converged

Davidson converged in 8 iterations
43 sigma vectors were formed

      Davidson Diagonalization Parameters
-----------------------------------------------
Number of roots to find:                    4
Number of guess vectors:                   15
Maximum subspace size:                    300
Number of vectors to save:                  4
Collapse vectors per root:                  2
Number of CSFs:                          2016
Maximum Davidson iterations:              500
Residual convergence:                 1.0e-06
Orthogonality tolerance:              1.0e-12
Use incremental sigma vectors:             No

Davidson memory usage:  12.58 MB

Guess Vectors:
  64 &  63 :  open  :    -0.426690
  64 &  62 :  open  :    -0.391499
  64 &  61 :  open  :    -0.365460
  63 &  62 :  open  :    -0.364338
  63 &  61 :  open  :    -0.338299
  62 &  61 :  open  :    -0.303108
  64 &  60 :  open  :    -0.292351
  64 &  59 :  open  :    -0.278390
  63 &  60 :  open  :    -0.265190
  63 &  59 :  open  :    -0.251229
  64 &  56 :  open  :    -0.237768
  64 &  58 :  open  :    -0.235271
  62 &  60 :  open  :    -0.229999
  64 &  55 :  open  :    -0.218185
  62 &  59 :  open  :    -0.216038

  Root           Eigenvalue       Energy Change        Residual
-------------------------------------------------------------------
Iteration:    0   Subspace Size:   15
Root: 1:        -0.35521065        -0.35521065         0.02005283  
Root: 2:        -0.32348036        -0.32348036         0.01801143  
Root: 3:        -0.27156784        -0.27156784         0.02847876  
Root: 4:        -0.25122606        -0.25122606         0.02822701  

Iteration:    1   Subspace Size:   19
Root: 1:        -0.35619295        -0.00098231         0.00340608  
Root: 2:        -0.32426290        -0.00078254         0.00379096  
Root: 3:        -0.27386338        -0.00229554         0.00867691  
Root: 4:        -0.25339986        -0.00217379         0.01193394  

Iteration:    2   Subspace Size:   23
Root: 1:        -0.35622283        -0.00002988         0.00044240  
Root: 2:        -0.32429887        -0.00003596         0.00095463  
Root: 3:        -0.27404343        -0.00018005         0.00196409  
Root: 4:        -0.25373324        -0.00033339         0.00331077  

Iteration:    3   Subspace Size:   27
Root: 1:        -0.35622329        -0.00000046         0.00006905  
Root: 2:        -0.32430117        -0.00000230         0.00013704  
Root: 3:        -0.27405314        -0.00000971         0.00038965  
Root: 4:        -0.25376047        -0.00002723         0.00092796  

Iteration:    4   Subspace Size:   31
Root: 1:        -0.35622330        -0.00000001         0.00001034  
Root: 2:        -0.32430121        -0.00000004         0.00002590  
Root: 3:        -0.27405351        -0.00000037         0.00009480  
Root: 4:        -0.25376265        -0.00000217         0.00020107  

Iteration:    5   Subspace Size:   35
Root: 1:        -0.35622330        -0.00000000         0.00000152  
Root: 2:        -0.32430121        -0.00000000         0.00000398  
Root: 3:        -0.27405353        -0.00000002         0.00001862  
Root: 4:        -0.25376274        -0.00000009         0.00004388  

Iteration:    6   Subspace Size:   39
Root: 1:        -0.35622330        -0.00000000         0.00000019  Converged
Root: 2:        -0.32430121        -0.00000000         0.00000049  Converged
Root: 3:        -0.27405353        -0.00000000         0.00000311  
Root: 4:        -0.25376274        -0.00000000         0.00000964  

Iteration:    7   Subspace Size:   41
Root: 1:        -0.35622330        -0.00000000         0.00000018  Converged
Root: 2:        -0.32430121        -0.00000000         0.00000043  Converged
Root: 3:        -0.27405353        -0.00000000         0.00000053  Converged
Root: 4:        -0.25376274        -0.00000000         0.00000184  

Iteration:    8   Subspace Size:   42
Root: 1:        -0.35622330        -0.00000000         0.00000017  Converged
Root: 2:        -0.32430121        -0.00000000         0.00000041  Converged
Root: 3:        -0.27405353        -0.00000000         0.00000050  Converged
Root: 4:        -0.25376274        -0.00000000         0.00000039  Converged

Davidson converged in 8 iterations
42 sigma vectors were formed

  Root   Mult.   Total Energy (a.u.)   Ex. Energy (a.u.)     Ex. Energy (eV)     Ex. Energy (nm)        Osc. (a.u.)  
-------------------------------------------------------------------------------------------------------------------
     1  singlet       -779.14604429
     2  triplet       -779.13487335          0.01117094          0.30397680       4078.73956154          0.00000000
     3  triplet       -779.10295126          0.04309304          1.17262102       1057.32558932          0.00000000
     4  singlet       -779.10222035          0.04382394          1.19250995       1039.69128521          0.15475625
     5  singlet       -779.10199163          0.04405267          1.19873390       1034.29310504          0.03257733
     6  singlet       -779.06660217          0.07944213          2.16172989        573.54168603          0.05307234
     7  triplet       -779.05270358          0.09334071          2.53992964        488.14037575          0.00000000
     8  triplet       -779.03241279          0.11363151          3.09207014        400.97480018          0.00000000

Singlet  1: Largest CI coefficients:
  64  &  64 : closed :  -0.844779
  63  &  64 :  open  :  -0.326030
  64  &  63 :  open  :  -0.326030
  63  &  63 : closed :   0.232288

Triplet  2: Largest CI coefficients:
  63  &  64 :  open  :   0.697606
  64  &  63 :  open  :  -0.697606

Triplet  3: Largest CI coefficients:
  62  &  64 :  open  :   0.654347
  64  &  62 :  open  :  -0.654347
  61  &  64 :  open  :   0.185479
  64  &  61 :  open  :  -0.185479
  62  &  63 :  open  :  -0.174792
  63  &  62 :  open  :   0.174792

Singlet  4: Largest CI coefficients:
  63  &  64 :  open  :   0.528502
  64  &  63 :  open  :   0.528502
  64  &  64 : closed :  -0.453494
  62  &  64 :  open  :  -0.264536
  64  &  62 :  open  :  -0.264536
  63  &  63 : closed :  -0.156779
  61  &  64 :  open  :  -0.136310
  64  &  61 :  open  :  -0.136310

Singlet  5: Largest CI coefficients:
  62  &  64 :  open  :   0.591490
  64  &  62 :  open  :   0.591490
  64  &  64 : closed :  -0.241991
  63  &  64 :  open  :   0.239269
  64  &  63 :  open  :   0.239269
  62  &  63 :  open  :  -0.174687
  63  &  62 :  open  :  -0.174687
  61  &  64 :  open  :   0.153845
  64  &  61 :  open  :   0.153845

Singlet  6: Largest CI coefficients:
  63  &  63 : closed :  -0.814959
  61  &  64 :  open  :  -0.253793
  64  &  61 :  open  :  -0.253793
  63  &  64 :  open  :  -0.189196
  64  &  63 :  open  :  -0.189196
  61  &  61 : closed :   0.145748
  62  &  63 :  open  :   0.123182
  63  &  62 :  open  :   0.123182
  61  &  63 :  open  :  -0.120785
  63  &  61 :  open  :  -0.120785
  64  &  64 : closed :  -0.104848

Triplet  7: Largest CI coefficients:
  61  &  64 :  open  :   0.601176
  64  &  61 :  open  :  -0.601176
  62  &  63 :  open  :  -0.228736
  63  &  62 :  open  :   0.228736
  62  &  64 :  open  :  -0.212035
  64  &  62 :  open  :   0.212035
  61  &  63 :  open  :   0.152217
  63  &  61 :  open  :  -0.152217

Triplet  8: Largest CI coefficients:
  62  &  63 :  open  :   0.549785
  63  &  62 :  open  :  -0.549785
  61  &  62 :  open  :  -0.315895
  62  &  61 :  open  :   0.315895
  61  &  64 :  open  :   0.264616
  64  &  61 :  open  :  -0.264616

Singlet state dipole moments:

  Root       Dx         Dy         Dz         |D|  (Debye)
------------------------------------------------------------
     1   -10.0068     1.6253    -0.8277    10.1717
     2   -17.3085     1.6665    -0.6949    17.4024
     3    -9.0907    -1.6831    -1.2901     9.3348
     4     1.4554     3.0171    -0.9582     3.4841

Triplet state dipole moments:

  Root       Dx         Dy         Dz         |D|  (Debye)
------------------------------------------------------------
     1    -8.3865     1.6144    -0.8452     8.5822
     2    -6.4413    -2.6079    -1.3824     7.0854
     3    -7.6357     3.4014    -0.0661     8.3593
     4    -0.5641     0.6714    -1.1006     1.4072

Transition dipole moments between singlet states:

    Transition       Tx         Ty         Tz in gcp call
 n=          31
 coors(1) =   -9.40617481649370       -1.17052584508178     
  0.125852919599185     
 coors(2) =   -8.45689066294719       -1.40353763379100     
   2.51594111054006     
 elements:            7           6
 gcp_e =   0.000000000000000E+000
 echo:  F
 pbc:  F
 method =pbeh3c              
 in gcp call
 n=          31
 coors(1) =   -9.40617481649370       -1.17052584508178     
  0.125852919599185     
 coors(2) =   -8.45689066294719       -1.40353763379100     
   2.51594111054006     
 elements:            7           6
 gcp_e =   0.000000000000000E+000
 echo:  F
 pbc:  F
 method =pbeh3c              
         |T| (a.u.)
------------------------------------------------------------------
     1 ->    2    -2.2944     0.1725     0.0545     2.3015
     1 ->    3    -1.0501     0.0778     0.0209     1.0532
     1 ->    4     0.9848     0.1775    -0.0283     1.0010
     2 ->    3    -2.1042     0.8169     0.1054     2.2597
     2 ->    4    -1.3253    -0.1522     0.0330     1.3345
     3 ->    4    -0.5029     0.1205     0.0497     0.5195

Transition dipole moments between triplet states:

    Transition       Tx         Ty         Tz         |T| (a.u.)
------------------------------------------------------------------
     1 ->    2     0.0647     0.0109    -0.0134     0.0670
     1 ->    3    -0.9591     0.3409     0.0051     1.0179
     1 ->    4    -0.2952     0.2940    -0.0045     0.4167
     2 ->    3     0.0550    -0.3942    -0.0834     0.4067
     2 ->    4     1.2143    -0.1585    -0.0666     1.2265
     3 ->    4    -2.3315     0.2424     0.1113     2.3467

Magnetic transition dipole moments and rotational strengths:

 Transition      Lx         Ly         Lz       R(len)     R(vel) (a.u.)
------------------------------------------------------------------------
 1 ->    2    -0.1983     0.1529    -0.0936    -0.4763     0.0521
 1 ->    3    -0.2529    -0.4175    -0.2994    -0.2268     0.0051
 1 ->    4     0.3393     0.0622    -0.0420    -0.3464     0.0727

Electric transition quadrupole moments (Cartesian):

 Transition      Qxy        Qxz        Qyz        Qxx        Qyy        Qzz       norm (a.u.)
----------------------------------------------------------------------------------------------
 1 ->    2     0.6237     0.2744    -0.2804    10.3496    -0.4099     0.2304    10.3864
 1 ->    3    -0.1655    -0.0287    -0.0513     5.8058    -0.2624     0.1251     5.8157
 1 ->    4    -0.2071     0.0791     0.0079    -4.1103    -0.3273     0.1170     4.1309


Building Xtilde...

Building Z-vector RHS...

 Generating 2nd functional diffs
Solving CPSCF equations
Using DIIS solver

 Iter         Residual      
------  --------------------
    1      2.348265467871
    2      3.676531669286
    3      0.728582430061
    4      0.088255858292
    5      0.030673187970
    6      0.009332304434
    7      0.004291303015
    8      0.001219445193
    9      0.000470145821
   10      0.000151008696
   11      0.000058962939
   12      0.000027778853
   13      0.000011456009
   14      0.000004834501
   15      0.000001881507
   16      0.000000781206

CPSCF converged

Building X...

Computing grad Generating 2nd functional diffs
 Generating 2nd functional diffs
Building Xtilde...

Building Z-vector RHS...

 Generating 2nd functional diffs
Solving CPSCF equations
Using DIIS solver

 Iter         Residual      
------  --------------------
    1      3.267864105050
    2      5.037300976471
    3      0.455324814360
    4      0.092200258831
    5      0.022857948028
    6      0.007028591467
    7      0.003288649647
    8      0.001102408148
    9      0.000352401047
   10      0.000148506915
   11      0.000059003037
   12      0.000025136061
   13      0.000008308314
   14      0.000003137931
   15      0.000001026758
   16      0.000000658659

CPSCF converged

Building X...

Computing grad Generating 2nd functional diffs
 Generating 2nd functional diffs
Building Xtilde...

Building Z-vector RHS...

 Generating 2nd functional diffs
Solving CPSCF equations
Using DIIS solver

 Iter         Residual      
------  --------------------
    1      1.521150686222
    2      2.414385048419
    3      0.311040269744
    4      0.064681073108
    5      0.015863266657
    6      0.007725006428
    7      0.001999229763
    8      0.000531443289
    9      0.000124361033
   10      0.000070924356
   11      0.000018449346
   12      0.000009725376
   13      0.000004629334
   14      0.000002204608
   15      0.000000675146

CPSCF converged

Building X...

 Generating 2nd functional diffs
 Generating 2nd functional diffs
Lower state energy:      -779.1022203510
Upper state energy:      -779.1019916252
Energy difference:          0.0002287258
 Energy calculation finished, energy:  0.000000000E+00

Converting Cartesians to HDLC

Converting Cartesians to HDLC

Converting Cartesians to HDLC
 in dlf_makehessian...
Updating Hessian with the BFGS update, No     8
Testing convergence  in cycle    9
    Energy  0.0000E+00 Target: 1.0000E-05 converged?  yes
  Max step  2.7711E-01 Target: 4.0000E-04 converged?   no
  RMS step  3.0631E-02 Target: 2.6667E-04 converged?   no
  Max grad  3.0104E-02 Target: 1.0000E-04 converged?   no
  RMS grad  7.7159E-03 Target: 6.6667E-05 converged?   no

Converting HDLC to Cartesians
 in gcp call
 n=          31
 coors(1) =   -9.43400946784427       -1.15877791724629     
  0.134098574792805     
 coors(2) =   -8.46984655120581       -1.40958863472278     
   2.51770511256979     
 elements:            7           6
 gcp_e =    1.00000000000000     
 echo:  F
 pbc:  F
 method =pbeh3c              
DFTD Energy:    -0.0203540 hartree
gCP Energy:     0.0505657 hartree
| Total AOs: 314    Total MOs: 296
Setting up the DFT grid...
| time to set the grid = 0.08 s
DFT grid points: 356977 (11515 points/atom)

                      *** Start SCF Iterations ***

 Iter     DIIS Error       Energy change      Electrons        XC Energy           Energy        Time(s)
----------------------------------------------------------------------------------------------------------
Initial temperature is 0.250000
| Skip purify step
|    1     0.0302706930    -778.8477223592   126.0070787757   -64.3967413375    -778.8477223592     1.35  
|    2     0.0559162374      +7.3415995086   125.9999797589   -63.6536233539    -771.5061228507     1.32  
|    3     0.0220615010      -0.2148572433   125.9999796220   -63.7119223423    -771.7209800939     1.30  
|    4     0.0121897141      -0.0118490831   125.9999805777   -63.7436075261    -771.7328291770     1.28  
|    5     0.0070307692      -0.0118886876   125.9999807787   -63.7671939384    -771.7447178647     1.36  
|    6     0.0023549973      -0.0039106838   125.9999811371   -63.7835516994    -771.7486285485     1.25  
|    7     0.0005915471      -0.0003407064   125.9999811997   -63.7894338711    -771.7489692549     1.24  
|    8     0.0003814927      -0.0000342237   125.9999812533   -63.7919812794    -771.7490034785     1.19  
|    9     0.0000971568      -0.0000060203   125.9999812554   -63.7916587924    -771.7490094988     1.38  
|   10     0.0000673491      -0.0000008735   125.9999812620   -63.7916652482    -771.7490103723     1.16  
|   11     0.0000189564      -0.0000001601   125.9999812636   -63.7917535435    -771.7490105324     1.13  
----------------------------------------------------------------------------------------------------------
FINAL ENERGY: -771.7490105324 a.u.
Fractional Occupation Entropy: 0.0000000000
Mermin Free Energy:            -771.7490105324
DISPERSION CONTRIBUTION TO ENERGY: -0.0203540441 a.u.
GCP BSSE CORRECTION: 0.0505657365 a.u.
HOMO-LUMO GAP: 0.930 eV
CENTER OF MASS: {-0.055742, -0.205695, 0.382628} ANGS
DIPOLE MOMENT: {-1.801146, -0.826957, -0.078423} (|D| = 1.983465) DEBYE
Writing out molden info

Running Mulliken population analysis...


  Restricted hh-TDA Parameters
--------------------------------------------
Number of occupied orbitals:            64
Number of virtual orbitals:            232
Number of molecular orbitals:          296
Number of basis functions:             314
Multiplicity of target state:      singlet

 Generating 2nd functional diffs
Reference energy:             -778.7815585130
Number of electrons:           127.9999809660
XC energy:                     -65.1045973046

      Davidson Diagonalization Parameters
-----------------------------------------------
Number of roots to find:                    4
Number of guess vectors:                   15
Maximum subspace size:                    300
Number of vectors to save:                  4
Collapse vectors per root:                  2
Number of CSFs:                          2080
Maximum Davidson iterations:              500
Residual convergence:                 1.0e-06
Orthogonality tolerance:              1.0e-12
Use incremental sigma vectors:             No

Davidson memory usage:  12.89 MB

Guess Vectors:
  64 &  64 : closed :    -0.453044
  64 &  63 :  open  :    -0.425889
  63 &  63 : closed :    -0.398735
  64 &  62 :  open  :    -0.390412
  64 &  61 :  open  :    -0.365062
  63 &  62 :  open  :    -0.363258
  63 &  61 :  open  :    -0.337908
  62 &  62 : closed :    -0.327781
  62 &  61 :  open  :    -0.302431
  64 &  60 :  open  :    -0.292479
  61 &  61 : closed :    -0.277081
  64 &  59 :  open  :    -0.276465
  63 &  60 :  open  :    -0.265325
  63 &  59 :  open  :    -0.249311
  64 &  56 :  open  :    -0.234875

  Root           Eigenvalue       Energy Change        Residual
-------------------------------------------------------------------
Iteration:    0   Subspace Size:   15
Root: 1:        -0.36500548        -0.36500548         0.02973648  
Root: 2:        -0.32039284        -0.32039284         0.02101638  
Root: 3:        -0.31697417        -0.31697417         0.04755335  
Root: 4:        -0.28407829        -0.28407829         0.04550772  

Iteration:    1   Subspace Size:   19
Root: 1:        -0.36673852        -0.00173304         0.00505783  
Root: 2:        -0.32143621        -0.00104338         0.00513235  
Root: 3:        -0.32137963        -0.00440546         0.00842937  
Root: 4:        -0.28839077        -0.00431248         0.01215422  

Iteration:    2   Subspace Size:   23
Root: 1:        -0.36679198        -0.00005346         0.00101165  
Root: 2:        -0.32152734        -0.00009113         0.00252436  
Root: 3:        -0.32148798        -0.00010835         0.00154650  
Root: 4:        -0.28866336        -0.00027258         0.00265740  

Iteration:    3   Subspace Size:   27
Root: 1:        -0.36679413        -0.00000216         0.00015174  
Root: 2:        -0.32154143        -0.00001409         0.00047046  
Root: 3:        -0.32149312        -0.00000514         0.00029249  
Root: 4:        -0.28867638        -0.00001302         0.00071065  

Iteration:    4   Subspace Size:   31
Root: 1:        -0.36679417        -0.00000004         0.00002776  
Root: 2:        -0.32154181        -0.00000038         0.00009401  
Root: 3:        -0.32149331        -0.00000019         0.00006478  
Root: 4:        -0.28867724        -0.00000086         0.00018508  

Iteration:    5   Subspace Size:   35
Root: 1:        -0.36679417        -0.00000000         0.00000437  
Root: 2:        -0.32154183        -0.00000002         0.00002334  
Root: 3:        -0.32149332        -0.00000001         0.00001260  
Root: 4:        -0.28867730        -0.00000005         0.00003379  

Iteration:    6   Subspace Size:   39
Root: 1:        -0.36679417        -0.00000000         0.00000076  Converged
Root: 2:        -0.32154183        -0.00000000         0.00000415  
Root: 3:        -0.32149332        -0.00000000         0.00000225  
Root: 4:        -0.28867730        -0.00000000         0.00000725  

Iteration:    7   Subspace Size:   42
Root: 1:        -0.36679417        -0.00000000         0.00000062  Converged
Root: 2:        -0.32154183        -0.00000000         0.00000074  Converged
Root: 3:        -0.32149332        -0.00000000         0.00000042  Converged
Root: 4:        -0.28867730        -0.00000000         0.00000152  

Iteration:    8   Subspace Size:   43
Root: 1:        -0.36679417         0.00000000         0.00000062  Converged
Root: 2:        -0.32154183        -0.00000000         0.00000070  Converged
Root: 3:        -0.32149332        -0.00000000         0.00000041  Converged
Root: 4:        -0.28867730        -0.00000000         0.00000030  Converged

Davidson converged in 8 iterations
43 sigma vectors were formed

      Davidson Diagonalization Parameters
-----------------------------------------------
Number of roots to find:                    4
Number of guess vectors:                   15
Maximum subspace size:                    300
Number of vectors to save:                  4
Collapse vectors per root:                  2
Number of CSFs:                          2016
Maximum Davidson iterations:              500
Residual convergence:                 1.0e-06
Orthogonality tolerance:              1.0e-12
Use incremental sigma vectors:             No

Davidson memory usage:  12.58 MB

Guess Vectors:
  64 &  63 :  open  :    -0.425889
  64 &  62 :  open  :    -0.390412
  64 &  61 :  open  :    -0.365062
  63 &  62 :  open  :    -0.363258
  63 &  61 :  open  :    -0.337908
  62 &  61 :  open  :    -0.302431
  64 &  60 :  open  :    -0.292479
  64 &  59 :  open  :    -0.276465
  63 &  60 :  open  :    -0.265325
  63 &  59 :  open  :    -0.249311
  64 &  56 :  open  :    -0.234875
  64 &  58 :  open  :    -0.233948
  62 &  60 :  open  :    -0.229847
  64 &  55 :  open  :    -0.219782
  62 &  59 :  open  :    -0.213834

  Root           Eigenvalue       Energy Change        Residual
-------------------------------------------------------------------
Iteration:    0   Subspace Size:   15
Root: 1:        -0.35413441        -0.35413441         0.02005511  
Root: 2:        -0.32164769        -0.32164769         0.01802896  
Root: 3:        -0.27163560        -0.27163560         0.02829541  
Root: 4:        -0.25096956        -0.25096956         0.02819724  

Iteration:    1   Subspace Size:   19
Root: 1:        -0.35511578        -0.00098136         0.00338226  
Root: 2:        -0.32243190        -0.00078422         0.00373634  
Root: 3:        -0.27393979        -0.00230419         0.00849770  
Root: 4:        -0.25315432        -0.00218477         0.01154077  

Iteration:    2   Subspace Size:   23
Root: 1:        -0.35514543        -0.00002965         0.00044147  
Root: 2:        -0.32246684        -0.00003494         0.00094158  
Root: 3:        -0.27411180        -0.00017201         0.00192591  
Root: 4:        -0.25346540        -0.00031108         0.00312992  

Iteration:    3   Subspace Size:   27
Root: 1:        -0.35514589        -0.00000046         0.00006954  
Root: 2:        -0.32246908        -0.00000224         0.00013259  
Root: 3:        -0.27412103        -0.00000923         0.00035598  
Root: 4:        -0.25348928        -0.00002388         0.00089519  

Iteration:    4   Subspace Size:   31
Root: 1:        -0.35514590        -0.00000001         0.00001060  
Root: 2:        -0.32246912        -0.00000004         0.00002623  
Root: 3:        -0.27412133        -0.00000030         0.00008848  
Root: 4:        -0.25349126        -0.00000197         0.00019986  

Iteration:    5   Subspace Size:   35
Root: 1:        -0.35514590        -0.00000000         0.00000157  
Root: 2:        -0.32246912        -0.00000000         0.00000405  
Root: 3:        -0.27412135        -0.00000002         0.00001844  
Root: 4:        -0.25349135        -0.00000009         0.00004563  

Iteration:    6   Subspace Size:   39
Root: 1:        -0.35514590        -0.00000000         0.00000018  Converged
Root: 2:        -0.32246912        -0.00000000         0.00000052  Converged
Root: 3:        -0.27412135        -0.00000000         0.00000321  
Root: 4:        -0.25349135        -0.00000000         0.00000885  

Iteration:    7   Subspace Size:   41
Root: 1:        -0.35514590        -0.00000000         0.00000018  Converged
Root: 2:        -0.32246912        -0.00000000         0.00000048  Converged
Root: 3:        -0.27412135        -0.00000000         0.00000060  Converged
Root: 4:        -0.25349135        -0.00000000         0.00000182  

Iteration:    8   Subspace Size:   42
Root: 1:        -0.35514590        -0.00000000         0.00000017  Converged
Root: 2:        -0.32246912        -0.00000000         0.00000048  Converged
Root: 3:        -0.27412135        -0.00000000         0.00000054  Converged
Root: 4:        -0.25349135        -0.00000000         0.00000038  Converged

Davidson converged in 8 iterations
42 sigma vectors were formed

  Root   Mult.   Total Energy (a.u.)   Ex. Energy (a.u.)     Ex. Energy (eV)     Ex. Energy (nm)        Osc. (a.u.)  
-------------------------------------------------------------------------------------------------------------------
     1  singlet       -779.14835269
     2  triplet       -779.13670441          0.01164827          0.31696556       3911.59906495          0.00000000
     3  triplet       -779.10402763          0.04432505          1.20614584       1027.93722293          0.00000000
     4  singlet       -779.10310034          0.04525234          1.23137871       1006.87318900          0.19171733
     5  singlet       -779.10305183          0.04530086          1.23269888       1005.79486564          0.00399701
     6  singlet       -779.07023581          0.07811688          2.12566801        583.27179954          0.05064058
     7  triplet       -779.05567986          0.09267282          2.52175541        491.65839133          0.00000000
     8  triplet       -779.03504987          0.11330282          3.08312608        402.13801731          0.00000000

Singlet  1: Largest CI coefficients:
  64  &  64 : closed :   0.856842
  63  &  64 :  open  :   0.307512
  64  &  63 :  open  :   0.307512
  63  &  63 : closed :  -0.237603

Triplet  2: Largest CI coefficients:
  63  &  64 :  open  :  -0.697346
  64  &  63 :  open  :   0.697346

Triplet  3: Largest CI coefficients:
  62  &  64 :  open  :   0.649349
  64  &  62 :  open  :  -0.649349
  61  &  64 :  open  :   0.193924
  64  &  61 :  open  :  -0.193924
  62  &  63 :  open  :  -0.181345
  63  &  62 :  open  :   0.181345

Singlet  4: Largest CI coefficients:
  63  &  64 :  open  :   0.584006
  64  &  63 :  open  :   0.584006
  64  &  64 : closed :  -0.479759
  63  &  63 : closed :  -0.178449

Singlet  5: Largest CI coefficients:
  62  &  64 :  open  :   0.636163
  64  &  62 :  open  :   0.636163
  61  &  64 :  open  :   0.194905
  64  &  61 :  open  :   0.194905
  62  &  63 :  open  :  -0.192083
  63  &  62 :  open  :  -0.192083
  64  &  64 : closed :  -0.102190

Singlet  6: Largest CI coefficients:
  63  &  63 : closed :  -0.816875
  61  &  64 :  open  :  -0.254379
  64  &  61 :  open  :  -0.254379
  63  &  64 :  open  :  -0.188470
  64  &  63 :  open  :  -0.188470
  61  &  61 : closed :   0.143642
  62  &  63 :  open  :   0.121313
  63  &  62 :  open  :   0.121313
  64  &  64 : closed :  -0.117538
  61  &  63 :  open  :  -0.106403
  63  &  61 :  open  :  -0.106403

Triplet  7: Largest CI coefficients:
  61  &  64 :  open  :  -0.596519
  64  &  61 :  open  :   0.596519
  62  &  63 :  open  :   0.234796
  63  &  62 :  open  :  -0.234796
  62  &  64 :  open  :   0.222901
  64  &  62 :  open  :  -0.222901
  61  &  63 :  open  :  -0.147365
  63  &  61 :  open  :   0.147365

Triplet  8: Largest CI coefficients:
  62  &  63 :  open  :  -0.551324
  63  &  62 :  open  :   0.551324
  61  &  62 :  open  :   0.316201
  62  &  61 :  open  :  -0.316201
  61  &  64 :  open  :  -0.268502
  64  &  61 :  open  :   0.268502

Singlet state dipole moments:

  Root       Dx         Dy         Dz         |D|  (Debye)
------------------------------------------------------------
     1    -9.9116     1.6323    -0.8188    10.0785
     2   -19.4365     2.5610    -0.5834    19.6132
     3    -6.9046    -2.5272    -1.3879     7.4824
     4     1.1903     2.9725    -0.9304     3.3344

Triplet state dipole moments:

  Root       Dx         Dy         Dz         |D|  (Debye)
------------------------------------------------------------
     1    -8.4393     1.6277    -0.8353     8.6354
     2    -6.4873    -2.5913    -1.3808     7.1209
     3    -7.2735     3.3568    -0.0590     8.0110
     4    -0.5656     0.5723    -1.1126     1.3730

Transition dipole moments between singlet states:

    Transition       Tx         Ty         Tz         |T| (a.u.)
------------------------------------------------------------------
     1 ->    2     2.5133    -0.1861    -0.0617     2.5209
     1 ->    3     0.3629    -0.0244    -0.0049     0.3638 in gcp call
 n=          31
 coors(1) =   -9.43400946784427       -1.15877791724629     
  0.134098574792805     
 coors(2) =   -8.46984655120581       -1.40958863472278     
   2.51770511256979     
 elements:            7           6
 gcp_e =   0.000000000000000E+000
 echo:  F
 pbc:  F
 method =pbeh3c              
 in gcp call
 n=          31
 coors(1) =   -9.43400946784427       -1.15877791724629     
  0.134098574792805     
 coors(2) =   -8.46984655120581       -1.40958863472278     
   2.51770511256979     
 elements:            7           6
 gcp_e =   0.000000000000000E+000
 echo:  F
 pbc:  F
 method =pbeh3c              

     1 ->    4    -0.9693    -0.1791     0.0276     0.9861
     2 ->    3    -0.8995     0.3317     0.0239     0.9590
     2 ->    4    -1.6002    -0.1130     0.0481     1.6049
     3 ->    4    -0.1302     0.1700     0.0402     0.2179

Transition dipole moments between triplet states:

    Transition       Tx         Ty         Tz         |T| (a.u.)
------------------------------------------------------------------
     1 ->    2    -0.0767    -0.0118     0.0152     0.0791
     1 ->    3    -0.9505     0.3385     0.0108     1.0090
     1 ->    4    -0.3128     0.2902    -0.0034     0.4267
     2 ->    3    -0.0384     0.4033     0.0857     0.4141
     2 ->    4    -1.2556     0.1638     0.0695     1.2681
     3 ->    4    -2.2566     0.2459     0.1142     2.2728

Magnetic transition dipole moments and rotational strengths:

 Transition      Lx         Ly         Lz       R(len)     R(vel) (a.u.)
------------------------------------------------------------------------
 1 ->    2     0.2718    -0.0239     0.1764    -0.6767     0.0682
 1 ->    3     0.1903     0.4368     0.2679    -0.0571    -0.0059
 1 ->    4    -0.3348    -0.0660     0.0423    -0.3375     0.0692

Electric transition quadrupole moments (Cartesian):

 Transition      Qxy        Qxz        Qyz        Qxx        Qyy        Qzz       norm (a.u.)
----------------------------------------------------------------------------------------------
 1 ->    2    -0.5465    -0.2721     0.2890   -11.6600     0.4547    -0.2459    11.6910
 1 ->    3     0.3498     0.0990    -0.0305    -2.5833     0.1375    -0.0478     2.6130
 1 ->    4     0.2088    -0.0887     0.0026     4.0295     0.3410    -0.1298     4.0524


Building Xtilde...

Building Z-vector RHS...

 Generating 2nd functional diffs
Solving CPSCF equations
Using DIIS solver

 Iter         Residual      
------  --------------------
    1      2.583290712167
    2      4.149890737122
    3      0.820861746336
    4      0.088111091924
    5      0.031369588019
    6      0.010697420020
    7      0.003378385284
    8      0.000846671196
    9      0.000334122139
   10      0.000145768731
   11      0.000056658938
   12      0.000032861699
   13      0.000013784487
   14      0.000004681925
   15      0.000002189356
   16      0.000001000308
   17      0.000000538611

CPSCF converged

Building X...

Computing grad Generating 2nd functional diffs
 Generating 2nd functional diffs
Building Xtilde...

Building Z-vector RHS...

 Generating 2nd functional diffs
Solving CPSCF equations
Using DIIS solver

 Iter         Residual      
------  --------------------
    1      3.672335648982
    2      5.641428980458
    3      0.430491243721
    4      0.075965313143
    5      0.022970579325
    6      0.007925297207
    7      0.003645073860
    8      0.001097244024
    9      0.000284426913
   10      0.000107947671
   11      0.000040523044
   12      0.000017187862
   13      0.000007525837
   14      0.000002708558
   15      0.000000964872

CPSCF converged

Building X...

Computing grad Generating 2nd functional diffs
 Generating 2nd functional diffs
Building Xtilde...

Building Z-vector RHS...

 Generating 2nd functional diffs
Solving CPSCF equations
Using DIIS solver

 Iter         Residual      
------  --------------------
    1      0.612572775037
    2      0.970887773274
    3      0.141413124888
    4      0.029668181934
    5      0.008038118351
    6      0.003563008431
    7      0.000901127785
    8      0.000246833622
    9      0.000057600632
   10      0.000034623149
   11      0.000007891771
   12      0.000003856102
   13      0.000001957545
   14      0.000000805513

CPSCF converged

Building X...

 Generating 2nd functional diffs
 Generating 2nd functional diffs
Lower state energy:      -779.1031003439
Upper state energy:      -779.1030518283
Energy difference:          0.0000485155
 Energy calculation finished, energy:  0.000000000E+00

Converting Cartesians to HDLC

Converting Cartesians to HDLC

Converting Cartesians to HDLC
 in dlf_makehessian...
Updating Hessian with the BFGS update, No     9
Testing convergence  in cycle   10
    Energy  0.0000E+00 Target: 1.0000E-05 converged?  yes
  Max step  7.5545E-01 Target: 4.0000E-04 converged?   no
  RMS step  8.2905E-02 Target: 2.6667E-04 converged?   no
  Max grad  8.1690E-03 Target: 1.0000E-04 converged?   no
  RMS grad  2.4278E-03 Target: 6.6667E-05 converged?   no

Converting HDLC to Cartesians
 in gcp call
 n=          31
 coors(1) =   -9.43661194589798       -1.15296149140451     
  0.157147579629188     
 coors(2) =   -8.42982197811060       -1.43001987691660     
   2.52114233728128     
 elements:            7           6
 gcp_e =    1.00000000000000     
 echo:  F
 pbc:  F
 method =pbeh3c              
DFTD Energy:    -0.0203668 hartree
gCP Energy:     0.0504924 hartree
| Total AOs: 314    Total MOs: 296
Setting up the DFT grid...
| time to set the grid = 0.07 s
DFT grid points: 357035 (11517 points/atom)

                      *** Start SCF Iterations ***

 Iter     DIIS Error       Energy change      Electrons        XC Energy           Energy        Time(s)
----------------------------------------------------------------------------------------------------------
Initial temperature is 0.250000
| Skip purify step
|    1     0.0315267886    -778.8434482845   125.9977189767   -64.3861769334    -778.8434482845     1.38  
|    2     0.0568297567      +7.3394974048   125.9999774880   -63.6535694427    -771.5039508797     1.36  
|    3     0.0225821146      -0.2188025975   125.9999782875   -63.7076405705    -771.7227534771     1.36  
|    4     0.0133617973      -0.0116526122   125.9999793653   -63.7410227834    -771.7344060893     1.29  
|    5     0.0061889525      -0.0123675293   125.9999796458   -63.7661299683    -771.7467736186     1.28  
|    6     0.0019202592      -0.0030466982   125.9999800168   -63.7798600977    -771.7498203168     1.31  
|    7     0.0005412775      -0.0002213604   125.9999800546   -63.7847963925    -771.7500416772     1.25  
|    8     0.0004285190      -0.0000228250   125.9999800887   -63.7865929643    -771.7500645021     1.26  
|    9     0.0001048165      -0.0000049260   125.9999800821   -63.7863002471    -771.7500694281     1.47  
|   10     0.0000634325      -0.0000007837   125.9999800855   -63.7862725441    -771.7500702118     1.22  
|   11     0.0000166307      -0.0000001416   125.9999800853   -63.7863514957    -771.7500703534     1.19  
----------------------------------------------------------------------------------------------------------
FINAL ENERGY: -771.7500703534 a.u.
Fractional Occupation Entropy: 0.0000000000
Mermin Free Energy:            -771.7500703534
DISPERSION CONTRIBUTION TO ENERGY: -0.0203667520 a.u.
GCP BSSE CORRECTION: 0.0504924011 a.u.
HOMO-LUMO GAP: 0.989 eV
CENTER OF MASS: {-0.055737, -0.205929, 0.373926} ANGS
DIPOLE MOMENT: {-1.710115, -0.845557, 0.189071} (|D| = 1.917083) DEBYE
Writing out molden info

Running Mulliken population analysis...


  Restricted hh-TDA Parameters
--------------------------------------------
Number of occupied orbitals:            64
Number of virtual orbitals:            232
Number of molecular orbitals:          296
Number of basis functions:             314
Multiplicity of target state:      singlet

 Generating 2nd functional diffs
Reference energy:             -778.7824188995
Number of electrons:           127.9999797693
XC energy:                     -65.0990811863

      Davidson Diagonalization Parameters
-----------------------------------------------
Number of roots to find:                    4
Number of guess vectors:                   15
Maximum subspace size:                    300
Number of vectors to save:                  4
Collapse vectors per root:                  2
Number of CSFs:                          2080
Maximum Davidson iterations:              500
Residual convergence:                 1.0e-06
Orthogonality tolerance:              1.0e-12
Use incremental sigma vectors:             No

Davidson memory usage:  12.89 MB

Guess Vectors:
  64 &  64 : closed :    -0.452479
  64 &  63 :  open  :    -0.423825
  63 &  63 : closed :    -0.395171
  64 &  62 :  open  :    -0.390016
  64 &  61 :  open  :    -0.365288
  63 &  62 :  open  :    -0.361362
  63 &  61 :  open  :    -0.336634
  62 &  62 : closed :    -0.327554
  62 &  61 :  open  :    -0.302825
  64 &  60 :  open  :    -0.292767
  61 &  61 : closed :    -0.278096
  64 &  59 :  open  :    -0.275539
  63 &  60 :  open  :    -0.264113
  63 &  59 :  open  :    -0.246885
  64 &  58 :  open  :    -0.233978

  Root           Eigenvalue       Energy Change        Residual
-------------------------------------------------------------------
Iteration:    0   Subspace Size:   15
Root: 1:        -0.36405871        -0.36405871         0.02986768  
Root: 2:        -0.32011970        -0.32011970         0.02095889  
Root: 3:        -0.31663095        -0.31663095         0.04734140  
Root: 4:        -0.28023489        -0.28023489         0.04509332  

Iteration:    1   Subspace Size:   19
Root: 1:        -0.36581230        -0.00175359         0.00491443  
Root: 2:        -0.32117139        -0.00105169         0.00504604  
Root: 3:        -0.32105312        -0.00442217         0.00801314  
Root: 4:        -0.28459093        -0.00435604         0.01275825  

Iteration:    2   Subspace Size:   23
Root: 1:        -0.36586285        -0.00005055         0.00094264  
Root: 2:        -0.32122758        -0.00005619         0.00139280  
Root: 3:        -0.32118413        -0.00013101         0.00202450  
Root: 4:        -0.28489844        -0.00030750         0.00293066  

Iteration:    3   Subspace Size:   27
Root: 1:        -0.36586464        -0.00000179         0.00016280  
Root: 2:        -0.32123189        -0.00000431         0.00032097  
Root: 3:        -0.32119296        -0.00000882         0.00036510  
Root: 4:        -0.28491467        -0.00001623         0.00080597  

Iteration:    4   Subspace Size:   31
Root: 1:        -0.36586469        -0.00000005         0.00002977  
Root: 2:        -0.32123207        -0.00000019         0.00005903  
Root: 3:        -0.32119324        -0.00000028         0.00006857  
Root: 4:        -0.28491574        -0.00000107         0.00021456  

Iteration:    5   Subspace Size:   35
Root: 1:        -0.36586469        -0.00000000         0.00000459  
Root: 2:        -0.32123208        -0.00000001         0.00001495  
Root: 3:        -0.32119324        -0.00000001         0.00001306  
Root: 4:        -0.28491581        -0.00000007         0.00004430  

Iteration:    6   Subspace Size:   39
Root: 1:        -0.36586469        -0.00000000         0.00000080  Converged
Root: 2:        -0.32123208        -0.00000000         0.00000266  
Root: 3:        -0.32119324        -0.00000000         0.00000261  
Root: 4:        -0.28491582        -0.00000000         0.00001188  

Iteration:    7   Subspace Size:   42
Root: 1:        -0.36586469        -0.00000000         0.00000060  Converged
Root: 2:        -0.32123208        -0.00000000         0.00000048  Converged
Root: 3:        -0.32119324        -0.00000000         0.00000041  Converged
Root: 4:        -0.28491582        -0.00000000         0.00000269  

Iteration:    8   Subspace Size:   43
Root: 1:        -0.36586469        -0.00000000         0.00000060  Converged
Root: 2:        -0.32123208        -0.00000000         0.00000048  Converged
Root: 3:        -0.32119324        -0.00000000         0.00000037  Converged
Root: 4:        -0.28491582        -0.00000000         0.00000052  Converged

Davidson converged in 8 iterations
43 sigma vectors were formed

      Davidson Diagonalization Parameters
-----------------------------------------------
Number of roots to find:                    4
Number of guess vectors:                   15
Maximum subspace size:                    300
Number of vectors to save:                  4
Collapse vectors per root:                  2
Number of CSFs:                          2016
Maximum Davidson iterations:              500
Residual convergence:                 1.0e-06
Orthogonality tolerance:              1.0e-12
Use incremental sigma vectors:             No

Davidson memory usage:  12.58 MB

Guess Vectors:
  64 &  63 :  open  :    -0.423825
  64 &  62 :  open  :    -0.390016
  64 &  61 :  open  :    -0.365288
  63 &  62 :  open  :    -0.361362
  63 &  61 :  open  :    -0.336634
  62 &  61 :  open  :    -0.302825
  64 &  60 :  open  :    -0.292767
  64 &  59 :  open  :    -0.275539
  63 &  60 :  open  :    -0.264113
  63 &  59 :  open  :    -0.246885
  64 &  58 :  open  :    -0.233978
  64 &  56 :  open  :    -0.233021
  62 &  60 :  open  :    -0.230305
  64 &  55 :  open  :    -0.221352
  62 &  59 :  open  :    -0.213077

  Root           Eigenvalue       Energy Change        Residual
-------------------------------------------------------------------
Iteration:    0   Subspace Size:   15
Root: 1:        -0.35263562        -0.35263562         0.01982164  
Root: 2:        -0.32145296        -0.32145296         0.01790038  
Root: 3:        -0.27143417        -0.27143417         0.02854088  
Root: 4:        -0.24873510        -0.24873510         0.02913935  

Iteration:    1   Subspace Size:   19
Root: 1:        -0.35359893        -0.00096331         0.00337817  
Root: 2:        -0.32222641        -0.00077346         0.00352669  
Root: 3:        -0.27374825        -0.00231408         0.00867796  
Root: 4:        -0.25117885        -0.00244375         0.01168818  

Iteration:    2   Subspace Size:   23
Root: 1:        -0.35362881        -0.00002988         0.00043809  
Root: 2:        -0.32225774        -0.00003133         0.00088399  
Root: 3:        -0.27392865        -0.00018040         0.00201079  
Root: 4:        -0.25150627        -0.00032742         0.00319483  

Iteration:    3   Subspace Size:   27
Root: 1:        -0.35362926        -0.00000045         0.00007052  
Root: 2:        -0.32225968        -0.00000194         0.00013271  
Root: 3:        -0.27393863        -0.00000998         0.00038674  
Root: 4:        -0.25153056        -0.00002428         0.00093160  

Iteration:    4   Subspace Size:   31
Root: 1:        -0.35362927        -0.00000001         0.00001049  
Root: 2:        -0.32225972        -0.00000004         0.00002667  
Root: 3:        -0.27393898        -0.00000036         0.00009984  
Root: 4:        -0.25153274        -0.00000218         0.00021672  

Iteration:    5   Subspace Size:   35
Root: 1:        -0.35362927        -0.00000000         0.00000153  
Root: 2:        -0.32225973        -0.00000000         0.00000407  
Root: 3:        -0.27393901        -0.00000002         0.00002011  
Root: 4:        -0.25153285        -0.00000011         0.00005139  

Iteration:    6   Subspace Size:   39
Root: 1:        -0.35362927        -0.00000000         0.00000017  Converged
Root: 2:        -0.32225973        -0.00000000         0.00000049  Converged
Root: 3:        -0.27393901        -0.00000000         0.00000331  
Root: 4:        -0.25153286        -0.00000001         0.00000965  

Iteration:    7   Subspace Size:   41
Root: 1:        -0.35362927        -0.00000000         0.00000015  Converged
Root: 2:        -0.32225973        -0.00000000         0.00000043  Converged
Root: 3:        -0.27393901        -0.00000000         0.00000058  Converged
Root: 4:        -0.25153286        -0.00000000         0.00000198  

Iteration:    8   Subspace Size:   42
Root: 1:        -0.35362927        -0.00000000         0.00000015  Converged
Root: 2:        -0.32225973        -0.00000000         0.00000042  Converged
Root: 3:        -0.27393901        -0.00000000         0.00000051  Converged
Root: 4:        -0.25153286        -0.00000000         0.00000048  Converged

Davidson converged in 8 iterations
42 sigma vectors were formed

  Root   Mult.   Total Energy (a.u.)   Ex. Energy (a.u.)     Ex. Energy (eV)     Ex. Energy (nm)        Osc. (a.u.)  
-------------------------------------------------------------------------------------------------------------------
     1  singlet       -779.14828359
     2  triplet       -779.13604817          0.01223541          0.33294249       3723.89294244          0.00000000
     3  triplet       -779.10467863          0.04360496          1.18655119       1044.91252967          0.00000000
     4  singlet       -779.10365098          0.04463261          1.21451484       1020.85389581          0.03899098
     5  singlet       -779.10361214          0.04467144          1.21557162       1019.96639765          0.16481292
     6  singlet       -779.06733472          0.08094887          2.20273052        562.86604157          0.04788403
     7  triplet       -779.05635791          0.09192568          2.50142467        495.65442563          0.00000000
     8  triplet       -779.03395175          0.11433183          3.11112694        398.51868139          0.00000000

Singlet  1: Largest CI coefficients:
  64  &  64 : closed :   0.852337
  63  &  64 :  open  :   0.319233
  64  &  63 :  open  :   0.319233
  63  &  63 : closed :  -0.223021

Triplet  2: Largest CI coefficients:
  63  &  64 :  open  :  -0.697201
  64  &  63 :  open  :   0.697201

Triplet  3: Largest CI coefficients:
  62  &  64 :  open  :   0.648052
  64  &  62 :  open  :  -0.648052
  61  &  64 :  open  :   0.211460
  64  &  61 :  open  :  -0.211460
  62  &  63 :  open  :  -0.165480
  63  &  62 :  open  :   0.165480

Singlet  4: Largest CI coefficients:
  62  &  64 :  open  :   0.571581
  64  &  62 :  open  :   0.571581
  63  &  64 :  open  :  -0.259642
  64  &  63 :  open  :  -0.259642
  61  &  64 :  open  :   0.227141
  64  &  61 :  open  :   0.227141
  64  &  64 : closed :   0.190915
  62  &  63 :  open  :  -0.148965
  63  &  62 :  open  :  -0.148965

Singlet  5: Largest CI coefficients:
  63  &  64 :  open  :  -0.524736
  64  &  63 :  open  :  -0.524736
  64  &  64 : closed :   0.464120
  62  &  64 :  open  :  -0.288936
  64  &  62 :  open  :  -0.288936
  63  &  63 : closed :   0.171986

Singlet  6: Largest CI coefficients:
  63  &  63 : closed :  -0.793067
  61  &  64 :  open  :  -0.280612
  64  &  61 :  open  :  -0.280612
  63  &  64 :  open  :  -0.182955
  64  &  63 :  open  :  -0.182955
  61  &  61 : closed :   0.139696
  62  &  63 :  open  :   0.133834
  63  &  62 :  open  :   0.133834
  61  &  63 :  open  :  -0.112575
  63  &  61 :  open  :  -0.112575
  62  &  64 :  open  :   0.102452
  64  &  62 :  open  :   0.102452
  64  &  64 : closed :  -0.101437

Triplet  7: Largest CI coefficients:
  61  &  64 :  open  :  -0.598054
  64  &  61 :  open  :   0.598054
  62  &  64 :  open  :   0.233040
  64  &  62 :  open  :  -0.233040
  62  &  63 :  open  :   0.226746
  63  &  62 :  open  :  -0.226746
  61  &  63 :  open  :  -0.138991
  63  &  61 :  open  :   0.138991

Triplet  8: Largest CI coefficients:
  62  &  63 :  open  :  -0.554848
  63  &  62 :  open  :   0.554848
  61  &  62 :  open  :   0.301753
  62  &  61 :  open  :  -0.301753
  61  &  64 :  open  :  -0.260976
  64  &  61 :  open  :   0.260976
  61  &  63 :  open  :   0.125369
  63  &  61 :  open  :  -0.125369

Singlet state dipole moments:

  Root       Dx         Dy         Dz         |D|  (Debye)
------------------------------------------------------------
     1   -10.1146     1.6028    -0.7593    10.2689
     2    -8.7782    -1.7393    -1.1419     9.0214
     3   -17.4180     1.6821    -0.6982    17.5130
     4     0.8953     2.9656    -0.9101     3.2287

Triplet state dipole moments:

  Root       Dx         Dy         Dz         |D|  (Debye)
------------------------------------------------------------
     1    -8.3315     1.5451    -0.7983     8.5111
     2    -6.5099    -2.6016    -1.3512     7.1396
     3    -7.8797     3.4519    -0.0139     8.6027
     4    -1.4116     1.0088    -1.0005     2.0028

Transition dipole moments be in gcp call
 n=          31
 coors(1) =   -9.43661194589798       -1.15296149140451     
  0.157147579629188     
 coors(2) =   -8.42982197811060       -1.43001987691660     
   2.52114233728128     
 elements:            7           6
 gcp_e =   0.000000000000000E+000
 echo:  F
 pbc:  F
 method =pbeh3c              
 in gcp call
 n=          31
 coors(1) =   -9.43661194589798       -1.15296149140451     
  0.157147579629188     
 coors(2) =   -8.42982197811060       -1.43001987691660     
   2.52114233728128     
 elements:            7           6
 gcp_e =   0.000000000000000E+000
 echo:  F
 pbc:  F
 method =pbeh3c              
tween singlet states:

    Transition       Tx         Ty         Tz         |T| (a.u.)
------------------------------------------------------------------
     1 ->    2    -1.1406     0.0889     0.0402     1.1447
     1 ->    3    -2.3438     0.1887     0.0704     2.3525
     1 ->    4    -0.9206    -0.1966     0.0341     0.9420
     2 ->    3    -1.9544     0.7988     0.1512     2.1168
     2 ->    4     0.6846     0.2305     0.0094     0.7224
     3 ->    4     1.2135    -0.0014    -0.0701     1.2155

Transition dipole moments between triplet states:

    Transition       Tx         Ty         Tz         |T| (a.u.)
------------------------------------------------------------------
     1 ->    2    -0.0876    -0.0145     0.0165     0.0903
     1 ->    3    -0.9371     0.3295     0.0121     0.9934
     1 ->    4    -0.3006     0.2951    -0.0059     0.4213
     2 ->    3    -0.1021     0.4373     0.0934     0.4587
     2 ->    4    -1.2420     0.1744     0.0789     1.2567
     3 ->    4    -2.4415     0.2351     0.1219     2.4558

Magnetic transition dipole moments and rotational strengths:

 Transition      Lx         Ly         Lz       R(len)     R(vel) (a.u.)
------------------------------------------------------------------------
 1 ->    2     0.0030     0.3674     0.1162    -0.0339     0.0073
 1 ->    3    -0.3205    -0.2268    -0.3141    -0.6862     0.0529
 1 ->    4    -0.3476    -0.0796     0.0467    -0.3372     0.0735

Electric transition quadrupole moments (Cartesian):

 Transition      Qxy        Qxz        Qyz        Qxx        Qyy        Qzz       norm (a.u.)
----------------------------------------------------------------------------------------------
 1 ->    2     0.5884     0.2456    -0.2026     4.6632    -0.1586     0.1084     4.7149
 1 ->    3     0.2366     0.2373    -0.2691    11.2578    -0.4445     0.2354    11.2772
 1 ->    4     0.2135    -0.1207     0.0382     4.1940     0.3326    -0.1578     4.2174


Building Xtilde...

Building Z-vector RHS...

 Generating 2nd functional diffs
Solving CPSCF equations
Using DIIS solver

 Iter         Residual      
------  --------------------
    1      3.147660286457
    2      4.807938594102
    3      0.454320500748
    4      0.087009158555
    5      0.022124154541
    6      0.007214337853
    7      0.003377496450
    8      0.001058980891
    9      0.000273954325
   10      0.000115250891
   11      0.000048206381
   12      0.000021350668
   13      0.000009233497
   14      0.000003556058
   15      0.000001164851
   16      0.000000781151

CPSCF converged

Building X...

Computing grad Generating 2nd functional diffs
 Generating 2nd functional diffs
Building Xtilde...

Building Z-vector RHS...

 Generating 2nd functional diffs
Solving CPSCF equations
Using DIIS solver

 Iter         Residual      
------  --------------------
    1      2.482178212939
    2      3.905095080667
    3      0.760369223026
    4      0.100930329510
    5      0.034476204471
    6      0.010104744808
    7      0.004276562476
    8      0.001207877454
    9      0.000497395611
   10      0.000135883853
   11      0.000055860196
   12      0.000026365230
   13      0.000010158516
   14      0.000004399634
   15      0.000001630993
   16      0.000000637921

CPSCF converged

Building X...

Computing grad Generating 2nd functional diffs
 Generating 2nd functional diffs
Building Xtilde...

Building Z-vector RHS...

 Generating 2nd functional diffs
Solving CPSCF equations
Using DIIS solver

 Iter         Residual      
------  --------------------
    1      1.463081192182
    2      2.274286952860
    3      0.260716491072
    4      0.056282583873
    5      0.012596296265
    6      0.006487087072
    7      0.001725429141
    8      0.000475220511
    9      0.000126488934
   10      0.000070459250
   11      0.000022153008
   12      0.000011055371
   13      0.000004596565
   14      0.000002168622
   15      0.000000840204

CPSCF converged

Building X...

 Generating 2nd functional diffs
 Generating 2nd functional diffs
Lower state energy:      -779.1036509801
Upper state energy:      -779.1036121442
Energy difference:          0.0000388359
 Energy calculation finished, energy:  0.000000000E+00

Converting Cartesians to HDLC

Converting Cartesians to HDLC

Converting Cartesians to HDLC
 in dlf_makehessian...
Updating Hessian with the BFGS update, No    10
Testing convergence  in cycle   11
    Energy  0.0000E+00 Target: 1.0000E-05 converged?  yes
  Max step  1.9547E-01 Target: 4.0000E-04 converged?   no
  RMS step  2.8972E-02 Target: 2.6667E-04 converged?   no
  Max grad  2.5961E-02 Target: 1.0000E-04 converged?   no
  RMS grad  8.5344E-03 Target: 6.6667E-05 converged?   no

Converting HDLC to Cartesians
 in gcp call
 n=          31
 coors(1) =   -9.43314758454068       -1.14890449290338     
  0.158209897806930     
 coors(2) =   -8.42622586707138       -1.43610398856215     
   2.52203554179097     
 elements:            7           6
 gcp_e =    1.00000000000000     
 echo:  F
 pbc:  F
 method =pbeh3c              
DFTD Energy:    -0.0203761 hartree
gCP Energy:     0.0505170 hartree
| Total AOs: 314    Total MOs: 296
Setting up the DFT grid...
| time to set the grid = 0.08 s
DFT grid points: 357046 (11517 points/atom)

                      *** Start SCF Iterations ***

 Iter     DIIS Error       Energy change      Electrons        XC Energy           Energy        Time(s)
----------------------------------------------------------------------------------------------------------
Initial temperature is 0.250000
| Skip purify step
|    1     0.0318626987    -778.8586161555   126.0055665892   -64.3901256100    -778.8586161555     1.45  
|    2     0.0577894211      +7.3465854858   125.9999773242   -63.6508112464    -771.5120306696     1.48  
|    3     0.0233703428      -0.2103482621   125.9999783346   -63.7070479961    -771.7223789317     1.37  
|    4     0.0131760841      -0.0118257291   125.9999793003   -63.7375645420    -771.7342046608     1.31  
|    5     0.0081097297      -0.0110904633   125.9999795735   -63.7597518502    -771.7452951242     1.29  
|    6     0.0029787775      -0.0044134762   125.9999799863   -63.7764597979    -771.7497086003     1.29  
|    7     0.0005606870      -0.0005325876   125.9999800737   -63.7838973243    -771.7502411880     1.25  
|    8     0.0005055683      -0.0000512265   125.9999801254   -63.7869790166    -771.7502924145     1.21  
|    9     0.0001047224      -0.0000072087   125.9999801214   -63.7868626274    -771.7502996232     1.45  
|   10     0.0000695643      -0.0000009699   125.9999801255   -63.7868786847    -771.7503005931     1.21  
|   11     0.0000182630      -0.0000001722   125.9999801255   -63.7869800671    -771.7503007653     1.15  
----------------------------------------------------------------------------------------------------------
FINAL ENERGY: -771.7503007653 a.u.
Fractional Occupation Entropy: 0.0000000000
Mermin Free Energy:            -771.7503007653
DISPERSION CONTRIBUTION TO ENERGY: -0.0203760666 a.u.
GCP BSSE CORRECTION: 0.0505170426 a.u.
HOMO-LUMO GAP: 1.004 eV
CENTER OF MASS: {-0.056465, -0.206901, 0.374223} ANGS
DIPOLE MOMENT: {-1.689390, -0.822811, 0.188926} (|D| = 1.888584) DEBYE
Writing out molden info

Running Mulliken population analysis...


  Restricted hh-TDA Parameters
--------------------------------------------
Number of occupied orbitals:            64
Number of virtual orbitals:            232
Number of molecular orbitals:          296
Number of basis functions:             314
Multiplicity of target state:      singlet

 Generating 2nd functional diffs
Reference energy:             -778.7824500143
Number of electrons:           127.9999798098
XC energy:                     -65.0997229303

      Davidson Diagonalization Parameters
-----------------------------------------------
Number of roots to find:                    4
Number of guess vectors:                   15
Maximum subspace size:                    300
Number of vectors to save:                  4
Collapse vectors per root:                  2
Number of CSFs:                          2080
Maximum Davidson iterations:              500
Residual convergence:                 1.0e-06
Orthogonality tolerance:              1.0e-12
Use incremental sigma vectors:             No

Davidson memory usage:  12.89 MB

Guess Vectors:
  64 &  64 : closed :    -0.453107
  64 &  63 :  open  :    -0.423943
  63 &  63 : closed :    -0.394778
  64 &  62 :  open  :    -0.390383
  64 &  61 :  open  :    -0.365711
  63 &  62 :  open  :    -0.361219
  63 &  61 :  open  :    -0.336546
  62 &  62 : closed :    -0.327659
  62 &  61 :  open  :    -0.302987
  64 &  60 :  open  :    -0.293488
  61 &  61 : closed :    -0.278314
  64 &  59 :  open  :    -0.275446
  63 &  60 :  open  :    -0.264324
  63 &  59 :  open  :    -0.246282
  64 &  58 :  open  :    -0.234433

  Root           Eigenvalue       Energy Change        Residual
-------------------------------------------------------------------
Iteration:    0   Subspace Size:   15
Root: 1:        -0.36448687        -0.36448687         0.03001313  
Root: 2:        -0.32024638        -0.32024638         0.02100073  
Root: 3:        -0.31678940        -0.31678940         0.04728451  
Root: 4:        -0.28024870        -0.28024870         0.04492889  

Iteration:    1   Subspace Size:   19
Root: 1:        -0.36625225        -0.00176538         0.00491482  
Root: 2:        -0.32130045        -0.00105407         0.00495317  
Root: 3:        -0.32121054        -0.00442115         0.00808380  
Root: 4:        -0.28458701        -0.00433831         0.01286898  

Iteration:    2   Subspace Size:   23
Root: 1:        -0.36630284        -0.00005059         0.00093862  
Root: 2:        -0.32135432        -0.00005388         0.00138410  
Root: 3:        -0.32134523        -0.00013469         0.00199682  
Root: 4:        -0.28490212        -0.00031511         0.00296690  

Iteration:    3   Subspace Size:   27
Root: 1:        -0.36630461        -0.00000177         0.00016030  
Root: 2:        -0.32135880        -0.00000448         0.00034830  
Root: 3:        -0.32135360        -0.00000837         0.00033344  
Root: 4:        -0.28491875        -0.00001664         0.00080862  

Iteration:    4   Subspace Size:   31
Root: 1:        -0.36630466        -0.00000004         0.00002882  
Root: 2:        -0.32135902        -0.00000022         0.00006576  
Root: 3:        -0.32135384        -0.00000024         0.00006134  
Root: 4:        -0.28491984        -0.00000109         0.00021135  

Iteration:    5   Subspace Size:   35
Root: 1:        -0.36630466        -0.00000000         0.00000426  
Root: 2:        -0.32135903        -0.00000001         0.00001664  
Root: 3:        -0.32135385        -0.00000001         0.00001085  
Root: 4:        -0.28491992        -0.00000007         0.00004314  

Iteration:    6   Subspace Size:   39
Root: 1:        -0.36630466        -0.00000000         0.00000075  Converged
Root: 2:        -0.32135903        -0.00000000         0.00000307  
Root: 3:        -0.32135385        -0.00000000         0.00000222  
Root: 4:        -0.28491992        -0.00000000         0.00001222  

Iteration:    7   Subspace Size:   42
Root: 1:        -0.36630466        -0.00000000         0.00000057  Converged
Root: 2:        -0.32135903        -0.00000000         0.00000054  Converged
Root: 3:        -0.32135385        -0.00000000         0.00000035  Converged
Root: 4:        -0.28491992        -0.00000000         0.00000289  

Iteration:    8   Subspace Size:   43
Root: 1:        -0.36630466        -0.00000000         0.00000057  Converged
Root: 2:        -0.32135903        -0.00000000         0.00000053  Converged
Root: 3:        -0.32135385        -0.00000000         0.00000033  Converged
Root: 4:        -0.28491992        -0.00000000         0.00000056  Converged

Davidson converged in 8 iterations
43 sigma vectors were formed

      Davidson Diagonalization Parameters
-----------------------------------------------
Number of roots to find:                    4
Number of guess vectors:                   15
Maximum subspace size:                    300
Number of vectors to save:                  4
Collapse vectors per root:                  2
Number of CSFs:                          2016
Maximum Davidson iterations:              500
Residual convergence:                 1.0e-06
Orthogonality tolerance:              1.0e-12
Use incremental sigma vectors:             No

Davidson memory usage:  12.58 MB

Guess Vectors:
  64 &  63 :  open  :    -0.423943
  64 &  62 :  open  :    -0.390383
  64 &  61 :  open  :    -0.365711
  63 &  62 :  open  :    -0.361219
  63 &  61 :  open  :    -0.336546
  62 &  61 :  open  :    -0.302987
  64 &  60 :  open  :    -0.293488
  64 &  59 :  open  :    -0.275446
  63 &  60 :  open  :    -0.264324
  63 &  59 :  open  :    -0.246282
  64 &  58 :  open  :    -0.234433
  64 &  56 :  open  :    -0.232553
  62 &  60 :  open  :    -0.230764
  64 &  55 :  open  :    -0.222833
  62 &  59 :  open  :    -0.212722

  Root           Eigenvalue       Energy Change        Residual
-------------------------------------------------------------------
Iteration:    0   Subspace Size:   15
Root: 1:        -0.35268351        -0.35268351         0.01982252  
Root: 2:        -0.32161638        -0.32161638         0.01789524  
Root: 3:        -0.27182875        -0.27182875         0.02856534  
Root: 4:        -0.24874091        -0.24874091         0.02923317  

Iteration:    1   Subspace Size:   19
Root: 1:        -0.35364667        -0.00096317         0.00337480  
Root: 2:        -0.32238948        -0.00077310         0.00348177  
Root: 3:        -0.27414112        -0.00231236         0.00868932  
Root: 4:        -0.25121266        -0.00247176         0.01159988  

Iteration:    2   Subspace Size:   23
Root: 1:        -0.35367658        -0.00002991         0.00044045  
Root: 2:        -0.32242004        -0.00003056         0.00086798  
Root: 3:        -0.27432206        -0.00018094         0.00200710  
Root: 4:        -0.25153551        -0.00032285         0.00315875  

Iteration:    3   Subspace Size:   27
Root: 1:        -0.35367704        -0.00000046         0.00007175  
Root: 2:        -0.32242190        -0.00000186         0.00013196  
Root: 3:        -0.27433198        -0.00000992         0.00039032  
Root: 4:        -0.25155907        -0.00002356         0.00092073  

Iteration:    4   Subspace Size:   31
Root: 1:        -0.35367705        -0.00000001         0.00001057  
Root: 2:        -0.32242194        -0.00000004         0.00002660  
Root: 3:        -0.27433234        -0.00000037         0.00010211  
Root: 4:        -0.25156118        -0.00000212         0.00021385  

Iteration:    5   Subspace Size:   35
Root: 1:        -0.35367705        -0.00000000         0.00000154  
Root: 2:        -0.32242194        -0.00000000         0.00000406  
Root: 3:        -0.27433237        -0.00000002         0.00002047  
Root: 4:        -0.25156130        -0.00000011         0.00005146  

Iteration:    6   Subspace Size:   39
Root: 1:        -0.35367705        -0.00000000         0.00000017  Converged
Root: 2:        -0.32242194        -0.00000000         0.00000049  Converged
Root: 3:        -0.27433237        -0.00000000         0.00000337  
Root: 4:        -0.25156130        -0.00000001         0.00000987  

Iteration:    7   Subspace Size:   41
Root: 1:        -0.35367705        -0.00000000         0.00000015  Converged
Root: 2:        -0.32242194        -0.00000000         0.00000042  Converged
Root: 3:        -0.27433237        -0.00000000         0.00000059  Converged
Root: 4:        -0.25156130        -0.00000000         0.00000216  

Iteration:    8   Subspace Size:   42
Root: 1:        -0.35367705        -0.00000000         0.00000015  Converged
Root: 2:        -0.32242194        -0.00000000         0.00000040  Converged
Root: 3:        -0.27433237        -0.00000000         0.00000050  Converged
Root: 4:        -0.25156130        -0.00000000         0.00000057  Converged

Davidson converged in 8 iterations
42 sigma vectors were formed

  Root   Mult.   Total Energy (a.u.)   Ex. Energy (a.u.)     Ex. Energy (eV)     Ex. Energy (nm)        Osc. (a.u.)  
-------------------------------------------------------------------------------------------------------------------
     1  singlet       -779.14875467
     2  triplet       -779.13612706          0.01262761          0.34361459       3608.23503078          0.00000000
     3  triplet       -779.10487196          0.04388271          1.19410921       1038.29884345          0.00000000
     4  singlet       -779.10380904          0.04494563          1.22303258       1013.74422085          0.09424583
     5  singlet       -779.10380387          0.04495081          1.22317346       1013.62746169          0.11468768
     6  singlet       -779.06736993          0.08138474          2.21459101        559.85154940          0.04607889
     7  triplet       -779.05678238          0.09197229          2.50269291        495.40325225          0.00000000
     8  triplet       -779.03401132          0.11474336          3.12232506        397.08940745          0.00000000

Singlet  1: Largest CI coefficients:
  64  &  64 : closed :   0.855908
  63  &  64 :  open  :   0.315534
  64  &  63 :  open  :   0.315534
  63  &  63 : closed :  -0.220099

Triplet  2: Largest CI coefficients:
  63  &  64 :  open  :  -0.697153
  64  &  63 :  open  :   0.697153

Triplet  3: Largest CI coefficients:
  62  &  64 :  open  :   0.647472
  64  &  62 :  open  :  -0.647472
  61  &  64 :  open  :   0.214109
  64  &  61 :  open  :  -0.214109
  62  &  63 :  open  :  -0.163961
  63  &  62 :  open  :   0.163961

Singlet  4: Largest CI coefficients:
  62  &  64 :  open  :   0.467258
  64  &  62 :  open  :   0.467258
  63  &  64 :  open  :  -0.397757
  64  &  63 :  open  :  -0.397757
  64  &  64 : closed :   0.309179
  61  &  64 :  open  :   0.207297
  64  &  61 :  open  :   0.207297
  62  &  63 :  open  :  -0.114986
  63  &  62 :  open  :  -0.114986
  63  &  63 : closed :   0.102762

Singlet  5: Largest CI coefficients:
  62  &  64 :  open  :  -0.436892
  64  &  62 :  open  :  -0.436892
  63  &  64 :  open  :  -0.433218
  64  &  63 :  open  :  -0.433218
  64  &  64 : closed :   0.387528
  63  &  63 : closed :   0.148718
  62  &  63 :  open  :   0.132712
  63  &  62 :  open  :   0.132712
  61  &  64 :  open  :  -0.108538
  64  &  61 :  open  :  -0.108538

Singlet  6: Largest CI coefficients:
  63  &  63 : closed :  -0.789799
  61  &  64 :  open  :  -0.285989
  64  &  61 :  open  :  -0.285989
  63  &  64 :  open  :  -0.180763
  64  &  63 :  open  :  -0.180763
  61  &  61 : closed :   0.138771
  62  &  63 :  open  :   0.134718
  63  &  62 :  open  :   0.134718
  61  &  63 :  open  :  -0.109186
  63  &  61 :  open  :  -0.109186
  62  &  64 :  open  :   0.105617
  64  &  62 :  open  :   0.105617
  64  &  64 : closed :  -0.101341

Triplet  7: Largest CI coefficients:
  61  &  64 :  open  :  -0.598558
  64  &  61 :  open  :   0.598558
  62  &  64 :  open  :   0.235332
  64  &  62 :  open  :  -0.235332
  62  &  63 :  open  :   0.225478
  63  &  62 :  open  :  -0.225478
  61  &  63 :  open  :  -0.134873
  63  &  61 :  open  :   0.134873

Triplet  8: Largest CI coefficients:
  62  &  63 :  open  :  -0.556807
  63  &  62 :  open  :   0.556807
  61  &  62 :  open  :   0.300707
  62  &  61 :  open  :  -0.300707
  61  &  64 :  open  :  -0.258426
  64  &  61 :  open  :   0.258426
  61  &  63 :  open  :   0.124969
  63  &  61 :  open  :  -0.124969

Singlet state dipole moments:

  Root       Dx         Dy         Dz         |D|  (Debye)
------------------------------------------------------------
     1   -10.1494     1.6068    -0.7641    10.3042
     2   -12.0734    -0.3776    -0.8934    12.1123
     3   -13.9912     0.3297    -0.9389    14.0266
     4     0.7408     2.9555    -0.9087     3.1795

Triplet state dipole moments:

  Root       Dx         Dy         Dz         |D|  (Debye)
------------------------------------------------------------
     1    -8.3204     1.5401    -0.8057     8.5000
     2    -6 in gcp call
 n=          31
 coors(1) =   -9.43314758454068       -1.14890449290338     
  0.158209897806930     
 coors(2) =   -8.42622586707138       -1.43610398856215     
   2.52203554179097     
 elements:            7           6
 gcp_e =   0.000000000000000E+000
 echo:  F
 pbc:  F
 method =pbeh3c              
 in gcp call
 n=          31
 coors(1) =   -9.43314758454068       -1.14890449290338     
  0.158209897806930     
 coors(2) =   -8.42622586707138       -1.43610398856215     
   2.52203554179097     
 elements:            7           6
 gcp_e =   0.000000000000000E+000
 echo:  F
 pbc:  F
 method =pbeh3c              
.5067    -2.5872    -1.3386     7.1290
     3    -7.9257     3.4527    -0.0210     8.6452
     4    -1.4275     1.0280    -0.9982     2.0226

Transition dipole moments between singlet states:

    Transition       Tx         Ty         Tz         |T| (a.u.)
------------------------------------------------------------------
     1 ->    2    -1.7668     0.1412     0.0602     1.7735
     1 ->    3    -1.9490     0.1586     0.0578     1.9563
     1 ->    4    -0.8989    -0.2005     0.0337     0.9216
     2 ->    3    -2.5381     1.0325     0.1711     2.7454
     2 ->    4     1.0029     0.2292    -0.0103     1.0288
     3 ->    4     0.9840    -0.0683    -0.0712     0.9890

Transition dipole moments between triplet states:

    Transition       Tx         Ty         Tz         |T| (a.u.)
------------------------------------------------------------------
     1 ->    2    -0.0926    -0.0170     0.0169     0.0957
     1 ->    3    -0.9350     0.3333     0.0126     0.9927
     1 ->    4    -0.3030     0.2941    -0.0065     0.4223
     2 ->    3    -0.1084     0.4463     0.0944     0.4689
     2 ->    4    -1.2493     0.1760     0.0795     1.2642
     3 ->    4    -2.4313     0.2336     0.1213     2.4455

Magnetic transition dipole moments and rotational strengths:

 Transition      Lx         Ly         Lz       R(len)     R(vel) (a.u.)
------------------------------------------------------------------------
 1 ->    2    -0.0883     0.2874     0.0212    -0.1978     0.0277
 1 ->    3    -0.3092    -0.3202    -0.3360    -0.5323     0.0341
 1 ->    4    -0.3480    -0.0825     0.0517    -0.3311     0.0727

Electric transition quadrupole moments (Cartesian):

 Transition      Qxy        Qxz        Qyz        Qxx        Qyy        Qzz       norm (a.u.)
----------------------------------------------------------------------------------------------
 1 ->    2     0.6367     0.3007    -0.2712     7.7265    -0.2777     0.1754     7.7702
 1 ->    3     0.0557     0.1586    -0.2018     9.5495    -0.3796     0.1957     9.5626
 1 ->    4     0.2108    -0.1254     0.0439     4.1506     0.3376    -0.1631     4.1750


Building Xtilde...

Building Z-vector RHS...

 Generating 2nd functional diffs
Solving CPSCF equations
Using DIIS solver

 Iter         Residual      
------  --------------------
    1      2.577042540809
    2      3.942156668976
    3      0.552575666679
    4      0.100645529599
    5      0.024158390300
    6      0.007254949277
    7      0.003418179162
    8      0.001245888898
    9      0.000374784307
   10      0.000153785560
   11      0.000063404421
   12      0.000028022064
   13      0.000010125474
   14      0.000004579217
   15      0.000001706874
   16      0.000001217102
   17      0.000000518686

CPSCF converged

Building X...

Computing grad Generating 2nd functional diffs
 Generating 2nd functional diffs
Building Xtilde...

Building Z-vector RHS...

 Generating 2nd functional diffs
Solving CPSCF equations
Using DIIS solver

 Iter         Residual      
------  --------------------
    1      2.593361853221
    2      4.036721694580
    3      0.647533395386
    4      0.113150210733
    5      0.030753700245
    6      0.009299416328
    7      0.004280001351
    8      0.001559396115
    9      0.000465550569
   10      0.000143433341
   11      0.000056464941
   12      0.000025046066
   13      0.000009262905
   14      0.000004586422
   15      0.000001758320
   16      0.000001339122
   17      0.000000525968

CPSCF converged

Building X...

Computing grad Generating 2nd functional diffs
 Generating 2nd functional diffs
Building Xtilde...

Building Z-vector RHS...

 Generating 2nd functional diffs
Solving CPSCF equations
Using DIIS solver

 Iter         Residual      
------  --------------------
    1      1.858044709566
    2      2.885271735552
    3      0.348649540063
    4      0.075172756816
    5      0.017442812407
    6      0.008781433687
    7      0.002298191659
    8      0.000616982813
    9      0.000157656969
   10      0.000088029462
   11      0.000025574671
   12      0.000013638389
   13      0.000005741586
   14      0.000002703966
   15      0.000000949468

CPSCF converged

Building X...

 Generating 2nd functional diffs
 Generating 2nd functional diffs
Lower state energy:      -779.1038090426
Upper state energy:      -779.1038038653
Energy difference:          0.0000051773
 Energy calculation finished, energy:  0.000000000E+00

Converting Cartesians to HDLC

Converting Cartesians to HDLC

Converting Cartesians to HDLC
 in dlf_makehessian...
Updating Hessian with the BFGS update, No    11
Testing convergence  in cycle   12
    Energy  0.0000E+00 Target: 1.0000E-05 converged?  yes
  Max step  6.9537E-01 Target: 4.0000E-04 converged?   no
  RMS step  9.6639E-02 Target: 2.6667E-04 converged?   no
  Max grad  1.1145E-02 Target: 1.0000E-04 converged?   no
  RMS grad  3.1359E-03 Target: 6.6667E-05 converged?   no

Converting HDLC to Cartesians
 in gcp call
 n=          31
 coors(1) =   -9.41975603745162       -1.14690936833166     
  0.158057220410776     
 coors(2) =   -8.41227206788853       -1.44774250722145     
   2.52119789258791     
 elements:            7           6
 gcp_e =    1.00000000000000     
 echo:  F
 pbc:  F
 method =pbeh3c              
DFTD Energy:    -0.0203924 hartree
gCP Energy:     0.0505996 hartree
| Total AOs: 314    Total MOs: 296
Setting up the DFT grid...
| time to set the grid = 0.08 s
DFT grid points: 357012 (11516 points/atom)

                      *** Start SCF Iterations ***

 Iter     DIIS Error       Energy change      Electrons        XC Energy           Energy        Time(s)
----------------------------------------------------------------------------------------------------------
Initial temperature is 0.250000
| Skip purify step
|    1     0.0323380981    -778.8611956187   126.0073226335   -64.3920375679    -778.8611956187     1.47  
|    2     0.0586673516      +7.3480949536   125.9999784549   -63.6532174953    -771.5131006651     1.50  
|    3     0.0236660910      -0.2095203136   125.9999795244   -63.7092226620    -771.7226209788     1.39  
|    4     0.0131851436      -0.0117638412   125.9999804610   -63.7401230272    -771.7343848199     1.39  
|    5     0.0079865973      -0.0111214327   125.9999807211   -63.7626514301    -771.7455062527     1.36  
|    6     0.0028371335      -0.0041862703   125.9999811146   -63.7790026630    -771.7496925229     1.34  
|    7     0.0005720941      -0.0004793592   125.9999811810   -63.7861476194    -771.7501718822     1.27  
|    8     0.0005357472      -0.0000433522   125.9999812194   -63.7889902154    -771.7502152344     1.22  
|    9     0.0001001137      -0.0000067847   125.9999812126   -63.7888523202    -771.7502220191     1.52  
|   10     0.0000659723      -0.0000009345   125.9999812152   -63.7888477608    -771.7502229536     1.21  
|   11     0.0000176029      -0.0000001678   125.9999812145   -63.7889443042    -771.7502231213     1.17  
----------------------------------------------------------------------------------------------------------
FINAL ENERGY: -771.7502231213 a.u.
Fractional Occupation Entropy: 0.0000000000
Mermin Free Energy:            -771.7502231213
DISPERSION CONTRIBUTION TO ENERGY: -0.0203923779 a.u.
GCP BSSE CORRECTION: 0.0505995655 a.u.
HOMO-LUMO GAP: 1.036 eV
CENTER OF MASS: {-0.057842, -0.207007, 0.375063} ANGS
DIPOLE MOMENT: {-1.631499, -0.815218, 0.173913} (|D| = 1.832106) DEBYE
Writing out molden info

Running Mulliken population analysis...


  Restricted hh-TDA Parameters
--------------------------------------------
Number of occupied orbitals:            64
Number of virtual orbitals:            232
Number of molecular orbitals:          296
Number of basis functions:             314
Multiplicity of target state:      singlet

 Generating 2nd functional diffs
Reference energy:             -778.7818884369
Number of electrons:           127.9999809159
XC energy:                     -65.1017284425

      Davidson Diagonalization Parameters
-----------------------------------------------
Number of roots to find:                    4
Number of guess vectors:                   15
Maximum subspace size:                    300
Number of vectors to save:                  4
Collapse vectors per root:                  2
Number of CSFs:                          2080
Maximum Davidson iterations:              500
Residual convergence:                 1.0e-06
Orthogonality tolerance:              1.0e-12
Use incremental sigma vectors:             No

Davidson memory usage:  12.89 MB

Guess Vectors:
  64 &  64 : closed :    -0.454753
  64 &  63 :  open  :    -0.424547
  63 &  63 : closed :    -0.394341
  64 &  62 :  open  :    -0.391525
  64 &  61 :  open  :    -0.366698
  63 &  62 :  open  :    -0.361319
  63 &  61 :  open  :    -0.336492
  62 &  62 : closed :    -0.328297
  62 &  61 :  open  :    -0.303470
  64 &  60 :  open  :    -0.294833
  61 &  61 : closed :    -0.278643
  64 &  59 :  open  :    -0.275836
  63 &  60 :  open  :    -0.264627
  63 &  59 :  open  :    -0.245631
  64 &  58 :  open  :    -0.235766

  Root           Eigenvalue       Energy Change        Residual
-------------------------------------------------------------------
Iteration:    0   Subspace Size:   15
Root: 1:        -0.36578284        -0.36578284         0.03028897  
Root: 2:        -0.32102327        -0.32102327         0.02107956  
Root: 3:        -0.31759383        -0.31759383         0.04711516  
Root: 4:        -0.28039123        -0.28039123         0.04464633  

Iteration:    1   Subspace Size:   19
Root: 1:        -0.36756879        -0.00178595         0.00490475  
Root: 2:        -0.32208637        -0.00106310         0.00496073  
Root: 3:        -0.32199077        -0.00439695         0.00805968  
Root: 4:        -0.28470882        -0.00431758         0.01301405  

Iteration:    2   Subspace Size:   23
Root: 1:        -0.36761914        -0.00005036         0.00092783  
Root: 2:        -0.32214417        -0.00005780         0.00140707  
Root: 3:        -0.32212228        -0.00013151         0.00190478  
Root: 4:        -0.28503525        -0.00032643         0.00303571  

Iteration:    3   Subspace Size:   27
Root: 1:        -0.36762087        -0.00000172         0.00015783  
Root: 2:        -0.32214869        -0.00000452         0.00034439  
Root: 3:        -0.32212999        -0.00000771         0.00032630  
Root: 4:        -0.28505278        -0.00001753         0.00083852  

Iteration:    4   Subspace Size:   31
Root: 1:        -0.36762091        -0.00000004         0.00002764  
Root: 2:        -0.32214890        -0.00000021         0.00006450  
Root: 3:        -0.32213023        -0.00000024         0.00006078  
Root: 4:        -0.28505396        -0.00000119         0.00021039  

Iteration:    5   Subspace Size:   35
Root: 1:        -0.36762091        -0.00000000         0.00000384  
Root: 2:        -0.32214890        -0.00000001         0.00001635  
Root: 3:        -0.32213023        -0.00000001         0.00001024  
Root: 4:        -0.28505404        -0.00000007         0.00004196  

Iteration:    6   Subspace Size:   39
Root: 1:        -0.36762091        -0.00000000         0.00000065  Converged
Root: 2:        -0.32214890        -0.00000000         0.00000313  
Root: 3:        -0.32213023        -0.00000000         0.00000203  
Root: 4:        -0.28505404        -0.00000000         0.00001285  

Iteration:    7   Subspace Size:   42
Root: 1:        -0.36762091        -0.00000000         0.00000053  Converged
Root: 2:        -0.32214890        -0.00000000         0.00000057  Converged
Root: 3:        -0.32213023        -0.00000000         0.00000033  Converged
Root: 4:        -0.28505404        -0.00000000         0.00000319  

Iteration:    8   Subspace Size:   43
Root: 1:        -0.36762091        -0.00000000         0.00000053  Converged
Root: 2:        -0.32214890        -0.00000000         0.00000055  Converged
Root: 3:        -0.32213023        -0.00000000         0.00000033  Converged
Root: 4:        -0.28505404        -0.00000000         0.00000062  Converged

Davidson converged in 8 iterations
43 sigma vectors were formed

      Davidson Diagonalization Parameters
-----------------------------------------------
Number of roots to find:                    4
Number of guess vectors:                   15
Maximum subspace size:                    300
Number of vectors to save:                  4
Collapse vectors per root:                  2
Number of CSFs:                          2016
Maximum Davidson iterations:              500
Residual convergence:                 1.0e-06
Orthogonality tolerance:              1.0e-12
Use incremental sigma vectors:             No

Davidson memory usage:  12.58 MB

Guess Vectors:
  64 &  63 :  open  :    -0.424547
  64 &  62 :  open  :    -0.391525
  64 &  61 :  open  :    -0.366698
  63 &  62 :  open  :    -0.361319
  63 &  61 :  open  :    -0.336492
  62 &  61 :  open  :    -0.303470
  64 &  60 :  open  :    -0.294833
  64 &  59 :  open  :    -0.275836
  63 &  60 :  open  :    -0.264627
  63 &  59 :  open  :    -0.245631
  64 &  58 :  open  :    -0.235766
  64 &  56 :  open  :    -0.232455
  62 &  60 :  open  :    -0.231605
  64 &  55 :  open  :    -0.225414
  62 &  59 :  open  :    -0.212609

  Root           Eigenvalue       Energy Change        Residual
-------------------------------------------------------------------
Iteration:    0   Subspace Size:   15
Root: 1:        -0.35321978        -0.35321978         0.01983440  
Root: 2:        -0.32245568        -0.32245568         0.01788923  
Root: 3:        -0.27272698        -0.27272698         0.02864806  
Root: 4:        -0.24893013        -0.24893013         0.02939470  

Iteration:    1   Subspace Size:   19
Root: 1:        -0.35418327        -0.00096349         0.00336924  
Root: 2:        -0.32322814        -0.00077246         0.00340906  
Root: 3:        -0.27503642        -0.00230944         0.00871974  
Root: 4:        -0.25144625        -0.00251612         0.01148595  

Iteration:    2   Subspace Size:   23
Root: 1:        -0.35421317        -0.00002990         0.00044414  
Root: 2:        -0.32325747        -0.00002933         0.00083963  
Root: 3:        -0.27521903        -0.00018261         0.00199843  
Root: 4:        -0.25176292        -0.00031667         0.00312789  

Iteration:    3   Subspace Size:   27
Root: 1:        -0.35421364        -0.00000047         0.00007312  
Root: 2:        -0.32325919        -0.00000172         0.00013077  
Root: 3:        -0.27522887        -0.00000983         0.00040203  
Root: 4:        -0.25178582        -0.00002290         0.00090632  

Iteration:    4   Subspace Size:   31
Root: 1:        -0.35421365        -0.00000001         0.00001061  
Root: 2:        -0.32325923        -0.00000004         0.00002618  
Root: 3:        -0.27522926        -0.00000039         0.00010744  
Root: 4:        -0.25178786        -0.00000203         0.00020726  

Iteration:    5   Subspace Size:   35
Root: 1:        -0.35421365        -0.00000000         0.00000153  
Root: 2:        -0.32325923        -0.00000000         0.00000401  
Root: 3:        -0.27522929        -0.00000003         0.00002131  
Root: 4:        -0.25178796        -0.00000011         0.00005094  

Iteration:    6   Subspace Size:   39
Root: 1:        -0.35421365        -0.00000000         0.00000017  Converged
Root: 2:        -0.32325923        -0.00000000         0.00000049  Converged
Root: 3:        -0.27522929        -0.00000000         0.00000349  
Root: 4:        -0.25178797        -0.00000001         0.00001013  

Iteration:    7   Subspace Size:   41
Root: 1:        -0.35421365        -0.00000000         0.00000015  Converged
Root: 2:        -0.32325923        -0.00000000         0.00000040  Converged
Root: 3:        -0.27522929        -0.00000000         0.00000059  Converged
Root: 4:        -0.25178797        -0.00000000         0.00000239  

Iteration:    8   Subspace Size:   42
Root: 1:        -0.35421365        -0.00000000         0.00000014  Converged
Root: 2:        -0.32325923        -0.00000000         0.00000039  Converged
Root: 3:        -0.27522929        -0.00000000         0.00000053  Converged
Root: 4:        -0.25178797        -0.00000000         0.00000064  Converged

Davidson converged in 8 iterations
42 sigma vectors were formed

  Root   Mult.   Total Energy (a.u.)   Ex. Energy (a.u.)     Ex. Energy (eV)     Ex. Energy (nm)        Osc. (a.u.)  
-------------------------------------------------------------------------------------------------------------------
     1  singlet       -779.14950935
     2  triplet       -779.13610209          0.01340725          0.36482989       3398.41177291          0.00000000
     3  triplet       -779.10514766          0.04436168          1.20714255       1027.08847664          0.00000000
     4  singlet       -779.10403734          0.04547200          1.23735600       1002.00929011          0.10531938
     5  singlet       -779.10401867          0.04549068          1.23786406       1001.59803266          0.11341085
     6  singlet       -779.06694248          0.08256687          2.24675842        551.83601290          0.04296839
     7  triplet       -779.05711773          0.09239162          2.51410346        493.15480620          0.00000000
     8  triplet       -779.03367640          0.11583294          3.15197420        393.35417433          0.00000000

Singlet  1: Largest CI coefficients:
  64  &  64 : closed :  -0.862108
  63  &  64 :  open  :  -0.309455
  64  &  63 :  open  :  -0.309455
  63  &  63 : closed :   0.214034

Triplet  2: Largest CI coefficients:
  63  &  64 :  open  :  -0.697149
  64  &  63 :  open  :   0.697149

Triplet  3: Largest CI coefficients:
  62  &  64 :  open  :   0.647343
  64  &  62 :  open  :  -0.647343
  61  &  64 :  open  :   0.216617
  64  &  61 :  open  :  -0.216617
  62  &  63 :  open  :  -0.160954
  63  &  62 :  open  :   0.160954

Singlet  4: Largest CI coefficients:
  62  &  64 :  open  :  -0.453364
  64  &  62 :  open  :  -0.453364
  63  &  64 :  open  :   0.413674
  64  &  63 :  open  :   0.413674
  64  &  64 : closed :  -0.314028
  61  &  64 :  open  :  -0.205139
  64  &  61 :  open  :  -0.205139
  62  &  63 :  open  :   0.108421
  63  &  62 :  open  :   0.108421
  63  &  63 : closed :  -0.105453

Singlet  5: Largest CI coefficients:
  62  &  64 :  open  :   0.450756
  64  &  62 :  open  :   0.450756
  63  &  64 :  open  :   0.424384
  64  &  63 :  open  :   0.424384
  64  &  64 : closed :  -0.369895
  63  &  63 : closed :  -0.144973
  62  &  63 :  open  :  -0.134902
  63  &  62 :  open  :  -0.134902
  61  &  64 :  open  :   0.117359
  64  &  61 :  open  :   0.117359

Singlet  6: Largest CI coefficients:
  63  &  63 : closed :   0.783191
  61  &  64 :  open  :   0.296703
  64  &  61 :  open  :   0.296703
  63  &  64 :  open  :   0.176691
  64  &  63 :  open  :   0.176691
  61  &  61 : closed :  -0.136913
  62  &  63 :  open  :  -0.136039
  63  &  62 :  open  :  -0.136039
  62  &  64 :  open  :  -0.111004
  64  &  62 :  open  :  -0.111004
  61  &  63 :  open  :   0.103504
  63  &  61 :  open  :   0.103504
  64  &  64 : closed :   0.100043

Triplet  7: Largest CI coefficients:
  61  &  64 :  open  :  -0.600796
  64  &  61 :  open  :   0.600796
  62  &  64 :  open  :   0.237497
  64  &  62 :  open  :  -0.237497
  62  &  63 :  open  :   0.221826
  63  &  62 :  open  :  -0.221826
  61  &  63 :  open  :  -0.126487
  63  &  61 :  open  :   0.126487

Triplet  8: Largest CI coefficients:
  62  &  63 :  open  :  -0.560796
  63  &  62 :  open  :   0.560796
  61  &  62 :  open  :   0.299502
  62  &  61 :  open  :  -0.299502
  61  &  64 :  open  :  -0.252435
  64  &  61 :  open  :   0.252435
  61  &  63 :  open  :   0.122989
  63  &  61 :  open  :  -0.122989

Singlet state dipole moments:

  Root       Dx         Dy         Dz         |D|  (Debye)
------------------------------------------------------------
     1   -10.2344     1.6072    -0.7776    10.3890
     2   -12.3635    -0.2283    -0.8586    12.3954
     3   -13.4409     0.1727    -0.9665    13.4768
     4     0.4704     2.9592    -0.9120     3.1321

Triplet state dipole moments:

  Root       Dx         Dy         Dz         |D|  (Debye)
------------------------------------------------------------
     1    -8.2996     1.5318    -0.8239     8.4799
     2    -6 in gcp call
 n=          31
 coors(1) =   -9.41975603745162       -1.14690936833166     
  0.158057220410776     
 coors(2) =   -8.41227206788853       -1.44774250722145     
   2.52119789258791     
 elements:            7           6
 gcp_e =   0.000000000000000E+000
 echo:  F
 pbc:  F
 method =pbeh3c              
 in gcp call
 n=          31
 coors(1) =   -9.41975603745162       -1.14690936833166     
  0.158057220410776     
 coors(2) =   -8.41227206788853       -1.44774250722145     
   2.52119789258791     
 elements:            7           6
 gcp_e =   0.000000000000000E+000
 echo:  F
 pbc:  F
 method =pbeh3c              
.4900    -2.5616    -1.3143     7.1000
     3    -8.0590     3.4619    -0.0428     8.7712
     4    -1.3439     1.0587    -1.0068     1.9850

Transition dipole moments between singlet states:

    Transition       Tx         Ty         Tz         |T| (a.u.)
------------------------------------------------------------------
     1 ->    2    -1.8569     0.1480     0.0647     1.8639
     1 ->    3    -1.9268     0.1537     0.0579     1.9338
     1 ->    4    -0.8579    -0.2085     0.0329     0.8835
     2 ->    3    -2.5133     1.0291     0.1621     2.7207
     2 ->    4     1.0331     0.2443    -0.0118     1.0616
     3 ->    4     0.9627    -0.0780    -0.0728     0.9686

Transition dipole moments between triplet states:

    Transition       Tx         Ty         Tz         |T| (a.u.)
------------------------------------------------------------------
     1 ->    2    -0.0998    -0.0238     0.0177     0.1041
     1 ->    3    -0.9306     0.3408     0.0127     0.9912
     1 ->    4    -0.3032     0.2906    -0.0078     0.4201
     2 ->    3    -0.1202     0.4624     0.0954     0.4872
     2 ->    4    -1.2615     0.1758     0.0798     1.2762
     3 ->    4    -2.4064     0.2271     0.1196     2.4200

Magnetic transition dipole moments and rotational strengths:

 Transition      Lx         Ly         Lz       R(len)     R(vel) (a.u.)
------------------------------------------------------------------------
 1 ->    2    -0.0997     0.2748     0.0039    -0.2260     0.0312
 1 ->    3    -0.3062    -0.3288    -0.3402    -0.5197     0.0331
 1 ->    4    -0.3486    -0.0888     0.0605    -0.3196     0.0715

Electric transition quadrupole moments (Cartesian):

 Transition      Qxy        Qxz        Qyz        Qxx        Qyy        Qzz       norm (a.u.)
----------------------------------------------------------------------------------------------
 1 ->    2     0.6479     0.3025    -0.2765     8.1938    -0.2891     0.1929     8.2369
 1 ->    3     0.0176     0.1503    -0.1904     9.4150    -0.3646     0.1910     9.4271
 1 ->    4     0.2100    -0.1362     0.0541     4.0615     0.3431    -0.1726     4.0877


Building Xtilde...

Building Z-vector RHS...

 Generating 2nd functional diffs
Solving CPSCF equations
Using DIIS solver

 Iter         Residual      
------  --------------------
    1      2.531416945025
    2      3.876078268323
    3      0.564579616569
    4      0.099466217797
    5      0.024354912522
    6      0.007312499928
    7      0.003444632896
    8      0.001263847526
    9      0.000380120345
   10      0.000153638717
   11      0.000063256754
   12      0.000028054227
   13      0.000010186051
   14      0.000004650316
   15      0.000001717942
   16      0.000001271240
   17      0.000000527691

CPSCF converged

Building X...

Computing grad Generating 2nd functional diffs
 Generating 2nd functional diffs
Building Xtilde...

Building Z-vector RHS...

 Generating 2nd functional diffs
Solving CPSCF equations
Using DIIS solver

 Iter         Residual      
------  --------------------
    1      2.631891565623
    2      4.089409303855
    3      0.632635765377
    4      0.111640932765
    5      0.029730836928
    6      0.009012374375
    7      0.004194414853
    8      0.001543853675
    9      0.000461908574
   10      0.000144134114
   11      0.000057110326
   12      0.000025075995
   13      0.000009302884
   14      0.000004582832
   15      0.000001766679
   16      0.000001318980
   17      0.000000529059

CPSCF converged

Building X...

Computing grad Generating 2nd functional diffs
 Generating 2nd functional diffs
Building Xtilde...

Building Z-vector RHS...

 Generating 2nd functional diffs
Solving CPSCF equations
Using DIIS solver

 Iter         Residual      
------  --------------------
    1      1.842986286858
    2      2.854352103851
    3      0.341535362113
    4      0.073973517070
    5      0.017265914496
    6      0.008651901315
    7      0.002255708111
    8      0.000605096042
    9      0.000153345931
   10      0.000086978294
   11      0.000025381789
   12      0.000013380504
   13      0.000005608675
   14      0.000002668148
   15      0.000000944572

CPSCF converged

Building X...

 Generating 2nd functional diffs
 Generating 2nd functional diffs
Lower state energy:      -779.1040373407
Upper state energy:      -779.1040186699
Energy difference:          0.0000186709
 Energy calculation finished, energy:  0.000000000E+00

Converting Cartesians to HDLC

Converting Cartesians to HDLC

Converting Cartesians to HDLC
 in dlf_makehessian...
Updating Hessian with the BFGS update, No    12
Testing convergence  in cycle   13
    Energy  0.0000E+00 Target: 1.0000E-05 converged?  yes
  Max step  2.7194E-01 Target: 4.0000E-04 converged?   no
  RMS step  3.1923E-02 Target: 2.6667E-04 converged?   no
  Max grad  3.9689E-03 Target: 1.0000E-04 converged?   no
  RMS grad  1.3917E-03 Target: 6.6667E-05 converged?   no

Converting HDLC to Cartesians
 in gcp call
 n=          31
 coors(1) =   -9.40832513659792       -1.14979403271286     
  0.158033846948149     
 coors(2) =   -8.39716340920555       -1.45643309602959     
   2.51884168985894     
 elements:            7           6
 gcp_e =    1.00000000000000     
 echo:  F
 pbc:  F
 method =pbeh3c              
DFTD Energy:    -0.0204004 hartree
gCP Energy:     0.0506604 hartree
| Total AOs: 314    Total MOs: 296
Setting up the DFT grid...
| time to set the grid = 0.07 s
DFT grid points: 357008 (11516 points/atom)

                      *** Start SCF Iterations ***

 Iter     DIIS Error       Energy change      Electrons        XC Energy           Energy        Time(s)
----------------------------------------------------------------------------------------------------------
Initial temperature is 0.250000
| Skip purify step
|    1     0.0327893637    -778.8614867737   126.0025808932   -64.3922821820    -778.8614867737     1.47  
|    2     0.0597388885      +7.3460773392   125.9999793024   -63.6547946331    -771.5154094345     1.38  
|    3     0.0239369397      -0.2070509943   125.9999803893   -63.7105491239    -771.7224604288     1.35  
|    4     0.0135634295      -0.0117066303   125.9999812837   -63.7410297387    -771.7341670591     1.31  
|    5     0.0082850758      -0.0109083217   125.9999815127   -63.7631856099    -771.7450753809     1.34  
|    6     0.0030091789      -0.0042761710   125.9999818820   -63.7796214189    -771.7493515519     1.29  
|    7     0.0006039141      -0.0005124279   125.9999819423   -63.7870465022    -771.7498639798     1.26  
|    8     0.0005361416      -0.0000459808   125.9999819779   -63.7899677580    -771.7499099606     1.24  
|    9     0.0000981841      -0.0000069203   125.9999819697   -63.7898447970    -771.7499168809     1.45  
|   10     0.0000665549      -0.0000009390   125.9999819714   -63.7898469600    -771.7499178199     1.18  
|   11     0.0000168471      -0.0000001680   125.9999819706   -63.7899440692    -771.7499179879     1.17  
----------------------------------------------------------------------------------------------------------
FINAL ENERGY: -771.7499179879 a.u.
Fractional Occupation Entropy: 0.0000000000
Mermin Free Energy:            -771.7499179879
DISPERSION CONTRIBUTION TO ENERGY: -0.0204004117 a.u.
GCP BSSE CORRECTION: 0.0506603841 a.u.
HOMO-LUMO GAP: 1.059 eV
CENTER OF MASS: {-0.058563, -0.205659, 0.375209} ANGS
DIPOLE MOMENT: {-1.578026, -0.845874, 0.171714} (|D| = 1.798654) DEBYE
Writing out molden info

Running Mulliken population analysis...


  Restricted hh-TDA Parameters
--------------------------------------------
Number of occupied orbitals:            64
Number of virtual orbitals:            232
Number of molecular orbitals:          296
Number of basis functions:             314
Multiplicity of target state:      singlet

 Generating 2nd functional diffs
Reference energy:             -778.7812236921
Number of electrons:           127.9999816838
XC energy:                     -65.1027492959

      Davidson Diagonalization Parameters
-----------------------------------------------
Number of roots to find:                    4
Number of guess vectors:                   15
Maximum subspace size:                    300
Number of vectors to save:                  4
Collapse vectors per root:                  2
Number of CSFs:                          2080
Maximum Davidson iterations:              500
Residual convergence:                 1.0e-06
Orthogonality tolerance:              1.0e-12
Use incremental sigma vectors:             No

Davidson memory usage:  12.89 MB

Guess Vectors:
  64 &  64 : closed :    -0.456188
  64 &  63 :  open  :    -0.425262
  63 &  63 : closed :    -0.394337
  64 &  62 :  open  :    -0.392581
  64 &  61 :  open  :    -0.367575
  63 &  62 :  open  :    -0.361656
  63 &  61 :  open  :    -0.336649
  62 &  62 : closed :    -0.328975
  62 &  61 :  open  :    -0.303968
  64 &  60 :  open  :    -0.295673
  61 &  61 : closed :    -0.278961
  64 &  59 :  open  :    -0.276364
  63 &  60 :  open  :    -0.264748
  63 &  59 :  open  :    -0.245438
  64 &  58 :  open  :    -0.236977

  Root           Eigenvalue       Energy Change        Residual
-------------------------------------------------------------------
Iteration:    0   Subspace Size:   15
Root: 1:        -0.36710654        -0.36710654         0.03045974  
Root: 2:        -0.32181805        -0.32181805         0.02117142  
Root: 3:        -0.31842908        -0.31842908         0.04695187  
Root: 4:        -0.28077608        -0.28077608         0.04447446  

Iteration:    1   Subspace Size:   19
Root: 1:        -0.36890212        -0.00179558         0.00488134  
Root: 2:        -0.32288960        -0.00107155         0.00491029  
Root: 3:        -0.32279966        -0.00437057         0.00804852  
Root: 4:        -0.28508785        -0.00431178         0.01306531  

Iteration:    2   Subspace Size:   23
Root: 1:        -0.36895191        -0.00004979         0.00091474  
Root: 2:        -0.32294650        -0.00005690         0.00139505  
Root: 3:        -0.32293128        -0.00013162         0.00184497  
Root: 4:        -0.28541977        -0.00033192         0.00307278  

Iteration:    3   Subspace Size:   27
Root: 1:        -0.36895358        -0.00000167         0.00015621  
Root: 2:        -0.32295105        -0.00000455         0.00034947  
Root: 3:        -0.32293842        -0.00000714         0.00031091  
Root: 4:        -0.28543783        -0.00001806         0.00086016  

Iteration:    4   Subspace Size:   31
Root: 1:        -0.36895362        -0.00000004         0.00002700  
Root: 2:        -0.32295126        -0.00000022         0.00006405  
Root: 3:        -0.32293864        -0.00000022         0.00005957  
Root: 4:        -0.28543909        -0.00000126         0.00020993  

Iteration:    5   Subspace Size:   35
Root: 1:        -0.36895362        -0.00000000         0.00000367  
Root: 2:        -0.32295127        -0.00000001         0.00001558  
Root: 3:        -0.32293864        -0.00000001         0.00001016  
Root: 4:        -0.28543916        -0.00000007         0.00004098  

Iteration:    6   Subspace Size:   39
Root: 1:        -0.36895362        -0.00000000         0.00000062  Converged
Root: 2:        -0.32295127        -0.00000000         0.00000301  
Root: 3:        -0.32293864        -0.00000000         0.00000203  
Root: 4:        -0.28543917        -0.00000000         0.00001284  

Iteration:    7   Subspace Size:   42
Root: 1:        -0.36895362        -0.00000000         0.00000053  Converged
Root: 2:        -0.32295127        -0.00000000         0.00000057  Converged
Root: 3:        -0.32293864        -0.00000000         0.00000034  Converged
Root: 4:        -0.28543917        -0.00000000         0.00000321  

Iteration:    8   Subspace Size:   43
Root: 1:        -0.36895362        -0.00000000         0.00000053  Converged
Root: 2:        -0.32295127        -0.00000000         0.00000055  Converged
Root: 3:        -0.32293864        -0.00000000         0.00000033  Converged
Root: 4:        -0.28543917        -0.00000000         0.00000063  Converged

Davidson converged in 8 iterations
43 sigma vectors were formed

      Davidson Diagonalization Parameters
-----------------------------------------------
Number of roots to find:                    4
Number of guess vectors:                   15
Maximum subspace size:                    300
Number of vectors to save:                  4
Collapse vectors per root:                  2
Number of CSFs:                          2016
Maximum Davidson iterations:              500
Residual convergence:                 1.0e-06
Orthogonality tolerance:              1.0e-12
Use incremental sigma vectors:             No

Davidson memory usage:  12.58 MB

Guess Vectors:
  64 &  63 :  open  :    -0.425262
  64 &  62 :  open  :    -0.392581
  64 &  61 :  open  :    -0.367575
  63 &  62 :  open  :    -0.361656
  63 &  61 :  open  :    -0.336649
  62 &  61 :  open  :    -0.303968
  64 &  60 :  open  :    -0.295673
  64 &  59 :  open  :    -0.276364
  63 &  60 :  open  :    -0.264748
  63 &  59 :  open  :    -0.245438
  64 &  58 :  open  :    -0.236977
  64 &  56 :  open  :    -0.232705
  62 &  60 :  open  :    -0.232067
  64 &  55 :  open  :    -0.227097
  62 &  59 :  open  :    -0.212757

  Root           Eigenvalue       Energy Change        Residual
-------------------------------------------------------------------
Iteration:    0   Subspace Size:   15
Root: 1:        -0.35395396        -0.35395396         0.01984247  
Root: 2:        -0.32330180        -0.32330180         0.01789795  
Root: 3:        -0.27360910        -0.27360910         0.02870370  
Root: 4:        -0.24925209        -0.24925209         0.02955073  

Iteration:    1   Subspace Size:   19
Root: 1:        -0.35491668        -0.00096272         0.00336407  
Root: 2:        -0.32407466        -0.00077286         0.00336536  
Root: 3:        -0.27591410        -0.00230500         0.00870758  
Root: 4:        -0.25180704        -0.00255495         0.01139065  

Iteration:    2   Subspace Size:   23
Root: 1:        -0.35494651        -0.00002983         0.00044449  
Root: 2:        -0.32410322        -0.00002856         0.00082193  
Root: 3:        -0.27609666        -0.00018256         0.00197872  
Root: 4:        -0.25211823        -0.00031119         0.00311306  

Iteration:    3   Subspace Size:   27
Root: 1:        -0.35494698        -0.00000047         0.00007322  
Root: 2:        -0.32410486        -0.00000164         0.00012978  
Root: 3:        -0.27610631        -0.00000965         0.00040742  
Root: 4:        -0.25214082        -0.00002259         0.00089722  

Iteration:    4   Subspace Size:   31
Root: 1:        -0.35494699        -0.00000001         0.00001053  
Root: 2:        -0.32410490        -0.00000004         0.00002571  
Root: 3:        -0.27610672        -0.00000041         0.00010952  
Root: 4:        -0.25214281        -0.00000199         0.00020105  

Iteration:    5   Subspace Size:   35
Root: 1:        -0.35494699        -0.00000000         0.00000150  
Root: 2:        -0.32410490        -0.00000000         0.00000396  
Root: 3:        -0.27610674        -0.00000003         0.00002175  
Root: 4:        -0.25214291        -0.00000010         0.00005001  

Iteration:    6   Subspace Size:   39
Root: 1:        -0.35494699        -0.00000000         0.00000017  Converged
Root: 2:        -0.32410490        -0.00000000         0.00000049  Converged
Root: 3:        -0.27610674        -0.00000000         0.00000356  
Root: 4:        -0.25214292        -0.00000001         0.00001013  

Iteration:    7   Subspace Size:   41
Root: 1:        -0.35494699        -0.00000000         0.00000015  Converged
Root: 2:        -0.32410490        -0.00000000         0.00000041  Converged
Root: 3:        -0.27610674        -0.00000000         0.00000060  Converged
Root: 4:        -0.25214292        -0.00000000         0.00000238  

Iteration:    8   Subspace Size:   42
Root: 1:        -0.35494699        -0.00000000         0.00000014  Converged
Root: 2:        -0.32410490        -0.00000000         0.00000039  Converged
Root: 3:        -0.27610674        -0.00000000         0.00000055  Converged
Root: 4:        -0.25214292        -0.00000000         0.00000063  Converged

Davidson converged in 8 iterations
42 sigma vectors were formed

  Root   Mult.   Total Energy (a.u.)   Ex. Energy (a.u.)     Ex. Energy (eV)     Ex. Energy (nm)        Osc. (a.u.)  
-------------------------------------------------------------------------------------------------------------------
     1  singlet       -779.15017731
     2  triplet       -779.13617069          0.01400663          0.38113970       3252.98627678          0.00000000
     3  triplet       -779.10532859          0.04484872          1.22039566       1015.93462667          0.00000000
     4  singlet       -779.10417496          0.04600235          1.25178744        990.45745704          0.13334017
     5  singlet       -779.10416234          0.04601498          1.25213104        990.18566256          0.09299375
     6  singlet       -779.06666286          0.08351445          2.27254354        545.57467565          0.04081285
     7  triplet       -779.05733044          0.09284688          2.52649168        490.73670699          0.00000000
     8  triplet       -779.03336661          0.11681071          3.17858051        390.06160222          0.00000000

Singlet  1: Largest CI coefficients:
  64  &  64 : closed :  -0.866744
  63  &  64 :  open  :  -0.304670
  64  &  63 :  open  :  -0.304670
  63  &  63 : closed :   0.210063

Triplet  2: Largest CI coefficients:
  63  &  64 :  open  :  -0.697207
  64  &  63 :  open  :   0.697207

Triplet  3: Largest CI coefficients:
  62  &  64 :  open  :   0.646950
  64  &  62 :  open  :  -0.646950
  61  &  64 :  open  :   0.218935
  64  &  61 :  open  :  -0.218935
  62  &  63 :  open  :  -0.159096
  63  &  62 :  open  :   0.159096

Singlet  4: Largest CI coefficients:
  63  &  64 :  open  :   0.459186
  64  &  63 :  open  :   0.459186
  62  &  64 :  open  :  -0.402117
  64  &  62 :  open  :  -0.402117
  64  &  64 : closed :  -0.346238
  61  &  64 :  open  :  -0.191903
  64  &  61 :  open  :  -0.191903
  63  &  63 : closed :  -0.118943

Singlet  5: Largest CI coefficients:
  62  &  64 :  open  :  -0.496274
  64  &  62 :  open  :  -0.496274
  63  &  64 :  open  :  -0.380068
  64  &  63 :  open  :  -0.380068
  64  &  64 : closed :   0.328234
  62  &  63 :  open  :   0.144980
  63  &  62 :  open  :   0.144980
  61  &  64 :  open  :  -0.141313
  64  &  61 :  open  :  -0.141313
  63  &  63 : closed :   0.132786

Singlet  6: Largest CI coefficients:
  63  &  63 : closed :   0.778605
  61  &  64 :  open  :   0.304245
  64  &  61 :  open  :   0.304245
  63  &  64 :  open  :   0.173749
  64  &  63 :  open  :   0.173749
  62  &  63 :  open  :  -0.136849
  63  &  62 :  open  :  -0.136849
  61  &  61 : closed :  -0.134582
  62  &  64 :  open  :  -0.115226
  64  &  62 :  open  :  -0.115226

Triplet  7: Largest CI coefficients:
  61  &  64 :  open  :  -0.602366
  64  &  61 :  open  :   0.602366
  62  &  64 :  open  :   0.239915
  64  &  62 :  open  :  -0.239915
  62  &  63 :  open  :   0.219063
  63  &  62 :  open  :  -0.219063
  61  &  63 :  open  :  -0.119031
  63  &  61 :  open  :   0.119031

Triplet  8: Largest CI coefficients:
  62  &  63 :  open  :  -0.564550
  63  &  62 :  open  :   0.564550
  61  &  62 :  open  :   0.297809
  62  &  61 :  open  :  -0.297809
  61  &  64 :  open  :  -0.247997
  64  &  61 :  open  :   0.247997
  61  &  63 :  open  :   0.119549
  63  &  61 :  open  :  -0.119549

Singlet state dipole moments:

  Root       Dx         Dy         Dz         |D|  (Debye)
------------------------------------------------------------
     1   -10.2901     1.5969    -0.7860    10.4429
     2   -13.6583     0.3078    -0.7682    13.6834
     3   -11.9739    -0.3908    -1.0508    12.0263
     4     0.2880     2.9811    -0.9148     3.1315

Triplet state dipole moments:

  Root       Dx         Dy         Dz         |D|  (Debye)
------------------------------------------------------------
     1    -8.2912     1.5294    -0.8355     8.4724
     2    -6.4806    -2.5437    -1.2964     7.0816
     3    -8.1521     3.4701    -0.0600     8.8602
     4    -1.2335     1.0905    -1.0173     1.9354

Transition dipole moments be in gcp call
 n=          31
 coors(1) =   -9.40832513659792       -1.14979403271286     
  0.158033846948149     
 coors(2) =   -8.39716340920555       -1.45643309602959     
   2.51884168985894     
 elements:            7           6
 gcp_e =   0.000000000000000E+000
 echo:  F
 pbc:  F
 method =pbeh3c              
 in gcp call
 n=          31
 coors(1) =   -9.40832513659792       -1.14979403271286     
  0.158033846948149     
 coors(2) =   -8.39716340920555       -1.45643309602959     
   2.51884168985894     
 elements:            7           6
 gcp_e =   0.000000000000000E+000
 echo:  F
 pbc:  F
 method =pbeh3c              
tween singlet states:

    Transition       Tx         Ty         Tz         |T| (a.u.)
------------------------------------------------------------------
     1 ->    2    -2.0778     0.1592     0.0724     2.0851
     1 ->    3     1.7355    -0.1300    -0.0519     1.7411
     1 ->    4    -0.8283    -0.2142     0.0322     0.8562
     2 ->    3     2.4704    -1.0119    -0.1479     2.6737
     2 ->    4     1.1375     0.2495    -0.0192     1.1647
     3 ->    4    -0.8577     0.1065     0.0727     0.8674

Transition dipole moments between triplet states:

    Transition       Tx         Ty         Tz         |T| (a.u.)
------------------------------------------------------------------
     1 ->    2    -0.1050    -0.0304     0.0186     0.1108
     1 ->    3    -0.9253     0.3447     0.0126     0.9875
     1 ->    4    -0.3018     0.2866    -0.0088     0.4163
     2 ->    3    -0.1278     0.4748     0.0963     0.5011
     2 ->    4    -1.2730     0.1740     0.0800     1.2873
     3 ->    4    -2.3868     0.2172     0.1186     2.3996

Magnetic transition dipole moments and rotational strengths:

 Transition      Lx         Ly         Lz       R(len)     R(vel) (a.u.)
------------------------------------------------------------------------
 1 ->    2    -0.1331     0.2347    -0.0395    -0.3110     0.0404
 1 ->    3     0.2935     0.3565     0.3421    -0.4453     0.0257
 1 ->    4    -0.3478    -0.0946     0.0651    -0.3105     0.0705

Electric transition quadrupole moments (Cartesian):

 Transition      Qxy        Qxz        Qyz        Qxx        Qyy        Qzz       norm (a.u.)
----------------------------------------------------------------------------------------------
 1 ->    2     0.6492     0.3178    -0.2923     9.2995    -0.3217     0.2204     9.3403
 1 ->    3     0.0767    -0.1233     0.1549    -8.5538     0.3262    -0.1674     8.5642
 1 ->    4     0.2154    -0.1475     0.0627     3.9857     0.3439    -0.1804     4.0135


Building Xtilde...

Building Z-vector RHS...

 Generating 2nd functional diffs
Solving CPSCF equations
Using DIIS solver

 Iter         Residual      
------  --------------------
    1      2.394104818464
    2      3.669408089507
    3      0.606420038451
    4      0.096969633579
    5      0.026068020237
    6      0.007792678941
    7      0.003639932092
    8      0.001344781287
    9      0.000404558086
   10      0.000152620625
   11      0.000061949206
   12      0.000028159205
   13      0.000010364660
   14      0.000004885029
   15      0.000001709629
   16      0.000001393958
   17      0.000000529523

CPSCF converged

Building X...

Computing grad Generating 2nd functional diffs
 Generating 2nd functional diffs
Building Xtilde...

Building Z-vector RHS...

 Generating 2nd functional diffs
Solving CPSCF equations
Using DIIS solver

 Iter         Residual      
------  --------------------
    1      2.780846481772
    2      4.296194800894
    3      0.585009972087
    4      0.109225399307
    5      0.027185363977
    6      0.008254526971
    7      0.003961948665
    8      0.001477273118
    9      0.000453497860
   10      0.000151199520
   11      0.000059464144
   12      0.000025378013
   13      0.000009201092
   14      0.000004262633
   15      0.000001636333
   16      0.000001128176
   17      0.000000481805

CPSCF converged

Building X...

Computing grad Generating 2nd functional diffs
 Generating 2nd functional diffs
Building Xtilde...

Building Z-vector RHS...

 Generating 2nd functional diffs
Solving CPSCF equations
Using DIIS solver

 Iter         Residual      
------  --------------------
    1      1.810076138245
    2      2.804806164095
    3      0.336406007085
    4      0.072860144947
    5      0.017295651103
    6      0.008588892439
    7      0.002230235592
    8      0.000594130786
    9      0.000147560071
   10      0.000085131549
   11      0.000024491687
   12      0.000012890328
   13      0.000005513783
   14      0.000002627883
   15      0.000000914414

CPSCF converged

Building X...

 Generating 2nd functional diffs
 Generating 2nd functional diffs
Lower state energy:      -779.1041749636
Upper state energy:      -779.1041623365
Energy difference:          0.0000126271
 Energy calculation finished, energy:  0.000000000E+00

Converting Cartesians to HDLC

Converting Cartesians to HDLC

Converting Cartesians to HDLC
 in dlf_makehessian...
Updating Hessian with the BFGS update, No    13
Testing convergence  in cycle   14
    Energy  0.0000E+00 Target: 1.0000E-05 converged?  yes
  Max step  5.4042E-02 Target: 4.0000E-04 converged?   no
  RMS step  8.3186E-03 Target: 2.6667E-04 converged?   no
  Max grad  2.9552E-02 Target: 1.0000E-04 converged?   no
  RMS grad  8.9295E-03 Target: 6.6667E-05 converged?   no

Converting HDLC to Cartesians
 in gcp call
 n=          31
 coors(1) =   -9.39811466266598       -1.15530458949944     
  0.159836683996089     
 coors(2) =   -8.37815458880789       -1.46566819562058     
   2.51555422940260     
 elements:            7           6
 gcp_e =    1.00000000000000     
 echo:  F
 pbc:  F
 method =pbeh3c              
DFTD Energy:    -0.0204037 hartree
gCP Energy:     0.0507087 hartree
| Total AOs: 314    Total MOs: 296
Setting up the DFT grid...
| time to set the grid = 0.11 s
DFT grid points: 356985 (11515 points/atom)

                      *** Start SCF Iterations ***

 Iter     DIIS Error       Energy change      Electrons        XC Energy           Energy        Time(s)
----------------------------------------------------------------------------------------------------------
Initial temperature is 0.250000
| Skip purify step
|    1     0.0326485378    -778.8625265579   126.0003130778   -64.3923999226    -778.8625265579     1.49  
|    2     0.0600042090      +7.3429901679   125.9999799006   -63.6545126557    -771.5195363900     1.41  
|    3     0.0235112078      -0.2030253005   125.9999810389   -63.7112055050    -771.7225616906     1.36  
|    4     0.0135229209      -0.0115328089   125.9999818876   -63.7415660982    -771.7340944994     1.33  
|    5     0.0081433192      -0.0107568231   125.9999820678   -63.7637721164    -771.7448513225     1.31  
|    6     0.0028814041      -0.0041256390   125.9999824013   -63.7802182701    -771.7489769615     1.30  
|    7     0.0005704942      -0.0004665621   125.9999824387   -63.7873848280    -771.7494435236     1.28  
|    8     0.0005047409      -0.0000400256   125.9999824684   -63.7901442993    -771.7494835492     1.26  
|    9     0.0000973100      -0.0000063806   125.9999824556   -63.7899721814    -771.7494899298     1.46  
|   10     0.0000671221      -0.0000008909   125.9999824570   -63.7899664156    -771.7494908207     1.25  
|   11     0.0000141523      -0.0000001653   125.9999824565   -63.7900606580    -771.7494909861     1.22  
----------------------------------------------------------------------------------------------------------
FINAL ENERGY: -771.7494909861 a.u.
Fractional Occupation Entropy: 0.0000000000
Mermin Free Energy:            -771.7494909861
DISPERSION CONTRIBUTION TO ENERGY: -0.0204036782 a.u.
GCP BSSE CORRECTION: 0.0507087405 a.u.
HOMO-LUMO GAP: 1.083 eV
CENTER OF MASS: {-0.058813, -0.203235, 0.374454} ANGS
DIPOLE MOMENT: {-1.512527, -0.905125, 0.193859} (|D| = 1.773294) DEBYE
Writing out molden info

Running Mulliken population analysis...


  Restricted hh-TDA Parameters
--------------------------------------------
Number of occupied orbitals:            64
Number of virtual orbitals:            232
Number of molecular orbitals:          296
Number of basis functions:             314
Multiplicity of target state:      singlet

 Generating 2nd functional diffs
Reference energy:             -778.7805006828
Number of electrons:           127.9999821774
XC energy:                     -65.1028685086

      Davidson Diagonalization Parameters
-----------------------------------------------
Number of roots to find:                    4
Number of guess vectors:                   15
Maximum subspace size:                    300
Number of vectors to save:                  4
Collapse vectors per root:                  2
Number of CSFs:                          2080
Maximum Davidson iterations:              500
Residual convergence:                 1.0e-06
Orthogonality tolerance:              1.0e-12
Use incremental sigma vectors:             No

Davidson memory usage:  12.89 MB

Guess Vectors:
  64 &  64 : closed :    -0.457763
  64 &  63 :  open  :    -0.426139
  63 &  63 : closed :    -0.394514
  64 &  62 :  open  :    -0.393715
  64 &  61 :  open  :    -0.368625
  63 &  62 :  open  :    -0.362091
  63 &  61 :  open  :    -0.337001
  62 &  62 : closed :    -0.329667
  62 &  61 :  open  :    -0.304577
  64 &  60 :  open  :    -0.296220
  61 &  61 : closed :    -0.279487
  64 &  59 :  open  :    -0.276959
  63 &  60 :  open  :    -0.264596
  63 &  59 :  open  :    -0.245335
  64 &  58 :  open  :    -0.238347

  Root           Eigenvalue       Energy Change        Residual
-------------------------------------------------------------------
Iteration:    0   Subspace Size:   15
Root: 1:        -0.36879888        -0.36879888         0.03059331  
Root: 2:        -0.32267446        -0.32267446         0.02131145  
Root: 3:        -0.31934146        -0.31934146         0.04673787  
Root: 4:        -0.28149724        -0.28149724         0.04429090  

Iteration:    1   Subspace Size:   19
Root: 1:        -0.37059655        -0.00179767         0.00483678  
Root: 2:        -0.32376056        -0.00108611         0.00491871  
Root: 3:        -0.32367250        -0.00433105         0.00798287  
Root: 4:        -0.28580621        -0.00430898         0.01305618  

Iteration:    2   Subspace Size:   23
Root: 1:        -0.37064531        -0.00004876         0.00089558  
Root: 2:        -0.32381958        -0.00005902         0.00138652  
Root: 3:        -0.32380044        -0.00012794         0.00176829  
Root: 4:        -0.28614033        -0.00033412         0.00308336  

Iteration:    3   Subspace Size:   27
Root: 1:        -0.37064691        -0.00000160         0.00015414  
Root: 2:        -0.32382402        -0.00000444         0.00034671  
Root: 3:        -0.32380710        -0.00000666         0.00030589  
Root: 4:        -0.28615854        -0.00001821         0.00087138  

Iteration:    4   Subspace Size:   31
Root: 1:        -0.37064695        -0.00000004         0.00002640  
Root: 2:        -0.32382424        -0.00000022         0.00006236  
Root: 3:        -0.32380731        -0.00000021         0.00006061  
Root: 4:        -0.28615984        -0.00000130         0.00020777  

Iteration:    5   Subspace Size:   35
Root: 1:        -0.37064696        -0.00000000         0.00000357  
Root: 2:        -0.32382425        -0.00000001         0.00001445  
Root: 3:        -0.32380732        -0.00000001         0.00001066  
Root: 4:        -0.28615991        -0.00000007         0.00003968  

Iteration:    6   Subspace Size:   39
Root: 1:        -0.37064696        -0.00000000         0.00000060  Converged
Root: 2:        -0.32382425        -0.00000000         0.00000281  
Root: 3:        -0.32380732        -0.00000000         0.00000233  
Root: 4:        -0.28615991        -0.00000000         0.00001211  

Iteration:    7   Subspace Size:   42
Root: 1:        -0.37064696        -0.00000000         0.00000054  Converged
Root: 2:        -0.32382425        -0.00000000         0.00000057  Converged
Root: 3:        -0.32380732        -0.00000000         0.00000040  Converged
Root: 4:        -0.28615991        -0.00000000         0.00000296  

Iteration:    8   Subspace Size:   43
Root: 1:        -0.37064696        -0.00000000         0.00000054  Converged
Root: 2:        -0.32382425        -0.00000000         0.00000056  Converged
Root: 3:        -0.32380732        -0.00000000         0.00000036  Converged
Root: 4:        -0.28615991        -0.00000000         0.00000059  Converged

Davidson converged in 8 iterations
43 sigma vectors were formed

      Davidson Diagonalization Parameters
-----------------------------------------------
Number of roots to find:                    4
Number of guess vectors:                   15
Maximum subspace size:                    300
Number of vectors to save:                  4
Collapse vectors per root:                  2
Number of CSFs:                          2016
Maximum Davidson iterations:              500
Residual convergence:                 1.0e-06
Orthogonality tolerance:              1.0e-12
Use incremental sigma vectors:             No

Davidson memory usage:  12.58 MB

Guess Vectors:
  64 &  63 :  open  :    -0.426139
  64 &  62 :  open  :    -0.393715
  64 &  61 :  open  :    -0.368625
  63 &  62 :  open  :    -0.362091
  63 &  61 :  open  :    -0.337001
  62 &  61 :  open  :    -0.304577
  64 &  60 :  open  :    -0.296220
  64 &  59 :  open  :    -0.276959
  63 &  60 :  open  :    -0.264596
  63 &  59 :  open  :    -0.245335
  64 &  58 :  open  :    -0.238347
  64 &  56 :  open  :    -0.233009
  62 &  60 :  open  :    -0.232172
  64 &  55 :  open  :    -0.228596
  64 &  57 :  open  :    -0.213398

  Root           Eigenvalue       Energy Change        Residual
-------------------------------------------------------------------
Iteration:    0   Subspace Size:   15
Root: 1:        -0.35495908        -0.35495908         0.01981855  
Root: 2:        -0.32422344        -0.32422344         0.01793536  
Root: 3:        -0.27484520        -0.27484520         0.02876384  
Root: 4:        -0.24959014        -0.24959014         0.03045722  

Iteration:    1   Subspace Size:   19
Root: 1:        -0.35591394        -0.00095485         0.00335908  
Root: 2:        -0.32499150        -0.00076806         0.00337906  
Root: 3:        -0.27711898        -0.00227378         0.00893868  
Root: 4:        -0.25226956        -0.00267942         0.01167582  

Iteration:    2   Subspace Size:   23
Root: 1:        -0.35594380        -0.00002986         0.00044784  
Root: 2:        -0.32502076        -0.00002926         0.00081217  
Root: 3:        -0.27731445        -0.00019547         0.00241313  
Root: 4:        -0.25263551        -0.00036594         0.00342700  

Iteration:    3   Subspace Size:   27
Root: 1:        -0.35594429        -0.00000049         0.00007385  
Root: 2:        -0.32502236        -0.00000160         0.00012984  
Root: 3:        -0.27732791        -0.00001346         0.00055108  
Root: 4:        -0.25266324        -0.00002773         0.00084502  

Iteration:    4   Subspace Size:   31
Root: 1:        -0.35594430        -0.00000001         0.00001082  
Root: 2:        -0.32502240        -0.00000004         0.00002637  
Root: 3:        -0.27732869        -0.00000078         0.00013102  
Root: 4:        -0.25266501        -0.00000178         0.00017434  

Iteration:    5   Subspace Size:   35
Root: 1:        -0.35594430        -0.00000000         0.00000172  
Root: 2:        -0.32502240        -0.00000000         0.00000427  
Root: 3:        -0.27732873        -0.00000004         0.00002618  
Root: 4:        -0.25266509        -0.00000007         0.00004445  

Iteration:    6   Subspace Size:   39
Root: 1:        -0.35594430        -0.00000000         0.00000024  Converged
Root: 2:        -0.32502240        -0.00000000         0.00000060  Converged
Root: 3:        -0.27732873        -0.00000000         0.00000431  
Root: 4:        -0.25266509        -0.00000000         0.00000965  

Iteration:    7   Subspace Size:   41
Root: 1:        -0.35594430        -0.00000000         0.00000023  Converged
Root: 2:        -0.32502240        -0.00000000         0.00000053  Converged
Root: 3:        -0.27732873        -0.00000000         0.00000075  Converged
Root: 4:        -0.25266509        -0.00000000         0.00000202  

Iteration:    8   Subspace Size:   42
Root: 1:        -0.35594430         0.00000000         0.00000023  Converged
Root: 2:        -0.32502240        -0.00000000         0.00000053  Converged
Root: 3:        -0.27732873        -0.00000000         0.00000074  Converged
Root: 4:        -0.25266509        -0.00000000         0.00000041  Converged

Davidson converged in 8 iterations
42 sigma vectors were formed

  Root   Mult.   Total Energy (a.u.)   Ex. Energy (a.u.)     Ex. Energy (eV)     Ex. Energy (nm)        Osc. (a.u.)  
-------------------------------------------------------------------------------------------------------------------
     1  singlet       -779.15114764
     2  triplet       -779.13644498          0.01470266          0.40007957       3098.98903770          0.00000000
     3  triplet       -779.10552309          0.04562455          1.24150699        998.65906533          0.00000000
     4  singlet       -779.10432493          0.04682271          1.27411047        973.10416423          0.14280623
     5  singlet       -779.10430800          0.04683964          1.27457111        972.75247765          0.09309756
     6  singlet       -779.06666059          0.08448704          2.29900907        539.29417855          0.03811188
     7  triplet       -779.05782941          0.09331823          2.53931772        488.25800645          0.00000000
     8  triplet       -779.03316578          0.11798186          3.21044929        386.18962433          0.00000000

Singlet  1: Largest CI coefficients:
  64  &  64 : closed :   0.872169
  63  &  64 :  open  :   0.298545
  64  &  63 :  open  :   0.298545
  63  &  63 : closed :  -0.206562

Triplet  2: Largest CI coefficients:
  63  &  64 :  open  :   0.697308
  64  &  63 :  open  :  -0.697308

Triplet  3: Largest CI coefficients:
  62  &  64 :  open  :  -0.645406
  64  &  62 :  open  :   0.645406
  61  &  64 :  open  :  -0.223937
  64  &  61 :  open  :   0.223937
  62  &  63 :  open  :   0.157459
  63  &  62 :  open  :  -0.157459

Singlet  4: Largest CI coefficients:
  63  &  64 :  open  :  -0.468193
  64  &  63 :  open  :  -0.468193
  62  &  64 :  open  :   0.393186
  64  &  62 :  open  :   0.393186
  64  &  64 : closed :   0.344501
  61  &  64 :  open  :   0.190881
  64  &  61 :  open  :   0.190881
  63  &  63 : closed :   0.118995

Singlet  5: Largest CI coefficients:
  62  &  64 :  open  :   0.501070
  64  &  62 :  open  :   0.501070
  63  &  64 :  open  :   0.375637
  64  &  63 :  open  :   0.375637
  64  &  64 : closed :  -0.315472
  61  &  64 :  open  :   0.149762
  64  &  61 :  open  :   0.149762
  62  &  63 :  open  :  -0.146254
  63  &  62 :  open  :  -0.146254
  63  &  63 : closed :  -0.131084

Singlet  6: Largest CI coefficients:
  63  &  63 : closed :  -0.773485
  61  &  64 :  open  :  -0.312661
  64  &  61 :  open  :  -0.312661
  63  &  64 :  open  :  -0.170225
  64  &  63 :  open  :  -0.170225
  62  &  63 :  open  :   0.137257
  63  &  62 :  open  :   0.137257
  61  &  61 : closed :   0.130484
  62  &  64 :  open  :   0.121253
  64  &  62 :  open  :   0.121253

Triplet  7: Largest CI coefficients:
  61  &  64 :  open  :   0.603287
  64  &  61 :  open  :  -0.603287
  62  &  64 :  open  :  -0.245291
  64  &  62 :  open  :   0.245291
  62  &  63 :  open  :  -0.216187
  63  &  62 :  open  :   0.216187
  61  &  63 :  open  :   0.108962
  63  &  61 :  open  :  -0.108962

Triplet  8: Largest CI coefficients:
  62  &  63 :  open  :   0.569774
  63  &  62 :  open  :  -0.569774
  61  &  62 :  open  :  -0.294551
  62  &  61 :  open  :   0.294551
  61  &  64 :  open  :   0.243315
  64  &  61 :  open  :  -0.243315
  61  &  63 :  open  :  -0.113479
  63  &  61 :  open  :   0.113479

Singlet state dipole moments:

  Root       Dx         Dy         Dz         |D|  (Debye)
------------------------------------------------------------
     1   -10.3387     1.5733    -0.7887    10.4874
     2   -13.7917     0.3494    -0.7466    13.8164
     3   -11.6977    -0.4783    -1.0564    11.7550
     4     0.0758     3.0203    -0.9136     3.1564

Triplet state dipole moments:

  Root       Dx         Dy         Dz         |D|  (Debye)
------------------------------------------------------------
     1    -8.2990     1.5320    -0.8430     8.4812
     2    -6.4799    -2.5258    -1.2754     7.0707
     3    -8.2362     3.4759    -0.0743     8.9399
     4    -1.1051     1.1460    -1.0271     1.8947

Transition dipole moments be in gcp call
 n=          31
 coors(1) =   -9.39811466266598       -1.15530458949944     
  0.159836683996089     
 coors(2) =   -8.37815458880789       -1.46566819562058     
   2.51555422940260     
 elements:            7           6
 gcp_e =   0.000000000000000E+000
 echo:  F
 pbc:  F
 method =pbeh3c              
 in gcp call
 n=          31
 coors(1) =   -9.39811466266598       -1.15530458949944     
  0.159836683996089     
 coors(2) =   -8.37815458880789       -1.46566819562058     
   2.51555422940260     
 elements:            7           6
 gcp_e =   0.000000000000000E+000
 echo:  F
 pbc:  F
 method =pbeh3c              
tween singlet states:

    Transition       Tx         Ty         Tz         |T| (a.u.)
------------------------------------------------------------------
     1 ->    2    -2.1323     0.1493     0.0758     2.1389
     1 ->    3     1.7221    -0.1138    -0.0531     1.7267
     1 ->    4    -0.7920    -0.2202     0.0311     0.8226
     2 ->    3     2.4301    -0.9935    -0.1406     2.6291
     2 ->    4     1.1729     0.2679    -0.0201     1.2033
     3 ->    4    -0.8632     0.1148     0.0746     0.8740

Transition dipole moments between triplet states:

    Transition       Tx         Ty         Tz         |T| (a.u.)
------------------------------------------------------------------
     1 ->    2    -0.1114    -0.0384     0.0201     0.1195
     1 ->    3    -0.9157     0.3474     0.0128     0.9795
     1 ->    4    -0.3028     0.2805    -0.0096     0.4129
     2 ->    3    -0.1357     0.4908     0.0981     0.5186
     2 ->    4    -1.2901     0.1716     0.0805     1.3039
     3 ->    4    -2.3687     0.2011     0.1186     2.3802

Magnetic transition dipole moments and rotational strengths:

 Transition      Lx         Ly         Lz       R(len)     R(vel) (a.u.)
------------------------------------------------------------------------
 1 ->    2    -0.1390     0.2235    -0.0534    -0.3258     0.0425
 1 ->    3     0.2916     0.3604     0.3474    -0.4427     0.0261
 1 ->    4    -0.3451    -0.1023     0.0688    -0.2980     0.0684

Electric transition quadrupole moments (Cartesian):

 Transition      Qxy        Qxz        Qyz        Qxx        Qyy        Qzz       norm (a.u.)
----------------------------------------------------------------------------------------------
 1 ->    2     0.6482     0.3256    -0.2889     9.6052    -0.3182     0.2301     9.6449
 1 ->    3     0.1224    -0.1339     0.1429    -8.4997     0.3179    -0.1603     8.5103
 1 ->    4     0.2268    -0.1656     0.0747     3.8853     0.3435    -0.1915     3.9160


Building Xtilde...

Building Z-vector RHS...

 Generating 2nd functional diffs
Solving CPSCF equations
Using DIIS solver

 Iter         Residual      
------  --------------------
    1      2.373140716336
    2      3.621002065519
    3      0.603894121282
    4      0.094467054501
    5      0.026040103225
    6      0.007803392004
    7      0.003671848545
    8      0.001349032262
    9      0.000407195338
   10      0.000153308831
   11      0.000061532066
   12      0.000028280394
   13      0.000010460447
   14      0.000004862306
   15      0.000001707359
   16      0.000001395128
   17      0.000000527140

CPSCF converged

Building X...

Computing grad Generating 2nd functional diffs
 Generating 2nd functional diffs
Building Xtilde...

Building Z-vector RHS...

 Generating 2nd functional diffs
Solving CPSCF equations
Using DIIS solver

 Iter         Residual      
------  --------------------
    1      2.797896816880
    2      4.306222711758
    3      0.570611742804
    4      0.106510453852
    5      0.026694258584
    6      0.008098708812
    7      0.003951417146
    8      0.001467181159
    9      0.000450932219
   10      0.000151976608
   11      0.000059163824
   12      0.000025481853
   13      0.000009188577
   14      0.000004230371
   15      0.000001626318
   16      0.000001099479
   17      0.000000469915

CPSCF converged

Building X...

Computing grad Generating 2nd functional diffs
 Generating 2nd functional diffs
Building Xtilde...

Building Z-vector RHS...

 Generating 2nd functional diffs
Solving CPSCF equations
Using DIIS solver

 Iter         Residual      
------  --------------------
    1      1.789231796702
    2      2.776122309418
    3      0.326781066090
    4      0.070224120346
    5      0.016745873616
    6      0.008370071619
    7      0.002187407594
    8      0.000579659361
    9      0.000142361809
   10      0.000083672112
   11      0.000024313227
   12      0.000012567798
   13      0.000005440174
   14      0.000002605093
   15      0.000000907503

CPSCF converged

Building X...

 Generating 2nd functional diffs
 Generating 2nd functional diffs
Lower state energy:      -779.1043249310
Upper state energy:      -779.1043080028
Energy difference:          0.0000169282
 Energy calculation finished, energy:  0.000000000E+00

Converting Cartesians to HDLC

Converting Cartesians to HDLC

Converting Cartesians to HDLC
 in dlf_makehessian...
Updating Hessian with the BFGS update, No    14
Testing convergence  in cycle   15
    Energy  0.0000E+00 Target: 1.0000E-05 converged?  yes
  Max step  1.5963E+00 Target: 4.0000E-04 converged?   no
  RMS step  1.6961E-01 Target: 2.6667E-04 converged?   no
  Max grad  3.1619E-03 Target: 1.0000E-04 converged?   no
  RMS grad  1.0236E-03 Target: 6.6667E-05 converged?   no

Converting HDLC to Cartesians
 in gcp call
 n=          31
 coors(1) =   -9.39761477486150       -1.15756059478978     
  0.163510479163684     
 coors(2) =   -8.36929045995043       -1.46825277645960     
   2.51463376284450     
 elements:            7           6
 gcp_e =    1.00000000000000     
 echo:  F
 pbc:  F
 method =pbeh3c              
DFTD Energy:    -0.0204004 hartree
gCP Energy:     0.0507046 hartree
| Total AOs: 314    Total MOs: 296
Setting up the DFT grid...
| time to set the grid = 0.10 s
DFT grid points: 356997 (11516 points/atom)

                      *** Start SCF Iterations ***

 Iter     DIIS Error       Energy change      Electrons        XC Energy           Energy        Time(s)
----------------------------------------------------------------------------------------------------------
Initial temperature is 0.250000
| Skip purify step
|    1     0.0317637172    -778.8640386481   125.9990434186   -64.3920926306    -778.8640386481     1.43  
|    2     0.0583709422      +7.3383192561   125.9999798505   -63.6529629687    -771.5257193919     1.38  
|    3     0.0225883208      -0.1970779333   125.9999810266   -63.7107012630    -771.7227973252     1.38  
|    4     0.0133404723      -0.0113005257   125.9999818239   -63.7404466135    -771.7340978510     1.37  
|    5     0.0081918468      -0.0103380327   125.9999819721   -63.7619734447    -771.7444358837     1.33  
|    6     0.0029942480      -0.0042912204   125.9999822822   -63.7788665306    -771.7487271041     1.34  
|    7     0.0005801501      -0.0005182682   125.9999823181   -63.7864846340    -771.7492453723     1.28  
|    8     0.0004685686      -0.0000445951   125.9999823500   -63.7894334453    -771.7492899674     1.22  
|    9     0.0000958599      -0.0000064309   125.9999823352   -63.7892611778    -771.7492963983     1.42  
|   10     0.0000703183      -0.0000008898   125.9999823368   -63.7892730855    -771.7492972882     1.18  
|   11     0.0000122559      -0.0000001663   125.9999823348   -63.7893697876    -771.7492974545     1.19  
----------------------------------------------------------------------------------------------------------
FINAL ENERGY: -771.7492974545 a.u.
Fractional Occupation Entropy: 0.0000000000
Mermin Free Energy:            -771.7492974545
DISPERSION CONTRIBUTION TO ENERGY: -0.0204003760 a.u.
GCP BSSE CORRECTION: 0.0507045527 a.u.
HOMO-LUMO GAP: 1.092 eV
CENTER OF MASS: {-0.058353, -0.201866, 0.373050} ANGS
DIPOLE MOMENT: {-1.477962, -0.940910, 0.235535} (|D| = 1.767813) DEBYE
Writing out molden info

Running Mulliken population analysis...


  Restricted hh-TDA Parameters
--------------------------------------------
Number of occupied orbitals:            64
Number of virtual orbitals:            232
Number of molecular orbitals:          296
Number of basis functions:             314
Multiplicity of target state:      singlet

 Generating 2nd functional diffs
Reference energy:             -778.7803176460
Number of electrons:           127.9999820541
XC energy:                     -65.1021632531

      Davidson Diagonalization Parameters
-----------------------------------------------
Number of roots to find:                    4
Number of guess vectors:                   15
Maximum subspace size:                    300
Number of vectors to save:                  4
Collapse vectors per root:                  2
Number of CSFs:                          2080
Maximum Davidson iterations:              500
Residual convergence:                 1.0e-06
Orthogonality tolerance:              1.0e-12
Use incremental sigma vectors:             No

Davidson memory usage:  12.89 MB

Guess Vectors:
  64 &  64 : closed :    -0.458320
  64 &  63 :  open  :    -0.426479
  63 &  63 : closed :    -0.394638
  64 &  62 :  open  :    -0.394069
  64 &  61 :  open  :    -0.369138
  63 &  62 :  open  :    -0.362228
  63 &  61 :  open  :    -0.337297
  62 &  62 : closed :    -0.329818
  62 &  61 :  open  :    -0.304887
  64 &  60 :  open  :    -0.296032
  61 &  61 : closed :    -0.279956
  64 &  59 :  open  :    -0.277118
  63 &  60 :  open  :    -0.264190
  63 &  59 :  open  :    -0.245277
  64 &  58 :  open  :    -0.238890

  Root           Eigenvalue       Energy Change        Residual
-------------------------------------------------------------------
Iteration:    0   Subspace Size:   15
Root: 1:        -0.36964285        -0.36964285         0.03059239  
Root: 2:        -0.32293004        -0.32293004         0.02139635  
Root: 3:        -0.31963377        -0.31963377         0.04661216  
Root: 4:        -0.28198546        -0.28198546         0.04417885  

Iteration:    1   Subspace Size:   19
Root: 1:        -0.37143299        -0.00179014         0.00479710  
Root: 2:        -0.32402300        -0.00109296         0.00487416  
Root: 3:        -0.32394155        -0.00430779         0.00793581  
Root: 4:        -0.28628944        -0.00430398         0.01299402  

Iteration:    2   Subspace Size:   23
Root: 1:        -0.37148080        -0.00004781         0.00087947  
Root: 2:        -0.32407790        -0.00005491         0.00130519  
Root: 3:        -0.32407047        -0.00012892         0.00177179  
Root: 4:        -0.28662093        -0.00033149         0.00306522  

Iteration:    3   Subspace Size:   27
Root: 1:        -0.37148235        -0.00000155         0.00015241  
Root: 2:        -0.32408205        -0.00000415         0.00034589  
Root: 3:        -0.32407695        -0.00000648         0.00029464  
Root: 4:        -0.28663893        -0.00001800         0.00086709  

Iteration:    4   Subspace Size:   31
Root: 1:        -0.37148239        -0.00000004         0.00002593  
Root: 2:        -0.32408227        -0.00000022         0.00006152  
Root: 3:        -0.32407715        -0.00000020         0.00005929  
Root: 4:        -0.28664022        -0.00000129         0.00020493  

Iteration:    5   Subspace Size:   35
Root: 1:        -0.37148239        -0.00000000         0.00000355  
Root: 2:        -0.32408228        -0.00000001         0.00001371  
Root: 3:        -0.32407716        -0.00000001         0.00001115  
Root: 4:        -0.28664029        -0.00000007         0.00003913  

Iteration:    6   Subspace Size:   39
Root: 1:        -0.37148239        -0.00000000         0.00000060  Converged
Root: 2:        -0.32408228        -0.00000000         0.00000263  
Root: 3:        -0.32407716        -0.00000000         0.00000248  
Root: 4:        -0.28664029        -0.00000000         0.00001174  

Iteration:    7   Subspace Size:   42
Root: 1:        -0.37148239        -0.00000000         0.00000055  Converged
Root: 2:        -0.32408228        -0.00000000         0.00000054  Converged
Root: 3:        -0.32407716        -0.00000000         0.00000042  Converged
Root: 4:        -0.28664029        -0.00000000         0.00000281  

Iteration:    8   Subspace Size:   43
Root: 1:        -0.37148239        -0.00000000         0.00000055  Converged
Root: 2:        -0.32408228        -0.00000000         0.00000053  Converged
Root: 3:        -0.32407716        -0.00000000         0.00000037  Converged
Root: 4:        -0.28664029        -0.00000000         0.00000056  Converged

Davidson converged in 8 iterations
43 sigma vectors were formed

      Davidson Diagonalization Parameters
-----------------------------------------------
Number of roots to find:                    4
Number of guess vectors:                   15
Maximum subspace size:                    300
Number of vectors to save:                  4
Collapse vectors per root:                  2
Number of CSFs:                          2016
Maximum Davidson iterations:              500
Residual convergence:                 1.0e-06
Orthogonality tolerance:              1.0e-12
Use incremental sigma vectors:             No

Davidson memory usage:  12.58 MB

Guess Vectors:
  64 &  63 :  open  :    -0.426479
  64 &  62 :  open  :    -0.394069
  64 &  61 :  open  :    -0.369138
  63 &  62 :  open  :    -0.362228
  63 &  61 :  open  :    -0.337297
  62 &  61 :  open  :    -0.304887
  64 &  60 :  open  :    -0.296032
  64 &  59 :  open  :    -0.277118
  63 &  60 :  open  :    -0.264190
  63 &  59 :  open  :    -0.245277
  64 &  58 :  open  :    -0.238890
  64 &  56 :  open  :    -0.233083
  62 &  60 :  open  :    -0.231781
  64 &  55 :  open  :    -0.228830
  64 &  57 :  open  :    -0.213646

  Root           Eigenvalue       Energy Change        Residual
-------------------------------------------------------------------
Iteration:    0   Subspace Size:   15
Root: 1:        -0.35548014        -0.35548014         0.01981131  
Root: 2:        -0.32450324        -0.32450324         0.01797216  
Root: 3:        -0.27562016        -0.27562016         0.02872174  
Root: 4:        -0.24985400        -0.24985400         0.03054448  

Iteration:    1   Subspace Size:   19
Root: 1:        -0.35643204        -0.00095190         0.00336311  
Root: 2:        -0.32527352        -0.00077028         0.00338993  
Root: 3:        -0.27788104        -0.00226088         0.00881345  
Root: 4:        -0.25255805        -0.00270404         0.01148565  

Iteration:    2   Subspace Size:   23
Root: 1:        -0.35646190        -0.00002986         0.00044589  
Root: 2:        -0.32530300        -0.00002948         0.00080439  
Root: 3:        -0.27807034        -0.00018931         0.00237338  
Root: 4:        -0.25291133        -0.00035328         0.00339599  

Iteration:    3   Subspace Size:   27
Root: 1:        -0.35646238        -0.00000049         0.00007317  
Root: 2:        -0.32530457        -0.00000157         0.00012778  
Root: 3:        -0.27808324        -0.00001290         0.00053951  
Root: 4:        -0.25293840        -0.00002708         0.00083567  

Iteration:    4   Subspace Size:   31
Root: 1:        -0.35646240        -0.00000001         0.00001071  
Root: 2:        -0.32530461        -0.00000004         0.00002589  
Root: 3:        -0.27808398        -0.00000074         0.00012517  
Root: 4:        -0.25294014        -0.00000174         0.00017319  

Iteration:    5   Subspace Size:   35
Root: 1:        -0.35646240        -0.00000000         0.00000170  
Root: 2:        -0.32530461        -0.00000000         0.00000414  
Root: 3:        -0.27808401        -0.00000003         0.00002489  
Root: 4:        -0.25294021        -0.00000007         0.00004402  

Iteration:    6   Subspace Size:   39
Root: 1:        -0.35646240        -0.00000000         0.00000024  Converged
Root: 2:        -0.32530461        -0.00000000         0.00000058  Converged
Root: 3:        -0.27808401        -0.00000000         0.00000407  
Root: 4:        -0.25294022        -0.00000000         0.00000959  

Iteration:    7   Subspace Size:   41
Root: 1:        -0.35646240        -0.00000000         0.00000023  Converged
Root: 2:        -0.32530461        -0.00000000         0.00000052  Converged
Root: 3:        -0.27808401        -0.00000000         0.00000070  Converged
Root: 4:        -0.25294022        -0.00000000         0.00000203  

Iteration:    8   Subspace Size:   42
Root: 1:        -0.35646240        -0.00000000         0.00000023  Converged
Root: 2:        -0.32530461        -0.00000000         0.00000052  Converged
Root: 3:        -0.27808401        -0.00000000         0.00000070  Converged
Root: 4:        -0.25294022        -0.00000000         0.00000045  Converged

Davidson converged in 8 iterations
42 sigma vectors were formed

  Root   Mult.   Total Energy (a.u.)   Ex. Energy (a.u.)     Ex. Energy (eV)     Ex. Energy (nm)        Osc. (a.u.)  
-------------------------------------------------------------------------------------------------------------------
     1  singlet       -779.15180004
     2  triplet       -779.13678004          0.01502000          0.40871484       3033.51408050          0.00000000
     3  triplet       -779.10562225          0.04617778          1.25656121        986.69463980          0.00000000
     4  singlet       -779.10439992          0.04740012          1.28982257        961.25020355          0.16300291
     5  singlet       -779.10439480          0.04740523          1.28996186        961.14640563          0.07834340
     6  singlet       -779.06695794          0.08484210          2.30867057        537.03729794          0.03653213
     7  triplet       -779.05840166          0.09339838          2.54149877        487.83899493          0.00000000
     8  triplet       -779.03325786          0.11854217          3.22569616        384.36422624          0.00000000

Singlet  1: Largest CI coefficients:
  64  &  64 : closed :   0.874712
  63  &  64 :  open  :   0.295345
  64  &  63 :  open  :   0.295345
  63  &  63 : closed :  -0.205870

Triplet  2: Largest CI coefficients:
  63  &  64 :  open  :  -0.697398
  64  &  63 :  open  :   0.697398

Triplet  3: Largest CI coefficients:
  62  &  64 :  open  :  -0.643428
  64  &  62 :  open  :   0.643428
  61  &  64 :  open  :  -0.229147
  64  &  61 :  open  :   0.229147
  62  &  63 :  open  :   0.156907
  63  &  62 :  open  :  -0.156907

Singlet  4: Largest CI coefficients:
  63  &  64 :  open  :  -0.496023
  64  &  63 :  open  :  -0.496023
  64  &  64 : closed :   0.362943
  62  &  64 :  open  :   0.354465
  64  &  62 :  open  :   0.354465
  61  &  64 :  open  :   0.180776
  64  &  61 :  open  :   0.180776
  63  &  63 : closed :   0.127036

Singlet  5: Largest CI coefficients:
  62  &  64 :  open  :   0.526538
  64  &  62 :  open  :   0.526538
  63  &  64 :  open  :   0.341744
  64  &  63 :  open  :   0.341744
  64  &  64 : closed :  -0.286155
  61  &  64 :  open  :   0.168657
  64  &  61 :  open  :   0.168657
  62  &  63 :  open  :  -0.152671
  63  &  62 :  open  :  -0.152671
  63  &  63 : closed :  -0.122569

Singlet  6: Largest CI coefficients:
  63  &  63 : closed :  -0.770067
  61  &  64 :  open  :  -0.317452
  64  &  61 :  open  :  -0.317452
  63  &  64 :  open  :  -0.168329
  64  &  63 :  open  :  -0.168329
  62  &  63 :  open  :   0.137337
  63  &  62 :  open  :   0.137337
  61  &  61 : closed :   0.126995
  62  &  64 :  open  :   0.125928
  64  &  62 :  open  :   0.125928
  64  &  64 : closed :  -0.100793

Triplet  7: Largest CI coefficients:
  61  &  64 :  open  :  -0.602762
  64  &  61 :  open  :   0.602762
  62  &  64 :  open  :   0.250716
  64  &  62 :  open  :  -0.250716
  62  &  63 :  open  :   0.215048
  63  &  62 :  open  :  -0.215048
  61  &  63 :  open  :  -0.103051
  63  &  61 :  open  :   0.103051

Triplet  8: Largest CI coefficients:
  62  &  63 :  open  :   0.572866
  63  &  62 :  open  :  -0.572866
  61  &  62 :  open  :  -0.291087
  62  &  61 :  open  :   0.291087
  61  &  64 :  open  :   0.241531
  64  &  61 :  open  :  -0.241531
  61  &  63 :  open  :  -0.111804
  63  &  61 :  open  :   0.111804

Singlet state dipole moments:

  Root       Dx         Dy         Dz         |D|  (Debye)
------------------------------------------------------------
     1   -10.3469     1.5535    -0.7798    10.4919
     2   -14.6750     0.6884    -0.6825    14.7070
     3   -10.8062    -0.8463    -1.0976    10.8947
     4    -0.0431     3.0468    -0.9079     3.1795

Triplet state dipole moments:

  Root       Dx         Dy         Dz         |D|  (Debye)
------------------------------------------------------------
     1    -8.3148     1.5369    -0.8393     8.4972
     2    -6.4908    -2.5208    -1.2640     7.0769
     3    -8.2622     3.4772    -0.0715     8.9644
     4    -1.1028     1.2068    -1.0228     1. in gcp call
 n=          31
 coors(1) =   -9.39761477486150       -1.15756059478978     
  0.163510479163684     
 coors(2) =   -8.36929045995043       -1.46825277645960     
   2.51463376284450     
 elements:            7           6
 gcp_e =   0.000000000000000E+000
 echo:  F
 pbc:  F
 method =pbeh3c              
 in gcp call
 n=          31
 coors(1) =   -9.39761477486150       -1.15756059478978     
  0.163510479163684     
 coors(2) =   -8.36929045995043       -1.46825277645960     
   2.51463376284450     
 elements:            7           6
 gcp_e =   0.000000000000000E+000
 echo:  F
 pbc:  F
 method =pbeh3c              
9284

Transition dipole moments between singlet states:

    Transition       Tx         Ty         Tz         |T| (a.u.)
------------------------------------------------------------------
     1 ->    2    -2.2650     0.1462     0.0821     2.2712
     1 ->    3     1.5709    -0.0940    -0.0501     1.5745
     1 ->    4    -0.7717    -0.2222     0.0304     0.8037
     2 ->    3     2.3378    -0.9531    -0.1299     2.5279
     2 ->    4     1.2528     0.2704    -0.0256     1.2819
     3 ->    4    -0.7930     0.1393     0.0749     0.8086

Transition dipole moments between triplet states:

    Transition       Tx         Ty         Tz         |T| (a.u.)
------------------------------------------------------------------
     1 ->    2     0.1154     0.0410    -0.0214     0.1243
     1 ->    3    -0.9071     0.3459     0.0130     0.9709
     1 ->    4     0.3066    -0.2765     0.0096     0.4130
     2 ->    3     0.1411    -0.5009    -0.0999     0.5299
     2 ->    4    -1.3011     0.1719     0.0813     1.3150
     3 ->    4     2.3755    -0.1904    -0.1205     2.3862

Magnetic transition dipole moments and rotational strengths:

 Transition      Lx         Ly         Lz       R(len)     R(vel) (a.u.)
------------------------------------------------------------------------
 1 ->    2    -0.1603     0.1928    -0.0825    -0.3845     0.0486
 1 ->    3     0.2809     0.3755     0.3474    -0.3886     0.0213
 1 ->    4    -0.3423    -0.1066     0.0696    -0.2900     0.0667

Electric transition quadrupole moments (Cartesian):

 Transition      Qxy        Qxz        Qyz        Qxx        Qyy        Qzz       norm (a.u.)
----------------------------------------------------------------------------------------------
 1 ->    2     0.6324     0.3424    -0.2948    10.2934    -0.3359     0.2416    10.3310
 1 ->    3     0.1884    -0.1250     0.1177    -7.8314     0.2970    -0.1406     7.8425
 1 ->    4     0.2350    -0.1800     0.0830     3.8331     0.3436    -0.1992     3.8658


Building Xtilde...

Building Z-vector RHS...

 Generating 2nd functional diffs
Solving CPSCF equations
Using DIIS solver

 Iter         Residual      
------  --------------------
    1      2.314394628655
    2      3.520872891348
    3      0.633354888082
    4      0.091039679565
    5      0.027174949149
    6      0.008170086549
    7      0.003807959926
    8      0.001360418709
    9      0.000423348284
   10      0.000153120313
   11      0.000060875140
   12      0.000028401044
   13      0.000010613938
   14      0.000004899574
   15      0.000001694957
   16      0.000001397016
   17      0.000000518585

CPSCF converged

Building X...

Computing grad Generating 2nd functional diffs
 Generating 2nd functional diffs
Building Xtilde...

Building Z-vector RHS...

 Generating 2nd functional diffs
Solving CPSCF equations
Using DIIS solver

 Iter         Residual      
------  --------------------
    1      2.911406843425
    2      4.464129033767
    3      0.538233894069
    4      0.103286067627
    5      0.025330062687
    6      0.007684739122
    7      0.003787585272
    8      0.001399571456
    9      0.000443083423
   10      0.000157594522
   11      0.000060779022
   12      0.000025947859
   13      0.000009088764
   14      0.000003986433
   15      0.000001471368
   16      0.000000936248

CPSCF converged

Building X...

Computing grad Generating 2nd functional diffs
 Generating 2nd functional diffs
Building Xtilde...

Building Z-vector RHS...

 Generating 2nd functional diffs
Solving CPSCF equations
Using DIIS solver

 Iter         Residual      
------  --------------------
    1      1.721452375614
    2      2.675050644712
    3      0.316805233697
    4      0.068052991989
    5      0.016468714397
    6      0.008159193945
    7      0.002128522130
    8      0.000562093376
    9      0.000135741376
   10      0.000080605275
   11      0.000023196357
   12      0.000011902296
   13      0.000005269110
   14      0.000002499620
   15      0.000000864291

CPSCF converged

Building X...

 Generating 2nd functional diffs
 Generating 2nd functional diffs
Lower state energy:      -779.1043999221
Upper state energy:      -779.1043948032
Energy difference:          0.0000051189
 Energy calculation finished, energy:  0.000000000E+00

Converting Cartesians to HDLC

Converting Cartesians to HDLC

Converting Cartesians to HDLC
 in dlf_makehessian...
Updating Hessian with the BFGS update, No    15
Testing convergence  in cycle   16
    Energy  0.0000E+00 Target: 1.0000E-05 converged?  yes
  Max step  6.3274E-02 Target: 4.0000E-04 converged?   no
  RMS step  7.5412E-03 Target: 2.6667E-04 converged?   no
  Max grad  3.8577E-03 Target: 1.0000E-04 converged?   no
  RMS grad  1.0167E-03 Target: 6.6667E-05 converged?   no

Converting HDLC to Cartesians
 in gcp call
 n=          31
 coors(1) =   -9.40411199582465       -1.15471053398136     
  0.167996736205799     
 coors(2) =   -8.36965392656303       -1.46560986726821     
   2.51587577763360     
 elements:            7           6
 gcp_e =    1.00000000000000     
 echo:  F
 pbc:  F
 method =pbeh3c              
DFTD Energy:    -0.0203949 hartree
gCP Energy:     0.0506691 hartree
| Total AOs: 314    Total MOs: 296
Setting up the DFT grid...
| time to set the grid = 0.08 s
DFT grid points: 357005 (11516 points/atom)

                      *** Start SCF Iterations ***

 Iter     DIIS Error       Energy change      Electrons        XC Energy           Energy        Time(s)
----------------------------------------------------------------------------------------------------------
Initial temperature is 0.250000
| Skip purify step
|    1     0.0309635631    -778.8659155991   125.9999296458   -64.3920874139    -778.8659155991     1.38  
|    2     0.0567538175      +7.3350495403   125.9999790564   -63.6514419150    -771.5308660588     1.37  
|    3     0.0217586944      -0.1924148258   125.9999803109   -63.7102482965    -771.7232808846     1.32  
|    4     0.0130251386      -0.0110819520   125.9999810863   -63.7396951888    -771.7343628366     1.28  
|    5     0.0080853276      -0.0100444727   125.9999812310   -63.7608269876    -771.7444073093     1.32  
|    6     0.0029888543      -0.0043458827   125.9999815379   -63.7780136729    -771.7487531920     1.28  
|    7     0.0005717708      -0.0005379139   125.9999815759   -63.7858363991    -771.7492911059     1.24  
|    8     0.0004353448      -0.0000462803   125.9999816093   -63.7888728055    -771.7493373862     1.23  
|    9     0.0000937658      -0.0000063026   125.9999815940   -63.7886878195    -771.7493436888     1.45  
|   10     0.0000720348      -0.0000008759   125.9999815954   -63.7887111181    -771.7493445647     1.22  
|   11     0.0000120918      -0.0000001645   125.9999815936   -63.7888081352    -771.7493447292     1.13  
----------------------------------------------------------------------------------------------------------
FINAL ENERGY: -771.7493447292 a.u.
Fractional Occupation Entropy: 0.0000000000
Mermin Free Energy:            -771.7493447292
DISPERSION CONTRIBUTION TO ENERGY: -0.0203948954 a.u.
GCP BSSE CORRECTION: 0.0506691489 a.u.
HOMO-LUMO GAP: 1.093 eV
CENTER OF MASS: {-0.057603, -0.202058, 0.371599} ANGS
DIPOLE MOMENT: {-1.465865, -0.936524, 0.280658} (|D| = 1.761989) DEBYE
Writing out molden info

Running Mulliken population analysis...


  Restricted hh-TDA Parameters
--------------------------------------------
Number of occupied orbitals:            64
Number of virtual orbitals:            232
Number of molecular orbitals:          296
Number of basis functions:             314
Multiplicity of target state:      singlet

 Generating 2nd functional diffs
Reference energy:             -778.7805716901
Number of electrons:           127.9999813019
XC energy:                     -65.1015898546

      Davidson Diagonalization Parameters
-----------------------------------------------
Number of roots to find:                    4
Number of guess vectors:                   15
Maximum subspace size:                    300
Number of vectors to save:                  4
Collapse vectors per root:                  2
Number of CSFs:                          2080
Maximum Davidson iterations:              500
Residual convergence:                 1.0e-06
Orthogonality tolerance:              1.0e-12
Use incremental sigma vectors:             No

Davidson memory usage:  12.89 MB

Guess Vectors:
  64 &  64 : closed :    -0.458176
  64 &  63 :  open  :    -0.426359
  63 &  63 : closed :    -0.394542
  64 &  62 :  open  :    -0.393837
  64 &  61 :  open  :    -0.369219
  63 &  62 :  open  :    -0.362020
  63 &  61 :  open  :    -0.337402
  62 &  62 : closed :    -0.329497
  62 &  61 :  open  :    -0.304880
  64 &  60 :  open  :    -0.295455
  61 &  61 : closed :    -0.280262
  64 &  59 :  open  :    -0.276898
  63 &  60 :  open  :    -0.263638
  63 &  59 :  open  :    -0.245081
  64 &  58 :  open  :    -0.238850

  Root           Eigenvalue       Energy Change        Residual
-------------------------------------------------------------------
Iteration:    0   Subspace Size:   15
Root: 1:        -0.36980389        -0.36980389         0.03053628  
Root: 2:        -0.32272251        -0.32272251         0.02141986  
Root: 3:        -0.31944686        -0.31944686         0.04654906  
Root: 4:        -0.28215178        -0.28215178         0.04408318  

Iteration:    1   Subspace Size:   19
Root: 1:        -0.37158422        -0.00178033         0.00476989  
Root: 2:        -0.32381736        -0.00109485         0.00487508  
Root: 3:        -0.32373866        -0.00429180         0.00788440  
Root: 4:        -0.28644213        -0.00429035         0.01292565  

Iteration:    2   Subspace Size:   23
Root: 1:        -0.37163141        -0.00004719         0.00086963  
Root: 2:        -0.32387149        -0.00005413         0.00125984  
Root: 3:        -0.32386611        -0.00012744         0.00177529  
Root: 4:        -0.28676963        -0.00032750         0.00303663  

Iteration:    3   Subspace Size:   27
Root: 1:        -0.37163292        -0.00000152         0.00015119  
Root: 2:        -0.32387537        -0.00000387         0.00034092  
Root: 3:        -0.32387263        -0.00000653         0.00029546  
Root: 4:        -0.28678726        -0.00001764         0.00085729  

Iteration:    4   Subspace Size:   31
Root: 1:        -0.37163296        -0.00000004         0.00002575  
Root: 2:        -0.32387557        -0.00000021         0.00006113  
Root: 3:        -0.32387283        -0.00000020         0.00005912  
Root: 4:        -0.28678853        -0.00000127         0.00020194  

Iteration:    5   Subspace Size:   35
Root: 1:        -0.37163296        -0.00000000         0.00000353  
Root: 2:        -0.32387558        -0.00000001         0.00001369  
Root: 3:        -0.32387284        -0.00000001         0.00001107  
Root: 4:        -0.28678860        -0.00000007         0.00003871  

Iteration:    6   Subspace Size:   39
Root: 1:        -0.37163296        -0.00000000         0.00000058  Converged
Root: 2:        -0.32387558        -0.00000000         0.00000259  
Root: 3:        -0.32387284        -0.00000000         0.00000244  
Root: 4:        -0.28678860        -0.00000000         0.00001165  

Iteration:    7   Subspace Size:   42
Root: 1:        -0.37163296        -0.00000000         0.00000054  Converged
Root: 2:        -0.32387558        -0.00000000         0.00000053  Converged
Root: 3:        -0.32387284        -0.00000000         0.00000041  Converged
Root: 4:        -0.28678861        -0.00000000         0.00000281  

Iteration:    8   Subspace Size:   43
Root: 1:        -0.37163296        -0.00000000         0.00000054  Converged
Root: 2:        -0.32387558        -0.00000000         0.00000052  Converged
Root: 3:        -0.32387284        -0.00000000         0.00000036  Converged
Root: 4:        -0.28678861        -0.00000000         0.00000056  Converged

Davidson converged in 8 iterations
43 sigma vectors were formed

      Davidson Diagonalization Parameters
-----------------------------------------------
Number of roots to find:                    4
Number of guess vectors:                   15
Maximum subspace size:                    300
Number of vectors to save:                  4
Collapse vectors per root:                  2
Number of CSFs:                          2016
Maximum Davidson iterations:              500
Residual convergence:                 1.0e-06
Orthogonality tolerance:              1.0e-12
Use incremental sigma vectors:             No

Davidson memory usage:  12.58 MB

Guess Vectors:
  64 &  63 :  open  :    -0.426359
  64 &  62 :  open  :    -0.393837
  64 &  61 :  open  :    -0.369219
  63 &  62 :  open  :    -0.362020
  63 &  61 :  open  :    -0.337402
  62 &  61 :  open  :    -0.304880
  64 &  60 :  open  :    -0.295455
  64 &  59 :  open  :    -0.276898
  63 &  60 :  open  :    -0.263638
  63 &  59 :  open  :    -0.245081
  64 &  58 :  open  :    -0.238850
  64 &  56 :  open  :    -0.232867
  62 &  60 :  open  :    -0.231116
  64 &  55 :  open  :    -0.228399
  64 &  57 :  open  :    -0.213458

  Root           Eigenvalue       Energy Change        Residual
-------------------------------------------------------------------
Iteration:    0   Subspace Size:   15
Root: 1:        -0.35554636        -0.35554636         0.01979877  
Root: 2:        -0.32428968        -0.32428968         0.01800843  
Root: 3:        -0.27596628        -0.27596628         0.02865474  
Root: 4:        -0.24984468        -0.24984468         0.03056187  

Iteration:    1   Subspace Size:   19
Root: 1:        -0.35649570        -0.00094933         0.00336689  
Root: 2:        -0.32506260        -0.00077292         0.00341533  
Root: 3:        -0.27821258        -0.00224630         0.00872336  
Root: 4:        -0.25255713        -0.00271245         0.01133262  

Iteration:    2   Subspace Size:   23
Root: 1:        -0.35652560        -0.00002990         0.00044470  
Root: 2:        -0.32509256        -0.00002996         0.00080606  
Root: 3:        -0.27839753        -0.00018495         0.00235278  
Root: 4:        -0.25289989        -0.00034276         0.00336075  

Iteration:    3   Subspace Size:   27
Root: 1:        -0.35652608        -0.00000048         0.00007251  
Root: 2:        -0.32509414        -0.00000158         0.00012734  
Root: 3:        -0.27841016        -0.00001263         0.00053182  
Root: 4:        -0.25292635        -0.00002646         0.00082631  

Iteration:    4   Subspace Size:   31
Root: 1:        -0.35652609        -0.00000001         0.00001057  
Root: 2:        -0.32509418        -0.00000004         0.00002578  
Root: 3:        -0.27841087        -0.00000072         0.00012160  
Root: 4:        -0.25292806        -0.00000170         0.00017214  

Iteration:    5   Subspace Size:   35
Root: 1:        -0.35652609        -0.00000000         0.00000167  
Root: 2:        -0.32509418        -0.00000000         0.00000411  
Root: 3:        -0.27841091        -0.00000003         0.00002406  
Root: 4:        -0.25292813        -0.00000007         0.00004379  

Iteration:    6   Subspace Size:   39
Root: 1:        -0.35652609        -0.00000000         0.00000023  Converged
Root: 2:        -0.32509418        -0.00000000         0.00000058  Converged
Root: 3:        -0.27841091        -0.00000000         0.00000392  
Root: 4:        -0.25292813        -0.00000000         0.00000955  

Iteration:    7   Subspace Size:   41
Root: 1:        -0.35652609        -0.00000000         0.00000023  Converged
Root: 2:        -0.32509418        -0.00000000         0.00000053  Converged
Root: 3:        -0.27841091        -0.00000000         0.00000068  Converged
Root: 4:        -0.25292813        -0.00000000         0.00000203  

Iteration:    8   Subspace Size:   42
Root: 1:        -0.35652609        -0.00000000         0.00000023  Converged
Root: 2:        -0.32509418        -0.00000000         0.00000053  Converged
Root: 3:        -0.27841091        -0.00000000         0.00000068  Converged
Root: 4:        -0.25292813        -0.00000000         0.00000046  Converged

Davidson converged in 8 iterations
42 sigma vectors were formed

  Root   Mult.   Total Energy (a.u.)   Ex. Energy (a.u.)     Ex. Energy (eV)     Ex. Energy (nm)        Osc. (a.u.)  
-------------------------------------------------------------------------------------------------------------------
     1  singlet       -779.15220465
     2  triplet       -779.13709778          0.01510687          0.41107887       3016.06896226          0.00000000
     3  triplet       -779.10566587          0.04653878          1.26638444        979.04093541          0.00000000
     4  singlet       -779.10444727          0.04775738          1.29954419        954.05929318          0.16162501
     5  singlet       -779.10444453          0.04776012          1.29961887        954.00446614          0.08263239
     6  singlet       -779.06736030          0.08484436          2.30873199        537.02301242          0.03557844
     7  triplet       -779.05898260          0.09322205          2.53670074        488.76171696          0.00000000
     8  triplet       -779.03349982          0.11870483          3.23012220        383.83755459          0.00000000

Singlet  1: Largest CI coefficients:
  64  &  64 : closed :   0.875549
  63  &  64 :  open  :   0.294013
  64  &  63 :  open  :   0.294013
  63  &  63 : closed :  -0.206584

Triplet  2: Largest CI coefficients:
  63  &  64 :  open  :   0.697467
  64  &  63 :  open  :  -0.697467

Triplet  3: Largest CI coefficients:
  62  &  64 :  open  :   0.641521
  64  &  62 :  open  :  -0.641521
  61  &  64 :  open  :   0.233677
  64  &  61 :  open  :  -0.233677
  62  &  63 :  open  :  -0.156896
  63  &  62 :  open  :   0.156896

Singlet  4: Largest CI coefficients:
  63  &  64 :  open  :  -0.492079
  64  &  63 :  open  :  -0.492079
  62  &  64 :  open  :   0.360427
  64  &  62 :  open  :   0.360427
  64  &  64 : closed :   0.357569
  61  &  64 :  open  :   0.184616
  64  &  61 :  open  :   0.184616
  63  &  63 : closed :   0.124894

Singlet  5: Largest CI coefficients:
  62  &  64 :  open  :   0.519987
  64  &  62 :  open  :   0.519987
  63  &  64 :  open  :   0.348776
  64  &  63 :  open  :   0.348776
  64  &  64 : closed :  -0.290000
  61  &  64 :  open  :   0.170594
  64  &  61 :  open  :   0.170594
  62  &  63 :  open  :  -0.152286
  63  &  62 :  open  :  -0.152286
  63  &  63 : closed :  -0.124791

Singlet  6: Largest CI coefficients:
  63  &  63 : closed :  -0.767235
  61  &  64 :  open  :  -0.320646
  64  &  61 :  open  :  -0.320646
  63  &  64 :  open  :  -0.167508
  64  &  63 :  open  :  -0.167508
  62  &  63 :  open  :   0.137116
  63  &  62 :  open  :   0.137116
  62  &  64 :  open  :   0.129512
  64  &  62 :  open  :   0.129512
  61  &  61 : closed :   0.124410
  64  &  64 : closed :  -0.101703

Triplet  7: Largest CI coefficients:
  61  &  64 :  open  :   0.601708
  64  &  61 :  open  :  -0.601708
  62  &  64 :  open  :  -0.255220
  64  &  62 :  open  :   0.255220
  62  &  63 :  open  :  -0.214757
  63  &  62 :  open  :   0.214757
  61  &  63 :  open  :   0.100359
  63  &  61 :  open  :  -0.100359

Triplet  8: Largest CI coefficients:
  62  &  63 :  open  :  -0.574204
  63  &  62 :  open  :   0.574204
  61  &  62 :  open  :   0.288062
  62  &  61 :  open  :  -0.288062
  61  &  64 :  open  :  -0.241228
  64  &  61 :  open  :   0.241228
  61  &  63 :  open  :   0.114444
  63  &  61 :  open  :  -0.114444

Singlet state dipole moments:

  Root       Dx         Dy         Dz         |D|  (Debye)
------------------------------------------------------------
     1   -10.3411     1.5451    -0.7653    10.4839
     2   -14.5403     0.6219    -0.6756    14.5693
     3   -11.0023    -0.7836    -1.0783    11.0827
     4    -0.1137     3.0567    -0.9007     3.1887

Triplet state dipole moments:

  Root       Dx         Dy         Dz         |D|  (Debye)
------------------------------------------------------------
     1    -8.3318     1.5429    -0.8304     8.5141
     2    -6.5045    -2.5232    -1.2585     7.0893
     3    -8.2623     3.4770    -0.0593     8.9643
     4    -1.1945     1.2633    -1.0094     2. in gcp call
 n=          31
 coors(1) =   -9.40411199582465       -1.15471053398136     
  0.167996736205799     
 coors(2) =   -8.36965392656303       -1.46560986726821     
   2.51587577763360     
 elements:            7           6
 gcp_e =   0.000000000000000E+000
 echo:  F
 pbc:  F
 method =pbeh3c              
 in gcp call
 n=          31
 coors(1) =   -9.40411199582465       -1.15471053398136     
  0.167996736205799     
 coors(2) =   -8.36965392656303       -1.46560986726821     
   2.51587577763360     
 elements:            7           6
 gcp_e =   0.000000000000000E+000
 echo:  F
 pbc:  F
 method =pbeh3c              
0104

Transition dipole moments between singlet states:

    Transition       Tx         Ty         Tz         |T| (a.u.)
------------------------------------------------------------------
     1 ->    2    -2.2472     0.1391     0.0841     2.2531
     1 ->    3     1.6073    -0.0937    -0.0542     1.6110
     1 ->    4    -0.7608    -0.2220     0.0301     0.7931
     2 ->    3     2.3645    -0.9609    -0.1349     2.5558
     2 ->    4     1.2535     0.2773    -0.0250     1.2841
     3 ->    4    -0.8220     0.1405     0.0771     0.8375

Transition dipole moments between triplet states:

    Transition       Tx         Ty         Tz         |T| (a.u.)
------------------------------------------------------------------
     1 ->    2     0.1175     0.0385    -0.0223     0.1257
     1 ->    3    -0.9000     0.3431     0.0130     0.9633
     1 ->    4     0.3130    -0.2744     0.0091     0.4164
     2 ->    3     0.1458    -0.5068    -0.1016     0.5370
     2 ->    4    -1.3062     0.1748     0.0823     1.3204
     3 ->    4     2.3988    -0.1861    -0.1236     2.4092

Magnetic transition dipole moments and rotational strengths:

 Transition      Lx         Ly         Lz       R(len)     R(vel) (a.u.)
------------------------------------------------------------------------
 1 ->    2    -0.1564     0.1959    -0.0776    -0.3722     0.0476
 1 ->    3     0.2831     0.3724     0.3523    -0.4010     0.0228
 1 ->    4    -0.3402    -0.1085     0.0703    -0.2850     0.0655

Electric transition quadrupole moments (Cartesian):

 Transition      Qxy        Qxz        Qyz        Qxx        Qyy        Qzz       norm (a.u.)
----------------------------------------------------------------------------------------------
 1 ->    2     0.6289     0.3461    -0.2919    10.2245    -0.3322     0.2365    10.2619
 1 ->    3     0.1815    -0.1415     0.1212    -8.0132     0.3082    -0.1436     8.0246
 1 ->    4     0.2364    -0.1913     0.0883     3.8142     0.3470    -0.2044     3.8485


Building Xtilde...

Building Z-vector RHS...

 Generating 2nd functional diffs
Solving CPSCF equations
Using DIIS solver

 Iter         Residual      
------  --------------------
    1      2.313675758927
    2      3.506489270254
    3      0.625121197289
    4      0.091048551343
    5      0.026991303766
    6      0.008117514668
    7      0.003803223435
    8      0.001364509039
    9      0.000422579247
   10      0.000154324651
   11      0.000061104486
   12      0.000028516504
   13      0.000010617322
   14      0.000004890112
   15      0.000001696319
   16      0.000001405177
   17      0.000000519804

CPSCF converged

Building X...

Computing grad Generating 2nd functional diffs
 Generating 2nd functional diffs
Building Xtilde...

Building Z-vector RHS...

 Generating 2nd functional diffs
Solving CPSCF equations
Using DIIS solver

 Iter         Residual      
------  --------------------
    1      2.876607211127
    2      4.400265730803
    3      0.538642448361
    4      0.103217904216
    5      0.025679345079
    6      0.007787225134
    7      0.003848664526
    8      0.001424106420
    9      0.000447182221
   10      0.000157006389
   11      0.000060427759
   12      0.000025941000
   13      0.000009112847
   14      0.000004057091
   15      0.000001516607
   16      0.000000977113

CPSCF converged

Building X...

Computing grad Generating 2nd functional diffs
 Generating 2nd functional diffs
Building Xtilde...

Building Z-vector RHS...

 Generating 2nd functional diffs
Solving CPSCF equations
Using DIIS solver

 Iter         Residual      
------  --------------------
    1      1.739440456443
    2      2.702809028890
    3      0.319067036410
    4      0.068231982976
    5      0.016485297466
    6      0.008202825036
    7      0.002149393470
    8      0.000567543607
    9      0.000137038022
   10      0.000081484038
   11      0.000023538325
   12      0.000012010080
   13      0.000005311744
   14      0.000002505410
   15      0.000000867801

CPSCF converged

Building X...

 Generating 2nd functional diffs
 Generating 2nd functional diffs
Lower state energy:      -779.1044472715
Upper state energy:      -779.1044445269
Energy difference:          0.0000027446
 Energy calculation finished, energy:  0.000000000E+00

Converting Cartesians to HDLC

Converting Cartesians to HDLC

Converting Cartesians to HDLC
 in dlf_makehessian...
Updating Hessian with the BFGS update, No    16
Testing convergence  in cycle   17
    Energy  0.0000E+00 Target: 1.0000E-05 converged?  yes
  Max step  1.1314E-01 Target: 4.0000E-04 converged?   no
  RMS step  1.3006E-02 Target: 2.6667E-04 converged?   no
  Max grad  2.9070E-03 Target: 1.0000E-04 converged?   no
  RMS grad  5.4800E-04 Target: 6.6667E-05 converged?   no

Converting HDLC to Cartesians
 in gcp call
 n=          31
 coors(1) =   -9.41277337616683       -1.14801993403065     
  0.172444325966003     
 coors(2) =   -8.37422452690320       -1.46005548516676     
   2.51825854918828     
 elements:            7           6
 gcp_e =    1.00000000000000     
 echo:  F
 pbc:  F
 method =pbeh3c              
DFTD Energy:    -0.0203908 hartree
gCP Energy:     0.0506293 hartree
| Total AOs: 314    Total MOs: 296
Setting up the DFT grid...
| time to set the grid = 0.07 s
DFT grid points: 357015 (11516 points/atom)

                      *** Start SCF Iterations ***

 Iter     DIIS Error       Energy change      Electrons        XC Energy           Energy        Time(s)
----------------------------------------------------------------------------------------------------------
Initial temperature is 0.250000
| Skip purify step
|    1     0.0305381007    -778.8674670861   126.0012859785   -64.3925012578    -778.8674670861     1.42  
|    2     0.0558686076      +7.3329333826   125.9999779807   -63.6508535658    -771.5345337036     1.38  
|    3     0.0212704020      -0.1892645504   125.9999793498   -63.7104162055    -771.7237982540     1.38  
|    4     0.0128035162      -0.0109132553   125.9999801258   -63.7397718224    -771.7347115092     1.35  
|    5     0.0079790616      -0.0098713452   125.9999802883   -63.7607313048    -771.7445828545     1.35  
|    6     0.0029380220      -0.0043323568   125.9999806103   -63.7780768296    -771.7489152113     1.38  
|    7     0.0005748110      -0.0005333429   125.9999806530   -63.7859233379    -771.7494485542     1.37  
|    8     0.0004161735      -0.0000455724   125.9999806875   -63.7889580249    -771.7494941266     1.25  
|    9     0.0000922749      -0.0000061246   125.9999806726   -63.7887593958    -771.7495002512     1.53  
|   10     0.0000723418      -0.0000008601   125.9999806738   -63.7887863494    -771.7495011113     1.19  
|   11     0.0000133396      -0.0000001607   125.9999806723   -63.7888826600    -771.7495012720     1.17  
----------------------------------------------------------------------------------------------------------
FINAL ENERGY: -771.7495012720 a.u.
Fractional Occupation Entropy: 0.0000000000
Mermin Free Energy:            -771.7495012720
DISPERSION CONTRIBUTION TO ENERGY: -0.0203907587 a.u.
GCP BSSE CORRECTION: 0.0506293482 a.u.
HOMO-LUMO GAP: 1.093 eV
CENTER OF MASS: {-0.056914, -0.203378, 0.370385} ANGS
DIPOLE MOMENT: {-1.462909, -0.900976, 0.320123} (|D| = 1.747667) DEBYE
Writing out molden info

Running Mulliken population analysis...


  Restricted hh-TDA Parameters
--------------------------------------------
Number of occupied orbitals:            64
Number of virtual orbitals:            232
Number of molecular orbitals:          296
Number of basis functions:             314
Multiplicity of target state:      singlet

 Generating 2nd functional diffs
Reference energy:             -778.7809752594
Number of electrons:           127.9999803654
XC energy:                     -65.1016659307

      Davidson Diagonalization Parameters
-----------------------------------------------
Number of roots to find:                    4
Number of guess vectors:                   15
Maximum subspace size:                    300
Number of vectors to save:                  4
Collapse vectors per root:                  2
Number of CSFs:                          2080
Maximum Davidson iterations:              500
Residual convergence:                 1.0e-06
Orthogonality tolerance:              1.0e-12
Use incremental sigma vectors:             No

Davidson memory usage:  12.89 MB

Guess Vectors:
  64 &  64 : closed :    -0.457791
  64 &  63 :  open  :    -0.426026
  63 &  63 : closed :    -0.394261
  64 &  62 :  open  :    -0.393390
  64 &  61 :  open  :    -0.369090
  63 &  62 :  open  :    -0.361625
  63 &  61 :  open  :    -0.337325
  62 &  62 : closed :    -0.328988
  62 &  61 :  open  :    -0.304688
  64 &  60 :  open  :    -0.294867
  61 &  61 : closed :    -0.280388
  64 &  59 :  open  :    -0.276509
  63 &  60 :  open  :    -0.263102
  63 &  59 :  open  :    -0.244745
  64 &  58 :  open  :    -0.238599

  Root           Eigenvalue       Energy Change        Residual
-------------------------------------------------------------------
Iteration:    0   Subspace Size:   15
Root: 1:        -0.36963425        -0.36963425         0.03048666  
Root: 2:        -0.32235271        -0.32235271         0.02140491  
Root: 3:        -0.31908823        -0.31908823         0.04651683  
Root: 4:        -0.28204800        -0.28204800         0.04398433  

Iteration:    1   Subspace Size:   19
Root: 1:        -0.37140757        -0.00177332         0.00475401  
Root: 2:        -0.32344588        -0.00109317         0.00487806  
Root: 3:        -0.32336896        -0.00428073         0.00784574  
Root: 4:        -0.28631994        -0.00427193         0.01287805  

Iteration:    2   Subspace Size:   23
Root: 1:        -0.37145439        -0.00004683         0.00086556  
Root: 2:        -0.32350028        -0.00005441         0.00127340  
Root: 3:        -0.32349448        -0.00012552         0.00175256  
Root: 4:        -0.28664447        -0.00032453         0.00301591  

Iteration:    3   Subspace Size:   27
Root: 1:        -0.37145590        -0.00000150         0.00015056  
Root: 2:        -0.32350417        -0.00000389         0.00033593  
Root: 3:        -0.32350089        -0.00000641         0.00029910  
Root: 4:        -0.28666185        -0.00001738         0.00085031  

Iteration:    4   Subspace Size:   31
Root: 1:        -0.37145594        -0.00000004         0.00002571  
Root: 2:        -0.32350437        -0.00000020         0.00006091  
Root: 3:        -0.32350109        -0.00000020         0.00005930  
Root: 4:        -0.28666310        -0.00000125         0.00019965  

Iteration:    5   Subspace Size:   35
Root: 1:        -0.37145594        -0.00000000         0.00000352  
Root: 2:        -0.32350438        -0.00000001         0.00001398  
Root: 3:        -0.32350109        -0.00000001         0.00001077  
Root: 4:        -0.28666317        -0.00000007         0.00003822  

Iteration:    6   Subspace Size:   39
Root: 1:        -0.37145594        -0.00000000         0.00000057  Converged
Root: 2:        -0.32350438        -0.00000000         0.00000263  
Root: 3:        -0.32350109        -0.00000000         0.00000232  
Root: 4:        -0.28666317        -0.00000000         0.00001158  

Iteration:    7   Subspace Size:   42
Root: 1:        -0.37145594        -0.00000000         0.00000054  Converged
Root: 2:        -0.32350438        -0.00000000         0.00000053  Converged
Root: 3:        -0.32350109        -0.00000000         0.00000038  Converged
Root: 4:        -0.28666317        -0.00000000         0.00000285  

Iteration:    8   Subspace Size:   43
Root: 1:        -0.37145594        -0.00000000         0.00000054  Converged
Root: 2:        -0.32350438        -0.00000000         0.00000052  Converged
Root: 3:        -0.32350109        -0.00000000         0.00000035  Converged
Root: 4:        -0.28666317        -0.00000000         0.00000056  Converged

Davidson converged in 8 iterations
43 sigma vectors were formed

      Davidson Diagonalization Parameters
-----------------------------------------------
Number of roots to find:                    4
Number of guess vectors:                   15
Maximum subspace size:                    300
Number of vectors to save:                  4
Collapse vectors per root:                  2
Number of CSFs:                          2016
Maximum Davidson iterations:              500
Residual convergence:                 1.0e-06
Orthogonality tolerance:              1.0e-12
Use incremental sigma vectors:             No

Davidson memory usage:  12.58 MB

Guess Vectors:
  64 &  63 :  open  :    -0.426026
  64 &  62 :  open  :    -0.393390
  64 &  61 :  open  :    -0.369090
  63 &  62 :  open  :    -0.361625
  63 &  61 :  open  :    -0.337325
  62 &  61 :  open  :    -0.304688
  64 &  60 :  open  :    -0.294867
  64 &  59 :  open  :    -0.276509
  63 &  60 :  open  :    -0.263102
  63 &  59 :  open  :    -0.244745
  64 &  58 :  open  :    -0.238599
  64 &  56 :  open  :    -0.232517
  62 &  60 :  open  :    -0.230465
  64 &  55 :  open  :    -0.227881
  64 &  57 :  open  :    -0.213127

  Root           Eigenvalue       Energy Change        Residual
-------------------------------------------------------------------
Iteration:    0   Subspace Size:   15
Root: 1:        -0.35536519        -0.35536519         0.01978816  
Root: 2:        -0.32389966        -0.32389966         0.01803928  
Root: 3:        -0.27603169        -0.27603169         0.02860068  
Root: 4:        -0.24965090        -0.24965090         0.03054289  

Iteration:    1   Subspace Size:   19
Root: 1:        -0.35631298        -0.00094779         0.00337013  
Root: 2:        -0.32467509        -0.00077543         0.00344244  
Root: 3:        -0.27826634        -0.00223465         0.00867388  
Root: 4:        -0.25236382        -0.00271292         0.01121478  

Iteration:    2   Subspace Size:   23
Root: 1:        -0.35634293        -0.00002995         0.00044457  
Root: 2:        -0.32470558        -0.00003048         0.00081101  
Root: 3:        -0.27844873        -0.00018239         0.00234184  
Root: 4:        -0.25269837        -0.00033456         0.00332813  

Iteration:    3   Subspace Size:   27
Root: 1:        -0.35634341        -0.00000048         0.00007216  
Root: 2:        -0.32470718        -0.00000160         0.00012753  
Root: 3:        -0.27846122        -0.00001249         0.00052656  
Root: 4:        -0.25272428        -0.00002591         0.00081818  

Iteration:    4   Subspace Size:   31
Root: 1:        -0.35634342        -0.00000001         0.00001046  
Root: 2:        -0.32470721        -0.00000004         0.00002586  
Root: 3:        -0.27846192        -0.00000070         0.00011930  
Root: 4:        -0.25272596        -0.00000167         0.00017133  

Iteration:    5   Subspace Size:   35
Root: 1:        -0.35634342        -0.00000000         0.00000164  
Root: 2:        -0.32470721        -0.00000000         0.00000410  
Root: 3:        -0.27846195        -0.00000003         0.00002350  
Root: 4:        -0.25272603        -0.00000007         0.00004359  

Iteration:    6   Subspace Size:   39
Root: 1:        -0.35634342        -0.00000000         0.00000023  Converged
Root: 2:        -0.32470721        -0.00000000         0.00000058  Converged
Root: 3:        -0.27846195        -0.00000000         0.00000382  
Root: 4:        -0.25272603        -0.00000000         0.00000948  

Iteration:    7   Subspace Size:   41
Root: 1:        -0.35634342        -0.00000000         0.00000023  Converged
Root: 2:        -0.32470721        -0.00000000         0.00000053  Converged
Root: 3:        -0.27846195        -0.00000000         0.00000068  Converged
Root: 4:        -0.25272603        -0.00000000         0.00000200  

Iteration:    8   Subspace Size:   42
Root: 1:        -0.35634342         0.00000000         0.00000023  Converged
Root: 2:        -0.32470721        -0.00000000         0.00000053  Converged
Root: 3:        -0.27846195        -0.00000000         0.00000067  Converged
Root: 4:        -0.25272603        -0.00000000         0.00000042  Converged

Davidson converged in 8 iterations
42 sigma vectors were formed

  Root   Mult.   Total Energy (a.u.)   Ex. Energy (a.u.)     Ex. Energy (eV)     Ex. Energy (nm)        Osc. (a.u.)  
-------------------------------------------------------------------------------------------------------------------
     1  singlet       -779.15243120
     2  triplet       -779.13731868          0.01511252          0.41123248       3014.94229852          0.00000000
     3  triplet       -779.10568247          0.04674872          1.27209728        974.64417816          0.00000000
     4  singlet       -779.10447964          0.04795156          1.30482808        950.19583152          0.15082111
     5  singlet       -779.10447635          0.04795484          1.30491749        950.13072640          0.09517866
     6  singlet       -779.06763843          0.08479276          2.30732812        537.34975705          0.03485776
     7  triplet       -779.05943721          0.09299399          2.53049470        489.96040546          0.00000000
[truncated: 698,336 more chars]
