# Supplementary material for: Photovermellogens: Minimalistic Pyridinium-Based Acylhydrazones with Photoswitchable Basicity for Operation in Aqueous Media
Source: J Org Chem. 2026 May 4;91(19):6559–65. doi: 10.1021/acs.joc.5c02962 (PMC13185115; doi:10.1021/acs.joc.5c02962)
Supplement: Supplementary file 3 [file jo5c02962_si_003.zip › meci/pa/s1s2/1.xyz]

31
-7.7174929308018545e+02 frame 52   xyz file generated by TeraChem
     N    -4.9736978182   -0.5892567504    0.1013606747
     C    -4.4501845044   -0.6524650619    1.3636476229
     C    -3.1900180292   -0.2557436130    1.6308287731
     C    -2.3506851118    0.2353818639    0.5953231397
     C    -2.9220909692    0.2886699586   -0.7155614347
     C    -4.1866252077   -0.1271576255   -0.9166285603
     H    -5.1089465782   -1.0365257950    2.1297941092
     H    -2.8042878463   -0.3205764806    2.6380925376
     N    -1.0874529462    0.5540429622    0.8969478371
     H    -2.3291945209    0.6441427054   -1.5442159838
     H    -4.6461550665   -0.1157992004   -1.8957880052
     C    -6.2822740299   -1.1436960263   -0.1797583822
     H    -6.9215124130   -1.0457870364    0.6946471656
     H    -6.7507363576   -0.5963092870   -0.9948940626
     H    -6.2206586111   -2.1968604617   -0.4530332936
     N    -0.4173957033    1.0312408601   -0.0701322832
     C     0.9626069426    1.0814588430    0.2226116695
     C     1.6014420561   -0.0854107882    0.2639379203
     H     1.4668990645    2.0380164525    0.2383046409
     O     0.9567723774   -1.1989843634    0.0539721826
     C     3.0596356815   -0.2552086607    0.4498928651
     C     3.7599184296    0.5931896567    1.2975076464
     C     5.1338233996    0.4611518155    1.4380164703
     C     5.8102273430   -0.5377772792    0.7527996866
     C     5.1104514375   -1.4030881372   -0.0719366997
     C     3.7375429086   -1.2621210581   -0.2274864558
     H     3.2247253372    1.3441992489    1.8631168323
     H     5.6732292946    1.1299362856    2.0959022295
     H     6.8815006274   -0.6441653730    0.8674675422
     H     5.6323278082   -2.1893823013   -0.6017487491
     H     3.2028529974   -1.9299169308   -0.8873861362
