# Supplementary material for: Photovermellogens: Minimalistic Pyridinium-Based Acylhydrazones with Photoswitchable Basicity for Operation in Aqueous Media
Source: J Org Chem. 2026 May 4;91(19):6559–65. doi: 10.1021/acs.joc.5c02962 (PMC13185115; doi:10.1021/acs.joc.5c02962)
Supplement: Supplementary file 3 [file jo5c02962_si_003.zip › meci/pa/s1s2/0.xyz]

31
-7.7176980520821530e+02 frame 91   xyz file generated by TeraChem
     N    -5.2001954387   -0.4640161092    0.2112937871
     C    -4.8223362278    0.6288530618    0.9425157341
     C    -3.5326236950    0.9428619642    1.1536007014
     C    -2.4812233064    0.1367874183    0.6041608024
     C    -2.9144982723   -1.0024574089   -0.1692082603
     C    -4.2244179502   -1.2515426445   -0.3355406420
     H    -5.6293770330    1.2254671324    1.3459664174
     H    -3.2787904865    1.8091638830    1.7476208961
     N    -1.2328909656    0.4761429213    0.8344752183
     H    -2.1802668163   -1.6579765897   -0.6109337795
     H    -4.5755219859   -2.0972300498   -0.9121797038
     C    -6.5960687523   -0.7007931611   -0.0955518713
     H    -7.2213676884   -0.3549087586    0.7247227372
     H    -6.9027792034   -0.1886707586   -1.0079518079
     H    -6.7735408269   -1.7672034308   -0.2186150789
     N    -0.3678162601   -0.3323102314    0.2965569609
     C     0.9156690950   -0.1206443652    0.4482364216
     C     1.9401228230   -0.8376926621   -0.1482222060
     H     1.2782806314    0.6686970046    1.0999176346
     O     1.8460353452   -1.7722947532   -0.9982922668
     C     3.3360411556   -0.5124841143    0.1986272577
     C     3.6817062887   -0.1665244338    1.5003436341
     C     4.9900978686    0.1877291420    1.7963425444
     C     5.9607091983    0.1588953341    0.8086835056
     C     5.6254699968   -0.2256949158   -0.4804955082
     C     4.3173832031   -0.5643744957   -0.7881629707
     H     2.9387107023   -0.1980662013    2.2855916509
     H     5.2536790087    0.4637937498    2.8089563259
     H     6.9822550947    0.4281938736    1.0454493888
     H     6.3829976769   -0.2548512456   -1.2527450360
     H     4.0565968120   -0.8416507334   -1.7995609876
