# Supplementary material for: Photovermellogens: Minimalistic Pyridinium-Based Acylhydrazones with Photoswitchable Basicity for Operation in Aqueous Media
Source: J Org Chem. 2026 May 4;91(19):6559–65. doi: 10.1021/acs.joc.5c02962 (PMC13185115; doi:10.1021/acs.joc.5c02962)
Supplement: Supplementary file 3 [file jo5c02962_si_003.zip › meci/pa/refG.out]

| Startfile from command line: tc.inp


|       ***********************************************************
|       *                 TeraChem v1.9-2023.07-dev               *
|       *                   Development Version                   *
|       *           Chemistry at the Speed of Graphics!           *
|       ***********************************************************
|       * This program may only be used in connection with        *
|       * a valid license from PetaChem, LLC. Use of this program *
|       * or results thereof indicates acceptance of all terms    *
|       * and conditions stated in the license and that a valid   *
|       * license agreement between the user and PetaChem, LLC    *
|       * exists. PetaChem, LLC does not warrant the correctness  *
|       * of results or their suitability for any purpose.        *
|       * Please email bugs, suggestions, and comments to         *
|       *                  help@petachem.com                      *
|       *                                                         *
|       ***********************************************************


|       ***********************************************************
|       *  Compiled by pisteinbach  Thu 27 Mar 2025 01:00:35 PM CET  *
|       *  Supported architecture SMs: 89 86 75                   *
|       *  Build cuda_11.8.r11.8/compiler.31833905_0              *
|       *  Git Version: d77d3eebd7eb45d4c3711b706ca3c5694cd0c5a9  *
|       ***********************************************************


| Job started   Wed Oct  1 17:02:55 2025
| On quadro-01 (available memory: 34815 MB)

| ######################################### RUNTIME INFO ##########################################
| terachem  tc.inp 

|  NVRM version: NVIDIA UNIX x86_64 Kernel Module  510.47.03  Mon Jan 24 22:58:54 UTC 2022
|  GCC version:  gcc version 9.3.0 (Ubuntu 9.3.0-17ubuntu1~20.04) 

|  	linux-vdso.so.1 (0x0000150a6d72c000)
|  	libdftd4.so.3 => /mnt/group-bin/dftd4/3.5.0/lib/x86_64-linux-gnu/libdftd4.so.3 (0x0000150a6d64f000)
|  	libm.so.6 => /lib/x86_64-linux-gnu/libm.so.6 (0x0000150a6d4ed000)
|  	libthcbox.so.1 => /mnt/group-bin/terachem/dev-03-2025/lib/libthcbox.so.1 (0x0000150a6c01f000)
|  	libnvToolsExt.so.1 => /mnt/group-lib/nvidia-hpc-sdk/Linux_x86_64/24.7/cuda/11.8/lib64/libnvToolsExt.so.1 (0x0000150a6be15000)
|  	libgpubox.so.1 => /mnt/group-bin/terachem/dev-03-2025/lib/libgpubox.so.1 (0x0000150a6bdfc000)
|  	libcpubox.so.1 => /mnt/group-bin/terachem/dev-03-2025/lib/libcpubox.so.1 (0x0000150a6bdf6000)
|  	libtensorbox.so.1 => /mnt/group-bin/terachem/dev-03-2025/lib/libtensorbox.so.1 (0x0000150a6bdd7000)
|  	libiobox.so.1 => /mnt/group-bin/terachem/dev-03-2025/lib/libiobox.so.1 (0x0000150a6bdbf000)
|  	libintbox.so.1 => /mnt/group-bin/terachem/dev-03-2025/lib/libintbox.so.1 (0x0000150a30858000)
|  	libatmx2cbox.so.1 => /mnt/group-bin/terachem/dev-03-2025/lib/libatmx2cbox.so.1 (0x0000150a30781000)
|  	libperiodicbox.so.1 => /mnt/group-bin/terachem/dev-03-2025/lib/libperiodicbox.so.1 (0x0000150a1eb2f000)
|  	libsqmbox.so.1 => /mnt/group-bin/terachem/dev-03-2025/lib/libsqmbox.so.1 (0x0000150a1e7cb000)
|  	libgridbox.so.1 => /mnt/group-bin/terachem/dev-03-2025/lib/libgridbox.so.1 (0x0000150a1cfc5000)
|  	libdftbox.so.1 => /mnt/group-bin/terachem/dev-03-2025/lib/libdftbox.so.1 (0x0000150a1ced5000)
|  	libcibox.so.1 => /mnt/group-bin/terachem/dev-03-2025/lib/libcibox.so.1 (0x0000150a1ca88000)
|  	libccbox.so.1 => /mnt/group-bin/terachem/dev-03-2025/lib/libccbox.so.1 (0x0000150a1c747000)
|  	libsimbox.so.1 => /mnt/group-bin/terachem/dev-03-2025/lib/libsimbox.so.1 (0x0000150a1c721000)
|  	liboptbox.so.1 => /mnt/group-bin/terachem/dev-03-2025/lib/liboptbox.so.1 (0x0000150a1c6e7000)
|  	libssl.so.1.1 => /lib/x86_64-linux-gnu/libssl.so.1.1 (0x0000150a1c654000)
|  	libcrypto.so.1.1 => /lib/x86_64-linux-gnu/libcrypto.so.1.1 (0x0000150a1c37c000)
|  	libifcore.so.5 => /mnt/group-lib/intel_oneAPI/compiler/2024.0/lib/libifcore.so.5 (0x0000150a1c23c000)
|  	libcuda.so.1 => /lib/x86_64-linux-gnu/libcuda.so.1 (0x0000150a1aa0c000)
|  	libcudart.so.11.0 => /mnt/group-bin/terachem/dev-03-2025/lib/libcudart.so.11.0 (0x0000150a1a765000)
|  	libcublas.so.11 => /mnt/group-bin/terachem/dev-03-2025/lib/libcublas.so.11 (0x0000150a14b07000)
|  	libcufft.so.10 => /mnt/group-bin/terachem/dev-03-2025/lib/libcufft.so.10 (0x0000150a03c2c000)
|  	libcusparse.so.11 => /mnt/group-bin/terachem/dev-03-2025/lib/libcusparse.so.11 (0x00001509f2f32000)
|  	libcusolver.so.11 => /mnt/group-bin/terachem/dev-03-2025/lib/libcusolver.so.11 (0x00001509e0c7a000)
|  	libiomp5.so => /mnt/group-lib/intel_oneAPI/compiler/2024.0/lib/libiomp5.so (0x00001509e0833000)
|  	libdl.so.2 => /lib/x86_64-linux-gnu/libdl.so.2 (0x00001509e082d000)
|  	libpthread.so.0 => /lib/x86_64-linux-gnu/libpthread.so.0 (0x00001509e080a000)
|  	libstdc++.so.6 => /lib/x86_64-linux-gnu/libstdc++.so.6 (0x00001509e0628000)
|  	libcilkrts.so.5 => /mnt/group-bin/terachem/dev-03-2025/lib/libcilkrts.so.5 (0x00001509e03e9000)
|  	libgcc_s.so.1 => /lib/x86_64-linux-gnu/libgcc_s.so.1 (0x00001509e03ce000)
|  	libc.so.6 => /lib/x86_64-linux-gnu/libc.so.6 (0x00001509e01dc000)
|  	/lib64/ld-linux-x86-64.so.2 (0x0000150a6d72d000)
|  	libmkl_intel_ilp64.so.2 => /mnt/group-lib/intel_oneAPI/mkl/2023.2.0/lib/intel64/libmkl_intel_ilp64.so.2 (0x00001509df04f000)
|  	libmkl_intel_thread.so.2 => /mnt/group-lib/intel_oneAPI/mkl/2023.2.0/lib/intel64/libmkl_intel_thread.so.2 (0x00001509dba23000)
|  	libmkl_core.so.2 => /mnt/group-lib/intel_oneAPI/mkl/2023.2.0/lib/intel64/libmkl_core.so.2 (0x00001509d76ab000)
|  	libimf.so => /mnt/group-lib/intel_oneAPI/compiler/2024.0/lib/libimf.so (0x00001509d728b000)
|  	libsvml.so => /mnt/group-lib/intel_oneAPI/compiler/2024.0/lib/libsvml.so (0x00001509d5c57000)
|  	libirng.so => /mnt/group-lib/intel_oneAPI/compiler/2024.0/lib/libirng.so (0x00001509d5b5d000)
|  	libintlc.so.5 => /mnt/group-lib/intel_oneAPI/compiler/2024.0/lib/libintlc.so.5 (0x00001509d5afc000)
|  	librt.so.1 => /lib/x86_64-linux-gnu/librt.so.1 (0x00001509d5af1000)
|  	libcublasLt.so.11 => /mnt/group-lib/nvidia-hpc-sdk/Linux_x86_64/24.7/math_libs/11.8/lib64/libcublasLt.so.11 (0x00001509b1569000)
| #################################################################################################

-----------------------------------
Processed Input file:
              coordinates coord.xyz
                 spinmult 1
                   charge 0
                   method 3c-pbeh
                    basis def2-msvp
                      fon yes
               fon_method constant
                   closed 0
                    hhtda yes
            hhtdasinglets 4
            hhtdatriplets 4
             cisnumstates 8
                  cismult 1
                cistarget 1
             cisguessvecs 15
                   cismax 300
               cismaxiter 500
               cisconvtol 1.0e-6
                  cphftol 1.0e-6
                 cphfiter 1000
           max_l_in_basis 2
           sphericalbasis yes
                    guess sad
                   purify no
                  dftgrid 3
                     xtol 1e-6
                 convthre 5e-5
                  threall 1e-14
                precision mixed
                     gpus 1
            min_tolerance 1e-3
          min_tolerance_e 5e-4
                    nstep 120
                     gpus 1
                      run minimize
-----------------------------------
Jobname: coord
Scratch data will be generated
Scratch directory: ./scr.coord
| Random number seed: 2046676461

XYZ coordinates coord.xyz
Molden File Output: ./scr.coord/coord.molden
Using basis set: def2-msvp
dmrgstart not found
Spin multiplicity: 1
DIIS will use up to 10 vectors.
Condition number limit for the DIIS overlap matrix is            0
WF convergence threshold: 5.00e-05
Using DIIS algorithm to converge WF
Maximum number of SCF iterations: 100
Incremental fock with rebuild every 8 iterations
Will switch to conventional Fock if diffuse functions are detected
X-matrix tolerance: 1.00e-06
PRECISION: MIXED
Single/Double precision threshold: 1.00e-05
TeraChem will select linear algebra engine
Using fractional orbital occupations
0 occupied orbitals will have integer occupation
0 occupied orbitals will have fractional occupation
kT is set to  0.250 a.u.
Density matrix guess purification turned off
DFT Functional requested: 3c-pbeh
Method: PBEh-3c composite method 
  PBEh exchange functional:              0.58 
  Hartree-Fock exact exchange:          0.42 
  PBEh correlation functional:           1.0  
Please find the citation for the method under https://doi.org/10.1063/1.4927476Please also cite the implementation paper: https://doi.org/10.1039/D3CP06086A Wavefunction: RESTRICTED

 DFT-D code reimplemented following the
 code by S.Grimme, University Bonn 
 based on DFTD3 V3.2 Rev 0         
 
Please cite DFT-D3 work done with this code as:
S. Grimme, J. Antony, S. Ehrlich and H. Krieg,
J. Chem. Phys. 132 (2010), 154104
If used with BJ-damping cite also
S. Grimme, S. Ehrlich and L. Goerigk,
J. Comput. Chem. 32 (2011), 1456-1465
For DFT-D2 the reference is
S. Grimme, J. Comput. Chem., 27 (2006), 1787-1799
BSSE Correction calculated using:
 ___________________________________________
                                            
|              **  g C P  **                |
|  a geometrical counterpoise correction    |
|             H.Kruse S.Grimme              |
|        Version 2.31                       |
|                                           |
 ___________________________________________ 

Please cite work done with this code as:
H. Kruse, S. Grimme J. Chem. Phys, 2012,136,154101
DOI: 10.1063/1.3700154 

DFT grid type: 3
Using a single DFT grid.
Ignoring all functions in basis set file with angular momentum > 2 
Initial guess generated from superposition of atomic densities generated with HF,
using spherically symmetric atomic densities and averaged alpha and beta spin densities.

********************************************
******* RUNNING GEOMETRY OPTMIZATION *******
********************************************

Geometry optimization parameters:
Max number of optimization cycles: 120
Convergence threshold (Max grad component): 1.00e-03
Convergence threshold (energy change): 5.00e-04
Maximum of RMSD change allowed between steps is 0.500000
using L-BFGS method
Optimization checkpoint file will be dumped every 10 cycles
Atomic displacement in finite-difference Hessian (Bohr) 0.003000
Each step will be scaled by 1.00
Maximum step size in internal coordinates 0.50
Minimization SCF guess will be regenerated every 10 steps
Job started from scratch
SCF:   Initial guess is taken from previous step
CIS:   Initial guess is taken from previous step
Z-vec: Initial guess is taken from previous step
Starting TensorBox...
| TeraChem will select linear algebra engine
| Using cuSolver for matrix diagonalization

| using 1 out of 1 CUDA devices
|   Device 0:      Quadro RTX 5000, 16125MB, CC 7.5 -- CPU THREAD 0
| -------------------------------------------------------------------
| CPU Memory Available: 8000.88 MegaWords 
| GPU Memory Available: 1759.68 MegaWords 
| Maximum recommended basis set size: 15300 basis functions
|  (limited by GPU memory)
| -------------------------------------------------------------------
| Initialize GPUBox with 128 MW of memory


Basis set:       def2-msvp
Total atoms:     31
Total charge:    0
Total electrons: 126 (63-alpha, 63-beta)
Number electrons modeled by ECPs: 0
Total orbitals: 314 (Cartesian), 296 (spherical) 
Total AO shells: 152 (98 S-shells; 36 P-shells; 18 D-shells; 0 F-shells; 0 G-shells)
Spin multiplicity: 1
Nuclear repulsion energy (QM atoms): 1146.830634957676 a.u.


No optimization coordinates found in the configuration file
Determining the type of coordinates based on the number of individual fragments...
Analyzing structure...
Found 31 atoms, 33 bonds
Building HDLC residues...
Found 1 HDLC residues
done.
Optimization will be performed in DLC coordinates

Using neutral atomic charges and default spins and spin directions.
Number of unique atoms is: 4 
Atom #1 is unique. Calculating atomic density. 
Atom #2 is unique. Calculating atomic density. 
Atom #7 is unique. Calculating atomic density. 
Atom #20 is unique. Calculating atomic density. 
-------------------------------------------------------
0 additional frames found in coord.xyz
-------------------------------------------------------
***********************************************************************
**                                                                   **
**                              DL-FIND                              **
**                       Geometry Optimisation                       **
**               written by Johannes Kaestner, in 2006               **
**               Copyright:  STFC Daresbury Laboratory               **
**                           Revision:  406 $                        **
**                                                                   **
***********************************************************************
Residue member list:
    0 :     1    1    1    1    1    1    1    1    1    1
   10 :     1    1    1    1    1    1    1    1    1    1
   20 :     1    1    1    1    1    1    1    1    1    1
   30 :     1

Generating new HDLC for    1 residues

Located a new residue for HDLC
   Residue number is    1
   Number of atoms it contains    31
   Atoms:      1     2     3     4     5     6     7     8     9    10
   Atoms:     11    12    13    14    15    16    17    18    19    20
   Atoms:     21    22    23    24    25    26    27    28    29    30
   Atoms:     31
   Generating HDLC for residue    1
       Dot-product about     1 is   0.99874309
       System near planar - making improper
       Dot-product about     2 is   0.99999850
       System near planar - making improper
       Dot-product about     3 is   0.99987354
       System near planar - making improper
       Dot-product about     4 is   0.99909813
       System near planar - making improper
       Dot-product about     5 is   0.99996484
       System near planar - making improper
       Dot-product about     6 is   0.99994351
       System near planar - making improper
       Dot-product about    12 is   0.14577131
       Dot-product about    17 is   0.98296443
       System near planar - making improper
       Dot-product about    18 is   0.99972639
       System near planar - making improper
       Dot-product about    21 is   0.99981466
       System near planar - making improper
       Dot-product about    22 is   0.99962343
       System near planar - making improper
       Dot-product about    23 is   0.99998331
       System near planar - making improper
       Dot-product about    24 is   0.99996649
       System near planar - making improper
       Dot-product about    25 is   0.99999929
       System near planar - making improper
       Dot-product about    26 is   0.99999296
       System near planar - making improper

     The system has    87 degrees of freedom, and    87 non-zero eigenvalues

 call dlf_formstep_init...
 needhessian =  F

DL-FIND Report:
===============
Optimisation algorithm: L-BFGS
Number of steps in L-BFGS memory ...............         50
 
Trust radius based on energy
Maximum step length ............................  5.000E-01
 
Coordinate system: Delocalised internal coordinates (DLC)
 
Number of atoms ................................         31
Number of input geometries .....................          2
Variables to be optimised ......................         87
Restart information is written every ...........         10 steps
This run has not been restarted.
Maximum number of steps ........................        120
Maximum number of energy evaluations ...........     100000
 
 in gcp call
 n=          31
 coors(1) =   -9.51438805982405       -1.14738124797835     
  2.757663541744896E-003
 coors(2) =   -8.14535836519195       -2.57157407064730     
   1.64933701320135     
 elements:            7           6
 gcp_e =    1.00000000000000     
 echo:  F
 pbc:  F
 method =pbeh3c              
Using neutral atomic charges and default spins and spin directions.
Number of unique atoms is: 4 
Atom #1 is unique. Calculating atomic density. 
Atom #2 is unique. Calculating atomic density. 
Atom #7 is unique. Calculating atomic density. 
Atom #20 is unique. Calculating atomic density. 
DFTD Energy:    -0.0204652 hartree
gCP Energy:     0.0507848 hartree
| Total AOs: 314    Total MOs: 296
Setting up the DFT grid...
| time to set the grid = 0.09 s
DFT grid points: 356844 (11511 points/atom)

                      *** Start SCF Iterations ***

 Iter     DIIS Error       Energy change      Electrons        XC Energy           Energy        Time(s)
----------------------------------------------------------------------------------------------------------
Initial temperature is 0.250000
| Skip purify step
|    1     2.0851470091    -784.4650577590   126.0023066247   -63.6248345903    -784.4650577590     1.26  
|    2     0.0867420215     +12.9717957478   126.0000060826   -64.0799694210    -771.4932620112     1.96  
|    3     0.2286029144      +2.9783144405   126.0000043646   -63.3366506203    -768.5149475707     1.95  
|    4     0.0481651366      -3.1479168668   126.0000058928   -63.7284657763    -771.6628644375     1.94  
|    5     0.0390620434      -0.0640772008   126.0000074648   -63.8062389897    -771.7269416383     1.88  
|    6     0.0139447032      -0.0189223323   126.0000069459   -63.8255620494    -771.7458639705     1.83  
|    7     0.0035526387      -0.0036237015   126.0000070077   -63.8079290168    -771.7494876720     1.78  
|    8     0.0014053231      -0.0004991935   126.0000069112   -63.8058793803    -771.7499868655     1.72  
|    9     0.0006535006      -0.0001513968   126.0000069019   -63.8112649490    -771.7501382623     1.99  
|   10     0.0003025027      -0.0000120861   126.0000068728   -63.8117568087    -771.7501503485     1.66  
|   11     0.0000721899      -0.0000030254   126.0000068816   -63.8111620825    -771.7501533738     1.61  
|   12     0.0000373523      -0.0000003318   126.0000068810   -63.8111716756    -771.7501537056     1.60  
----------------------------------------------------------------------------------------------------------
FINAL ENERGY: -771.7501537056 a.u.
Fractional Occupation Entropy: 0.0000000000
Mermin Free Energy:            -771.7501537056
DISPERSION CONTRIBUTION TO ENERGY: -0.0204651932 a.u.
GCP BSSE CORRECTION: 0.0507848429 a.u.
HOMO-LUMO GAP: 1.700 eV
CENTER OF MASS: {-0.051338, -0.231540, 0.431088} ANGS
DIPOLE MOMENT: {-5.239646, -0.480649, -1.965056} (|D| = 5.616614) DEBYE

Running Mulliken population analysis...


  Restricted hh-TDA Parameters
--------------------------------------------
Number of occupied orbitals:            64
Number of virtual orbitals:            232
Number of molecular orbitals:          296
Number of basis functions:             314
Multiplicity of target state:      singlet

 Generating 2nd functional diffs
Reference energy:             -778.7871873173
Number of electrons:           128.0000069908
XC energy:                     -65.1244276310

      Davidson Diagonalization Parameters
-----------------------------------------------
Number of roots to find:                    4
Number of guess vectors:                   15
Maximum subspace size:                    300
Number of vectors to save:                  4
Collapse vectors per root:                  2
Number of CSFs:                          2080
Maximum Davidson iterations:              500
Residual convergence:                 1.0e-06
Orthogonality tolerance:              1.0e-12
Use incremental sigma vectors:             No

Davidson memory usage:  12.89 MB

Guess Vectors:
  64 &  64 : closed :    -0.485930
  64 &  63 :  open  :    -0.446356
  63 &  63 : closed :    -0.406781
  64 &  62 :  open  :    -0.385012
  64 &  61 :  open  :    -0.364895
  63 &  62 :  open  :    -0.345438
  63 &  61 :  open  :    -0.325320
  64 &  60 :  open  :    -0.300263
  62 &  62 : closed :    -0.284095
  64 &  58 :  open  :    -0.274910
  62 &  61 :  open  :    -0.263977
  63 &  60 :  open  :    -0.260688
  64 &  56 :  open  :    -0.258296
  61 &  61 : closed :    -0.243859
  64 &  59 :  open  :    -0.243093

  Root           Eigenvalue       Energy Change        Residual
-------------------------------------------------------------------
Iteration:    0   Subspace Size:   15
Root: 1:        -0.40162165        -0.40162165         0.03610817  
Root: 2:        -0.35156128        -0.35156128         0.03605009  
Root: 3:        -0.29309150        -0.29309150         0.04170546  
Root: 4:        -0.27900601        -0.27900601         0.04125336  

Iteration:    1   Subspace Size:   19
Root: 1:        -0.40378757        -0.00216592         0.00462500  
Root: 2:        -0.35442661        -0.00286533         0.00672008  
Root: 3:        -0.29659905        -0.00350756         0.00789997  
Root: 4:        -0.28266855        -0.00366254         0.01277316  

Iteration:    2   Subspace Size:   23
Root: 1:        -0.40382659        -0.00003902         0.00082706  
Root: 2:        -0.35451443        -0.00008781         0.00121626  
Root: 3:        -0.29674042        -0.00014137         0.00256535  
Root: 4:        -0.28305900        -0.00039045         0.00482626  

Iteration:    3   Subspace Size:   27
Root: 1:        -0.40382783        -0.00000124         0.00010306  
Root: 2:        -0.35451718        -0.00000275         0.00020910  
Root: 3:        -0.29675488        -0.00001446         0.00055264  
Root: 4:        -0.28311128        -0.00005228         0.00137978  

Iteration:    4   Subspace Size:   31
Root: 1:        -0.40382785        -0.00000002         0.00001747  
Root: 2:        -0.35451726        -0.00000008         0.00004283  
Root: 3:        -0.29675545        -0.00000057         0.00012488  
Root: 4:        -0.28311528        -0.00000400         0.00035443  

Iteration:    5   Subspace Size:   35
Root: 1:        -0.40382785        -0.00000000         0.00000246  
Root: 2:        -0.35451726        -0.00000000         0.00000891  
Root: 3:        -0.29675548        -0.00000003         0.00003386  
Root: 4:        -0.28311552        -0.00000024         0.00010654  

Iteration:    6   Subspace Size:   39
Root: 1:        -0.40382785        -0.00000000         0.00000031  Converged
Root: 2:        -0.35451726        -0.00000000         0.00000125  
Root: 3:        -0.29675548        -0.00000000         0.00000574  
Root: 4:        -0.28311554        -0.00000002         0.00002908  

Iteration:    7   Subspace Size:   42
Root: 1:        -0.40382785        -0.00000000         0.00000030  Converged
Root: 2:        -0.35451726        -0.00000000         0.00000020  Converged
Root: 3:        -0.29675548        -0.00000000         0.00000102  
Root: 4:        -0.28311554        -0.00000000         0.00000512  

Iteration:    8   Subspace Size:   44
Root: 1:        -0.40382785        -0.00000000         0.00000029  Converged
Root: 2:        -0.35451726        -0.00000000         0.00000020  Converged
Root: 3:        -0.29675548        -0.00000000         0.00000018  Converged
Root: 4:        -0.28311554        -0.00000000         0.00000091  Converged

Davidson converged in 8 iterations
44 sigma vectors were formed

      Davidson Diagonalization Parameters
-----------------------------------------------
Number of roots to find:                    4
Number of guess vectors:                   15
Maximum subspace size:                    300
Number of vectors to save:                  4
Collapse vectors per root:                  2
Number of CSFs:                          2016
Maximum Davidson iterations:              500
Residual convergence:                 1.0e-06
Orthogonality tolerance:              1.0e-12
Use incremental sigma vectors:             No

Davidson memory usage:  12.58 MB

Guess Vectors:
  64 &  63 :  open  :    -0.446356
  64 &  62 :  open  :    -0.385012
  64 &  61 :  open  :    -0.364895
  63 &  62 :  open  :    -0.345438
  63 &  61 :  open  :    -0.325320
  64 &  60 :  open  :    -0.300263
  64 &  58 :  open  :    -0.274910
  62 &  61 :  open  :    -0.263977
  63 &  60 :  open  :    -0.260688
  64 &  56 :  open  :    -0.258296
  64 &  59 :  open  :    -0.243093
  64 &  57 :  open  :    -0.240864
  63 &  58 :  open  :    -0.235336
  64 &  55 :  open  :    -0.222805
  63 &  56 :  open  :    -0.218721

  Root           Eigenvalue       Energy Change        Residual
-------------------------------------------------------------------
Iteration:    0   Subspace Size:   15
Root: 1:        -0.36227167        -0.36227167         0.02786270  
Root: 2:        -0.31371203        -0.31371203         0.02366803  
Root: 3:        -0.28134037        -0.28134037         0.02193995  
Root: 4:        -0.24729542        -0.24729542         0.02841208  

Iteration:    1   Subspace Size:   19
Root: 1:        -0.36412163        -0.00184996         0.00473380  
Root: 2:        -0.31548351        -0.00177149         0.00419535  
Root: 3:        -0.28266278        -0.00132240         0.00568384  
Root: 4:        -0.24963672        -0.00234130         0.00941806  

Iteration:    2   Subspace Size:   23
Root: 1:        -0.36416942        -0.00004779         0.00072490  
Root: 2:        -0.31552654        -0.00004302         0.00061717  
Root: 3:        -0.28273934        -0.00007657         0.00135692  
Root: 4:        -0.24985285        -0.00021613         0.00251020  

Iteration:    3   Subspace Size:   27
Root: 1:        -0.36417052        -0.00000110         0.00010043  
Root: 2:        -0.31552750        -0.00000096         0.00010177  
Root: 3:        -0.28274421        -0.00000487         0.00027756  
Root: 4:        -0.24986883        -0.00001598         0.00059286  

Iteration:    4   Subspace Size:   31
Root: 1:        -0.36417054        -0.00000002         0.00001533  
Root: 2:        -0.31552752        -0.00000003         0.00001551  
Root: 3:        -0.28274439        -0.00000017         0.00004736  
Root: 4:        -0.24986981        -0.00000098         0.00014965  

Iteration:    5   Subspace Size:   35
Root: 1:        -0.36417054        -0.00000000         0.00000194  
Root: 2:        -0.31552752        -0.00000000         0.00000224  
Root: 3:        -0.28274439        -0.00000000         0.00000854  
Root: 4:        -0.24986986        -0.00000005         0.00003184  

Iteration:    6   Subspace Size:   39
Root: 1:        -0.36417054        -0.00000000         0.00000026  Converged
Root: 2:        -0.31552752        -0.00000000         0.00000031  Converged
Root: 3:        -0.28274439        -0.00000000         0.00000154  
Root: 4:        -0.24986986        -0.00000000         0.00000748  

Iteration:    7   Subspace Size:   41
Root: 1:        -0.36417054         0.00000000         0.00000026  Converged
Root: 2:        -0.31552752        -0.00000000         0.00000031  Converged
Root: 3:        -0.28274439        -0.00000000         0.00000023  Converged
Root: 4:        -0.24986986        -0.00000000         0.00000146  

Iteration:    8   Subspace Size:   42
Root: 1:        -0.36417054        -0.00000000         0.00000025  Converged
Root: 2:        -0.31552752        -0.00000000         0.00000028  Converged
Root: 3:        -0.28274439        -0.00000000         0.00000022  Converged
Root: 4:        -0.24986986        -0.00000000         0.00000033  Converged

 in gcp call
 n=          31
 coors(1) =   -9.51438805982405       -1.14738124797835     
  2.757663541744896E-003
 coors(2) =   -8.14535836519195       -2.57157407064730     
   1.64933701320135     
 elements:            7           6
 gcp_e =   0.000000000000000E+000
 echo:  F
 pbc:  F
 method =pbeh3c              
Davidson converged in 8 iterations
42 sigma vectors were formed

Building Xtilde...

Building Z-vector RHS...

 Generating 2nd functional diffs
Solving CPSCF equations
Using DIIS solver

 Iter         Residual      
------  --------------------
    1      3.327388374844
    2      6.097036168369
    3      0.406264068738
    4      0.045209269890
    5      0.013637329312
    6      0.007006731331
    7      0.002971898680
    8      0.000885882086
    9      0.000555363881
   10      0.000215702302
   11      0.000095874653
   12      0.000040648973
   13      0.000018089619
   14      0.000006833118
   15      0.000002448894
   16      0.000001416518
   17      0.000000813969

CPSCF converged

Building X...

Computing grad Generating 2nd functional diffs
 Generating 2nd functional diffs
  Root   Mult.   Total Energy (a.u.)   Ex. Energy (a.u.)     Ex. Energy (eV)     Ex. Energy (nm)        Osc. (a.u.)  
-------------------------------------------------------------------------------------------------------------------
     1  singlet       -779.19101516
     2  triplet       -779.15135786          0.03965731          1.07913012       1148.92744378          0.00000000
     3  singlet       -779.14170458          0.04931059          1.34180916        924.00786020          0.04924855
     4  triplet       -779.10271484          0.08830032          2.40277365        516.00458009          0.00000000
     5  singlet       -779.08394280          0.10707236          2.91358681        425.53810392          0.22756430
     6  singlet       -779.07030286          0.12071231          3.28474841        377.45423742          0.37364075
     7  triplet       -779.06993171          0.12108346          3.29484794        376.29724617          0.00000000
     8  triplet       -779.03705718          0.15395799          4.18940929        295.94678440          0.00000000

Singlet  1: Largest CI coefficients:
  64  &  64 : closed :  -0.989405

Triplet  2: Largest CI coefficients:
  63  &  64 :  open  :   0.701672
  64  &  63 :  open  :  -0.701672

Singlet  3: Largest CI coefficients:
  63  &  64 :  open  :  -0.684649
  64  &  63 :  open  :  -0.684649
  62  &  64 :  open  :  -0.126313
  64  &  62 :  open  :  -0.126313

Triplet  4: Largest CI coefficients:
  62  &  64 :  open  :   0.699733
  64  &  62 :  open  :  -0.699733

Singlet  5: Largest CI coefficients:
  63  &  63 : closed :   0.805289
  62  &  64 :  open  :   0.276616
  64  &  62 :  open  :   0.276616
  61  &  64 :  open  :   0.189251
  64  &  61 :  open  :   0.189251
  61  &  61 : closed :  -0.155110
  61  &  63 :  open  :   0.150617
  63  &  61 :  open  :   0.150617
  63  &  64 :  open  :  -0.101868
  64  &  63 :  open  :  -0.101868

Singlet  6: Largest CI coefficients:
  63  &  63 : closed :   0.480131
  62  &  64 :  open  :  -0.468771
  64  &  62 :  open  :  -0.468771
  61  &  64 :  open  :  -0.313786
  64  &  61 :  open  :  -0.313786
  62  &  63 :  open  :   0.182770
  63  &  62 :  open  :   0.182770
  61  &  61 : closed :  -0.159072

Triplet  7: Largest CI coefficients:
  61  &  64 :  open  :  -0.631021
  64  &  61 :  open  :   0.631021
  62  &  63 :  open  :  -0.272777
  63  &  62 :  open  :   0.272777
  61  &  62 :  open  :   0.100756
  62  &  61 :  open  :  -0.100756

Triplet  8: Largest CI coefficients:
  61  &  63 :  open  :   0.496068
  63  &  61 :  open  :  -0.496068
  62  &  63 :  open  :   0.427876
  63  &  62 :  open  :  -0.427876
  61  &  64 :  open  :  -0.226144
  64  &  61 :  open  :   0.226144

Singlet state dipole moments:

  Root       Dx         Dy         Dz         |D|  (Debye)
------------------------------------------------------------
     1    -6.3437     0.5484    -1.4599     6.5325
     2    -8.6840     1.2470    -0.8659     8.8157
     3    -8.0723     0.7821    -0.4985     8.1254
     4    -6.0889     0.5383    -0.5807     6.1401

Triplet state dipole moments:

  Root       Dx         Dy         Dz         |D|  (Debye)
------------------------------------------------------------
     1    -9.2372     1.2992    -1.0400     9.3859
     2    -9.9012     1.0665    -1.1100    10.0201
     3    -5.8220    -0.7039    -0.2419     5.8694
     4    -4.2716     0.0149     0.0529     4.2719

Transition dipole moments between singlet states:

    Transition       Tx         Ty         Tz         |T| (a.u.)
------------------------------------------------------------------
     1 ->    2    -1.2091    -0.1652    -0.0947     1.2240
     1 ->    3    -1.7768    -0.1379    -0.1090     1.7855
     1 ->    4     2.1417     0.1718     0.1636     2.1548
     2 ->    3     1.1962     0.5020    -0.0323     1.2977
     2 ->    4     1.9592    -0.4745     0.2708     2.0340
     3 ->    4     0.1397     0.2499     0.1324     0.3155

Transition dipole moments between triplet states:

    Transition       Tx         Ty         Tz         |T| (a.u.)
------------------------------------------------------------------
     1 ->    2     0.9935    -0.0249     0.1893     1.0117
     1 ->    3    -0.3161     1.0070    -0.1543     1.0666
     1 ->    4    -1.9026     0.1314    -0.1787     1.9155
     2 ->    3     0.0670     0.5576    -0.0278     0.5623
     2 ->    4    -1.0829     0.0564    -0.0675     1.0865
     3 ->    4     1.3085    -0.0294     0.0454     1.3096

Magnetic transition dipole moments and rotational strengths:

 Transition      Lx         Ly         Lz       R(len)     R(vel) (a.u.)
------------------------------------------------------------------------
 1 ->    2    -0.0652     0.2092    -0.0179    -0.0460     0.0080
 1 ->    3    -0.2002    -0.1554    -0.2289    -0.4021     0.0984
 1 ->    4     0.2995     0.3081     0.3712    -0.7551     0.2352

Electric transition quadrupole moments (Cartesian):

 Transition      Qxy        Qxz        Qyz        Qxx        Qyy        Qzz       norm (a.u.)
----------------------------------------------------------------------------------------------
 1 ->    2     0.9397     0.5242     0.2791     9.5073     0.0165     0.1705     9.5736
 1 ->    3     0.2773     0.3666     0.0300     7.4366    -0.0588     0.0567     7.4513
 1 ->    4    -0.2568    -0.4557    -0.1049   -11.3052     0.1544    -0.1331    11.3196


|FINAL Target State Energy: -779.191015164820 a.u.
 Energy calculation finished, energy: -7.791417046E+02

Converting Cartesians to HDLC
Testing convergence  in cycle    1
  Max grad  3.8148E-02 Target: 1.0000E-03 converged?   no
  RMS grad  8.4236E-03 Target: 6.6667E-04 converged?   no
 Predicted step length 2.0000E-02
 Trust radius          1.0000E-01

Converting HDLC to Cartesians
 in gcp call
 n=          31
 coors(1) =   -9.49278364611210       -1.15287623386218     
  7.756773755037929E-003
 coors(2) =   -8.10769322647427       -2.58443723786402     
   1.63824452457852     
 elements:            7           6
 gcp_e =    1.00000000000000     
 echo:  F
 pbc:  F
 method =pbeh3c              
RMSD coordinate change for step 1 is  2.042e-02
DFTD Energy:    -0.0204869 hartree
gCP Energy:     0.0508909 hartree
| Total AOs: 314    Total MOs: 296
Setting up the DFT grid...
| time to set the grid = 0.08 s
DFT grid points: 356829 (11510 points/atom)

                      *** Start SCF Iterations ***

 Iter     DIIS Error       Energy change      Electrons        XC Energy           Energy        Time(s)
----------------------------------------------------------------------------------------------------------
Initial temperature is 0.250000
| Skip purify step
|    1     0.0085929626    -771.7577796366   126.0046315940   -63.8169824965    -771.7577796366     2.02  
|    2     0.0009920239      +0.0076757548   126.0000033591   -63.8150386449    -771.7501038817     1.79  
|    3     0.0018066705      +0.0000733499   126.0000033401   -63.8186556530    -771.7500305318     1.77  
|    4     0.0002409878      -0.0001277722   126.0000033491   -63.8168232611    -771.7501583041     1.77  
|    5     0.0001650679      -0.0000009626   126.0000033565   -63.8163483482    -771.7501592667     1.64  
|    6     0.0000302199      -0.0000005022   126.0000033547   -63.8165133277    -771.7501597689     1.63  
----------------------------------------------------------------------------------------------------------
FINAL ENERGY: -771.7501597689 a.u.
Fractional Occupation Entropy: 0.0000000000
Mermin Free Energy:            -771.7501597689
DISPERSION CONTRIBUTION TO ENERGY: -0.0204869465 a.u.
GCP BSSE CORRECTION: 0.0508908802 a.u.
HOMO-LUMO GAP: 1.686 eV
CENTER OF MASS: {-0.051933, -0.229162, 0.429160} ANGS
DIPOLE MOMENT: {-5.130876, -0.547885, -1.903409} (|D| = 5.499912) DEBYE

Running Mulliken population analysis...


  Restricted hh-TDA Parameters
--------------------------------------------
Number of occupied orbitals:            64
Number of virtual orbitals:            232
Number of molecular orbitals:          296
Number of basis functions:             314
Multiplicity of target state:      singlet

 Generating 2nd functional diffs
Reference energy:             -778.7865660193
Number of electrons:           128.0000034073
XC energy:                     -65.1298816477

      Davidson Diagonalization Parameters
-----------------------------------------------
Number of roots to find:                    4
Number of guess vectors:                   15
Maximum subspace size:                    300
Number of vectors to save:                  4
Collapse vectors per root:                  2
Number of CSFs:                          2080
Maximum Davidson iterations:              500
Residual convergence:                 1.0e-06
Orthogonality tolerance:              1.0e-12
Use incremental sigma vectors:             No

Davidson memory usage:  12.89 MB

Guess Vectors:
  64 &  64 : closed :    -0.487089
  64 &  63 :  open  :    -0.448607
  63 &  63 : closed :    -0.410124
  64 &  62 :  open  :    -0.386034
  64 &  61 :  open  :    -0.365040
  63 &  62 :  open  :    -0.347551
  63 &  61 :  open  :    -0.326558
  64 &  60 :  open  :    -0.300747
  62 &  62 : closed :    -0.284978
  64 &  58 :  open  :    -0.275680
  62 &  61 :  open  :    -0.263985
  63 &  60 :  open  :    -0.262264
  64 &  56 :  open  :    -0.259171
  64 &  59 :  open  :    -0.243865
  61 &  61 : closed :    -0.242991

  Root           Eigenvalue       Energy Change        Residual
-------------------------------------------------------------------
Iteration:    0   Subspace Size:   15
Root: 1:        -0.40271050        -0.40271050         0.03609927  
Root: 2:        -0.35365248        -0.35365248         0.03603926  
Root: 3:        -0.29464125        -0.29464125         0.04301588  
Root: 4:        -0.28016055        -0.28016055         0.04117108  

Iteration:    1   Subspace Size:   19
Root: 1:        -0.40487248        -0.00216197         0.00461296  
Root: 2:        -0.35651201        -0.00285953         0.00666803  
Root: 3:        -0.29835345        -0.00371220         0.00803745  
Root: 4:        -0.28380529        -0.00364474         0.01299516  

Iteration:    2   Subspace Size:   23
Root: 1:        -0.40491131        -0.00003883         0.00082294  
Root: 2:        -0.35659839        -0.00008639         0.00119697  
Root: 3:        -0.29849827        -0.00014481         0.00261805  
Root: 4:        -0.28420773        -0.00040243         0.00496813  

Iteration:    3   Subspace Size:   27
Root: 1:        -0.40491253        -0.00000123         0.00010286  
Root: 2:        -0.35660105        -0.00000265         0.00020455  
Root: 3:        -0.29851314        -0.00001487         0.00055869  
Root: 4:        -0.28426304        -0.00005532         0.00139617  

Iteration:    4   Subspace Size:   31
Root: 1:        -0.40491255        -0.00000002         0.00001739  
Root: 2:        -0.35660112        -0.00000007         0.00004157  
Root: 3:        -0.29851371        -0.00000057         0.00012751  
Root: 4:        -0.28426710        -0.00000406         0.00036694  

Iteration:    5   Subspace Size:   35
Root: 1:        -0.40491255        -0.00000000         0.00000244  
Root: 2:        -0.35660112        -0.00000000         0.00000866  
Root: 3:        -0.29851374        -0.00000003         0.00003536  
Root: 4:        -0.28426736        -0.00000026         0.00010786  

Iteration:    6   Subspace Size:   39
Root: 1:        -0.40491255        -0.00000000         0.00000031  Converged
Root: 2:        -0.35660112        -0.00000000         0.00000123  
Root: 3:        -0.29851374        -0.00000000         0.00000601  
Root: 4:        -0.28426738        -0.00000002         0.00002927  

Iteration:    7   Subspace Size:   42
Root: 1:        -0.40491255        -0.00000000         0.00000030  Converged
Root: 2:        -0.35660112        -0.00000000         0.00000019  Converged
Root: 3:        -0.29851374        -0.00000000         0.00000108  
Root: 4:        -0.28426739        -0.00000000         0.00000520  

Iteration:    8   Subspace Size:   44
Root: 1:        -0.40491255        -0.00000000         0.00000029  Converged
Root: 2:        -0.35660112        -0.00000000         0.00000019  Converged
Root: 3:        -0.29851374        -0.00000000         0.00000019  Converged
Root: 4:        -0.28426739        -0.00000000         0.00000094  Converged

Davidson converged in 8 iterations
44 sigma vectors were formed

      Davidson Diagonalization Parameters
-----------------------------------------------
Number of roots to find:                    4
Number of guess vectors:                   15
Maximum subspace size:                    300
Number of vectors to save:                  4
Collapse vectors per root:                  2
Number of CSFs:                          2016
Maximum Davidson iterations:              500
Residual convergence:                 1.0e-06
Orthogonality tolerance:              1.0e-12
Use incremental sigma vectors:             No

Davidson memory usage:  12.58 MB

Guess Vectors:
  64 &  63 :  open  :    -0.448607
  64 &  62 :  open  :    -0.386034
  64 &  61 :  open  :    -0.365040
  63 &  62 :  open  :    -0.347551
  63 &  61 :  open  :    -0.326558
  64 &  60 :  open  :    -0.300747
  64 &  58 :  open  :    -0.275680
  62 &  61 :  open  :    -0.263985
  63 &  60 :  open  :    -0.262264
  64 &  56 :  open  :    -0.259171
  64 &  59 :  open  :    -0.243865
  64 &  57 :  open  :    -0.242097
  63 &  58 :  open  :    -0.237197
  64 &  55 :  open  :    -0.223582
  63 &  56 :  open  :    -0.220688

  Root           Eigenvalue       Energy Change        Residual
-------------------------------------------------------------------
Iteration:    0   Subspace Size:   15
Root: 1:        -0.36409941        -0.36409941         0.02802871  
Root: 2:        -0.31492819        -0.31492819         0.02367652  
Root: 3:        -0.28180517        -0.28180517         0.02198475  
Root: 4:        -0.24806640        -0.24806640         0.02907483  

Iteration:    1   Subspace Size:   19
Root: 1:        -0.36596746        -0.00186805         0.00472445  
Root: 2:        -0.31670339        -0.00177520         0.00415162  
Root: 3:        -0.28313637        -0.00133120         0.00571405  
Root: 4:        -0.25052498        -0.00245859         0.00961301  

Iteration:    2   Subspace Size:   23
Root: 1:        -0.36601480        -0.00004734         0.00071677  
Root: 2:        -0.31674565        -0.00004225         0.00060414  
Root: 3:        -0.28321383        -0.00007746         0.00136094  
Root: 4:        -0.25075272        -0.00022774         0.00256928  

Iteration:    3   Subspace Size:   27
Root: 1:        -0.36601587        -0.00000107         0.00009934  
Root: 2:        -0.31674657        -0.00000092         0.00009914  
Root: 3:        -0.28321874        -0.00000491         0.00028259  
Root: 4:        -0.25076948        -0.00001676         0.00061362  

Iteration:    4   Subspace Size:   31
Root: 1:        -0.36601589        -0.00000002         0.00001516  
Root: 2:        -0.31674659        -0.00000002         0.00001520  
Root: 3:        -0.28321893        -0.00000018         0.00004807  
Root: 4:        -0.25077053        -0.00000105         0.00015690  

Iteration:    5   Subspace Size:   35
Root: 1:        -0.36601589        -0.00000000         0.00000191  
Root: 2:        -0.31674659        -0.00000000         0.00000220  
Root: 3:        -0.28321893        -0.00000001         0.00000866  
Root: 4:        -0.25077058        -0.00000005         0.00003474  

Iteration:    6   Subspace Size:   39
Root: 1:        -0.36601589        -0.00000000         0.00000026  Converged
Root: 2:        -0.31674659        -0.00000000         0.00000031  Converged
Root: 3:        -0.28321893        -0.00000000         0.00000156  
Root: 4:        -0.25077058        -0.00000000         0.00000838  

Iteration:    7   Subspace Size:   41
Root: 1:        -0.36601589        -0.00000000         0.00000026  Converged
Root: 2:        -0.31674659        -0.00000000         0.00000030  Converged
Root: 3:        -0.28321893        -0.00000000         0.00000023  Converged
Root: 4:        -0.25077058        -0.00000000         0.00000158  

Iteration:    8   Subspace Size:   42
Root: 1:        -0.36601589        -0.00000000         0.00000025  Converged
Root: 2:        -0.31674659        -0.00000000         0.00000029  Converged
Root: 3:        -0.28321893        -0.00000000         0.00000022  Converged
Root: 4:        -0.25077058        -0.00000000         0.00000035  Converged

 in gcp call
 n=          31
 coors(1) =   -9.49278364611210       -1.15287623386218     
  7.756773755037929E-003
 coors(2) =   -8.10769322647427       -2.58443723786402     
   1.63824452457852     
 elements:            7           6
 gcp_e =   0.000000000000000E+000
 echo:  F
 pbc:  F
 method =pbeh3c              
Davidson converged in 8 iterations
42 sigma vectors were formed

Building Xtilde...

Building Z-vector RHS...

 Generating 2nd functional diffs
Solving CPSCF equations
Using DIIS solver

 Iter         Residual      
------  --------------------
    1      3.320464186505
    2      6.053363730853
    3      0.406125708040
    4      0.044959509754
    5      0.013567981408
    6      0.007003645679
    7      0.003008371316
    8      0.000887290374
    9      0.000566177622
   10      0.000217936657
   11      0.000093883988
   12      0.000040222403
   13      0.000017403479
   14      0.000006629531
   15      0.000002413050
   16      0.000001403418
   17      0.000000815498

CPSCF converged

Building X...

Computing grad Generating 2nd functional diffs
 Generating 2nd functional diffs
  Root   Mult.   Total Energy (a.u.)   Ex. Energy (a.u.)     Ex. Energy (eV)     Ex. Energy (nm)        Osc. (a.u.)  
-------------------------------------------------------------------------------------------------------------------
     1  singlet       -779.19147857
     2  triplet       -779.15258191          0.03889666          1.05843177       1171.39549785          0.00000000
     3  singlet       -779.14316714          0.04831143          1.31462056        943.11792147          0.04592302
     4  triplet       -779.10331261          0.08816595          2.39911729        516.79099353          0.00000000
     5  singlet       -779.08507976          0.10639881          2.89525841        428.23196750          0.20051287
     6  singlet       -779.07083340          0.12064516          3.28292138        377.66430030          0.44004224
     7  triplet       -779.06978495          0.12169362          3.31145127        374.41052408          0.00000000
     8  triplet       -779.03733660          0.15414196          4.19441558        295.59355377          0.00000000

Singlet  1: Largest CI coefficients:
  64  &  64 : closed :   0.989217

Triplet  2: Largest CI coefficients:
  63  &  64 :  open  :   0.701632
  64  &  63 :  open  :  -0.701632

Singlet  3: Largest CI coefficients:
  63  &  64 :  open  :   0.684709
  64  &  63 :  open  :   0.684709
  62  &  64 :  open  :   0.125245
  64  &  62 :  open  :   0.125245

Triplet  4: Largest CI coefficients:
  62  &  64 :  open  :   0.699789
  64  &  62 :  open  :  -0.699789

Singlet  5: Largest CI coefficients:
  63  &  63 : closed :  -0.831247
  62  &  64 :  open  :  -0.251739
  64  &  62 :  open  :  -0.251739
  61  &  64 :  open  :  -0.170964
  64  &  61 :  open  :  -0.170964
  61  &  61 : closed :   0.162491
  61  &  63 :  open  :  -0.147177
  63  &  61 :  open  :  -0.147177

Singlet  6: Largest CI coefficients:
  62  &  64 :  open  :  -0.491923
  64  &  62 :  open  :  -0.491923
  63  &  63 : closed :   0.438694
  61  &  64 :  open  :  -0.308332
  64  &  61 :  open  :  -0.308332
  62  &  63 :  open  :   0.186214
  63  &  62 :  open  :   0.186214
  61  &  61 : closed :  -0.147594

Triplet  7: Largest CI coefficients:
  61  &  64 :  open  :  -0.626123
  64  &  61 :  open  :   0.626123
  62  &  63 :  open  :  -0.282915
  63  &  62 :  open  :   0.282915

Triplet  8: Largest CI coefficients:
  61  &  63 :  open  :   0.477196
  63  &  61 :  open  :  -0.477196
  62  &  63 :  open  :   0.440497
  63  &  62 :  open  :  -0.440497
  61  &  64 :  open  :  -0.239813
  64  &  61 :  open  :   0.239813

Singlet state dipole moments:

  Root       Dx         Dy         Dz         |D|  (Debye)
------------------------------------------------------------
     1    -6.3847     0.5350    -1.4413     6.5672
     2    -8.6276     1.1906    -0.8410     8.7499
     3    -7.8674     0.8792    -0.4572     7.9295
     4    -6.2909     0.5646    -0.6460     6.3491

Triplet state dipole moments:

  Root       Dx         Dy         Dz         |D|  (Debye)
------------------------------------------------------------
     1    -9.1091     1.2452    -1.0082     9.2490
     2    -9.9516     1.0739    -1.1186    10.0716
     3    -5.8699    -0.6384    -0.2432     5.9095
     4    -4.3823     0.0981     0.0001     4.3834

Transition dipole moments between singlet states:

    Transition       Tx         Ty         Tz         |T| (a.u.)
------------------------------------------------------------------
     1 ->    2    -1.1797    -0.1614    -0.0896     1.1941
     1 ->    3    -1.6730    -0.1348    -0.0993     1.6813
     1 ->    4    -2.3249    -0.1880    -0.1745     2.3390
     2 ->    3     1.2956     0.4761    -0.0230     1.3805
     2 ->    4    -1.8514     0.4753    -0.2673     1.9300
     3 ->    4    -0.2221    -0.2240    -0.1367     0.3438

Transition dipole moments between triplet states:

    Transition       Tx         Ty         Tz         |T| (a.u.)
------------------------------------------------------------------
     1 ->    2     0.9755    -0.0254     0.1871     0.9936
     1 ->    3    -0.2697     1.0137    -0.1569     1.0606
     1 ->    4    -2.0312     0.1459    -0.1925     2.0455
     2 ->    3     0.0977     0.5427    -0.0272     0.5521
     2 ->    4    -1.0967     0.0642    -0.0681     1.1007
     3 ->    4     1.2767    -0.0468     0.0426     1.2783

Magnetic transition dipole moments and rotational strengths:

 Transition      Lx         Ly         Lz       R(len)     R(vel) (a.u.)
------------------------------------------------------------------------
 1 ->    2    -0.0608     0.2093    -0.0182    -0.0395     0.0072
 1 ->    3    -0.1817    -0.1397    -0.2135    -0.3439     0.0828
 1 ->    4    -0.3001    -0.3102    -0.4049    -0.8268     0.2556

Electric transition quadrupole moments (Cartesian):

 Transition      Qxy        Qxz        Qyz        Qxx        Qyy        Qzz       norm (a.u.)
----------------------------------------------------------------------------------------------
 1 ->    2     0.9399     0.5012     0.2811     9.2839     0.0188     0.1677     9.3505
 1 ->    3     0.2657     0.3462     0.0244     6.8946    -0.0527     0.0473     6.9088
 1 ->    4     0.2899     0.5010     0.0941    11.9616    -0.1656     0.1414    11.9780


|FINAL Target State Energy: -779.191478567668 a.u.
 Energy calculation finished, energy: -7.791431671E+02

Converting Cartesians to HDLC
 Wolfe conditions fulfilled, increasing trust radius
Testing convergence  in cycle    2
    Energy  1.4626E-03 Target: 5.0000E-04 converged?   no
  Max step  9.7106E-03 Target: 4.0000E-03 converged?   no
  RMS step  2.1442E-03 Target: 2.6667E-03 converged?  yes
  Max grad  3.6279E-02 Target: 1.0000E-03 converged?   no
  RMS grad  7.5551E-03 Target: 6.6667E-04 converged?   no
 Predicted step length 2.5496E-01
 Trust radius          2.0000E-01

Converting HDLC to Cartesians
 in gcp call
 n=          31
 coors(1) =   -9.30340058211682       -1.20513453362353     
  7.867389788413925E-002
 coors(2) =   -7.72370028059716       -2.72430963390910     
   1.47071455860742     
 elements:            7           6
 gcp_e =    1.00000000000000     
 echo:  F
 pbc:  F
 method =pbeh3c              
RMSD coordinate change for step 2 is  2.287e-01
DFTD Energy:    -0.0206672 hartree
gCP Energy:     0.0518521 hartree
| Total AOs: 314    Total MOs: 296
Setting up the DFT grid...
| time to set the grid = 0.09 s
DFT grid points: 356598 (11503 points/atom)

                      *** Start SCF Iterations ***

 Iter     DIIS Error       Energy change      Electrons        XC Energy           Energy        Time(s)
----------------------------------------------------------------------------------------------------------
Initial temperature is 0.250000
| Skip purify step
|    1     0.0927022721    -771.7240914756   125.9149332298   -63.8098373941    -771.7240914756     2.06  
|    2     0.0076981229      -0.0117720382   125.9999545049   -63.8647120844    -771.7358635138     1.94  
|    3     0.0117062283      +0.0020300304   125.9999543179   -63.8440904723    -771.7338334834     1.91  
|    4     0.0026194770      -0.0058319996   125.9999542982   -63.8441913085    -771.7396654831     1.85  
|    5     0.0013432547      -0.0001295132   125.9999543656   -63.8504900686    -771.7397949963     1.80  
|    6     0.0004158968      -0.0000466336   125.9999543615   -63.8501800091    -771.7398416298     1.73  
|    7     0.0001146960      -0.0000052903   125.9999543380   -63.8488895236    -771.7398469202     1.72  
|    8     0.0000303170      -0.0000010110   125.9999543417   -63.8491037221    -771.7398479311     1.69  
----------------------------------------------------------------------------------------------------------
FINAL ENERGY: -771.7398479311 a.u.
Fractional Occupation Entropy: 0.0000000000
Mermin Free Energy:            -771.7398479311
DISPERSION CONTRIBUTION TO ENERGY: -0.0206671738 a.u.
GCP BSSE CORRECTION: 0.0518521211 a.u.
HOMO-LUMO GAP: 1.386 eV
CENTER OF MASS: {-0.057597, -0.205038, 0.401431} ANGS
DIPOLE MOMENT: {-4.015644, -1.245765, -1.109555} (|D| = 4.348384) DEBYE

Running Mulliken population analysis...


  Restricted hh-TDA Parameters
--------------------------------------------
Number of occupied orbitals:            64
Number of virtual orbitals:            232
Number of molecular orbitals:          296
Number of basis functions:             314
Multiplicity of target state:      singlet

 Generating 2nd functional diffs
Reference energy:             -778.7696065643
Number of electrons:           127.9999536173
XC energy:                     -65.1631576192

      Davidson Diagonalization Parameters
-----------------------------------------------
Number of roots to find:                    4
Number of guess vectors:                   15
Maximum subspace size:                    300
Number of vectors to save:                  4
Collapse vectors per root:                  2
Number of CSFs:                          2080
Maximum Davidson iterations:              500
Residual convergence:                 1.0e-06
Orthogonality tolerance:              1.0e-12
Use incremental sigma vectors:             No

Davidson memory usage:  12.89 MB

Guess Vectors:
  64 &  64 : closed :    -0.494715
  64 &  63 :  open  :    -0.475523
  63 &  63 : closed :    -0.456332
  64 &  62 :  open  :    -0.394604
  63 &  62 :  open  :    -0.375413
  64 &  61 :  open  :    -0.362477
  63 &  61 :  open  :    -0.343286
  64 &  60 :  open  :    -0.306910
  62 &  62 : closed :    -0.294494
  63 &  60 :  open  :    -0.287719
  64 &  58 :  open  :    -0.280682
  64 &  56 :  open  :    -0.268037
  62 &  61 :  open  :    -0.262367
  63 &  58 :  open  :    -0.261491
  64 &  57 :  open  :    -0.252590

  Root           Eigenvalue       Energy Change        Residual
-------------------------------------------------------------------
Iteration:    0   Subspace Size:   15
Root: 1:        -0.40977810        -0.40977810         0.03593637  
Root: 2:        -0.37965852        -0.37965852         0.03489158  
Root: 3:        -0.30964528        -0.30964528         0.07786792  
Root: 4:        -0.28722781        -0.28722781         0.05104417  

Iteration:    1   Subspace Size:   19
Root: 1:        -0.41193470        -0.00215660         0.00456839  
Root: 2:        -0.38228614        -0.00262761         0.00609262  
Root: 3:        -0.32436739        -0.01472211         0.02288921  
Root: 4:        -0.29263620        -0.00540839         0.01315045  

Iteration:    2   Subspace Size:   23
Root: 1:        -0.41197438        -0.00003968         0.00082580  
Root: 2:        -0.38236021        -0.00007407         0.00107323  
Root: 3:        -0.32533456        -0.00096717         0.00502662  
Root: 4:        -0.29303082        -0.00039462         0.00388907  

Iteration:    3   Subspace Size:   27
Root: 1:        -0.41197557        -0.00000119         0.00012276  
Root: 2:        -0.38236240        -0.00000219         0.00016681  
Root: 3:        -0.32538260        -0.00004804         0.00138550  
Root: 4:        -0.29306527        -0.00003446         0.00111846  

Iteration:    4   Subspace Size:   31
Root: 1:        -0.41197559        -0.00000002         0.00002134  
Root: 2:        -0.38236244        -0.00000005         0.00003252  
Root: 3:        -0.32538627        -0.00000367         0.00029158  
Root: 4:        -0.29306779        -0.00000252         0.00025042  

Iteration:    5   Subspace Size:   35
Root: 1:        -0.41197559        -0.00000000         0.00000299  
Root: 2:        -0.38236244        -0.00000000         0.00000554  
Root: 3:        -0.32538640        -0.00000013         0.00005462  
Root: 4:        -0.29306792        -0.00000013         0.00005585  

Iteration:    6   Subspace Size:   39
Root: 1:        -0.41197559        -0.00000000         0.00000038  Converged
Root: 2:        -0.38236244        -0.00000000         0.00000087  Converged
Root: 3:        -0.32538640        -0.00000000         0.00000928  
Root: 4:        -0.29306793        -0.00000001         0.00001335  

Iteration:    7   Subspace Size:   41
Root: 1:        -0.41197559        -0.00000000         0.00000036  Converged
Root: 2:        -0.38236244        -0.00000000         0.00000083  Converged
Root: 3:        -0.32538640        -0.00000000         0.00000201  
Root: 4:        -0.29306793        -0.00000000         0.00000286  

Iteration:    8   Subspace Size:   43
Root: 1:        -0.41197559        -0.00000000         0.00000034  Converged
Root: 2:        -0.38236244        -0.00000000         0.00000082  Converged
Root: 3:        -0.32538640        -0.00000000         0.00000029  Converged
Root: 4:        -0.29306793        -0.00000000         0.00000078  Converged

Davidson converged in 8 iterations
43 sigma vectors were formed

      Davidson Diagonalization Parameters
-----------------------------------------------
Number of roots to find:                    4
Number of guess vectors:                   15
Maximum subspace size:                    300
Number of vectors to save:                  4
Collapse vectors per root:                  2
Number of CSFs:                          2016
Maximum Davidson iterations:              500
Residual convergence:                 1.0e-06
Orthogonality tolerance:              1.0e-12
Use incremental sigma vectors:             No

Davidson memory usage:  12.58 MB

Guess Vectors:
  64 &  63 :  open  :    -0.475523
  64 &  62 :  open  :    -0.394604
  63 &  62 :  open  :    -0.375413
  64 &  61 :  open  :    -0.362477
  63 &  61 :  open  :    -0.343286
  64 &  60 :  open  :    -0.306910
  63 &  60 :  open  :    -0.287719
  64 &  58 :  open  :    -0.280682
  64 &  56 :  open  :    -0.268037
  62 &  61 :  open  :    -0.262367
  63 &  58 :  open  :    -0.261491
  64 &  57 :  open  :    -0.252590
  63 &  56 :  open  :    -0.248846
  64 &  59 :  open  :    -0.248486
  63 &  57 :  open  :    -0.233399

  Root           Eigenvalue       Energy Change        Residual
-------------------------------------------------------------------
Iteration:    0   Subspace Size:   15
Root: 1:        -0.38630360        -0.38630360         0.02962278  
Root: 2:        -0.32605306        -0.32605306         0.02379450  
Root: 3:        -0.28832701        -0.28832701         0.02487048  
Root: 4:        -0.26008981        -0.26008981         0.03533872  

Iteration:    1   Subspace Size:   19
Root: 1:        -0.38836030        -0.00205670         0.00464900  
Root: 2:        -0.32788719        -0.00183414         0.00421178  
Root: 3:        -0.29013889        -0.00181187         0.00633976  
Root: 4:        -0.26343239        -0.00334257         0.01048188  

Iteration:    2   Subspace Size:   23
Root: 1:        -0.38840461        -0.00004431         0.00064745  
Root: 2:        -0.32793525        -0.00004805         0.00074825  
Root: 3:        -0.29023508        -0.00009620         0.00151427  
Root: 4:        -0.26374433        -0.00031194         0.00316892  

Iteration:    3   Subspace Size:   27
Root: 1:        -0.38840542        -0.00000081         0.00008993  
Root: 2:        -0.32793670        -0.00000145         0.00013494  
Root: 3:        -0.29024111        -0.00000603         0.00034828  
Root: 4:        -0.26377096        -0.00002663         0.00071668  

Iteration:    4   Subspace Size:   31
Root: 1:        -0.38840543        -0.00000001         0.00001343  
Root: 2:        -0.32793675        -0.00000005         0.00002714  
Root: 3:        -0.29024139        -0.00000028         0.00007254  
Root: 4:        -0.26377230        -0.00000135         0.00016242  

Iteration:    5   Subspace Size:   35
Root: 1:        -0.38840543        -0.00000000         0.00000148  
Root: 2:        -0.32793675        -0.00000000         0.00000450  
Root: 3:        -0.29024140        -0.00000001         0.00001530  
Root: 4:        -0.26377236        -0.00000006         0.00003602  

Iteration:    6   Subspace Size:   39
Root: 1:        -0.38840543        -0.00000000         0.00000019  Converged
Root: 2:        -0.32793675        -0.00000000         0.00000063  Converged
Root: 3:        -0.29024141        -0.00000000         0.00000271  
Root: 4:        -0.26377236        -0.00000000         0.00000891  

Iteration:    7   Subspace Size:   41
Root: 1:        -0.38840543        -0.00000000         0.00000018  Converged
Root: 2:        -0.32793675        -0.00000000         0.00000058  Converged
Root: 3:        -0.29024141        -0.00000000         0.00000039  Converged
Root: 4:        -0.26377236        -0.00000000         0.00000218  

Iteration:    8   Subspace Size:   42
Root: 1:        -0.38840543        -0.00000000         0.00000018  Converged
Root: 2:        -0.32793675        -0.00000000         0.00000057  Converged
Root: 3:        -0.29024141        -0.00000000         0.00000039  Converged
Root: 4:        -0.26377236        -0.00000000         0.00000041  Converged

 in gcp call
 n=          31
 coors(1) =   -9.30340058211682       -1.20513453362353     
  7.867389788413925E-002
 coors(2) =   -7.72370028059716       -2.72430963390910     
   1.47071455860742     
 elements:            7           6
 gcp_e =   0.000000000000000E+000
 echo:  F
 pbc:  F
 method =pbeh3c              
Davidson converged in 8 iterations
42 sigma vectors were formed

Building Xtilde...

Building Z-vector RHS...

 Generating 2nd functional diffs
Solving CPSCF equations
Using DIIS solver

 Iter         Residual      
------  --------------------
    1      3.331166151247
    2      5.801699379506
    3      0.411901728374
    4      0.043335149690
    5      0.013089249784
    6      0.006797911271
    7      0.003201352835
    8      0.000921538876
    9      0.000553478363
   10      0.000216259064
   11      0.000074435798
   12      0.000036586058
   13      0.000011270689
   14      0.000005084848
   15      0.000001945267
   16      0.000001003934
   17      0.000000568946

CPSCF converged

Building X...

Computing grad Generating 2nd functional diffs
 Generating 2nd functional diffs
  Root   Mult.   Total Energy (a.u.)   Ex. Energy (a.u.)     Ex. Energy (eV)     Ex. Energy (nm)        Osc. (a.u.)  
-------------------------------------------------------------------------------------------------------------------
     1  singlet       -779.18158216
     2  triplet       -779.15801200          0.02357016          0.64137649       1933.09582402          0.00000000
     3  singlet       -779.15196901          0.02961315          0.80581461       1538.61966650          0.01445842
     4  triplet       -779.09754331          0.08403884          2.28681292        542.17036912          0.00000000
     5  singlet       -779.09499296          0.08658919          2.35621138        526.20160370          0.02232827
     6  singlet       -779.06267449          0.11890766          3.23564163        383.18279615          0.85140887
     7  triplet       -779.05984797          0.12173419          3.31255519        374.28575115          0.00000000
     8  triplet       -779.03337893          0.14820323          4.03281439        307.43845043          0.00000000

Singlet  1: Largest CI coefficients:
  64  &  64 : closed :   0.985204

Triplet  2: Largest CI coefficients:
  63  &  64 :  open  :  -0.701189
  64  &  63 :  open  :   0.701189

Singlet  3: Largest CI coefficients:
  63  &  64 :  open  :   0.687220
  64  &  63 :  open  :   0.687220
  64  &  64 : closed :  -0.110015

Triplet  4: Largest CI coefficients:
  62  &  64 :  open  :   0.699989
  64  &  62 :  open  :  -0.699989

Singlet  5: Largest CI coefficients:
  63  &  63 : closed :  -0.953672
  61  &  61 : closed :   0.179623

Singlet  6: Largest CI coefficients:
  62  &  64 :  open  :   0.572147
  64  &  62 :  open  :   0.572147
  62  &  63 :  open  :   0.281584
  63  &  62 :  open  :   0.281584
  61  &  64 :  open  :   0.243511
  64  &  61 :  open  :   0.243511
  63  &  63 : closed :  -0.117216

Triplet  7: Largest CI coefficients:
  62  &  63 :  open  :  -0.493521
  63  &  62 :  open  :   0.493521
  61  &  64 :  open  :   0.475930
  64  &  61 :  open  :  -0.475930

Triplet  8: Largest CI coefficients:
  61  &  64 :  open  :  -0.486526
  64  &  61 :  open  :   0.486526
  62  &  63 :  open  :  -0.474816
  63  &  62 :  open  :   0.474816
  60  &  63 :  open  :  -0.135482
  63  &  60 :  open  :   0.135482

Singlet state dipole moments:

  Root       Dx         Dy         Dz         |D|  (Debye)
------------------------------------------------------------
     1    -6.9531     0.3282    -1.2228     7.0674
     2    -8.1936     0.5171    -0.5862     8.2308
     3    -4.8769     1.2326    -0.1736     5.0333
     4    -7.7449     0.8780    -1.0373     7.8632

Triplet state dipole moments:

  Root       Dx         Dy         Dz         |D|  (Debye)
------------------------------------------------------------
     1    -7.8388     0.5879    -0.6780     7.8900
     2   -10.4159     1.0076    -1.1799    10.5308
     3    -6.8114     0.3505    -0.3521     6.8295
     4    -7.0019     0.5756    -0.5861     7.0499

Transition dipole moments between singlet states:

    Transition       Tx         Ty         Tz         |T| (a.u.)
------------------------------------------------------------------
     1 ->    2     0.8499     0.0947     0.0329     0.8558
     1 ->    3    -0.6184    -0.0652    -0.0122     0.6219
     1 ->    4     3.2551     0.3226     0.2010     3.2773
     2 ->    3    -1.5663    -0.2602    -0.0013     1.5878
     2 ->    4    -0.4532     0.4648    -0.1874     0.6757
     3 ->    4     0.3889     0.0511     0.0909     0.4027

Transition dipole moments between triplet states:

    Transition       Tx         Ty         Tz         |T| (a.u.)
------------------------------------------------------------------
     1 ->    2     0.6227    -0.0231     0.1366     0.6379
     1 ->    3    -1.0201    -0.9655     0.1185     1.4096
     1 ->    4    -3.2861     0.5088    -0.4068     3.3501
     2 ->    3    -0.4819    -0.3211     0.0214     0.5795
     2 ->    4    -0.9702     0.1937    -0.0683     0.9917
     3 ->    4    -0.7863     0.2894    -0.0555     0.8397

Magnetic transition dipole moments and rotational strengths:

 Transition      Lx         Ly         Lz       R(len)     R(vel) (a.u.)
------------------------------------------------------------------------
 1 ->    2     0.0135    -0.2025     0.0309     0.0067     0.0018
 1 ->    3    -0.0546    -0.0269    -0.0543    -0.0362     0.0060
 1 ->    4     0.2351     0.3320     0.5851    -0.9899     0.2897

Electric transition quadrupole moments (Cartesian):

 Transition      Qxy        Qxz        Qyz        Qxx        Qyy        Qzz       norm (a.u.)
----------------------------------------------------------------------------------------------
 1 ->    2    -0.8057    -0.2604    -0.2854    -6.5873    -0.0640    -0.1196     6.6491
 1 ->    3     0.0766     0.1025     0.0131     1.7214    -0.0096    -0.0481     1.7269
 1 ->    4    -0.4822    -0.7565    -0.0364   -14.8858     0.1668    -0.1251    14.9143


|FINAL Target State Energy: -779.181582155482 a.u.
 Energy calculation finished, energy: -7.791519690E+02

Converting Cartesians to HDLC
 Wolfe conditions fulfilled, increasing trust radius
Testing convergence  in cycle    3
    Energy  8.8019E-03 Target: 5.0000E-04 converged?   no
  Max step  1.1457E-01 Target: 4.0000E-03 converged?   no
  RMS step  2.1442E-02 Target: 2.6667E-03 converged?   no
  Max grad  2.4661E-02 Target: 1.0000E-03 converged?   no
  RMS grad  4.9477E-03 Target: 6.6667E-04 converged?   no
 Predicted step length 1.5234E-01
 Trust radius          4.0000E-01

Converting HDLC to Cartesians
 in gcp call
 n=          31
 coors(1) =   -9.24923449209447       -1.21406898309671     
  0.137456799276263     
 coors(2) =   -7.54851542925286       -2.82121780826243     
   1.28704245043522     
 elements:            7           6
 gcp_e =    1.00000000000000     
 echo:  F
 pbc:  F
 method =pbeh3c              
RMSD coordinate change for step 3 is  1.579e-01
DFTD Energy:    -0.0207048 hartree
gCP Energy:     0.0521351 hartree
| Total AOs: 314    Total MOs: 296
Setting up the DFT grid...
| time to set the grid = 0.08 s
DFT grid points: 356523 (11500 points/atom)

                      *** Start SCF Iterations ***

 Iter     DIIS Error       Energy change      Electrons        XC Energy           Energy        Time(s)
----------------------------------------------------------------------------------------------------------
Initial temperature is 0.250000
| Skip purify step
|    1     0.0833759713    -771.6920074684   125.9197186056   -63.8205025190    -771.6920074684     2.03  
|    2     0.0060846523      -0.0386893581   125.9999829886   -63.8694615017    -771.7306968264     1.89  
|    3     0.0048320565      -0.0009718782   125.9999824276   -63.8349484115    -771.7316687047     1.83  
|    4     0.0008739270      -0.0007559509   125.9999824536   -63.8512686169    -771.7324246555     1.81  
|    5     0.0004605370      -0.0000703548   125.9999823984   -63.8527685195    -771.7324950103     1.72  
|    6     0.0001864439      -0.0000157820   125.9999823753   -63.8511626714    -771.7325107923     1.71  
|    7     0.0001003574      -0.0000026102   125.9999823716   -63.8510186348    -771.7325134026     1.65  
|    8     0.0000379816      -0.0000009295   125.9999823683   -63.8510847819    -771.7325143321     1.63  
----------------------------------------------------------------------------------------------------------
FINAL ENERGY: -771.7325143321 a.u.
Fractional Occupation Entropy: 0.0000000000
Mermin Free Energy:            -771.7325143321
DISPERSION CONTRIBUTION TO ENERGY: -0.0207048195 a.u.
GCP BSSE CORRECTION: 0.0521351303 a.u.
HOMO-LUMO GAP: 1.194 eV
CENTER OF MASS: {-0.058410, -0.197082, 0.377981} ANGS
DIPOLE MOMENT: {-3.376107, -1.495031, -0.507600} (|D| = 3.727046) DEBYE

Running Mulliken population analysis...


  Restricted hh-TDA Parameters
--------------------------------------------
Number of occupied orbitals:            64
Number of virtual orbitals:            232
Number of molecular orbitals:          296
Number of basis functions:             314
Multiplicity of target state:      singlet

 Generating 2nd functional diffs
Reference energy:             -778.7593951823
Number of electrons:           127.9999820911
XC energy:                     -65.1651801623

      Davidson Diagonalization Parameters
-----------------------------------------------
Number of roots to find:                    4
Number of guess vectors:                   15
Maximum subspace size:                    300
Number of vectors to save:                  4
Collapse vectors per root:                  2
Number of CSFs:                          2080
Maximum Davidson iterations:              500
Residual convergence:                 1.0e-06
Orthogonality tolerance:              1.0e-12
Use incremental sigma vectors:             No

Davidson memory usage:  12.89 MB

Guess Vectors:
  64 &  64 : closed :    -0.495316
  64 &  63 :  open  :    -0.487811
  63 &  63 : closed :    -0.480307
  64 &  62 :  open  :    -0.397698
  63 &  62 :  open  :    -0.390194
  64 &  61 :  open  :    -0.359982
  63 &  61 :  open  :    -0.352477
  64 &  60 :  open  :    -0.310292
  63 &  60 :  open  :    -0.302788
  62 &  62 : closed :    -0.300080
  64 &  58 :  open  :    -0.279612
  63 &  58 :  open  :    -0.272108
  64 &  56 :  open  :    -0.268627
  62 &  61 :  open  :    -0.262364
  63 &  56 :  open  :    -0.261123

  Root           Eigenvalue       Energy Change        Residual
-------------------------------------------------------------------
Iteration:    0   Subspace Size:   15
Root: 1:        -0.40960400        -0.40960400         0.03548950  
Root: 2:        -0.39264533        -0.39264533         0.03462172  
Root: 3:        -0.32022907        -0.32022907         0.08693983  
Root: 4:        -0.29062114        -0.29062114         0.04275074  

Iteration:    1   Subspace Size:   19
Root: 1:        -0.41171859        -0.00211459         0.00453022  
Root: 2:        -0.39525240        -0.00260706         0.00610005  
Root: 3:        -0.33708606        -0.01685700         0.02181429  
Root: 4:        -0.29468348        -0.00406234         0.01282229  

Iteration:    2   Subspace Size:   23
Root: 1:        -0.41175723        -0.00003864         0.00089731  
Root: 2:        -0.39532814        -0.00007574         0.00102730  
Root: 3:        -0.33795243        -0.00086636         0.00413917  
Root: 4:        -0.29504477        -0.00036129         0.00284810  

Iteration:    3   Subspace Size:   27
Root: 1:        -0.41175867        -0.00000144         0.00013243  
Root: 2:        -0.39533010        -0.00000197         0.00015132  
Root: 3:        -0.33798044        -0.00002802         0.00068550  
Root: 4:        -0.29506233        -0.00001756         0.00075846  

Iteration:    4   Subspace Size:   31
Root: 1:        -0.41175869        -0.00000003         0.00002080  
Root: 2:        -0.39533014        -0.00000004         0.00002937  
Root: 3:        -0.33798115        -0.00000070         0.00014764  
Root: 4:        -0.29506350        -0.00000117         0.00027950  

Iteration:    5   Subspace Size:   35
Root: 1:        -0.41175869        -0.00000000         0.00000291  
Root: 2:        -0.39533014        -0.00000000         0.00000526  
Root: 3:        -0.33798118        -0.00000004         0.00003217  
Root: 4:        -0.29506368        -0.00000018         0.00008612  

Iteration:    6   Subspace Size:   39
Root: 1:        -0.41175869        -0.00000000         0.00000038  Converged
Root: 2:        -0.39533014        -0.00000000         0.00000079  Converged
Root: 3:        -0.33798118        -0.00000000         0.00000514  
Root: 4:        -0.29506370        -0.00000002         0.00002041  

Iteration:    7   Subspace Size:   41
Root: 1:        -0.41175869        -0.00000000         0.00000038  Converged
Root: 2:        -0.39533014        -0.00000000         0.00000074  Converged
Root: 3:        -0.33798118        -0.00000000         0.00000084  Converged
Root: 4:        -0.29506370        -0.00000000         0.00000630  

Iteration:    8   Subspace Size:   42
Root: 1:        -0.41175869        -0.00000000         0.00000037  Converged
Root: 2:        -0.39533014        -0.00000000         0.00000073  Converged
Root: 3:        -0.33798118        -0.00000000         0.00000084  Converged
Root: 4:        -0.29506370        -0.00000000         0.00000203  

Iteration:    9   Subspace Size:   43
Root: 1:        -0.41175869        -0.00000000         0.00000037  Converged
Root: 2:        -0.39533014        -0.00000000         0.00000072  Converged
Root: 3:        -0.33798118        -0.00000000         0.00000082  Converged
Root: 4:        -0.29506370        -0.00000000         0.00000053  Converged

Davidson converged in 9 iterations
43 sigma vectors were formed

      Davidson Diagonalization Parameters
-----------------------------------------------
Number of roots to find:                    4
Number of guess vectors:                   15
Maximum subspace size:                    300
Number of vectors to save:                  4
Collapse vectors per root:                  2
Number of CSFs:                          2016
Maximum Davidson iterations:              500
Residual convergence:                 1.0e-06
Orthogonality tolerance:              1.0e-12
Use incremental sigma vectors:             No

Davidson memory usage:  12.58 MB

Guess Vectors:
  64 &  63 :  open  :    -0.487811
  64 &  62 :  open  :    -0.397698
  63 &  62 :  open  :    -0.390194
  64 &  61 :  open  :    -0.359982
  63 &  61 :  open  :    -0.352477
  64 &  60 :  open  :    -0.310292
  63 &  60 :  open  :    -0.302788
  64 &  58 :  open  :    -0.279612
  63 &  58 :  open  :    -0.272108
  64 &  56 :  open  :    -0.268627
  62 &  61 :  open  :    -0.262364
  63 &  56 :  open  :    -0.261123
  64 &  57 :  open  :    -0.255974
  63 &  57 :  open  :    -0.248470
  64 &  59 :  open  :    -0.247969

  Root           Eigenvalue       Energy Change        Residual
-------------------------------------------------------------------
Iteration:    0   Subspace Size:   15
Root: 1:        -0.39612132        -0.39612132         0.02989816  
Root: 2:        -0.33102694        -0.33102694         0.02390114  
Root: 3:        -0.29521642        -0.29521642         0.02841293  
Root: 4:        -0.26749149        -0.26749149         0.03080390  

Iteration:    1   Subspace Size:   19
Root: 1:        -0.39817963        -0.00205831         0.00483109  
Root: 2:        -0.33290225        -0.00187531         0.00427926  
Root: 3:        -0.29760164        -0.00238522         0.00671518  
Root: 4:        -0.26987892        -0.00238742         0.00918981  

Iteration:    2   Subspace Size:   23
Root: 1:        -0.39822764        -0.00004801         0.00068705  
Root: 2:        -0.33295287        -0.00005062         0.00077164  
Root: 3:        -0.29770722        -0.00010557         0.00146547  
Root: 4:        -0.27012554        -0.00024663         0.00257574  

Iteration:    3   Subspace Size:   27
Root: 1:        -0.39822854        -0.00000090         0.00009533  
Root: 2:        -0.33295449        -0.00000162         0.00013781  
Root: 3:        -0.29771257        -0.00000535         0.00032695  
Root: 4:        -0.27014170        -0.00001616         0.00074645  

Iteration:    4   Subspace Size:   31
Root: 1:        -0.39822855        -0.00000001         0.00001352  
Root: 2:        -0.33295454        -0.00000005         0.00002589  
Root: 3:        -0.29771280        -0.00000023         0.00006353  
Root: 4:        -0.27014309        -0.00000139         0.00020671  

Iteration:    5   Subspace Size:   35
Root: 1:        -0.39822855        -0.00000000         0.00000148  
Root: 2:        -0.33295454        -0.00000000         0.00000410  
Root: 3:        -0.29771281        -0.00000001         0.00001321  
Root: 4:        -0.27014320        -0.00000011         0.00005869  

Iteration:    6   Subspace Size:   39
Root: 1:        -0.39822855        -0.00000000         0.00000019  Converged
Root: 2:        -0.33295454        -0.00000000         0.00000059  Converged
Root: 3:        -0.29771281        -0.00000000         0.00000239  
Root: 4:        -0.27014321        -0.00000001         0.00001532  

Iteration:    7   Subspace Size:   41
Root: 1:        -0.39822855        -0.00000000         0.00000018  Converged
Root: 2:        -0.33295454        -0.00000000         0.00000057  Converged
Root: 3:        -0.29771281        -0.00000000         0.00000035  Converged
Root: 4:        -0.27014321        -0.00000000         0.00000304  

Iteration:    8   Subspace Size:   42
Root: 1:        -0.39822855         0.00000000         0.00000018  Converged
Root: 2:        -0.33295454        -0.00000000         0.00000057  Converged
Root: 3:        -0.29771281        -0.00000000         0.00000035  Converged
Root: 4:        -0.27014321        -0.00000000         0.00000050  Converged

 in gcp call
 n=          31
 coors(1) =   -9.24923449209447       -1.21406898309671     
  0.137456799276263     
 coors(2) =   -7.54851542925286       -2.82121780826243     
   1.28704245043522     
 elements:            7           6
 gcp_e =   0.000000000000000E+000
 echo:  F
 pbc:  F
 method =pbeh3c              
Davidson converged in 8 iterations
42 sigma vectors were formed

Building Xtilde...

Building Z-vector RHS...

 Generating 2nd functional diffs
Solving CPSCF equations
Using DIIS solver

 Iter         Residual      
------  --------------------
    1      3.428867689878
    2      5.834835720254
    3      0.434739396965
    4      0.042034052608
    5      0.012197511536
    6      0.005910795571
    7      0.002679905068
    8      0.000806255250
    9      0.000392228629
   10      0.000177424904
   11      0.000062369992
   12      0.000032892952
   13      0.000010321025
   14      0.000005930037
   15      0.000001967010
   16      0.000000959907

CPSCF converged

Building X...

Computing grad Generating 2nd functional diffs
 Generating 2nd functional diffs
  Root   Mult.   Total Energy (a.u.)   Ex. Energy (a.u.)     Ex. Energy (eV)     Ex. Energy (nm)        Osc. (a.u.)  
-------------------------------------------------------------------------------------------------------------------
     1  singlet       -779.17115388
     2  triplet       -779.15762373          0.01353014          0.36817385       3367.54554491          0.00000000
     3  singlet       -779.15472532          0.01642855          0.44704364       2773.42544947          0.00347731
     4  singlet       -779.09737637          0.07377751          2.00758789        617.57804675          0.00000482
     5  triplet       -779.09234972          0.07880415          2.14436980        578.18488628          0.00000000
     6  triplet       -779.05710799          0.11404589          3.10334600        399.51787796          0.00000000
     7  singlet       -779.05445888          0.11669500          3.17543187        390.44837350          0.19786141
     8  triplet       -779.02953839          0.14161549          3.85355280        321.74003323          0.00000000

Singlet  1: Largest CI coefficients:
  64  &  64 : closed :  -0.990246

Triplet  2: Largest CI coefficients:
  63  &  64 :  open  :  -0.700608
  64  &  63 :  open  :   0.700608

Singlet  3: Largest CI coefficients:
  63  &  64 :  open  :  -0.696597
  64  &  63 :  open  :  -0.696597

Singlet  4: Largest CI coefficients:
  63  &  63 : closed :  -0.967175
  61  &  61 : closed :   0.177538

Triplet  5: Largest CI coefficients:
  62  &  64 :  open  :   0.699601
  64  &  62 :  open  :  -0.699601

Triplet  6: Largest CI coefficients:
  62  &  63 :  open  :   0.593638
  63  &  62 :  open  :  -0.593638
  61  &  64 :  open  :  -0.349229
  64  &  61 :  open  :   0.349229

Singlet  7: Largest CI coefficients:
  62  &  63 :  open  :   0.532546
  63  &  62 :  open  :   0.532546
  61  &  64 :  open  :   0.336639
  64  &  61 :  open  :   0.336639
  62  &  64 :  open  :   0.264893
  64  &  62 :  open  :   0.264893

Triplet  8: Largest CI coefficients:
  61  &  64 :  open  :   0.542322
  64  &  61 :  open  :  -0.542322
  62  &  63 :  open  :   0.342119
  63  &  62 :  open  :  -0.342119
  61  &  63 :  open  :  -0.246573
  63  &  61 :  open  :   0.246573
  60  &  63 :  open  :   0.109527
  63  &  60 :  open  :  -0.109527

Singlet state dipole moments:

  Root       Dx         Dy         Dz         |D|  (Debye)
------------------------------------------------------------
     1    -8.2454     0.2135    -1.0786     8.3184
     2    -7.4891     0.2171    -0.5514     7.5125
     3    -2.9312     1.1476    -0.2308     3.1563
     4    -6.2127     0.6404    -0.6698     6.2814

Triplet state dipole moments:

  Root       Dx         Dy         Dz         |D|  (Debye)
------------------------------------------------------------
     1    -7.3519     0.2615    -0.5931     7.3804
     2   -10.6839     0.8683    -1.1906    10.7850
     3    -6.6091     0.7489    -0.4915     6.6695
     4    -6.7592     0.2824    -0.3873     6.7762

Transition dipole moments between singlet states:

    Transition       Tx         Ty         Tz         |T| (a.u.)
------------------------------------------------------------------
     1 ->    2     0.5597     0.0358    -0.0543     0.5635
     1 ->    3    -0.0005    -0.0073    -0.0067     0.0099
     1 ->    4    -1.5903    -0.0879    -0.0804     1.5948
     2 ->    3     1.0211     0.1363    -0.0440     1.0311
     2 ->    4    -1.4366    -0.8133     0.1307     1.6561
     3 ->    4     0.2770    -0.0045     0.0662     0.2849

Transition dipole moments between triplet states:

    Transition       Tx         Ty         Tz         |T| (a.u.)
------------------------------------------------------------------
     1 ->    2     0.1510    -0.0688     0.0894     0.1885
     1 ->    3     1.8484     0.8531    -0.0883     2.0377
     1 ->    4     3.0254    -0.5963     0.4865     3.1218
     2 ->    3     0.3044     0.1630    -0.0463     0.3484
     2 ->    4     0.6298    -0.1776     0.0511     0.6563
     3 ->    4    -0.4625     0.2295    -0.0751     0.5217

Magnetic transition dipole moments and rotational strengths:

 Transition      Lx         Ly         Lz       R(len)     R(vel) (a.u.)
------------------------------------------------------------------------
 1 ->    2    -0.0042    -0.1866     0.0629     0.0125     0.0007
 1 ->    3     0.0207     0.0158    -0.0110     0.0001     0.0001
 1 ->    4    -0.1995    -0.2928    -0.1907    -0.3584     0.1007

Electric transition quadrupole moments (Cartesian):

 Transition      Qxy        Qxz        Qyz        Qxx        Qyy        Qzz       norm (a.u.)
----------------------------------------------------------------------------------------------
 1 ->    2    -0.0621    -0.0113    -0.1588    -0.7300     0.0694     0.1910     0.7768
 1 ->    3     0.0865     0.0299     0.0099     0.6650    -0.0096     0.0503     0.6733
 1 ->    4     0.1467     0.2520     0.1415     7.3184     0.1737    -0.0945     7.3283


|FINAL Target State Energy: -779.171153876515 a.u.
 Energy calculation finished, energy: -7.791547253E+02

Converting Cartesians to HDLC
 Wolfe conditions fulfilled, increasing trust radius
Testing convergence  in cycle    4
    Energy  2.7563E-03 Target: 5.0000E-04 converged?   no
  Max step  9.5122E-02 Target: 4.0000E-03 converged?   no
  RMS step  1.6333E-02 Target: 2.6667E-03 converged?   no
  Max grad  1.9842E-02 Target: 1.0000E-03 converged?   no
  RMS grad  5.5864E-03 Target: 6.6667E-04 converged?   no
 Predicted step length 7.8380E-02
 Trust radius          5.0000E-01

Converting HDLC to Cartesians
 in gcp call
 n=          31
 coors(1) =   -9.25138709940410       -1.22705400394396     
  0.160389875821505     
 coors(2) =   -7.51198335813610       -2.85852097332389     
   1.21372056904393     
 elements:            7           6
 gcp_e =    1.00000000000000     
 echo:  F
 pbc:  F
 method =pbeh3c              
RMSD coordinate change for step 4 is  6.088e-02
DFTD Energy:    -0.0206978 hartree
gCP Energy:     0.0521412 hartree
| Total AOs: 314    Total MOs: 296
Setting up the DFT grid...
| time to set the grid = 0.08 s
DFT grid points: 356529 (11500 points/atom)

                      *** Start SCF Iterations ***

 Iter     DIIS Error       Energy change      Electrons        XC Energy           Energy        Time(s)
----------------------------------------------------------------------------------------------------------
Initial temperature is 0.250000
| Skip purify step
|    1     0.0295906224    -771.7023502954   125.9524845200   -63.8288590034    -771.7023502954     2.10  
|    2     0.0036070057      -0.0199710799   126.0000220749   -63.8603272129    -771.7223213753     1.91  
|    3     0.0069354758      +0.0008147573   126.0000225037   -63.8297564993    -771.7215066181     1.88  
|    4     0.0008299106      -0.0017879354   126.0000221125   -63.8432142400    -771.7232945535     1.83  
|    5     0.0006535275      -0.0000177212   126.0000221108   -63.8463491991    -771.7233122747     1.76  
|    6     0.0001969586      -0.0000078114   126.0000220929   -63.8459203046    -771.7233200861     1.72  
|    7     0.0000503968      -0.0000012168   126.0000220901   -63.8456334306    -771.7233213029     1.70  
|    8     0.0000225258      -0.0000001918   126.0000220906   -63.8456122427    -771.7233214947     1.67  
----------------------------------------------------------------------------------------------------------
FINAL ENERGY: -771.7233214947 a.u.
Fractional Occupation Entropy: 0.0000000000
Mermin Free Energy:            -771.7233214947
DISPERSION CONTRIBUTION TO ENERGY: -0.0206977962 a.u.
GCP BSSE CORRECTION: 0.0521411879 a.u.
HOMO-LUMO GAP: 0.898 eV
CENTER OF MASS: {-0.059473, -0.192721, 0.368905} ANGS
DIPOLE MOMENT: {-3.059095, -1.606011, -0.277769} (|D| = 3.466193) DEBYE

Running Mulliken population analysis...


  Restricted hh-TDA Parameters
--------------------------------------------
Number of occupied orbitals:            64
Number of virtual orbitals:            232
Number of molecular orbitals:          296
Number of basis functions:             314
Multiplicity of target state:      singlet

 Generating 2nd functional diffs
Reference energy:             -778.7489281839
Number of electrons:           128.0000224415
XC energy:                     -65.1595922662

      Davidson Diagonalization Parameters
-----------------------------------------------
Number of roots to find:                    4
Number of guess vectors:                   15
Maximum subspace size:                    300
Number of vectors to save:                  4
Collapse vectors per root:                  2
Number of CSFs:                          2080
Maximum Davidson iterations:              500
Residual convergence:                 1.0e-06
Orthogonality tolerance:              1.0e-12
Use incremental sigma vectors:             No

Davidson memory usage:  12.89 MB

Guess Vectors:
  63 &  63 : closed :    -0.505724
  64 &  63 :  open  :    -0.499910
  64 &  64 : closed :    -0.494096
  63 &  62 :  open  :    -0.403759
  64 &  62 :  open  :    -0.397946
  63 &  61 :  open  :    -0.364910
  64 &  61 :  open  :    -0.359096
  63 &  60 :  open  :    -0.319102
  64 &  60 :  open  :    -0.313288
  62 &  62 : closed :    -0.301795
  63 &  56 :  open  :    -0.276940
  63 &  59 :  open  :    -0.271539
  64 &  56 :  open  :    -0.271126
  64 &  59 :  open  :    -0.265725
  63 &  58 :  open  :    -0.263570

  Root           Eigenvalue       Energy Change        Residual
-------------------------------------------------------------------
Iteration:    0   Subspace Size:   15
Root: 1:        -0.40959347        -0.40959347         0.03640359  
Root: 2:        -0.40278292        -0.40278292         0.03912563  
Root: 3:        -0.34013632        -0.34013632         0.08938851  
Root: 4:        -0.29786431        -0.29786431         0.04346716  

Iteration:    1   Subspace Size:   19
Root: 1:        -0.41203445        -0.00244098         0.00630603  
Root: 2:        -0.40616649        -0.00338356         0.00704044  
Root: 3:        -0.35641354        -0.01627722         0.02144697  
Root: 4:        -0.30289078        -0.00502647         0.01670295  

Iteration:    2   Subspace Size:   23
Root: 1:        -0.41211402        -0.00007957         0.00113282  
Root: 2:        -0.40626300        -0.00009651         0.00120633  
Root: 3:        -0.35722444        -0.00081090         0.00386317  
Root: 4:        -0.30355042        -0.00065964         0.00394545  

Iteration:    3   Subspace Size:   27
Root: 1:        -0.41211634        -0.00000232         0.00015544  
Root: 2:        -0.40626578        -0.00000278         0.00018378  
Root: 3:        -0.35724812        -0.00002368         0.00058038  
Root: 4:        -0.30358860        -0.00003818         0.00103946  

Iteration:    4   Subspace Size:   31
Root: 1:        -0.41211638        -0.00000004         0.00002420  
Root: 2:        -0.40626583        -0.00000005         0.00003847  
Root: 3:        -0.35724857        -0.00000046         0.00011453  
Root: 4:        -0.30359101        -0.00000241         0.00025468  

Iteration:    5   Subspace Size:   35
Root: 1:        -0.41211638        -0.00000000         0.00000373  
Root: 2:        -0.40626583        -0.00000000         0.00000659  
Root: 3:        -0.35724859        -0.00000002         0.00002762  
Root: 4:        -0.30359116        -0.00000015         0.00006956  

Iteration:    6   Subspace Size:   39
Root: 1:        -0.41211638        -0.00000000         0.00000057  Converged
Root: 2:        -0.40626583        -0.00000000         0.00000107  
Root: 3:        -0.35724859        -0.00000000         0.00000491  
Root: 4:        -0.30359117        -0.00000001         0.00001781  

Iteration:    7   Subspace Size:   42
Root: 1:        -0.41211638        -0.00000000         0.00000050  Converged
Root: 2:        -0.40626583        -0.00000000         0.00000017  Converged
Root: 3:        -0.35724859        -0.00000000         0.00000100  Converged
Root: 4:        -0.30359117        -0.00000000         0.00000342  

Iteration:    8   Subspace Size:   43
Root: 1:        -0.41211638        -0.00000000         0.00000048  Converged
Root: 2:        -0.40626583        -0.00000000         0.00000017  Converged
Root: 3:        -0.35724859        -0.00000000         0.00000100  Converged
Root: 4:        -0.30359117        -0.00000000         0.00000076  Converged

Davidson converged in 8 iterations
43 sigma vectors were formed

      Davidson Diagonalization Parameters
-----------------------------------------------
Number of roots to find:                    4
Number of guess vectors:                   15
Maximum subspace size:                    300
Number of vectors to save:                  4
Collapse vectors per root:                  2
Number of CSFs:                          2016
Maximum Davidson iterations:              500
Residual convergence:                 1.0e-06
Orthogonality tolerance:              1.0e-12
Use incremental sigma vectors:             No

Davidson memory usage:  12.58 MB

Guess Vectors:
  64 &  63 :  open  :    -0.499910
  63 &  62 :  open  :    -0.403759
  64 &  62 :  open  :    -0.397946
  63 &  61 :  open  :    -0.364910
  64 &  61 :  open  :    -0.359096
  63 &  60 :  open  :    -0.319102
  64 &  60 :  open  :    -0.313288
  63 &  56 :  open  :    -0.276940
  63 &  59 :  open  :    -0.271539
  64 &  56 :  open  :    -0.271126
  64 &  59 :  open  :    -0.265725
  63 &  58 :  open  :    -0.263570
  63 &  57 :  open  :    -0.262947
  62 &  61 :  open  :    -0.262946
  64 &  58 :  open  :    -0.257757

  Root           Eigenvalue       Energy Change        Residual
-------------------------------------------------------------------
Iteration:    0   Subspace Size:   15
Root: 1:        -0.40802600        -0.40802600         0.02959226  
Root: 2:        -0.33183749        -0.33183749         0.02402212  
Root: 3:        -0.30376963        -0.30376963         0.03100027  
Root: 4:        -0.27392050        -0.27392050         0.02840957  

Iteration:    1   Subspace Size:   19
Root: 1:        -0.40999797        -0.00197197         0.00495598  
Root: 2:        -0.33373157        -0.00189407         0.00467256  
Root: 3:        -0.30653408        -0.00276445         0.00720154  
Root: 4:        -0.27560003        -0.00167952         0.01160350  

Iteration:    2   Subspace Size:   23
Root: 1:        -0.41004915        -0.00005118         0.00072091  
Root: 2:        -0.33379409        -0.00006252         0.00090561  
Root: 3:        -0.30665583        -0.00012175         0.00151408  
Root: 4:        -0.27593583        -0.00033580         0.00331978  

Iteration:    3   Subspace Size:   27
Root: 1:        -0.41005014        -0.00000099         0.00009665  
Root: 2:        -0.33379641        -0.00000232         0.00014544  
Root: 3:        -0.30666118        -0.00000536         0.00028313  
Root: 4:        -0.27596321        -0.00002738         0.00085478  

Iteration:    4   Subspace Size:   31
Root: 1:        -0.41005015        -0.00000001         0.00001297  
Root: 2:        -0.33379647        -0.00000006         0.00002800  
Root: 3:        -0.30666136        -0.00000017         0.00004676  
Root: 4:        -0.27596488        -0.00000167         0.00022360  

Iteration:    5   Subspace Size:   35
Root: 1:        -0.41005015        -0.00000000         0.00000133  
Root: 2:        -0.33379647        -0.00000000         0.00000600  
Root: 3:        -0.30666136        -0.00000000         0.00000777  
Root: 4:        -0.27596500        -0.00000012         0.00006953  

Iteration:    6   Subspace Size:   39
Root: 1:        -0.41005015        -0.00000000         0.00000016  Converged
Root: 2:        -0.33379647        -0.00000000         0.00000102  
Root: 3:        -0.30666136        -0.00000000         0.00000124  
Root: 4:        -0.27596501        -0.00000001         0.00002120  

Iteration:    7   Subspace Size:   42
Root: 1:        -0.41005015        -0.00000000         0.00000016  Converged
Root: 2:        -0.33379647        -0.00000000         0.00000015  Converged
Root: 3:        -0.30666136        -0.00000000         0.00000020  Converged
Root: 4:        -0.27596501        -0.00000000         0.00000479  

Iteration:    8   Subspace Size:   43
Root: 1:        -0.41005015         0.00000000         0.00000016  Converged
Root: 2:        -0.33379647        -0.00000000         0.00000012  Converged
Root: 3:        -0.30666136        -0.00000000         0.00000018  Converged
Root: 4:        -0.27596501        -0.00000000         0.00000083  Converged

 in gcp call
 n=          31
 coors(1) =   -9.25138709940410       -1.22705400394396     
  0.160389875821505     
 coors(2) =   -7.51198335813610       -2.85852097332389     
   1.21372056904393     
 elements:            7           6
 gcp_e =   0.000000000000000E+000
 echo:  F
 pbc:  F
 method =pbeh3c              
Davidson converged in 8 iterations
43 sigma vectors were formed

Building Xtilde...

Building Z-vector RHS...

 Generating 2nd functional diffs
Solving CPSCF equations
Using DIIS solver

 Iter         Residual      
------  --------------------
    1      3.026280254394
    2      5.168894087241
    3      0.386523711016
    4      0.042068897255
    5      0.009867327143
    6      0.004856856408
    7      0.002323519195
    8      0.000766897447
    9      0.000324531594
   10      0.000166260040
   11      0.000068101274
   12      0.000032899110
   13      0.000013467001
   14      0.000008002797
   15      0.000002732367
   16      0.000001089838
   17      0.000000384563

CPSCF converged

Building X...

Computing grad Generating 2nd functional diffs
 Generating 2nd functional diffs
  Root   Mult.   Total Energy (a.u.)   Ex. Energy (a.u.)     Ex. Energy (eV)     Ex. Energy (nm)        Osc. (a.u.)  
-------------------------------------------------------------------------------------------------------------------
     1  singlet       -779.16104456
     2  triplet       -779.15897834          0.00206623          0.05622484      22051.50358417          0.00000000
     3  singlet       -779.15519402          0.00585054          0.15920138       7787.88623510          0.00011334
     4  singlet       -779.10617678          0.05486778          1.49302808        830.42122739          0.00581459
     5  triplet       -779.08272465          0.07831991          2.13119278        581.75976284          0.00000000
     6  triplet       -779.05558954          0.10545502          2.86957654        432.06451922          0.00000000
     7  singlet       -779.05251936          0.10852521          2.95312062        419.84136970          0.11955610
     8  triplet       -779.02489320          0.13615136          3.70486650        334.65232988          0.00000000

Singlet  1: Largest CI coefficients:
  64  &  64 : closed :   0.888898
  63  &  64 :  open  :  -0.305617
  64  &  63 :  open  :  -0.305617

Triplet  2: Largest CI coefficients:
  63  &  64 :  open  :   0.701026
  64  &  63 :  open  :  -0.701026

Singlet  3: Largest CI coefficients:
  63  &  64 :  open  :   0.628556
  64  &  63 :  open  :   0.628556
  64  &  64 : closed :   0.433695

Singlet  4: Largest CI coefficients:
  63  &  63 : closed :   0.974017
  61  &  61 : closed :  -0.161258

Triplet  5: Largest CI coefficients:
  62  &  64 :  open  :   0.698497
  64  &  62 :  open  :  -0.698497

Triplet  6: Largest CI coefficients:
  62  &  63 :  open  :   0.644655
  63  &  62 :  open  :  -0.644655
  61  &  64 :  open  :  -0.249763
  64  &  61 :  open  :   0.249763

Singlet  7: Largest CI coefficients:
  62  &  63 :  open  :   0.631145
  63  &  62 :  open  :   0.631145
  61  &  64 :  open  :   0.269531
  64  &  61 :  open  :   0.269531

Triplet  8: Largest CI coefficients:
  61  &  64 :  open  :   0.491306
  64  &  61 :  open  :  -0.491306
  61  &  63 :  open  :  -0.447427
  63  &  61 :  open  :   0.447427
  62  &  63 :  open  :   0.206742
  63  &  62 :  open  :  -0.206742

Singlet state dipole moments:

  Root       Dx         Dy         Dz         |D|  (Debye)
------------------------------------------------------------
     1    -9.2516     0.0153    -0.7814     9.2845
     2    -6.8716     0.0887    -0.7511     6.9131
     3    -2.5716     1.1021    -0.2765     2.8114
     4    -6.5124     0.8762    -0.5575     6.5947

Triplet state dipole moments:

  Root       Dx         Dy         Dz         |D|  (Debye)
------------------------------------------------------------
     1    -7.4099     0.0824    -0.5609     7.4315
     2   -10.5467     0.7444    -1.1447    10.6348
     3    -6.4271     0.9493    -0.5860     6.5232
     4    -5.2403     0.3633    -0.1834     5.2560

Transition dipole moments between singlet states:

    Transition       Tx         Ty         Tz         |T| (a.u.)
------------------------------------------------------------------
     1 ->    2     0.1319     0.0167    -0.1067     0.1705
     1 ->    3    -0.3962    -0.0419     0.0142     0.3987
     1 ->    4    -1.2170    -0.4136    -0.0195     1.2855
     2 ->    3     0.6228     0.0527    -0.0479     0.6269
     2 ->    4     1.8898     0.6330    -0.0585     1.9938
     3 ->    4    -0.0831     0.0251    -0.0539     0.1022

Transition dipole moments between triplet states:

    Transition       Tx         Ty         Tz         |T| (a.u.)
------------------------------------------------------------------
     1 ->    2     0.1312     0.0893    -0.0675     0.1725
     1 ->    3    -2.3725    -0.7200     0.0185     2.4794
     1 ->    4    -2.2991     0.5189    -0.4346     2.3967
     2 ->    3     0.1951     0.0819    -0.0499     0.2174
     2 ->    4     0.4108    -0.1230     0.0395     0.4307
     3 ->    4    -0.3311     0.1328    -0.0500     0.3603

Magnetic transition dipole moments and rotational strengths:

 Transition      Lx         Ly         Lz       R(len)     R(vel) (a.u.)
------------------------------------------------------------------------
 1 ->    2    -0.0170    -0.1768     0.0644     0.0121     0.0005
 1 ->    3    -0.0062     0.0429    -0.0446    -0.0000     0.0001
 1 ->    4     0.1780     0.0312    -0.3728     0.2222    -0.0518

Electric transition quadrupole moments (Cartesian):

 Transition      Qxy        Qxz        Qyz        Qxx        Qyy        Qzz       norm (a.u.)
----------------------------------------------------------------------------------------------
 1 ->    2     1.0451     0.2638     0.1540     8.0415     0.4571     0.5993     8.1498
 1 ->    3     0.0730     0.0602     0.0558     1.1437     0.0114    -0.0751     1.1515
 1 ->    4     0.3980     0.5325    -0.0740     6.5845    -0.4373     0.1827     6.6354


|FINAL Target State Energy: -779.161044561160 a.u.
 Energy calculation finished, energy: -7.791551940E+02

Converting Cartesians to HDLC
Testing convergence  in cycle    5
    Energy  4.6870E-04 Target: 5.0000E-04 converged?  yes
  Max step  3.1479E-02 Target: 4.0000E-03 converged?   no
  RMS step  8.4032E-03 Target: 2.6667E-03 converged?   no
  Max grad  8.1469E-02 Target: 1.0000E-03 converged?   no
  RMS grad  1.5857E-02 Target: 6.6667E-04 converged?   no
 Predicted step length 1.0406E-01
 Trust radius          5.0000E-01

Converting HDLC to Cartesians
 in gcp call
 n=          31
 coors(1) =   -9.38715982819935       -1.19550012433226     
  0.118026691018681     
 coors(2) =   -7.73065796831310       -2.81615015203939     
   1.28845967488496     
 elements:            7           6
 gcp_e =    1.00000000000000     
 echo:  F
 pbc:  F
 method =pbeh3c              
RMSD coordinate change for step 5 is  1.246e-01
DFTD Energy:    -0.0206059 hartree
gCP Energy:     0.0515351 hartree
| Total AOs: 314    Total MOs: 296
Setting up the DFT grid...
| time to set the grid = 0.08 s
DFT grid points: 356692 (11506 points/atom)

                      *** Start SCF Iterations ***

 Iter     DIIS Error       Energy change      Electrons        XC Energy           Energy        Time(s)
----------------------------------------------------------------------------------------------------------
Initial temperature is 0.250000
| Skip purify step
|    1     0.0319606588    -771.7075327774   125.9999668725   -63.8300602594    -771.7075327774     2.04  
|    2     0.0029556408      -0.0277406882   125.9999629274   -63.8223892093    -771.7352734656     1.88  
|    3     0.0025204213      -0.0002356024   125.9999631426   -63.8278384143    -771.7355090680     1.83  
|    4     0.0010306018      -0.0003266887   125.9999631571   -63.8244508132    -771.7358357567     1.81  
|    5     0.0003937249      -0.0000304183   125.9999631765   -63.8251851704    -771.7358661750     1.76  
|    6     0.0000847436      -0.0000086419   125.9999631932   -63.8250820510    -771.7358748168     1.70  
|    7     0.0000704323      -0.0000004637   125.9999631933   -63.8250342729    -771.7358752805     1.67  
|    8     0.0000214846      -0.0000001259   125.9999631970   -63.8250656818    -771.7358754064     1.62  
----------------------------------------------------------------------------------------------------------
FINAL ENERGY: -771.7358754064 a.u.
Fractional Occupation Entropy: 0.0000000000
Mermin Free Energy:            -771.7358754064
DISPERSION CONTRIBUTION TO ENERGY: -0.0206059245 a.u.
GCP BSSE CORRECTION: 0.0515350842 a.u.
HOMO-LUMO GAP: 1.112 eV
CENTER OF MASS: {-0.055452, -0.206522, 0.383817} ANGS
DIPOLE MOMENT: {-3.458921, -1.230197, -0.683794} (|D| = 3.734313) DEBYE

Running Mulliken population analysis...


  Restricted hh-TDA Parameters
--------------------------------------------
Number of occupied orbitals:            64
Number of virtual orbitals:            232
Number of molecular orbitals:          296
Number of basis functions:             314
Multiplicity of target state:      singlet

 Generating 2nd functional diffs
Reference energy:             -778.7650867413
Number of electrons:           127.9999626127
XC energy:                     -65.1386134681

      Davidson Diagonalization Parameters
-----------------------------------------------
Number of roots to find:                    4
Number of guess vectors:                   15
Maximum subspace size:                    300
Number of vectors to save:                  4
Collapse vectors per root:                  2
Number of CSFs:                          2080
Maximum Davidson iterations:              500
Residual convergence:                 1.0e-06
Orthogonality tolerance:              1.0e-12
Use incremental sigma vectors:             No

Davidson memory usage:  12.89 MB

Guess Vectors:
  64 &  64 : closed :    -0.486914
  64 &  63 :  open  :    -0.481665
  63 &  63 : closed :    -0.476415
  64 &  62 :  open  :    -0.392396
  63 &  62 :  open  :    -0.387146
  64 &  61 :  open  :    -0.362031
  63 &  61 :  open  :    -0.356782
  64 &  60 :  open  :    -0.307210
  63 &  60 :  open  :    -0.301961
  62 &  62 : closed :    -0.297878
  64 &  58 :  open  :    -0.270406
  62 &  61 :  open  :    -0.267513
  64 &  56 :  open  :    -0.267494
  63 &  58 :  open  :    -0.265157
  63 &  56 :  open  :    -0.262245

  Root           Eigenvalue       Energy Change        Residual
-------------------------------------------------------------------
Iteration:    0   Subspace Size:   15
Root: 1:        -0.40271891        -0.40271891         0.03542675  
Root: 2:        -0.38789182        -0.38789182         0.03360812  
Root: 3:        -0.31797086        -0.31797086         0.08632750  
Root: 4:        -0.28924912        -0.28924912         0.04132825  

Iteration:    1   Subspace Size:   19
Root: 1:        -0.40485948        -0.00214057         0.00482242  
Root: 2:        -0.39036260        -0.00247078         0.00603048  
Root: 3:        -0.33460924        -0.01663838         0.02477138  
Root: 4:        -0.29295205        -0.00370292         0.01435168  

Iteration:    2   Subspace Size:   23
Root: 1:        -0.40490439        -0.00004491         0.00096565  
Root: 2:        -0.39043493        -0.00007233         0.00100777  
Root: 3:        -0.33575072        -0.00114148         0.00468602  
Root: 4:        -0.29339903        -0.00044699         0.00285522  

Iteration:    3   Subspace Size:   27
Root: 1:        -0.40490605        -0.00000166         0.00014038  
Root: 2:        -0.39043679        -0.00000186         0.00015875  
Root: 3:        -0.33578707        -0.00003635         0.00085510  
Root: 4:        -0.29341620        -0.00001716         0.00068214  

Iteration:    4   Subspace Size:   31
Root: 1:        -0.40490608        -0.00000003         0.00002314  
Root: 2:        -0.39043683        -0.00000004         0.00003306  
Root: 3:        -0.33578825        -0.00000118         0.00022142  
Root: 4:        -0.29341720        -0.00000100         0.00017187  

Iteration:    5   Subspace Size:   35
Root: 1:        -0.40490608        -0.00000000         0.00000335  
Root: 2:        -0.39043684        -0.00000000         0.00000506  
Root: 3:        -0.33578833        -0.00000007         0.00004055  
Root: 4:        -0.29341725        -0.00000006         0.00005604  

Iteration:    6   Subspace Size:   39
Root: 1:        -0.40490608        -0.00000000         0.00000043  Converged
Root: 2:        -0.39043684        -0.00000000         0.00000075  Converged
Root: 3:        -0.33578833        -0.00000000         0.00000642  
Root: 4:        -0.29341726        -0.00000001         0.00001698  

Iteration:    7   Subspace Size:   41
Root: 1:        -0.40490608        -0.00000000         0.00000043  Converged
Root: 2:        -0.39043684        -0.00000000         0.00000058  Converged
Root: 3:        -0.33578833        -0.00000000         0.00000121  
Root: 4:        -0.29341726        -0.00000000         0.00000435  

Iteration:    8   Subspace Size:   43
Root: 1:        -0.40490608        -0.00000000         0.00000041  Converged
Root: 2:        -0.39043684        -0.00000000         0.00000057  Converged
Root: 3:        -0.33578833        -0.00000000         0.00000019  Converged
Root: 4:        -0.29341726        -0.00000000         0.00000098  Converged

Davidson converged in 8 iterations
43 sigma vectors were formed

      Davidson Diagonalization Parameters
-----------------------------------------------
Number of roots to find:                    4
Number of guess vectors:                   15
Maximum subspace size:                    300
Number of vectors to save:                  4
Collapse vectors per root:                  2
Number of CSFs:                          2016
Maximum Davidson iterations:              500
Residual convergence:                 1.0e-06
Orthogonality tolerance:              1.0e-12
Use incremental sigma vectors:             No

Davidson memory usage:  12.58 MB

Guess Vectors:
  64 &  63 :  open  :    -0.481665
  64 &  62 :  open  :    -0.392396
  63 &  62 :  open  :    -0.387146
  64 &  61 :  open  :    -0.362031
  63 &  61 :  open  :    -0.356782
  64 &  60 :  open  :    -0.307210
  63 &  60 :  open  :    -0.301961
  64 &  58 :  open  :    -0.270406
  62 &  61 :  open  :    -0.267513
  64 &  56 :  open  :    -0.267494
  63 &  58 :  open  :    -0.265157
  63 &  56 :  open  :    -0.262245
  64 &  57 :  open  :    -0.250277
  63 &  57 :  open  :    -0.245028
  64 &  59 :  open  :    -0.242775

  Root           Eigenvalue       Energy Change        Residual
-------------------------------------------------------------------
Iteration:    0   Subspace Size:   15
Root: 1:        -0.39155235        -0.39155235         0.02913140  
Root: 2:        -0.32627361        -0.32627361         0.02381236  
Root: 3:        -0.29320224        -0.29320224         0.02737634  
Root: 4:        -0.26545548        -0.26545548         0.03210621  

Iteration:    1   Subspace Size:   19
Root: 1:        -0.39351874        -0.00196639         0.00488040  
Root: 2:        -0.32817707        -0.00190346         0.00460879  
Root: 3:        -0.29539673        -0.00219449         0.00729136  
Root: 4:        -0.26815087        -0.00269540         0.00971735  

Iteration:    2   Subspace Size:   23
Root: 1:        -0.39356797        -0.00004924         0.00069468  
Root: 2:        -0.32823582        -0.00005875         0.00082544  
Root: 3:        -0.29552375        -0.00012703         0.00156349  
Root: 4:        -0.26841194        -0.00026106         0.00320032  

Iteration:    3   Subspace Size:   27
Root: 1:        -0.39356891        -0.00000094         0.00009316  
Root: 2:        -0.32823779        -0.00000196         0.00013602  
Root: 3:        -0.29552966        -0.00000590         0.00031084  
Root: 4:        -0.26843562        -0.00002368         0.00095786  

Iteration:    4   Subspace Size:   31
Root: 1:        -0.39356892        -0.00000001         0.00001233  
Root: 2:        -0.32823784        -0.00000005         0.00002387  
Root: 3:        -0.29552987        -0.00000021         0.00005721  
Root: 4:        -0.26843779        -0.00000218         0.00028911  

Iteration:    5   Subspace Size:   35
Root: 1:        -0.39356892        -0.00000000         0.00000140  
Root: 2:        -0.32823784        -0.00000000         0.00000338  
Root: 3:        -0.29552988        -0.00000001         0.00001096  
Root: 4:        -0.26843799        -0.00000020         0.00008991  

Iteration:    6   Subspace Size:   39
Root: 1:        -0.39356892        -0.00000000         0.00000017  Converged
Root: 2:        -0.32823784        -0.00000000         0.00000047  Converged
Root: 3:        -0.29552988        -0.00000000         0.00000196  
Root: 4:        -0.26843801        -0.00000002         0.00002045  

Iteration:    7   Subspace Size:   41
Root: 1:        -0.39356892        -0.00000000         0.00000016  Converged
Root: 2:        -0.32823784        -0.00000000         0.00000046  Converged
Root: 3:        -0.29552988        -0.00000000         0.00000030  Converged
Root: 4:        -0.26843801        -0.00000000         0.00000552  

Iteration:    8   Subspace Size:   42
Root: 1:        -0.39356892        -0.00000000         0.00000016  Converged
Root: 2:        -0.32823784        -0.00000000         0.00000045  Converged
Root: 3:        -0.29552988        -0.00000000         0.00000029  Converged
Root: 4:        -0.26843801        -0.00000000         0.00000115  

Iteration:    9   Subspace Size:   43
Root: 1:        -0.39356892         0.00000000         0.00000016  Converged
Root: 2:        -0.32823784        -0.00000000         0.00000045  Converged
Root: 3:        -0.29552988        -0.00000000         0.00000029  Converged
Root: 4:        -0.26843801        -0.00000000         0.00000020  Converged

 in gcp call
 n=          31
 coors(1) =   -9.38715982819935       -1.19550012433226     
  0.118026691018681     
 coors(2) =   -7.73065796831310       -2.81615015203939     
   1.28845967488496     
 elements:            7           6
 gcp_e =   0.000000000000000E+000
 echo:  F
 pbc:  F
 method =pbeh3c              
Davidson converged in 9 iterations
43 sigma vectors were formed

Building Xtilde...

Building Z-vector RHS...

 Generating 2nd functional diffs
Solving CPSCF equations
Using DIIS solver

 Iter         Residual      
------  --------------------
    1      3.447045163038
    2      5.959859889072
    3      0.435087036950
    4      0.043886592019
    5      0.011940731642
    6      0.005793791219
    7      0.002705640801
    8      0.000885849730
    9      0.000438425890
   10      0.000210747732
   11      0.000076710269
   12      0.000040309784
   13      0.000012315735
   14      0.000007465409
   15      0.000002311521
   16      0.000001102752
   17      0.000000415119

CPSCF converged

Building X...

Computing grad Generating 2nd functional diffs
 Generating 2nd functional diffs
  Root   Mult.   Total Energy (a.u.)   Ex. Energy (a.u.)     Ex. Energy (eV)     Ex. Energy (nm)        Osc. (a.u.)  
-------------------------------------------------------------------------------------------------------------------
     1  singlet       -779.16999282
     2  triplet       -779.15865566          0.01133716          0.30849974       4018.94084383          0.00000000
     3  singlet       -779.15552358          0.01446925          0.39372819       3148.98003306          0.00347334
     4  singlet       -779.10087507          0.06911775          1.88078948        659.21370696          0.00082812
     5  triplet       -779.09332458          0.07666824          2.08624872        594.29261592          0.00000000
     6  triplet       -779.06061662          0.10937621          2.97627753        416.57479627          0.00000000
     7  singlet       -779.05850400          0.11148882          3.03376471        408.68106998          0.18334118
     8  triplet       -779.03352475          0.13646807          3.71348454        333.87568813          0.00000000

Singlet  1: Largest CI coefficients:
  64  &  64 : closed :   0.987317

Triplet  2: Largest CI coefficients:
  63  &  64 :  open  :   0.700856
  64  &  63 :  open  :  -0.700856

Singlet  3: Largest CI coefficients:
  63  &  64 :  open  :  -0.694713
  64  &  63 :  open  :  -0.694713

Singlet  4: Largest CI coefficients:
  63  &  63 : closed :   0.963742
  61  &  61 : closed :  -0.187951

Triplet  5: Largest CI coefficients:
  62  &  64 :  open  :  -0.699600
  64  &  62 :  open  :   0.699600

Triplet  6: Largest CI coefficients:
  62  &  63 :  open  :   0.558906
  63  &  62 :  open  :  -0.558906
  61  &  64 :  open  :   0.404013
  64  &  61 :  open  :  -0.404013

Singlet  7: Largest CI coefficients:
  62  &  63 :  open  :  -0.500992
  63  &  62 :  open  :  -0.500992
  61  &  64 :  open  :   0.394219
  64  &  61 :  open  :   0.394219
  62  &  64 :  open  :   0.252438
  64  &  62 :  open  :   0.252438

Triplet  8: Largest CI coefficients:
  61  &  64 :  open  :  -0.504506
  64  &  61 :  open  :   0.504506
  62  &  63 :  open  :   0.395003
  63  &  62 :  open  :  -0.395003
  61  &  63 :  open  :  -0.247898
  63  &  61 :  open  :   0.247898
  60  &  63 :  open  :   0.120209
  63  &  60 :  open  :  -0.120209

Singlet state dipole moments:

  Root       Dx         Dy         Dz         |D|  (Debye)
------------------------------------------------------------
     1    -8.1022     0.1397    -1.1413     8.1834
     2    -8.0973     0.2877    -0.6181     8.1259
     3    -3.2642     1.1700    -0.2417     3.4759
     4    -6.0312     0.4626    -0.5996     6.0786

Triplet state dipole moments:

  Root       Dx         Dy         Dz         |D|  (Debye)
------------------------------------------------------------
     1    -7.7443     0.3362    -0.6763     7.7811
     2   -10.5746     0.7610    -1.1807    10.6675
     3    -6.5489     0.5797    -0.4607     6.5907
     4    -7.5032     0.5655    -0.5586     7.5452

Transition dipole moments between singlet states:

    Transition       Tx         Ty         Tz         |T| (a.u.)
------------------------------------------------------------------
     1 ->    2     0.5986     0.0354    -0.0229     0.6001
     1 ->    3     0.1336     0.0071    -0.0078     0.1341
     1 ->    4     1.5636     0.1362     0.0579     1.5706
     2 ->    3     1.0770     0.1353    -0.0296     1.0859
     2 ->    4     1.0552     0.8250    -0.1643     1.3495
     3 ->    4    -0.3196    -0.0151    -0.0578     0.3252

Transition dipole moments between triplet states:

    Transition       Tx         Ty         Tz         |T| (a.u.)
------------------------------------------------------------------
     1 ->    2    -0.2221     0.0556    -0.0911     0.2464
     1 ->    3    -1.6171    -0.8656     0.1159     1.8378
     1 ->    4    -3.1664     0.5677    -0.4978     3.2551
     2 ->    3     0.3085     0.1728    -0.0420     0.3561
     2 ->    4     0.6555    -0.1572     0.0530     0.6762
     3 ->    4    -0.3896     0.2975    -0.0812     0.4969

Magnetic transition dipole moments and rotational strengths:

 Transition      Lx         Ly         Lz       R(len)     R(vel) (a.u.)
------------------------------------------------------------------------
 1 ->    2    -0.0011    -0.1766     0.0439     0.0079     0.0010
 1 ->    3     0.0307     0.0120     0.0022    -0.0042     0.0006
 1 ->    4     0.2675     0.3350     0.1813    -0.4744     0.1249

Electric transition quadrupole moments (Cartesian):

 Transition      Qxy        Qxz        Qyz        Qxx        Qyy        Qzz       norm (a.u.)
----------------------------------------------------------------------------------------------
 1 ->    2    -0.3366    -0.0937    -0.2127    -3.1439    -0.0552     0.0397     3.1711
 1 ->    3     0.0581     0.0133    -0.0014     0.3131    -0.0151     0.0677     0.3262
 1 ->    4    -0.1467    -0.2777    -0.1800    -7.7335    -0.1543     0.1092     7.7443


|FINAL Target State Energy: -779.169992823746 a.u.
 Energy calculation finished, energy: -7.791555236E+02

Converting Cartesians to HDLC
 Wolfe conditions fulfilled, increasing trust radius
Testing convergence  in cycle    6
    Energy  3.2956E-04 Target: 5.0000E-04 converged?  yes
  Max step  5.3555E-02 Target: 4.0000E-03 converged?   no
  RMS step  1.1156E-02 Target: 2.6667E-03 converged?   no
  Max grad  2.2746E-02 Target: 1.0000E-03 converged?   no
  RMS grad  5.1920E-03 Target: 6.6667E-04 converged?   no
 Predicted step length 6.7167E-02
 Trust radius          5.0000E-01

Converting HDLC to Cartesians
 in gcp call
 n=          31
 coors(1) =   -9.34500227522515       -1.19758865255454     
  0.134601687449711     
 coors(2) =   -7.65692788040591       -2.83526746717917     
   1.24487084593382     
 elements:            7           6
 gcp_e =    1.00000000000000     
 echo:  F
 pbc:  F
 method =pbeh3c              
RMSD coordinate change for step 6 is  4.648e-02
DFTD Energy:    -0.0206368 hartree
gCP Energy:     0.0516817 hartree
| Total AOs: 314    Total MOs: 296
Setting up the DFT grid...
| time to set the grid = 0.08 s
DFT grid points: 356618 (11503 points/atom)

                      *** Start SCF Iterations ***

 Iter     DIIS Error       Energy change      Electrons        XC Energy           Energy        Time(s)
----------------------------------------------------------------------------------------------------------
Initial temperature is 0.250000
| Skip purify step
|    1     0.0197125837    -771.7455889872   126.0055954560   -63.8321215894    -771.7455889872     2.06  
|    2     0.0017567174      +0.0073512758   125.9999778907   -63.8291240130    -771.7382377115     1.85  
|    3     0.0024259111      +0.0000820682   125.9999778490   -63.8352140574    -771.7381556433     1.84  
|    4     0.0006471673      -0.0003154394   125.9999778202   -63.8315995791    -771.7384710827     1.79  
|    5     0.0004425138      -0.0000061368   125.9999777963   -63.8312094963    -771.7384772195     1.72  
|    6     0.0000837039      -0.0000042784   125.9999777974   -63.8315225840    -771.7384814978     1.69  
|    7     0.0000334399      -0.0000003563   125.9999777937   -63.8314673377    -771.7384818542     1.65  
----------------------------------------------------------------------------------------------------------
FINAL ENERGY: -771.7384818542 a.u.
Fractional Occupation Entropy: 0.0000000000
Mermin Free Energy:            -771.7384818542
DISPERSION CONTRIBUTION TO ENERGY: -0.0206367868 a.u.
GCP BSSE CORRECTION: 0.0516817018 a.u.
HOMO-LUMO GAP: 1.200 eV
CENTER OF MASS: {-0.055551, -0.203897, 0.377709} ANGS
DIPOLE MOMENT: {-3.375980, -1.309273, -0.528214} (|D| = 3.659295) DEBYE

Running Mulliken population analysis...


  Restricted hh-TDA Parameters
--------------------------------------------
Number of occupied orbitals:            64
Number of virtual orbitals:            232
Number of molecular orbitals:          296
Number of basis functions:             314
Multiplicity of target state:      singlet

 Generating 2nd functional diffs
Reference energy:             -778.7670997555
Number of electrons:           127.9999774418
XC energy:                     -65.1451497948

      Davidson Diagonalization Parameters
-----------------------------------------------
Number of roots to find:                    4
Number of guess vectors:                   15
Maximum subspace size:                    300
Number of vectors to save:                  4
Collapse vectors per root:                  2
Number of CSFs:                          2080
Maximum Davidson iterations:              500
Residual convergence:                 1.0e-06
Orthogonality tolerance:              1.0e-12
Use incremental sigma vectors:             No

Davidson memory usage:  12.89 MB

Guess Vectors:
  64 &  64 : closed :    -0.489511
  64 &  63 :  open  :    -0.481148
  63 &  63 : closed :    -0.472785
  64 &  62 :  open  :    -0.394367
  63 &  62 :  open  :    -0.386004
  64 &  61 :  open  :    -0.361344
  63 &  61 :  open  :    -0.352980
  64 &  60 :  open  :    -0.307645
  63 &  60 :  open  :    -0.299281
  62 &  62 : closed :    -0.299223
  64 &  58 :  open  :    -0.274181
  62 &  61 :  open  :    -0.266200
  63 &  58 :  open  :    -0.265817
  64 &  56 :  open  :    -0.265776
  63 &  56 :  open  :    -0.257412

  Root           Eigenvalue       Energy Change        Residual
-------------------------------------------------------------------
Iteration:    0   Subspace Size:   15
Root: 1:        -0.40459382        -0.40459382         0.03535103  
Root: 2:        -0.38699461        -0.38699461         0.03400263  
Root: 3:        -0.31320395        -0.31320395         0.08727512  
Root: 4:        -0.28864825        -0.28864825         0.04104572  

Iteration:    1   Subspace Size:   19
Root: 1:        -0.40670081        -0.00210699         0.00467716  
Root: 2:        -0.38954086        -0.00254626         0.00607848  
Root: 3:        -0.33063993        -0.01743598         0.02447272  
Root: 4:        -0.29224399        -0.00359574         0.01327652  

Iteration:    2   Subspace Size:   23
Root: 1:        -0.40674221        -0.00004140         0.00094403  
Root: 2:        -0.38961588        -0.00007502         0.00102514  
Root: 3:        -0.33175027        -0.00111034         0.00464177  
Root: 4:        -0.29262381        -0.00037982         0.00273658  

Iteration:    3   Subspace Size:   27
Root: 1:        -0.40674381        -0.00000160         0.00013499  
Root: 2:        -0.38961784        -0.00000196         0.00015368  
Root: 3:        -0.33178613        -0.00003586         0.00078664  
Root: 4:        -0.29263981        -0.00001601         0.00069047  

Iteration:    4   Subspace Size:   31
Root: 1:        -0.40674384        -0.00000003         0.00002174  
Root: 2:        -0.38961788        -0.00000004         0.00003186  
Root: 3:        -0.33178710        -0.00000097         0.00019746  
Root: 4:        -0.29264081        -0.00000099         0.00023957  

Iteration:    5   Subspace Size:   35
Root: 1:        -0.40674384        -0.00000000         0.00000305  
Root: 2:        -0.38961788        -0.00000000         0.00000554  
Root: 3:        -0.33178716        -0.00000006         0.00003988  
Root: 4:        -0.29264094        -0.00000014         0.00007429  

Iteration:    6   Subspace Size:   39
Root: 1:        -0.40674384        -0.00000000         0.00000039  Converged
Root: 2:        -0.38961788        -0.00000000         0.00000083  Converged
Root: 3:        -0.33178716        -0.00000000         0.00000623  
Root: 4:        -0.29264095        -0.00000001         0.00001496  

Iteration:    7   Subspace Size:   41
Root: 1:        -0.40674384        -0.00000000         0.00000039  Converged
Root: 2:        -0.38961788        -0.00000000         0.00000077  Converged
Root: 3:        -0.33178716        -0.00000000         0.00000115  
Root: 4:        -0.29264096        -0.00000000         0.00000346  

Iteration:    8   Subspace Size:   43
Root: 1:        -0.40674384        -0.00000000         0.00000038  Converged
Root: 2:        -0.38961788        -0.00000000         0.00000077  Converged
Root: 3:        -0.33178716        -0.00000000         0.00000019  Converged
Root: 4:        -0.29264096        -0.00000000         0.00000088  Converged

Davidson converged in 8 iterations
43 sigma vectors were formed

      Davidson Diagonalization Parameters
-----------------------------------------------
Number of roots to find:                    4
Number of guess vectors:                   15
Maximum subspace size:                    300
Number of vectors to save:                  4
Collapse vectors per root:                  2
Number of CSFs:                          2016
Maximum Davidson iterations:              500
Residual convergence:                 1.0e-06
Orthogonality tolerance:              1.0e-12
Use incremental sigma vectors:             No

Davidson memory usage:  12.58 MB

Guess Vectors:
  64 &  63 :  open  :    -0.481148
  64 &  62 :  open  :    -0.394367
  63 &  62 :  open  :    -0.386004
  64 &  61 :  open  :    -0.361344
  63 &  61 :  open  :    -0.352980
  64 &  60 :  open  :    -0.307645
  63 &  60 :  open  :    -0.299281
  64 &  58 :  open  :    -0.274181
  62 &  61 :  open  :    -0.266200
  63 &  58 :  open  :    -0.265817
  64 &  56 :  open  :    -0.265776
  63 &  56 :  open  :    -0.257412
  64 &  57 :  open  :    -0.252034
  63 &  57 :  open  :    -0.243671
  64 &  59 :  open  :    -0.243030

  Root           Eigenvalue       Energy Change        Residual
-------------------------------------------------------------------
Iteration:    0   Subspace Size:   15
Root: 1:        -0.39020952        -0.39020952         0.02942334  
Root: 2:        -0.32831319        -0.32831319         0.02386622  
Root: 3:        -0.29269925        -0.29269925         0.02717471  
Root: 4:        -0.26543227        -0.26543227         0.03207799  

Iteration:    1   Subspace Size:   19
Root: 1:        -0.39222329        -0.00201377         0.00482528  
Root: 2:        -0.33021204        -0.00189885         0.00446748  
Root: 3:        -0.29488361        -0.00218436         0.00703659  
Root: 4:        -0.26810387        -0.00267160         0.00925398  

Iteration:    2   Subspace Size:   23
Root: 1:        -0.39227150        -0.00004821         0.00069821  
Root: 2:        -0.33026723        -0.00005519         0.00080006  
Root: 3:        -0.29500081        -0.00011720         0.00155074  
Root: 4:        -0.26833943        -0.00023556         0.00280304  

Iteration:    3   Subspace Size:   27
Root: 1:        -0.39227244        -0.00000094         0.00009374  
Root: 2:        -0.33026903        -0.00000180         0.00013839  
Root: 3:        -0.29500676        -0.00000594         0.00033718  
Root: 4:        -0.26835824        -0.00001881         0.00084058  

Iteration:    4   Subspace Size:   31
Root: 1:        -0.39227245        -0.00000001         0.00001255  
Root: 2:        -0.33026908        -0.00000005         0.00002446  
Root: 3:        -0.29500700        -0.00000025         0.00006751  
Root: 4:        -0.26835997        -0.00000174         0.00022450  

Iteration:    5   Subspace Size:   35
Root: 1:        -0.39227245        -0.00000000         0.00000141  
Root: 2:        -0.33026908        -0.00000000         0.00000357  
Root: 3:        -0.29500701        -0.00000001         0.00001343  
Root: 4:        -0.26836010        -0.00000013         0.00006418  

Iteration:    6   Subspace Size:   39
Root: 1:        -0.39227245        -0.00000000         0.00000018  Converged
Root: 2:        -0.33026908        -0.00000000         0.00000053  Converged
Root: 3:        -0.29500701        -0.00000000         0.00000234  
Root: 4:        -0.26836011        -0.00000001         0.00001466  

Iteration:    7   Subspace Size:   41
Root: 1:        -0.39227245        -0.00000000         0.00000017  Converged
Root: 2:        -0.33026908        -0.00000000         0.00000051  Converged
Root: 3:        -0.29500701        -0.00000000         0.00000034  Converged
Root: 4:        -0.26836011        -0.00000000         0.00000311  

Iteration:    8   Subspace Size:   42
Root: 1:        -0.39227245         0.00000000         0.00000017  Converged
Root: 2:        -0.33026908        -0.00000000         0.00000051  Converged
Root: 3:        -0.29500701        -0.00000000         0.00000033  Converged
Root: 4:        -0.26836011        -0.00000000         0.00000056  Converged

 in gcp call
 n=          31
 coors(1) =   -9.34500227522515       -1.19758865255454     
  0.134601687449711     
 coors(2) =   -7.65692788040591       -2.83526746717917     
   1.24487084593382     
 elements:            7           6
 gcp_e =   0.000000000000000E+000
 echo:  F
 pbc:  F
 method =pbeh3c              
Davidson converged in 8 iterations
42 sigma vectors were formed

Building Xtilde...

Building Z-vector RHS...

 Generating 2nd functional diffs
Solving CPSCF equations
Using DIIS solver

 Iter         Residual      
------  --------------------
    1      3.438916028830
    2      5.877165139141
    3      0.446700480382
    4      0.042679162870
    5      0.011721072814
    6      0.005529627214
    7      0.002527807614
    8      0.000757068377
    9      0.000362848564
   10      0.000178183902
   11      0.000060706869
   12      0.000034979025
   13      0.000010949681
   14      0.000006615771
   15      0.000002090736
   16      0.000000987216

CPSCF converged

Building X...

Computing grad Generating 2nd functional diffs
 Generating 2nd functional diffs
  Root   Mult.   Total Energy (a.u.)   Ex. Energy (a.u.)     Ex. Energy (eV)     Ex. Energy (nm)        Osc. (a.u.)  
-------------------------------------------------------------------------------------------------------------------
     1  singlet       -779.17384360
     2  triplet       -779.15937221          0.01447139          0.39378654       3148.51338975          0.00000000
     3  singlet       -779.15671763          0.01712596          0.46602110       2660.48512784          0.00278845
     4  singlet       -779.09888692          0.07495668          2.03967476        607.86269939          0.00008287
     5  triplet       -779.09736884          0.07647476          2.08098379        595.79618776          0.00000000
     6  triplet       -779.06210677          0.11173683          3.04051331        407.77397806          0.00000000
     7  singlet       -779.05974071          0.11410289          3.10489703        399.31830075          0.07726321
     8  triplet       -779.03545987          0.13838373          3.76561230        329.25381290          0.00000000

Singlet  1: Largest CI coefficients:
  64  &  64 : closed :   0.989499

Triplet  2: Largest CI coefficients:
  63  &  64 :  open  :   0.700478
  64  &  63 :  open  :  -0.700478

Singlet  3: Largest CI coefficients:
  63  &  64 :  open  :   0.696954
  64  &  63 :  open  :   0.696954

Singlet  4: Largest CI coefficients:
  63  &  63 : closed :  -0.964234
  61  &  61 : closed :   0.194175

Triplet  5: Largest CI coefficients:
  62  &  64 :  open  :   0.699810
  64  &  62 :  open  :  -0.699810

Triplet  6: Largest CI coefficients:
  62  &  63 :  open  :   0.555851
  63  &  62 :  open  :  -0.555851
  61  &  64 :  open  :   0.407416
  64  &  61 :  open  :  -0.407416

Singlet  7: Largest CI coefficients:
  62  &  63 :  open  :  -0.520076
  63  &  62 :  open  :  -0.520076
  61  &  64 :  open  :   0.409800
  64  &  61 :  open  :   0.409800
  62  &  64 :  open  :   0.174128
  64  &  62 :  open  :   0.174128

Triplet  8: Largest CI coefficients:
  61  &  64 :  open  :  -0.505453
  64  &  61 :  open  :   0.505453
  62  &  63 :  open  :   0.397576
  63  &  62 :  open  :  -0.397576
  61  &  63 :  open  :  -0.243448
  63  &  61 :  open  :   0.243448
  60  &  63 :  open  :   0.113079
  63  &  60 :  open  :  -0.113079

Singlet state dipole moments:

  Root       Dx         Dy         Dz         |D|  (Debye)
------------------------------------------------------------
     1    -8.5243     0.1875    -1.0871     8.5954
     2    -7.6464     0.2660    -0.6438     7.6780
     3    -2.8304     1.1361    -0.2824     3.0630
     4    -5.9939     0.4121    -0.5594     6.0340

Triplet state dipole moments:

  Root       Dx         Dy         Dz         |D|  (Debye)
------------------------------------------------------------
     1    -7.5631     0.3081    -0.6725     7.5992
     2   -10.6827     0.7965    -1.1963    10.7790
     3    -6.3895     0.5581    -0.4763     6.4315
     4    -7.0951     0.4785    -0.4910     7.1281

Transition dipole moments between singlet states:

    Transition       Tx         Ty         Tz         |T| (a.u.)
------------------------------------------------------------------
     1 ->    2    -0.4902    -0.0209     0.0593     0.4942
     1 ->    3     0.0385     0.0118     0.0060     0.0407
     1 ->    4     1.0068    -0.0037     0.0452     1.0078
     2 ->    3     0.8775     0.1133    -0.0494     0.8861
     2 ->    4    -1.2919    -0.8916     0.1807     1.5801
     3 ->    4     0.2500    -0.0079     0.0527     0.2556

Transition dipole moments between triplet states:

    Transition       Tx         Ty         Tz         |T| (a.u.)
------------------------------------------------------------------
     1 ->    2     0.1102    -0.0751     0.0845     0.1578
     1 ->    3    -1.5611    -0.8929     0.1465     1.8044
     1 ->    4    -3.1971     0.5391    -0.5056     3.2814
     2 ->    3    -0.1886    -0.1574     0.0521     0.2511
     2 ->    4    -0.6173     0.1582    -0.0471     0.6390
     3 ->    4    -0.3892     0.2808    -0.0934     0.4889

Magnetic transition dipole moments and rotational strengths:

 Transition      Lx         Ly         Lz       R(len)     R(vel) (a.u.)
------------------------------------------------------------------------
 1 ->    2     0.0001     0.1774    -0.0620     0.0074     0.0008
 1 ->    3    -0.0220    -0.0190     0.0157     0.0010    -0.0000
 1 ->    4     0.2467     0.3006     0.0483    -0.2495     0.0677

Electric transition quadrupole moments (Cartesian):

 Transition      Qxy        Qxz        Qyz        Qxx        Qyy        Qzz       norm (a.u.)
----------------------------------------------------------------------------------------------
 1 ->    2    -0.0356    -0.0193     0.1297     0.0128    -0.0474    -0.2213     0.2643
 1 ->    3    -0.0839    -0.0394    -0.0099    -0.7312     0.0160    -0.0435     0.7385
 1 ->    4    -0.0044    -0.0721    -0.1761    -4.8010    -0.2709     0.1580     4.8150


|FINAL Target State Energy: -779.173843598455 a.u.
 Energy calculation finished, energy: -7.791567176E+02

Converting Cartesians to HDLC
 Wolfe conditions fulfilled, increasing trust radius
Testing convergence  in cycle    7
    Energy  1.1941E-03 Target: 5.0000E-04 converged?   no
  Max step  2.7700E-02 Target: 4.0000E-03 converged?   no
  RMS step  7.2010E-03 Target: 2.6667E-03 converged?   no
  Max grad  1.3631E-02 Target: 1.0000E-03 converged?   no
  RMS grad  2.6599E-03 Target: 6.6667E-04 converged?   no
 Predicted step length 2.1617E-02
 Trust radius          5.0000E-01

Converting HDLC to Cartesians
 in gcp call
 n=          31
 coors(1) =   -9.33608541449830       -1.20571454613142     
  0.140308284571041     
 coors(2) =   -7.63669182470973       -2.83949248963653     
   1.23553378947774     
 elements:            7           6
 gcp_e =    1.00000000000000     
 echo:  F
 pbc:  F
 method =pbeh3c              
RMSD coordinate change for step 7 is  1.632e-02
DFTD Energy:    -0.0206429 hartree
gCP Energy:     0.0517479 hartree
| Total AOs: 314    Total MOs: 296
Setting up the DFT grid...
| time to set the grid = 0.08 s
DFT grid points: 356631 (11504 points/atom)

                      *** Start SCF Iterations ***

 Iter     DIIS Error       Energy change      Electrons        XC Energy           Energy        Time(s)
----------------------------------------------------------------------------------------------------------
Initial temperature is 0.250000
| Skip purify step
|    1     0.0040271797    -771.7382672663   125.9940192695   -63.8313373205    -771.7382672663     2.08  
|    2     0.0006847912      +0.0021715923   125.9999879274   -63.8359596582    -771.7360956740     1.81  
|    3     0.0011404862      +0.0000306460   125.9999879228   -63.8320167079    -771.7360650280     1.81  
|    4     0.0001026400      -0.0000681229   125.9999879073   -63.8336800676    -771.7361331509     1.79  
|    5     0.0000626237      -0.0000006938   125.9999879067   -63.8340538769    -771.7361338446     1.69  
|    6     0.0000251928      -0.0000002806   125.9999879050   -63.8340261277    -771.7361341252     1.68  
----------------------------------------------------------------------------------------------------------
FINAL ENERGY: -771.7361341252 a.u.
Fractional Occupation Entropy: 0.0000000000
Mermin Free Energy:            -771.7361341252
DISPERSION CONTRIBUTION TO ENERGY: -0.0206428671 a.u.
GCP BSSE CORRECTION: 0.0517479056 a.u.
HOMO-LUMO GAP: 1.146 eV
CENTER OF MASS: {-0.055961, -0.201570, 0.375673} ANGS
DIPOLE MOMENT: {-3.336714, -1.352989, -0.482154} (|D| = 3.632728) DEBYE

Running Mulliken population analysis...


  Restricted hh-TDA Parameters
--------------------------------------------
Number of occupied orbitals:            64
Number of virtual orbitals:            232
Number of molecular orbitals:          296
Number of basis functions:             314
Multiplicity of target state:      singlet

 Generating 2nd functional diffs
Reference energy:             -778.7644648465
Number of electrons:           127.9999877126
XC energy:                     -65.1477622807

      Davidson Diagonalization Parameters
-----------------------------------------------
Number of roots to find:                    4
Number of guess vectors:                   15
Maximum subspace size:                    300
Number of vectors to save:                  4
Collapse vectors per root:                  2
Number of CSFs:                          2080
Maximum Davidson iterations:              500
Residual convergence:                 1.0e-06
Orthogonality tolerance:              1.0e-12
Use incremental sigma vectors:             No

Davidson memory usage:  12.89 MB

Guess Vectors:
  64 &  64 : closed :    -0.489794
  64 &  63 :  open  :    -0.484081
  63 &  63 : closed :    -0.478368
  64 &  62 :  open  :    -0.394686
  63 &  62 :  open  :    -0.388974
  64 &  61 :  open  :    -0.361274
  63 &  61 :  open  :    -0.355561
  64 &  60 :  open  :    -0.308354
  63 &  60 :  open  :    -0.302642
  62 &  62 : closed :    -0.299579
  64 &  58 :  open  :    -0.274218
  63 &  58 :  open  :    -0.268505
  64 &  56 :  open  :    -0.266560
  62 &  61 :  open  :    -0.266166
  63 &  56 :  open  :    -0.260847

  Root           Eigenvalue       Energy Change        Residual
-------------------------------------------------------------------
Iteration:    0   Subspace Size:   15
Root: 1:        -0.40504983        -0.40504983         0.03532814  
Root: 2:        -0.38999080        -0.38999080         0.03395855  
Root: 3:        -0.31756623        -0.31756623         0.08817033  
Root: 4:        -0.29024218        -0.29024218         0.04001229  

Iteration:    1   Subspace Size:   19
Root: 1:        -0.40715580        -0.00210598         0.00467703  
Root: 2:        -0.39251770        -0.00252690         0.00605915  
Root: 3:        -0.33494008        -0.01737385         0.02408110  
Root: 4:        -0.29380310        -0.00356092         0.01315741  

Iteration:    2   Subspace Size:   23
Root: 1:        -0.40719707        -0.00004126         0.00094800  
Root: 2:        -0.39259208        -0.00007438         0.00101484  
Root: 3:        -0.33600687        -0.00106679         0.00453090  
Root: 4:        -0.29417491        -0.00037180         0.00271970  

Iteration:    3   Subspace Size:   27
Root: 1:        -0.40719870        -0.00000163         0.00013583  
Root: 2:        -0.39259400        -0.00000192         0.00015065  
Root: 3:        -0.33604074        -0.00003387         0.00076096  
Root: 4:        -0.29419085        -0.00001595         0.00071213  

Iteration:    4   Subspace Size:   31
Root: 1:        -0.40719873        -0.00000003         0.00002196  
Root: 2:        -0.39259404        -0.00000004         0.00002986  
Root: 3:        -0.33604163        -0.00000089         0.00018854  
Root: 4:        -0.29419193        -0.00000108         0.00023968  

Iteration:    5   Subspace Size:   35
Root: 1:        -0.40719873        -0.00000000         0.00000310  
Root: 2:        -0.39259404        -0.00000000         0.00000517  
Root: 3:        -0.33604168        -0.00000006         0.00003782  
Root: 4:        -0.29419207        -0.00000014         0.00007897  

Iteration:    6   Subspace Size:   39
Root: 1:        -0.40719873        -0.00000000         0.00000040  Converged
Root: 2:        -0.39259404        -0.00000000         0.00000078  Converged
Root: 3:        -0.33604169        -0.00000000         0.00000596  
Root: 4:        -0.29419208        -0.00000001         0.00001705  

Iteration:    7   Subspace Size:   41
Root: 1:        -0.40719873        -0.00000000         0.00000039  Converged
Root: 2:        -0.39259404        -0.00000000         0.00000070  Converged
Root: 3:        -0.33604169        -0.00000000         0.00000111  
Root: 4:        -0.29419208        -0.00000000         0.00000406  

Iteration:    8   Subspace Size:   43
Root: 1:        -0.40719873        -0.00000000         0.00000038  Converged
Root: 2:        -0.39259404        -0.00000000         0.00000070  Converged
Root: 3:        -0.33604169        -0.00000000         0.00000018  Converged
Root: 4:        -0.29419208        -0.00000000         0.00000090  Converged

Davidson converged in 8 iterations
43 sigma vectors were formed

      Davidson Diagonalization Parameters
-----------------------------------------------
Number of roots to find:                    4
Number of guess vectors:                   15
Maximum subspace size:                    300
Number of vectors to save:                  4
Collapse vectors per root:                  2
Number of CSFs:                          2016
Maximum Davidson iterations:              500
Residual convergence:                 1.0e-06
Orthogonality tolerance:              1.0e-12
Use incremental sigma vectors:             No

Davidson memory usage:  12.58 MB

Guess Vectors:
  64 &  63 :  open  :    -0.484081
  64 &  62 :  open  :    -0.394686
  63 &  62 :  open  :    -0.388974
  64 &  61 :  open  :    -0.361274
  63 &  61 :  open  :    -0.355561
  64 &  60 :  open  :    -0.308354
  63 &  60 :  open  :    -0.302642
  64 &  58 :  open  :    -0.274218
  63 &  58 :  open  :    -0.268505
  64 &  56 :  open  :    -0.266560
  62 &  61 :  open  :    -0.266166
  63 &  56 :  open  :    -0.260847
  64 &  57 :  open  :    -0.252720
  63 &  57 :  open  :    -0.247007
  64 &  59 :  open  :    -0.243020

  Root           Eigenvalue       Energy Change        Residual
-------------------------------------------------------------------
Iteration:    0   Subspace Size:   15
Root: 1:        -0.39314189        -0.39314189         0.02939670  
Root: 2:        -0.32873811        -0.32873811         0.02394465  
Root: 3:        -0.29425139        -0.29425139         0.02788288  
Root: 4:        -0.26699784        -0.26699784         0.03131620  

Iteration:    1   Subspace Size:   19
Root: 1:        -0.39513955        -0.00199767         0.00483016  
Root: 2:        -0.33065300        -0.00191489         0.00450945  
Root: 3:        -0.29654832        -0.00229693         0.00712704  
Root: 4:        -0.26947444        -0.00247660         0.00940915  

Iteration:    2   Subspace Size:   23
Root: 1:        -0.39518772        -0.00004817         0.00069985  
Root: 2:        -0.33070930        -0.00005630         0.00081585  
Root: 3:        -0.29666844        -0.00012012         0.00155080  
Root: 4:        -0.26971617        -0.00024173         0.00290664  

Iteration:    3   Subspace Size:   27
Root: 1:        -0.39518866        -0.00000094         0.00009415  
Root: 2:        -0.33071119        -0.00000189         0.00013755  
Root: 3:        -0.29667434        -0.00000590         0.00032549  
Root: 4:        -0.26973633        -0.00002016         0.00086376  

Iteration:    4   Subspace Size:   31
Root: 1:        -0.39518868        -0.00000001         0.00001252  
Root: 2:        -0.33071125        -0.00000005         0.00002368  
Root: 3:        -0.29667457        -0.00000023         0.00006227  
Root: 4:        -0.26973816        -0.00000183         0.00024212  

Iteration:    5   Subspace Size:   35
Root: 1:        -0.39518868        -0.00000000         0.00000139  
Root: 2:        -0.33071125        -0.00000000         0.00000342  
Root: 3:        -0.29667458        -0.00000001         0.00001222  
Root: 4:        -0.26973831        -0.00000015         0.00006856  

Iteration:    6   Subspace Size:   39
Root: 1:        -0.39518868        -0.00000000         0.00000017  Converged
Root: 2:        -0.33071125        -0.00000000         0.00000051  Converged
Root: 3:        -0.29667458        -0.00000000         0.00000221  
Root: 4:        -0.26973832        -0.00000001         0.00001485  

Iteration:    7   Subspace Size:   41
Root: 1:        -0.39518868        -0.00000000         0.00000017  Converged
Root: 2:        -0.33071125        -0.00000000         0.00000049  Converged
Root: 3:        -0.29667458        -0.00000000         0.00000033  Converged
Root: 4:        -0.26973832        -0.00000000         0.00000303  

Iteration:    8   Subspace Size:   42
Root: 1:        -0.39518868        -0.00000000         0.00000017  Converged
Root: 2:        -0.33071125        -0.00000000         0.00000048  Converged
Root: 3:        -0.29667458        -0.00000000         0.00000033  Converged
Root: 4:        -0.26973832        -0.00000000         0.00000057  Converged

 in gcp call
 n=          31
 coors(1) =   -9.33608541449830       -1.20571454613142     
  0.140308284571041     
 coors(2) =   -7.63669182470973       -2.83949248963653     
   1.23553378947774     
 elements:            7           6
 gcp_e =   0.000000000000000E+000
 echo:  F
 pbc:  F
 method =pbeh3c              
Davidson converged in 8 iterations
42 sigma vectors were formed

Building Xtilde...

Building Z-vector RHS...

 Generating 2nd functional diffs
Solving CPSCF equations
Using DIIS solver

 Iter         Residual      
------  --------------------
    1      3.446265139562
    2      5.897711521953
    3      0.444072666319
    4      0.042782015547
    5      0.011514225253
    6      0.005414314012
    7      0.002501957265
    8      0.000764214557
    9      0.000366655029
   10      0.000184800435
   11      0.000063728205
   12      0.000036872832
   13      0.000011440150
   14      0.000007052765
   15      0.000002204936
   16      0.000001021657
   17      0.000000395201

CPSCF converged

Building X...

Computing grad Generating 2nd functional diffs
 Generating 2nd functional diffs
  Root   Mult.   Total Energy (a.u.)   Ex. Energy (a.u.)     Ex. Energy (eV)     Ex. Energy (nm)        Osc. (a.u.)  
-------------------------------------------------------------------------------------------------------------------
     1  singlet       -779.17166358
     2  triplet       -779.15965352          0.01201005          0.32681009       3793.76963241          0.00000000
     3  singlet       -779.15705888          0.01460469          0.39741381       3119.77635403          0.00220500
     4  singlet       -779.10050653          0.07115704          1.93628135        640.32130835          0.00013345
     5  triplet       -779.09517609          0.07648748          2.08132995        595.69709482          0.00000000
     6  triplet       -779.06113943          0.11052415          3.00751465        412.24810228          0.00000000
     7  singlet       -779.05865693          0.11300664          3.07506675        403.19196561          0.03833342
     8  triplet       -779.03420316          0.13746041          3.74048750        331.46540621          0.00000000

Singlet  1: Largest CI coefficients:
  64  &  64 : closed :   0.989123

Triplet  2: Largest CI coefficients:
  63  &  64 :  open  :   0.700606
  64  &  63 :  open  :  -0.700606

Singlet  3: Largest CI coefficients:
  63  &  64 :  open  :  -0.697252
  64  &  63 :  open  :  -0.697252

Singlet  4: Largest CI coefficients:
  63  &  63 : closed :  -0.965869
  61  &  61 : closed :   0.190195

Triplet  5: Largest CI coefficients:
  62  &  64 :  open  :   0.699750
  64  &  62 :  open  :  -0.699750

Triplet  6: Largest CI coefficients:
  62  &  63 :  open  :   0.573987
  63  &  62 :  open  :  -0.573987
  61  &  64 :  open  :   0.382583
  64  &  61 :  open  :  -0.382583

Singlet  7: Largest CI coefficients:
  62  &  63 :  open  :  -0.546420
  63  &  62 :  open  :  -0.546420
  61  &  64 :  open  :   0.394586
  64  &  61 :  open  :   0.394586
  62  &  64 :  open  :   0.125719
  64  &  62 :  open  :   0.125719

Triplet  8: Largest CI coefficients:
  61  &  64 :  open  :  -0.512667
  64  &  61 :  open  :   0.512667
  62  &  63 :  open  :   0.368641
  63  &  62 :  open  :  -0.368641
  61  &  63 :  open  :  -0.274014
  63  &  61 :  open  :   0.274014
  60  &  63 :  open  :   0.110891
  63  &  60 :  open  :  -0.110891

Singlet state dipole moments:

  Root       Dx         Dy         Dz         |D|  (Debye)
------------------------------------------------------------
     1    -8.5510     0.1448    -1.0650     8.6183
     2    -7.6455     0.2451    -0.6464     7.6767
     3    -2.8226     1.1592    -0.3021     3.0663
     4    -6.0468     0.5013    -0.5542     6.0928

Triplet state dipole moments:

  Root       Dx         Dy         Dz         |D|  (Debye)
------------------------------------------------------------
     1    -7.5753     0.2833    -0.6692     7.6100
     2   -10.6751     0.7820    -1.1968    10.7704
     3    -6.4442     0.6424    -0.5129     6.4964
     4    -6.8693     0.4315    -0.4485     6.8975

Transition dipole moments between singlet states:

    Transition       Tx         Ty         Tz         |T| (a.u.)
------------------------------------------------------------------
     1 ->    2     0.4717     0.0189    -0.0602     0.4759
     1 ->    3     0.0513     0.0124     0.0055     0.0530
     1 ->    4     0.7124    -0.0265     0.0237     0.7133
     2 ->    3    -0.8439    -0.1007     0.0481     0.8512
     2 ->    4     1.4835     0.8821    -0.1617     1.7335
     3 ->    4     0.2349    -0.0077     0.0524     0.2408

Transition dipole moments between triplet states:

    Transition       Tx         Ty         Tz         |T| (a.u.)
------------------------------------------------------------------
     1 ->    2     0.0864    -0.0704     0.0808     0.1376
     1 ->    3    -1.7165    -0.8677     0.1276     1.9276
     1 ->    4    -3.0912     0.5572    -0.5044     3.1812
     2 ->    3    -0.2037    -0.1404     0.0486     0.2521
     2 ->    4    -0.5638     0.1531    -0.0441     0.5859
     3 ->    4    -0.3886     0.2720    -0.0940     0.4836

Magnetic transition dipole moments and rotational strengths:

 Transition      Lx         Ly         Lz       R(len)     R(vel) (a.u.)
------------------------------------------------------------------------
 1 ->    2    -0.0038    -0.1776     0.0616     0.0089     0.0007
 1 ->    3    -0.0189    -0.0166     0.0152     0.0011    -0.0000
 1 ->    4     0.2435     0.2705    -0.0051    -0.1662     0.0438

Electric transition quadrupole moments (Cartesian):

 Transition      Qxy        Qxz        Qyz        Qxx        Qyy        Qzz       norm (a.u.)
----------------------------------------------------------------------------------------------
 1 ->    2     0.0580     0.0324    -0.1246     0.2445     0.0552     0.2301     0.3683
 1 ->    3    -0.0861    -0.0400    -0.0136    -0.7894     0.0118    -0.0410     0.7963
 1 ->    4     0.0364    -0.0003    -0.1735    -3.4039    -0.2812     0.1699     3.4243


|FINAL Target State Energy: -779.171663575475 a.u.
 Energy calculation finished, energy: -7.791570589E+02

Converting Cartesians to HDLC
 Wolfe conditions fulfilled, increasing trust radius
Testing convergence  in cycle    8
    Energy  3.4125E-04 Target: 5.0000E-04 converged?  yes
  Max step  7.9470E-03 Target: 4.0000E-03 converged?   no
  RMS step  2.3175E-03 Target: 2.6667E-03 converged?  yes
  Max grad  9.5235E-03 Target: 1.0000E-03 converged?   no
  RMS grad  1.8790E-03 Target: 6.6667E-04 converged?   no
 Predicted step length 8.5280E-02
 Trust radius          5.0000E-01

Converting HDLC to Cartesians
 in gcp call
 n=          31
 coors(1) =   -9.29270244181787       -1.23464654230402     
  0.165274280404632     
 coors(2) =   -7.54680595142977       -2.86227719259939     
   1.19043341974373     
 elements:            7           6
 gcp_e =    1.00000000000000     
 echo:  F
 pbc:  F
 method =pbeh3c              
RMSD coordinate change for step 8 is  6.804e-02
DFTD Energy:    -0.0206685 hartree
gCP Energy:     0.0520097 hartree
| Total AOs: 314    Total MOs: 296
Setting up the DFT grid...
| time to set the grid = 0.08 s
DFT grid points: 356558 (11501 points/atom)

                      *** Start SCF Iterations ***

 Iter     DIIS Error       Energy change      Electrons        XC Energy           Energy        Time(s)
----------------------------------------------------------------------------------------------------------
Initial temperature is 0.250000
| Skip purify step
|    1     0.0179255549    -771.7293691230   125.9708010017   -63.8302855670    -771.7293691230     2.12  
|    2     0.0024145742      +0.0025790590   126.0000250771   -63.8517930430    -771.7267900640     1.90  
|    3     0.0040005244      +0.0002913587   126.0000253064   -63.8341548031    -771.7264987053     1.87  
|    4     0.0004466345      -0.0007641123   126.0000250944   -63.8414119056    -771.7272628176     1.84  
|    5     0.0002458473      -0.0000123458   126.0000251100   -63.8432499647    -771.7272751634     1.79  
|    6     0.0001292234      -0.0000044132   126.0000250988   -63.8429951742    -771.7272795766     1.75  
|    7     0.0000401682      -0.0000007865   126.0000250999   -63.8427472808    -771.7272803631     1.70  
----------------------------------------------------------------------------------------------------------
FINAL ENERGY: -771.7272803631 a.u.
Fractional Occupation Entropy: 0.0000000000
Mermin Free Energy:            -771.7272803631
DISPERSION CONTRIBUTION TO ENERGY: -0.0206685296 a.u.
GCP BSSE CORRECTION: 0.0520097490 a.u.
HOMO-LUMO GAP: 0.943 eV
CENTER OF MASS: {-0.057672, -0.192773, 0.366517} ANGS
DIPOLE MOMENT: {-3.165684, -1.547995, -0.261764} (|D| = 3.533605) DEBYE

Running Mulliken population analysis...


  Restricted hh-TDA Parameters
--------------------------------------------
Number of occupied orbitals:            64
Number of virtual orbitals:            232
Number of molecular orbitals:          296
Number of basis functions:             314
Multiplicity of target state:      singlet

 Generating 2nd functional diffs
Reference energy:             -778.7543459598
Number of electrons:           128.0000254988
XC energy:                     -65.1566665829

      Davidson Diagonalization Parameters
-----------------------------------------------
Number of roots to find:                    4
Number of guess vectors:                   15
Maximum subspace size:                    300
Number of vectors to save:                  4
Collapse vectors per root:                  2
Number of CSFs:                          2080
Maximum Davidson iterations:              500
Residual convergence:                 1.0e-06
Orthogonality tolerance:              1.0e-12
Use incremental sigma vectors:             No

Davidson memory usage:  12.89 MB

Guess Vectors:
  63 &  63 : closed :    -0.498897
  64 &  63 :  open  :    -0.495014
  64 &  64 : closed :    -0.491131
  63 &  62 :  open  :    -0.400053
  64 &  62 :  open  :    -0.396171
  63 &  61 :  open  :    -0.365042
  64 &  61 :  open  :    -0.361159
  63 &  60 :  open  :    -0.315047
  64 &  60 :  open  :    -0.311164
  62 &  62 : closed :    -0.301210
  63 &  58 :  open  :    -0.279096
  64 &  58 :  open  :    -0.275213
  63 &  56 :  open  :    -0.273052
  64 &  56 :  open  :    -0.269169
  62 &  61 :  open  :    -0.266198

  Root           Eigenvalue       Energy Change        Residual
-------------------------------------------------------------------
Iteration:    0   Subspace Size:   15
Root: 1:        -0.40682839        -0.40682839         0.03511936  
Root: 2:        -0.40070009        -0.40070009         0.03402770  
Root: 3:        -0.33386568        -0.33386568         0.09018155  
Root: 4:        -0.29725494        -0.29725494         0.03877336  

Iteration:    1   Subspace Size:   19
Root: 1:        -0.40892591        -0.00209752         0.00469312  
Root: 2:        -0.40317736        -0.00247727         0.00600631  
Root: 3:        -0.35087211        -0.01700644         0.02284409  
Root: 4:        -0.30093662        -0.00368167         0.01234593  

Iteration:    2   Subspace Size:   23
Root: 1:        -0.40896734        -0.00004143         0.00094668  
Root: 2:        -0.40324979        -0.00007243         0.00099808  
Root: 3:        -0.35180507        -0.00093296         0.00414998  
Root: 4:        -0.30126618        -0.00032957         0.00264185  

Iteration:    3   Subspace Size:   27
Root: 1:        -0.40896898        -0.00000164         0.00013666  
Root: 2:        -0.40325163        -0.00000184         0.00014622  
Root: 3:        -0.35183261        -0.00002754         0.00066725  
Root: 4:        -0.30128125        -0.00001506         0.00077685  

Iteration:    4   Subspace Size:   31
Root: 1:        -0.40896901        -0.00000003         0.00002206  
Root: 2:        -0.40325166        -0.00000003         0.00002488  
Root: 3:        -0.35183325        -0.00000064         0.00014161  
Root: 4:        -0.30128255        -0.00000130         0.00021007  

Iteration:    5   Subspace Size:   35
Root: 1:        -0.40896901        -0.00000000         0.00000314  
Root: 2:        -0.40325166        -0.00000000         0.00000387  
Root: 3:        -0.35183328        -0.00000003         0.00002735  
Root: 4:        -0.30128263        -0.00000009         0.00005249  

Iteration:    6   Subspace Size:   39
Root: 1:        -0.40896901        -0.00000000         0.00000041  Converged
Root: 2:        -0.40325166        -0.00000000         0.00000058  Converged
Root: 3:        -0.35183328        -0.00000000         0.00000487  
Root: 4:        -0.30128264        -0.00000001         0.00001466  

Iteration:    7   Subspace Size:   41
Root: 1:        -0.40896901        -0.00000000         0.00000040  Converged
Root: 2:        -0.40325166        -0.00000000         0.00000053  Converged
Root: 3:        -0.35183328        -0.00000000         0.00000091  Converged
Root: 4:        -0.30128264        -0.00000000         0.00000356  

Iteration:    8   Subspace Size:   42
Root: 1:        -0.40896901        -0.00000000         0.00000039  Converged
Root: 2:        -0.40325166        -0.00000000         0.00000052  Converged
Root: 3:        -0.35183328        -0.00000000         0.00000079  Converged
Root: 4:        -0.30128264        -0.00000000         0.00000076  Converged

Davidson converged in 8 iterations
42 sigma vectors were formed

      Davidson Diagonalization Parameters
-----------------------------------------------
Number of roots to find:                    4
Number of guess vectors:                   15
Maximum subspace size:                    300
Number of vectors to save:                  4
Collapse vectors per root:                  2
Number of CSFs:                          2016
Maximum Davidson iterations:              500
Residual convergence:                 1.0e-06
Orthogonality tolerance:              1.0e-12
Use incremental sigma vectors:             No

Davidson memory usage:  12.58 MB

Guess Vectors:
  64 &  63 :  open  :    -0.495014
  63 &  62 :  open  :    -0.400053
  64 &  62 :  open  :    -0.396171
  63 &  61 :  open  :    -0.365042
  64 &  61 :  open  :    -0.361159
  63 &  60 :  open  :    -0.315047
  64 &  60 :  open  :    -0.311164
  63 &  58 :  open  :    -0.279096
  64 &  58 :  open  :    -0.275213
  63 &  56 :  open  :    -0.273052
  64 &  56 :  open  :    -0.269169
  62 &  61 :  open  :    -0.266198
  63 &  57 :  open  :    -0.259074
  64 &  57 :  open  :    -0.255191
  63 &  59 :  open  :    -0.246888

  Root           Eigenvalue       Energy Change        Residual
-------------------------------------------------------------------
Iteration:    0   Subspace Size:   15
Root: 1:        -0.40377305        -0.40377305         0.02937479  
Root: 2:        -0.33043970        -0.33043970         0.02431391  
Root: 3:        -0.30117513        -0.30117513         0.03022165  
Root: 4:        -0.27256570        -0.27256570         0.02877941  

Iteration:    1   Subspace Size:   19
Root: 1:        -0.40572755        -0.00195450         0.00486982  
Root: 2:        -0.33243354        -0.00199384         0.00472858  
Root: 3:        -0.30383635        -0.00266122         0.00734495  
Root: 4:        -0.27432809        -0.00176239         0.01158553  

Iteration:    2   Subspace Size:   23
Root: 1:        -0.40577617        -0.00004862         0.00070719  
Root: 2:        -0.33249613        -0.00006260         0.00086782  
Root: 3:        -0.30396306        -0.00012671         0.00158980  
Root: 4:        -0.27466634        -0.00033825         0.00326931  

Iteration:    3   Subspace Size:   27
Root: 1:        -0.40577712        -0.00000095         0.00009415  
Root: 2:        -0.33249830        -0.00000216         0.00013485  
Root: 3:        -0.30396907        -0.00000601         0.00030918  
Root: 4:        -0.27469219        -0.00002585         0.00089097  

Iteration:    4   Subspace Size:   31
Root: 1:        -0.40577713        -0.00000001         0.00001217  
Root: 2:        -0.33249835        -0.00000005         0.00002267  
Root: 3:        -0.30396928        -0.00000021         0.00005412  
Root: 4:        -0.27469414        -0.00000195         0.00026360  

Iteration:    5   Subspace Size:   35
Root: 1:        -0.40577713        -0.00000000         0.00000133  
Root: 2:        -0.33249835        -0.00000000         0.00000321  
Root: 3:        -0.30396928        -0.00000001         0.00000936  
Root: 4:        -0.27469431        -0.00000017         0.00007191  

Iteration:    6   Subspace Size:   39
Root: 1:        -0.40577713        -0.00000000         0.00000016  Converged
Root: 2:        -0.33249835        -0.00000000         0.00000045  Converged
Root: 3:        -0.30396928        -0.00000000         0.00000183  
Root: 4:        -0.27469432        -0.00000001         0.00001561  

Iteration:    7   Subspace Size:   41
Root: 1:        -0.40577713        -0.00000000         0.00000015  Converged
Root: 2:        -0.33249835        -0.00000000         0.00000044  Converged
Root: 3:        -0.30396928        -0.00000000         0.00000031  Converged
Root: 4:        -0.27469432        -0.00000000         0.00000302  

Iteration:    8   Subspace Size:   42
Root: 1:        -0.40577713        -0.00000000         0.00000015  Converged
Root: 2:        -0.33249835        -0.00000000         0.00000044  Converged
Root: 3:        -0.30396928        -0.00000000         0.00000024  Converged
Root: 4:        -0.27469432        -0.00000000         0.00000066  Converged

 in gcp call
 n=          31
 coors(1) =   -9.29270244181787       -1.23464654230402     
  0.165274280404632     
 coors(2) =   -7.54680595142977       -2.86227719259939     
   1.19043341974373     
 elements:            7           6
 gcp_e =   0.000000000000000E+000
 echo:  F
 pbc:  F
 method =pbeh3c              
Davidson converged in 8 iterations
42 sigma vectors were formed

Building Xtilde...

Building Z-vector RHS...

 Generating 2nd functional diffs
Solving CPSCF equations
Using DIIS solver

 Iter         Residual      
------  --------------------
    1      3.409859314774
    2      5.851316177816
    3      0.429703137368
    4      0.042916254799
    5      0.010809658687
    6      0.005033109126
    7      0.002343229020
    8      0.000780139178
    9      0.000359659260
   10      0.000194920141
   11      0.000074066384
   12      0.000041951122
   13      0.000013543909
   14      0.000008879864
   15      0.000002734928
   16      0.000001181944
   17      0.000000415293

CPSCF converged

Building X...

Computing grad Generating 2nd functional diffs
 Generating 2nd functional diffs
  Root   Mult.   Total Energy (a.u.)   Ex. Energy (a.u.)     Ex. Energy (eV)     Ex. Energy (nm)        Osc. (a.u.)  
-------------------------------------------------------------------------------------------------------------------
     1  singlet       -779.16331497
     2  triplet       -779.16012309          0.00319188          0.08685538      14274.78809950          0.00000000
     3  singlet       -779.15759762          0.00571735          0.15557691       7969.31994207          0.00041852
     4  singlet       -779.10617924          0.05713573          1.55474201        797.45848683          0.00113177
     5  triplet       -779.08684431          0.07647066          2.08087217        595.82814678          0.00000000
     6  triplet       -779.05831524          0.10499973          2.85718742        433.93800364          0.00000000
     7  singlet       -779.05562860          0.10768637          2.93029471        423.11177854          0.00668199
     8  triplet       -779.02904028          0.13427469          3.65379959        339.32955950          0.00000000

Singlet  1: Largest CI coefficients:
  64  &  64 : closed :   0.973148
  63  &  64 :  open  :   0.125029
  64  &  63 :  open  :   0.125029

Triplet  2: Largest CI coefficients:
  63  &  64 :  open  :  -0.700969
  64  &  63 :  open  :   0.700969

Singlet  3: Largest CI coefficients:
  63  &  64 :  open  :  -0.687779
  64  &  63 :  open  :  -0.687779
  64  &  64 : closed :   0.178439

Singlet  4: Largest CI coefficients:
  63  &  63 : closed :  -0.971023
  61  &  61 : closed :   0.177399

Triplet  5: Largest CI coefficients:
  62  &  64 :  open  :  -0.699599
  64  &  62 :  open  :   0.699599

Triplet  6: Largest CI coefficients:
  62  &  63 :  open  :   0.625755
  63  &  62 :  open  :  -0.625755
  61  &  64 :  open  :   0.295415
  64  &  61 :  open  :  -0.295415

Singlet  7: Largest CI coefficients:
  62  &  63 :  open  :  -0.610561
  63  &  62 :  open  :  -0.610561
  61  &  64 :  open  :   0.319872
  64  &  61 :  open  :   0.319872

Triplet  8: Largest CI coefficients:
  61  &  64 :  open  :  -0.478452
  64  &  61 :  open  :   0.478452
  61  &  63 :  open  :  -0.437248
  63  &  61 :  open  :   0.437248
  62  &  63 :  open  :   0.248705
  63  &  62 :  open  :  -0.248705

Singlet state dipole moments:

  Root       Dx         Dy         Dz         |D|  (Debye)
------------------------------------------------------------
     1    -8.8459     0.0063    -0.9291     8.8946
     2    -7.3959     0.1587    -0.7031     7.4309
     3    -2.7712     1.2058    -0.3928     3.0476
     4    -6.3926     0.7953    -0.6395     6.4735

Triplet state dipole moments:

  Root       Dx         Dy         Dz         |D|  (Debye)
------------------------------------------------------------
     1    -7.5846     0.1841    -0.6613     7.6156
     2   -10.6199     0.7249    -1.1996    10.7120
     3    -6.5622     0.8862    -0.6572     6.6543
     4    -5.3193     0.3759    -0.2321     5.3376

Transition dipole moments between singlet states:

    Transition       Tx         Ty         Tz         |T| (a.u.)
------------------------------------------------------------------
     1 ->    2     0.3225     0.0011    -0.0760     0.3314
     1 ->    3     0.1712     0.0203    -0.0027     0.1724
     1 ->    4    -0.2434    -0.1839    -0.0054     0.3051
     2 ->    3    -0.6544    -0.0543     0.0477     0.6584
     2 ->    4     2.0193     0.7932    -0.1032     2.1719
     3 ->    4     0.1358    -0.0023     0.0467     0.1436

Transition dipole moments between triplet states:

    Transition       Tx         Ty         Tz         |T| (a.u.)
------------------------------------------------------------------
     1 ->    2    -0.0234    -0.0582     0.0661     0.0911
     1 ->    3     2.1955     0.7786    -0.0704     2.3305
     1 ->    4     2.4939    -0.5332     0.4571     2.5909
     2 ->    3     0.1976     0.0813    -0.0396     0.2173
     2 ->    4     0.3451    -0.1156     0.0284     0.3651
     3 ->    4    -0.3351     0.2048    -0.0812     0.4010

Magnetic transition dipole moments and rotational strengths:

 Transition      Lx         Ly         Lz       R(len)     R(vel) (a.u.)
------------------------------------------------------------------------
 1 ->    2    -0.0154    -0.1774     0.0614     0.0098     0.0006
 1 ->    3    -0.0052    -0.0225     0.0231     0.0014    -0.0001
 1 ->    4     0.2109     0.1449    -0.1810     0.0770    -0.0184

Electric transition quadrupole moments (Cartesian):

 Transition      Qxy        Qxz        Qyz        Qxx        Qyy        Qzz       norm (a.u.)
----------------------------------------------------------------------------------------------
 1 ->    2     0.4377     0.1634    -0.0256     3.7237     0.1838     0.4001     3.7787
 1 ->    3    -0.0984    -0.0417    -0.0400    -1.0020    -0.0063    -0.0035     1.0085
 1 ->    4     0.2004     0.2491    -0.1258     1.4558    -0.3484     0.1833     1.5467


|FINAL Target State Energy: -779.163314969418 a.u.
 Energy calculation finished, energy: -7.791575976E+02

Converting Cartesians to HDLC
 Wolfe conditions fulfilled, increasing trust radius
Testing convergence  in cycle    9
    Energy  5.3874E-04 Target: 5.0000E-04 converged?   no
  Max step  3.4262E-02 Target: 4.0000E-03 converged?   no
  RMS step  9.1430E-03 Target: 2.6667E-03 converged?   no
  Max grad  1.5977E-02 Target: 1.0000E-03 converged?   no
  RMS grad  3.7621E-03 Target: 6.6667E-04 converged?   no
 Predicted step length 1.3749E-02
 Trust radius          5.0000E-01

Converting HDLC to Cartesians
 in gcp call
 n=          31
 coors(1) =   -9.29294383594275       -1.23480392610729     
  0.161762133125402     
 coors(2) =   -7.55212382522707       -2.85573811072082     
   1.20583248620320     
 elements:            7           6
 gcp_e =    1.00000000000000     
 echo:  F
 pbc:  F
 method =pbeh3c              
RMSD coordinate change for step 9 is  1.048e-02

**** resetting density ****
Using neutral atomic charges and default spins and spin directions.
Number of unique atoms is: 4 
Atom #1 is unique. Calculating atomic density. 
Atom #2 is unique. Calculating atomic density. 
Atom #7 is unique. Calculating atomic density. 
Atom #20 is unique. Calculating atomic density. 
DFTD Energy:    -0.0206689 hartree
gCP Energy:     0.0520029 hartree
| Total AOs: 314    Total MOs: 296
Setting up the DFT grid...
| time to set the grid = 0.08 s
DFT grid points: 356559 (11501 points/atom)

                      *** Start SCF Iterations ***

 Iter     DIIS Error       Energy change      Electrons        XC Energy           Energy        Time(s)
----------------------------------------------------------------------------------------------------------
Initial temperature is 0.250000
| Skip purify step
|    1     2.0053256993    -784.5588938794   126.0012070501   -63.6416041223    -784.5588938794     1.32  
|    2     0.0757432520     +13.0904286285   126.0000187160   -64.1246500717    -771.4684652510     2.08  
|    3     0.2868490796      +2.4284475935   126.0000144098   -63.3267481508    -769.0400176575     2.03  
|    4     0.0475735394      -2.6065528428   126.0000218199   -63.7769147661    -771.6465705003     2.03  
|    5     0.0305241319      -0.0649654506   126.0000217409   -63.8495985986    -771.7115359509     1.95  
|    6     0.0123134349      -0.0127073097   126.0000218492   -63.8621496091    -771.7242432606     1.91  
|    7     0.0030550392      -0.0032939351   126.0000217909   -63.8389396452    -771.7275371957     1.86  
|    8     0.0015754363      -0.0002971938   126.0000217159   -63.8390055638    -771.7278343895     1.81  
|    9     0.0006192797      -0.0001033916   126.0000217025   -63.8425029372    -771.7279377811     2.10  
|   10     0.0002394759      -0.0000161001   126.0000216728   -63.8433721735    -771.7279538813     1.73  
|   11     0.0000678316      -0.0000035459   126.0000216778   -63.8430293699    -771.7279574271     1.67  
|   12     0.0000220464      -0.0000002110   126.0000216783   -63.8430236820    -771.7279576381     1.67  
----------------------------------------------------------------------------------------------------------
FINAL ENERGY: -771.7279576381 a.u.
Fractional Occupation Entropy: 0.0000000000
Mermin Free Energy:            -771.7279576381
DISPERSION CONTRIBUTION TO ENERGY: -0.0206688642 a.u.
GCP BSSE CORRECTION: 0.0520028629 a.u.
HOMO-LUMO GAP: 0.958 eV
CENTER OF MASS: {-0.057686, -0.192929, 0.367796} ANGS
DIPOLE MOMENT: {-3.219233, -1.544422, -0.294227} (|D| = 3.582635) DEBYE

Running Mulliken population analysis...


  Restricted hh-TDA Parameters
--------------------------------------------
Number of occupied orbitals:            64
Number of virtual orbitals:            232
Number of molecular orbitals:          296
Number of basis functions:             314
Multiplicity of target state:      singlet

 Generating 2nd functional diffs
Reference energy:             -778.7551230178
Number of electrons:           128.0000220225
XC energy:                     -65.1569488418

      Davidson Diagonalization Parameters
-----------------------------------------------
Number of roots to find:                    4
Number of guess vectors:                   15
Maximum subspace size:                    300
Number of vectors to save:                  4
Collapse vectors per root:                  2
Number of CSFs:                          2080
Maximum Davidson iterations:              500
Residual convergence:                 1.0e-06
Orthogonality tolerance:              1.0e-12
Use incremental sigma vectors:             No

Davidson memory usage:  12.89 MB

Guess Vectors:
  63 &  63 : closed :    -0.497546
  64 &  63 :  open  :    -0.494309
  64 &  64 : closed :    -0.491071
  63 &  62 :  open  :    -0.399228
  64 &  62 :  open  :    -0.395990
  63 &  61 :  open  :    -0.364599
  64 &  61 :  open  :    -0.361361
  63 &  60 :  open  :    -0.314229
  64 &  60 :  open  :    -0.310991
  62 &  62 : closed :    -0.300910
  63 &  58 :  open  :    -0.278549
  64 &  58 :  open  :    -0.275311
  63 &  56 :  open  :    -0.272451
  64 &  56 :  open  :    -0.269213
  62 &  61 :  open  :    -0.266281

  Root           Eigenvalue       Energy Change        Residual
-------------------------------------------------------------------
Iteration:    0   Subspace Size:   15
Root: 1:        -0.40662450        -0.40662450         0.03528563  
Root: 2:        -0.40015563        -0.40015563         0.03386289  
Root: 3:        -0.33297487        -0.33297487         0.08999707  
Root: 4:        -0.29683532        -0.29683532         0.03867038  

Iteration:    1   Subspace Size:   19
Root: 1:        -0.40872532        -0.00210082         0.00466730  
Root: 2:        -0.40262894        -0.00247331         0.00599909  
Root: 3:        -0.34999237        -0.01701751         0.02289750  
Root: 4:        -0.30047216        -0.00363684         0.01238196  

Iteration:    2   Subspace Size:   23
Root: 1:        -0.40876630        -0.00004098         0.00096324  
Root: 2:        -0.40270130        -0.00007236         0.00097898  
Root: 3:        -0.35093147        -0.00093910         0.00416396  
Root: 4:        -0.30080445        -0.00033229         0.00263118  

Iteration:    3   Subspace Size:   27
Root: 1:        -0.40876800        -0.00000170         0.00014046  
Root: 2:        -0.40270306        -0.00000176         0.00014285  
Root: 3:        -0.35095921        -0.00002774         0.00067602  
Root: 4:        -0.30081941        -0.00001496         0.00075355  

Iteration:    4   Subspace Size:   31
Root: 1:        -0.40876804        -0.00000003         0.00002298  
Root: 2:        -0.40270309        -0.00000003         0.00002467  
Root: 3:        -0.35095988        -0.00000067         0.00014578  
Root: 4:        -0.30082063        -0.00000122         0.00020449  

Iteration:    5   Subspace Size:   35
Root: 1:        -0.40876804        -0.00000000         0.00000332  
Root: 2:        -0.40270309        -0.00000000         0.00000362  
Root: 3:        -0.35095991        -0.00000003         0.00002710  
Root: 4:        -0.30082071        -0.00000008         0.00004760  

Iteration:    6   Subspace Size:   39
Root: 1:        -0.40876804        -0.00000000         0.00000042  Converged
Root: 2:        -0.40270309        -0.00000000         0.00000051  Converged
Root: 3:        -0.35095991        -0.00000000         0.00000490  
Root: 4:        -0.30082072        -0.00000000         0.00001320  

Iteration:    7   Subspace Size:   41
Root: 1:        -0.40876804        -0.00000000         0.00000041  Converged
Root: 2:        -0.40270309        -0.00000000         0.00000047  Converged
Root: 3:        -0.35095991        -0.00000000         0.00000102  
Root: 4:        -0.30082072        -0.00000000         0.00000381  

Iteration:    8   Subspace Size:   43
Root: 1:        -0.40876804        -0.00000000         0.00000039  Converged
Root: 2:        -0.40270309        -0.00000000         0.00000046  Converged
Root: 3:        -0.35095991        -0.00000000         0.00000016  Converged
Root: 4:        -0.30082072        -0.00000000         0.00000084  Converged

Davidson converged in 8 iterations
43 sigma vectors were formed

      Davidson Diagonalization Parameters
-----------------------------------------------
Number of roots to find:                    4
Number of guess vectors:                   15
Maximum subspace size:                    300
Number of vectors to save:                  4
Collapse vectors per root:                  2
Number of CSFs:                          2016
Maximum Davidson iterations:              500
Residual convergence:                 1.0e-06
Orthogonality tolerance:              1.0e-12
Use incremental sigma vectors:             No

Davidson memory usage:  12.58 MB

Guess Vectors:
  64 &  63 :  open  :    -0.494309
  63 &  62 :  open  :    -0.399228
  64 &  62 :  open  :    -0.395990
  63 &  61 :  open  :    -0.364599
  64 &  61 :  open  :    -0.361361
  63 &  60 :  open  :    -0.314229
  64 &  60 :  open  :    -0.310991
  63 &  58 :  open  :    -0.278549
  64 &  58 :  open  :    -0.275311
  63 &  56 :  open  :    -0.272451
  64 &  56 :  open  :    -0.269213
  62 &  61 :  open  :    -0.266281
  63 &  57 :  open  :    -0.258144
  64 &  57 :  open  :    -0.254906
  63 &  59 :  open  :    -0.246366

  Root           Eigenvalue       Energy Change        Residual
-------------------------------------------------------------------
Iteration:    0   Subspace Size:   15
Root: 1:        -0.40308536        -0.40308536         0.02939619  
Root: 2:        -0.33020973        -0.33020973         0.02427632  
Root: 3:        -0.30073156        -0.30073156         0.02999493  
Root: 4:        -0.27195680        -0.27195680         0.02883233  

Iteration:    1   Subspace Size:   19
Root: 1:        -0.40504640        -0.00196104         0.00486763  
Root: 2:        -0.33220116        -0.00199143         0.00470348  
Root: 3:        -0.30335215        -0.00262058         0.00731364  
Root: 4:        -0.27374749        -0.00179069         0.01142815  

Iteration:    2   Subspace Size:   23
Root: 1:        -0.40509500        -0.00004861         0.00070687  
Root: 2:        -0.33226315        -0.00006199         0.00086232  
Root: 3:        -0.30347787        -0.00012572         0.00158495  
Root: 4:        -0.27408353        -0.00033605         0.00329768  

Iteration:    3   Subspace Size:   27
Root: 1:        -0.40509595        -0.00000095         0.00009417  
Root: 2:        -0.33226529        -0.00000214         0.00013468  
Root: 3:        -0.30348388        -0.00000601         0.00031009  
Root: 4:        -0.27410987        -0.00002634         0.00091723  

Iteration:    4   Subspace Size:   31
Root: 1:        -0.40509596        -0.00000001         0.00001224  
Root: 2:        -0.33226534        -0.00000005         0.00002264  
Root: 3:        -0.30348409        -0.00000021         0.00005517  
Root: 4:        -0.27411197        -0.00000210         0.00028604  

Iteration:    5   Subspace Size:   35
Root: 1:        -0.40509596        -0.00000000         0.00000135  
Root: 2:        -0.33226534        -0.00000000         0.00000323  
Root: 3:        -0.30348410        -0.00000001         0.00000997  
Root: 4:        -0.27411216        -0.00000019         0.00007997  

Iteration:    6   Subspace Size:   39
Root: 1:        -0.40509596        -0.00000000         0.00000016  Converged
Root: 2:        -0.33226534        -0.00000000         0.00000045  Converged
Root: 3:        -0.30348410        -0.00000000         0.00000197  
Root: 4:        -0.27411217        -0.00000001         0.00001700  

Iteration:    7   Subspace Size:   41
Root: 1:        -0.40509596        -0.00000000         0.00000015  Converged
Root: 2:        -0.33226534        -0.00000000         0.00000044  Converged
Root: 3:        -0.30348410        -0.00000000         0.00000033  Converged
Root: 4:        -0.27411217        -0.00000000         0.00000318  

Iteration:    8   Subspace Size:   42
Root: 1:        -0.40509596        -0.00000000         0.00000015  Converged
Root: 2:        -0.33226534        -0.00000000         0.00000044  Converged
Root: 3:        -0.30348410        -0.00000000         0.00000029  Converged
Root: 4:        -0.27411217        -0.00000000         0.00000066  Converged

 in gcp call
 n=          31
 coors(1) =   -9.29294383594275       -1.23480392610729     
  0.161762133125402     
 coors(2) =   -7.55212382522707       -2.85573811072082     
   1.20583248620320     
 elements:            7           6
 gcp_e =   0.000000000000000E+000
 echo:  F
 pbc:  F
 method =pbeh3c              
Davidson converged in 8 iterations
42 sigma vectors were formed

Building Xtilde...

Building Z-vector RHS...

 Generating 2nd functional diffs
Solving CPSCF equations
Using DIIS solver

 Iter         Residual      
------  --------------------
    1      3.484396254942
    2      5.982209820444
    3      0.436405415801
    4      0.043027486357
    5      0.011207198213
    6      0.005248572792
    7      0.002450772065
    8      0.000814401982
    9      0.000391942311
   10      0.000209497812
   11      0.000077079801
   12      0.000043894949
   13      0.000013237222
   14      0.000008571882
   15      0.000002638350
   16      0.000001177029
   17      0.000000429069

CPSCF converged

Building X...

Computing grad Generating 2nd functional diffs
 Generating 2nd functional diffs
  Root   Mult.   Total Energy (a.u.)   Ex. Energy (a.u.)     Ex. Energy (eV)     Ex. Energy (nm)        Osc. (a.u.)  
-------------------------------------------------------------------------------------------------------------------
     1  singlet       -779.16389106
     2  triplet       -779.16021898          0.00367207          0.09992217      12408.07931793          0.00000000
     3  singlet       -779.15782611          0.00606495          0.16503560       7512.57414681          0.00068145
     4  singlet       -779.10608293          0.05780813          1.57303889        788.18280432          0.00022569
     5  triplet       -779.08738836          0.07650270          2.08174398        595.57861881          0.00000000
     6  triplet       -779.05860712          0.10528394          2.86492128        432.76658802          0.00000000
     7  singlet       -779.05594374          0.10794732          2.93739554        422.08895196          0.00508316
     8  triplet       -779.02923519          0.13465587          3.66417196        338.36900110          0.00000000

Singlet  1: Largest CI coefficients:
  64  &  64 : closed :  -0.987775

Triplet  2: Largest CI coefficients:
  63  &  64 :  open  :  -0.701018
  64  &  63 :  open  :   0.701018

Singlet  3: Largest CI coefficients:
  63  &  64 :  open  :   0.697697
  64  &  63 :  open  :   0.697697

Singlet  4: Largest CI coefficients:
  63  &  63 : closed :  -0.970309
  61  &  61 : closed :   0.178404

Triplet  5: Largest CI coefficients:
  62  &  64 :  open  :  -0.699717
  64  &  62 :  open  :   0.699717

Triplet  6: Largest CI coefficients:
  62  &  63 :  open  :   0.622571
  63  &  62 :  open  :  -0.622571
  61  &  64 :  open  :   0.301997
  64  &  61 :  open  :  -0.301997

Singlet  7: Largest CI coefficients:
  62  &  63 :  open  :   0.604398
  63  &  62 :  open  :   0.604398
  61  &  64 :  open  :  -0.325923
  64  &  61 :  open  :  -0.325923

Triplet  8: Largest CI coefficients:
  61  &  64 :  open  :  -0.481714
  64  &  61 :  open  :   0.481714
  61  &  63 :  open  :  -0.426652
  63  &  61 :  open  :   0.426652
  62  &  63 :  open  :   0.258232
  63  &  62 :  open  :  -0.258232

Singlet state dipole moments:

  Root       Dx         Dy         Dz         |D|  (Debye)
------------------------------------------------------------
     1    -8.5556     0.0139    -0.9857     8.6122
     2    -7.6161     0.1820    -0.6572     7.6465
     3    -2.8795     1.2164    -0.3846     3.1494
     4    -6.3610     0.7725    -0.6468     6.4403

Triplet state dipole moments:

  Root       Dx         Dy         Dz         |D|  (Debye)
------------------------------------------------------------
     1    -7.5904     0.2077    -0.6645     7.6222
     2   -10.6270     0.7346    -1.2057    10.7204
     3    -6.6363     0.8719    -0.6487     6.7247
     4    -5.5265     0.3667    -0.2515     5.5444

Transition dipole moments between singlet states:

    Transition       Tx         Ty         Tz         |T| (a.u.)
------------------------------------------------------------------
     1 ->    2     0.4059     0.0117    -0.0602     0.4105
     1 ->    3    -0.0754    -0.0124    -0.0033     0.0765
     1 ->    4     0.2607    -0.0516    -0.0055     0.2658
     2 ->    3     0.7329     0.0674    -0.0449     0.7374
     2 ->    4     1.9851     0.8177    -0.1057     2.1495
     3 ->    4    -0.1824    -0.0066    -0.0483     0.1888

Transition dipole moments between triplet states:

    Transition       Tx         Ty         Tz         |T| (a.u.)
------------------------------------------------------------------
     1 ->    2     0.0343    -0.0481     0.0682     0.0902
     1 ->    3     2.1628     0.7879    -0.0728     2.3030
     1 ->    4     2.5548    -0.5493     0.4607     2.6535
     2 ->    3     0.2381     0.0909    -0.0368     0.2575
     2 ->    4     0.3547    -0.1196     0.0287     0.3755
     3 ->    4    -0.3498     0.2191    -0.0842     0.4212

Magnetic transition dipole moments and rotational strengths:

 Transition      Lx         Ly         Lz       R(len)     R(vel) (a.u.)
------------------------------------------------------------------------
 1 ->    2    -0.0143    -0.1787     0.0588     0.0114     0.0006
 1 ->    3     0.0104     0.0113    -0.0124     0.0009    -0.0000
 1 ->    4     0.2140     0.1970    -0.0701    -0.0460     0.0107

Electric transition quadrupole moments (Cartesian):

 Transition      Qxy        Qxz        Qyz        Qxx        Qyy        Qzz       norm (a.u.)
----------------------------------------------------------------------------------------------
 1 ->    2     0.0880     0.0737    -0.1192     0.8924     0.0656     0.2453     0.9424
 1 ->    3     0.0942     0.0373     0.0251     0.9002     0.0003     0.0352     0.9069
 1 ->    4     0.0818     0.0839    -0.1529    -1.2740    -0.2610     0.1694     1.3255


|FINAL Target State Energy: -779.163891055307 a.u.
 Energy calculation finished, energy: -7.791578261E+02

Converting Cartesians to HDLC
 Wolfe conditions fulfilled, increasing trust radius
Testing convergence  in cycle   10
    Energy  2.2849E-04 Target: 5.0000E-04 converged?  yes
  Max step  7.1077E-03 Target: 4.0000E-03 converged?   no
  RMS step  1.4741E-03 Target: 2.6667E-03 converged?  yes
  Max grad  5.7175E-03 Target: 1.0000E-03 converged?   no
  RMS grad  1.5280E-03 Target: 6.6667E-04 converged?   no
 Predicted step length 3.6382E-02
 Trust radius          5.0000E-01

Converting HDLC to Cartesians
 in gcp call
 n=          31
 coors(1) =   -9.28610184912573       -1.23928447439354     
  0.166846974244019     
 coors(2) =   -7.53570691590171       -2.85998476869347     
   1.19603917814278     
 elements:            7           6
 gcp_e =    1.00000000000000     
 echo:  F
 pbc:  F
 method =pbeh3c              
RMSD coordinate change for step 10 is  1.352e-02
DFTD Energy:    -0.0206723 hartree
gCP Energy:     0.0520269 hartree
| Total AOs: 314    Total MOs: 296
Setting up the DFT grid...
| time to set the grid = 0.08 s
DFT grid points: 356544 (11501 points/atom)

                      *** Start SCF Iterations ***

 Iter     DIIS Error       Energy change      Electrons        XC Energy           Energy        Time(s)
----------------------------------------------------------------------------------------------------------
Initial temperature is 0.250000
| Skip purify step
|    1     0.0037820502    -771.7285708482   125.9979395562   -63.8431069970    -771.7285708482     2.07  
|    2     0.0003651697      +0.0011344567   126.0000248524   -63.8447019849    -771.7274363915     1.81  
|    3     0.0006456921      +0.0000003411   126.0000248790   -63.8432444581    -771.7274360504     1.78  
|    4     0.0000991645      -0.0000193187   126.0000248570   -63.8439370193    -771.7274553691     1.74  
|    5     0.0000696530      -0.0000009458   126.0000248623   -63.8440519198    -771.7274563149     1.71  
|    6     0.0000201006      -0.0000003470   126.0000248616   -63.8440177801    -771.7274566619     1.66  
----------------------------------------------------------------------------------------------------------
FINAL ENERGY: -771.7274566619 a.u.
Fractional Occupation Entropy: 0.0000000000
Mermin Free Energy:            -771.7274566619
DISPERSION CONTRIBUTION TO ENERGY: -0.0206723060 a.u.
GCP BSSE CORRECTION: 0.0520268771 a.u.
HOMO-LUMO GAP: 0.939 eV
CENTER OF MASS: {-0.057882, -0.191521, 0.365569} ANGS
DIPOLE MOMENT: {-3.218836, -1.576778, -0.243345} (|D| = 3.592541) DEBYE

Running Mulliken population analysis...


  Restricted hh-TDA Parameters
--------------------------------------------
Number of occupied orbitals:            64
Number of virtual orbitals:            232
Number of molecular orbitals:          296
Number of basis functions:             314
Multiplicity of target state:      singlet

 Generating 2nd functional diffs
Reference energy:             -778.7544778087
Number of electrons:           128.0000252559
XC energy:                     -65.1579638486

      Davidson Diagonalization Parameters
-----------------------------------------------
Number of roots to find:                    4
Number of guess vectors:                   15
Maximum subspace size:                    300
Number of vectors to save:                  4
Collapse vectors per root:                  2
Number of CSFs:                          2080
Maximum Davidson iterations:              500
Residual convergence:                 1.0e-06
Orthogonality tolerance:              1.0e-12
Use incremental sigma vectors:             No

Davidson memory usage:  12.89 MB

Guess Vectors:
  63 &  63 : closed :    -0.499232
  64 &  63 :  open  :    -0.495183
  64 &  64 : closed :    -0.491134
  63 &  62 :  open  :    -0.400208
  64 &  62 :  open  :    -0.396159
  63 &  61 :  open  :    -0.365886
  64 &  61 :  open  :    -0.361837
  63 &  60 :  open  :    -0.315397
  64 &  60 :  open  :    -0.311347
  62 &  62 : closed :    -0.301185
  63 &  58 :  open  :    -0.279404
  64 &  58 :  open  :    -0.275355
  63 &  56 :  open  :    -0.273347
  64 &  56 :  open  :    -0.269298
  62 &  61 :  open  :    -0.266862

  Root           Eigenvalue       Energy Change        Residual
-------------------------------------------------------------------
Iteration:    0   Subspace Size:   15
Root: 1:        -0.40664241        -0.40664241         0.03535442  
Root: 2:        -0.40099041        -0.40099041         0.03376561  
Root: 3:        -0.33422064        -0.33422064         0.09040978  
Root: 4:        -0.29791481        -0.29791481         0.03805188  

Iteration:    1   Subspace Size:   19
Root: 1:        -0.40874929        -0.00210688         0.00467036  
Root: 2:        -0.40345125        -0.00246084         0.00597358  
Root: 3:        -0.35133645        -0.01711581         0.02303336  
Root: 4:        -0.30148406        -0.00356925         0.01201443  

Iteration:    2   Subspace Size:   23
Root: 1:        -0.40879037        -0.00004108         0.00097465  
Root: 2:        -0.40352305        -0.00007180         0.00096666  
Root: 3:        -0.35228472        -0.00094827         0.00416864  
Root: 4:        -0.30179943        -0.00031537         0.00256613  

Iteration:    3   Subspace Size:   27
Root: 1:        -0.40879211        -0.00000175         0.00014392  
Root: 2:        -0.40352476        -0.00000171         0.00014062  
Root: 3:        -0.35231250        -0.00002778         0.00067319  
Root: 4:        -0.30181367        -0.00001424         0.00073777  

Iteration:    4   Subspace Size:   31
Root: 1:        -0.40879215        -0.00000003         0.00002387  
Root: 2:        -0.40352479        -0.00000003         0.00002450  
Root: 3:        -0.35231316        -0.00000066         0.00014333  
Root: 4:        -0.30181484        -0.00000117         0.00020313  

Iteration:    5   Subspace Size:   35
Root: 1:        -0.40879215        -0.00000000         0.00000353  
Root: 2:        -0.40352479        -0.00000000         0.00000361  
Root: 3:        -0.35231319        -0.00000003         0.00002590  
Root: 4:        -0.30181492        -0.00000008         0.00004589  

Iteration:    6   Subspace Size:   39
Root: 1:        -0.40879215        -0.00000000         0.00000050  Converged
Root: 2:        -0.40352479        -0.00000000         0.00000054  Converged
Root: 3:        -0.35231319        -0.00000000         0.00000441  
Root: 4:        -0.30181493        -0.00000000         0.00001297  

Iteration:    7   Subspace Size:   41
Root: 1:        -0.40879215        -0.00000000         0.00000047  Converged
Root: 2:        -0.40352479        -0.00000000         0.00000051  Converged
Root: 3:        -0.35231319        -0.00000000         0.00000069  Converged
Root: 4:        -0.30181493        -0.00000000         0.00000368  

Iteration:    8   Subspace Size:   42
Root: 1:        -0.40879215        -0.00000000         0.00000043  Converged
Root: 2:        -0.40352479        -0.00000000         0.00000048  Converged
Root: 3:        -0.35231319        -0.00000000         0.00000068  Converged
Root: 4:        -0.30181493        -0.00000000         0.00000092  Converged

Davidson converged in 8 iterations
42 sigma vectors were formed

      Davidson Diagonalization Parameters
-----------------------------------------------
Number of roots to find:                    4
Number of guess vectors:                   15
Maximum subspace size:                    300
Number of vectors to save:                  4
Collapse vectors per root:                  2
Number of CSFs:                          2016
Maximum Davidson iterations:              500
Residual convergence:                 1.0e-06
Orthogonality tolerance:              1.0e-12
Use incremental sigma vectors:             No

Davidson memory usage:  12.58 MB

Guess Vectors:
  64 &  63 :  open  :    -0.495183
  63 &  62 :  open  :    -0.400208
  64 &  62 :  open  :    -0.396159
  63 &  61 :  open  :    -0.365886
  64 &  61 :  open  :    -0.361837
  63 &  60 :  open  :    -0.315397
  64 &  60 :  open  :    -0.311347
  63 &  58 :  open  :    -0.279404
  64 &  58 :  open  :    -0.275355
  63 &  56 :  open  :    -0.273347
  64 &  56 :  open  :    -0.269298
  62 &  61 :  open  :    -0.266862
  63 &  57 :  open  :    -0.259015
  64 &  57 :  open  :    -0.254966
  63 &  59 :  open  :    -0.247256

  Root           Eigenvalue       Energy Change        Residual
-------------------------------------------------------------------
Iteration:    0   Subspace Size:   15
Root: 1:        -0.40383111        -0.40383111         0.02940595  
Root: 2:        -0.33038791        -0.33038791         0.02438846  
Root: 3:        -0.30160148        -0.30160148         0.03010080  
Root: 4:        -0.27246582        -0.27246582         0.02855286  

Iteration:    1   Subspace Size:   19
Root: 1:        -0.40579195        -0.00196084         0.00487681  
Root: 2:        -0.33240826        -0.00202035         0.00473700  
Root: 3:        -0.30423820        -0.00263672         0.00732979  
Root: 4:        -0.27415079        -0.00168497         0.01212595  

Iteration:    2   Subspace Size:   23
Root: 1:        -0.40584078        -0.00004883         0.00070960  
Root: 2:        -0.33247122        -0.00006296         0.00086399  
Root: 3:        -0.30436457        -0.00012636         0.00160130  
Root: 4:        -0.27452162        -0.00037083         0.00337666  

Iteration:    3   Subspace Size:   27
Root: 1:        -0.40584173        -0.00000096         0.00009446  
Root: 2:        -0.33247336        -0.00000214         0.00013428  
Root: 3:        -0.30437071        -0.00000614         0.00031512  
Root: 4:        -0.27454910        -0.00002748         0.00095549  

Iteration:    4   Subspace Size:   31
Root: 1:        -0.40584175        -0.00000001         0.00001214  
Root: 2:        -0.33247341        -0.00000005         0.00002275  
Root: 3:        -0.30437093        -0.00000022         0.00005641  
Root: 4:        -0.27455139        -0.00000229         0.00032288  

Iteration:    5   Subspace Size:   35
Root: 1:        -0.40584175        -0.00000000         0.00000135  
Root: 2:        -0.33247341        -0.00000000         0.00000324  
Root: 3:        -0.30437094        -0.00000001         0.00001009  
Root: 4:        -0.27455162        -0.00000024         0.00009448  

Iteration:    6   Subspace Size:   39
Root: 1:        -0.40584175        -0.00000000         0.00000016  Converged
Root: 2:        -0.33247341        -0.00000000         0.00000045  Converged
Root: 3:        -0.30437094        -0.00000000         0.00000196  
Root: 4:        -0.27455164        -0.00000002         0.00002062  

Iteration:    7   Subspace Size:   41
Root: 1:        -0.40584175        -0.00000000         0.00000015  Converged
Root: 2:        -0.33247341        -0.00000000         0.00000044  Converged
Root: 3:        -0.30437094        -0.00000000         0.00000033  Converged
Root: 4:        -0.27455164        -0.00000000         0.00000414  

Iteration:    8   Subspace Size:   42
Root: 1:        -0.40584175        -0.00000000         0.00000015  Converged
Root: 2:        -0.33247341        -0.00000000         0.00000044  Converged
Root: 3:        -0.30437094        -0.00000000         0.00000029  Converged
Root: 4:        -0.27455164        -0.00000000         0.00000088  Converged

 in gcp call
 n=          31
 coors(1) =   -9.28610184912573       -1.23928447439354     
  0.166846974244019     
 coors(2) =   -7.53570691590171       -2.85998476869347     
   1.19603917814278     
 elements:            7           6
 gcp_e =   0.000000000000000E+000
 echo:  F
 pbc:  F
 method =pbeh3c              
Davidson converged in 8 iterations
42 sigma vectors were formed

Building Xtilde...

Building Z-vector RHS...

 Generating 2nd functional diffs
Solving CPSCF equations
Using DIIS solver

 Iter         Residual      
------  --------------------
    1      3.496743741059
    2      5.997953660813
    3      0.437653824745
    4      0.042903181417
    5      0.011263224510
    6      0.005275386519
    7      0.002462054045
    8      0.000826362914
    9      0.000402799894
   10      0.000215294832
   11      0.000078810347
   12      0.000044948094
   13      0.000013434388
   14      0.000008556550
   15      0.000002666437
   16      0.000001183590
   17      0.000000426409

CPSCF converged

Building X...

Computing grad Generating 2nd functional diffs
 Generating 2nd functional diffs
  Root   Mult.   Total Energy (a.u.)   Ex. Energy (a.u.)     Ex. Energy (eV)     Ex. Energy (nm)        Osc. (a.u.)  
-------------------------------------------------------------------------------------------------------------------
     1  singlet       -779.16326996
     2  triplet       -779.16031956          0.00295040          0.08028447      15443.11363251          0.00000000
     3  singlet       -779.15800260          0.00526736          0.14333207       8650.13785044          0.00056132
     4  singlet       -779.10679100          0.05647896          1.53687043        806.73177211          0.00006665
     5  triplet       -779.08695122          0.07631874          2.07673824        597.01419544          0.00000000
     6  triplet       -779.05884874          0.10442121          2.84144530        436.34209854          0.00000000
     7  singlet       -779.05629273          0.10697722          2.91099786        425.91656427          0.01034562
     8  triplet       -779.02902945          0.13424051          3.65286942        339.41596703          0.00000000

Singlet  1: Largest CI coefficients:
  64  &  64 : closed :  -0.989411

Triplet  2: Largest CI coefficients:
  63  &  64 :  open  :   0.701007
  64  &  63 :  open  :  -0.701007

Singlet  3: Largest CI coefficients:
  63  &  64 :  open  :   0.698865
  64  &  63 :  open  :   0.698865

Singlet  4: Largest CI coefficients:
  63  &  63 : closed :   0.970293
  61  &  61 : closed :  -0.179706

Triplet  5: Largest CI coefficients:
  62  &  64 :  open  :   0.699912
  64  &  62 :  open  :  -0.699912

Triplet  6: Largest CI coefficients:
  62  &  63 :  open  :  -0.624921
  63  &  62 :  open  :   0.624921
  61  &  64 :  open  :  -0.297928
  64  &  61 :  open  :   0.297928

Singlet  7: Largest CI coefficients:
  62  &  63 :  open  :   0.606147
  63  &  62 :  open  :   0.606147
  61  &  64 :  open  :  -0.322440
  64  &  61 :  open  :  -0.322440

Triplet  8: Largest CI coefficients:
  61  &  63 :  open  :  -0.460489
  63  &  61 :  open  :   0.460489
  61  &  64 :  open  :  -0.459394
  64  &  61 :  open  :   0.459394
  62  &  63 :  open  :   0.243477
  63  &  62 :  open  :  -0.243477

Singlet state dipole moments:

  Root       Dx         Dy         Dz         |D|  (Debye)
------------------------------------------------------------
     1    -8.4276     0.0061    -0.9839     8.4848
     2    -7.6940     0.1860    -0.6586     7.7244
     3    -2.9184     1.2240    -0.4177     3.1922
     4    -6.4056     0.7804    -0.6818     6.4889

Triplet state dipole moments:

  Root       Dx         Dy         Dz         |D|  (Debye)
------------------------------------------------------------
     1    -7.5875     0.2115    -0.6774     7.6206
     2   -10.6185     0.7267    -1.2165    10.7126
     3    -6.6817     0.8748    -0.6816     6.7731
     4    -5.1413     0.3753    -0.2135     5.1594

Transition dipole moments between singlet states:

    Transition       Tx         Ty         Tz         |T| (a.u.)
------------------------------------------------------------------
     1 ->    2     0.3959     0.0133    -0.0543     0.3998
     1 ->    3     0.0410     0.0084     0.0047     0.0421
     1 ->    4     0.3807    -0.0048    -0.0099     0.3809
     2 ->    3    -0.7002    -0.0617     0.0450     0.7044
     2 ->    4     1.9951     0.8173    -0.1081     2.1587
     3 ->    4     0.1827     0.0142     0.0453     0.1888

Transition dipole moments between triplet states:

    Transition       Tx         Ty         Tz         |T| (a.u.)
------------------------------------------------------------------
     1 ->    2     0.0468    -0.0380     0.0652     0.0888
     1 ->    3     2.1856     0.7869    -0.0760     2.3242
     1 ->    4    -2.4492     0.5309    -0.4457     2.5454
     2 ->    3     0.2372     0.0842    -0.0339     0.2539
     2 ->    4    -0.3014     0.1081    -0.0225     0.3210
     3 ->    4     0.3353    -0.2154     0.0845     0.4074

Magnetic transition dipole moments and rotational strengths:

 Transition      Lx         Ly         Lz       R(len)     R(vel) (a.u.)
------------------------------------------------------------------------
 1 ->    2    -0.0152    -0.1792     0.0582     0.0116     0.0006
 1 ->    3    -0.0101    -0.0057     0.0077     0.0004     0.0000
 1 ->    4     0.2124     0.2100    -0.0384    -0.0802     0.0183

Electric transition quadrupole moments (Cartesian):

 Transition      Qxy        Qxz        Qyz        Qxx        Qyy        Qzz       norm (a.u.)
----------------------------------------------------------------------------------------------
 1 ->    2    -0.0433     0.0490    -0.1517    -0.0418     0.0144     0.1839     0.2511
 1 ->    3    -0.0873    -0.0328    -0.0202    -0.8216    -0.0001    -0.0427     0.8282
 1 ->    4     0.0510     0.0304    -0.1607    -2.0379    -0.2227     0.1638     2.0637


|FINAL Target State Energy: -779.163269957663 a.u.
 Energy calculation finished, energy: -7.791580026E+02

Converting Cartesians to HDLC
 Wolfe conditions fulfilled, increasing trust radius
Testing convergence  in cycle   11
    Energy  1.7649E-04 Target: 5.0000E-04 converged?  yes
  Max step  1.6506E-02 Target: 4.0000E-03 converged?   no
  RMS step  3.9005E-03 Target: 2.6667E-03 converged?   no
  Max grad  5.5783E-03 Target: 1.0000E-03 converged?   no
  RMS grad  1.3772E-03 Target: 6.6667E-04 converged?   no
 Predicted step length 1.2782E-01
 Trust radius          5.0000E-01

Converting HDLC to Cartesians
 in gcp call
 n=          31
 coors(1) =   -9.30491546708018       -1.22459681860082     
  0.179693393584792     
 coors(2) =   -7.54005473100739       -2.88429620664379     
   1.12647342217625     
 elements:            7           6
 gcp_e =    1.00000000000000     
 echo:  F
 pbc:  F
 method =pbeh3c              
RMSD coordinate change for step 11 is  5.212e-02
DFTD Energy:    -0.0206604 hartree
gCP Energy:     0.0518640 hartree
| Total AOs: 314    Total MOs: 296
Setting up the DFT grid...
| time to set the grid = 0.08 s
DFT grid points: 356537 (11501 points/atom)

                      *** Start SCF Iterations ***

 Iter     DIIS Error       Energy change      Electrons        XC Energy           Energy        Time(s)
----------------------------------------------------------------------------------------------------------
Initial temperature is 0.250000
| Skip purify step
|    1     0.0255493195    -771.7243757247   125.9975386582   -63.8411808039    -771.7243757247     2.09  
|    2     0.0021219404      -0.0058565311   126.0000270383   -63.8413913428    -771.7302322558     1.89  
|    3     0.0013226834      -0.0001888707   126.0000270179   -63.8411622100    -771.7304211265     1.83  
|    4     0.0004882166      -0.0000708919   126.0000270772   -63.8412586677    -771.7304920184     1.79  
|    5     0.0002039815      -0.0000235941   126.0000270731   -63.8414614488    -771.7305156126     1.79  
|    6     0.0001349655      -0.0000037644   126.0000270850   -63.8412210422    -771.7305193770     1.72  
|    7     0.0000411627      -0.0000014079   126.0000270878   -63.8413514155    -771.7305207849     1.71  
----------------------------------------------------------------------------------------------------------
FINAL ENERGY: -771.7305207849 a.u.
Fractional Occupation Entropy: 0.0000000000
Mermin Free Energy:            -771.7305207849
DISPERSION CONTRIBUTION TO ENERGY: -0.0206603719 a.u.
GCP BSSE CORRECTION: 0.0518639660 a.u.
HOMO-LUMO GAP: 0.982 eV
CENTER OF MASS: {-0.057035, -0.195022, 0.358264} ANGS
DIPOLE MOMENT: {-3.235456, -1.513260, -0.072399} (|D| = 3.572587) DEBYE

Running Mulliken population analysis...


  Restricted hh-TDA Parameters
--------------------------------------------
Number of occupied orbitals:            64
Number of virtual orbitals:            232
Number of molecular orbitals:          296
Number of basis functions:             314
Multiplicity of target state:      singlet

 Generating 2nd functional diffs
Reference energy:             -778.7578594455
Number of electrons:           128.0000275173
XC energy:                     -65.1552415038

      Davidson Diagonalization Parameters
-----------------------------------------------
Number of roots to find:                    4
Number of guess vectors:                   15
Maximum subspace size:                    300
Number of vectors to save:                  4
Collapse vectors per root:                  2
Number of CSFs:                          2080
Maximum Davidson iterations:              500
Residual convergence:                 1.0e-06
Orthogonality tolerance:              1.0e-12
Use incremental sigma vectors:             No

Davidson memory usage:  12.89 MB

Guess Vectors:
  63 &  63 : closed :    -0.494537
  64 &  63 :  open  :    -0.492438
  64 &  64 : closed :    -0.490338
  63 &  62 :  open  :    -0.398187
  64 &  62 :  open  :    -0.396088
  63 &  61 :  open  :    -0.366111
  64 &  61 :  open  :    -0.364012
  63 &  60 :  open  :    -0.312520
  64 &  60 :  open  :    -0.310420
  62 &  62 : closed :    -0.301837
  63 &  58 :  open  :    -0.276768
  64 &  58 :  open  :    -0.274669
  63 &  56 :  open  :    -0.270184
  62 &  61 :  open  :    -0.269761
  64 &  56 :  open  :    -0.268084

  Root           Eigenvalue       Energy Change        Residual
-------------------------------------------------------------------
Iteration:    0   Subspace Size:   15
Root: 1:        -0.40565145        -0.40565145         0.03541726  
Root: 2:        -0.39809269        -0.39809269         0.03354131  
Root: 3:        -0.32921364        -0.32921364         0.09200117  
Root: 4:        -0.29822829        -0.29822829         0.03459283  

Iteration:    1   Subspace Size:   19
Root: 1:        -0.40776251        -0.00211106         0.00463745  
Root: 2:        -0.40054186        -0.00244917         0.00592772  
Root: 3:        -0.34714899        -0.01793535         0.02500870  
Root: 4:        -0.30134871        -0.00312042         0.01026155  

Iteration:    2   Subspace Size:   23
Root: 1:        -0.40780294        -0.00004043         0.00098830  
Root: 2:        -0.40061286        -0.00007100         0.00095574  
Root: 3:        -0.34827240        -0.00112341         0.00446828  
Root: 4:        -0.30158938        -0.00024068         0.00224785  

Iteration:    3   Subspace Size:   27
Root: 1:        -0.40780474        -0.00000180         0.00015190  
Root: 2:        -0.40061453        -0.00000167         0.00013332  
Root: 3:        -0.34830478        -0.00003237         0.00071159  
Root: 4:        -0.30160065        -0.00001126         0.00060003  

Iteration:    4   Subspace Size:   31
Root: 1:        -0.40780478        -0.00000004         0.00002794  
Root: 2:        -0.40061456        -0.00000003         0.00002440  
Root: 3:        -0.34830553        -0.00000076         0.00015986  
Root: 4:        -0.30160142        -0.00000077         0.00018559  

Iteration:    5   Subspace Size:   35
Root: 1:        -0.40780478        -0.00000000         0.00000445  
Root: 2:        -0.40061456        -0.00000000         0.00000412  
Root: 3:        -0.34830557        -0.00000004         0.00003301  
Root: 4:        -0.30160149        -0.00000007         0.00005488  

Iteration:    6   Subspace Size:   39
Root: 1:        -0.40780478        -0.00000000         0.00000058  Converged
Root: 2:        -0.40061456        -0.00000000         0.00000067  Converged
Root: 3:        -0.34830557        -0.00000000         0.00000588  
Root: 4:        -0.30160149        -0.00000001         0.00001157  

Iteration:    7   Subspace Size:   41
Root: 1:        -0.40780478        -0.00000000         0.00000047  Converged
Root: 2:        -0.40061456        -0.00000000         0.00000056  Converged
Root: 3:        -0.34830557        -0.00000000         0.00000111  
Root: 4:        -0.30160150        -0.00000000         0.00000257  

Iteration:    8   Subspace Size:   43
Root: 1:        -0.40780478        -0.00000000         0.00000047  Converged
Root: 2:        -0.40061456        -0.00000000         0.00000055  Converged
Root: 3:        -0.34830557        -0.00000000         0.00000018  Converged
Root: 4:        -0.30160150        -0.00000000         0.00000067  Converged

Davidson converged in 8 iterations
43 sigma vectors were formed

      Davidson Diagonalization Parameters
-----------------------------------------------
Number of roots to find:                    4
Number of guess vectors:                   15
Maximum subspace size:                    300
Number of vectors to save:                  4
Collapse vectors per root:                  2
Number of CSFs:                          2016
Maximum Davidson iterations:              500
Residual convergence:                 1.0e-06
Orthogonality tolerance:              1.0e-12
Use incremental sigma vectors:             No

Davidson memory usage:  12.58 MB

Guess Vectors:
  64 &  63 :  open  :    -0.492438
  63 &  62 :  open  :    -0.398187
  64 &  62 :  open  :    -0.396088
  63 &  61 :  open  :    -0.366111
  64 &  61 :  open  :    -0.364012
  63 &  60 :  open  :    -0.312520
  64 &  60 :  open  :    -0.310420
  63 &  58 :  open  :    -0.276768
  64 &  58 :  open  :    -0.274669
  63 &  56 :  open  :    -0.270184
  62 &  61 :  open  :    -0.269761
  64 &  56 :  open  :    -0.268084
  63 &  57 :  open  :    -0.255843
  64 &  57 :  open  :    -0.253744
  63 &  59 :  open  :    -0.244708

  Root           Eigenvalue       Energy Change        Residual
-------------------------------------------------------------------
Iteration:    0   Subspace Size:   15
Root: 1:        -0.40066526        -0.40066526         0.02933152  
Root: 2:        -0.33043714        -0.33043714         0.02465068  
Root: 3:        -0.30095052        -0.30095052         0.02939382  
Root: 4:        -0.27182957        -0.27182957         0.02824975  

Iteration:    1   Subspace Size:   19
Root: 1:        -0.40262593        -0.00196067         0.00488023  
Root: 2:        -0.33253564        -0.00209849         0.00477859  
Root: 3:        -0.30347650        -0.00252598         0.00729564  
Root: 4:        -0.27338655        -0.00155698         0.01338004  

Iteration:    2   Subspace Size:   23
Root: 1:        -0.40267496        -0.00004903         0.00072267  
Root: 2:        -0.33259963        -0.00006399         0.00085489  
Root: 3:        -0.30360199        -0.00012549         0.00161902  
Root: 4:        -0.27383919        -0.00045264         0.00402635  

Iteration:    3   Subspace Size:   27
Root: 1:        -0.40267596        -0.00000099         0.00009605  
Root: 2:        -0.33260172        -0.00000209         0.00013179  
Root: 3:        -0.30360829        -0.00000630         0.00033738  
Root: 4:        -0.27388042        -0.00004123         0.00154420  

Iteration:    4   Subspace Size:   31
Root: 1:        -0.40267597        -0.00000001         0.00001208  
Root: 2:        -0.33260177        -0.00000005         0.00002262  
Root: 3:        -0.30360855        -0.00000025         0.00006624  
Root: 4:        -0.27388670        -0.00000628         0.00071674  

Iteration:    5   Subspace Size:   35
Root: 1:        -0.40267597        -0.00000000         0.00000139  
Root: 2:        -0.33260177        -0.00000000         0.00000314  
Root: 3:        -0.30360856        -0.00000001         0.00001264  
Root: 4:        -0.27388790        -0.00000120         0.00020493  

Iteration:    6   Subspace Size:   39
Root: 1:        -0.40267597        -0.00000000         0.00000017  Converged
Root: 2:        -0.33260177        -0.00000000         0.00000042  Converged
Root: 3:        -0.30360856        -0.00000000         0.00000238  
Root: 4:        -0.27388799        -0.00000009         0.00004311  

Iteration:    7   Subspace Size:   41
Root: 1:        -0.40267597        -0.00000000         0.00000017  Converged
Root: 2:        -0.33260177        -0.00000000         0.00000040  Converged
Root: 3:        -0.30360856        -0.00000000         0.00000038  Converged
Root: 4:        -0.27388799        -0.00000000         0.00000852  

Iteration:    8   Subspace Size:   42
Root: 1:        -0.40267597        -0.00000000         0.00000017  Converged
Root: 2:        -0.33260177        -0.00000000         0.00000040  Converged
Root: 3:        -0.30360856        -0.00000000         0.00000038  Converged
Root: 4:        -0.27388799        -0.00000000         0.00000140  

Iteration:    9   Subspace Size:   43
Root: 1:        -0.40267597        -0.00000000         0.00000017  Converged
Root: 2:        -0.33260177         0.00000000         0.00000040  Converged
Root: 3:        -0.30360856        -0.00000000         0.00000037  Converged
Root: 4:        -0.27388799        -0.00000000         0.00000030  Converged

 in gcp call
 n=          31
 coors(1) =   -9.30491546708018       -1.22459681860082     
  0.179693393584792     
 coors(2) =   -7.54005473100739       -2.88429620664379     
   1.12647342217625     
 elements:            7           6
 gcp_e =   0.000000000000000E+000
 echo:  F
 pbc:  F
 method =pbeh3c              
Davidson converged in 9 iterations
43 sigma vectors were formed

Building Xtilde...

Building Z-vector RHS...

 Generating 2nd functional diffs
Solving CPSCF equations
Using DIIS solver

 Iter         Residual      
------  --------------------
    1      3.476322532383
    2      5.928871628847
    3      0.438704425385
    4      0.041886112608
    5      0.011063858211
    6      0.004987756338
    7      0.002252092966
    8      0.000677446490
    9      0.000309798000
   10      0.000165453277
   11      0.000060632138
   12      0.000038800582
   13      0.000012139709
   14      0.000007518334
   15      0.000002450891
   16      0.000001074961
   17      0.000000384308

CPSCF converged

Building X...

Computing grad Generating 2nd functional diffs
 Generating 2nd functional diffs
  Root   Mult.   Total Energy (a.u.)   Ex. Energy (a.u.)     Ex. Energy (eV)     Ex. Energy (nm)        Osc. (a.u.)  
-------------------------------------------------------------------------------------------------------------------
     1  singlet       -779.16566423
     2  triplet       -779.16053542          0.00512881          0.13956193       8883.81399530          0.00000000
     3  singlet       -779.15847401          0.00719022          0.19565582       6336.85317192          0.00027458
     4  singlet       -779.10616502          0.05949921          1.61905555        765.78113930          0.00011412
     5  triplet       -779.09046121          0.07520301          2.04637778        605.87161321          0.00000000
     6  triplet       -779.06146800          0.10419622          2.83532304        437.28428402          0.00000000
     7  singlet       -779.05946094          0.10620329          2.88993795        429.02035561          0.00340468
     8  triplet       -779.03174744          0.13391679          3.64406062        340.23643891          0.00000000

Singlet  1: Largest CI coefficients:
  64  &  64 : closed :   0.989447

Triplet  2: Largest CI coefficients:
  63  &  64 :  open  :  -0.700730
  64  &  63 :  open  :   0.700730

Singlet  3: Largest CI coefficients:
  63  &  64 :  open  :   0.699120
  64  &  63 :  open  :   0.699120

Singlet  4: Largest CI coefficients:
  63  &  63 : closed :   0.968360
  61  &  61 : closed :  -0.194061

Triplet  5: Largest CI coefficients:
  62  &  64 :  open  :  -0.700746
  64  &  62 :  open  :   0.700746

Triplet  6: Largest CI coefficients:
  62  &  63 :  open  :   0.610852
  63  &  62 :  open  :  -0.610852
  61  &  64 :  open  :   0.327540
  64  &  61 :  open  :  -0.327540

Singlet  7: Largest CI coefficients:
  62  &  63 :  open  :  -0.592429
  63  &  62 :  open  :  -0.592429
  61  &  64 :  open  :   0.352979
  64  &  61 :  open  :   0.352979

Triplet  8: Largest CI coefficients:
  61  &  63 :  open  :   0.471386
  63  &  61 :  open  :  -0.471386
  61  &  64 :  open  :   0.438842
  64  &  61 :  open  :  -0.438842
  62  &  63 :  open  :  -0.257281
  63  &  62 :  open  :   0.257281

Singlet state dipole moments:

  Root       Dx         Dy         Dz         |D|  (Debye)
------------------------------------------------------------
     1    -8.3236     0.0556    -0.9329     8.3759
     2    -7.6046     0.2213    -0.7391     7.6436
     3    -2.8901     1.1641    -0.5436     3.1628
     4    -6.4924     0.6370    -0.7470     6.5662

Triplet state dipole moments:

  Root       Dx         Dy         Dz         |D|  (Debye)
------------------------------------------------------------
     1    -7.5278     0.2446    -0.7453     7.5685
     2   -10.5989     0.7081    -1.2588    10.6968
     3    -6.6767     0.7230    -0.7602     6.7586
     4    -4.6042     0.3284    -0.1974     4.6201

Transition dipole moments between singlet states:

    Transition       Tx         Ty         Tz         |T| (a.u.)
------------------------------------------------------------------
     1 ->    2    -0.2303    -0.0022     0.0651     0.2393
     1 ->    3    -0.0533    -0.0059    -0.0025     0.0536
     1 ->    4     0.2174    -0.0174    -0.0231     0.2193
     2 ->    3    -0.4094    -0.0161     0.0547     0.4133
     2 ->    4    -1.8942    -0.8428     0.1578     2.0792
     3 ->    4    -0.1086    -0.0186    -0.0285     0.1138

Transition dipole moments between triplet states:

    Transition       Tx         Ty         Tz         |T| (a.u.)
------------------------------------------------------------------
     1 ->    2     0.0247    -0.0206     0.0530     0.0620
     1 ->    3     2.0529     0.8139    -0.1290     2.2121
     1 ->    4    -2.4762     0.5091    -0.4522     2.5681
     2 ->    3     0.1217     0.0541    -0.0294     0.1363
     2 ->    4    -0.1662     0.0749     0.0017     0.1823
     3 ->    4     0.3636    -0.2269     0.1088     0.4422

Magnetic transition dipole moments and rotational strengths:

 Transition      Lx         Ly         Lz       R(len)     R(vel) (a.u.)
------------------------------------------------------------------------
 1 ->    2     0.0137     0.1736    -0.0631     0.0076     0.0004
 1 ->    3     0.0012    -0.0008    -0.0060     0.0000     0.0000
 1 ->    4     0.2292     0.2246    -0.0724    -0.0476     0.0096

Electric transition quadrupole moments (Cartesian):

 Transition      Qxy        Qxz        Qyz        Qxx        Qyy        Qzz       norm (a.u.)
----------------------------------------------------------------------------------------------
 1 ->    2     0.0120    -0.0803     0.1469    -0.4635     0.0300    -0.1884     0.5286
 1 ->    3     0.0709     0.0243     0.0242     0.7170     0.0036     0.0260     0.7218
 1 ->    4     0.1135     0.0492    -0.1747    -1.6988    -0.2393     0.1798     1.7382


|FINAL Target State Energy: -779.165664225666 a.u.
 Energy calculation finished, energy: -7.791584740E+02

Converting Cartesians to HDLC
 Wolfe conditions fulfilled, increasing trust radius
Testing convergence  in cycle   12
    Energy  4.7141E-04 Target: 5.0000E-04 converged?  yes
  Max step  5.6668E-02 Target: 4.0000E-03 converged?   no
  RMS step  1.3704E-02 Target: 2.6667E-03 converged?   no
  Max grad  7.8681E-03 Target: 1.0000E-03 converged?   no
  RMS grad  1.7460E-03 Target: 6.6667E-04 converged?   no
 Predicted step length 5.8103E-02
 Trust radius          5.0000E-01

Converting HDLC to Cartesians
 in gcp call
 n=          31
 coors(1) =   -9.28871288710671       -1.22119006550223     
  0.186333195680379     
 coors(2) =   -7.51891624448812       -2.88940759268341     
   1.10911874337651     
 elements:            7           6
 gcp_e =    1.00000000000000     
 echo:  F
 pbc:  F
 method =pbeh3c              
RMSD coordinate change for step 12 is  1.927e-02
DFTD Energy:    -0.0206749 hartree
gCP Energy:     0.0519317 hartree
| Total AOs: 314    Total MOs: 296
Setting up the DFT grid...
| time to set the grid = 0.08 s
DFT grid points: 356507 (11500 points/atom)

                      *** Start SCF Iterations ***

 Iter     DIIS Error       Energy change      Electrons        XC Energy           Energy        Time(s)
----------------------------------------------------------------------------------------------------------
Initial temperature is 0.250000
| Skip purify step
|    1     0.0067913496    -771.7296843982   125.9967409097   -63.8418538768    -771.7296843982     2.05  
|    2     0.0005296140      +0.0013368877   126.0000289291   -63.8445435907    -771.7283475105     1.81  
|    3     0.0007570318      -0.0000234233   126.0000289643   -63.8429923456    -771.7283709338     1.72  
|    4     0.0003189283      -0.0000122925   126.0000289525   -63.8435670271    -771.7283832263     1.69  
|    5     0.0001704721      -0.0000030177   126.0000289629   -63.8437712969    -771.7283862440     1.68  
|    6     0.0000494767      -0.0000008754   126.0000289637   -63.8436482732    -771.7283871194     1.66  
----------------------------------------------------------------------------------------------------------
FINAL ENERGY: -771.7283871194 a.u.
Fractional Occupation Entropy: 0.0000000000
Mermin Free Energy:            -771.7283871194
DISPERSION CONTRIBUTION TO ENERGY: -0.0206748787 a.u.
GCP BSSE CORRECTION: 0.0519317100 a.u.
HOMO-LUMO GAP: 0.947 eV
CENTER OF MASS: {-0.057404, -0.195615, 0.354884} ANGS
DIPOLE MOMENT: {-3.284918, -1.508508, 0.007181} (|D| = 3.614738) DEBYE

Running Mulliken population analysis...


  Restricted hh-TDA Parameters
--------------------------------------------
Number of occupied orbitals:            64
Number of virtual orbitals:            232
Number of molecular orbitals:          296
Number of basis functions:             314
Multiplicity of target state:      singlet

 Generating 2nd functional diffs
Reference energy:             -778.7551683294
Number of electrons:           128.0000294233
XC energy:                     -65.1575867917

      Davidson Diagonalization Parameters
-----------------------------------------------
Number of roots to find:                    4
Number of guess vectors:                   15
Maximum subspace size:                    300
Number of vectors to save:                  4
Collapse vectors per root:                  2
Number of CSFs:                          2080
Maximum Davidson iterations:              500
Residual convergence:                 1.0e-06
Orthogonality tolerance:              1.0e-12
Use incremental sigma vectors:             No

Davidson memory usage:  12.89 MB

Guess Vectors:
  63 &  63 : closed :    -0.499628
  64 &  63 :  open  :    -0.495721
  64 &  64 : closed :    -0.491813
  63 &  62 :  open  :    -0.400698
  64 &  62 :  open  :    -0.396790
  63 &  61 :  open  :    -0.367350
  64 &  61 :  open  :    -0.363442
  63 &  60 :  open  :    -0.315411
  64 &  60 :  open  :    -0.311503
  62 &  62 : closed :    -0.301767
  63 &  58 :  open  :    -0.279866
  64 &  58 :  open  :    -0.275959
  63 &  56 :  open  :    -0.273408
  64 &  56 :  open  :    -0.269500
  62 &  61 :  open  :    -0.268420

  Root           Eigenvalue       Energy Change        Residual
-------------------------------------------------------------------
Iteration:    0   Subspace Size:   15
Root: 1:        -0.40695016        -0.40695016         0.03554802  
Root: 2:        -0.40101831        -0.40101831         0.03358201  
Root: 3:        -0.33323052        -0.33323052         0.09226503  
Root: 4:        -0.29980217        -0.29980217         0.03495334  

Iteration:    1   Subspace Size:   19
Root: 1:        -0.40907828        -0.00212812         0.00463975  
Root: 2:        -0.40346319        -0.00244488         0.00588965  
Root: 3:        -0.35101730        -0.01778678         0.02429196  
Root: 4:        -0.30300527        -0.00320310         0.00983839  

Iteration:    2   Subspace Size:   23
Root: 1:        -0.40911863        -0.00004035         0.00099282  
Root: 2:        -0.40353306        -0.00006987         0.00094041  
Root: 3:        -0.35206973        -0.00105243         0.00429995  
Root: 4:        -0.30322969        -0.00022442         0.00219449  

Iteration:    3   Subspace Size:   27
Root: 1:        -0.40912044        -0.00000181         0.00015516  
Root: 2:        -0.40353467        -0.00000161         0.00012760  
Root: 3:        -0.35209947        -0.00002974         0.00066484  
Root: 4:        -0.30324049        -0.00001081         0.00059276  

Iteration:    4   Subspace Size:   31
Root: 1:        -0.40912048        -0.00000004         0.00003014  
Root: 2:        -0.40353470        -0.00000002         0.00002294  
Root: 3:        -0.35210010        -0.00000064         0.00014556  
Root: 4:        -0.30324126        -0.00000077         0.00019501  

Iteration:    5   Subspace Size:   35
Root: 1:        -0.40912049        -0.00000000         0.00000505  
Root: 2:        -0.40353470        -0.00000000         0.00000390  
Root: 3:        -0.35210014        -0.00000003         0.00002997  
Root: 4:        -0.30324134        -0.00000008         0.00005412  

Iteration:    6   Subspace Size:   39
Root: 1:        -0.40912049        -0.00000000         0.00000070  Converged
Root: 2:        -0.40353470        -0.00000000         0.00000063  Converged
Root: 3:        -0.35210014        -0.00000000         0.00000536  
Root: 4:        -0.30324135        -0.00000001         0.00001139  

Iteration:    7   Subspace Size:   41
Root: 1:        -0.40912049        -0.00000000         0.00000055  Converged
Root: 2:        -0.40353470        -0.00000000         0.00000053  Converged
Root: 3:        -0.35210014        -0.00000000         0.00000098  Converged
Root: 4:        -0.30324135        -0.00000000         0.00000269  

Iteration:    8   Subspace Size:   42
Root: 1:        -0.40912049        -0.00000000         0.00000055  Converged
Root: 2:        -0.40353470        -0.00000000         0.00000053  Converged
Root: 3:        -0.35210014        -0.00000000         0.00000099  Converged
Root: 4:        -0.30324135        -0.00000000         0.00000074  Converged

Davidson converged in 8 iterations
42 sigma vectors were formed

      Davidson Diagonalization Parameters
-----------------------------------------------
Number of roots to find:                    4
Number of guess vectors:                   15
Maximum subspace size:                    300
Number of vectors to save:                  4
Collapse vectors per root:                  2
Number of CSFs:                          2016
Maximum Davidson iterations:              500
Residual convergence:                 1.0e-06
Orthogonality tolerance:              1.0e-12
Use incremental sigma vectors:             No

Davidson memory usage:  12.58 MB

Guess Vectors:
  64 &  63 :  open  :    -0.495721
  63 &  62 :  open  :    -0.400698
  64 &  62 :  open  :    -0.396790
  63 &  61 :  open  :    -0.367350
  64 &  61 :  open  :    -0.363442
  63 &  60 :  open  :    -0.315411
  64 &  60 :  open  :    -0.311503
  63 &  58 :  open  :    -0.279866
  64 &  58 :  open  :    -0.275959
  63 &  56 :  open  :    -0.273408
  64 &  56 :  open  :    -0.269500
  62 &  61 :  open  :    -0.268420
  63 &  57 :  open  :    -0.258558
  64 &  57 :  open  :    -0.254650
  63 &  59 :  open  :    -0.247746

  Root           Eigenvalue       Energy Change        Residual
-------------------------------------------------------------------
Iteration:    0   Subspace Size:   15
Root: 1:        -0.40356145        -0.40356145         0.02943142  
Root: 2:        -0.33098382        -0.33098382         0.02468733  
Root: 3:        -0.30263199        -0.30263199         0.02992601  
Root: 4:        -0.27218834        -0.27218834         0.02766270  

Iteration:    1   Subspace Size:   19
Root: 1:        -0.40552567        -0.00196422         0.00489991  
Root: 2:        -0.33309245        -0.00210863         0.00479708  
Root: 3:        -0.30521722        -0.00258523         0.00723439  
Root: 4:        -0.27353387        -0.00134553         0.01432831  

Iteration:    2   Subspace Size:   23
Root: 1:        -0.40557498        -0.00004931         0.00072707  
Root: 2:        -0.33315698        -0.00006453         0.00086624  
Root: 3:        -0.30534033        -0.00012311         0.00161934  
Root: 4:        -0.27399068        -0.00045680         0.00385767  

Iteration:    3   Subspace Size:   27
Root: 1:        -0.40557598        -0.00000100         0.00009585  
Root: 2:        -0.33315913        -0.00000215         0.00013558  
Root: 3:        -0.30534656        -0.00000623         0.00033605  
Root: 4:        -0.27403271        -0.00004203         0.00177497  

Iteration:    4   Subspace Size:   31
Root: 1:        -0.40557599        -0.00000001         0.00001207  
Root: 2:        -0.33315918        -0.00000005         0.00002305  
Root: 3:        -0.30534681        -0.00000025         0.00006666  
Root: 4:        -0.27404252        -0.00000981         0.00102471  

Iteration:    5   Subspace Size:   35
Root: 1:        -0.40557599        -0.00000000         0.00000138  
Root: 2:        -0.33315918        -0.00000000         0.00000317  
Root: 3:        -0.30534682        -0.00000001         0.00001321  
Root: 4:        -0.27404528        -0.00000276         0.00033921  

Iteration:    6   Subspace Size:   39
Root: 1:        -0.40557599        -0.00000000         0.00000017  Converged
Root: 2:        -0.33315918        -0.00000000         0.00000042  Converged
Root: 3:        -0.30534682        -0.00000000         0.00000250  
Root: 4:        -0.27404553        -0.00000025         0.00007990  

Iteration:    7   Subspace Size:   41
Root: 1:        -0.40557599        -0.00000000         0.00000016  Converged
Root: 2:        -0.33315918        -0.00000000         0.00000041  Converged
Root: 3:        -0.30534682        -0.00000000         0.00000039  Converged
Root: 4:        -0.27404554        -0.00000001         0.00001694  

Iteration:    8   Subspace Size:   42
Root: 1:        -0.40557599        -0.00000000         0.00000016  Converged
Root: 2:        -0.33315918        -0.00000000         0.00000041  Converged
Root: 3:        -0.30534682        -0.00000000         0.00000039  Converged
Root: 4:        -0.27404554        -0.00000000         0.00000259  

Iteration:    9   Subspace Size:   43
Root: 1:        -0.40557599        -0.00000000         0.00000016  Converged
Root: 2:        -0.33315918         0.00000000         0.00000041  Converged
Root: 3:        -0.30534682        -0.00000000         0.00000039  Converged
Root: 4:        -0.27404554        -0.00000000         0.00000057  Converged

 in gcp call
 n=          31
 coors(1) =   -9.28871288710671       -1.22119006550223     
  0.186333195680379     
 coors(2) =   -7.51891624448812       -2.88940759268341     
   1.10911874337651     
 elements:            7           6
 gcp_e =   0.000000000000000E+000
 echo:  F
 pbc:  F
 method =pbeh3c              
Davidson converged in 9 iterations
43 sigma vectors were formed

Building Xtilde...

Building Z-vector RHS...

 Generating 2nd functional diffs
Solving CPSCF equations
Using DIIS solver

 Iter         Residual      
------  --------------------
    1      3.495328184069
    2      5.963019204371
    3      0.436650378528
    4      0.041783219316
    5      0.011076105397
    6      0.005013146355
    7      0.002245136571
    8      0.000664337794
    9      0.000300768371
   10      0.000160751263
   11      0.000059920374
   12      0.000038552845
   13      0.000012289737
   14      0.000007525007
   15      0.000002489559
   16      0.000001085416
   17      0.000000403231

CPSCF converged

Building X...

Computing grad Generating 2nd functional diffs
 Generating 2nd functional diffs
  Root   Mult.   Total Energy (a.u.)   Ex. Energy (a.u.)     Ex. Energy (eV)     Ex. Energy (nm)        Osc. (a.u.)  
-------------------------------------------------------------------------------------------------------------------
     1  singlet       -779.16428882
     2  triplet       -779.16074432          0.00354449          0.09645053      12854.69572041          0.00000000
     3  singlet       -779.15870303          0.00558579          0.15199700       8157.01736654          0.00016233
     4  singlet       -779.10726847          0.05702035          1.55160238        799.07212351          0.00003950
     5  triplet       -779.08832751          0.07596130          2.06701191        599.82344527          0.00000000
     6  triplet       -779.06051515          0.10377366          2.82382461        439.06487804          0.00000000
     7  singlet       -779.05840968          0.10587914          2.88111746        430.33379339          0.01059508
     8  triplet       -779.02921387          0.13507495          3.67557568        337.31918872          0.00000000

Singlet  1: Largest CI coefficients:
  64  &  64 : closed :   0.989467

Triplet  2: Largest CI coefficients:
  63  &  64 :  open  :  -0.700877
  64  &  63 :  open  :   0.700877

Singlet  3: Largest CI coefficients:
  63  &  64 :  open  :   0.699135
  64  &  63 :  open  :   0.699135

Singlet  4: Largest CI coefficients:
  63  &  63 : closed :  -0.970109
  61  &  61 : closed :   0.190155

Triplet  5: Largest CI coefficients:
  62  &  64 :  open  :   0.700986
  64  &  62 :  open  :  -0.700986

Triplet  6: Largest CI coefficients:
  62  &  63 :  open  :   0.625299
  63  &  62 :  open  :  -0.625299
  61  &  64 :  open  :   0.300884
  64  &  61 :  open  :  -0.300884

Singlet  7: Largest CI coefficients:
  62  &  63 :  open  :  -0.607258
  63  &  62 :  open  :  -0.607258
  61  &  64 :  open  :   0.326798
  64  &  61 :  open  :   0.326798

Triplet  8: Largest CI coefficients:
  61  &  63 :  open  :   0.542486
  63  &  61 :  open  :  -0.542486
  61  &  64 :  open  :   0.386345
  64  &  61 :  open  :  -0.386345
  62  &  63 :  open  :  -0.203336
  63  &  62 :  open  :   0.203336

Singlet state dipole moments:

  Root       Dx         Dy         Dz         |D|  (Debye)
------------------------------------------------------------
     1    -8.1446     0.0728    -0.9258     8.1974
     2    -7.5897     0.1823    -0.7144     7.6254
     3    -2.9806     1.1149    -0.5832     3.2353
     4    -6.6803     0.6722    -0.8204     6.7640

Triplet state dipole moments:

  Root       Dx         Dy         Dz         |D|  (Debye)
------------------------------------------------------------
     1    -7.4562     0.2048    -0.7384     7.4954
     2   -10.6189     0.7163    -1.2784    10.7196
     3    -6.8601     0.7447    -0.8297     6.9501
     4    -3.6415     0.3262    -0.1206     3.6581

Transition dipole moments between singlet states:

    Transition       Tx         Ty         Tz         |T| (a.u.)
------------------------------------------------------------------
     1 ->    2    -0.1994    -0.0037     0.0618     0.2088
     1 ->    3     0.0314     0.0047     0.0053     0.0322
     1 ->    4     0.3831     0.0477    -0.0321     0.3874
     2 ->    3     0.3421     0.0050    -0.0557     0.3466
     2 ->    4    -2.0193    -0.8085     0.1414     2.1798
     3 ->    4     0.1006     0.0297     0.0248     0.1078

Transition dipole moments between triplet states:

    Transition       Tx         Ty         Tz         |T| (a.u.)
------------------------------------------------------------------
     1 ->    2    -0.0373     0.0053    -0.0477     0.0608
     1 ->    3     2.1903     0.7804    -0.1146     2.3280
     1 ->    4    -2.1205     0.4661    -0.4079     2.2091
     2 ->    3    -0.1161    -0.0403     0.0258     0.1256
     2 ->    4     0.0903    -0.0555    -0.0084     0.1063
     3 ->    4     0.3059    -0.1775     0.0853     0.3638

Magnetic transition dipole moments and rotational strengths:

 Transition      Lx         Ly         Lz       R(len)     R(vel) (a.u.)
------------------------------------------------------------------------
 1 ->    2     0.0172     0.1748    -0.0647     0.0081     0.0004
 1 ->    3     0.0002     0.0101     0.0007    -0.0001    -0.0000
 1 ->    4     0.2124     0.2279    -0.0200    -0.0929     0.0197

Electric transition quadrupole moments (Cartesian):

 Transition      Qxy        Qxz        Qyz        Qxx        Qyy        Qzz       norm (a.u.)
----------------------------------------------------------------------------------------------
 1 ->    2     0.1871    -0.0526     0.1857     0.8257     0.0975    -0.0919     0.8786
 1 ->    3    -0.0621    -0.0268    -0.0160    -0.7136    -0.0005    -0.0355     0.7178
 1 ->    4     0.0600    -0.0314    -0.1816    -2.7027    -0.1742     0.1667     2.7204


|FINAL Target State Energy: -779.164288815575 a.u.
 Energy calculation finished, energy: -7.791587030E+02

Converting Cartesians to HDLC
 Wolfe conditions fulfilled, increasing trust radius
Testing convergence  in cycle   13
    Energy  2.2902E-04 Target: 5.0000E-04 converged?  yes
  Max step  2.5250E-02 Target: 4.0000E-03 converged?   no
  RMS step  6.2293E-03 Target: 2.6667E-03 converged?   no
  Max grad  6.2882E-03 Target: 1.0000E-03 converged?   no
  RMS grad  1.3487E-03 Target: 6.6667E-04 converged?   no
 Predicted step length 2.8661E-02
 Trust radius          5.0000E-01

Converting HDLC to Cartesians
 in gcp call
 n=          31
 coors(1) =   -9.30075526613847       -1.20755420680989     
  0.187537773717299     
 coors(2) =   -7.54246262455404       -2.89729656741382     
   1.09121456555047     
 elements:            7           6
 gcp_e =    1.00000000000000     
 echo:  F
 pbc:  F
 method =pbeh3c              
RMSD coordinate change for step 13 is  2.364e-02
DFTD Energy:    -0.0206701 hartree
gCP Energy:     0.0518918 hartree
| Total AOs: 314    Total MOs: 296
Setting up the DFT grid...
| time to set the grid = 0.08 s
DFT grid points: 356520 (11500 points/atom)

                      *** Start SCF Iterations ***

 Iter     DIIS Error       Energy change      Electrons        XC Energy           Energy        Time(s)
----------------------------------------------------------------------------------------------------------
Initial temperature is 0.250000
| Skip purify step
|    1     0.0067730015    -771.7242936165   125.9997907023   -63.8414519231    -771.7242936165     2.07  
|    2     0.0007633350      -0.0046307828   126.0000260535   -63.8412419100    -771.7289243993     1.80  
|    3     0.0008298970      +0.0000012807   126.0000260783   -63.8413262196    -771.7289231186     1.76  
|    4     0.0001765194      -0.0000350358   126.0000260817   -63.8412460832    -771.7289581544     1.76  
|    5     0.0000927388      -0.0000017614   126.0000260797   -63.8413586502    -771.7289599158     1.69  
|    6     0.0000267068      -0.0000006810   126.0000260846   -63.8412822584    -771.7289605968     1.68  
----------------------------------------------------------------------------------------------------------
FINAL ENERGY: -771.7289605968 a.u.
Fractional Occupation Entropy: 0.0000000000
Mermin Free Energy:            -771.7289605968
DISPERSION CONTRIBUTION TO ENERGY: -0.0206701092 a.u.
GCP BSSE CORRECTION: 0.0518918112 a.u.
HOMO-LUMO GAP: 0.963 eV
CENTER OF MASS: {-0.056553, -0.200153, 0.353433} ANGS
DIPOLE MOMENT: {-3.324523, -1.404824, 0.041749} (|D| = 3.609394) DEBYE

Running Mulliken population analysis...


  Restricted hh-TDA Parameters
--------------------------------------------
Number of occupied orbitals:            64
Number of virtual orbitals:            232
Number of molecular orbitals:          296
Number of basis functions:             314
Multiplicity of target state:      singlet

 Generating 2nd functional diffs
Reference energy:             -778.7557461057
Number of electrons:           128.0000264977
XC energy:                     -65.1551710763

      Davidson Diagonalization Parameters
-----------------------------------------------
Number of roots to find:                    4
Number of guess vectors:                   15
Maximum subspace size:                    300
Number of vectors to save:                  4
Collapse vectors per root:                  2
Number of CSFs:                          2080
Maximum Davidson iterations:              500
Residual convergence:                 1.0e-06
Orthogonality tolerance:              1.0e-12
Use incremental sigma vectors:             No

Davidson memory usage:  12.89 MB

Guess Vectors:
  63 &  63 : closed :    -0.498571
  64 &  63 :  open  :    -0.495295
  64 &  64 : closed :    -0.492020
  63 &  62 :  open  :    -0.399905
  64 &  62 :  open  :    -0.396629
  63 &  61 :  open  :    -0.366046
  64 &  61 :  open  :    -0.362771
  63 &  60 :  open  :    -0.314812
  64 &  60 :  open  :    -0.311536
  62 &  62 : closed :    -0.301239
  63 &  58 :  open  :    -0.279496
  64 &  58 :  open  :    -0.276220
  63 &  56 :  open  :    -0.272927
  64 &  56 :  open  :    -0.269651
  62 &  61 :  open  :    -0.267381

  Root           Eigenvalue       Energy Change        Residual
-------------------------------------------------------------------
Iteration:    0   Subspace Size:   15
Root: 1:        -0.40705802        -0.40705802         0.03552744  
Root: 2:        -0.40052121        -0.40052121         0.03365220  
Root: 3:        -0.33199665        -0.33199665         0.09245465  
Root: 4:        -0.29903291        -0.29903291         0.03484343  

Iteration:    1   Subspace Size:   19
Root: 1:        -0.40917969        -0.00212167         0.00461767  
Root: 2:        -0.40297990        -0.00245869         0.00592805  
Root: 3:        -0.34985520        -0.01785855         0.02430785  
Root: 4:        -0.30222320        -0.00319028         0.00966818  

Iteration:    2   Subspace Size:   23
Root: 1:        -0.40921957        -0.00003987         0.00098835  
Root: 2:        -0.40305071        -0.00007081         0.00094895  
Root: 3:        -0.35091056        -0.00105536         0.00430072  
Root: 4:        -0.30244142        -0.00021823         0.00217344  

Iteration:    3   Subspace Size:   27
Root: 1:        -0.40922136        -0.00000180         0.00015344  
Root: 2:        -0.40305235        -0.00000164         0.00012718  
Root: 3:        -0.35094040        -0.00002984         0.00065689  
Root: 4:        -0.30245210        -0.00001067         0.00059640  

Iteration:    4   Subspace Size:   31
Root: 1:        -0.40922140        -0.00000004         0.00003009  
Root: 2:        -0.40305238        -0.00000002         0.00002246  
Root: 3:        -0.35094101        -0.00000061         0.00014221  
Root: 4:        -0.30245289        -0.00000079         0.00019875  

Iteration:    5   Subspace Size:   35
Root: 1:        -0.40922140        -0.00000000         0.00000521  
Root: 2:        -0.40305238        -0.00000000         0.00000390  
Root: 3:        -0.35094105        -0.00000003         0.00002980  
Root: 4:        -0.30245298        -0.00000008         0.00005508  

Iteration:    6   Subspace Size:   39
Root: 1:        -0.40922140        -0.00000000         0.00000074  Converged
Root: 2:        -0.40305238        -0.00000000         0.00000063  Converged
Root: 3:        -0.35094105        -0.00000000         0.00000540  
Root: 4:        -0.30245298        -0.00000001         0.00001163  

Iteration:    7   Subspace Size:   41
Root: 1:        -0.40922140        -0.00000000         0.00000057  Converged
Root: 2:        -0.40305238        -0.00000000         0.00000054  Converged
Root: 3:        -0.35094105        -0.00000000         0.00000100  Converged
Root: 4:        -0.30245298        -0.00000000         0.00000274  

Iteration:    8   Subspace Size:   42
Root: 1:        -0.40922140        -0.00000000         0.00000057  Converged
Root: 2:        -0.40305238        -0.00000000         0.00000053  Converged
Root: 3:        -0.35094105        -0.00000000         0.00000100  Converged
Root: 4:        -0.30245298        -0.00000000         0.00000075  Converged

Davidson converged in 8 iterations
42 sigma vectors were formed

      Davidson Diagonalization Parameters
-----------------------------------------------
Number of roots to find:                    4
Number of guess vectors:                   15
Maximum subspace size:                    300
Number of vectors to save:                  4
Collapse vectors per root:                  2
Number of CSFs:                          2016
Maximum Davidson iterations:              500
Residual convergence:                 1.0e-06
Orthogonality tolerance:              1.0e-12
Use incremental sigma vectors:             No

Davidson memory usage:  12.58 MB

Guess Vectors:
  64 &  63 :  open  :    -0.495295
  63 &  62 :  open  :    -0.399905
  64 &  62 :  open  :    -0.396629
  63 &  61 :  open  :    -0.366046
  64 &  61 :  open  :    -0.362771
  63 &  60 :  open  :    -0.314812
  64 &  60 :  open  :    -0.311536
  63 &  58 :  open  :    -0.279496
  64 &  58 :  open  :    -0.276220
  63 &  56 :  open  :    -0.272927
  64 &  56 :  open  :    -0.269651
  62 &  61 :  open  :    -0.267381
  63 &  57 :  open  :    -0.257795
  64 &  57 :  open  :    -0.254519
  63 &  59 :  open  :    -0.247215

  Root           Eigenvalue       Energy Change        Residual
-------------------------------------------------------------------
Iteration:    0   Subspace Size:   15
Root: 1:        -0.40304277        -0.40304277         0.02944915  
Root: 2:        -0.33075616        -0.33075616         0.02465716  
Root: 3:        -0.30187040        -0.30187040         0.02990501  
Root: 4:        -0.27107732        -0.27107732         0.02817969  

Iteration:    1   Subspace Size:   19
Root: 1:        -0.40501145        -0.00196869         0.00487082  
Root: 2:        -0.33285889        -0.00210273         0.00480657  
Root: 3:        -0.30444630        -0.00257590         0.00720996  
Root: 4:        -0.27258980        -0.00151248         0.01351507  

Iteration:    2   Subspace Size:   23
Root: 1:        -0.40506018        -0.00004873         0.00072764  
Root: 2:        -0.33292374        -0.00006485         0.00086956  
Root: 3:        -0.30456789        -0.00012159         0.00158179  
Root: 4:        -0.27306223        -0.00047243         0.00442601  

Iteration:    3   Subspace Size:   27
Root: 1:        -0.40506119        -0.00000100         0.00009654  
Root: 2:        -0.33292591        -0.00000217         0.00013704  
Root: 3:        -0.30457384        -0.00000595         0.00032978  
Root: 4:        -0.27311457        -0.00005234         0.00205678  

Iteration:    4   Subspace Size:   31
Root: 1:        -0.40506120        -0.00000001         0.00001215  
Root: 2:        -0.33292597        -0.00000005         0.00002322  
Root: 3:        -0.30457408        -0.00000024         0.00006589  
Root: 4:        -0.27312638        -0.00001181         0.00107499  

Iteration:    5   Subspace Size:   35
Root: 1:        -0.40506120        -0.00000000         0.00000140  
Root: 2:        -0.33292597        -0.00000000         0.00000317  
Root: 3:        -0.30457409        -0.00000001         0.00001311  
Root: 4:        -0.27312923        -0.00000285         0.00032961  

Iteration:    6   Subspace Size:   39
Root: 1:        -0.40506120        -0.00000000         0.00000017  Converged
Root: 2:        -0.33292597        -0.00000000         0.00000042  Converged
Root: 3:        -0.30457409        -0.00000000         0.00000250  
Root: 4:        -0.27312946        -0.00000023         0.00007076  

Iteration:    7   Subspace Size:   41
Root: 1:        -0.40506120        -0.00000000         0.00000017  Converged
Root: 2:        -0.33292597        -0.00000000         0.00000041  Converged
Root: 3:        -0.30457409        -0.00000000         0.00000039  Converged
Root: 4:        -0.27312947        -0.00000001         0.00001443  

Iteration:    8   Subspace Size:   42
Root: 1:        -0.40506120        -0.00000000         0.00000017  Converged
Root: 2:        -0.33292597        -0.00000000         0.00000041  Converged
Root: 3:        -0.30457409        -0.00000000         0.00000039  Converged
Root: 4:        -0.27312947        -0.00000000         0.00000233  

Iteration:    9   Subspace Size:   43
Root: 1:        -0.40506120        -0.00000000         0.00000017  Converged
Root: 2:        -0.33292597        -0.00000000         0.00000041  Converged
Root: 3:        -0.30457409        -0.00000000         0.00000038  Converged
Root: 4:        -0.27312947        -0.00000000         0.00000051  Converged

 in gcp call
 n=          31
 coors(1) =   -9.30075526613847       -1.20755420680989     
  0.187537773717299     
 coors(2) =   -7.54246262455404       -2.89729656741382     
   1.09121456555047     
 elements:            7           6
 gcp_e =   0.000000000000000E+000
 echo:  F
 pbc:  F
 method =pbeh3c              
Davidson converged in 9 iterations
43 sigma vectors were formed

Building Xtilde...

Building Z-vector RHS...

 Generating 2nd functional diffs
Solving CPSCF equations
Using DIIS solver

 Iter         Residual      
------  --------------------
    1      3.501946396657
    2      5.978021807634
    3      0.437539440379
    4      0.041774806857
    5      0.011044880442
    6      0.004968184740
    7      0.002194678783
    8      0.000622012396
    9      0.000266190176
   10      0.000138279031
   11      0.000050339027
   12      0.000033880282
   13      0.000011250244
   14      0.000007015135
   15      0.000002355519
   16      0.000001034700
   17      0.000000399895

CPSCF converged

Building X...

Computing grad Generating 2nd functional diffs
 Generating 2nd functional diffs
  Root   Mult.   Total Energy (a.u.)   Ex. Energy (a.u.)     Ex. Energy (eV)     Ex. Energy (nm)        Osc. (a.u.)  
-------------------------------------------------------------------------------------------------------------------
     1  singlet       -779.16496751
     2  triplet       -779.16080731          0.00416020          0.11320485      10952.20053994          0.00000000
     3  singlet       -779.15879848          0.00616903          0.16786775       7385.82715039          0.00010895
     4  singlet       -779.10668715          0.05828036          1.58588896        781.79635616          0.00010237
     5  triplet       -779.08867207          0.07629544          2.07610411        597.19654859          0.00000000
     6  triplet       -779.06032020          0.10464731          2.84759780        435.39934098          0.00000000
     7  singlet       -779.05819909          0.10676842          2.90531608        426.74950713          0.00240959
     8  triplet       -779.02887557          0.13609194          3.70324941        334.79846222          0.00000000

Singlet  1: Largest CI coefficients:
  64  &  64 : closed :  -0.990071

Triplet  2: Largest CI coefficients:
  63  &  64 :  open  :  -0.700848
  64  &  63 :  open  :   0.700848

Singlet  3: Largest CI coefficients:
  63  &  64 :  open  :  -0.699541
  64  &  63 :  open  :  -0.699541

Singlet  4: Largest CI coefficients:
  63  &  63 : closed :   0.970558
  61  &  61 : closed :  -0.190519

Triplet  5: Largest CI coefficients:
  62  &  64 :  open  :  -0.701140
  64  &  62 :  open  :   0.701140

Triplet  6: Largest CI coefficients:
  62  &  63 :  open  :   0.625663
  63  &  62 :  open  :  -0.625663
  61  &  64 :  open  :   0.300415
  64  &  61 :  open  :  -0.300415

Singlet  7: Largest CI coefficients:
  62  &  63 :  open  :   0.608819
  63  &  62 :  open  :   0.608819
  61  &  64 :  open  :  -0.326747
  64  &  61 :  open  :  -0.326747

Triplet  8: Largest CI coefficients:
  61  &  64 :  open  :   0.496366
  64  &  61 :  open  :  -0.496366
  61  &  63 :  open  :   0.402788
  63  &  61 :  open  :  -0.402788
  62  &  63 :  open  :  -0.250856
  63  &  62 :  open  :   0.250856
  60  &  63 :  open  :  -0.120118
  63  &  60 :  open  :   0.120118

Singlet state dipole moments:

  Root       Dx         Dy         Dz         |D|  (Debye)
------------------------------------------------------------
     1    -8.1965     0.1212    -0.8985     8.2465
     2    -7.5186     0.1526    -0.7281     7.5553
     3    -2.9594     1.0397    -0.6001     3.1936
     4    -6.7106     0.6401    -0.8280     6.7917

Triplet state dipole moments:

  Root       Dx         Dy         Dz         |D|  (Debye)
------------------------------------------------------------
     1    -7.4315     0.1748    -0.7338     7.4697
     2   -10.6527     0.7376    -1.2861    10.7553
     3    -6.8773     0.7058    -0.8457     6.9649
     4    -4.8915     0.2113    -0.2506     4.9025

Transition dipole moments between singlet states:

    Transition       Tx         Ty         Tz         |T| (a.u.)
------------------------------------------------------------------
     1 ->    2    -0.1478     0.0012     0.0683     0.1628
     1 ->    3     0.0511     0.0042     0.0023     0.0513
     1 ->    4     0.1814    -0.0035    -0.0308     0.1840
     2 ->    3     0.2595    -0.0069    -0.0590     0.2662
     2 ->    4    -2.0504    -0.8016     0.1470     2.2064
     3 ->    4     0.0654     0.0263     0.0222     0.0739

Transition dipole moments between triplet states:

    Transition       Tx         Ty         Tz         |T| (a.u.)
------------------------------------------------------------------
     1 ->    2     0.0109    -0.0056     0.0451     0.0468
     1 ->    3     2.1949     0.7707    -0.1193     2.3293
     1 ->    4    -2.5993     0.5985    -0.4944     2.7127
     2 ->    3     0.0788     0.0323    -0.0258     0.0889
     2 ->    4    -0.0983     0.0650     0.0146     0.1187
     3 ->    4     0.4245    -0.1881     0.1058     0.4762

Magnetic transition dipole moments and rotational strengths:

 Transition      Lx         Ly         Lz       R(len)     R(vel) (a.u.)
------------------------------------------------------------------------
 1 ->    2     0.0174     0.1734    -0.0690     0.0071     0.0003
 1 ->    3     0.0032     0.0065     0.0035    -0.0002     0.0000
 1 ->    4     0.2139     0.2100    -0.0621    -0.0400     0.0076

Electric transition quadrupole moments (Cartesian):

 Transition      Qxy        Qxz        Qyz        Qxx        Qyy        Qzz       norm (a.u.)
----------------------------------------------------------------------------------------------
 1 ->    2     0.0456    -0.0878     0.1514    -0.3223     0.0614    -0.1587     0.4069
 1 ->    3    -0.0670    -0.0231    -0.0256    -0.7296    -0.0064    -0.0245     0.7339
 1 ->    4     0.1079     0.0315    -0.1708    -1.6899    -0.2075     0.1732     1.7236


|FINAL Target State Energy: -779.164967509561 a.u.
 Energy calculation finished, energy: -7.791587985E+02

Converting Cartesians to HDLC
 Wolfe conditions fulfilled, increasing trust radius
Testing convergence  in cycle   14
    Energy  9.5455E-05 Target: 5.0000E-04 converged?  yes
  Max step  8.9376E-03 Target: 4.0000E-03 converged?   no
  RMS step  3.0727E-03 Target: 2.6667E-03 converged?   no
  Max grad  1.6240E-03 Target: 1.0000E-03 converged?   no
  RMS grad  5.9729E-04 Target: 6.6667E-04 converged?  yes
 Predicted step length 2.2974E-02
 Trust radius          5.0000E-01

Converting HDLC to Cartesians
 in gcp call
 n=          31
 coors(1) =   -9.30792119268846       -1.20026946513694     
  0.189975083426076     
 coors(2) =   -7.55838890139995       -2.90329847787243     
   1.08236598497507     
 elements:            7           6
 gcp_e =    1.00000000000000     
 echo:  F
 pbc:  F
 method =pbeh3c              
RMSD coordinate change for step 14 is  1.575e-02
DFTD Energy:    -0.0206681 hartree
gCP Energy:     0.0519035 hartree
| Total AOs: 314    Total MOs: 296
Setting up the DFT grid...
| time to set the grid = 0.08 s
DFT grid points: 356555 (11501 points/atom)

                      *** Start SCF Iterations ***

 Iter     DIIS Error       Energy change      Electrons        XC Energy           Energy        Time(s)
----------------------------------------------------------------------------------------------------------
Initial temperature is 0.250000
| Skip purify step
|    1     0.0043546595    -771.7263738504   125.9984269909   -63.8396357718    -771.7263738504     2.05  
|    2     0.0005289292      -0.0024910247   126.0000244973   -63.8411109316    -771.7288648750     1.78  
|    3     0.0007171623      -0.0000005388   126.0000245098   -63.8393991092    -771.7288654138     1.77  
|    4     0.0002083686      -0.0000165225   126.0000245090   -63.8403021628    -771.7288819363     1.72  
|    5     0.0001080546      -0.0000009027   126.0000245116   -63.8404213218    -771.7288828390     1.68  
|    6     0.0000280747      -0.0000003757   126.0000245121   -63.8403387160    -771.7288832147     1.67  
----------------------------------------------------------------------------------------------------------
FINAL ENERGY: -771.7288832147 a.u.
Fractional Occupation Entropy: 0.0000000000
Mermin Free Energy:            -771.7288832147
DISPERSION CONTRIBUTION TO ENERGY: -0.0206680507 a.u.
GCP BSSE CORRECTION: 0.0519034653 a.u.
HOMO-LUMO GAP: 0.959 eV
CENTER OF MASS: {-0.055993, -0.203219, 0.351669} ANGS
DIPOLE MOMENT: {-3.321309, -1.332112, 0.086690} (|D| = 3.579544) DEBYE

Running Mulliken population analysis...


  Restricted hh-TDA Parameters
--------------------------------------------
Number of occupied orbitals:            64
Number of virtual orbitals:            232
Number of molecular orbitals:          296
Number of basis functions:             314
Multiplicity of target state:      singlet

 Generating 2nd functional diffs
Reference energy:             -778.7556043184
Number of electrons:           128.0000249011
XC energy:                     -65.1542076222

      Davidson Diagonalization Parameters
-----------------------------------------------
Number of roots to find:                    4
Number of guess vectors:                   15
Maximum subspace size:                    300
Number of vectors to save:                  4
Collapse vectors per root:                  2
Number of CSFs:                          2080
Maximum Davidson iterations:              500
Residual convergence:                 1.0e-06
Orthogonality tolerance:              1.0e-12
Use incremental sigma vectors:             No

Davidson memory usage:  12.89 MB

Guess Vectors:
  63 &  63 : closed :    -0.498927
  64 &  63 :  open  :    -0.495446
  64 &  64 : closed :    -0.491964
  63 &  62 :  open  :    -0.400115
  64 &  62 :  open  :    -0.396634
  63 &  61 :  open  :    -0.365847
  64 &  61 :  open  :    -0.362366
  63 &  60 :  open  :    -0.315277
  64 &  60 :  open  :    -0.311796
  62 &  62 : closed :    -0.301303
  63 &  58 :  open  :    -0.279758
  64 &  58 :  open  :    -0.276277
  63 &  56 :  open  :    -0.273120
  64 &  56 :  open  :    -0.269638
  62 &  61 :  open  :    -0.267035

  Root           Eigenvalue       Energy Change        Residual
-------------------------------------------------------------------
Iteration:    0   Subspace Size:   15
Root: 1:        -0.40700222        -0.40700222         0.03549849  
Root: 2:        -0.40069307        -0.40069307         0.03364117  
Root: 3:        -0.33208831        -0.33208831         0.09254199  
Root: 4:        -0.29896285        -0.29896285         0.03498685  

Iteration:    1   Subspace Size:   19
Root: 1:        -0.40912006        -0.00211784         0.00462700  
Root: 2:        -0.40315124        -0.00245817         0.00593845  
Root: 3:        -0.34994918        -0.01786087         0.02425658  
Root: 4:        -0.30218203        -0.00321918         0.00962431  

Iteration:    2   Subspace Size:   23
Root: 1:        -0.40916010        -0.00004004         0.00099148  
Root: 2:        -0.40322227        -0.00007103         0.00095290  
Root: 3:        -0.35099992        -0.00105074         0.00428975  
Root: 4:        -0.30239861        -0.00021659         0.00217068  

Iteration:    3   Subspace Size:   27
Root: 1:        -0.40916190        -0.00000181         0.00015426  
Root: 2:        -0.40322392        -0.00000165         0.00012696  
Root: 3:        -0.35102961        -0.00002969         0.00065403  
Root: 4:        -0.30240926        -0.00001064         0.00060548  

Iteration:    4   Subspace Size:   31
Root: 1:        -0.40916194        -0.00000004         0.00003067  
Root: 2:        -0.40322395        -0.00000002         0.00002212  
Root: 3:        -0.35103022        -0.00000061         0.00014213  
Root: 4:        -0.30241008        -0.00000083         0.00020245  

Iteration:    5   Subspace Size:   35
Root: 1:        -0.40916194        -0.00000000         0.00000541  
Root: 2:        -0.40322395        -0.00000000         0.00000384  
Root: 3:        -0.35103025        -0.00000003         0.00002969  
Root: 4:        -0.30241017        -0.00000009         0.00005546  

Iteration:    6   Subspace Size:   39
Root: 1:        -0.40916194        -0.00000000         0.00000078  Converged
Root: 2:        -0.40322395        -0.00000000         0.00000062  Converged
Root: 3:        -0.35103025        -0.00000000         0.00000540  
Root: 4:        -0.30241018        -0.00000001         0.00001167  

Iteration:    7   Subspace Size:   41
Root: 1:        -0.40916194        -0.00000000         0.00000060  Converged
Root: 2:        -0.40322395        -0.00000000         0.00000052  Converged
Root: 3:        -0.35103025        -0.00000000         0.00000100  
Root: 4:        -0.30241018        -0.00000000         0.00000278  

Iteration:    8   Subspace Size:   43
Root: 1:        -0.40916194        -0.00000000         0.00000059  Converged
Root: 2:        -0.40322395        -0.00000000         0.00000051  Converged
Root: 3:        -0.35103025        -0.00000000         0.00000017  Converged
Root: 4:        -0.30241018        -0.00000000         0.00000077  Converged

Davidson converged in 8 iterations
43 sigma vectors were formed

      Davidson Diagonalization Parameters
-----------------------------------------------
Number of roots to find:                    4
Number of guess vectors:                   15
Maximum subspace size:                    300
Number of vectors to save:                  4
Collapse vectors per root:                  2
Number of CSFs:                          2016
Maximum Davidson iterations:              500
Residual convergence:                 1.0e-06
Orthogonality tolerance:              1.0e-12
Use incremental sigma vectors:             No

Davidson memory usage:  12.58 MB

Guess Vectors:
  64 &  63 :  open  :    -0.495446
  63 &  62 :  open  :    -0.400115
  64 &  62 :  open  :    -0.396634
  63 &  61 :  open  :    -0.365847
  64 &  61 :  open  :    -0.362366
  63 &  60 :  open  :    -0.315277
  64 &  60 :  open  :    -0.311796
  63 &  58 :  open  :    -0.279758
  64 &  58 :  open  :    -0.276277
  63 &  56 :  open  :    -0.273120
  64 &  56 :  open  :    -0.269638
  62 &  61 :  open  :    -0.267035
  63 &  57 :  open  :    -0.258022
  64 &  57 :  open  :    -0.254541
  63 &  59 :  open  :    -0.247239

  Root           Eigenvalue       Energy Change        Residual
-------------------------------------------------------------------
Iteration:    0   Subspace Size:   15
Root: 1:        -0.40320741        -0.40320741         0.02942212  
Root: 2:        -0.33073744        -0.33073744         0.02461435  
Root: 3:        -0.30184463        -0.30184463         0.03001189  
Root: 4:        -0.27081803        -0.27081803         0.02831292  

Iteration:    1   Subspace Size:   19
Root: 1:        -0.40517345        -0.00196605         0.00485439  
Root: 2:        -0.33283211        -0.00209467         0.00482858  
Root: 3:        -0.30443577        -0.00259114         0.00722680  
Root: 4:        -0.27237422        -0.00155620         0.01324320  

Iteration:    2   Subspace Size:   23
Root: 1:        -0.40522185        -0.00004839         0.00072743  
Root: 2:        -0.33289761        -0.00006550         0.00087068  
Root: 3:        -0.30455751        -0.00012174         0.00157110  
Root: 4:        -0.27283979        -0.00046557         0.00439427  

Iteration:    3   Subspace Size:   27
Root: 1:        -0.40522285        -0.00000100         0.00009677  
Root: 2:        -0.33289979        -0.00000218         0.00013752  
Root: 3:        -0.30456336        -0.00000585         0.00032891  
Root: 4:        -0.27288937        -0.00004957         0.00196729  

Iteration:    4   Subspace Size:   31
Root: 1:        -0.40522286        -0.00000001         0.00001220  
Root: 2:        -0.33289984        -0.00000005         0.00002335  
Root: 3:        -0.30456360        -0.00000024         0.00006622  
Root: 4:        -0.27289995        -0.00001059         0.00101818  

Iteration:    5   Subspace Size:   35
Root: 1:        -0.40522286        -0.00000000         0.00000141  
Root: 2:        -0.33289984        -0.00000000         0.00000319  
Root: 3:        -0.30456361        -0.00000001         0.00001303  
Root: 4:        -0.27290249        -0.00000254         0.00031653  

Iteration:    6   Subspace Size:   39
Root: 1:        -0.40522286        -0.00000000         0.00000017  Converged
Root: 2:        -0.33289984        -0.00000000         0.00000042  Converged
Root: 3:        -0.30456361        -0.00000000         0.00000247  
Root: 4:        -0.27290271        -0.00000021         0.00006648  

Iteration:    7   Subspace Size:   41
Root: 1:        -0.40522286        -0.00000000         0.00000017  Converged
Root: 2:        -0.33289984        -0.00000000         0.00000041  Converged
Root: 3:        -0.30456361        -0.00000000         0.00000039  Converged
Root: 4:        -0.27290272        -0.00000001         0.00001336  

Iteration:    8   Subspace Size:   42
Root: 1:        -0.40522286        -0.00000000         0.00000017  Converged
Root: 2:        -0.33289984        -0.00000000         0.00000041  Converged
Root: 3:        -0.30456361        -0.00000000         0.00000039  Converged
Root: 4:        -0.27290272        -0.00000000         0.00000216  

Iteration:    9   Subspace Size:   43
Root: 1:        -0.40522286         0.00000000         0.00000017  Converged
Root: 2:        -0.33289984        -0.00000000         0.00000041  Converged
Root: 3:        -0.30456361        -0.00000000         0.00000038  Converged
Root: 4:        -0.27290272        -0.00000000         0.00000047  Converged

 in gcp call
 n=          31
 coors(1) =   -9.30792119268846       -1.20026946513694     
  0.189975083426076     
 coors(2) =   -7.55838890139995       -2.90329847787243     
   1.08236598497507     
 elements:            7           6
 gcp_e =   0.000000000000000E+000
 echo:  F
 pbc:  F
 method =pbeh3c              
Davidson converged in 9 iterations
43 sigma vectors were formed

Building Xtilde...

Building Z-vector RHS...

 Generating 2nd functional diffs
Solving CPSCF equations
Using DIIS solver

 Iter         Residual      
------  --------------------
    1      3.500976711072
    2      5.976994268767
    3      0.439004767609
    4      0.041891293736
    5      0.011046820602
    6      0.004944648809
    7      0.002172522214
    8      0.000602106103
    9      0.000251085810
   10      0.000126775602
   11      0.000044907302
   12      0.000030482989
   13      0.000010555670
   14      0.000006681840
   15      0.000002298168
   16      0.000001016720
   17      0.000000408197

CPSCF converged

Building X...

Computing grad Generating 2nd functional diffs
 Generating 2nd functional diffs
  Root   Mult.   Total Energy (a.u.)   Ex. Energy (a.u.)     Ex. Energy (eV)     Ex. Energy (nm)        Osc. (a.u.)  
-------------------------------------------------------------------------------------------------------------------
     1  singlet       -779.16476626
     2  triplet       -779.16082718          0.00393908          0.10718780      11567.00811667          0.00000000
     3  singlet       -779.15882827          0.00593799          0.16158102       7673.19209535          0.00007358
     4  singlet       -779.10663457          0.05813169          1.58184360        783.79569467          0.00011888
     5  triplet       -779.08850416          0.07626210          2.07519702        597.45758967          0.00000000
     6  triplet       -779.06016792          0.10459834          2.84626512        435.60320462          0.00000000
     7  singlet       -779.05801450          0.10675177          2.90486287        426.81608761          0.00068123
     8  triplet       -779.02850704          0.13625923          3.70780156        334.38742292          0.00000000

Singlet  1: Largest CI coefficients:
  64  &  64 : closed :   0.989739

Triplet  2: Largest CI coefficients:
  63  &  64 :  open  :   0.700826
  64  &  63 :  open  :  -0.700826

Singlet  3: Largest CI coefficients:
  63  &  64 :  open  :   0.699353
  64  &  63 :  open  :   0.699353

Singlet  4: Largest CI coefficients:
  63  &  63 : closed :   0.970982
  61  &  61 : closed :  -0.190002

Triplet  5: Largest CI coefficients:
  62  &  64 :  open  :  -0.701207
  64  &  62 :  open  :   0.701207

Triplet  6: Largest CI coefficients:
  62  &  63 :  open  :   0.627372
  63  &  62 :  open  :  -0.627372
  61  &  64 :  open  :   0.297245
  64  &  61 :  open  :  -0.297245

Singlet  7: Largest CI coefficients:
  62  &  63 :  open  :  -0.611147
  63  &  62 :  open  :  -0.611147
  61  &  64 :  open  :   0.323796
  64  &  61 :  open  :   0.323796

Triplet  8: Largest CI coefficients:
  61  &  64 :  open  :   0.514689
  64  &  61 :  open  :  -0.514689
  61  &  63 :  open  :   0.372670
  63  &  61 :  open  :  -0.372670
  62  &  63 :  open  :  -0.254039
  63  &  62 :  open  :   0.254039
  60  &  63 :  open  :  -0.130558
  63  &  60 :  open  :   0.130558

Singlet state dipole moments:

  Root       Dx         Dy         Dz         |D|  (Debye)
------------------------------------------------------------
     1    -8.2656     0.1464    -0.8791     8.3135
     2    -7.5244     0.1209    -0.7283     7.5605
     3    -2.9269     0.9877    -0.6178     3.1503
     4    -6.6697     0.6364    -0.8385     6.7523

Triplet state dipole moments:

  Root       Dx         Dy         Dz         |D|  (Debye)
------------------------------------------------------------
     1    -7.4470     0.1435    -0.7276     7.4838
     2   -10.6419     0.7514    -1.2822    10.7452
     3    -6.8280     0.6969    -0.8609     6.9172
     4    -5.0577     0.1927    -0.2831     5.0693

Transition dipole moments between singlet states:

    Transition       Tx         Ty         Tz         |T| (a.u.)
------------------------------------------------------------------
     1 ->    2    -0.1168     0.0026     0.0703     0.1363
     1 ->    3    -0.0553    -0.0035    -0.0011     0.0554
     1 ->    4     0.0900    -0.0208    -0.0322     0.0978
     2 ->    3    -0.2086     0.0134     0.0608     0.2176
     2 ->    4    -2.0734    -0.7915     0.1480     2.2243
     3 ->    4    -0.0449    -0.0254    -0.0210     0.0557

Transition dipole moments between triplet states:

    Transition       Tx         Ty         Tz         |T| (a.u.)
------------------------------------------------------------------
     1 ->    2     0.0016     0.0039    -0.0432     0.0434
     1 ->    3    -2.2116    -0.7601     0.1202     2.3416
     1 ->    4     2.6585    -0.6220     0.5064     2.7769
     2 ->    3     0.0574     0.0272    -0.0254     0.0684
     2 ->    4    -0.0873     0.0639     0.0173     0.1095
     3 ->    4     0.4292    -0.1799     0.1049     0.4771

Magnetic transition dipole moments and rotational strengths:

 Transition      Lx         Ly         Lz       R(len)     R(vel) (a.u.)
------------------------------------------------------------------------
 1 ->    2     0.0179     0.1720    -0.0726     0.0067     0.0003
 1 ->    3    -0.0046    -0.0058    -0.0041    -0.0003     0.0000
 1 ->    4     0.2135     0.2018    -0.0774    -0.0175     0.0022

Electric transition quadrupole moments (Cartesian):

 Transition      Qxy        Qxz        Qyz        Qxx        Qyy        Qzz       norm (a.u.)
----------------------------------------------------------------------------------------------
 1 ->    2    -0.0000    -0.0996     0.1398    -0.6870     0.0514    -0.1776     0.7318
 1 ->    3     0.0682     0.0213     0.0288     0.7324     0.0089     0.0209     0.7368
 1 ->    4     0.1261     0.0554    -0.1659    -1.2667    -0.2141     0.1756     1.3144


|FINAL Target State Energy: -779.164766261936 a.u.
 Energy calculation finished, energy: -7.791588283E+02

Converting Cartesians to HDLC
 Wolfe conditions fulfilled, increasing trust radius
Testing convergence  in cycle   15
    Energy  2.9786E-05 Target: 5.0000E-04 converged?  yes
  Max step  7.6519E-03 Target: 4.0000E-03 converged?   no
  RMS step  2.4631E-03 Target: 2.6667E-03 converged?  yes
  Max grad  1.8682E-03 Target: 1.0000E-03 converged?   no
  RMS grad  4.3885E-04 Target: 6.6667E-04 converged?  yes
 Predicted step length 2.1940E-02
 Trust radius          5.0000E-01

Converting HDLC to Cartesians
 in gcp call
 n=          31
 coors(1) =   -9.31141239825910       -1.19664075601919     
  0.193970677408946     
 coors(2) =   -7.56570956367975       -2.90657812140002     
   1.07852735159951     
 elements:            7           6
 gcp_e =    1.00000000000000     
 echo:  F
 pbc:  F
 method =pbeh3c              
RMSD coordinate change for step 15 is  1.273e-02
DFTD Energy:    -0.0206678 hartree
gCP Energy:     0.0519415 hartree
| Total AOs: 314    Total MOs: 296
Setting up the DFT grid...
| time to set the grid = 0.08 s
DFT grid points: 356547 (11501 points/atom)

                      *** Start SCF Iterations ***

 Iter     DIIS Error       Energy change      Electrons        XC Energy           Energy        Time(s)
----------------------------------------------------------------------------------------------------------
Initial temperature is 0.250000
| Skip purify step
|    1     0.0041457895    -771.7282910924   125.9987711531   -63.8397943657    -771.7282910924     2.10  
|    2     0.0002456938      -0.0005224923   126.0000241930   -63.8412998538    -771.7288135847     1.81  
|    3     0.0003953602      -0.0000048089   126.0000241895   -63.8396611001    -771.7288183936     1.78  
|    4     0.0001480017      -0.0000067270   126.0000241960   -63.8406052625    -771.7288251206     1.75  
|    5     0.0000938528      -0.0000005704   126.0000241977   -63.8406091051    -771.7288256910     1.69  
|    6     0.0000358710      -0.0000002071   126.0000241974   -63.8405530268    -771.7288258981     1.67  
----------------------------------------------------------------------------------------------------------
FINAL ENERGY: -771.7288258981 a.u.
Fractional Occupation Entropy: 0.0000000000
Mermin Free Energy:            -771.7288258981
DISPERSION CONTRIBUTION TO ENERGY: -0.0206677900 a.u.
GCP BSSE CORRECTION: 0.0519414708 a.u.
HOMO-LUMO GAP: 0.958 eV
CENTER OF MASS: {-0.055628, -0.205237, 0.349060} ANGS
DIPOLE MOMENT: {-3.291964, -1.283298, 0.154390} (|D| = 3.536625) DEBYE

Running Mulliken population analysis...


  Restricted hh-TDA Parameters
--------------------------------------------
Number of occupied orbitals:            64
Number of virtual orbitals:            232
Number of molecular orbitals:          296
Number of basis functions:             314
Multiplicity of target state:      singlet

 Generating 2nd functional diffs
Reference energy:             -778.7554843237
Number of electrons:           128.0000245820
XC energy:                     -65.1544262927

      Davidson Diagonalization Parameters
-----------------------------------------------
Number of roots to find:                    4
Number of guess vectors:                   15
Maximum subspace size:                    300
Number of vectors to save:                  4
Collapse vectors per root:                  2
Number of CSFs:                          2080
Maximum Davidson iterations:              500
Residual convergence:                 1.0e-06
Orthogonality tolerance:              1.0e-12
Use incremental sigma vectors:             No

Davidson memory usage:  12.89 MB

Guess Vectors:
  63 &  63 : closed :    -0.499206
  64 &  63 :  open  :    -0.495566
  64 &  64 : closed :    -0.491926
  63 &  62 :  open  :    -0.400462
  64 &  62 :  open  :    -0.396822
  63 &  61 :  open  :    -0.365775
  64 &  61 :  open  :    -0.362135
  63 &  60 :  open  :    -0.315627
  64 &  60 :  open  :    -0.311987
  62 &  62 : closed :    -0.301719
  63 &  58 :  open  :    -0.279853
  64 &  58 :  open  :    -0.276213
  63 &  56 :  open  :    -0.273105
  64 &  56 :  open  :    -0.269465
  62 &  61 :  open  :    -0.267031

  Root           Eigenvalue       Energy Change        Residual
-------------------------------------------------------------------
Iteration:    0   Subspace Size:   15
Root: 1:        -0.40698918        -0.40698918         0.03545609  
Root: 2:        -0.40087314        -0.40087314         0.03363500  
Root: 3:        -0.33214482        -0.33214482         0.09261892  
Root: 4:        -0.29905573        -0.29905573         0.03513539  

Iteration:    1   Subspace Size:   19
Root: 1:        -0.40910071        -0.00211153         0.00463454  
Root: 2:        -0.40333125        -0.00245811         0.00594979  
Root: 3:        -0.35002560        -0.01788077         0.02420401  
Root: 4:        -0.30230723        -0.00325150         0.00961494  

Iteration:    2   Subspace Size:   23
Root: 1:        -0.40914089        -0.00004018         0.00099394  
Root: 2:        -0.40340255        -0.00007130         0.00095711  
Root: 3:        -0.35107146        -0.00104587         0.00428277  
Root: 4:        -0.30252321        -0.00021599         0.00217683  

Iteration:    3   Subspace Size:   27
Root: 1:        -0.40914270        -0.00000181         0.00015514  
Root: 2:        -0.40340422        -0.00000166         0.00012762  
Root: 3:        -0.35110103        -0.00002957         0.00065732  
Root: 4:        -0.30253390        -0.00001068         0.00061844  

Iteration:    4   Subspace Size:   31
Root: 1:        -0.40914274        -0.00000004         0.00003107  
Root: 2:        -0.40340424        -0.00000002         0.00002227  
Root: 3:        -0.35110164        -0.00000062         0.00014385  
Root: 4:        -0.30253476        -0.00000087         0.00020735  

Iteration:    5   Subspace Size:   35
Root: 1:        -0.40914274        -0.00000000         0.00000551  
Root: 2:        -0.40340424        -0.00000000         0.00000385  
Root: 3:        -0.35110168        -0.00000003         0.00002973  
Root: 4:        -0.30253486        -0.00000009         0.00005586  

Iteration:    6   Subspace Size:   39
Root: 1:        -0.40914274        -0.00000000         0.00000080  Converged
Root: 2:        -0.40340424        -0.00000000         0.00000061  Converged
Root: 3:        -0.35110168        -0.00000000         0.00000541  
Root: 4:        -0.30253486        -0.00000001         0.00001170  

Iteration:    7   Subspace Size:   41
Root: 1:        -0.40914274        -0.00000000         0.00000061  Converged
Root: 2:        -0.40340424        -0.00000000         0.00000052  Converged
Root: 3:        -0.35110168        -0.00000000         0.00000101  
Root: 4:        -0.30253486        -0.00000000         0.00000283  

Iteration:    8   Subspace Size:   43
Root: 1:        -0.40914274        -0.00000000         0.00000060  Converged
Root: 2:        -0.40340424        -0.00000000         0.00000051  Converged
Root: 3:        -0.35110168        -0.00000000         0.00000017  Converged
Root: 4:        -0.30253486        -0.00000000         0.00000078  Converged

Davidson converged in 8 iterations
43 sigma vectors were formed

      Davidson Diagonalization Parameters
-----------------------------------------------
Number of roots to find:                    4
Number of guess vectors:                   15
Maximum subspace size:                    300
Number of vectors to save:                  4
Collapse vectors per root:                  2
Number of CSFs:                          2016
Maximum Davidson iterations:              500
Residual convergence:                 1.0e-06
Orthogonality tolerance:              1.0e-12
Use incremental sigma vectors:             No

Davidson memory usage:  12.58 MB

Guess Vectors:
  64 &  63 :  open  :    -0.495566
  63 &  62 :  open  :    -0.400462
  64 &  62 :  open  :    -0.396822
  63 &  61 :  open  :    -0.365775
  64 &  61 :  open  :    -0.362135
  63 &  60 :  open  :    -0.315627
  64 &  60 :  open  :    -0.311987
  63 &  58 :  open  :    -0.279853
  64 &  58 :  open  :    -0.276213
  63 &  56 :  open  :    -0.273105
  64 &  56 :  open  :    -0.269465
  62 &  61 :  open  :    -0.267031
  63 &  57 :  open  :    -0.258376
  64 &  57 :  open  :    -0.254736
  63 &  59 :  open  :    -0.247242

  Root           Eigenvalue       Energy Change        Residual
-------------------------------------------------------------------
Iteration:    0   Subspace Size:   15
Root: 1:        -0.40338390        -0.40338390         0.02939678  
Root: 2:        -0.33092787        -0.33092787         0.02459249  
Root: 3:        -0.30197334        -0.30197334         0.03011621  
Root: 4:        -0.27081851        -0.27081851         0.02839318  

Iteration:    1   Subspace Size:   19
Root: 1:        -0.40534772        -0.00196381         0.00483762  
Root: 2:        -0.33301788        -0.00209001         0.00484647  
Root: 3:        -0.30458497        -0.00261163         0.00723642  
Root: 4:        -0.27240806        -0.00158955         0.01299653  

Iteration:    2   Subspace Size:   23
Root: 1:        -0.40539578        -0.00004806         0.00072563  
Root: 2:        -0.33308390        -0.00006601         0.00087066  
Root: 3:        -0.30470666        -0.00012169         0.00156409  
Root: 4:        -0.27286277        -0.00045471         0.00428116  

Iteration:    3   Subspace Size:   27
Root: 1:        -0.40539678        -0.00000100         0.00009686  
Root: 2:        -0.33308607        -0.00000217         0.00013731  
Root: 3:        -0.30471243        -0.00000577         0.00033027  
Root: 4:        -0.27290834        -0.00004557         0.00180949  

Iteration:    4   Subspace Size:   31
Root: 1:        -0.40539679        -0.00000001         0.00001224  
Root: 2:        -0.33308612        -0.00000005         0.00002341  
Root: 3:        -0.30471267        -0.00000024         0.00006690  
Root: 4:        -0.27291713        -0.00000878         0.00091572  

Iteration:    5   Subspace Size:   35
Root: 1:        -0.40539679        -0.00000000         0.00000142  
Root: 2:        -0.33308612        -0.00000000         0.00000323  
Root: 3:        -0.30471268        -0.00000001         0.00001296  
Root: 4:        -0.27291916        -0.00000203         0.00028668  

Iteration:    6   Subspace Size:   39
Root: 1:        -0.40539679        -0.00000000         0.00000018  Converged
Root: 2:        -0.33308612        -0.00000000         0.00000043  Converged
Root: 3:        -0.30471268        -0.00000000         0.00000243  
Root: 4:        -0.27291933        -0.00000018         0.00005944  

Iteration:    7   Subspace Size:   41
Root: 1:        -0.40539679        -0.00000000         0.00000017  Converged
Root: 2:        -0.33308612        -0.00000000         0.00000041  Converged
Root: 3:        -0.30471268        -0.00000000         0.00000039  Converged
Root: 4:        -0.27291934        -0.00000001         0.00001170  

Iteration:    8   Subspace Size:   42
Root: 1:        -0.40539679         0.00000000         0.00000017  Converged
Root: 2:        -0.33308612        -0.00000000         0.00000041  Converged
Root: 3:        -0.30471268        -0.00000000         0.00000039  Converged
Root: 4:        -0.27291934        -0.00000000         0.00000186  

Iteration:    9   Subspace Size:   43
Root: 1:        -0.40539679         0.00000000         0.00000017  Converged
Root: 2:        -0.33308612        -0.00000000         0.00000041  Converged
Root: 3:        -0.30471268        -0.00000000         0.00000037  Converged
Root: 4:        -0.27291934        -0.00000000         0.00000040  Converged

 in gcp call
 n=          31
 coors(1) =   -9.31141239825910       -1.19664075601919     
  0.193970677408946     
 coors(2) =   -7.56570956367975       -2.90657812140002     
   1.07852735159951     
 elements:            7           6
 gcp_e =   0.000000000000000E+000
 echo:  F
 pbc:  F
 method =pbeh3c              
Davidson converged in 9 iterations
43 sigma vectors were formed

Building Xtilde...

Building Z-vector RHS...

 Generating 2nd functional diffs
Solving CPSCF equations
Using DIIS solver

 Iter         Residual      
------  --------------------
    1      3.490099436364
    2      5.955978914344
    3      0.440381263225
    4      0.041743609726
    5      0.011051394440
    6      0.004897043032
    7      0.002144963162
    8      0.000591169292
    9      0.000241795176
   10      0.000116549903
   11      0.000041127454
   12      0.000027146155
   13      0.000009778435
   14      0.000006232482
   15      0.000002229233
   16      0.000000994550

CPSCF converged

Building X...

Computing grad Generating 2nd functional diffs
 Generating 2nd functional diffs
  Root   Mult.   Total Energy (a.u.)   Ex. Energy (a.u.)     Ex. Energy (eV)     Ex. Energy (nm)        Osc. (a.u.)  
-------------------------------------------------------------------------------------------------------------------
     1  singlet       -779.16462707
     2  triplet       -779.16088111          0.00374596          0.10193262      12163.35070498          0.00000000
     3  singlet       -779.15888856          0.00573850          0.15615262       7939.93843304          0.00005285
     4  singlet       -779.10658600          0.05804107          1.57937754        785.01952402          0.00012676
     5  triplet       -779.08857045          0.07605662          2.06960566        599.07171122          0.00000000
     6  triplet       -779.06019700          0.10443006          2.84168617        436.30511340          0.00000000
     7  singlet       -779.05801919          0.10660788          2.90094759        427.39214273          0.00018067
     8  triplet       -779.02840367          0.13622340          3.70682678        334.47535576          0.00000000

Singlet  1: Largest CI coefficients:
  64  &  64 : closed :  -0.989287

Triplet  2: Largest CI coefficients:
  63  &  64 :  open  :   0.700781
  64  &  63 :  open  :  -0.700781

Singlet  3: Largest CI coefficients:
  63  &  64 :  open  :  -0.699096
  64  &  63 :  open  :  -0.699096

Singlet  4: Largest CI coefficients:
  63  &  63 : closed :  -0.971221
  61  &  61 : closed :   0.189579

Triplet  5: Largest CI coefficients:
  62  &  64 :  open  :  -0.701239
  64  &  62 :  open  :   0.701239

Triplet  6: Largest CI coefficients:
  62  &  63 :  open  :   0.628363
  63  &  62 :  open  :  -0.628363
  61  &  64 :  open  :   0.295311
  64  &  61 :  open  :  -0.295311

Singlet  7: Largest CI coefficients:
  62  &  63 :  open  :   0.612525
  63  &  62 :  open  :   0.612525
  61  &  64 :  open  :  -0.321915
  64  &  61 :  open  :  -0.321915

Triplet  8: Largest CI coefficients:
  61  &  64 :  open  :   0.522423
  64  &  61 :  open  :  -0.522423
  61  &  63 :  open  :   0.360222
  63  &  61 :  open  :  -0.360222
  62  &  63 :  open  :  -0.254188
  63  &  62 :  open  :   0.254188
  60  &  63 :  open  :  -0.133605
  63  &  60 :  open  :   0.133605

Singlet state dipole moments:

  Root       Dx         Dy         Dz         |D|  (Debye)
------------------------------------------------------------
     1    -8.3444     0.1627    -0.8523     8.3894
     2    -7.5402     0.0928    -0.7244     7.5755
     3    -2.8681     0.9493    -0.6405     3.0883
     4    -6.5860     0.6383    -0.8461     6.6708

Triplet state dipole moments:

  Root       Dx         Dy         Dz         |D|  (Debye)
------------------------------------------------------------
     1    -7.4669     0.1159    -0.7193     7.5023
     2   -10.6150     0.7627    -1.2679    10.7176
     3    -6.7370     0.6954    -0.8720     6.8287
     4    -5.0949     0.1845    -0.2974     5.1069

Transition dipole moments between singlet states:

    Transition       Tx         Ty         Tz         |T| (a.u.)
------------------------------------------------------------------
     1 ->    2    -0.0933     0.0035     0.0714     0.1175
     1 ->    3    -0.0572    -0.0029    -0.0001     0.0572
     1 ->    4     0.0165    -0.0336    -0.0338     0.0504
     2 ->    3    -0.1711     0.0179     0.0620     0.1828
     2 ->    4    -2.0837    -0.7857     0.1509     2.2320
     3 ->    4    -0.0287    -0.0242    -0.0205     0.0427

Transition dipole moments between triplet states:

    Transition       Tx         Ty         Tz         |T| (a.u.)
------------------------------------------------------------------
     1 ->    2     0.0107     0.0021    -0.0418     0.0432
     1 ->    3    -2.2197    -0.7542     0.1232     2.3476
     1 ->    4     2.6787    -0.6308     0.5084     2.7985
     2 ->    3     0.0409     0.0238    -0.0249     0.0534
     2 ->    4    -0.0825     0.0635     0.0188     0.1058
     3 ->    4     0.4180    -0.1739     0.1022     0.4641

Magnetic transition dipole moments and rotational strengths:

 Transition      Lx         Ly         Lz       R(len)     R(vel) (a.u.)
------------------------------------------------------------------------
 1 ->    2     0.0185     0.1706    -0.0769     0.0066     0.0003
 1 ->    3    -0.0055    -0.0052    -0.0047    -0.0003     0.0000
 1 ->    4     0.2134     0.1963    -0.0884     0.0001    -0.0021

Electric transition quadrupole moments (Cartesian):

 Transition      Qxy        Qxz        Qyz        Qxx        Qyy        Qzz       norm (a.u.)
----------------------------------------------------------------------------------------------
 1 ->    2    -0.0316    -0.1077     0.1325    -0.9421     0.0433    -0.1921     0.9780
 1 ->    3     0.0689     0.0197     0.0307     0.7294     0.0106     0.0186     0.7339
 1 ->    4     0.1410     0.0737    -0.1614    -0.9325    -0.2191     0.1780     1.0003


|FINAL Target State Energy: -779.164627068605 a.u.
 Energy calculation finished, energy: -7.791588886E+02

Converting Cartesians to HDLC
 Wolfe conditions fulfilled, increasing trust radius
Testing convergence  in cycle   16
    Energy  6.0297E-05 Target: 5.0000E-04 converged?  yes
  Max step  8.2722E-03 Target: 4.0000E-03 converged?   no
  RMS step  2.3522E-03 Target: 2.6667E-03 converged?  yes
  Max grad  2.1467E-03 Target: 1.0000E-03 converged?   no
  RMS grad  4.4914E-04 Target: 6.6667E-04 converged?  yes
 Predicted step length 3.5316E-02
 Trust radius          5.0000E-01

Converting HDLC to Cartesians
 in gcp call
 n=          31
 coors(1) =   -9.31323596271100       -1.19317844347804     
  0.200492776954113     
 coors(2) =   -7.56860398343851       -2.90724271450142     
   1.08030328758391     
 elements:            7           6
 gcp_e =    1.00000000000000     
 echo:  F
 pbc:  F
 method =pbeh3c              
RMSD coordinate change for step 16 is  1.965e-02
DFTD Energy:    -0.0206681 hartree
gCP Energy:     0.0519675 hartree
| Total AOs: 314    Total MOs: 296
Setting up the DFT grid...
| time to set the grid = 0.08 s
DFT grid points: 356565 (11502 points/atom)

                      *** Start SCF Iterations ***

 Iter     DIIS Error       Energy change      Electrons        XC Energy           Energy        Time(s)
----------------------------------------------------------------------------------------------------------
Initial temperature is 0.250000
| Skip purify step
|    1     0.0081447240    -771.7273364768   125.9967867483   -63.8391962695    -771.7273364768     2.07  
|    2     0.0004907375      -0.0012854845   126.0000245276   -63.8417987269    -771.7286219613     1.81  
|    3     0.0007823580      -0.0000149120   126.0000245101   -63.8389944038    -771.7286368733     1.77  
|    4     0.0002230990      -0.0000109105   126.0000245259   -63.8406908705    -771.7286477838     1.71  
|    5     0.0000756777      -0.0000011432   126.0000245277   -63.8405999427    -771.7286489270     1.68  
|    6     0.0000380695      -0.0000002639   126.0000245273   -63.8405143493    -771.7286491909     1.68  
----------------------------------------------------------------------------------------------------------
FINAL ENERGY: -771.7286491909 a.u.
Fractional Occupation Entropy: 0.0000000000
Mermin Free Energy:            -771.7286491909
DISPERSION CONTRIBUTION TO ENERGY: -0.0206681186 a.u.
GCP BSSE CORRECTION: 0.0519674647 a.u.
HOMO-LUMO GAP: 0.952 eV
CENTER OF MASS: {-0.055430, -0.207627, 0.344312} ANGS
DIPOLE MOMENT: {-3.268659, -1.222161, 0.273464} (|D| = 3.500371) DEBYE

Running Mulliken population analysis...


  Restricted hh-TDA Parameters
--------------------------------------------
Number of occupied orbitals:            64
Number of virtual orbitals:            232
Number of molecular orbitals:          296
Number of basis functions:             314
Multiplicity of target state:      singlet

 Generating 2nd functional diffs
Reference energy:             -778.7551892610
Number of electrons:           128.0000249158
XC energy:                     -65.1543866894

      Davidson Diagonalization Parameters
-----------------------------------------------
Number of roots to find:                    4
Number of guess vectors:                   15
Maximum subspace size:                    300
Number of vectors to save:                  4
Collapse vectors per root:                  2
Number of CSFs:                          2080
Maximum Davidson iterations:              500
Residual convergence:                 1.0e-06
Orthogonality tolerance:              1.0e-12
Use incremental sigma vectors:             No

Davidson memory usage:  12.89 MB

Guess Vectors:
  63 &  63 : closed :    -0.499844
  64 &  63 :  open  :    -0.495862
  64 &  64 : closed :    -0.491879
  63 &  62 :  open  :    -0.400961
  64 &  62 :  open  :    -0.396978
  63 &  61 :  open  :    -0.366058
  64 &  61 :  open  :    -0.362076
  63 &  60 :  open  :    -0.316393
  64 &  60 :  open  :    -0.312411
  62 &  62 : closed :    -0.302077
  63 &  58 :  open  :    -0.279794
  64 &  58 :  open  :    -0.275812
  63 &  56 :  open  :    -0.273385
  64 &  56 :  open  :    -0.269403
  62 &  61 :  open  :    -0.267175

  Root           Eigenvalue       Energy Change        Residual
-------------------------------------------------------------------
Iteration:    0   Subspace Size:   15
Root: 1:        -0.40696010        -0.40696010         0.03542901  
Root: 2:        -0.40119211        -0.40119211         0.03365399  
Root: 3:        -0.33250117        -0.33250117         0.09270732  
Root: 4:        -0.29931604        -0.29931604         0.03532793  

Iteration:    1   Subspace Size:   19
Root: 1:        -0.40906687        -0.00210678         0.00465972  
Root: 2:        -0.40365552        -0.00246341         0.00597522  
Root: 3:        -0.35041153        -0.01791035         0.02414183  
Root: 4:        -0.30261160        -0.00329557         0.00966184  

Iteration:    2   Subspace Size:   23
Root: 1:        -0.40910761        -0.00004073         0.00100001  
Root: 2:        -0.40372743        -0.00007191         0.00096212  
Root: 3:        -0.35145192        -0.00104040         0.00428142  
Root: 4:        -0.30282942        -0.00021782         0.00219619  

Iteration:    3   Subspace Size:   27
Root: 1:        -0.40910944        -0.00000184         0.00015768  
Root: 2:        -0.40372910        -0.00000168         0.00012894  
Root: 3:        -0.35148146        -0.00002953         0.00066686  
Root: 4:        -0.30284030        -0.00001087         0.00062708  

Iteration:    4   Subspace Size:   31
Root: 1:        -0.40910948        -0.00000004         0.00003180  
Root: 2:        -0.40372913        -0.00000002         0.00002278  
Root: 3:        -0.35148210        -0.00000064         0.00014880  
Root: 4:        -0.30284119        -0.00000089         0.00021055  

Iteration:    5   Subspace Size:   35
Root: 1:        -0.40910949        -0.00000000         0.00000559  
Root: 2:        -0.40372913        -0.00000000         0.00000390  
Root: 3:        -0.35148213        -0.00000003         0.00003020  
Root: 4:        -0.30284129        -0.00000010         0.00005612  

Iteration:    6   Subspace Size:   39
Root: 1:        -0.40910949        -0.00000000         0.00000082  Converged
Root: 2:        -0.40372913        -0.00000000         0.00000062  Converged
Root: 3:        -0.35148213        -0.00000000         0.00000548  
Root: 4:        -0.30284129        -0.00000001         0.00001167  

Iteration:    7   Subspace Size:   41
Root: 1:        -0.40910949        -0.00000000         0.00000061  Converged
Root: 2:        -0.40372913        -0.00000000         0.00000052  Converged
Root: 3:        -0.35148213        -0.00000000         0.00000103  
Root: 4:        -0.30284129        -0.00000000         0.00000286  

Iteration:    8   Subspace Size:   43
Root: 1:        -0.40910949        -0.00000000         0.00000060  Converged
Root: 2:        -0.40372913        -0.00000000         0.00000051  Converged
Root: 3:        -0.35148213        -0.00000000         0.00000017  Converged
Root: 4:        -0.30284129        -0.00000000         0.00000079  Converged

Davidson converged in 8 iterations
43 sigma vectors were formed

      Davidson Diagonalization Parameters
-----------------------------------------------
Number of roots to find:                    4
Number of guess vectors:                   15
Maximum subspace size:                    300
Number of vectors to save:                  4
Collapse vectors per root:                  2
Number of CSFs:                          2016
Maximum Davidson iterations:              500
Residual convergence:                 1.0e-06
Orthogonality tolerance:              1.0e-12
Use incremental sigma vectors:             No

Davidson memory usage:  12.58 MB

Guess Vectors:
  64 &  63 :  open  :    -0.495862
  63 &  62 :  open  :    -0.400961
  64 &  62 :  open  :    -0.396978
  63 &  61 :  open  :    -0.366058
  64 &  61 :  open  :    -0.362076
  63 &  60 :  open  :    -0.316393
  64 &  60 :  open  :    -0.312411
  63 &  58 :  open  :    -0.279794
  64 &  58 :  open  :    -0.275812
  63 &  56 :  open  :    -0.273385
  64 &  56 :  open  :    -0.269403
  62 &  61 :  open  :    -0.267175
  63 &  57 :  open  :    -0.258869
  64 &  57 :  open  :    -0.254886
  63 &  59 :  open  :    -0.247751

  Root           Eigenvalue       Energy Change        Residual
-------------------------------------------------------------------
Iteration:    0   Subspace Size:   15
Root: 1:        -0.40369976        -0.40369976         0.02938591  
Root: 2:        -0.33108828        -0.33108828         0.02459918  
Root: 3:        -0.30227325        -0.30227325         0.03024833  
Root: 4:        -0.27113120        -0.27113120         0.02825507  

Iteration:    1   Subspace Size:   19
Root: 1:        -0.40566407        -0.00196431         0.00484482  
Root: 2:        -0.33318038        -0.00209210         0.00488500  
Root: 3:        -0.30491464        -0.00264138         0.00727766  
Root: 4:        -0.27268298        -0.00155178         0.01319084  

Iteration:    2   Subspace Size:   23
Root: 1:        -0.40571237        -0.00004830         0.00072473  
Root: 2:        -0.33324752        -0.00006714         0.00087482  
Root: 3:        -0.30503774        -0.00012311         0.00157778  
Root: 4:        -0.27314097        -0.00045799         0.00410640  

Iteration:    3   Subspace Size:   27
Root: 1:        -0.40571336        -0.00000099         0.00009657  
Root: 2:        -0.33324969        -0.00000218         0.00013739  
Root: 3:        -0.30504361        -0.00000587         0.00033744  
Root: 4:        -0.27318266        -0.00004169         0.00163703  

Iteration:    4   Subspace Size:   31
Root: 1:        -0.40571338        -0.00000001         0.00001213  
Root: 2:        -0.33324975        -0.00000005         0.00002349  
Root: 3:        -0.30504386        -0.00000025         0.00006926  
Root: 4:        -0.27318986        -0.00000721         0.00081661  

Iteration:    5   Subspace Size:   35
Root: 1:        -0.40571338        -0.00000000         0.00000140  
Root: 2:        -0.33324975        -0.00000000         0.00000328  
Root: 3:        -0.30504387        -0.00000001         0.00001318  
Root: 4:        -0.27319146        -0.00000160         0.00025665  

Iteration:    6   Subspace Size:   39
Root: 1:        -0.40571338        -0.00000000         0.00000017  Converged
Root: 2:        -0.33324975        -0.00000000         0.00000044  Converged
Root: 3:        -0.30504387        -0.00000000         0.00000243  
Root: 4:        -0.27319160        -0.00000014         0.00005367  

Iteration:    7   Subspace Size:   41
Root: 1:        -0.40571338        -0.00000000         0.00000017  Converged
Root: 2:        -0.33324975        -0.00000000         0.00000041  Converged
Root: 3:        -0.30504387        -0.00000000         0.00000039  Converged
Root: 4:        -0.27319161        -0.00000001         0.00001050  

Iteration:    8   Subspace Size:   42
Root: 1:        -0.40571338        -0.00000000         0.00000017  Converged
Root: 2:        -0.33324975        -0.00000000         0.00000041  Converged
Root: 3:        -0.30504387        -0.00000000         0.00000039  Converged
Root: 4:        -0.27319161        -0.00000000         0.00000166  

Iteration:    9   Subspace Size:   43
Root: 1:        -0.40571338         0.00000000         0.00000017  Converged
Root: 2:        -0.33324975        -0.00000000         0.00000041  Converged
Root: 3:        -0.30504387        -0.00000000         0.00000038  Converged
Root: 4:        -0.27319161        -0.00000000         0.00000036  Converged

 in gcp call
 n=          31
 coors(1) =   -9.31323596271100       -1.19317844347804     
  0.200492776954113     
 coors(2) =   -7.56860398343851       -2.90724271450142     
   1.08030328758391     
 elements:            7           6
 gcp_e =   0.000000000000000E+000
 echo:  F
 pbc:  F
 method =pbeh3c              
Davidson converged in 9 iterations
43 sigma vectors were formed

Building Xtilde...

Building Z-vector RHS...

 Generating 2nd functional diffs
Solving CPSCF equations
Using DIIS solver

 Iter         Residual      
------  --------------------
    1      3.492904224016
    2      5.957107244445
    3      0.443088973356
    4      0.042032296518
    5      0.011073345143
    6      0.004921128073
    7      0.002157298797
    8      0.000580273168
    9      0.000237073927
   10      0.000112376983
   11      0.000037461706
   12      0.000023603493
   13      0.000008911016
   14      0.000005597537
   15      0.000002123206
   16      0.000000972758

CPSCF converged

Building X...

Computing grad Generating 2nd functional diffs
 Generating 2nd functional diffs
  Root   Mult.   Total Energy (a.u.)   Ex. Energy (a.u.)     Ex. Energy (eV)     Ex. Energy (nm)        Osc. (a.u.)  
-------------------------------------------------------------------------------------------------------------------
     1  singlet       -779.16429875
     2  triplet       -779.16090264          0.00339611          0.09241283      13416.34332639          0.00000000
     3  singlet       -779.15891839          0.00538036          0.14640691       8468.46759758          0.00003628
     4  singlet       -779.10667139          0.05762735          1.56811982        790.65527439          0.00012446
     5  triplet       -779.08843901          0.07585974          2.06424812        600.62654035          0.00000000
     6  triplet       -779.06023314          0.10406561          2.83176891        437.83311712          0.00000000
     7  singlet       -779.05803055          0.10626819          2.89170422        428.75830767          0.00038618
     8  triplet       -779.02838087          0.13591788          3.69851298        335.22721529          0.00000000

Singlet  1: Largest CI coefficients:
  64  &  64 : closed :   0.989040

Triplet  2: Largest CI coefficients:
  63  &  64 :  open  :   0.700724
  64  &  63 :  open  :  -0.700724

Singlet  3: Largest CI coefficients:
  63  &  64 :  open  :   0.698949
  64  &  63 :  open  :   0.698949

Singlet  4: Largest CI coefficients:
  63  &  63 : closed :   0.971395
  61  &  61 : closed :  -0.188905

Triplet  5: Largest CI coefficients:
  62  &  64 :  open  :  -0.701262
  64  &  62 :  open  :   0.701262

Triplet  6: Largest CI coefficients:
  62  &  63 :  open  :   0.629327
  63  &  62 :  open  :  -0.629327
  61  &  64 :  open  :   0.293293
  64  &  61 :  open  :  -0.293293

Singlet  7: Largest CI coefficients:
  62  &  63 :  open  :  -0.613850
  63  &  62 :  open  :  -0.613850
  61  &  64 :  open  :   0.319678
  64  &  61 :  open  :   0.319678

Triplet  8: Largest CI coefficients:
  61  &  64 :  open  :   0.508619
  64  &  61 :  open  :  -0.508619
  61  &  63 :  open  :   0.389995
  63  &  61 :  open  :  -0.389995
  62  &  63 :  open  :  -0.244143
  63  &  62 :  open  :   0.244143
  60  &  63 :  open  :  -0.124679
  63  &  60 :  open  :   0.124679

Singlet state dipole moments:

  Root       Dx         Dy         Dz         |D|  (Debye)
------------------------------------------------------------
     1    -8.3861     0.1843    -0.8001     8.4262
     2    -7.5478     0.0693    -0.7117     7.5816
     3    -2.8243     0.9045    -0.6832     3.0433
     4    -6.5264     0.6337    -0.8564     6.6128

Triplet state dipole moments:

  Root       Dx         Dy         Dz         |D|  (Debye)
------------------------------------------------------------
     1    -7.4731     0.0925    -0.7052     7.5069
     2   -10.5936     0.7732    -1.2333    10.6931
     3    -6.6719     0.6870    -0.8856     6.7654
     4    -4.7841     0.1880    -0.2723     4.7955

Transition dipole moments between singlet states:

    Transition       Tx         Ty         Tz         |T| (a.u.)
------------------------------------------------------------------
     1 ->    2    -0.0710     0.0047     0.0711     0.1006
     1 ->    3    -0.0569    -0.0023     0.0007     0.0569
     1 ->    4    -0.0492    -0.0410    -0.0368     0.0738
     2 ->    3    -0.1331     0.0216     0.0632     0.1489
     2 ->    4    -2.0935    -0.7795     0.1551     2.2393
     3 ->    4    -0.0123    -0.0225    -0.0202     0.0326

Transition dipole moments between triplet states:

    Transition       Tx         Ty         Tz         |T| (a.u.)
------------------------------------------------------------------
     1 ->    2     0.0176    -0.0012    -0.0399     0.0436
     1 ->    3    -2.2287    -0.7478     0.1280     2.3543
     1 ->    4     2.6052    -0.6126     0.4909     2.7209
     2 ->    3     0.0250     0.0206    -0.0239     0.0402
     2 ->    4    -0.0806     0.0615     0.0189     0.1032
     3 ->    4     0.3907    -0.1629     0.0936     0.4335

Magnetic transition dipole moments and rotational strengths:

 Transition      Lx         Ly         Lz       R(len)     R(vel) (a.u.)
------------------------------------------------------------------------
 1 ->    2     0.0204     0.1692    -0.0836     0.0066     0.0002
 1 ->    3    -0.0057    -0.0051    -0.0051    -0.0003     0.0000
 1 ->    4     0.2132     0.1926    -0.0941     0.0149    -0.0058

Electric transition quadrupole moments (Cartesian):

 Transition      Qxy        Qxz        Qyz        Qxx        Qyy        Qzz       norm (a.u.)
----------------------------------------------------------------------------------------------
 1 ->    2    -0.0425    -0.1109     0.1305    -1.0296     0.0407    -0.1978     1.0639
 1 ->    3     0.0693     0.0189     0.0310     0.7284     0.0111     0.0181     0.7329
 1 ->    4     0.1528     0.0863    -0.1569    -0.6593    -0.2198     0.1809     0.7557


|FINAL Target State Energy: -779.164298747247 a.u.
 Energy calculation finished, energy: -7.791589184E+02

Converting Cartesians to HDLC
 Wolfe conditions fulfilled, increasing trust radius
Testing convergence  in cycle   17
    Energy  2.9827E-05 Target: 5.0000E-04 converged?  yes
  Max step  1.5105E-02 Target: 4.0000E-03 converged?   no
  RMS step  3.7863E-03 Target: 2.6667E-03 converged?   no
  Max grad  2.5828E-03 Target: 1.0000E-03 converged?   no
  RMS grad  4.4498E-04 Target: 6.6667E-04 converged?  yes
 Predicted step length 5.2616E-02
 Trust radius          5.0000E-01

Converting HDLC to Cartesians
 in gcp call
 n=          31
 coors(1) =   -9.30491173452804       -1.19992196280505     
  0.208974827581068     
 coors(2) =   -7.55036642581055       -2.90002367442348     
   1.08817711050945     
 elements:            7           6
 gcp_e =    1.00000000000000     
 echo:  F
 pbc:  F
 method =pbeh3c              
RMSD coordinate change for step 17 is  2.871e-02
DFTD Energy:    -0.0206693 hartree
gCP Energy:     0.0519977 hartree
| Total AOs: 314    Total MOs: 296
Setting up the DFT grid...
| time to set the grid = 0.08 s
DFT grid points: 356571 (11502 points/atom)

                      *** Start SCF Iterations ***

 Iter     DIIS Error       Energy change      Electrons        XC Energy           Energy        Time(s)
----------------------------------------------------------------------------------------------------------
Initial temperature is 0.250000
| Skip purify step
|    1     0.0118415923    -771.7290941736   125.9964511856   -63.8406675152    -771.7290941736     2.08  
|    2     0.0007278890      +0.0010072373   126.0000281657   -63.8424697417    -771.7280869363     1.85  
|    3     0.0009137909      -0.0000316436   126.0000281791   -63.8416503916    -771.7281185799     1.76  
|    4     0.0004055619      -0.0000167826   126.0000281670   -63.8418171763    -771.7281353625     1.75  
|    5     0.0001732559      -0.0000021577   126.0000281764   -63.8419744532    -771.7281375202     1.71  
|    6     0.0000344985      -0.0000006680   126.0000281746   -63.8419415485    -771.7281381882     1.69  
----------------------------------------------------------------------------------------------------------
FINAL ENERGY: -771.7281381882 a.u.
Fractional Occupation Entropy: 0.0000000000
Mermin Free Energy:            -771.7281381882
DISPERSION CONTRIBUTION TO ENERGY: -0.0206693086 a.u.
GCP BSSE CORRECTION: 0.0519976521 a.u.
HOMO-LUMO GAP: 0.953 eV
CENTER OF MASS: {-0.054919, -0.206997, 0.337256} ANGS
DIPOLE MOMENT: {-3.257114, -1.245288, 0.449124} (|D| = 3.515856) DEBYE

Running Mulliken population analysis...


  Restricted hh-TDA Parameters
--------------------------------------------
Number of occupied orbitals:            64
Number of virtual orbitals:            232
Number of molecular orbitals:          296
Number of basis functions:             314
Multiplicity of target state:      singlet

 Generating 2nd functional diffs
Reference energy:             -778.7546209229
Number of electrons:           128.0000286216
XC energy:                     -65.1558437957

      Davidson Diagonalization Parameters
-----------------------------------------------
Number of roots to find:                    4
Number of guess vectors:                   15
Maximum subspace size:                    300
Number of vectors to save:                  4
Collapse vectors per root:                  2
Number of CSFs:                          2080
Maximum Davidson iterations:              500
Residual convergence:                 1.0e-06
Orthogonality tolerance:              1.0e-12
Use incremental sigma vectors:             No

Davidson memory usage:  12.89 MB

Guess Vectors:
  63 &  63 : closed :    -0.500570
  64 &  63 :  open  :    -0.496494
  64 &  64 : closed :    -0.492419
  63 &  62 :  open  :    -0.401482
  64 &  62 :  open  :    -0.397406
  63 &  61 :  open  :    -0.366473
  64 &  61 :  open  :    -0.362397
  63 &  60 :  open  :    -0.316574
  64 &  60 :  open  :    -0.312499
  62 &  62 : closed :    -0.302394
  63 &  58 :  open  :    -0.280293
  64 &  58 :  open  :    -0.276217
  63 &  56 :  open  :    -0.273735
  64 &  56 :  open  :    -0.269659
  62 &  61 :  open  :    -0.267385

  Root           Eigenvalue       Energy Change        Residual
-------------------------------------------------------------------
Iteration:    0   Subspace Size:   15
Root: 1:        -0.40751872        -0.40751872         0.03540333  
Root: 2:        -0.40184455        -0.40184455         0.03375816  
Root: 3:        -0.33318653        -0.33318653         0.09273012  
Root: 4:        -0.29977366        -0.29977366         0.03537212  

Iteration:    1   Subspace Size:   19
Root: 1:        -0.40961975        -0.00210102         0.00462179  
Root: 2:        -0.40432158        -0.00247703         0.00600464  
Root: 3:        -0.35108967        -0.01790313         0.02398969  
Root: 4:        -0.30308237        -0.00330871         0.00966662  

Iteration:    2   Subspace Size:   23
Root: 1:        -0.40965972        -0.00003998         0.00099170  
Root: 2:        -0.40439412        -0.00007255         0.00096764  
Root: 3:        -0.35211882        -0.00102916         0.00425079  
Root: 4:        -0.30330110        -0.00021873         0.00220205  

Iteration:    3   Subspace Size:   27
Root: 1:        -0.40966153        -0.00000181         0.00015562  
Root: 2:        -0.40439582        -0.00000169         0.00013147  
Root: 3:        -0.35214790        -0.00002908         0.00066700  
Root: 4:        -0.30331209        -0.00001099         0.00063438  

Iteration:    4   Subspace Size:   31
Root: 1:        -0.40966157        -0.00000004         0.00003104  
Root: 2:        -0.40439584        -0.00000003         0.00002448  
Root: 3:        -0.35214854        -0.00000064         0.00014709  
Root: 4:        -0.30331301        -0.00000092         0.00021462  

Iteration:    5   Subspace Size:   35
Root: 1:        -0.40966157        -0.00000000         0.00000534  
Root: 2:        -0.40439584        -0.00000000         0.00000430  
Root: 3:        -0.35214858        -0.00000003         0.00002910  
Root: 4:        -0.30331311        -0.00000010         0.00005596  

Iteration:    6   Subspace Size:   39
Root: 1:        -0.40966157        -0.00000000         0.00000075  Converged
Root: 2:        -0.40439584        -0.00000000         0.00000068  Converged
Root: 3:        -0.35214858        -0.00000000         0.00000522  
Root: 4:        -0.30331312        -0.00000001         0.00001188  

Iteration:    7   Subspace Size:   41
Root: 1:        -0.40966157        -0.00000000         0.00000059  Converged
Root: 2:        -0.40439584        -0.00000000         0.00000057  Converged
Root: 3:        -0.35214858        -0.00000000         0.00000096  Converged
Root: 4:        -0.30331312        -0.00000000         0.00000307  

Iteration:    8   Subspace Size:   42
Root: 1:        -0.40966157        -0.00000000         0.00000059  Converged
Root: 2:        -0.40439584        -0.00000000         0.00000057  Converged
Root: 3:        -0.35214858        -0.00000000         0.00000096  Converged
Root: 4:        -0.30331312        -0.00000000         0.00000081  Converged

Davidson converged in 8 iterations
42 sigma vectors were formed

      Davidson Diagonalization Parameters
-----------------------------------------------
Number of roots to find:                    4
Number of guess vectors:                   15
Maximum subspace size:                    300
Number of vectors to save:                  4
Collapse vectors per root:                  2
Number of CSFs:                          2016
Maximum Davidson iterations:              500
Residual convergence:                 1.0e-06
Orthogonality tolerance:              1.0e-12
Use incremental sigma vectors:             No

Davidson memory usage:  12.58 MB

Guess Vectors:
  64 &  63 :  open  :    -0.496494
  63 &  62 :  open  :    -0.401482
  64 &  62 :  open  :    -0.397406
  63 &  61 :  open  :    -0.366473
  64 &  61 :  open  :    -0.362397
  63 &  60 :  open  :    -0.316574
  64 &  60 :  open  :    -0.312499
  63 &  58 :  open  :    -0.280293
  64 &  58 :  open  :    -0.276217
  63 &  56 :  open  :    -0.273735
  64 &  56 :  open  :    -0.269659
  62 &  61 :  open  :    -0.267385
  63 &  57 :  open  :    -0.259464
  64 &  57 :  open  :    -0.255388
  63 &  59 :  open  :    -0.248012

  Root           Eigenvalue       Energy Change        Residual
-------------------------------------------------------------------
Iteration:    0   Subspace Size:   15
Root: 1:        -0.40435801        -0.40435801         0.02943332  
Root: 2:        -0.33151411        -0.33151411         0.02464717  
Root: 3:        -0.30275268        -0.30275268         0.03027507  
Root: 4:        -0.27192543        -0.27192543         0.02816548  

Iteration:    1   Subspace Size:   19
Root: 1:        -0.40632774        -0.00196973         0.00484706  
Root: 2:        -0.33361471        -0.00210060         0.00487451  
Root: 3:        -0.30540322        -0.00265054         0.00727239  
Root: 4:        -0.27346838        -0.00154295         0.01308047  

Iteration:    2   Subspace Size:   23
Root: 1:        -0.40637610        -0.00004836         0.00072223  
Root: 2:        -0.33368137        -0.00006666         0.00087807  
Root: 3:        -0.30552679        -0.00012357         0.00158136  
Root: 4:        -0.27391576        -0.00044738         0.00390262  

Iteration:    3   Subspace Size:   27
Root: 1:        -0.40637709        -0.00000099         0.00009644  
Root: 2:        -0.33368355        -0.00000218         0.00013825  
Root: 3:        -0.30553270        -0.00000590         0.00033260  
Root: 4:        -0.27395315        -0.00003739         0.00145225  

Iteration:    4   Subspace Size:   31
Root: 1:        -0.40637710        -0.00000001         0.00001213  
Root: 2:        -0.33368361        -0.00000005         0.00002358  
Root: 3:        -0.30553294        -0.00000025         0.00006696  
Root: 4:        -0.27395878        -0.00000563         0.00069151  

Iteration:    5   Subspace Size:   35
Root: 1:        -0.40637710        -0.00000000         0.00000139  
Root: 2:        -0.33368361        -0.00000000         0.00000331  
Root: 3:        -0.30553295        -0.00000001         0.00001274  
Root: 4:        -0.27395990        -0.00000112         0.00021612  

Iteration:    6   Subspace Size:   39
Root: 1:        -0.40637710        -0.00000000         0.00000017  Converged
Root: 2:        -0.33368361        -0.00000000         0.00000044  Converged
Root: 3:        -0.30553295        -0.00000000         0.00000235  
Root: 4:        -0.27396000        -0.00000010         0.00004559  

Iteration:    7   Subspace Size:   41
Root: 1:        -0.40637710        -0.00000000         0.00000016  Converged
Root: 2:        -0.33368361        -0.00000000         0.00000042  Converged
Root: 3:        -0.30553295        -0.00000000         0.00000038  Converged
Root: 4:        -0.27396000        -0.00000000         0.00000880  

Iteration:    8   Subspace Size:   42
Root: 1:        -0.40637710         0.00000000         0.00000016  Converged
Root: 2:        -0.33368361        -0.00000000         0.00000042  Converged
Root: 3:        -0.30553295        -0.00000000         0.00000037  Converged
Root: 4:        -0.27396000        -0.00000000         0.00000137  

Iteration:    9   Subspace Size:   43
Root: 1:        -0.40637710         0.00000000         0.00000016  Converged
Root: 2:        -0.33368361        -0.00000000         0.00000042  Converged
Root: 3:        -0.30553295        -0.00000000         0.00000037  Converged
Root: 4:        -0.27396000        -0.00000000         0.00000030  Converged

 in gcp call
 n=          31
 coors(1) =   -9.30491173452804       -1.19992196280505     
  0.208974827581068     
 coors(2) =   -7.55036642581055       -2.90002367442348     
   1.08817711050945     
 elements:            7           6
 gcp_e =   0.000000000000000E+000
 echo:  F
 pbc:  F
 method =pbeh3c              
Davidson converged in 9 iterations
43 sigma vectors were formed

Building Xtilde...

Building Z-vector RHS...

 Generating 2nd functional diffs
Solving CPSCF equations
Using DIIS solver

 Iter         Residual      
------  --------------------
    1      3.491105955404
    2      5.948903093336
    3      0.445537085588
    4      0.042022734197
    5      0.011007067025
    6      0.004902615820
    7      0.002152111084
    8      0.000570979677
    9      0.000232612177
   10      0.000107815176
   11      0.000034653499
   12      0.000019946296
   13      0.000007868933
   14      0.000004651206
   15      0.000001910475
   16      0.000000918463

CPSCF converged

Building X...

Computing grad Generating 2nd functional diffs
 Generating 2nd functional diffs
  Root   Mult.   Total Energy (a.u.)   Ex. Energy (a.u.)     Ex. Energy (eV)     Ex. Energy (nm)        Osc. (a.u.)  
-------------------------------------------------------------------------------------------------------------------
     1  singlet       -779.16428250
     2  triplet       -779.16099803          0.00328447          0.08937494      13872.37034286          0.00000000
     3  singlet       -779.15901677          0.00526573          0.14328778       8652.81168704          0.00002608
     4  singlet       -779.10676950          0.05751300          1.56500799        792.22739641          0.00011908
     5  triplet       -779.08830453          0.07597796          2.06746520        599.69193662          0.00000000
     6  triplet       -779.06015388          0.10412862          2.83348345        437.56818436          0.00000000
     7  singlet       -779.05793404          0.10634845          2.89388817        428.43473396          0.00147224
     8  triplet       -779.02858092          0.13570157          3.69262702        335.76155966          0.00000000

Singlet  1: Largest CI coefficients:
  64  &  64 : closed :  -0.988903

Triplet  2: Largest CI coefficients:
  63  &  64 :  open  :   0.700703
  64  &  63 :  open  :  -0.700703

Singlet  3: Largest CI coefficients:
  63  &  64 :  open  :  -0.698895
  64  &  63 :  open  :  -0.698895

Singlet  4: Largest CI coefficients:
  63  &  63 : closed :   0.971300
  61  &  61 : closed :  -0.187478

Triplet  5: Largest CI coefficients:
  62  &  64 :  open  :   0.701273
  64  &  62 :  open  :  -0.701273

Triplet  6: Largest CI coefficients:
  62  &  63 :  open  :  -0.629391
  63  &  62 :  open  :   0.629391
  61  &  64 :  open  :   0.292612
  64  &  61 :  open  :  -0.292612

Singlet  7: Largest CI coefficients:
  62  &  63 :  open  :  -0.614082
  63  &  62 :  open  :  -0.614082
  61  &  64 :  open  :  -0.318654
  64  &  61 :  open  :  -0.318654

Triplet  8: Largest CI coefficients:
  61  &  64 :  open  :   0.497889
  64  &  61 :  open  :  -0.497889
  61  &  63 :  open  :   0.411803
  63  &  61 :  open  :  -0.411803
  62  &  63 :  open  :   0.237249
  63  &  62 :  open  :  -0.237249
  60  &  63 :  open  :  -0.112031
  63  &  60 :  open  :   0.112031

Singlet state dipole moments:

  Root       Dx         Dy         Dz         |D|  (Debye)
------------------------------------------------------------
     1    -8.4020     0.1941    -0.7276     8.4356
     2    -7.5442     0.0725    -0.7034     7.5773
     3    -2.7757     0.9123    -0.7521     3.0170
     4    -6.4860     0.6434    -0.8711     6.5758

Triplet state dipole moments:

  Root       Dx         Dy         Dz         |D|  (Debye)
------------------------------------------------------------
     1    -7.4663     0.0967    -0.6963     7.4993
     2   -10.5844     0.7864    -1.1905    10.6801
     3    -6.6285     0.6949    -0.9059     6.7261
     4    -4.4685     0.1862    -0.2519     4.4795

Transition dipole moments between singlet states:

    Transition       Tx         Ty         Tz         |T| (a.u.)
------------------------------------------------------------------
     1 ->    2    -0.0487     0.0079     0.0707     0.0862
     1 ->    3     0.0557     0.0020    -0.0017     0.0557
     1 ->    4    -0.1297    -0.0477    -0.0409     0.1441
     2 ->    3     0.0926    -0.0274    -0.0641     0.1160
     2 ->    4    -2.0916    -0.7835     0.1652     2.2397
     3 ->    4    -0.0084     0.0206     0.0190     0.0293

Transition dipole moments between triplet states:

    Transition       Tx         Ty         Tz         |T| (a.u.)
------------------------------------------------------------------
     1 ->    2     0.0261    -0.0069    -0.0367     0.0455
     1 ->    3    -2.2284    -0.7520     0.1389     2.3559
     1 ->    4     2.5436    -0.5976     0.4753     2.6558
     2 ->    3     0.0109     0.0154    -0.0220     0.0290
     2 ->    4    -0.0751     0.0576     0.0215     0.0970
     3 ->    4     0.3733    -0.1565     0.0881     0.4142

Magnetic transition dipole moments and rotational strengths:

 Transition      Lx         Ly         Lz       R(len)     R(vel) (a.u.)
------------------------------------------------------------------------
 1 ->    2     0.0214     0.1674    -0.0922     0.0062     0.0002
 1 ->    3     0.0060     0.0052     0.0055    -0.0003     0.0000
 1 ->    4     0.2137     0.1876    -0.1016     0.0325    -0.0103

Electric transition quadrupole moments (Cartesian):

 Transition      Qxy        Qxz        Qyz        Qxx        Qyy        Qzz       norm (a.u.)
----------------------------------------------------------------------------------------------
 1 ->    2    -0.0420    -0.1178     0.1316    -1.1010     0.0418    -0.2040     1.1351
 1 ->    3    -0.0690    -0.0180    -0.0309    -0.7217    -0.0114    -0.0178     0.7262
 1 ->    4     0.1713     0.0990    -0.1516    -0.3503    -0.2257     0.1846     0.5195


|FINAL Target State Energy: -779.164282495329 a.u.
 Energy calculation finished, energy: -7.791590168E+02

Converting Cartesians to HDLC
 Wolfe conditions fulfilled, increasing trust radius
Testing convergence  in cycle   18
    Energy  9.8374E-05 Target: 5.0000E-04 converged?  yes
  Max step  1.9023E-02 Target: 4.0000E-03 converged?   no
  RMS step  5.6410E-03 Target: 2.6667E-03 converged?   no
  Max grad  2.5584E-03 Target: 1.0000E-03 converged?   no
  RMS grad  7.5300E-04 Target: 6.6667E-04 converged?   no
 Predicted step length 1.5315E-02
 Trust radius          5.0000E-01

Converting HDLC to Cartesians
 in gcp call
 n=          31
 coors(1) =   -9.30804966273769       -1.19504025668895     
  0.205743757010309     
 coors(2) =   -7.55778155386065       -2.89771617325469     
   1.09458693212404     
 elements:            7           6
 gcp_e =    1.00000000000000     
 echo:  F
 pbc:  F
 method =pbeh3c              
RMSD coordinate change for step 18 is  1.018e-02
DFTD Energy:    -0.0206699 hartree
gCP Energy:     0.0519543 hartree
| Total AOs: 314    Total MOs: 296
Setting up the DFT grid...
| time to set the grid = 0.08 s
DFT grid points: 356560 (11501 points/atom)

                      *** Start SCF Iterations ***

 Iter     DIIS Error       Energy change      Electrons        XC Energy           Energy        Time(s)
----------------------------------------------------------------------------------------------------------
Initial temperature is 0.250000
| Skip purify step
|    1     0.0032587719    -771.7280061920   126.0005100828   -63.8418459480    -771.7280061920     2.10  
|    2     0.0006493918      -0.0003404834   126.0000261824   -63.8416439697    -771.7283466754     1.80  
|    3     0.0010911015      +0.0000049547   126.0000261664   -63.8414407289    -771.7283417207     1.77  
|    4     0.0001344315      -0.0000140947   126.0000261775   -63.8416528032    -771.7283558154     1.75  
|    5     0.0000679091      -0.0000002204   126.0000261787   -63.8416206733    -771.7283560358     1.70  
|    6     0.0000128402      -0.0000001222   126.0000261786   -63.8416083256    -771.7283561580     1.67  
----------------------------------------------------------------------------------------------------------
FINAL ENERGY: -771.7283561580 a.u.
Fractional Occupation Entropy: 0.0000000000
Mermin Free Energy:            -771.7283561580
DISPERSION CONTRIBUTION TO ENERGY: -0.0206698679 a.u.
GCP BSSE CORRECTION: 0.0519542548 a.u.
HOMO-LUMO GAP: 0.947 eV
CENTER OF MASS: {-0.055264, -0.208714, 0.337297} ANGS
DIPOLE MOMENT: {-3.256507, -1.200655, 0.445820} (|D| = 3.499309) DEBYE

Running Mulliken population analysis...


  Restricted hh-TDA Parameters
--------------------------------------------
Number of occupied orbitals:            64
Number of virtual orbitals:            232
Number of molecular orbitals:          296
Number of basis functions:             314
Multiplicity of target state:      singlet

 Generating 2nd functional diffs
Reference energy:             -778.7548837093
Number of electrons:           128.0000265938
XC energy:                     -65.1555036227

      Davidson Diagonalization Parameters
-----------------------------------------------
Number of roots to find:                    4
Number of guess vectors:                   15
Maximum subspace size:                    300
Number of vectors to save:                  4
Collapse vectors per root:                  2
Number of CSFs:                          2080
Maximum Davidson iterations:              500
Residual convergence:                 1.0e-06
Orthogonality tolerance:              1.0e-12
Use incremental sigma vectors:             No

Davidson memory usage:  12.89 MB

Guess Vectors:
  63 &  63 : closed :    -0.500342
  64 &  63 :  open  :    -0.496240
  64 &  64 : closed :    -0.492137
  63 &  62 :  open  :    -0.401333
  64 &  62 :  open  :    -0.397231
  63 &  61 :  open  :    -0.366611
  64 &  61 :  open  :    -0.362509
  63 &  60 :  open  :    -0.316566
  64 &  60 :  open  :    -0.312464
  62 &  62 : closed :    -0.302324
  63 &  58 :  open  :    -0.280078
  64 &  58 :  open  :    -0.275975
  63 &  56 :  open  :    -0.273731
  64 &  56 :  open  :    -0.269629
  62 &  61 :  open  :    -0.267602

  Root           Eigenvalue       Energy Change        Residual
-------------------------------------------------------------------
Iteration:    0   Subspace Size:   15
Root: 1:        -0.40719486        -0.40719486         0.03543704  
Root: 2:        -0.40152643        -0.40152643         0.03374813  
Root: 3:        -0.33295563        -0.33295563         0.09274525  
Root: 4:        -0.29972498        -0.29972498         0.03530104  

Iteration:    1   Subspace Size:   19
Root: 1:        -0.40930130        -0.00210644         0.00466509  
Root: 2:        -0.40400508        -0.00247864         0.00601508  
Root: 3:        -0.35088635        -0.01793072         0.02410744  
Root: 4:        -0.30302165        -0.00329668         0.00965286  

Iteration:    2   Subspace Size:   23
Root: 1:        -0.40934210        -0.00004080         0.00100065  
Root: 2:        -0.40407786        -0.00007278         0.00097037  
Root: 3:        -0.35192461        -0.00103826         0.00427952  
Root: 4:        -0.30323936        -0.00021770         0.00220998  

Iteration:    3   Subspace Size:   27
Root: 1:        -0.40934394        -0.00000184         0.00015832  
Root: 2:        -0.40407956        -0.00000170         0.00013154  
Root: 3:        -0.35195416        -0.00002955         0.00067343  
Root: 4:        -0.30325042        -0.00001107         0.00062758  

Iteration:    4   Subspace Size:   31
Root: 1:        -0.40934398        -0.00000004         0.00003193  
Root: 2:        -0.40407958        -0.00000003         0.00002439  
Root: 3:        -0.35195482        -0.00000066         0.00014918  
Root: 4:        -0.30325131        -0.00000089         0.00021196  

Iteration:    5   Subspace Size:   35
Root: 1:        -0.40934398        -0.00000000         0.00000548  
Root: 2:        -0.40407959        -0.00000000         0.00000424  
Root: 3:        -0.35195485        -0.00000003         0.00002954  
Root: 4:        -0.30325141        -0.00000010         0.00005599  

Iteration:    6   Subspace Size:   39
Root: 1:        -0.40934398        -0.00000000         0.00000077  Converged
Root: 2:        -0.40407959        -0.00000000         0.00000067  Converged
Root: 3:        -0.35195485        -0.00000000         0.00000530  
Root: 4:        -0.30325142        -0.00000001         0.00001165  

Iteration:    7   Subspace Size:   41
Root: 1:        -0.40934398        -0.00000000         0.00000060  Converged
Root: 2:        -0.40407959        -0.00000000         0.00000057  Converged
Root: 3:        -0.35195485        -0.00000000         0.00000098  Converged
Root: 4:        -0.30325142        -0.00000000         0.00000289  

Iteration:    8   Subspace Size:   42
Root: 1:        -0.40934398        -0.00000000         0.00000060  Converged
Root: 2:        -0.40407959        -0.00000000         0.00000057  Converged
Root: 3:        -0.35195485        -0.00000000         0.00000098  Converged
Root: 4:        -0.30325142        -0.00000000         0.00000079  Converged

Davidson converged in 8 iterations
42 sigma vectors were formed

      Davidson Diagonalization Parameters
-----------------------------------------------
Number of roots to find:                    4
Number of guess vectors:                   15
Maximum subspace size:                    300
Number of vectors to save:                  4
Collapse vectors per root:                  2
Number of CSFs:                          2016
Maximum Davidson iterations:              500
Residual convergence:                 1.0e-06
Orthogonality tolerance:              1.0e-12
Use incremental sigma vectors:             No

Davidson memory usage:  12.58 MB

Guess Vectors:
  64 &  63 :  open  :    -0.496240
  63 &  62 :  open  :    -0.401333
  64 &  62 :  open  :    -0.397231
  63 &  61 :  open  :    -0.366611
  64 &  61 :  open  :    -0.362509
  63 &  60 :  open  :    -0.316566
  64 &  60 :  open  :    -0.312464
  63 &  58 :  open  :    -0.280078
  64 &  58 :  open  :    -0.275975
  63 &  56 :  open  :    -0.273731
  64 &  56 :  open  :    -0.269629
  62 &  61 :  open  :    -0.267602
  63 &  57 :  open  :    -0.259255
  64 &  57 :  open  :    -0.255152
  63 &  59 :  open  :    -0.247843

  Root           Eigenvalue       Energy Change        Residual
-------------------------------------------------------------------
Iteration:    0   Subspace Size:   15
Root: 1:        -0.40403290        -0.40403290         0.02943819  
Root: 2:        -0.33134058        -0.33134058         0.02463403  
Root: 3:        -0.30268165        -0.30268165         0.03023955  
Root: 4:        -0.27189970        -0.27189970         0.02804778  

Iteration:    1   Subspace Size:   19
Root: 1:        -0.40600476        -0.00197186         0.00486881  
Root: 2:        -0.33343705        -0.00209647         0.00488346  
Root: 3:        -0.30532645        -0.00264480         0.00728283  
Root: 4:        -0.27340122        -0.00150152         0.01338219  

Iteration:    2   Subspace Size:   23
Root: 1:        -0.40605359        -0.00004883         0.00072697  
Root: 2:        -0.33350389        -0.00006684         0.00087465  
Root: 3:        -0.30545026        -0.00012381         0.00159501  
Root: 4:        -0.27385841        -0.00045719         0.00388621  

Iteration:    3   Subspace Size:   27
Root: 1:        -0.40605460        -0.00000100         0.00009655  
Root: 2:        -0.33350607        -0.00000217         0.00013751  
Root: 3:        -0.30545629        -0.00000603         0.00033982  
Root: 4:        -0.27389565        -0.00003724         0.00144982  

Iteration:    4   Subspace Size:   31
Root: 1:        -0.40605461        -0.00000001         0.00001209  
Root: 2:        -0.33350612        -0.00000005         0.00002341  
Root: 3:        -0.30545655        -0.00000026         0.00006938  
Root: 4:        -0.27390127        -0.00000563         0.00069620  

Iteration:    5   Subspace Size:   35
Root: 1:        -0.40605461        -0.00000000         0.00000139  
Root: 2:        -0.33350612        -0.00000000         0.00000327  
Root: 3:        -0.30545656        -0.00000001         0.00001320  
Root: 4:        -0.27390242        -0.00000114         0.00021774  

Iteration:    6   Subspace Size:   39
Root: 1:        -0.40605461        -0.00000000         0.00000017  Converged
Root: 2:        -0.33350612        -0.00000000         0.00000044  Converged
Root: 3:        -0.30545656        -0.00000000         0.00000243  
Root: 4:        -0.27390252        -0.00000010         0.00004640  

Iteration:    7   Subspace Size:   41
Root: 1:        -0.40605461        -0.00000000         0.00000016  Converged
Root: 2:        -0.33350612        -0.00000000         0.00000041  Converged
Root: 3:        -0.30545656        -0.00000000         0.00000039  Converged
Root: 4:        -0.27390252        -0.00000000         0.00000913  

Iteration:    8   Subspace Size:   42
Root: 1:        -0.40605461        -0.00000000         0.00000016  Converged
Root: 2:        -0.33350612        -0.00000000         0.00000041  Converged
Root: 3:        -0.30545656        -0.00000000         0.00000038  Converged
Root: 4:        -0.27390252        -0.00000000         0.00000150  

Iteration:    9   Subspace Size:   43
Root: 1:        -0.40605461        -0.00000000         0.00000016  Converged
Root: 2:        -0.33350612        -0.00000000         0.00000041  Converged
Root: 3:        -0.30545656        -0.00000000         0.00000038  Converged
Root: 4:        -0.27390252        -0.00000000         0.00000032  Converged

 in gcp call
 n=          31
 coors(1) =   -9.30804966273769       -1.19504025668895     
  0.205743757010309     
 coors(2) =   -7.55778155386065       -2.89771617325469     
   1.09458693212404     
 elements:            7           6
 gcp_e =   0.000000000000000E+000
 echo:  F
 pbc:  F
 method =pbeh3c              
Davidson converged in 9 iterations
43 sigma vectors were formed

Building Xtilde...

Building Z-vector RHS...

 Generating 2nd functional diffs
Solving CPSCF equations
Using DIIS solver

 Iter         Residual      
------  --------------------
    1      3.493748675400
    2      5.954372484248
    3      0.442777374189
    4      0.042006278948
    5      0.011054156050
    6      0.004902227409
    7      0.002156448109
    8      0.000572821682
    9      0.000233010176
   10      0.000107296893
   11      0.000034674467
   12      0.000019850685
   13      0.000007795288
   14      0.000004598615
   15      0.000001910829
   16      0.000000925694

CPSCF converged

Building X...

Computing grad Generating 2nd functional diffs
 Generating 2nd functional diffs
  Root   Mult.   Total Energy (a.u.)   Ex. Energy (a.u.)     Ex. Energy (eV)     Ex. Energy (nm)        Osc. (a.u.)  
-------------------------------------------------------------------------------------------------------------------
     1  singlet       -779.16422769
     2  triplet       -779.16093832          0.00328937          0.08950836      13851.69244887          0.00000000
     3  singlet       -779.15896330          0.00526440          0.14325147       8655.00489318          0.00002777
     4  singlet       -779.10683856          0.05738913          1.56163733        793.93734994          0.00011202
     5  triplet       -779.08838983          0.07583786          2.06365282        600.79980168          0.00000000
     6  triplet       -779.06034027          0.10388742          2.82692019        438.58408610          0.00000000
     7  singlet       -779.05813513          0.10609256          2.88692506        429.46809493          0.00084230
     8  triplet       -779.02878623          0.13544146          3.68554899        336.40638306          0.00000000

Singlet  1: Largest CI coefficients:
  64  &  64 : closed :   0.989449

Triplet  2: Largest CI coefficients:
  63  &  64 :  open  :   0.700717
  64  &  63 :  open  :  -0.700717

Singlet  3: Largest CI coefficients:
  63  &  64 :  open  :   0.699196
  64  &  63 :  open  :   0.699196

Singlet  4: Largest CI coefficients:
  63  &  63 : closed :  -0.971276
  61  &  61 : closed :   0.188223

Triplet  5: Largest CI coefficients:
  62  &  64 :  open  :   0.701357
  64  &  62 :  open  :  -0.701357

Triplet  6: Largest CI coefficients:
  62  &  63 :  open  :  -0.628834
  63  &  62 :  open  :   0.628834
  61  &  64 :  open  :   0.294276
  64  &  61 :  open  :  -0.294276

Singlet  7: Largest CI coefficients:
  62  &  63 :  open  :   0.613524
  63  &  62 :  open  :   0.613524
  61  &  64 :  open  :   0.320124
  64  &  61 :  open  :   0.320124

Triplet  8: Largest CI coefficients:
  61  &  64 :  open  :   0.484062
  64  &  61 :  open  :  -0.484062
  61  &  63 :  open  :   0.432997
  63  &  61 :  open  :  -0.432997
  62  &  63 :  open  :   0.231896
  63  &  62 :  open  :  -0.231896
  60  &  63 :  open  :  -0.106905
  63  &  60 :  open  :   0.106905

Singlet state dipole moments:

  Root       Dx         Dy         Dz         |D|  (Debye)
------------------------------------------------------------
     1    -8.3606     0.2021    -0.7212     8.3941
     2    -7.5457     0.0882    -0.6972     7.5783
     3    -2.8161     0.9033    -0.7516     3.0515
     4    -6.5247     0.6321    -0.8649     6.6121

Triplet state dipole moments:

  Root       Dx         Dy         Dz         |D|  (Debye)
------------------------------------------------------------
     1    -7.4645     0.1114    -0.6950     7.4976
     2   -10.5821     0.7873    -1.1780    10.6765
     3    -6.6682     0.6852    -0.8986     6.7633
     4    -4.3087     0.1807    -0.2333     4.3188

Transition dipole moments between singlet states:

    Transition       Tx         Ty         Tz         |T| (a.u.)
------------------------------------------------------------------
     1 ->    2    -0.0538     0.0080     0.0704     0.0890
     1 ->    3     0.0541     0.0023    -0.0008     0.0541
     1 ->    4    -0.0935    -0.0367    -0.0427     0.1091
     2 ->    3     0.0973    -0.0256    -0.0641     0.1193
     2 ->    4    -2.0907    -0.7814     0.1631     2.2379
     3 ->    4    -0.0051     0.0198     0.0194     0.0282

Transition dipole moments between triplet states:

    Transition       Tx         Ty         Tz         |T| (a.u.)
------------------------------------------------------------------
     1 ->    2     0.0217    -0.0078    -0.0367     0.0433
     1 ->    3    -2.2257    -0.7492     0.1375     2.3524
     1 ->    4     2.4898    -0.5835     0.4650     2.5992
     2 ->    3     0.0142     0.0165    -0.0219     0.0309
     2 ->    4    -0.0750     0.0565     0.0207     0.0962
     3 ->    4     0.3700    -0.1586     0.0871     0.4119

Magnetic transition dipole moments and rotational strengths:

 Transition      Lx         Ly         Lz       R(len)     R(vel) (a.u.)
------------------------------------------------------------------------
 1 ->    2     0.0221     0.1662    -0.0922     0.0064     0.0002
 1 ->    3     0.0054     0.0062     0.0047    -0.0003     0.0000
 1 ->    4     0.2139     0.1932    -0.0923     0.0231    -0.0082

Electric transition quadrupole moments (Cartesian):

 Transition      Qxy        Qxz        Qyz        Qxx        Qyy        Qzz       norm (a.u.)
----------------------------------------------------------------------------------------------
 1 ->    2    -0.0086    -0.1095     0.1387    -0.8040     0.0539    -0.1861     0.8458
 1 ->    3    -0.0679    -0.0198    -0.0285    -0.7284    -0.0091    -0.0205     0.7327
 1 ->    4     0.1606     0.0887    -0.1554    -0.5498    -0.2175     0.1854     0.6647


|FINAL Target State Energy: -779.164227690846 a.u.
 Energy calculation finished, energy: -7.791589633E+02

Converting Cartesians to HDLC
Testing convergence  in cycle   19
    Energy  5.3470E-05 Target: 5.0000E-04 converged?  yes
  Max step  4.5480E-03 Target: 4.0000E-03 converged?   no
  RMS step  1.6420E-03 Target: 2.6667E-03 converged?  yes
  Max grad  8.7613E-04 Target: 1.0000E-03 converged?  yes
  RMS grad  2.3726E-04 Target: 6.6667E-04 converged?  yes
 Predicted step length 8.7945E-03
 Trust radius          5.0000E-01

Converting HDLC to Cartesians
 in gcp call
 n=          31
 coors(1) =   -9.30795121836520       -1.19650075985379     
  0.202167044104351     
 coors(2) =   -7.55720931398342       -2.89588440087538     
   1.09909241661147     
 elements:            7           6
 gcp_e =    1.00000000000000     
 echo:  F
 pbc:  F
 method =pbeh3c              
RMSD coordinate change for step 19 is  5.572e-03

**** resetting density ****
Using neutral atomic charges and default spins and spin directions.
Number of unique atoms is: 4 
Atom #1 is unique. Calculating atomic density. 
Atom #2 is unique. Calculating atomic density. 
Atom #7 is unique. Calculating atomic density. 
Atom #20 is unique. Calculating atomic density. 
DFTD Energy:    -0.0206693 hartree
gCP Energy:     0.0519311 hartree
| Total AOs: 314    Total MOs: 296
Setting up the DFT grid...
| time to set the grid = 0.08 s
DFT grid points: 356572 (11502 points/atom)

                      *** Start SCF Iterations ***

 Iter     DIIS Error       Energy change      Electrons        XC Energy           Energy        Time(s)
----------------------------------------------------------------------------------------------------------
Initial temperature is 0.250000
| Skip purify step
|    1     2.0444394016    -784.5465768198   126.0014001628   -63.6396923119    -784.5465768198     1.35  
|    2     0.0907697041     +13.0776512787   126.0000271261   -64.1230727762    -771.4689255410     2.09  
|    3     0.2651788712      +2.4559189642   126.0000189958   -63.3223034602    -769.0130065768     2.08  
|    4     0.0572841014      -2.6337044885   126.0000269747   -63.7751647418    -771.6467110653     2.06  
|    5     0.0378835349      -0.0651378619   126.0000259094   -63.8482734894    -771.7118489272     2.00  
|    6     0.0152681212      -0.0129601453   126.0000256753   -63.8610712354    -771.7248090725     1.94  
|    7     0.0031558160      -0.0032709631   126.0000256626   -63.8371739919    -771.7280800356     1.90  
|    8     0.0015378184      -0.0002834262   126.0000256444   -63.8374902519    -771.7283634618     1.82  
|    9     0.0007716459      -0.0001021297   126.0000256475   -63.8407847949    -771.7284655916     2.10  
|   10     0.0002520774      -0.0000156450   126.0000256375   -63.8416983815    -771.7284812366     1.75  
|   11     0.0000719118      -0.0000035458   126.0000256403   -63.8413564744    -771.7284847824     1.73  
|   12     0.0000239849      -0.0000002037   126.0000256407   -63.8413495178    -771.7284849862     1.65  
----------------------------------------------------------------------------------------------------------
FINAL ENERGY: -771.7284849862 a.u.
Fractional Occupation Entropy: 0.0000000000
Mermin Free Energy:            -771.7284849862
DISPERSION CONTRIBUTION TO ENERGY: -0.0206692884 a.u.
GCP BSSE CORRECTION: 0.0519310975 a.u.
HOMO-LUMO GAP: 0.949 eV
CENTER OF MASS: {-0.055370, -0.208196, 0.338449} ANGS
DIPOLE MOMENT: {-3.257147, -1.214643, 0.416252} (|D| = 3.501090) DEBYE

Running Mulliken population analysis...


  Restricted hh-TDA Parameters
--------------------------------------------
Number of occupied orbitals:            64
Number of virtual orbitals:            232
Number of molecular orbitals:          296
Number of basis functions:             314
Multiplicity of target state:      singlet

 Generating 2nd functional diffs
Reference energy:             -778.7550511248
Number of electrons:           128.0000260474
XC energy:                     -65.1552394338

      Davidson Diagonalization Parameters
-----------------------------------------------
Number of roots to find:                    4
Number of guess vectors:                   15
Maximum subspace size:                    300
Number of vectors to save:                  4
Collapse vectors per root:                  2
Number of CSFs:                          2080
Maximum Davidson iterations:              500
Residual convergence:                 1.0e-06
Orthogonality tolerance:              1.0e-12
Use incremental sigma vectors:             No

Davidson memory usage:  12.89 MB

Guess Vectors:
  63 &  63 : closed :    -0.500195
  64 &  63 :  open  :    -0.496151
  64 &  64 : closed :    -0.492107
  63 &  62 :  open  :    -0.401167
  64 &  62 :  open  :    -0.397123
  63 &  61 :  open  :    -0.366668
  64 &  61 :  open  :    -0.362623
  63 &  60 :  open  :    -0.316356
  64 &  60 :  open  :    -0.312312
  62 &  62 : closed :    -0.302140
  63 &  58 :  open  :    -0.280082
  64 &  58 :  open  :    -0.276038
  63 &  56 :  open  :    -0.273773
  64 &  56 :  open  :    -0.269729
  62 &  61 :  open  :    -0.267640

  Root           Eigenvalue       Energy Change        Residual
-------------------------------------------------------------------
Iteration:    0   Subspace Size:   15
Root: 1:        -0.40715758        -0.40715758         0.03545944  
Root: 2:        -0.40141750        -0.40141750         0.03374387  
Root: 3:        -0.33291566        -0.33291566         0.09270667  
Root: 4:        -0.29968027        -0.29968027         0.03519658  

Iteration:    1   Subspace Size:   19
Root: 1:        -0.40926884        -0.00211126         0.00465796  
Root: 2:        -0.40389556        -0.00247806         0.00600695  
Root: 3:        -0.35083793        -0.01792227         0.02413971  
Root: 4:        -0.30295612        -0.00327585         0.00963947  

Iteration:    2   Subspace Size:   23
Root: 1:        -0.40930948        -0.00004064         0.00099878  
Root: 2:        -0.40396808        -0.00007252         0.00096895  
Root: 3:        -0.35187866        -0.00104072         0.00428244  
Root: 4:        -0.30317315        -0.00021703         0.00220535  

Iteration:    3   Subspace Size:   27
Root: 1:        -0.40931131        -0.00000183         0.00015772  
Root: 2:        -0.40396978        -0.00000170         0.00013155  
Root: 3:        -0.35190823        -0.00002957         0.00067251  
Root: 4:        -0.30318416        -0.00001101         0.00062638  

Iteration:    4   Subspace Size:   31
Root: 1:        -0.40931136        -0.00000004         0.00003170  
Root: 2:        -0.40396981        -0.00000003         0.00002452  
Root: 3:        -0.35190888        -0.00000066         0.00014812  
Root: 4:        -0.30318505        -0.00000089         0.00021100  

Iteration:    5   Subspace Size:   35
Root: 1:        -0.40931136        -0.00000000         0.00000542  
Root: 2:        -0.40396981        -0.00000000         0.00000427  
Root: 3:        -0.35190892        -0.00000003         0.00002939  
Root: 4:        -0.30318514        -0.00000010         0.00005587  

Iteration:    6   Subspace Size:   39
Root: 1:        -0.40931136        -0.00000000         0.00000076  Converged
Root: 2:        -0.40396981        -0.00000000         0.00000068  Converged
Root: 3:        -0.35190892        -0.00000000         0.00000527  
Root: 4:        -0.30318515        -0.00000001         0.00001165  

Iteration:    7   Subspace Size:   41
Root: 1:        -0.40931136        -0.00000000         0.00000060  Converged
Root: 2:        -0.40396981        -0.00000000         0.00000058  Converged
Root: 3:        -0.35190892        -0.00000000         0.00000097  Converged
Root: 4:        -0.30318515        -0.00000000         0.00000287  

Iteration:    8   Subspace Size:   42
Root: 1:        -0.40931136        -0.00000000         0.00000060  Converged
Root: 2:        -0.40396981        -0.00000000         0.00000057  Converged
Root: 3:        -0.35190892        -0.00000000         0.00000097  Converged
Root: 4:        -0.30318515        -0.00000000         0.00000079  Converged

Davidson converged in 8 iterations
42 sigma vectors were formed

      Davidson Diagonalization Parameters
-----------------------------------------------
Number of roots to find:                    4
Number of guess vectors:                   15
Maximum subspace size:                    300
Number of vectors to save:                  4
Collapse vectors per root:                  2
Number of CSFs:                          2016
Maximum Davidson iterations:              500
Residual convergence:                 1.0e-06
Orthogonality tolerance:              1.0e-12
Use incremental sigma vectors:             No

Davidson memory usage:  12.58 MB

Guess Vectors:
  64 &  63 :  open  :    -0.496151
  63 &  62 :  open  :    -0.401167
  64 &  62 :  open  :    -0.397123
  63 &  61 :  open  :    -0.366668
  64 &  61 :  open  :    -0.362623
  63 &  60 :  open  :    -0.316356
  64 &  60 :  open  :    -0.312312
  63 &  58 :  open  :    -0.280082
  64 &  58 :  open  :    -0.276038
  63 &  56 :  open  :    -0.273773
  64 &  56 :  open  :    -0.269729
  62 &  61 :  open  :    -0.267640
  63 &  57 :  open  :    -0.259097
  64 &  57 :  open  :    -0.255053
  63 &  59 :  open  :    -0.247654

  Root           Eigenvalue       Energy Change        Residual
-------------------------------------------------------------------
Iteration:    0   Subspace Size:   15
Root: 1:        -0.40392368        -0.40392368         0.02944344  
Root: 2:        -0.33124186        -0.33124186         0.02462984  
Root: 3:        -0.30261834        -0.30261834         0.03017240  
Root: 4:        -0.27194819        -0.27194819         0.02800608  

Iteration:    1   Subspace Size:   19
Root: 1:        -0.40589611        -0.00197244         0.00487134  
Root: 2:        -0.33333822        -0.00209635         0.00486965  
Root: 3:        -0.30525018        -0.00263184         0.00726602  
Root: 4:        -0.27343483        -0.00148664         0.01344845  

Iteration:    2   Subspace Size:   23
Root: 1:        -0.40594494        -0.00004882         0.00072765  
Root: 2:        -0.33340464        -0.00006643         0.00087315  
Root: 3:        -0.30537350        -0.00012332         0.00159513  
Root: 4:        -0.27389263        -0.00045780         0.00387440  

Iteration:    3   Subspace Size:   27
Root: 1:        -0.40594594        -0.00000100         0.00009655  
Root: 2:        -0.33340681        -0.00000217         0.00013753  
Root: 3:        -0.30537953        -0.00000603         0.00033815  
Root: 4:        -0.27392984        -0.00003721         0.00145538  

Iteration:    4   Subspace Size:   31
Root: 1:        -0.40594595        -0.00000001         0.00001210  
Root: 2:        -0.33340686        -0.00000005         0.00002339  
Root: 3:        -0.30537978        -0.00000025         0.00006867  
Root: 4:        -0.27393550        -0.00000566         0.00070430  

Iteration:    5   Subspace Size:   35
Root: 1:        -0.40594595        -0.00000000         0.00000138  
Root: 2:        -0.33340687        -0.00000000         0.00000325  
Root: 3:        -0.30537979        -0.00000001         0.00001315  
Root: 4:        -0.27393668        -0.00000118         0.00022039  

Iteration:    6   Subspace Size:   39
Root: 1:        -0.40594595        -0.00000000         0.00000017  Converged
Root: 2:        -0.33340687        -0.00000000         0.00000043  Converged
Root: 3:        -0.30537979        -0.00000000         0.00000243  
Root: 4:        -0.27393678        -0.00000010         0.00004712  

Iteration:    7   Subspace Size:   41
Root: 1:        -0.40594595        -0.00000000         0.00000016  Converged
Root: 2:        -0.33340687        -0.00000000         0.00000041  Converged
Root: 3:        -0.30537979        -0.00000000         0.00000039  Converged
Root: 4:        -0.27393679        -0.00000000         0.00000932  

Iteration:    8   Subspace Size:   42
Root: 1:        -0.40594595         0.00000000         0.00000016  Converged
Root: 2:        -0.33340687        -0.00000000         0.00000041  Converged
Root: 3:        -0.30537979        -0.00000000         0.00000039  Converged
Root: 4:        -0.27393679        -0.00000000         0.00000154  

Iteration:    9   Subspace Size:   43
Root: 1:        -0.40594595         0.00000000         0.00000016  Converged
Root: 2:        -0.33340687        -0.00000000         0.00000041  Converged
Root: 3:        -0.30537979        -0.00000000         0.00000038  Converged
Root: 4:        -0.27393679        -0.00000000         0.00000033  Converged

 in gcp call
 n=          31
 coors(1) =   -9.30795121836520       -1.19650075985379     
  0.202167044104351     
 coors(2) =   -7.55720931398342       -2.89588440087538     
   1.09909241661147     
 elements:            7           6
 gcp_e =   0.000000000000000E+000
 echo:  F
 pbc:  F
 method =pbeh3c              
Davidson converged in 9 iterations
43 sigma vectors were formed

Building Xtilde...

Building Z-vector RHS...

 Generating 2nd functional diffs
Solving CPSCF equations
Using DIIS solver

 Iter         Residual      
------  --------------------
    1      3.490734863158
    2      5.950807404391
    3      0.441119607658
    4      0.041882986734
    5      0.011039978440
    6      0.004901309253
    7      0.002156799223
    8      0.000574464421
    9      0.000234377829
   10      0.000109150611
   11      0.000035886529
   12      0.000021415957
   13      0.000008293370
   14      0.000005069380
   15      0.000002033575
   16      0.000000954980

CPSCF converged

Building X...

Computing grad Generating 2nd functional diffs
 Generating 2nd functional diffs
  Root   Mult.   Total Energy (a.u.)   Ex. Energy (a.u.)     Ex. Energy (eV)     Ex. Energy (nm)        Osc. (a.u.)  
-------------------------------------------------------------------------------------------------------------------
     1  singlet       -779.16436248
     2  triplet       -779.16099708          0.00336540          0.09157731      13538.74850089          0.00000000
     3  singlet       -779.15902093          0.00534155          0.14535098       8529.98839558          0.00003248
     4  singlet       -779.10696004          0.05740244          1.56199960        793.75321534          0.00011053
     5  triplet       -779.08845799          0.07590449          2.06546598        600.27239463          0.00000000
     6  triplet       -779.06043092          0.10393157          2.82812136        438.39780802          0.00000000
     7  singlet       -779.05823628          0.10612621          2.88784055        429.33194746          0.00052563
     8  triplet       -779.02898791          0.13537457          3.68372886        336.57260167          0.00000000

Singlet  1: Largest CI coefficients:
  64  &  64 : closed :   0.989603

Triplet  2: Largest CI coefficients:
  63  &  64 :  open  :  -0.700753
  64  &  63 :  open  :   0.700753

Singlet  3: Largest CI coefficients:
  63  &  64 :  open  :   0.699320
  64  &  63 :  open  :   0.699320

Singlet  4: Largest CI coefficients:
  63  &  63 : closed :  -0.971167
  61  &  61 : closed :   0.188465

Triplet  5: Largest CI coefficients:
  62  &  64 :  open  :  -0.701338
  64  &  62 :  open  :   0.701338

Triplet  6: Largest CI coefficients:
  62  &  63 :  open  :   0.628263
  63  &  62 :  open  :  -0.628263
  61  &  64 :  open  :   0.295546
  64  &  61 :  open  :  -0.295546

Singlet  7: Largest CI coefficients:
  62  &  63 :  open  :  -0.612879
  63  &  62 :  open  :  -0.612879
  61  &  64 :  open  :   0.321381
  64  &  61 :  open  :   0.321381

Triplet  8: Largest CI coefficients:
  61  &  64 :  open  :   0.476492
  64  &  61 :  open  :  -0.476492
  61  &  63 :  open  :   0.443364
  63  &  61 :  open  :  -0.443364
  62  &  63 :  open  :  -0.230179
  63  &  62 :  open  :   0.230179
  60  &  63 :  open  :  -0.103342
  63  &  60 :  open  :   0.103342

Singlet state dipole moments:

  Root       Dx         Dy         Dz         |D|  (Debye)
------------------------------------------------------------
     1    -8.3286     0.1981    -0.7310     8.3630
     2    -7.5357     0.1023    -0.6964     7.5685
     3    -2.8298     0.9196    -0.7381     3.0657
     4    -6.5510     0.6318    -0.8570     6.6369

Triplet state dipole moments:

  Root       Dx         Dy         Dz         |D|  (Debye)
------------------------------------------------------------
     1    -7.4534     0.1252    -0.6962     7.4869
     2   -10.5878     0.7847    -1.1811    10.6824
     3    -6.6963     0.6865    -0.8898     6.7900
     4    -4.2377     0.1883    -0.2223     4.2477

Transition dipole moments between singlet states:

    Transition       Tx         Ty         Tz         |T| (a.u.)
------------------------------------------------------------------
     1 ->    2    -0.0643     0.0078     0.0702     0.0955
     1 ->    3     0.0537     0.0026    -0.0003     0.0537
     1 ->    4    -0.0678    -0.0316    -0.0428     0.0862
     2 ->    3     0.1140    -0.0237    -0.0637     0.1327
     2 ->    4    -2.0851    -0.7841     0.1618     2.2336
     3 ->    4     0.0008     0.0200     0.0194     0.0279

Transition dipole moments between triplet states:

    Transition       Tx         Ty         Tz         |T| (a.u.)
------------------------------------------------------------------
     1 ->    2    -0.0185     0.0075     0.0369     0.0420
     1 ->    3     2.2199     0.7518    -0.1363     2.3478
     1 ->    4    -2.4624     0.5745    -0.4613     2.5703
     2 ->    3     0.0222     0.0176    -0.0219     0.0358
     2 ->    4    -0.0751     0.0555     0.0202     0.0955
     3 ->    4     0.3695    -0.1603     0.0874     0.4121

Magnetic transition dipole moments and rotational strengths:

 Transition      Lx         Ly         Lz       R(len)     R(vel) (a.u.)
------------------------------------------------------------------------
 1 ->    2     0.0217     0.1665    -0.0907     0.0065     0.0002
 1 ->    3     0.0050     0.0065     0.0043    -0.0003     0.0000
 1 ->    4     0.2142     0.1958    -0.0887     0.0169    -0.0067

Electric transition quadrupole moments (Cartesian):

 Transition      Qxy        Qxz        Qyz        Qxx        Qyy        Qzz       norm (a.u.)
----------------------------------------------------------------------------------------------
 1 ->    2     0.0066    -0.1073     0.1418    -0.6925     0.0579    -0.1799     0.7395
 1 ->    3    -0.0676    -0.0205    -0.0276    -0.7301    -0.0083    -0.0216     0.7344
 1 ->    4     0.1549     0.0836    -0.1576    -0.6707    -0.2160     0.1851     0.7659


|FINAL Target State Energy: -779.164362482774 a.u.
 Energy calculation finished, energy: -7.791590209E+02

Converting Cartesians to HDLC
 Wolfe conditions fulfilled, increasing trust radius
Testing convergence  in cycle   20
    Energy  5.7636E-05 Target: 5.0000E-04 converged?  yes
  Max step  2.7990E-03 Target: 4.0000E-03 converged?  yes
  RMS step  9.4287E-04 Target: 2.6667E-03 converged?  yes
  Max grad  5.0862E-04 Target: 1.0000E-03 converged?  yes
  RMS grad  1.7008E-04 Target: 6.6667E-04 converged?  yes
Converged!
 converged
Destroying all HDLC residues


DL-FIND Report:
===============
Optimisation algorithm: L-BFGS
Number of steps in L-BFGS memory ...............         50
 
Trust radius based on energy
Maximum step length ............................  5.000E-01
 
Coordinate system: Delocalised internal coordinates (DLC)
 
Number of atoms ................................         31
Number of input geometries .....................          2
Variables to be optimised ......................         87
Restart information is written every ...........         10 steps
This run has not been restarted.
Number of energy evaluations on this processor .         20
Number of steps ................................         20
Number of accepted steps / line searches .......         20
 

| Timing report
| =============
| Module                                      CPU time            Wall clock time
| Total ...............................  2702.130 (100.00%)  2039.455 (100.00%) seconds
| Energy and Gradient .................  2701.826 ( 99.99%)  2039.303 ( 99.99%) seconds
| Step direction ......................     0.001 (  0.00%)     0.000 (  0.00%) seconds
| Coordinate transformation ...........     0.124 (  0.00%)     0.063 (  0.00%) seconds
| Checkpoint file I/O .................     0.005 (  0.00%)     0.002 (  0.00%) seconds
| XYZ-file I/O ........................     0.000 (  0.00%)     0.000 (  0.00%) seconds
| Maximum memory usage ......................... 6.2308E+02 kB
Writing out molden info
| Total processing time: 2039.85 sec 

| Job finished: Wed Oct  1 17:36:57 2025
