# Supplementary material for: Photovermellogens: Minimalistic Pyridinium-Based Acylhydrazones with Photoswitchable Basicity for Operation in Aqueous Media
Source: J Org Chem. 2026 May 4;91(19):6559–65. doi: 10.1021/acs.joc.5c02962 (PMC13185115; doi:10.1021/acs.joc.5c02962)
Supplement: Supplementary file 3 [file jo5c02962_si_003.zip › README.txt]

=== COMPLEMENTARY DATA TO: “Photovermellogens”: Minimalistic Pyridinium-based Metastable State Photobases. ===

Alejandro Vila, Francisco G. Blandón-Cumbreras, Mike Pauls, Mauro Díaz-Abellás, Arturo Blanco-Gómez, Carlos Peinador, Patricia Remón, Christoph Bannwarth, Uwe Pischel and Marcos D. García


This .zip file contains the following data:

- Coordinate files of the studied systems in xyz format  

- Output files (ORCA) for the computation of Gibbs free energies (ORCA) 

- Output files of excited state calculations (ORCA, DFT/MRCI, Terachem) 

- trj files of the potential energy surface scans (xtb)


For further questions, please contact:

Mike Pauls, pauls@pc.rwth-aachen.de
Christoph Bannwarth, bannwarth@pc.rwth-aachen.de


Please also consider the pdf file of the supporting information for further information. 
The provided data is organized according to the occurence in the manuscript and supporting information.
