# Supplementary material for: Photovermellogens: Minimalistic Pyridinium-Based Acylhydrazones with Photoswitchable Basicity for Operation in Aqueous Media
Source: J Org Chem. 2026 May 4;91(19):6559–65. doi: 10.1021/acs.joc.5c02962 (PMC13185115; doi:10.1021/acs.joc.5c02962)
Supplement: Supplementary file 3 [file jo5c02962_si_003.zip › scans/pah/gfn2/0027.out]

| Startfile from command line: tc.inp


|       ***********************************************************
|       *                    TeraChem v1.9-2023.05-dev            *
|       *  Git Version: a4ee3fa724c44e9172ae1b788db2b2bf144bca1c  *
|       *                   Development Version                   *
|       *           Chemistry at the Speed of Graphics!           *
|       ***********************************************************
|       * This program may only be used in connection with        *
|       * a valid license from PetaChem, LLC. Use of this program *
|       * or results thereof indicates acceptance of all terms    *
|       * and conditions stated in the license and that a valid   *
|       * license agreement between the user and PetaChem, LLC    *
|       * exists. PetaChem, LLC does not warrant the correctness  *
|       * of results or their suitability for any purpose.        *
|       * Please email bugs, suggestions, and comments to         *
|       *                  help@petachem.com                      *
|       *                                                         *
|       ***********************************************************


|       ***********************************************************
|       *  Compiled by pisteinbach  Wed May 10 12:27:15 CEST 2023  *
|       *  Supported architectures: sm_75 sm_80                   *
|       *  Build cuda_11.6.r11.6/compiler.31057947_0              *
|       ***********************************************************


| Job started   Mon Dec 30 10:11:08 2024
| On jtc-hpz107 (available memory: 20045 MB)

| ######################################### RUNTIME INFO ##########################################
| terachem  tc.inp 

|  NVRM version: NVIDIA UNIX x86_64 Kernel Module  520.61.05  Thu Sep 29 05:30:25 UTC 2022
|  GCC version:  gcc version 9.4.0 (Ubuntu 9.4.0-1ubuntu1~20.04.1) 

|  	linux-vdso.so.1 (0x00007ffc4715d000)
|  	libdftd4.so.3 => /mnt/group-bin/dftd4/3.5.0/lib/x86_64-linux-gnu/libdftd4.so.3 (0x00007f846492f000)
|  	libmpi.so.12 => /mnt/group-bin/terachem-3c-dev-pit/lib/libmpi.so.12 (0x00007f8463012000)
|  	libgpubox.so.1 => /mnt/group-bin/terachem-3c-dev-pit/lib/libgpubox.so.1 (0x00007f8462ffa000)
|  	libtensorbox.so.1 => /mnt/group-bin/terachem-3c-dev-pit/lib/libtensorbox.so.1 (0x00007f8462fdc000)
|  	libiobox.so.1 => /mnt/group-bin/terachem-3c-dev-pit/lib/libiobox.so.1 (0x00007f8462fc6000)
|  	libintbox.so.1 => /mnt/group-bin/terachem-3c-dev-pit/lib/libintbox.so.1 (0x00007f8444fab000)
|  	libsqmbox.so.1 => /mnt/group-bin/terachem-3c-dev-pit/lib/libsqmbox.so.1 (0x00007f8444c4d000)
|  	libgridbox.so.1 => /mnt/group-bin/terachem-3c-dev-pit/lib/libgridbox.so.1 (0x00007f8444a68000)
|  	libdftbox.so.1 => /mnt/group-bin/terachem-3c-dev-pit/lib/libdftbox.so.1 (0x00007f844498a000)
|  	libcibox.so.1 => /mnt/group-bin/terachem-3c-dev-pit/lib/libcibox.so.1 (0x00007f8444649000)
|  	libccbox.so.1 => /mnt/group-bin/terachem-3c-dev-pit/lib/libccbox.so.1 (0x00007f8444346000)
|  	libsimbox.so.1 => /mnt/group-bin/terachem-3c-dev-pit/lib/libsimbox.so.1 (0x00007f8444326000)
|  	liboptbox.so.1 => /mnt/group-bin/terachem-3c-dev-pit/lib/liboptbox.so.1 (0x00007f84442ee000)
|  	libnvToolsExt.so.1 => /usr/local/cuda-11.6/targets/x86_64-linux/lib/libnvToolsExt.so.1 (0x00007f84440e4000)
|  	libssl.so.1.1 => /mnt/group-bin/terachem-3c-dev-pit/lib/libssl.so.1.1 (0x00007f8444051000)
|  	libcrypto.so.1.1 => /mnt/group-bin/terachem-3c-dev-pit/lib/libcrypto.so.1.1 (0x00007f8443d7b000)
|  	libcuda.so.1 => /lib/x86_64-linux-gnu/libcuda.so.1 (0x00007f84423f6000)
|  	libcudart.so.11.0 => /usr/local/cuda-11.6/targets/x86_64-linux/lib/libcudart.so.11.0 (0x00007f8442150000)
|  	libcublas.so.11 => /usr/local/cuda-11.6/targets/x86_64-linux/lib/libcublas.so.11 (0x00007f84389d2000)
|  	libcufft.so.10 => /usr/local/cuda-11.6/targets/x86_64-linux/lib/libcufft.so.10 (0x00007f842ff45000)
|  	libcusparse.so.11 => /usr/local/cuda-11.6/targets/x86_64-linux/lib/libcusparse.so.11 (0x00007f8420afc000)
|  	libcusolver.so.11 => /usr/local/cuda-11.6/targets/x86_64-linux/lib/libcusolver.so.11 (0x00007f8410713000)
|  	libstdc++.so.6 => /lib/x86_64-linux-gnu/libstdc++.so.6 (0x00007f8410531000)
|  	libm.so.6 => /lib/x86_64-linux-gnu/libm.so.6 (0x00007f84103e0000)
|  	libiomp5.so => /mnt/group-bin/terachem-3c-dev-pit/lib/libiomp5.so (0x00007f840ff9a000)
|  	libcilkrts.so.5 => /mnt/group-bin/terachem-3c-dev-pit/lib/libcilkrts.so.5 (0x00007f840fd5d000)
|  	libgcc_s.so.1 => /lib/x86_64-linux-gnu/libgcc_s.so.1 (0x00007f840fd42000)
|  	libpthread.so.0 => /lib/x86_64-linux-gnu/libpthread.so.0 (0x00007f840fd1f000)
|  	libc.so.6 => /lib/x86_64-linux-gnu/libc.so.6 (0x00007f840fb2d000)
|  	/lib64/ld-linux-x86-64.so.2 (0x00007f8464a09000)
|  	libdl.so.2 => /lib/x86_64-linux-gnu/libdl.so.2 (0x00007f840fb25000)
|  	libmkl_intel_ilp64.so.2 => /mnt/group-bin/terachem-3c-dev-pit/lib/libmkl_intel_ilp64.so.2 (0x00007f840ec6a000)
|  	libmkl_intel_thread.so.2 => /mnt/group-bin/terachem-3c-dev-pit/lib/libmkl_intel_thread.so.2 (0x00007f840b4d1000)
|  	libmkl_core.so.2 => /mnt/group-bin/terachem-3c-dev-pit/lib/libmkl_core.so.2 (0x00007f84070ef000)
|  	libifcore.so.5 => /mnt/group-bin/terachem-3c-dev-pit/lib/libifcore.so.5 (0x00007f8406fb1000)
|  	libimf.so => /mnt/group-bin/terachem-3c-dev-pit/lib/libimf.so (0x00007f8406bcc000)
|  	libsvml.so => /mnt/group-bin/terachem-3c-dev-pit/lib/libsvml.so (0x00007f84055be000)
|  	libirng.so => /mnt/group-bin/terachem-3c-dev-pit/lib/libirng.so (0x00007f8405254000)
|  	libintlc.so.5 => /mnt/group-bin/terachem-3c-dev-pit/lib/libintlc.so.5 (0x00007f84051e1000)
|  	librt.so.1 => /lib/x86_64-linux-gnu/librt.so.1 (0x00007f84051d7000)
|  	libcublasLt.so.11 => /usr/local/cuda-11.6/targets/x86_64-linux/lib/libcublasLt.so.11 (0x00007f83f016f000)
| #################################################################################################

-----------------------------------
Processed Input file:
              coordinates coord.xyz
                 spinmult 1
                   charge +1
                   method 3c-pbeh
                    basis def2-msvp
                      pcm cosmo
                  epsilon 78.39
                      fon yes
               fon_method constant
                   closed 0
                    hhtda yes
            hhtdasinglets 4
            hhtdatriplets 4
             cisnumstates 8
             cisguessvecs 15
                   cismax 300
               cismaxiter 500
               cisconvtol 1.0e-6
                  cphftol 1.0e-6
                 cphfiter 1000
           max_l_in_basis 2
           sphericalbasis yes
                    guess sad
                   purify no
                  dftgrid 3
                     xtol 1e-6
                 convthre 5e-5
                  threall 1e-14
                precision mixed
                     gpus 1
            min_tolerance 1e-4
          min_tolerance_e 1e-5
                      run energy
-----------------------------------
Jobname: coord
Scratch directory: ./scr.coord
Scratch data will be generated
| Random number seed: 1066759563

XYZ coordinates coord.xyz
Molden File Output: ./scr.coord/coord.molden
Using basis set: def2-msvp
dmrgstart not found
Spin multiplicity: 1
DIIS will use up to 10 vectors.
Condition number limit for the DIIS overlap matrix is            0
WF convergence threshold: 5.00e-05
Using DIIS algorithm to converge WF
Maximum number of SCF iterations: 100
Incremental fock with rebuild every 8 iterations
Will switch to conventional Fock if diffuse functions are detected
X-matrix tolerance: 1.00e-06
PRECISION: MIXED
Single/Double precision threshold: 1.00e-05
TeraChem will select linear algebra engine
Using fractional orbital occupations
0 occupied orbitals will have integer occupation
0 occupied orbitals will have fractional occupation
kT is set to  0.250 a.u.
Density matrix purification turned off
DFT Functional requested: 3c-pbeh
Method: PBEh-3c composite method 
  PBEh exchange functional:              0.58 
  Hartree-Fock exact exchange:          0.42 
  PBEh correlation functional:           1.0  
Wavefunction: RESTRICTED

 DFT-D code reimplemented following the
 code by S.Grimme, University Bonn 
 based on DFTD3 V3.2 Rev 0         
 
Please cite DFT-D3 work done with this code as:
S. Grimme, J. Antony, S. Ehrlich and H. Krieg,
J. Chem. Phys. 132 (2010), 154104
If used with BJ-damping cite also
S. Grimme, S. Ehrlich and L. Goerigk,
J. Comput. Chem. 32 (2011), 1456-1465
For DFT-D2 the reference is
S. Grimme, J. Comput. Chem., 27 (2006), 1787-1799
BSSE Correction calculated using:
 ___________________________________________
                                            
|              **  g C P  **                |
|  a geometrical counterpoise correction    |
|             H.Kruse S.Grimme              |
|        Version 2.31                       |
|                                           |
 ___________________________________________ 

Please cite work done with this code as:
H. Kruse, S. Grimme J. Chem. Phys, 2012,136,154101
DOI: 10.1063/1.3700154 

DFT grid type: 3
Using a single DFT grid.
Ignoring all functions in basis set file with angular momentum > 2 
Initial guess generated from superposition of atomic densities generated with HF,
using spherically symmetric atomic densities and averaged alpha and beta spin densities.

********************************************
***** SINGLE POINT ENERGY CALCULATIONS *****
********************************************
COSMO model for polarizable continuum model enabled
*************WARNING***************
Unrecognized or unnecessary keywords:
These are being ignored.
   min_tolerance 1e-4
   min_tolerance_e 1e-5
***********************************
Starting TensorBox...
| TeraChem will select linear algebra engine
| Using cuSolver for matrix diagonalization

| using 1 out of 1 CUDA devices
|   Device 0: NVIDIA GeForce RTX 3070,  7982MB, CC 8.6 -- CPU THREAD 0
| -------------------------------------------------------------------
| CPU Memory Available: 3976.88 MegaWords 
| GPU Memory Available: 741.79 MegaWords 
| Maximum recommended basis set size: 10200 basis functions
|  (limited by GPU memory)
| -------------------------------------------------------------------
| Initialize GPUBox with 128 MW of memory


Basis set:       def2-msvp
Total atoms:     32
Total charge:    1
Total electrons: 126 (63-alpha, 63-beta)
Number electrons modeled by ECPs: 0
Total orbitals: 316 (Cartesian), 298 (spherical) 
Total AO shells: 154 (100 S-shells; 36 P-shells; 18 D-shells; 0 F-shells; 0 G-shells)
Spin multiplicity: 1
Nuclear repulsion energy (QM atoms): 1165.328118797523 a.u.

Using neutral atomic charges and default spins and spin directions.
Number of unique atoms is: 4 
Atom #1 is unique. Calculating atomic density. 
XCEnergy: 0.000000 NNRepEnergy: 0.000000 
Rest of SCF Energy: -51.788831
XCEnergy: 0.000000 NNRepEnergy: 0.000000 
Rest of SCF Energy: -51.788831
Iteration: 0
XCEnergy: 0.000000 NNRepEnergy: 0.000000 
Rest of SCF Energy: -54.335150
XCEnergy: 0.000000 NNRepEnergy: 0.000000 
Rest of SCF Energy: -54.335150
Iteration: 1
XCEnergy: 0.000000 NNRepEnergy: 0.000000 
Rest of SCF Energy: -54.383016
XCEnergy: 0.000000 NNRepEnergy: 0.000000 
Rest of SCF Energy: -54.383016
Iteration: 2
XCEnergy: 0.000000 NNRepEnergy: 0.000000 
Rest of SCF Energy: -54.383724
XCEnergy: 0.000000 NNRepEnergy: 0.000000 
Rest of SCF Energy: -54.383724
Iteration: 3
XCEnergy: 0.000000 NNRepEnergy: 0.000000 
Rest of SCF Energy: -54.383757
XCEnergy: 0.000000 NNRepEnergy: 0.000000 
Rest of SCF Energy: -54.383757
Iteration: 4
XCEnergy: 0.000000 NNRepEnergy: 0.000000 
Rest of SCF Energy: -54.383758
XCEnergy: 0.000000 NNRepEnergy: 0.000000 
Rest of SCF Energy: -54.383758
Iteration: 5
XCEnergy: 0.000000 NNRepEnergy: 0.000000 
Rest of SCF Energy: -54.383758
XCEnergy: 0.000000 NNRepEnergy: 0.000000 
SCF Energy: -54.383758
Atom #2 is unique. Calculating atomic density. 
XCEnergy: 0.000000 NNRepEnergy: 0.000000 
Rest of SCF Energy: -35.859370
XCEnergy: 0.000000 NNRepEnergy: 0.000000 
Rest of SCF Energy: -35.859370
Iteration: 0
XCEnergy: 0.000000 NNRepEnergy: 0.000000 
Rest of SCF Energy: -37.672403
XCEnergy: 0.000000 NNRepEnergy: 0.000000 
Rest of SCF Energy: -37.672403
Iteration: 1
XCEnergy: 0.000000 NNRepEnergy: 0.000000 
Rest of SCF Energy: -37.680531
XCEnergy: 0.000000 NNRepEnergy: 0.000000 
Rest of SCF Energy: -37.680531
Iteration: 2
XCEnergy: 0.000000 NNRepEnergy: 0.000000 
Rest of SCF Energy: -37.680842
XCEnergy: 0.000000 NNRepEnergy: 0.000000 
Rest of SCF Energy: -37.680842
Iteration: 3
XCEnergy: 0.000000 NNRepEnergy: 0.000000 
Rest of SCF Energy: -37.680865
XCEnergy: 0.000000 NNRepEnergy: 0.000000 
Rest of SCF Energy: -37.680865
Iteration: 4
XCEnergy: 0.000000 NNRepEnergy: 0.000000 
Rest of SCF Energy: -37.680866
XCEnergy: 0.000000 NNRepEnergy: 0.000000 
Rest of SCF Energy: -37.680866
Iteration: 5
XCEnergy: 0.000000 NNRepEnergy: 0.000000 
Rest of SCF Energy: -37.680866
XCEnergy: 0.000000 NNRepEnergy: 0.000000 
SCF Energy: -37.680866
Atom #7 is unique. Calculating atomic density. 
XCEnergy: 0.000000 NNRepEnergy: 0.000000 
Rest of SCF Energy: -0.497727
XCEnergy: 0.000000 NNRepEnergy: 0.000000 
Rest of SCF Energy: -0.497727
Iteration: 0
XCEnergy: 0.000000 NNRepEnergy: 0.000000 
Rest of SCF Energy: -0.497727
XCEnergy: 0.000000 NNRepEnergy: 0.000000 
Rest of SCF Energy: -0.497727
Iteration: 1
XCEnergy: 0.000000 NNRepEnergy: 0.000000 
Rest of SCF Energy: -0.497727
XCEnergy: 0.000000 NNRepEnergy: 0.000000 
SCF Energy: -0.497727
Atom #21 is unique. Calculating atomic density. 
XCEnergy: 0.000000 NNRepEnergy: 0.000000 
Rest of SCF Energy: -71.187919
XCEnergy: 0.000000 NNRepEnergy: 0.000000 
Rest of SCF Energy: -71.187919
Iteration: 0
XCEnergy: 0.000000 NNRepEnergy: 0.000000 
Rest of SCF Energy: -74.545712
XCEnergy: 0.000000 NNRepEnergy: 0.000000 
Rest of SCF Energy: -74.545712
Iteration: 1
XCEnergy: 0.000000 NNRepEnergy: 0.000000 
Rest of SCF Energy: -74.776315
XCEnergy: 0.000000 NNRepEnergy: 0.000000 
Rest of SCF Energy: -74.776315
Iteration: 2
XCEnergy: 0.000000 NNRepEnergy: 0.000000 
Rest of SCF Energy: -74.781311
XCEnergy: 0.000000 NNRepEnergy: 0.000000 
Rest of SCF Energy: -74.781311
Iteration: 3
XCEnergy: 0.000000 NNRepEnergy: 0.000000 
Rest of SCF Energy: -74.781357
XCEnergy: 0.000000 NNRepEnergy: 0.000000 
Rest of SCF Energy: -74.781357
Iteration: 4
XCEnergy: 0.000000 NNRepEnergy: 0.000000 
Rest of SCF Energy: -74.781359
XCEnergy: 0.000000 NNRepEnergy: 0.000000 
Rest of SCF Energy: -74.781359
Iteration: 5
XCEnergy: 0.000000 NNRepEnergy: 0.000000 
Rest of SCF Energy: -74.781359
XCEnergy: 0.000000 NNRepEnergy: 0.000000 
SCF Energy: -74.781359
DFTD Energy:    -0.0212214 hartree
gCP Energy:     0.0597968 hartree
Setting up the DFT grid...
| time to set the grid = 0.08 s
DFT grid points: 367224 (11475 points/atom)
=COSMO= Number of H atoms in QM atoms:14
=COSMO= Number of Heavy atoms in QM atoms:18
=COSMO= size of A matrix:25034888 bytes
=COSMO= ++++++++++++++++++++++++++++++ COSMO parameters ++++++++++++++++++++++++++++++
=COSMO= I. Cavity Information:
=COSMO= SAS(Solvent accesible surface) initialization finished
=COSMO= Time for initializing Molecular Surface:0.02687500 (sec)
=COSMO= Time for initializing cosmo calculation:0.02417400 (sec)
=COSMO= Cavity effective radius(Angstrom) (r_solv+r_vdw-dsc) was written into ./scr.coord/ratom.txt
=COSMO= Solvent Dielectric Constant:78.390000
=COSMO= Cosmo Solvent radius:0.000000
=COSMO= Cosmo charge scaling method:0
=COSMO= Cavity built with Lebedev Grid
=COSMO= Grid points/QM Hydrogen: 110
=COSMO= Grid points/QM Heavy atom: 110
=COSMO= Herbert Switching-Gaussian method turned on
=COSMO= After removing points inside of SAS:
=COSMO= Total number of segments on molecular surface:1769
=COSMO= Number of segments belonging to QM atoms:1769
=COSMO= Total surface area of cavity: 290.4107(Angstrom^2)
=COSMO= Total volume of cavity: 176.3497 (Angstrom^3)
=COSMO= II. COSMO integral options:
=COSMO= Building COSMO c vector with original algorithm
=COSMO= COSMO one-electron integral threshold: 1e-12 
=COSMO= III. Linear solver options:
=COSMO= Initialize COSMO for A matrix in full storage form
=COSMO= CG precondtioner:Jacobi
=COSMO= Tight CG convergence threshold:1e-06
=COSMO= CG dynamic threshold: on
=COSMO= Adjust CG convergence threshold dynamically
=COSMO= IV. PCM field read/write options:
=COSMO= PCM field is not written to files
=COSMO= No PCM field file is read in
=COSMO= ++++++++++++++++++++++++++++++++++++++++++++++++++++++++++++++++++++++++++++++++

                      *** Start SCF Iterations ***

 Iter     DIIS Error       Energy change      Electrons        XC Energy           Energy              E_PCM      Time(s)
-------------------------------------------------------------------------------------------------------------------------
Initial temperature is 0.250000
| Skip purify step
|    1     1.7447488423    -785.2663518304   126.9999992820   -63.8831875103    -785.2663518304     -0.0002021702    1.36  
|    2     0.0584806593     +13.1234924704   125.9999997123   -63.9979146562    -772.1428593600     -0.1460622757    1.98  
|    3     0.0861186379      +0.1253339874   125.9999951149   -63.7477585142    -772.0175253726     -0.0784752544    1.95  
|    4     0.0141366549      -0.2524369520   125.9999989396   -63.8570068271    -772.2699623246     -0.1083929356    1.93  
|    5     0.0079757781      -0.0069480237   125.9999987149   -63.8849366697    -772.2769103483     -0.0960429933    1.90  
|    6     0.0020736539      -0.0023965016   125.9999985173   -63.8840832667    -772.2793068499     -0.0988627666    1.87  
|    7     0.0004988371      -0.0001699783   125.9999986543   -63.8758737140    -772.2794768282     -0.0977737461    1.84  
|    8     0.0003291001      -0.0000302670   125.9999986217   -63.8758608731    -772.2795070952     -0.0977395756    1.82  
|    9     0.0001050782      -0.0000078965   125.9999986382   -63.8767741553    -772.2795149918     -0.0976103303    1.99  
|   10     0.0000814960      -0.0000013423   125.9999986307   -63.8767341826    -772.2795163340     -0.0975546658    1.80  
|   11     0.0000173180      -0.0000003516   125.9999986320   -63.8766818608    -772.2795166857     -0.0975201806    1.78  
-------------------------------------------------------------------------------------------------------------------------
FINAL ENERGY: -772.2795166857 a.u.
Fractional Occupation Entropy: 0.0000000000
Mermin Free Energy:            -772.2795166857
DISPERSION CONTRIBUTION TO ENERGY: -0.0212214164 a.u.
GCP BSSE CORRECTION: 0.0597967627 a.u.
C-PCM contribution to final energy:-0.0975201806 a.u. ( already included in final energy )
HOMO-LUMO GAP: 3.194 eV
CENTER OF MASS: {-0.066905, -0.145210, 0.008333} ANGS
DIPOLE MOMENT: {-14.462288, 4.182268, 0.096124} (|D| = 15.055178) DEBYE
Writing out molden info

Running Mulliken population analysis...


  Restricted hh-TDA Parameters
--------------------------------------------
Number of occupied orbitals:            64
Number of virtual orbitals:            234
Number of molecular orbitals:          298
Number of basis functions:             316
Multiplicity of target state:      singlet

 Generating 2nd functional diffs
Reference energy:             -779.5077645047
Number of electrons:           127.9999986104
XC energy:                     -65.1912929756

      Davidson Diagonalization Parameters
-----------------------------------------------
Number of roots to find:                    4
Number of guess vectors:                   15
Maximum subspace size:                    300
Number of vectors to save:                  4
Collapse vectors per root:                  2
Number of CSFs:                          2080
Maximum Davidson iterations:              500
Residual convergence:                 1.0e-06
Orthogonality tolerance:              1.0e-12
Use incremental sigma vectors:             No

Davidson memory usage:  12.89 MB

Guess Vectors:
  64 &  64 : closed :    -0.220914
  64 &  63 :  open  :    -0.120470
  64 &  62 :  open  :    -0.096512
  64 &  61 :  open  :    -0.050931
  64 &  58 :  open  :    -0.038776
  64 &  60 :  open  :    -0.025888
  63 &  63 : closed :    -0.020026
  63 &  62 :  open  :     0.003932
  64 &  57 :  open  :     0.005536
  62 &  62 : closed :     0.027890
  63 &  61 :  open  :     0.049513
  64 &  55 :  open  :     0.050285
  64 &  59 :  open  :     0.059853
  63 &  58 :  open  :     0.061668
  64 &  56 :  open  :     0.067168

  Root           Eigenvalue       Energy Change        Residual
-------------------------------------------------------------------
Iteration:    0   Subspace Size:   15
Root: 1:        -0.13436566        -0.13436566         0.04211784  
Root: 2:        -0.03521255        -0.03521255         0.04874424  
Root: 3:         0.01138092         0.01138092         0.03849069  
Root: 4:         0.02895048         0.02895048         0.05364902  

Iteration:    1   Subspace Size:   19
Root: 1:        -0.13735504        -0.00298938         0.00533428  
Root: 2:        -0.04116738        -0.00595483         0.01009001  
Root: 3:         0.00716881        -0.00421211         0.01255526  
Root: 4:         0.02081692        -0.00813355         0.01530151  

Iteration:    2   Subspace Size:   23
Root: 1:        -0.13740794        -0.00005290         0.00091078  
Root: 2:        -0.04143623        -0.00026885         0.00245482  
Root: 3:         0.00673575        -0.00043306         0.00332534  
Root: 4:         0.02015028        -0.00066665         0.00540108  

Iteration:    3   Subspace Size:   27
Root: 1:        -0.13740929        -0.00000135         0.00018519  
Root: 2:        -0.04145006        -0.00001383         0.00052707  
Root: 3:         0.00670581        -0.00002994         0.00095499  
Root: 4:         0.02007248        -0.00007780         0.00150359  

Iteration:    4   Subspace Size:   31
Root: 1:        -0.13740934        -0.00000005         0.00004097  
Root: 2:        -0.04145054        -0.00000048         0.00010666  
Root: 3:         0.00670360        -0.00000221         0.00021387  
Root: 4:         0.02006680        -0.00000568         0.00039918  

Iteration:    5   Subspace Size:   35
Root: 1:        -0.13740935        -0.00000000         0.00000711  
Root: 2:        -0.04145056        -0.00000002         0.00002197  
Root: 3:         0.00670351        -0.00000009         0.00004619  
Root: 4:         0.02006638        -0.00000041         0.00012614  

Iteration:    6   Subspace Size:   39
Root: 1:        -0.13740935        -0.00000000         0.00000113  
Root: 2:        -0.04145056        -0.00000000         0.00000395  
Root: 3:         0.00670350        -0.00000000         0.00001029  
Root: 4:         0.02006635        -0.00000004         0.00003201  

Iteration:    7   Subspace Size:   43
Root: 1:        -0.13740935        -0.00000000         0.00000017  Converged
Root: 2:        -0.04145056        -0.00000000         0.00000068  Converged
Root: 3:         0.00670350        -0.00000000         0.00000236  
Root: 4:         0.02006634        -0.00000000         0.00000781  

Iteration:    8   Subspace Size:   45
Root: 1:        -0.13740935        -0.00000000         0.00000016  Converged
Root: 2:        -0.04145056        -0.00000000         0.00000063  Converged
Root: 3:         0.00670350        -0.00000000         0.00000050  Converged
Root: 4:         0.02006634        -0.00000000         0.00000182  

Iteration:    9   Subspace Size:   46
Root: 1:        -0.13740935        -0.00000000         0.00000015  Converged
Root: 2:        -0.04145056        -0.00000000         0.00000062  Converged
Root: 3:         0.00670350        -0.00000000         0.00000050  Converged
Root: 4:         0.02006634        -0.00000000         0.00000043  Converged

Davidson converged in 9 iterations
46 sigma vectors were formed

      Davidson Diagonalization Parameters
-----------------------------------------------
Number of roots to find:                    4
Number of guess vectors:                   15
Maximum subspace size:                    300
Number of vectors to save:                  4
Collapse vectors per root:                  2
Number of CSFs:                          2016
Maximum Davidson iterations:              500
Residual convergence:                 1.0e-06
Orthogonality tolerance:              1.0e-12
Use incremental sigma vectors:             No

Davidson memory usage:  12.58 MB

Guess Vectors:
  64 &  63 :  open  :    -0.120470
  64 &  62 :  open  :    -0.096512
  64 &  61 :  open  :    -0.050931
  64 &  58 :  open  :    -0.038776
  64 &  60 :  open  :    -0.025888
  63 &  62 :  open  :     0.003932
  64 &  57 :  open  :     0.005536
  63 &  61 :  open  :     0.049513
  64 &  55 :  open  :     0.050285
  64 &  59 :  open  :     0.059853
  63 &  58 :  open  :     0.061668
  64 &  56 :  open  :     0.067168
  62 &  61 :  open  :     0.073471
  63 &  60 :  open  :     0.074556
  64 &  54 :  open  :     0.083040

  Root           Eigenvalue       Energy Change        Residual
-------------------------------------------------------------------
Iteration:    0   Subspace Size:   15
Root: 1:        -0.04393900        -0.04393900         0.03628961  
Root: 2:        -0.01645266        -0.01645266         0.02518777  
Root: 3:         0.00291036         0.00291036         0.02351900  
Root: 4:         0.03130977         0.03130977         0.03311702  

Iteration:    1   Subspace Size:   19
Root: 1:        -0.04752424        -0.00358523         0.00627068  
Root: 2:        -0.01824695        -0.00179430         0.00522153  
Root: 3:         0.00100036        -0.00191000         0.00685211  
Root: 4:         0.02673703        -0.00457274         0.00819341  

Iteration:    2   Subspace Size:   23
Root: 1:        -0.04762075        -0.00009651         0.00138215  
Root: 2:        -0.01832126        -0.00007431         0.00119479  
Root: 3:         0.00086000        -0.00014036         0.00157978  
Root: 4:         0.02652165        -0.00021538         0.00159390  

Iteration:    3   Subspace Size:   27
Root: 1:        -0.04762511        -0.00000436         0.00025391  
Root: 2:        -0.01832512        -0.00000386         0.00024897  
Root: 3:         0.00085339        -0.00000661         0.00031411  
Root: 4:         0.02651355        -0.00000810         0.00038822  

Iteration:    4   Subspace Size:   31
Root: 1:        -0.04762524        -0.00000012         0.00004650  
Root: 2:        -0.01832526        -0.00000014         0.00005006  
Root: 3:         0.00085317        -0.00000022         0.00006346  
Root: 4:         0.02651312        -0.00000043         0.00007714  

Iteration:    5   Subspace Size:   35
Root: 1:        -0.04762524        -0.00000000         0.00000952  
Root: 2:        -0.01832526        -0.00000001         0.00001058  
Root: 3:         0.00085316        -0.00000001         0.00001180  
Root: 4:         0.02651310        -0.00000002         0.00002347  

Iteration:    6   Subspace Size:   39
Root: 1:        -0.04762524        -0.00000000         0.00000163  
Root: 2:        -0.01832526        -0.00000000         0.00000206  
Root: 3:         0.00085316        -0.00000000         0.00000227  
Root: 4:         0.02651310        -0.00000000         0.00000504  

Iteration:    7   Subspace Size:   43
Root: 1:        -0.04762524        -0.00000000         0.00000026  Converged
Root: 2:        -0.01832526        -0.00000000         0.00000034  Converged
Root: 3:         0.00085316        -0.00000000         0.00000043  Converged
Root: 4:         0.02651310        -0.00000000         0.00000101  

Iteration:    8   Subspace Size:   44
Root: 1:        -0.04762524        -0.00000000         0.00000026  Converged
Root: 2:        -0.01832526        -0.00000000         0.00000034  Converged
Root: 3:         0.00085316        -0.00000000         0.00000041  Converged
Root: 4:         0.02651310        -0.00000000         0.00000020  Converged

Davidson converged in 8 iterations
44 sigma vectors were formed

  Root   Mult.   Total Energy (a.u.)   Ex. Energy (a.u.)     Ex. Energy (eV)     Ex. Energy (nm)        Osc. (a.u.)  
-------------------------------------------------------------------------------------------------------------------
     1  singlet       -779.64517385
     2  triplet       -779.55538975          0.08978410          2.44314937        507.47703863          0.00000000
     3  singlet       -779.54921507          0.09595878          2.61117095        474.82230475          0.04531444
     4  triplet       -779.52608977          0.11908408          3.24044222        382.61512601          0.00000000
     5  triplet       -779.50691135          0.13826250          3.76231355        329.54249838          0.00000000
     6  singlet       -779.50106100          0.14411285          3.92150946        316.16453331          1.23594692
     7  singlet       -779.48769816          0.15747569          4.28513079        289.33590804          0.00613987
     8  triplet       -779.48125141          0.16392244          4.46055583        277.95688596          0.00000000

Singlet  1: Largest CI coefficients:
  64  &  64 : closed :  -0.982317

Triplet  2: Largest CI coefficients:
  63  &  64 :  open  :  -0.638730
  64  &  63 :  open  :   0.638730
  62  &  64 :  open  :  -0.271082
  64  &  62 :  open  :   0.271082

Singlet  3: Largest CI coefficients:
  63  &  64 :  open  :   0.569912
  64  &  63 :  open  :   0.569912
  62  &  64 :  open  :   0.389349
  64  &  62 :  open  :   0.389349

Triplet  4: Largest CI coefficients:
  62  &  64 :  open  :   0.593623
  64  &  62 :  open  :  -0.593623
  63  &  64 :  open  :  -0.239534
  64  &  63 :  open  :   0.239534
  61  &  64 :  open  :   0.192339
  64  &  61 :  open  :  -0.192339
  57  &  64 :  open  :  -0.141714
  64  &  57 :  open  :   0.141714
  58  &  64 :  open  :   0.141710
  64  &  58 :  open  :  -0.141710

Triplet  5: Largest CI coefficients:
  61  &  64 :  open  :  -0.620544
  64  &  61 :  open  :   0.620544
  62  &  64 :  open  :   0.191800
  64  &  62 :  open  :  -0.191800
  60  &  64 :  open  :  -0.189389
  64  &  60 :  open  :   0.189389
  63  &  64 :  open  :  -0.120357
  64  &  63 :  open  :   0.120357
  55  &  64 :  open  :  -0.119569
  64  &  55 :  open  :   0.119569

Singlet  6: Largest CI coefficients:
  62  &  64 :  open  :  -0.522342
  64  &  62 :  open  :  -0.522342
  63  &  64 :  open  :   0.356570
  64  &  63 :  open  :   0.356570
  61  &  64 :  open  :   0.197549
  64  &  61 :  open  :   0.197549
  63  &  63 : closed :  -0.161909
  58  &  64 :  open  :  -0.143959
  64  &  58 :  open  :  -0.143959

Singlet  7: Largest CI coefficients:
  61  &  64 :  open  :  -0.652091
  64  &  61 :  open  :  -0.652091
  62  &  64 :  open  :  -0.134473
  64  &  62 :  open  :  -0.134473
  63  &  64 :  open  :   0.124810
  64  &  63 :  open  :   0.124810
  64  &  64 : closed :   0.102866

Triplet  8: Largest CI coefficients:
  60  &  64 :  open  :  -0.659714
  64  &  60 :  open  :   0.659714
  61  &  64 :  open  :   0.215307
  64  &  61 :  open  :  -0.215307

Singlet state dipole moments:

  Root       Dx         Dy         Dz         |D|  (Debye)
------------------------------------------------------------
     1   -11.5548     2.5885     0.7263    11.8635
     2    -9.8419     2.1049    -0.6101    10.0830
     3   -10.6836     2.0765     1.0539    10.9344
     4    -0.7215     0.8443    -0.4161     1.1860

Triplet state dipole moments:

  Root       Dx         Dy         Dz         |D|  (Debye)
------------------------------------------------------------
     1   -10.8961     2.1352    -0.1844    11.1049
     2   -14.5115     2.7700     0.6645    14.7884
     3     3.1545     0.3082    -0.7691     3.2615
     4     7.8967    -0.5478     0.3602     7.9239

Transition dipole moments between singlet states:

    Transition       Tx         Ty         Tz         |T| (a.u.)
------------------------------------------------------------------
     1 ->    2     0.8331    -0.1193     0.0018     0.8416
     1 ->    3     3.5144    -0.7162    -0.0157     3.5867
     1 ->    4    -0.1006     0.0404    -0.2162     0.2418
     2 ->    3    -0.6470    -0.0463     0.5126     0.8267
     2 ->    4    -0.3624     0.0405     0.1621     0.3990
     3 ->    4    -2.9999     0.4191     0.1878     3.0349

Transition dipole moments between triplet states:

    Transition       Tx         Ty         Tz         |T| (a.u.)
------------------------------------------------------------------
     1 ->    2    -1.1657     0.0684     0.4499     1.2514
     1 ->    3    -0.3183    -0.0423     0.2923     0.4342
     1 ->    4     0.2644     0.0013    -0.1202     0.2904
     2 ->    3    -0.4749     0.0060     0.3837     0.6106
     2 ->    4     0.1866    -0.0416     0.1265     0.2292
     3 ->    4    -0.1465     0.0514     0.2700     0.3114

Magnetic transition dipole moments and rotational strengths:

 Transition      Lx         Ly         Lz       R(len)     R(vel) (a.u.)
------------------------------------------------------------------------
 1 ->    2     0.0221     0.0131    -0.3338    -0.0163     0.0177
 1 ->    3     0.0915    -0.6920    -0.1524    -0.8195   -14.1278
 1 ->    4     0.0655    -0.0271    -0.0671    -0.0068     0.0291

Electric transition quadrupole moments (Cartesian):

 Transition      Qxy        Qxz        Qyz        Qxx        Qyy        Qzz       norm (a.u.)
----------------------------------------------------------------------------------------------
 1 ->    2     0.6811     0.0046     0.1050    -2.9905    -0.2732     0.1266     3.0836
 1 ->    3    -0.1207    -0.1493     0.2305     1.1725    -0.0064     0.0107     1.2103
 1 ->    4     3.9106     1.4508    -0.2763   -20.7478    -0.9604     0.4355    21.1910


| Total processing time: 54.44 sec 

| Job finished: Mon Dec 30 10:12:05 2024
