# Supplementary material for: Photovermellogens: Minimalistic Pyridinium-Based Acylhydrazones with Photoswitchable Basicity for Operation in Aqueous Media
Source: J Org Chem. 2026 May 4;91(19):6559–65. doi: 10.1021/acs.joc.5c02962 (PMC13185115; doi:10.1021/acs.joc.5c02962)
Supplement: Supplementary file 3 [file jo5c02962_si_003.zip › scans/pah/gfn2/0020.out]

| Startfile from command line: tc.inp


|       ***********************************************************
|       *                    TeraChem v1.9-2023.05-dev            *
|       *  Git Version: a4ee3fa724c44e9172ae1b788db2b2bf144bca1c  *
|       *                   Development Version                   *
|       *           Chemistry at the Speed of Graphics!           *
|       ***********************************************************
|       * This program may only be used in connection with        *
|       * a valid license from PetaChem, LLC. Use of this program *
|       * or results thereof indicates acceptance of all terms    *
|       * and conditions stated in the license and that a valid   *
|       * license agreement between the user and PetaChem, LLC    *
|       * exists. PetaChem, LLC does not warrant the correctness  *
|       * of results or their suitability for any purpose.        *
|       * Please email bugs, suggestions, and comments to         *
|       *                  help@petachem.com                      *
|       *                                                         *
|       ***********************************************************


|       ***********************************************************
|       *  Compiled by pisteinbach  Wed May 10 12:27:15 CEST 2023  *
|       *  Supported architectures: sm_75 sm_80                   *
|       *  Build cuda_11.6.r11.6/compiler.31057947_0              *
|       ***********************************************************


| Job started   Mon Dec 30 10:04:33 2024
| On jtc-hpz107 (available memory: 20058 MB)

| ######################################### RUNTIME INFO ##########################################
| terachem  tc.inp 

|  NVRM version: NVIDIA UNIX x86_64 Kernel Module  520.61.05  Thu Sep 29 05:30:25 UTC 2022
|  GCC version:  gcc version 9.4.0 (Ubuntu 9.4.0-1ubuntu1~20.04.1) 

|  	linux-vdso.so.1 (0x00007ffe6bdfd000)
|  	libdftd4.so.3 => /mnt/group-bin/dftd4/3.5.0/lib/x86_64-linux-gnu/libdftd4.so.3 (0x00007f3f12cb4000)
|  	libmpi.so.12 => /mnt/group-bin/terachem-3c-dev-pit/lib/libmpi.so.12 (0x00007f3f11397000)
|  	libgpubox.so.1 => /mnt/group-bin/terachem-3c-dev-pit/lib/libgpubox.so.1 (0x00007f3f1137f000)
|  	libtensorbox.so.1 => /mnt/group-bin/terachem-3c-dev-pit/lib/libtensorbox.so.1 (0x00007f3f11361000)
|  	libiobox.so.1 => /mnt/group-bin/terachem-3c-dev-pit/lib/libiobox.so.1 (0x00007f3f1134b000)
|  	libintbox.so.1 => /mnt/group-bin/terachem-3c-dev-pit/lib/libintbox.so.1 (0x00007f3ef3330000)
|  	libsqmbox.so.1 => /mnt/group-bin/terachem-3c-dev-pit/lib/libsqmbox.so.1 (0x00007f3ef2fd2000)
|  	libgridbox.so.1 => /mnt/group-bin/terachem-3c-dev-pit/lib/libgridbox.so.1 (0x00007f3ef2ded000)
|  	libdftbox.so.1 => /mnt/group-bin/terachem-3c-dev-pit/lib/libdftbox.so.1 (0x00007f3ef2d0f000)
|  	libcibox.so.1 => /mnt/group-bin/terachem-3c-dev-pit/lib/libcibox.so.1 (0x00007f3ef29ce000)
|  	libccbox.so.1 => /mnt/group-bin/terachem-3c-dev-pit/lib/libccbox.so.1 (0x00007f3ef26cb000)
|  	libsimbox.so.1 => /mnt/group-bin/terachem-3c-dev-pit/lib/libsimbox.so.1 (0x00007f3ef26ab000)
|  	liboptbox.so.1 => /mnt/group-bin/terachem-3c-dev-pit/lib/liboptbox.so.1 (0x00007f3ef2673000)
|  	libnvToolsExt.so.1 => /usr/local/cuda-11.6/targets/x86_64-linux/lib/libnvToolsExt.so.1 (0x00007f3ef2469000)
|  	libssl.so.1.1 => /mnt/group-bin/terachem-3c-dev-pit/lib/libssl.so.1.1 (0x00007f3ef23d6000)
|  	libcrypto.so.1.1 => /mnt/group-bin/terachem-3c-dev-pit/lib/libcrypto.so.1.1 (0x00007f3ef2100000)
|  	libcuda.so.1 => /lib/x86_64-linux-gnu/libcuda.so.1 (0x00007f3ef077b000)
|  	libcudart.so.11.0 => /usr/local/cuda-11.6/targets/x86_64-linux/lib/libcudart.so.11.0 (0x00007f3ef04d5000)
|  	libcublas.so.11 => /usr/local/cuda-11.6/targets/x86_64-linux/lib/libcublas.so.11 (0x00007f3ee6d57000)
|  	libcufft.so.10 => /usr/local/cuda-11.6/targets/x86_64-linux/lib/libcufft.so.10 (0x00007f3ede2ca000)
|  	libcusparse.so.11 => /usr/local/cuda-11.6/targets/x86_64-linux/lib/libcusparse.so.11 (0x00007f3ecee81000)
|  	libcusolver.so.11 => /usr/local/cuda-11.6/targets/x86_64-linux/lib/libcusolver.so.11 (0x00007f3ebea98000)
|  	libstdc++.so.6 => /lib/x86_64-linux-gnu/libstdc++.so.6 (0x00007f3ebe8b6000)
|  	libm.so.6 => /lib/x86_64-linux-gnu/libm.so.6 (0x00007f3ebe765000)
|  	libiomp5.so => /mnt/group-bin/terachem-3c-dev-pit/lib/libiomp5.so (0x00007f3ebe31f000)
|  	libcilkrts.so.5 => /mnt/group-bin/terachem-3c-dev-pit/lib/libcilkrts.so.5 (0x00007f3ebe0e2000)
|  	libgcc_s.so.1 => /lib/x86_64-linux-gnu/libgcc_s.so.1 (0x00007f3ebe0c7000)
|  	libpthread.so.0 => /lib/x86_64-linux-gnu/libpthread.so.0 (0x00007f3ebe0a4000)
|  	libc.so.6 => /lib/x86_64-linux-gnu/libc.so.6 (0x00007f3ebdeb2000)
|  	/lib64/ld-linux-x86-64.so.2 (0x00007f3f12d8e000)
|  	libdl.so.2 => /lib/x86_64-linux-gnu/libdl.so.2 (0x00007f3ebdeaa000)
|  	libmkl_intel_ilp64.so.2 => /mnt/group-bin/terachem-3c-dev-pit/lib/libmkl_intel_ilp64.so.2 (0x00007f3ebcfef000)
|  	libmkl_intel_thread.so.2 => /mnt/group-bin/terachem-3c-dev-pit/lib/libmkl_intel_thread.so.2 (0x00007f3eb9856000)
|  	libmkl_core.so.2 => /mnt/group-bin/terachem-3c-dev-pit/lib/libmkl_core.so.2 (0x00007f3eb5474000)
|  	libifcore.so.5 => /mnt/group-bin/terachem-3c-dev-pit/lib/libifcore.so.5 (0x00007f3eb5336000)
|  	libimf.so => /mnt/group-bin/terachem-3c-dev-pit/lib/libimf.so (0x00007f3eb4f51000)
|  	libsvml.so => /mnt/group-bin/terachem-3c-dev-pit/lib/libsvml.so (0x00007f3eb3943000)
|  	libirng.so => /mnt/group-bin/terachem-3c-dev-pit/lib/libirng.so (0x00007f3eb35d9000)
|  	libintlc.so.5 => /mnt/group-bin/terachem-3c-dev-pit/lib/libintlc.so.5 (0x00007f3eb3566000)
|  	librt.so.1 => /lib/x86_64-linux-gnu/librt.so.1 (0x00007f3eb355c000)
|  	libcublasLt.so.11 => /usr/local/cuda-11.6/targets/x86_64-linux/lib/libcublasLt.so.11 (0x00007f3e9e4f4000)
| #################################################################################################

-----------------------------------
Processed Input file:
              coordinates coord.xyz
                 spinmult 1
                   charge +1
                   method 3c-pbeh
                    basis def2-msvp
                      pcm cosmo
                  epsilon 78.39
                      fon yes
               fon_method constant
                   closed 0
                    hhtda yes
            hhtdasinglets 4
            hhtdatriplets 4
             cisnumstates 8
             cisguessvecs 15
                   cismax 300
               cismaxiter 500
               cisconvtol 1.0e-6
                  cphftol 1.0e-6
                 cphfiter 1000
           max_l_in_basis 2
           sphericalbasis yes
                    guess sad
                   purify no
                  dftgrid 3
                     xtol 1e-6
                 convthre 5e-5
                  threall 1e-14
                precision mixed
                     gpus 1
            min_tolerance 1e-4
          min_tolerance_e 1e-5
                      run energy
-----------------------------------
Jobname: coord
Scratch directory: ./scr.coord
Scratch data will be generated
| Random number seed: 606887011

XYZ coordinates coord.xyz
Molden File Output: ./scr.coord/coord.molden
Using basis set: def2-msvp
dmrgstart not found
Spin multiplicity: 1
DIIS will use up to 10 vectors.
Condition number limit for the DIIS overlap matrix is            0
WF convergence threshold: 5.00e-05
Using DIIS algorithm to converge WF
Maximum number of SCF iterations: 100
Incremental fock with rebuild every 8 iterations
Will switch to conventional Fock if diffuse functions are detected
X-matrix tolerance: 1.00e-06
PRECISION: MIXED
Single/Double precision threshold: 1.00e-05
TeraChem will select linear algebra engine
Using fractional orbital occupations
0 occupied orbitals will have integer occupation
0 occupied orbitals will have fractional occupation
kT is set to  0.250 a.u.
Density matrix purification turned off
DFT Functional requested: 3c-pbeh
Method: PBEh-3c composite method 
  PBEh exchange functional:              0.58 
  Hartree-Fock exact exchange:          0.42 
  PBEh correlation functional:           1.0  
Wavefunction: RESTRICTED

 DFT-D code reimplemented following the
 code by S.Grimme, University Bonn 
 based on DFTD3 V3.2 Rev 0         
 
Please cite DFT-D3 work done with this code as:
S. Grimme, J. Antony, S. Ehrlich and H. Krieg,
J. Chem. Phys. 132 (2010), 154104
If used with BJ-damping cite also
S. Grimme, S. Ehrlich and L. Goerigk,
J. Comput. Chem. 32 (2011), 1456-1465
For DFT-D2 the reference is
S. Grimme, J. Comput. Chem., 27 (2006), 1787-1799
BSSE Correction calculated using:
 ___________________________________________
                                            
|              **  g C P  **                |
|  a geometrical counterpoise correction    |
|             H.Kruse S.Grimme              |
|        Version 2.31                       |
|                                           |
 ___________________________________________ 

Please cite work done with this code as:
H. Kruse, S. Grimme J. Chem. Phys, 2012,136,154101
DOI: 10.1063/1.3700154 

DFT grid type: 3
Using a single DFT grid.
Ignoring all functions in basis set file with angular momentum > 2 
Initial guess generated from superposition of atomic densities generated with HF,
using spherically symmetric atomic densities and averaged alpha and beta spin densities.

********************************************
***** SINGLE POINT ENERGY CALCULATIONS *****
********************************************
COSMO model for polarizable continuum model enabled
*************WARNING***************
Unrecognized or unnecessary keywords:
These are being ignored.
   min_tolerance 1e-4
   min_tolerance_e 1e-5
***********************************
Starting TensorBox...
| TeraChem will select linear algebra engine
| Using cuSolver for matrix diagonalization

| using 1 out of 1 CUDA devices
|   Device 0: NVIDIA GeForce RTX 3070,  7982MB, CC 8.6 -- CPU THREAD 0
| -------------------------------------------------------------------
| CPU Memory Available: 3976.88 MegaWords 
| GPU Memory Available: 741.79 MegaWords 
| Maximum recommended basis set size: 10200 basis functions
|  (limited by GPU memory)
| -------------------------------------------------------------------
| Initialize GPUBox with 128 MW of memory


Basis set:       def2-msvp
Total atoms:     32
Total charge:    1
Total electrons: 126 (63-alpha, 63-beta)
Number electrons modeled by ECPs: 0
Total orbitals: 316 (Cartesian), 298 (spherical) 
Total AO shells: 154 (100 S-shells; 36 P-shells; 18 D-shells; 0 F-shells; 0 G-shells)
Spin multiplicity: 1
Nuclear repulsion energy (QM atoms): 1162.809991178270 a.u.

Using neutral atomic charges and default spins and spin directions.
Number of unique atoms is: 4 
Atom #1 is unique. Calculating atomic density. 
XCEnergy: 0.000000 NNRepEnergy: 0.000000 
Rest of SCF Energy: -51.788831
XCEnergy: 0.000000 NNRepEnergy: 0.000000 
Rest of SCF Energy: -51.788831
Iteration: 0
XCEnergy: 0.000000 NNRepEnergy: 0.000000 
Rest of SCF Energy: -54.335150
XCEnergy: 0.000000 NNRepEnergy: 0.000000 
Rest of SCF Energy: -54.335150
Iteration: 1
XCEnergy: 0.000000 NNRepEnergy: 0.000000 
Rest of SCF Energy: -54.383016
XCEnergy: 0.000000 NNRepEnergy: 0.000000 
Rest of SCF Energy: -54.383016
Iteration: 2
XCEnergy: 0.000000 NNRepEnergy: 0.000000 
Rest of SCF Energy: -54.383724
XCEnergy: 0.000000 NNRepEnergy: 0.000000 
Rest of SCF Energy: -54.383724
Iteration: 3
XCEnergy: 0.000000 NNRepEnergy: 0.000000 
Rest of SCF Energy: -54.383757
XCEnergy: 0.000000 NNRepEnergy: 0.000000 
Rest of SCF Energy: -54.383757
Iteration: 4
XCEnergy: 0.000000 NNRepEnergy: 0.000000 
Rest of SCF Energy: -54.383758
XCEnergy: 0.000000 NNRepEnergy: 0.000000 
Rest of SCF Energy: -54.383758
Iteration: 5
XCEnergy: 0.000000 NNRepEnergy: 0.000000 
Rest of SCF Energy: -54.383758
XCEnergy: 0.000000 NNRepEnergy: 0.000000 
SCF Energy: -54.383758
Atom #2 is unique. Calculating atomic density. 
XCEnergy: 0.000000 NNRepEnergy: 0.000000 
Rest of SCF Energy: -35.859370
XCEnergy: 0.000000 NNRepEnergy: 0.000000 
Rest of SCF Energy: -35.859370
Iteration: 0
XCEnergy: 0.000000 NNRepEnergy: 0.000000 
Rest of SCF Energy: -37.672403
XCEnergy: 0.000000 NNRepEnergy: 0.000000 
Rest of SCF Energy: -37.672403
Iteration: 1
XCEnergy: 0.000000 NNRepEnergy: 0.000000 
Rest of SCF Energy: -37.680531
XCEnergy: 0.000000 NNRepEnergy: 0.000000 
Rest of SCF Energy: -37.680531
Iteration: 2
XCEnergy: 0.000000 NNRepEnergy: 0.000000 
Rest of SCF Energy: -37.680842
XCEnergy: 0.000000 NNRepEnergy: 0.000000 
Rest of SCF Energy: -37.680842
Iteration: 3
XCEnergy: 0.000000 NNRepEnergy: 0.000000 
Rest of SCF Energy: -37.680865
XCEnergy: 0.000000 NNRepEnergy: 0.000000 
Rest of SCF Energy: -37.680865
Iteration: 4
XCEnergy: 0.000000 NNRepEnergy: 0.000000 
Rest of SCF Energy: -37.680866
XCEnergy: 0.000000 NNRepEnergy: 0.000000 
Rest of SCF Energy: -37.680866
Iteration: 5
XCEnergy: 0.000000 NNRepEnergy: 0.000000 
Rest of SCF Energy: -37.680866
XCEnergy: 0.000000 NNRepEnergy: 0.000000 
SCF Energy: -37.680866
Atom #7 is unique. Calculating atomic density. 
XCEnergy: 0.000000 NNRepEnergy: 0.000000 
Rest of SCF Energy: -0.497727
XCEnergy: 0.000000 NNRepEnergy: 0.000000 
Rest of SCF Energy: -0.497727
Iteration: 0
XCEnergy: 0.000000 NNRepEnergy: 0.000000 
Rest of SCF Energy: -0.497727
XCEnergy: 0.000000 NNRepEnergy: 0.000000 
Rest of SCF Energy: -0.497727
Iteration: 1
XCEnergy: 0.000000 NNRepEnergy: 0.000000 
Rest of SCF Energy: -0.497727
XCEnergy: 0.000000 NNRepEnergy: 0.000000 
SCF Energy: -0.497727
Atom #21 is unique. Calculating atomic density. 
XCEnergy: 0.000000 NNRepEnergy: 0.000000 
Rest of SCF Energy: -71.187919
XCEnergy: 0.000000 NNRepEnergy: 0.000000 
Rest of SCF Energy: -71.187919
Iteration: 0
XCEnergy: 0.000000 NNRepEnergy: 0.000000 
Rest of SCF Energy: -74.545712
XCEnergy: 0.000000 NNRepEnergy: 0.000000 
Rest of SCF Energy: -74.545712
Iteration: 1
XCEnergy: 0.000000 NNRepEnergy: 0.000000 
Rest of SCF Energy: -74.776315
XCEnergy: 0.000000 NNRepEnergy: 0.000000 
Rest of SCF Energy: -74.776315
Iteration: 2
XCEnergy: 0.000000 NNRepEnergy: 0.000000 
Rest of SCF Energy: -74.781311
XCEnergy: 0.000000 NNRepEnergy: 0.000000 
Rest of SCF Energy: -74.781311
Iteration: 3
XCEnergy: 0.000000 NNRepEnergy: 0.000000 
Rest of SCF Energy: -74.781357
XCEnergy: 0.000000 NNRepEnergy: 0.000000 
Rest of SCF Energy: -74.781357
Iteration: 4
XCEnergy: 0.000000 NNRepEnergy: 0.000000 
Rest of SCF Energy: -74.781359
XCEnergy: 0.000000 NNRepEnergy: 0.000000 
Rest of SCF Energy: -74.781359
Iteration: 5
XCEnergy: 0.000000 NNRepEnergy: 0.000000 
Rest of SCF Energy: -74.781359
XCEnergy: 0.000000 NNRepEnergy: 0.000000 
SCF Energy: -74.781359
DFTD Energy:    -0.0211583 hartree
gCP Energy:     0.0592558 hartree
Setting up the DFT grid...
| time to set the grid = 0.08 s
DFT grid points: 367354 (11479 points/atom)
=COSMO= Number of H atoms in QM atoms:14
=COSMO= Number of Heavy atoms in QM atoms:18
=COSMO= size of A matrix:24921800 bytes
=COSMO= ++++++++++++++++++++++++++++++ COSMO parameters ++++++++++++++++++++++++++++++
=COSMO= I. Cavity Information:
=COSMO= SAS(Solvent accesible surface) initialization finished
=COSMO= Time for initializing Molecular Surface:0.03911900 (sec)
=COSMO= Time for initializing cosmo calculation:0.02847500 (sec)
=COSMO= Cavity effective radius(Angstrom) (r_solv+r_vdw-dsc) was written into ./scr.coord/ratom.txt
=COSMO= Solvent Dielectric Constant:78.390000
=COSMO= Cosmo Solvent radius:0.000000
=COSMO= Cosmo charge scaling method:0
=COSMO= Cavity built with Lebedev Grid
=COSMO= Grid points/QM Hydrogen: 110
=COSMO= Grid points/QM Heavy atom: 110
=COSMO= Herbert Switching-Gaussian method turned on
=COSMO= After removing points inside of SAS:
=COSMO= Total number of segments on molecular surface:1765
=COSMO= Number of segments belonging to QM atoms:1765
=COSMO= Total surface area of cavity: 291.3911(Angstrom^2)
=COSMO= Total volume of cavity: 176.8129 (Angstrom^3)
=COSMO= II. COSMO integral options:
=COSMO= Building COSMO c vector with original algorithm
=COSMO= COSMO one-electron integral threshold: 1e-12 
=COSMO= III. Linear solver options:
=COSMO= Initialize COSMO for A matrix in full storage form
=COSMO= CG precondtioner:Jacobi
=COSMO= Tight CG convergence threshold:1e-06
=COSMO= CG dynamic threshold: on
=COSMO= Adjust CG convergence threshold dynamically
=COSMO= IV. PCM field read/write options:
=COSMO= PCM field is not written to files
=COSMO= No PCM field file is read in
=COSMO= ++++++++++++++++++++++++++++++++++++++++++++++++++++++++++++++++++++++++++++++++

                      *** Start SCF Iterations ***

 Iter     DIIS Error       Energy change      Electrons        XC Energy           Energy              E_PCM      Time(s)
-------------------------------------------------------------------------------------------------------------------------
Initial temperature is 0.250000
| Skip purify step
|    1     1.9821206039    -785.2254757576   126.9999600274   -63.8747144866    -785.2254757576     -0.0002036702    1.36  
|    2     0.0659912963     +13.0982851894   125.9999758138   -63.9947330900    -772.1271905683     -0.1488346744    1.98  
|    3     0.0965987727      +0.1371212376   125.9999725511   -63.7329390479    -771.9900693307     -0.0791559956    1.95  
|    4     0.0155036685      -0.2703043043   125.9999739498   -63.8490461208    -772.2603736349     -0.1102118277    1.93  
|    5     0.0095615730      -0.0066768560   125.9999741247   -63.8771458010    -772.2670504909     -0.0971578253    1.90  
|    6     0.0019548210      -0.0026447667   125.9999736738   -63.8765415465    -772.2696952576     -0.1005238068    1.87  
|    7     0.0005093814      -0.0002114512   125.9999737623   -63.8683182003    -772.2699067088     -0.0992769542    1.84  
|    8     0.0003842607      -0.0000374434   125.9999736647   -63.8677384571    -772.2699441521     -0.0992316402    1.83  
|    9     0.0001028834      -0.0000110710   125.9999736792   -63.8688043192    -772.2699552232     -0.0991032977    1.98  
|   10     0.0000712213      -0.0000018354   125.9999736663   -63.8688190664    -772.2699570586     -0.0990328492    1.80  
|   11     0.0000220521      -0.0000004436   125.9999736646   -63.8687539774    -772.2699575022     -0.0989954405    1.78  
-------------------------------------------------------------------------------------------------------------------------
FINAL ENERGY: -772.2699575022 a.u.
Fractional Occupation Entropy: 0.0000000000
Mermin Free Energy:            -772.2699575022
DISPERSION CONTRIBUTION TO ENERGY: -0.0211583307 a.u.
GCP BSSE CORRECTION: 0.0592558016 a.u.
C-PCM contribution to final energy:-0.0989954405 a.u. ( already included in final energy )
HOMO-LUMO GAP: 2.857 eV
CENTER OF MASS: {-0.063225, -0.142083, -0.000164} ANGS
DIPOLE MOMENT: {-14.169921, 3.615686, 0.103188} (|D| = 14.624311) DEBYE
Writing out molden info

Running Mulliken population analysis...


  Restricted hh-TDA Parameters
--------------------------------------------
Number of occupied orbitals:            64
Number of virtual orbitals:            234
Number of molecular orbitals:          298
Number of basis functions:             316
Multiplicity of target state:      singlet

 Generating 2nd functional diffs
Reference energy:             -779.4951848732
Number of electrons:           127.9999732469
XC energy:                     -65.1831965427

      Davidson Diagonalization Parameters
-----------------------------------------------
Number of roots to find:                    4
Number of guess vectors:                   15
Maximum subspace size:                    300
Number of vectors to save:                  4
Collapse vectors per root:                  2
Number of CSFs:                          2080
Maximum Davidson iterations:              500
Residual convergence:                 1.0e-06
Orthogonality tolerance:              1.0e-12
Use incremental sigma vectors:             No

Davidson memory usage:  12.89 MB

Guess Vectors:
  64 &  64 : closed :    -0.222418
  64 &  63 :  open  :    -0.133597
  64 &  62 :  open  :    -0.101977
  64 &  61 :  open  :    -0.052817
  63 &  63 : closed :    -0.044776
  64 &  59 :  open  :    -0.037915
  64 &  60 :  open  :    -0.022693
  63 &  62 :  open  :    -0.013156
  64 &  57 :  open  :    -0.001283
  62 &  62 : closed :     0.018463
  63 &  61 :  open  :     0.036004
  64 &  55 :  open  :     0.044891
  63 &  59 :  open  :     0.050906
  64 &  58 :  open  :     0.056486
  64 &  56 :  open  :     0.064382

  Root           Eigenvalue       Energy Change        Residual
-------------------------------------------------------------------
Iteration:    0   Subspace Size:   15
Root: 1:        -0.13568958        -0.13568958         0.04181223  
Root: 2:        -0.04220455        -0.04220455         0.04770675  
Root: 3:         0.00323941         0.00323941         0.04138456  
Root: 4:         0.02428131         0.02428131         0.05224734  

Iteration:    1   Subspace Size:   19
Root: 1:        -0.13868877        -0.00299919         0.00548876  
Root: 2:        -0.04812194        -0.00591739         0.01012397  
Root: 3:        -0.00128166        -0.00452107         0.01153985  
Root: 4:         0.01597517        -0.00830614         0.01535176  

Iteration:    2   Subspace Size:   23
Root: 1:        -0.13874691        -0.00005815         0.00094985  
Root: 2:        -0.04839614        -0.00027420         0.00241530  
Root: 3:        -0.00161939        -0.00033773         0.00369478  
Root: 4:         0.01532242        -0.00065275         0.00524778  

Iteration:    3   Subspace Size:   27
Root: 1:        -0.13874843        -0.00000151         0.00017166  
Root: 2:        -0.04840916        -0.00001302         0.00055608  
Root: 3:        -0.00165329        -0.00003390         0.00105913  
Root: 4:         0.01525075        -0.00007166         0.00143218  

Iteration:    4   Subspace Size:   31
Root: 1:        -0.13874848        -0.00000005         0.00003724  
Root: 2:        -0.04840970        -0.00000054         0.00013188  
Root: 3:        -0.00165575        -0.00000247         0.00022633  
Root: 4:         0.01524573        -0.00000503         0.00035756  

Iteration:    5   Subspace Size:   35
Root: 1:        -0.13874848        -0.00000000         0.00000707  
Root: 2:        -0.04840972        -0.00000003         0.00002659  
Root: 3:        -0.00165586        -0.00000011         0.00004620  
Root: 4:         0.01524543        -0.00000030         0.00010168  

Iteration:    6   Subspace Size:   39
Root: 1:        -0.13874848        -0.00000000         0.00000117  
Root: 2:        -0.04840972        -0.00000000         0.00000534  
Root: 3:        -0.00165587        -0.00000000         0.00001142  
Root: 4:         0.01524540        -0.00000002         0.00002429  

Iteration:    7   Subspace Size:   43
Root: 1:        -0.13874848        -0.00000000         0.00000018  Converged
Root: 2:        -0.04840972        -0.00000000         0.00000091  Converged
Root: 3:        -0.00165587        -0.00000000         0.00000293  
Root: 4:         0.01524540        -0.00000000         0.00000605  

Iteration:    8   Subspace Size:   45
Root: 1:        -0.13874848         0.00000000         0.00000017  Converged
Root: 2:        -0.04840972        -0.00000000         0.00000089  Converged
Root: 3:        -0.00165587        -0.00000000         0.00000063  Converged
Root: 4:         0.01524540        -0.00000000         0.00000128  

Iteration:    9   Subspace Size:   46
Root: 1:        -0.13874848        -0.00000000         0.00000017  Converged
Root: 2:        -0.04840972        -0.00000000         0.00000089  Converged
Root: 3:        -0.00165587        -0.00000000         0.00000062  Converged
Root: 4:         0.01524540        -0.00000000         0.00000030  Converged

Davidson converged in 9 iterations
46 sigma vectors were formed

      Davidson Diagonalization Parameters
-----------------------------------------------
Number of roots to find:                    4
Number of guess vectors:                   15
Maximum subspace size:                    300
Number of vectors to save:                  4
Collapse vectors per root:                  2
Number of CSFs:                          2016
Maximum Davidson iterations:              500
Residual convergence:                 1.0e-06
Orthogonality tolerance:              1.0e-12
Use incremental sigma vectors:             No

Davidson memory usage:  12.58 MB

Guess Vectors:
  64 &  63 :  open  :    -0.133597
  64 &  62 :  open  :    -0.101977
  64 &  61 :  open  :    -0.052817
  64 &  59 :  open  :    -0.037915
  64 &  60 :  open  :    -0.022693
  63 &  62 :  open  :    -0.013156
  64 &  57 :  open  :    -0.001283
  63 &  61 :  open  :     0.036004
  64 &  55 :  open  :     0.044891
  63 &  59 :  open  :     0.050906
  64 &  58 :  open  :     0.056486
  64 &  56 :  open  :     0.064382
  63 &  60 :  open  :     0.066128
  62 &  61 :  open  :     0.067624
  62 &  59 :  open  :     0.082525

  Root           Eigenvalue       Energy Change        Residual
-------------------------------------------------------------------
Iteration:    0   Subspace Size:   15
Root: 1:        -0.05582064        -0.05582064         0.03295018  
Root: 2:        -0.02136675        -0.02136675         0.02898214  
Root: 3:         0.00255860         0.00255860         0.02487478  
Root: 4:         0.03144478         0.03144478         0.03285492  

Iteration:    1   Subspace Size:   19
Root: 1:        -0.05885161        -0.00303097         0.00590490  
Root: 2:        -0.02387484        -0.00250810         0.00597017  
Root: 3:         0.00028293        -0.00227567         0.00770945  
Root: 4:         0.02703574        -0.00440904         0.00869647  

Iteration:    2   Subspace Size:   23
Root: 1:        -0.05893834        -0.00008673         0.00128542  
Root: 2:        -0.02397099        -0.00009615         0.00133265  
Root: 3:         0.00011567        -0.00016726         0.00197244  
Root: 4:         0.02680356        -0.00023218         0.00195958  

Iteration:    3   Subspace Size:   27
Root: 1:        -0.05894217        -0.00000383         0.00023867  
Root: 2:        -0.02397567        -0.00000468         0.00029823  
Root: 3:         0.00010560        -0.00001007         0.00042824  
Root: 4:         0.02679063        -0.00001293         0.00051767  

Iteration:    4   Subspace Size:   31
Root: 1:        -0.05894229        -0.00000012         0.00004430  
Root: 2:        -0.02397588        -0.00000021         0.00005772  
Root: 3:         0.00010518        -0.00000042         0.00009423  
Root: 4:         0.02678987        -0.00000076         0.00011229  

Iteration:    5   Subspace Size:   35
Root: 1:        -0.05894229        -0.00000000         0.00000856  
Root: 2:        -0.02397588        -0.00000001         0.00001105  
Root: 3:         0.00010516        -0.00000002         0.00001787  
Root: 4:         0.02678984        -0.00000003         0.00003563  

Iteration:    6   Subspace Size:   39
Root: 1:        -0.05894229        -0.00000000         0.00000143  
Root: 2:        -0.02397589        -0.00000000         0.00000198  
Root: 3:         0.00010516        -0.00000000         0.00000322  
Root: 4:         0.02678983        -0.00000000         0.00000843  

Iteration:    7   Subspace Size:   43
Root: 1:        -0.05894229        -0.00000000         0.00000025  Converged
Root: 2:        -0.02397589        -0.00000000         0.00000035  Converged
Root: 3:         0.00010516        -0.00000000         0.00000060  Converged
Root: 4:         0.02678983        -0.00000000         0.00000198  

Iteration:    8   Subspace Size:   44
Root: 1:        -0.05894229        -0.00000000         0.00000023  Converged
Root: 2:        -0.02397589        -0.00000000         0.00000033  Converged
Root: 3:         0.00010516        -0.00000000         0.00000058  Converged
Root: 4:         0.02678983        -0.00000000         0.00000037  Converged

Davidson converged in 8 iterations
44 sigma vectors were formed

  Root   Mult.   Total Energy (a.u.)   Ex. Energy (a.u.)     Ex. Energy (eV)     Ex. Energy (nm)        Osc. (a.u.)  
-------------------------------------------------------------------------------------------------------------------
     1  singlet       -779.63393335
     2  triplet       -779.55412716          0.07980619          2.17163648        570.92529975          0.00000000
     3  singlet       -779.54359460          0.09033875          2.45824214        504.36130209          0.10419194
     4  triplet       -779.51916076          0.11477259          3.12312064        396.98825368          0.00000000
     5  singlet       -779.49684074          0.13709261          3.73047909        332.35468600          0.70907056
     6  triplet       -779.49507971          0.13885364          3.77839921        328.13954716          0.00000000
     7  singlet       -779.47993947          0.15399388          4.19038601        295.87780340          0.14078305
     8  triplet       -779.46839504          0.16553831          4.50452589        275.24366311          0.00000000

Singlet  1: Largest CI coefficients:
  64  &  64 : closed :   0.979247

Triplet  2: Largest CI coefficients:
  63  &  64 :  open  :  -0.665937
  64  &  63 :  open  :   0.665937
  62  &  64 :  open  :  -0.196644
  64  &  62 :  open  :   0.196644

Singlet  3: Largest CI coefficients:
  63  &  64 :  open  :  -0.579774
  64  &  63 :  open  :  -0.579774
  62  &  64 :  open  :  -0.375008
  64  &  62 :  open  :  -0.375008

Triplet  4: Largest CI coefficients:
  62  &  64 :  open  :  -0.609565
  64  &  62 :  open  :   0.609565
  61  &  64 :  open  :  -0.205160
  64  &  61 :  open  :   0.205160
  59  &  64 :  open  :  -0.192496
  64  &  59 :  open  :   0.192496
  63  &  64 :  open  :   0.161383
  64  &  63 :  open  :  -0.161383

Singlet  5: Largest CI coefficients:
  62  &  64 :  open  :   0.508504
  64  &  62 :  open  :   0.508504
  63  &  64 :  open  :  -0.342978
  64  &  63 :  open  :  -0.342978
  63  &  63 : closed :   0.268760
  59  &  64 :  open  :   0.249270
  64  &  59 :  open  :   0.249270

Triplet  6: Largest CI coefficients:
  61  &  64 :  open  :  -0.635506
  64  &  61 :  open  :   0.635506
  62  &  64 :  open  :   0.190628
  64  &  62 :  open  :  -0.190628
  60  &  64 :  open  :  -0.119297
  64  &  60 :  open  :   0.119297
  63  &  64 :  open  :  -0.115742
  64  &  63 :  open  :   0.115742
  55  &  64 :  open  :   0.115664
  64  &  55 :  open  :  -0.115664

Singlet  7: Largest CI coefficients:
  61  &  64 :  open  :   0.679850
  64  &  61 :  open  :   0.679850

Triplet  8: Largest CI coefficients:
  60  &  64 :  open  :   0.676867
  64  &  60 :  open  :  -0.676867
  61  &  64 :  open  :  -0.138675
  64  &  61 :  open  :   0.138675

Singlet state dipole moments:

  Root       Dx         Dy         Dz         |D|  (Debye)
------------------------------------------------------------
     1   -12.0873     2.1021     0.7150    12.2895
     2   -10.2665     1.8157    -0.7839    10.4553
     3   -12.2622     1.5578     0.5931    12.3750
     4     2.1519     0.1682    -0.4322     2.2013

Triplet state dipole moments:

  Root       Dx         Dy         Dz         |D|  (Debye)
------------------------------------------------------------
     1   -12.1353     1.6664     0.1895    12.2507
     2   -11.9174     2.1631    -0.9960    12.1530
     3     2.7476     0.0199    -0.5449     2.8011
     4     7.6018    -0.8773     0.6257     7.6778

Transition dipole moments between singlet states:

    Transition       Tx         Ty         Tz         |T| (a.u.)
------------------------------------------------------------------
     1 ->    2     1.2921    -0.2449    -0.0201     1.3153
     1 ->    3     2.7307    -0.5293    -0.1468     2.7854
     1 ->    4    -1.0909     0.2586    -0.3382     1.1710
     2 ->    3    -0.9002    -0.2282     0.9820     1.3516
     2 ->    4    -0.4349     0.0577     0.1167     0.4540
     3 ->    4    -1.3118     0.1806    -0.0267     1.3245

Transition dipole moments between triplet states:

    Transition       Tx         Ty         Tz         |T| (a.u.)
------------------------------------------------------------------
     1 ->    2     1.3919     0.0637    -0.7193     1.5681
     1 ->    3    -0.4393    -0.1269     0.4832     0.6653
     1 ->    4    -0.1301    -0.0234     0.0854     0.1574
     2 ->    3     0.8637    -0.0284    -0.2914     0.9120
     2 ->    4    -0.0881    -0.0125     0.0804     0.1199
     3 ->    4     0.1716    -0.0101    -0.2873     0.3348

Magnetic transition dipole moments and rotational strengths:

 Transition      Lx         Ly         Lz       R(len)     R(vel) (a.u.)
------------------------------------------------------------------------
 1 ->    2     0.0304    -0.0115    -0.3674    -0.0495     0.0663
 1 ->    3     0.2896    -0.6845     0.0020    -1.1528    73.2068
 1 ->    4     0.0460     0.0472     0.0607     0.0585     0.5483

Electric transition quadrupole moments (Cartesian):

 Transition      Qxy        Qxz        Qyz        Qxx        Qyy        Qzz       norm (a.u.)
----------------------------------------------------------------------------------------------
 1 ->    2     0.8946    -0.0668     0.0259    -4.2643    -0.1292     0.1620     4.3626
 1 ->    3     0.5537    -0.2751     0.1595    -3.7044    -0.1707     0.2105     3.7687
 1 ->    4     3.2480     0.5087    -0.1871   -19.3541    -0.7623     0.5444    19.6546


| Total processing time: 53.80 sec 

| Job finished: Mon Dec 30 10:05:29 2024
