# Supplementary material for: Photovermellogens: Minimalistic Pyridinium-Based Acylhydrazones with Photoswitchable Basicity for Operation in Aqueous Media
Source: J Org Chem. 2026 May 4;91(19):6559–65. doi: 10.1021/acs.joc.5c02962 (PMC13185115; doi:10.1021/acs.joc.5c02962)
Supplement: Supplementary file 3 [file jo5c02962_si_003.zip › scans/pah/gfn2/0029.out]

| Startfile from command line: tc.inp


|       ***********************************************************
|       *                    TeraChem v1.9-2023.05-dev            *
|       *  Git Version: a4ee3fa724c44e9172ae1b788db2b2bf144bca1c  *
|       *                   Development Version                   *
|       *           Chemistry at the Speed of Graphics!           *
|       ***********************************************************
|       * This program may only be used in connection with        *
|       * a valid license from PetaChem, LLC. Use of this program *
|       * or results thereof indicates acceptance of all terms    *
|       * and conditions stated in the license and that a valid   *
|       * license agreement between the user and PetaChem, LLC    *
|       * exists. PetaChem, LLC does not warrant the correctness  *
|       * of results or their suitability for any purpose.        *
|       * Please email bugs, suggestions, and comments to         *
|       *                  help@petachem.com                      *
|       *                                                         *
|       ***********************************************************


|       ***********************************************************
|       *  Compiled by pisteinbach  Wed May 10 12:27:15 CEST 2023  *
|       *  Supported architectures: sm_75 sm_80                   *
|       *  Build cuda_11.6.r11.6/compiler.31057947_0              *
|       ***********************************************************


| Job started   Mon Dec 30 10:13:01 2024
| On jtc-hpz107 (available memory: 20040 MB)

| ######################################### RUNTIME INFO ##########################################
| terachem  tc.inp 

|  NVRM version: NVIDIA UNIX x86_64 Kernel Module  520.61.05  Thu Sep 29 05:30:25 UTC 2022
|  GCC version:  gcc version 9.4.0 (Ubuntu 9.4.0-1ubuntu1~20.04.1) 

|  	linux-vdso.so.1 (0x00007ffc40dca000)
|  	libdftd4.so.3 => /mnt/group-bin/dftd4/3.5.0/lib/x86_64-linux-gnu/libdftd4.so.3 (0x00007fa7ee1b6000)
|  	libmpi.so.12 => /mnt/group-bin/terachem-3c-dev-pit/lib/libmpi.so.12 (0x00007fa7ec899000)
|  	libgpubox.so.1 => /mnt/group-bin/terachem-3c-dev-pit/lib/libgpubox.so.1 (0x00007fa7ec881000)
|  	libtensorbox.so.1 => /mnt/group-bin/terachem-3c-dev-pit/lib/libtensorbox.so.1 (0x00007fa7ec863000)
|  	libiobox.so.1 => /mnt/group-bin/terachem-3c-dev-pit/lib/libiobox.so.1 (0x00007fa7ec84d000)
|  	libintbox.so.1 => /mnt/group-bin/terachem-3c-dev-pit/lib/libintbox.so.1 (0x00007fa7ce832000)
|  	libsqmbox.so.1 => /mnt/group-bin/terachem-3c-dev-pit/lib/libsqmbox.so.1 (0x00007fa7ce4d4000)
|  	libgridbox.so.1 => /mnt/group-bin/terachem-3c-dev-pit/lib/libgridbox.so.1 (0x00007fa7ce2ef000)
|  	libdftbox.so.1 => /mnt/group-bin/terachem-3c-dev-pit/lib/libdftbox.so.1 (0x00007fa7ce211000)
|  	libcibox.so.1 => /mnt/group-bin/terachem-3c-dev-pit/lib/libcibox.so.1 (0x00007fa7cded0000)
|  	libccbox.so.1 => /mnt/group-bin/terachem-3c-dev-pit/lib/libccbox.so.1 (0x00007fa7cdbcd000)
|  	libsimbox.so.1 => /mnt/group-bin/terachem-3c-dev-pit/lib/libsimbox.so.1 (0x00007fa7cdbad000)
|  	liboptbox.so.1 => /mnt/group-bin/terachem-3c-dev-pit/lib/liboptbox.so.1 (0x00007fa7cdb75000)
|  	libnvToolsExt.so.1 => /usr/local/cuda-11.6/targets/x86_64-linux/lib/libnvToolsExt.so.1 (0x00007fa7cd96b000)
|  	libssl.so.1.1 => /mnt/group-bin/terachem-3c-dev-pit/lib/libssl.so.1.1 (0x00007fa7cd8d8000)
|  	libcrypto.so.1.1 => /mnt/group-bin/terachem-3c-dev-pit/lib/libcrypto.so.1.1 (0x00007fa7cd602000)
|  	libcuda.so.1 => /lib/x86_64-linux-gnu/libcuda.so.1 (0x00007fa7cbc7d000)
|  	libcudart.so.11.0 => /usr/local/cuda-11.6/targets/x86_64-linux/lib/libcudart.so.11.0 (0x00007fa7cb9d7000)
|  	libcublas.so.11 => /usr/local/cuda-11.6/targets/x86_64-linux/lib/libcublas.so.11 (0x00007fa7c2259000)
|  	libcufft.so.10 => /usr/local/cuda-11.6/targets/x86_64-linux/lib/libcufft.so.10 (0x00007fa7b97cc000)
|  	libcusparse.so.11 => /usr/local/cuda-11.6/targets/x86_64-linux/lib/libcusparse.so.11 (0x00007fa7aa383000)
|  	libcusolver.so.11 => /usr/local/cuda-11.6/targets/x86_64-linux/lib/libcusolver.so.11 (0x00007fa799f9a000)
|  	libstdc++.so.6 => /lib/x86_64-linux-gnu/libstdc++.so.6 (0x00007fa799db8000)
|  	libm.so.6 => /lib/x86_64-linux-gnu/libm.so.6 (0x00007fa799c67000)
|  	libiomp5.so => /mnt/group-bin/terachem-3c-dev-pit/lib/libiomp5.so (0x00007fa799821000)
|  	libcilkrts.so.5 => /mnt/group-bin/terachem-3c-dev-pit/lib/libcilkrts.so.5 (0x00007fa7995e4000)
|  	libgcc_s.so.1 => /lib/x86_64-linux-gnu/libgcc_s.so.1 (0x00007fa7995c9000)
|  	libpthread.so.0 => /lib/x86_64-linux-gnu/libpthread.so.0 (0x00007fa7995a6000)
|  	libc.so.6 => /lib/x86_64-linux-gnu/libc.so.6 (0x00007fa7993b4000)
|  	/lib64/ld-linux-x86-64.so.2 (0x00007fa7ee290000)
|  	libdl.so.2 => /lib/x86_64-linux-gnu/libdl.so.2 (0x00007fa7993ac000)
|  	libmkl_intel_ilp64.so.2 => /mnt/group-bin/terachem-3c-dev-pit/lib/libmkl_intel_ilp64.so.2 (0x00007fa7984f1000)
|  	libmkl_intel_thread.so.2 => /mnt/group-bin/terachem-3c-dev-pit/lib/libmkl_intel_thread.so.2 (0x00007fa794d58000)
|  	libmkl_core.so.2 => /mnt/group-bin/terachem-3c-dev-pit/lib/libmkl_core.so.2 (0x00007fa790976000)
|  	libifcore.so.5 => /mnt/group-bin/terachem-3c-dev-pit/lib/libifcore.so.5 (0x00007fa790838000)
|  	libimf.so => /mnt/group-bin/terachem-3c-dev-pit/lib/libimf.so (0x00007fa790453000)
|  	libsvml.so => /mnt/group-bin/terachem-3c-dev-pit/lib/libsvml.so (0x00007fa78ee45000)
|  	libirng.so => /mnt/group-bin/terachem-3c-dev-pit/lib/libirng.so (0x00007fa78eadb000)
|  	libintlc.so.5 => /mnt/group-bin/terachem-3c-dev-pit/lib/libintlc.so.5 (0x00007fa78ea68000)
|  	librt.so.1 => /lib/x86_64-linux-gnu/librt.so.1 (0x00007fa78ea5e000)
|  	libcublasLt.so.11 => /usr/local/cuda-11.6/targets/x86_64-linux/lib/libcublasLt.so.11 (0x00007fa7799f6000)
| #################################################################################################

-----------------------------------
Processed Input file:
              coordinates coord.xyz
                 spinmult 1
                   charge +1
                   method 3c-pbeh
                    basis def2-msvp
                      pcm cosmo
                  epsilon 78.39
                      fon yes
               fon_method constant
                   closed 0
                    hhtda yes
            hhtdasinglets 4
            hhtdatriplets 4
             cisnumstates 8
             cisguessvecs 15
                   cismax 300
               cismaxiter 500
               cisconvtol 1.0e-6
                  cphftol 1.0e-6
                 cphfiter 1000
           max_l_in_basis 2
           sphericalbasis yes
                    guess sad
                   purify no
                  dftgrid 3
                     xtol 1e-6
                 convthre 5e-5
                  threall 1e-14
                precision mixed
                     gpus 1
            min_tolerance 1e-4
          min_tolerance_e 1e-5
                      run energy
-----------------------------------
Jobname: coord
Scratch directory: ./scr.coord
Scratch data will be generated
| Random number seed: 435710197

XYZ coordinates coord.xyz
Molden File Output: ./scr.coord/coord.molden
Using basis set: def2-msvp
dmrgstart not found
Spin multiplicity: 1
DIIS will use up to 10 vectors.
Condition number limit for the DIIS overlap matrix is            0
WF convergence threshold: 5.00e-05
Using DIIS algorithm to converge WF
Maximum number of SCF iterations: 100
Incremental fock with rebuild every 8 iterations
Will switch to conventional Fock if diffuse functions are detected
X-matrix tolerance: 1.00e-06
PRECISION: MIXED
Single/Double precision threshold: 1.00e-05
TeraChem will select linear algebra engine
Using fractional orbital occupations
0 occupied orbitals will have integer occupation
0 occupied orbitals will have fractional occupation
kT is set to  0.250 a.u.
Density matrix purification turned off
DFT Functional requested: 3c-pbeh
Method: PBEh-3c composite method 
  PBEh exchange functional:              0.58 
  Hartree-Fock exact exchange:          0.42 
  PBEh correlation functional:           1.0  
Wavefunction: RESTRICTED

 DFT-D code reimplemented following the
 code by S.Grimme, University Bonn 
 based on DFTD3 V3.2 Rev 0         
 
Please cite DFT-D3 work done with this code as:
S. Grimme, J. Antony, S. Ehrlich and H. Krieg,
J. Chem. Phys. 132 (2010), 154104
If used with BJ-damping cite also
S. Grimme, S. Ehrlich and L. Goerigk,
J. Comput. Chem. 32 (2011), 1456-1465
For DFT-D2 the reference is
S. Grimme, J. Comput. Chem., 27 (2006), 1787-1799
BSSE Correction calculated using:
 ___________________________________________
                                            
|              **  g C P  **                |
|  a geometrical counterpoise correction    |
|             H.Kruse S.Grimme              |
|        Version 2.31                       |
|                                           |
 ___________________________________________ 

Please cite work done with this code as:
H. Kruse, S. Grimme J. Chem. Phys, 2012,136,154101
DOI: 10.1063/1.3700154 

DFT grid type: 3
Using a single DFT grid.
Ignoring all functions in basis set file with angular momentum > 2 
Initial guess generated from superposition of atomic densities generated with HF,
using spherically symmetric atomic densities and averaged alpha and beta spin densities.

********************************************
***** SINGLE POINT ENERGY CALCULATIONS *****
********************************************
COSMO model for polarizable continuum model enabled
*************WARNING***************
Unrecognized or unnecessary keywords:
These are being ignored.
   min_tolerance 1e-4
   min_tolerance_e 1e-5
***********************************
Starting TensorBox...
| TeraChem will select linear algebra engine
| Using cuSolver for matrix diagonalization

| using 1 out of 1 CUDA devices
|   Device 0: NVIDIA GeForce RTX 3070,  7982MB, CC 8.6 -- CPU THREAD 0
| -------------------------------------------------------------------
| CPU Memory Available: 3976.88 MegaWords 
| GPU Memory Available: 741.79 MegaWords 
| Maximum recommended basis set size: 10200 basis functions
|  (limited by GPU memory)
| -------------------------------------------------------------------
| Initialize GPUBox with 128 MW of memory


Basis set:       def2-msvp
Total atoms:     32
Total charge:    1
Total electrons: 126 (63-alpha, 63-beta)
Number electrons modeled by ECPs: 0
Total orbitals: 316 (Cartesian), 298 (spherical) 
Total AO shells: 154 (100 S-shells; 36 P-shells; 18 D-shells; 0 F-shells; 0 G-shells)
Spin multiplicity: 1
Nuclear repulsion energy (QM atoms): 1165.370111825100 a.u.

Using neutral atomic charges and default spins and spin directions.
Number of unique atoms is: 4 
Atom #1 is unique. Calculating atomic density. 
XCEnergy: 0.000000 NNRepEnergy: 0.000000 
Rest of SCF Energy: -51.788831
XCEnergy: 0.000000 NNRepEnergy: 0.000000 
Rest of SCF Energy: -51.788831
Iteration: 0
XCEnergy: 0.000000 NNRepEnergy: 0.000000 
Rest of SCF Energy: -54.335150
XCEnergy: 0.000000 NNRepEnergy: 0.000000 
Rest of SCF Energy: -54.335150
Iteration: 1
XCEnergy: 0.000000 NNRepEnergy: 0.000000 
Rest of SCF Energy: -54.383016
XCEnergy: 0.000000 NNRepEnergy: 0.000000 
Rest of SCF Energy: -54.383016
Iteration: 2
XCEnergy: 0.000000 NNRepEnergy: 0.000000 
Rest of SCF Energy: -54.383724
XCEnergy: 0.000000 NNRepEnergy: 0.000000 
Rest of SCF Energy: -54.383724
Iteration: 3
XCEnergy: 0.000000 NNRepEnergy: 0.000000 
Rest of SCF Energy: -54.383757
XCEnergy: 0.000000 NNRepEnergy: 0.000000 
Rest of SCF Energy: -54.383757
Iteration: 4
XCEnergy: 0.000000 NNRepEnergy: 0.000000 
Rest of SCF Energy: -54.383758
XCEnergy: 0.000000 NNRepEnergy: 0.000000 
Rest of SCF Energy: -54.383758
Iteration: 5
XCEnergy: 0.000000 NNRepEnergy: 0.000000 
Rest of SCF Energy: -54.383758
XCEnergy: 0.000000 NNRepEnergy: 0.000000 
SCF Energy: -54.383758
Atom #2 is unique. Calculating atomic density. 
XCEnergy: 0.000000 NNRepEnergy: 0.000000 
Rest of SCF Energy: -35.859370
XCEnergy: 0.000000 NNRepEnergy: 0.000000 
Rest of SCF Energy: -35.859370
Iteration: 0
XCEnergy: 0.000000 NNRepEnergy: 0.000000 
Rest of SCF Energy: -37.672403
XCEnergy: 0.000000 NNRepEnergy: 0.000000 
Rest of SCF Energy: -37.672403
Iteration: 1
XCEnergy: 0.000000 NNRepEnergy: 0.000000 
Rest of SCF Energy: -37.680531
XCEnergy: 0.000000 NNRepEnergy: 0.000000 
Rest of SCF Energy: -37.680531
Iteration: 2
XCEnergy: 0.000000 NNRepEnergy: 0.000000 
Rest of SCF Energy: -37.680842
XCEnergy: 0.000000 NNRepEnergy: 0.000000 
Rest of SCF Energy: -37.680842
Iteration: 3
XCEnergy: 0.000000 NNRepEnergy: 0.000000 
Rest of SCF Energy: -37.680865
XCEnergy: 0.000000 NNRepEnergy: 0.000000 
Rest of SCF Energy: -37.680865
Iteration: 4
XCEnergy: 0.000000 NNRepEnergy: 0.000000 
Rest of SCF Energy: -37.680866
XCEnergy: 0.000000 NNRepEnergy: 0.000000 
Rest of SCF Energy: -37.680866
Iteration: 5
XCEnergy: 0.000000 NNRepEnergy: 0.000000 
Rest of SCF Energy: -37.680866
XCEnergy: 0.000000 NNRepEnergy: 0.000000 
SCF Energy: -37.680866
Atom #7 is unique. Calculating atomic density. 
XCEnergy: 0.000000 NNRepEnergy: 0.000000 
Rest of SCF Energy: -0.497727
XCEnergy: 0.000000 NNRepEnergy: 0.000000 
Rest of SCF Energy: -0.497727
Iteration: 0
XCEnergy: 0.000000 NNRepEnergy: 0.000000 
Rest of SCF Energy: -0.497727
XCEnergy: 0.000000 NNRepEnergy: 0.000000 
Rest of SCF Energy: -0.497727
Iteration: 1
XCEnergy: 0.000000 NNRepEnergy: 0.000000 
Rest of SCF Energy: -0.497727
XCEnergy: 0.000000 NNRepEnergy: 0.000000 
SCF Energy: -0.497727
Atom #21 is unique. Calculating atomic density. 
XCEnergy: 0.000000 NNRepEnergy: 0.000000 
Rest of SCF Energy: -71.187919
XCEnergy: 0.000000 NNRepEnergy: 0.000000 
Rest of SCF Energy: -71.187919
Iteration: 0
XCEnergy: 0.000000 NNRepEnergy: 0.000000 
Rest of SCF Energy: -74.545712
XCEnergy: 0.000000 NNRepEnergy: 0.000000 
Rest of SCF Energy: -74.545712
Iteration: 1
XCEnergy: 0.000000 NNRepEnergy: 0.000000 
Rest of SCF Energy: -74.776315
XCEnergy: 0.000000 NNRepEnergy: 0.000000 
Rest of SCF Energy: -74.776315
Iteration: 2
XCEnergy: 0.000000 NNRepEnergy: 0.000000 
Rest of SCF Energy: -74.781311
XCEnergy: 0.000000 NNRepEnergy: 0.000000 
Rest of SCF Energy: -74.781311
Iteration: 3
XCEnergy: 0.000000 NNRepEnergy: 0.000000 
Rest of SCF Energy: -74.781357
XCEnergy: 0.000000 NNRepEnergy: 0.000000 
Rest of SCF Energy: -74.781357
Iteration: 4
XCEnergy: 0.000000 NNRepEnergy: 0.000000 
Rest of SCF Energy: -74.781359
XCEnergy: 0.000000 NNRepEnergy: 0.000000 
Rest of SCF Energy: -74.781359
Iteration: 5
XCEnergy: 0.000000 NNRepEnergy: 0.000000 
Rest of SCF Energy: -74.781359
XCEnergy: 0.000000 NNRepEnergy: 0.000000 
SCF Energy: -74.781359
DFTD Energy:    -0.0212223 hartree
gCP Energy:     0.0598226 hartree
Setting up the DFT grid...
| time to set the grid = 0.08 s
DFT grid points: 367219 (11475 points/atom)
=COSMO= Number of H atoms in QM atoms:14
=COSMO= Number of Heavy atoms in QM atoms:18
=COSMO= size of A matrix:25119872 bytes
=COSMO= ++++++++++++++++++++++++++++++ COSMO parameters ++++++++++++++++++++++++++++++
=COSMO= I. Cavity Information:
=COSMO= SAS(Solvent accesible surface) initialization finished
=COSMO= Time for initializing Molecular Surface:0.05243700 (sec)
=COSMO= Time for initializing cosmo calculation:0.03018800 (sec)
=COSMO= Cavity effective radius(Angstrom) (r_solv+r_vdw-dsc) was written into ./scr.coord/ratom.txt
=COSMO= Solvent Dielectric Constant:78.390000
=COSMO= Cosmo Solvent radius:0.000000
=COSMO= Cosmo charge scaling method:0
=COSMO= Cavity built with Lebedev Grid
=COSMO= Grid points/QM Hydrogen: 110
=COSMO= Grid points/QM Heavy atom: 110
=COSMO= Herbert Switching-Gaussian method turned on
=COSMO= After removing points inside of SAS:
=COSMO= Total number of segments on molecular surface:1772
=COSMO= Number of segments belonging to QM atoms:1772
=COSMO= Total surface area of cavity: 290.5180(Angstrom^2)
=COSMO= Total volume of cavity: 176.4309 (Angstrom^3)
=COSMO= II. COSMO integral options:
=COSMO= Building COSMO c vector with original algorithm
=COSMO= COSMO one-electron integral threshold: 1e-12 
=COSMO= III. Linear solver options:
=COSMO= Initialize COSMO for A matrix in full storage form
=COSMO= CG precondtioner:Jacobi
=COSMO= Tight CG convergence threshold:1e-06
=COSMO= CG dynamic threshold: on
=COSMO= Adjust CG convergence threshold dynamically
=COSMO= IV. PCM field read/write options:
=COSMO= PCM field is not written to files
=COSMO= No PCM field file is read in
=COSMO= ++++++++++++++++++++++++++++++++++++++++++++++++++++++++++++++++++++++++++++++++

                      *** Start SCF Iterations ***

 Iter     DIIS Error       Energy change      Electrons        XC Energy           Energy              E_PCM      Time(s)
-------------------------------------------------------------------------------------------------------------------------
Initial temperature is 0.250000
| Skip purify step
|    1     1.8712435139    -785.2706054792   127.0000078984   -63.8839667825    -785.2706054792     -0.0002020513    1.37  
|    2     0.0620196637     +13.1269743396   126.0000033476   -63.9985039879    -772.1436311396     -0.1463714742    1.99  
|    3     0.0895254064      +0.1252980344   125.9999987995   -63.7488278930    -772.0183331051     -0.0784350082    1.96  
|    4     0.0141475793      -0.2522503438   126.0000024027   -63.8577667191    -772.2705834489     -0.1086387971    1.94  
|    5     0.0079536566      -0.0069955111   126.0000021783   -63.8857028930    -772.2775789600     -0.0962908956    1.90  
|    6     0.0023190325      -0.0023824125   126.0000019796   -63.8848645808    -772.2799613726     -0.0990721415    1.88  
|    7     0.0005571657      -0.0001678925   126.0000021194   -63.8766306353    -772.2801292650     -0.0979948067    1.84  
|    8     0.0003484497      -0.0000296476   126.0000020935   -63.8766527335    -772.2801589126     -0.0979599230    1.83  
|    9     0.0001049725      -0.0000076217   126.0000021097   -63.8775541457    -772.2801665344     -0.0978311400    1.99  
|   10     0.0000875139      -0.0000012678   126.0000021038   -63.8775080859    -772.2801678022     -0.0977756902    1.81  
|   11     0.0000178283      -0.0000003407   126.0000021061   -63.8774576870    -772.2801681428     -0.0977418202    1.79  
-------------------------------------------------------------------------------------------------------------------------
FINAL ENERGY: -772.2801681428 a.u.
Fractional Occupation Entropy: 0.0000000000
Mermin Free Energy:            -772.2801681428
DISPERSION CONTRIBUTION TO ENERGY: -0.0212222870 a.u.
GCP BSSE CORRECTION: 0.0598226386 a.u.
C-PCM contribution to final energy:-0.0977418202 a.u. ( already included in final energy )
HOMO-LUMO GAP: 3.249 eV
CENTER OF MASS: {-0.067009, -0.147169, 0.007093} ANGS
DIPOLE MOMENT: {-14.608948, 4.337274, 0.153967} (|D| = 15.239981) DEBYE
Writing out molden info

Running Mulliken population analysis...


  Restricted hh-TDA Parameters
--------------------------------------------
Number of occupied orbitals:            64
Number of virtual orbitals:            234
Number of molecular orbitals:          298
Number of basis functions:             316
Multiplicity of target state:      singlet

 Generating 2nd functional diffs
Reference energy:             -779.5083814005
Number of electrons:           128.0000021395
XC energy:                     -65.1920852510

      Davidson Diagonalization Parameters
-----------------------------------------------
Number of roots to find:                    4
Number of guess vectors:                   15
Maximum subspace size:                    300
Number of vectors to save:                  4
Collapse vectors per root:                  2
Number of CSFs:                          2080
Maximum Davidson iterations:              500
Residual convergence:                 1.0e-06
Orthogonality tolerance:              1.0e-12
Use incremental sigma vectors:             No

Davidson memory usage:  12.89 MB

Guess Vectors:
  64 &  64 : closed :    -0.221106
  64 &  63 :  open  :    -0.118572
  64 &  62 :  open  :    -0.097537
  64 &  61 :  open  :    -0.051565
  64 &  58 :  open  :    -0.045700
  64 &  60 :  open  :    -0.026822
  63 &  63 : closed :    -0.016038
  63 &  62 :  open  :     0.004997
  64 &  57 :  open  :     0.011802
  62 &  62 : closed :     0.026032
  64 &  55 :  open  :     0.050585
  63 &  61 :  open  :     0.050969
  63 &  58 :  open  :     0.056834
  64 &  59 :  open  :     0.061531
  64 &  56 :  open  :     0.066930

  Root           Eigenvalue       Energy Change        Residual
-------------------------------------------------------------------
Iteration:    0   Subspace Size:   15
Root: 1:        -0.13451785        -0.13451785         0.04229156  
Root: 2:        -0.03472057        -0.03472057         0.04865847  
Root: 3:         0.01135463         0.01135463         0.03815137  
Root: 4:         0.02871567         0.02871567         0.05353472  

Iteration:    1   Subspace Size:   19
Root: 1:        -0.13753595        -0.00301810         0.00531816  
Root: 2:        -0.04058056        -0.00585998         0.01074008  
Root: 3:         0.00714958        -0.00420505         0.01239589  
Root: 4:         0.02068018        -0.00803549         0.01528252  

Iteration:    2   Subspace Size:   23
Root: 1:        -0.13758765        -0.00005170         0.00099351  
Root: 2:        -0.04088684        -0.00030628         0.00279462  
Root: 3:         0.00671838        -0.00043119         0.00330123  
Root: 4:         0.02000179        -0.00067839         0.00536894  

Iteration:    3   Subspace Size:   27
Root: 1:        -0.13758921        -0.00000156         0.00021103  
Root: 2:        -0.04090541        -0.00001857         0.00058071  
Root: 3:         0.00668766        -0.00003073         0.00092838  
Root: 4:         0.01992282        -0.00007898         0.00148227  

Iteration:    4   Subspace Size:   31
Root: 1:        -0.13758928        -0.00000006         0.00004765  
Root: 2:        -0.04090604        -0.00000063         0.00011335  
Root: 3:         0.00668549        -0.00000216         0.00021747  
Root: 4:         0.01991729        -0.00000553         0.00040399  

Iteration:    5   Subspace Size:   35
Root: 1:        -0.13758928        -0.00000000         0.00000787  
Root: 2:        -0.04090607        -0.00000002         0.00002415  
Root: 3:         0.00668540        -0.00000010         0.00004853  
Root: 4:         0.01991686        -0.00000043         0.00012633  

Iteration:    6   Subspace Size:   39
Root: 1:        -0.13758928        -0.00000000         0.00000115  
Root: 2:        -0.04090607        -0.00000000         0.00000451  
Root: 3:         0.00668539        -0.00000000         0.00000967  
Root: 4:         0.01991682        -0.00000004         0.00003148  

Iteration:    7   Subspace Size:   43
Root: 1:        -0.13758928        -0.00000000         0.00000017  Converged
Root: 2:        -0.04090607        -0.00000000         0.00000086  Converged
Root: 3:         0.00668539        -0.00000000         0.00000211  
Root: 4:         0.01991682        -0.00000000         0.00000759  

Iteration:    8   Subspace Size:   45
Root: 1:        -0.13758928        -0.00000000         0.00000016  Converged
Root: 2:        -0.04090607        -0.00000000         0.00000071  Converged
Root: 3:         0.00668539        -0.00000000         0.00000043  Converged
Root: 4:         0.01991682        -0.00000000         0.00000176  

Iteration:    9   Subspace Size:   46
Root: 1:        -0.13758928        -0.00000000         0.00000015  Converged
Root: 2:        -0.04090607        -0.00000000         0.00000070  Converged
Root: 3:         0.00668539        -0.00000000         0.00000043  Converged
Root: 4:         0.01991682        -0.00000000         0.00000040  Converged

Davidson converged in 9 iterations
46 sigma vectors were formed

      Davidson Diagonalization Parameters
-----------------------------------------------
Number of roots to find:                    4
Number of guess vectors:                   15
Maximum subspace size:                    300
Number of vectors to save:                  4
Collapse vectors per root:                  2
Number of CSFs:                          2016
Maximum Davidson iterations:              500
Residual convergence:                 1.0e-06
Orthogonality tolerance:              1.0e-12
Use incremental sigma vectors:             No

Davidson memory usage:  12.58 MB

Guess Vectors:
  64 &  63 :  open  :    -0.118572
  64 &  62 :  open  :    -0.097537
  64 &  61 :  open  :    -0.051565
  64 &  58 :  open  :    -0.045700
  64 &  60 :  open  :    -0.026822
  63 &  62 :  open  :     0.004997
  64 &  57 :  open  :     0.011802
  64 &  55 :  open  :     0.050585
  63 &  61 :  open  :     0.050969
  63 &  58 :  open  :     0.056834
  64 &  59 :  open  :     0.061531
  64 &  56 :  open  :     0.066930
  62 &  61 :  open  :     0.072004
  63 &  60 :  open  :     0.075712
  62 &  58 :  open  :     0.077869

  Root           Eigenvalue       Energy Change        Residual
-------------------------------------------------------------------
Iteration:    0   Subspace Size:   15
Root: 1:        -0.04250260        -0.04250260         0.03708968  
Root: 2:        -0.01689244        -0.01689244         0.02399163  
Root: 3:         0.00242652         0.00242652         0.02422215  
Root: 4:         0.03074969         0.03074969         0.03305436  

Iteration:    1   Subspace Size:   19
Root: 1:        -0.04625834        -0.00375574         0.00635161  
Root: 2:        -0.01853443        -0.00164199         0.00468831  
Root: 3:         0.00032784        -0.00209868         0.00739224  
Root: 4:         0.02618084        -0.00456885         0.00812806  

Iteration:    2   Subspace Size:   23
Root: 1:        -0.04635532        -0.00009698         0.00140242  
Root: 2:        -0.01859085        -0.00005642         0.00107643  
Root: 3:         0.00016185        -0.00016599         0.00169525  
Root: 4:         0.02596740        -0.00021344         0.00162039  

Iteration:    3   Subspace Size:   27
Root: 1:        -0.04635977        -0.00000445         0.00028732  
Root: 2:        -0.01859376        -0.00000290         0.00023284  
Root: 3:         0.00015436        -0.00000749         0.00032369  
Root: 4:         0.02595859        -0.00000881         0.00032978  

Iteration:    4   Subspace Size:   31
Root: 1:        -0.04635994        -0.00000018         0.00005071  
Root: 2:        -0.01859388        -0.00000012         0.00004146  
Root: 3:         0.00015413        -0.00000023         0.00006299  
Root: 4:         0.02595829        -0.00000031         0.00005837  

Iteration:    5   Subspace Size:   35
Root: 1:        -0.04635995        -0.00000001         0.00000969  
Root: 2:        -0.01859388        -0.00000000         0.00000834  
Root: 3:         0.00015412        -0.00000001         0.00001103  
Root: 4:         0.02595828        -0.00000001         0.00001705  

Iteration:    6   Subspace Size:   39
Root: 1:        -0.04635995        -0.00000000         0.00000171  
Root: 2:        -0.01859388        -0.00000000         0.00000161  
Root: 3:         0.00015412        -0.00000000         0.00000211  
Root: 4:         0.02595828        -0.00000000         0.00000394  

Iteration:    7   Subspace Size:   43
Root: 1:        -0.04635995        -0.00000000         0.00000029  Converged
Root: 2:        -0.01859388        -0.00000000         0.00000027  Converged
Root: 3:         0.00015412        -0.00000000         0.00000038  Converged
Root: 4:         0.02595828        -0.00000000         0.00000079  Converged

Davidson converged in 7 iterations
43 sigma vectors were formed

  Root   Mult.   Total Energy (a.u.)   Ex. Energy (a.u.)     Ex. Energy (eV)     Ex. Energy (nm)        Osc. (a.u.)  
-------------------------------------------------------------------------------------------------------------------
     1  singlet       -779.64597068
     2  triplet       -779.55474135          0.09122933          2.48247595        499.43775108          0.00000000
     3  singlet       -779.54928747          0.09668321          2.63088362        471.26455737          0.03424671
     4  triplet       -779.52697528          0.11899540          3.23802897        382.90028229          0.00000000
     5  triplet       -779.50822728          0.13774340          3.74818809        330.78441582          0.00000000
     6  singlet       -779.50169601          0.14427467          3.92591295        315.80990759          1.27599483
     7  singlet       -779.48846458          0.15750610          4.28595840        289.28003788          0.00402383
     8  triplet       -779.48242312          0.16354756          4.45035474        278.59401778          0.00000000

Singlet  1: Largest CI coefficients:
  64  &  64 : closed :  -0.982551

Triplet  2: Largest CI coefficients:
  63  &  64 :  open  :   0.627585
  64  &  63 :  open  :  -0.627585
  62  &  64 :  open  :   0.294904
  64  &  62 :  open  :  -0.294904

Singlet  3: Largest CI coefficients:
  63  &  64 :  open  :   0.563982
  64  &  63 :  open  :   0.563982
  62  &  64 :  open  :   0.397723
  64  &  62 :  open  :   0.397723

Triplet  4: Largest CI coefficients:
  62  &  64 :  open  :   0.586650
  64  &  62 :  open  :  -0.586650
  63  &  64 :  open  :  -0.263168
  64  &  63 :  open  :   0.263168
  61  &  64 :  open  :  -0.190336
  64  &  61 :  open  :   0.190336
  57  &  64 :  open  :  -0.168092
  64  &  57 :  open  :   0.168092

Triplet  5: Largest CI coefficients:
  61  &  64 :  open  :  -0.619752
  64  &  61 :  open  :   0.619752
  60  &  64 :  open  :   0.194890
  64  &  60 :  open  :  -0.194890
  62  &  64 :  open  :  -0.186714
  64  &  62 :  open  :   0.186714
  63  &  64 :  open  :   0.123907
  64  &  63 :  open  :  -0.123907
  55  &  64 :  open  :   0.120094
  64  &  55 :  open  :  -0.120094

Singlet  6: Largest CI coefficients:
  62  &  64 :  open  :  -0.517490
  64  &  62 :  open  :  -0.517490
  63  &  64 :  open  :   0.362805
  64  &  63 :  open  :   0.362805
  61  &  64 :  open  :  -0.210277
  64  &  61 :  open  :  -0.210277
  63  &  63 : closed :   0.150139
  58  &  64 :  open  :  -0.119902
  64  &  58 :  open  :  -0.119902

Singlet  7: Largest CI coefficients:
  61  &  64 :  open  :  -0.649420
  64  &  61 :  open  :  -0.649420
  62  &  64 :  open  :   0.148397
  64  &  62 :  open  :   0.148397
  63  &  64 :  open  :  -0.132010
  64  &  63 :  open  :  -0.132010
  64  &  64 : closed :   0.103682

Triplet  8: Largest CI coefficients:
  60  &  64 :  open  :  -0.658676
  64  &  60 :  open  :   0.658676
  61  &  64 :  open  :  -0.220002
  64  &  61 :  open  :   0.220002

Singlet state dipole moments:

  Root       Dx         Dy         Dz         |D|  (Debye)
------------------------------------------------------------
     1   -11.4914     2.6425     0.7379    11.8143
     2    -9.7687     2.1327    -0.6434    10.0195
     3   -10.6222     2.2067     1.1508    10.9098
     4    -0.9965     0.9521    -0.3617     1.4249

Triplet state dipole moments:

  Root       Dx         Dy         Dz         |D|  (Debye)
------------------------------------------------------------
     1   -10.6297     2.1730    -0.3243    10.8543
     2   -14.9947     2.9220     0.9239    15.3047
     3     3.0797     0.3920    -0.7565     3.1954
     4     7.9046    -0.4554     0.3859     7.9271

Transition dipole moments between singlet states:

    Transition       Tx         Ty         Tz         |T| (a.u.)
------------------------------------------------------------------
     1 ->    2    -0.7226     0.0959    -0.0045     0.7289
     1 ->    3    -3.5713     0.7158    -0.0101     3.6423
     1 ->    4    -0.0193     0.0210    -0.1937     0.1958
     2 ->    3    -0.6097    -0.0238     0.4298     0.7463
     2 ->    4     0.2967    -0.0402    -0.1299     0.3263
     3 ->    4     3.0927    -0.4408    -0.2144     3.1313

Transition dipole moments between triplet states:

    Transition       Tx         Ty         Tz         |T| (a.u.)
------------------------------------------------------------------
     1 ->    2     1.0760    -0.0840    -0.3757     1.1428
     1 ->    3    -0.3486    -0.0263     0.2652     0.4388
     1 ->    4    -0.2559     0.0018     0.1226     0.2838
     2 ->    3     0.4712    -0.0161    -0.4011     0.6190
     2 ->    4     0.2923    -0.0543     0.1188     0.3202
     3 ->    4     0.1318    -0.0497    -0.2667     0.3017

Magnetic transition dipole moments and rotational strengths:

 Transition      Lx         Ly         Lz       R(len)     R(vel) (a.u.)
------------------------------------------------------------------------
 1 ->    2    -0.0234    -0.0317     0.3272    -0.0124     0.0129
 1 ->    3    -0.0785     0.6713     0.1757    -0.7592   -13.1607
 1 ->    4     0.0617    -0.0087    -0.0822    -0.0145    -0.0398

Electric transition quadrupole moments (Cartesian):

 Transition      Qxy        Qxz        Qyz        Qxx        Qyy        Qzz       norm (a.u.)
----------------------------------------------------------------------------------------------
 1 ->    2    -0.6544     0.0346    -0.1086     2.8258     0.3155    -0.1242     2.9225
 1 ->    3     0.1551     0.0932    -0.2418    -1.6308     0.0242    -0.0111     1.6588
 1 ->    4     3.9339     1.6073    -0.2699   -20.7119    -0.9788     0.4527    21.1725


| Total processing time: 53.36 sec 

| Job finished: Mon Dec 30 10:13:57 2024
