# Supplementary material for: Photovermellogens: Minimalistic Pyridinium-Based Acylhydrazones with Photoswitchable Basicity for Operation in Aqueous Media
Source: J Org Chem. 2026 May 4;91(19):6559–65. doi: 10.1021/acs.joc.5c02962 (PMC13185115; doi:10.1021/acs.joc.5c02962)
Supplement: Supplementary file 3 [file jo5c02962_si_003.zip › scans/pah/gfn2/0015.out]

| Startfile from command line: tc.inp


|       ***********************************************************
|       *                    TeraChem v1.9-2023.05-dev            *
|       *  Git Version: a4ee3fa724c44e9172ae1b788db2b2bf144bca1c  *
|       *                   Development Version                   *
|       *           Chemistry at the Speed of Graphics!           *
|       ***********************************************************
|       * This program may only be used in connection with        *
|       * a valid license from PetaChem, LLC. Use of this program *
|       * or results thereof indicates acceptance of all terms    *
|       * and conditions stated in the license and that a valid   *
|       * license agreement between the user and PetaChem, LLC    *
|       * exists. PetaChem, LLC does not warrant the correctness  *
|       * of results or their suitability for any purpose.        *
|       * Please email bugs, suggestions, and comments to         *
|       *                  help@petachem.com                      *
|       *                                                         *
|       ***********************************************************


|       ***********************************************************
|       *  Compiled by pisteinbach  Wed May 10 12:27:15 CEST 2023  *
|       *  Supported architectures: sm_75 sm_80                   *
|       *  Build cuda_11.6.r11.6/compiler.31057947_0              *
|       ***********************************************************


| Job started   Mon Dec 30 09:59:59 2024
| On jtc-hpz107 (available memory: 20078 MB)

| ######################################### RUNTIME INFO ##########################################
| terachem  tc.inp 

|  NVRM version: NVIDIA UNIX x86_64 Kernel Module  520.61.05  Thu Sep 29 05:30:25 UTC 2022
|  GCC version:  gcc version 9.4.0 (Ubuntu 9.4.0-1ubuntu1~20.04.1) 

|  	linux-vdso.so.1 (0x00007ffc0a3fd000)
|  	libdftd4.so.3 => /mnt/group-bin/dftd4/3.5.0/lib/x86_64-linux-gnu/libdftd4.so.3 (0x00007fc3ec661000)
|  	libmpi.so.12 => /mnt/group-bin/terachem-3c-dev-pit/lib/libmpi.so.12 (0x00007fc3ead44000)
|  	libgpubox.so.1 => /mnt/group-bin/terachem-3c-dev-pit/lib/libgpubox.so.1 (0x00007fc3ead2c000)
|  	libtensorbox.so.1 => /mnt/group-bin/terachem-3c-dev-pit/lib/libtensorbox.so.1 (0x00007fc3ead0e000)
|  	libiobox.so.1 => /mnt/group-bin/terachem-3c-dev-pit/lib/libiobox.so.1 (0x00007fc3eacf8000)
|  	libintbox.so.1 => /mnt/group-bin/terachem-3c-dev-pit/lib/libintbox.so.1 (0x00007fc3cccdd000)
|  	libsqmbox.so.1 => /mnt/group-bin/terachem-3c-dev-pit/lib/libsqmbox.so.1 (0x00007fc3cc97f000)
|  	libgridbox.so.1 => /mnt/group-bin/terachem-3c-dev-pit/lib/libgridbox.so.1 (0x00007fc3cc79a000)
|  	libdftbox.so.1 => /mnt/group-bin/terachem-3c-dev-pit/lib/libdftbox.so.1 (0x00007fc3cc6bc000)
|  	libcibox.so.1 => /mnt/group-bin/terachem-3c-dev-pit/lib/libcibox.so.1 (0x00007fc3cc37b000)
|  	libccbox.so.1 => /mnt/group-bin/terachem-3c-dev-pit/lib/libccbox.so.1 (0x00007fc3cc078000)
|  	libsimbox.so.1 => /mnt/group-bin/terachem-3c-dev-pit/lib/libsimbox.so.1 (0x00007fc3cc058000)
|  	liboptbox.so.1 => /mnt/group-bin/terachem-3c-dev-pit/lib/liboptbox.so.1 (0x00007fc3cc020000)
|  	libnvToolsExt.so.1 => /usr/local/cuda-11.6/targets/x86_64-linux/lib/libnvToolsExt.so.1 (0x00007fc3cbe16000)
|  	libssl.so.1.1 => /mnt/group-bin/terachem-3c-dev-pit/lib/libssl.so.1.1 (0x00007fc3cbd83000)
|  	libcrypto.so.1.1 => /mnt/group-bin/terachem-3c-dev-pit/lib/libcrypto.so.1.1 (0x00007fc3cbaad000)
|  	libcuda.so.1 => /lib/x86_64-linux-gnu/libcuda.so.1 (0x00007fc3ca128000)
|  	libcudart.so.11.0 => /usr/local/cuda-11.6/targets/x86_64-linux/lib/libcudart.so.11.0 (0x00007fc3c9e82000)
|  	libcublas.so.11 => /usr/local/cuda-11.6/targets/x86_64-linux/lib/libcublas.so.11 (0x00007fc3c0704000)
|  	libcufft.so.10 => /usr/local/cuda-11.6/targets/x86_64-linux/lib/libcufft.so.10 (0x00007fc3b7c77000)
|  	libcusparse.so.11 => /usr/local/cuda-11.6/targets/x86_64-linux/lib/libcusparse.so.11 (0x00007fc3a882e000)
|  	libcusolver.so.11 => /usr/local/cuda-11.6/targets/x86_64-linux/lib/libcusolver.so.11 (0x00007fc398445000)
|  	libstdc++.so.6 => /lib/x86_64-linux-gnu/libstdc++.so.6 (0x00007fc398263000)
|  	libm.so.6 => /lib/x86_64-linux-gnu/libm.so.6 (0x00007fc398112000)
|  	libiomp5.so => /mnt/group-bin/terachem-3c-dev-pit/lib/libiomp5.so (0x00007fc397ccc000)
|  	libcilkrts.so.5 => /mnt/group-bin/terachem-3c-dev-pit/lib/libcilkrts.so.5 (0x00007fc397a8f000)
|  	libgcc_s.so.1 => /lib/x86_64-linux-gnu/libgcc_s.so.1 (0x00007fc397a74000)
|  	libpthread.so.0 => /lib/x86_64-linux-gnu/libpthread.so.0 (0x00007fc397a51000)
|  	libc.so.6 => /lib/x86_64-linux-gnu/libc.so.6 (0x00007fc39785f000)
|  	/lib64/ld-linux-x86-64.so.2 (0x00007fc3ec73b000)
|  	libdl.so.2 => /lib/x86_64-linux-gnu/libdl.so.2 (0x00007fc397857000)
|  	libmkl_intel_ilp64.so.2 => /mnt/group-bin/terachem-3c-dev-pit/lib/libmkl_intel_ilp64.so.2 (0x00007fc39699c000)
|  	libmkl_intel_thread.so.2 => /mnt/group-bin/terachem-3c-dev-pit/lib/libmkl_intel_thread.so.2 (0x00007fc393203000)
|  	libmkl_core.so.2 => /mnt/group-bin/terachem-3c-dev-pit/lib/libmkl_core.so.2 (0x00007fc38ee21000)
|  	libifcore.so.5 => /mnt/group-bin/terachem-3c-dev-pit/lib/libifcore.so.5 (0x00007fc38ece3000)
|  	libimf.so => /mnt/group-bin/terachem-3c-dev-pit/lib/libimf.so (0x00007fc38e8fe000)
|  	libsvml.so => /mnt/group-bin/terachem-3c-dev-pit/lib/libsvml.so (0x00007fc38d2f0000)
|  	libirng.so => /mnt/group-bin/terachem-3c-dev-pit/lib/libirng.so (0x00007fc38cf86000)
|  	libintlc.so.5 => /mnt/group-bin/terachem-3c-dev-pit/lib/libintlc.so.5 (0x00007fc38cf13000)
|  	librt.so.1 => /lib/x86_64-linux-gnu/librt.so.1 (0x00007fc38cf09000)
|  	libcublasLt.so.11 => /usr/local/cuda-11.6/targets/x86_64-linux/lib/libcublasLt.so.11 (0x00007fc377ea1000)
| #################################################################################################

-----------------------------------
Processed Input file:
              coordinates coord.xyz
                 spinmult 1
                   charge +1
                   method 3c-pbeh
                    basis def2-msvp
                      pcm cosmo
                  epsilon 78.39
                      fon yes
               fon_method constant
                   closed 0
                    hhtda yes
            hhtdasinglets 4
            hhtdatriplets 4
             cisnumstates 8
             cisguessvecs 15
                   cismax 300
               cismaxiter 500
               cisconvtol 1.0e-6
                  cphftol 1.0e-6
                 cphfiter 1000
           max_l_in_basis 2
           sphericalbasis yes
                    guess sad
                   purify no
                  dftgrid 3
                     xtol 1e-6
                 convthre 5e-5
                  threall 1e-14
                precision mixed
                     gpus 1
            min_tolerance 1e-4
          min_tolerance_e 1e-5
                      run energy
-----------------------------------
Jobname: coord
Scratch directory: ./scr.coord
Scratch data will be generated
| Random number seed: 1684269904

XYZ coordinates coord.xyz
Molden File Output: ./scr.coord/coord.molden
Using basis set: def2-msvp
dmrgstart not found
Spin multiplicity: 1
DIIS will use up to 10 vectors.
Condition number limit for the DIIS overlap matrix is            0
WF convergence threshold: 5.00e-05
Using DIIS algorithm to converge WF
Maximum number of SCF iterations: 100
Incremental fock with rebuild every 8 iterations
Will switch to conventional Fock if diffuse functions are detected
X-matrix tolerance: 1.00e-06
PRECISION: MIXED
Single/Double precision threshold: 1.00e-05
TeraChem will select linear algebra engine
Using fractional orbital occupations
0 occupied orbitals will have integer occupation
0 occupied orbitals will have fractional occupation
kT is set to  0.250 a.u.
Density matrix purification turned off
DFT Functional requested: 3c-pbeh
Method: PBEh-3c composite method 
  PBEh exchange functional:              0.58 
  Hartree-Fock exact exchange:          0.42 
  PBEh correlation functional:           1.0  
Wavefunction: RESTRICTED

 DFT-D code reimplemented following the
 code by S.Grimme, University Bonn 
 based on DFTD3 V3.2 Rev 0         
 
Please cite DFT-D3 work done with this code as:
S. Grimme, J. Antony, S. Ehrlich and H. Krieg,
J. Chem. Phys. 132 (2010), 154104
If used with BJ-damping cite also
S. Grimme, S. Ehrlich and L. Goerigk,
J. Comput. Chem. 32 (2011), 1456-1465
For DFT-D2 the reference is
S. Grimme, J. Comput. Chem., 27 (2006), 1787-1799
BSSE Correction calculated using:
 ___________________________________________
                                            
|              **  g C P  **                |
|  a geometrical counterpoise correction    |
|             H.Kruse S.Grimme              |
|        Version 2.31                       |
|                                           |
 ___________________________________________ 

Please cite work done with this code as:
H. Kruse, S. Grimme J. Chem. Phys, 2012,136,154101
DOI: 10.1063/1.3700154 

DFT grid type: 3
Using a single DFT grid.
Ignoring all functions in basis set file with angular momentum > 2 
Initial guess generated from superposition of atomic densities generated with HF,
using spherically symmetric atomic densities and averaged alpha and beta spin densities.

********************************************
***** SINGLE POINT ENERGY CALCULATIONS *****
********************************************
COSMO model for polarizable continuum model enabled
*************WARNING***************
Unrecognized or unnecessary keywords:
These are being ignored.
   min_tolerance 1e-4
   min_tolerance_e 1e-5
***********************************
Starting TensorBox...
| TeraChem will select linear algebra engine
| Using cuSolver for matrix diagonalization

| using 1 out of 1 CUDA devices
|   Device 0: NVIDIA GeForce RTX 3070,  7982MB, CC 8.6 -- CPU THREAD 0
| -------------------------------------------------------------------
| CPU Memory Available: 3976.88 MegaWords 
| GPU Memory Available: 741.79 MegaWords 
| Maximum recommended basis set size: 10200 basis functions
|  (limited by GPU memory)
| -------------------------------------------------------------------
| Initialize GPUBox with 128 MW of memory


Basis set:       def2-msvp
Total atoms:     32
Total charge:    1
Total electrons: 126 (63-alpha, 63-beta)
Number electrons modeled by ECPs: 0
Total orbitals: 316 (Cartesian), 298 (spherical) 
Total AO shells: 154 (100 S-shells; 36 P-shells; 18 D-shells; 0 F-shells; 0 G-shells)
Spin multiplicity: 1
Nuclear repulsion energy (QM atoms): 1150.527372711909 a.u.

Using neutral atomic charges and default spins and spin directions.
Number of unique atoms is: 4 
Atom #1 is unique. Calculating atomic density. 
XCEnergy: 0.000000 NNRepEnergy: 0.000000 
Rest of SCF Energy: -51.788831
XCEnergy: 0.000000 NNRepEnergy: 0.000000 
Rest of SCF Energy: -51.788831
Iteration: 0
XCEnergy: 0.000000 NNRepEnergy: 0.000000 
Rest of SCF Energy: -54.335150
XCEnergy: 0.000000 NNRepEnergy: 0.000000 
Rest of SCF Energy: -54.335150
Iteration: 1
XCEnergy: 0.000000 NNRepEnergy: 0.000000 
Rest of SCF Energy: -54.383016
XCEnergy: 0.000000 NNRepEnergy: 0.000000 
Rest of SCF Energy: -54.383016
Iteration: 2
XCEnergy: 0.000000 NNRepEnergy: 0.000000 
Rest of SCF Energy: -54.383724
XCEnergy: 0.000000 NNRepEnergy: 0.000000 
Rest of SCF Energy: -54.383724
Iteration: 3
XCEnergy: 0.000000 NNRepEnergy: 0.000000 
Rest of SCF Energy: -54.383757
XCEnergy: 0.000000 NNRepEnergy: 0.000000 
Rest of SCF Energy: -54.383757
Iteration: 4
XCEnergy: 0.000000 NNRepEnergy: 0.000000 
Rest of SCF Energy: -54.383758
XCEnergy: 0.000000 NNRepEnergy: 0.000000 
Rest of SCF Energy: -54.383758
Iteration: 5
XCEnergy: 0.000000 NNRepEnergy: 0.000000 
Rest of SCF Energy: -54.383758
XCEnergy: 0.000000 NNRepEnergy: 0.000000 
SCF Energy: -54.383758
Atom #2 is unique. Calculating atomic density. 
XCEnergy: 0.000000 NNRepEnergy: 0.000000 
Rest of SCF Energy: -35.859370
XCEnergy: 0.000000 NNRepEnergy: 0.000000 
Rest of SCF Energy: -35.859370
Iteration: 0
XCEnergy: 0.000000 NNRepEnergy: 0.000000 
Rest of SCF Energy: -37.672403
XCEnergy: 0.000000 NNRepEnergy: 0.000000 
Rest of SCF Energy: -37.672403
Iteration: 1
XCEnergy: 0.000000 NNRepEnergy: 0.000000 
Rest of SCF Energy: -37.680531
XCEnergy: 0.000000 NNRepEnergy: 0.000000 
Rest of SCF Energy: -37.680531
Iteration: 2
XCEnergy: 0.000000 NNRepEnergy: 0.000000 
Rest of SCF Energy: -37.680842
XCEnergy: 0.000000 NNRepEnergy: 0.000000 
Rest of SCF Energy: -37.680842
Iteration: 3
XCEnergy: 0.000000 NNRepEnergy: 0.000000 
Rest of SCF Energy: -37.680865
XCEnergy: 0.000000 NNRepEnergy: 0.000000 
Rest of SCF Energy: -37.680865
Iteration: 4
XCEnergy: 0.000000 NNRepEnergy: 0.000000 
Rest of SCF Energy: -37.680866
XCEnergy: 0.000000 NNRepEnergy: 0.000000 
Rest of SCF Energy: -37.680866
Iteration: 5
XCEnergy: 0.000000 NNRepEnergy: 0.000000 
Rest of SCF Energy: -37.680866
XCEnergy: 0.000000 NNRepEnergy: 0.000000 
SCF Energy: -37.680866
Atom #7 is unique. Calculating atomic density. 
XCEnergy: 0.000000 NNRepEnergy: 0.000000 
Rest of SCF Energy: -0.497727
XCEnergy: 0.000000 NNRepEnergy: 0.000000 
Rest of SCF Energy: -0.497727
Iteration: 0
XCEnergy: 0.000000 NNRepEnergy: 0.000000 
Rest of SCF Energy: -0.497727
XCEnergy: 0.000000 NNRepEnergy: 0.000000 
Rest of SCF Energy: -0.497727
Iteration: 1
XCEnergy: 0.000000 NNRepEnergy: 0.000000 
Rest of SCF Energy: -0.497727
XCEnergy: 0.000000 NNRepEnergy: 0.000000 
SCF Energy: -0.497727
Atom #21 is unique. Calculating atomic density. 
XCEnergy: 0.000000 NNRepEnergy: 0.000000 
Rest of SCF Energy: -71.187919
XCEnergy: 0.000000 NNRepEnergy: 0.000000 
Rest of SCF Energy: -71.187919
Iteration: 0
XCEnergy: 0.000000 NNRepEnergy: 0.000000 
Rest of SCF Energy: -74.545712
XCEnergy: 0.000000 NNRepEnergy: 0.000000 
Rest of SCF Energy: -74.545712
Iteration: 1
XCEnergy: 0.000000 NNRepEnergy: 0.000000 
Rest of SCF Energy: -74.776315
XCEnergy: 0.000000 NNRepEnergy: 0.000000 
Rest of SCF Energy: -74.776315
Iteration: 2
XCEnergy: 0.000000 NNRepEnergy: 0.000000 
Rest of SCF Energy: -74.781311
XCEnergy: 0.000000 NNRepEnergy: 0.000000 
Rest of SCF Energy: -74.781311
Iteration: 3
XCEnergy: 0.000000 NNRepEnergy: 0.000000 
Rest of SCF Energy: -74.781357
XCEnergy: 0.000000 NNRepEnergy: 0.000000 
Rest of SCF Energy: -74.781357
Iteration: 4
XCEnergy: 0.000000 NNRepEnergy: 0.000000 
Rest of SCF Energy: -74.781359
XCEnergy: 0.000000 NNRepEnergy: 0.000000 
Rest of SCF Energy: -74.781359
Iteration: 5
XCEnergy: 0.000000 NNRepEnergy: 0.000000 
Rest of SCF Energy: -74.781359
XCEnergy: 0.000000 NNRepEnergy: 0.000000 
SCF Energy: -74.781359
DFTD Energy:    -0.0208164 hartree
gCP Energy:     0.0533590 hartree
Setting up the DFT grid...
| time to set the grid = 0.08 s
DFT grid points: 368026 (11500 points/atom)
=COSMO= Number of H atoms in QM atoms:14
=COSMO= Number of Heavy atoms in QM atoms:18
=COSMO= size of A matrix:26382848 bytes
=COSMO= ++++++++++++++++++++++++++++++ COSMO parameters ++++++++++++++++++++++++++++++
=COSMO= I. Cavity Information:
=COSMO= SAS(Solvent accesible surface) initialization finished
=COSMO= Time for initializing Molecular Surface:0.01823200 (sec)
=COSMO= Time for initializing cosmo calculation:0.02138500 (sec)
=COSMO= Cavity effective radius(Angstrom) (r_solv+r_vdw-dsc) was written into ./scr.coord/ratom.txt
=COSMO= Solvent Dielectric Constant:78.390000
=COSMO= Cosmo Solvent radius:0.000000
=COSMO= Cosmo charge scaling method:0
=COSMO= Cavity built with Lebedev Grid
=COSMO= Grid points/QM Hydrogen: 110
=COSMO= Grid points/QM Heavy atom: 110
=COSMO= Herbert Switching-Gaussian method turned on
=COSMO= After removing points inside of SAS:
=COSMO= Total number of segments on molecular surface:1816
=COSMO= Number of segments belonging to QM atoms:1816
=COSMO= Total surface area of cavity: 296.8507(Angstrom^2)
=COSMO= Total volume of cavity: 179.2800 (Angstrom^3)
=COSMO= II. COSMO integral options:
=COSMO= Building COSMO c vector with original algorithm
=COSMO= COSMO one-electron integral threshold: 1e-12 
=COSMO= III. Linear solver options:
=COSMO= Initialize COSMO for A matrix in full storage form
=COSMO= CG precondtioner:Jacobi
=COSMO= Tight CG convergence threshold:1e-06
=COSMO= CG dynamic threshold: on
=COSMO= Adjust CG convergence threshold dynamically
=COSMO= IV. PCM field read/write options:
=COSMO= PCM field is not written to files
=COSMO= No PCM field file is read in
=COSMO= ++++++++++++++++++++++++++++++++++++++++++++++++++++++++++++++++++++++++++++++++

                      *** Start SCF Iterations ***

 Iter     DIIS Error       Energy change      Electrons        XC Energy           Energy              E_PCM      Time(s)
-------------------------------------------------------------------------------------------------------------------------
Initial temperature is 0.250000
| Skip purify step
|    1     2.1123265941    -785.1860310437   127.0000436636   -63.8612900788    -785.1860310437     -0.0002068787    1.33  
|    2     0.0658944697     +13.0765348820   126.0000385761   -63.9931172392    -772.1094961617     -0.1557379334    1.93  
|    3     0.1066651020      +0.0455748539   126.0000447124   -63.7037997935    -772.0639213078     -0.0830011154    1.90  
|    4     0.0109126696      -0.1787397784   126.0000417447   -63.8427587080    -772.2426610861     -0.1222867538    1.89  
|    5     0.0093948830      -0.0030972077   126.0000421927   -63.8617341913    -772.2457582939     -0.1119413655    1.85  
|    6     0.0019391428      -0.0038089910   126.0000420965   -63.8624541812    -772.2495672848     -0.1154454922    1.84  
|    7     0.0005355929      -0.0001956770   126.0000421736   -63.8556256768    -772.2497629619     -0.1147275364    1.80  
|    8     0.0003847711      -0.0000169237   126.0000422066   -63.8543795818    -772.2497798856     -0.1145446614    1.78  
|    9     0.0000761546      -0.0000061305   126.0000422106   -63.8551191372    -772.2497860161     -0.1145111528    1.96  
|   10     0.0000448660      -0.0000011392   126.0000422080   -63.8552421169    -772.2497871554     -0.1144592857    1.75  
-------------------------------------------------------------------------------------------------------------------------
FINAL ENERGY: -772.2497871554 a.u.
Fractional Occupation Entropy: 0.0000000000
Mermin Free Energy:            -772.2497871554
DISPERSION CONTRIBUTION TO ENERGY: -0.0208163533 a.u.
GCP BSSE CORRECTION: 0.0533589777 a.u.
C-PCM contribution to final energy:-0.1144592857 a.u. ( already included in final energy )
HOMO-LUMO GAP: 1.180 eV
CENTER OF MASS: {-0.049203, -0.126741, -0.024357} ANGS
DIPOLE MOMENT: {-15.508977, 1.117437, 0.981923} (|D| = 15.580154) DEBYE
Writing out molden info

Running Mulliken population analysis...


  Restricted hh-TDA Parameters
--------------------------------------------
Number of occupied orbitals:            64
Number of virtual orbitals:            234
Number of molecular orbitals:          298
Number of basis functions:             316
Multiplicity of target state:      singlet

 Generating 2nd functional diffs
Reference energy:             -779.4537454846
Number of electrons:           128.0000428780
XC energy:                     -65.1693962558

      Davidson Diagonalization Parameters
-----------------------------------------------
Number of roots to find:                    4
Number of guess vectors:                   15
Maximum subspace size:                    300
Number of vectors to save:                  4
Collapse vectors per root:                  2
Number of CSFs:                          2080
Maximum Davidson iterations:              500
Residual convergence:                 1.0e-06
Orthogonality tolerance:              1.0e-12
Use incremental sigma vectors:             No

Davidson memory usage:  12.89 MB

Guess Vectors:
  64 &  64 : closed :    -0.221675
  64 &  63 :  open  :    -0.175286
  64 &  62 :  open  :    -0.153115
  63 &  63 : closed :    -0.128897
  63 &  62 :  open  :    -0.106726
  62 &  62 : closed :    -0.084555
  64 &  61 :  open  :    -0.055567
  64 &  58 :  open  :    -0.052262
  64 &  60 :  open  :    -0.019964
  63 &  61 :  open  :    -0.009178
  63 &  58 :  open  :    -0.005873
  64 &  59 :  open  :     0.004538
  62 &  61 :  open  :     0.012993
  62 &  58 :  open  :     0.016298
  63 &  60 :  open  :     0.026425

  Root           Eigenvalue       Energy Change        Residual
-------------------------------------------------------------------
Iteration:    0   Subspace Size:   15
Root: 1:        -0.12540247        -0.12540247         0.04623573  
Root: 2:        -0.07370037        -0.07370037         0.04605681  
Root: 3:        -0.05267972        -0.05267972         0.03858281  
Root: 4:        -0.02592737        -0.02592737         0.04672189  

Iteration:    1   Subspace Size:   19
Root: 1:        -0.12972465        -0.00432218         0.00788703  
Root: 2:        -0.07887957        -0.00517919         0.01004997  
Root: 3:        -0.05690677        -0.00422705         0.00946539  
Root: 4:        -0.03200272        -0.00607536         0.01590887  

Iteration:    2   Subspace Size:   23
Root: 1:        -0.12985266        -0.00012801         0.00140223  
Root: 2:        -0.07911596        -0.00023639         0.00215862  
Root: 3:        -0.05712912        -0.00022235         0.00253794  
Root: 4:        -0.03265300        -0.00065028         0.00395131  

Iteration:    3   Subspace Size:   27
Root: 1:        -0.12985593        -0.00000328         0.00026430  
Root: 2:        -0.07912549        -0.00000953         0.00053911  
Root: 3:        -0.05714327        -0.00001415         0.00062554  
Root: 4:        -0.03269231        -0.00003931         0.00112292  

Iteration:    4   Subspace Size:   31
Root: 1:        -0.12985605        -0.00000012         0.00006162  
Root: 2:        -0.07912608        -0.00000059         0.00011440  
Root: 3:        -0.05714409        -0.00000082         0.00014436  
Root: 4:        -0.03269491        -0.00000260         0.00027795  

Iteration:    5   Subspace Size:   35
Root: 1:        -0.12985606        -0.00000001         0.00001109  
Root: 2:        -0.07912610        -0.00000002         0.00002011  
Root: 3:        -0.05714412        -0.00000004         0.00003190  
Root: 4:        -0.03269506        -0.00000015         0.00006932  

Iteration:    6   Subspace Size:   39
Root: 1:        -0.12985606        -0.00000000         0.00000214  
Root: 2:        -0.07912610        -0.00000000         0.00000458  
Root: 3:        -0.05714413        -0.00000000         0.00000706  
Root: 4:        -0.03269507        -0.00000001         0.00001662  

Iteration:    7   Subspace Size:   43
Root: 1:        -0.12985606        -0.00000000         0.00000038  Converged
Root: 2:        -0.07912610        -0.00000000         0.00000100  
Root: 3:        -0.05714413        -0.00000000         0.00000162  
Root: 4:        -0.03269507        -0.00000000         0.00000358  

Iteration:    8   Subspace Size:   46
Root: 1:        -0.12985606        -0.00000000         0.00000033  Converged
Root: 2:        -0.07912610        -0.00000000         0.00000020  Converged
Root: 3:        -0.05714413        -0.00000000         0.00000033  Converged
Root: 4:        -0.03269507        -0.00000000         0.00000091  Converged

Davidson converged in 8 iterations
46 sigma vectors were formed

      Davidson Diagonalization Parameters
-----------------------------------------------
Number of roots to find:                    4
Number of guess vectors:                   15
Maximum subspace size:                    300
Number of vectors to save:                  4
Collapse vectors per root:                  2
Number of CSFs:                          2016
Maximum Davidson iterations:              500
Residual convergence:                 1.0e-06
Orthogonality tolerance:              1.0e-12
Use incremental sigma vectors:             No

Davidson memory usage:  12.58 MB

Guess Vectors:
  64 &  63 :  open  :    -0.175286
  64 &  62 :  open  :    -0.153115
  63 &  62 :  open  :    -0.106726
  64 &  61 :  open  :    -0.055567
  64 &  58 :  open  :    -0.052262
  64 &  60 :  open  :    -0.019964
  63 &  61 :  open  :    -0.009178
  63 &  58 :  open  :    -0.005873
  64 &  59 :  open  :     0.004538
  62 &  61 :  open  :     0.012993
  62 &  58 :  open  :     0.016298
  63 &  60 :  open  :     0.026425
  64 &  55 :  open  :     0.037442
  62 &  60 :  open  :     0.048596
  64 &  56 :  open  :     0.049508

  Root           Eigenvalue       Energy Change        Residual
-------------------------------------------------------------------
Iteration:    0   Subspace Size:   15
Root: 1:        -0.09144523        -0.09144523         0.03041969  
Root: 2:        -0.05917980        -0.05917980         0.03238832  
Root: 3:        -0.02124534        -0.02124534         0.03886795  
Root: 4:        -0.00527558        -0.00527558         0.02803372  

Iteration:    1   Subspace Size:   19
Root: 1:        -0.09426561        -0.00282039         0.00659495  
Root: 2:        -0.06250531        -0.00332551         0.00653853  
Root: 3:        -0.02805331        -0.00680797         0.01234881  
Root: 4:        -0.00802536        -0.00274978         0.00869947  

Iteration:    2   Subspace Size:   23
Root: 1:        -0.09437999        -0.00011437         0.00153279  
Root: 2:        -0.06261149        -0.00010618         0.00136702  
Root: 3:        -0.02849056        -0.00043725         0.00267707  
Root: 4:        -0.00824234        -0.00021698         0.00225140  

Iteration:    3   Subspace Size:   27
Root: 1:        -0.09438536        -0.00000537         0.00027009  
Root: 2:        -0.06261532        -0.00000383         0.00026550  
Root: 3:        -0.02850857        -0.00001801         0.00056634  
Root: 4:        -0.00825670        -0.00001436         0.00060513  

Iteration:    4   Subspace Size:   31
Root: 1:        -0.09438550        -0.00000014         0.00005249  
Root: 2:        -0.06261546        -0.00000013         0.00005382  
Root: 3:        -0.02850932        -0.00000075         0.00013504  
Root: 4:        -0.00825762        -0.00000092         0.00016284  

Iteration:    5   Subspace Size:   35
Root: 1:        -0.09438551        -0.00000001         0.00001009  
Root: 2:        -0.06261546        -0.00000001         0.00001024  
Root: 3:        -0.02850937        -0.00000005         0.00003437  
Root: 4:        -0.00825770        -0.00000007         0.00004264  

Iteration:    6   Subspace Size:   39
Root: 1:        -0.09438551        -0.00000000         0.00000193  
Root: 2:        -0.06261546        -0.00000000         0.00000185  
Root: 3:        -0.02850937        -0.00000000         0.00000790  
Root: 4:        -0.00825770        -0.00000000         0.00001014  

Iteration:    7   Subspace Size:   43
Root: 1:        -0.09438551        -0.00000000         0.00000034  Converged
Root: 2:        -0.06261546        -0.00000000         0.00000036  Converged
Root: 3:        -0.02850937        -0.00000000         0.00000204  
Root: 4:        -0.00825770        -0.00000000         0.00000244  

Iteration:    8   Subspace Size:   45
Root: 1:        -0.09438551        -0.00000000         0.00000029  Converged
Root: 2:        -0.06261546        -0.00000000         0.00000032  Converged
Root: 3:        -0.02850937        -0.00000000         0.00000041  Converged
Root: 4:        -0.00825770        -0.00000000         0.00000053  Converged

Davidson converged in 8 iterations
45 sigma vectors were formed

  Root   Mult.   Total Energy (a.u.)   Ex. Energy (a.u.)     Ex. Energy (eV)     Ex. Energy (nm)        Osc. (a.u.)  
-------------------------------------------------------------------------------------------------------------------
     1  singlet       -779.58360154
     2  triplet       -779.54813099          0.03547055          0.96520258       1284.54091492          0.00000000
     3  singlet       -779.53287158          0.05072996          1.38043217        898.15511278          0.13325559
     4  triplet       -779.51636095          0.06724060          1.82970939        677.61700945          0.00000000
     5  singlet       -779.51088961          0.07271193          1.97859201        626.62853139          0.07587436
     6  singlet       -779.48644056          0.09716098          2.64388446        468.94719761          0.01661991
     7  triplet       -779.48225485          0.10134669          2.75778329        449.57927336          0.00000000
     8  triplet       -779.46200319          0.12159836          3.30885910        374.70383861          0.00000000

Singlet  1: Largest CI coefficients:
  64  &  64 : closed :   0.951732
  63  &  64 :  open  :   0.169024
  64  &  63 :  open  :   0.169024

Triplet  2: Largest CI coefficients:
  63  &  64 :  open  :   0.682992
  64  &  63 :  open  :  -0.682992

Singlet  3: Largest CI coefficients:
  63  &  64 :  open  :   0.568135
  64  &  63 :  open  :   0.568135
  63  &  63 : closed :   0.353638
  62  &  64 :  open  :  -0.285027
  64  &  62 :  open  :  -0.285027
  64  &  64 : closed :  -0.141197

Triplet  4: Largest CI coefficients:
  62  &  64 :  open  :   0.680994
  64  &  62 :  open  :  -0.680994
  62  &  63 :  open  :  -0.102156
  63  &  62 :  open  :   0.102156

Singlet  5: Largest CI coefficients:
  62  &  64 :  open  :  -0.560143
  64  &  62 :  open  :  -0.560143
  63  &  63 : closed :  -0.463712
  63  &  64 :  open  :  -0.139586
  64  &  63 :  open  :  -0.139586
  62  &  63 :  open  :   0.121502
  63  &  62 :  open  :   0.121502

Singlet  6: Largest CI coefficients:
  62  &  63 :  open  :  -0.568010
  63  &  62 :  open  :  -0.568010
  63  &  63 : closed :   0.375464
  62  &  64 :  open  :  -0.235374
  64  &  62 :  open  :  -0.235374
  63  &  64 :  open  :  -0.136847
  64  &  63 :  open  :  -0.136847

Triplet  7: Largest CI coefficients:
  62  &  63 :  open  :   0.667861
  63  &  62 :  open  :  -0.667861

Triplet  8: Largest CI coefficients:
  61  &  64 :  open  :   0.617652
  64  &  61 :  open  :  -0.617652
  58  &  64 :  open  :   0.179703
  64  &  58 :  open  :  -0.179703
  61  &  63 :  open  :   0.167816
  63  &  61 :  open  :  -0.167816
  55  &  64 :  open  :   0.131057
  64  &  55 :  open  :  -0.131057

Singlet state dipole moments:

  Root       Dx         Dy         Dz         |D|  (Debye)
------------------------------------------------------------
     1   -11.1903    -0.8243     1.5036    11.3209
     2   -11.9488    -0.7917     1.4900    12.0674
     3   -11.8584     0.3193    -0.9735    11.9026
     4    -8.3409    -0.1873    -0.9251     8.3941

Triplet state dipole moments:

  Root       Dx         Dy         Dz         |D|  (Debye)
------------------------------------------------------------
     1   -15.8252    -0.6708     2.2799    16.0027
     2    -9.7373     0.8236    -2.4044    10.0635
     3    -8.8239     0.0885    -1.4523     8.9430
     4     1.6086    -1.4947    -0.2563     2.2108

Transition dipole moments between singlet states:

    Transition       Tx         Ty         Tz         |T| (a.u.)
------------------------------------------------------------------
     1 ->    2     1.9606    -0.3096    -0.0136     1.9850
     1 ->    3    -1.2359     0.0915     0.1718     1.2511
     1 ->    4    -0.4928     0.0428     0.1090     0.5065
     2 ->    3     0.4398     0.3952    -0.8745     1.0556
     2 ->    4     1.8940    -0.1757    -0.2774     1.9223
     3 ->    4     1.4085    -0.0725    -0.2291     1.4289

Transition dipole moments between triplet states:

    Transition       Tx         Ty         Tz         |T| (a.u.)
------------------------------------------------------------------
     1 ->    2    -1.0892    -0.0508     0.4358     1.1743
     1 ->    3    -0.8743     0.0548     0.1252     0.8849
     1 ->    4    -0.5480    -0.1686     0.5162     0.7715
     2 ->    3     2.0388    -0.2720    -0.0629     2.0578
     2 ->    4    -0.2761     0.0544    -0.0413     0.2844
     3 ->    4    -0.6191     0.0754    -0.0522     0.6259

Magnetic transition dipole moments and rotational strengths:

 Transition      Lx         Ly         Lz       R(len)     R(vel) (a.u.)
------------------------------------------------------------------------
 1 ->    2     0.3528     0.0950    -0.2084    -0.6651     0.3623
 1 ->    3    -0.2908     0.3793    -0.2891    -0.3445     0.2395
 1 ->    4    -0.1157     0.2440    -0.1243    -0.0539     0.0638

Electric transition quadrupole moments (Cartesian):

 Transition      Qxy        Qxz        Qyz        Qxx        Qyy        Qzz       norm (a.u.)
----------------------------------------------------------------------------------------------
 1 ->    2     0.9169    -0.3888     0.0789    -5.8870     0.0468     0.2109     5.9751
 1 ->    3    -0.4015     0.4915    -0.0572     4.2033     0.2362    -0.3720     4.2741
 1 ->    4    -0.3175     0.3050     0.0228     2.9133     0.1584    -0.2776     2.9638


| Total processing time: 51.08 sec 

| Job finished: Mon Dec 30 10:00:53 2024
