# Supplementary material for: Photovermellogens: Minimalistic Pyridinium-Based Acylhydrazones with Photoswitchable Basicity for Operation in Aqueous Media
Source: J Org Chem. 2026 May 4;91(19):6559–65. doi: 10.1021/acs.joc.5c02962 (PMC13185115; doi:10.1021/acs.joc.5c02962)
Supplement: Supplementary file 3 [file jo5c02962_si_003.zip › scans/pah/gfn2/0012.out]

| Startfile from command line: tc.inp


|       ***********************************************************
|       *                    TeraChem v1.9-2023.05-dev            *
|       *  Git Version: a4ee3fa724c44e9172ae1b788db2b2bf144bca1c  *
|       *                   Development Version                   *
|       *           Chemistry at the Speed of Graphics!           *
|       ***********************************************************
|       * This program may only be used in connection with        *
|       * a valid license from PetaChem, LLC. Use of this program *
|       * or results thereof indicates acceptance of all terms    *
|       * and conditions stated in the license and that a valid   *
|       * license agreement between the user and PetaChem, LLC    *
|       * exists. PetaChem, LLC does not warrant the correctness  *
|       * of results or their suitability for any purpose.        *
|       * Please email bugs, suggestions, and comments to         *
|       *                  help@petachem.com                      *
|       *                                                         *
|       ***********************************************************


|       ***********************************************************
|       *  Compiled by pisteinbach  Wed May 10 12:27:15 CEST 2023  *
|       *  Supported architectures: sm_75 sm_80                   *
|       *  Build cuda_11.6.r11.6/compiler.31057947_0              *
|       ***********************************************************


| Job started   Mon Dec 30 09:57:15 2024
| On jtc-hpz107 (available memory: 20070 MB)

| ######################################### RUNTIME INFO ##########################################
| terachem  tc.inp 

|  NVRM version: NVIDIA UNIX x86_64 Kernel Module  520.61.05  Thu Sep 29 05:30:25 UTC 2022
|  GCC version:  gcc version 9.4.0 (Ubuntu 9.4.0-1ubuntu1~20.04.1) 

|  	linux-vdso.so.1 (0x00007ffc813eb000)
|  	libdftd4.so.3 => /mnt/group-bin/dftd4/3.5.0/lib/x86_64-linux-gnu/libdftd4.so.3 (0x00007f8574959000)
|  	libmpi.so.12 => /mnt/group-bin/terachem-3c-dev-pit/lib/libmpi.so.12 (0x00007f857303c000)
|  	libgpubox.so.1 => /mnt/group-bin/terachem-3c-dev-pit/lib/libgpubox.so.1 (0x00007f8573024000)
|  	libtensorbox.so.1 => /mnt/group-bin/terachem-3c-dev-pit/lib/libtensorbox.so.1 (0x00007f8573006000)
|  	libiobox.so.1 => /mnt/group-bin/terachem-3c-dev-pit/lib/libiobox.so.1 (0x00007f8572ff0000)
|  	libintbox.so.1 => /mnt/group-bin/terachem-3c-dev-pit/lib/libintbox.so.1 (0x00007f8554fd5000)
|  	libsqmbox.so.1 => /mnt/group-bin/terachem-3c-dev-pit/lib/libsqmbox.so.1 (0x00007f8554c77000)
|  	libgridbox.so.1 => /mnt/group-bin/terachem-3c-dev-pit/lib/libgridbox.so.1 (0x00007f8554a92000)
|  	libdftbox.so.1 => /mnt/group-bin/terachem-3c-dev-pit/lib/libdftbox.so.1 (0x00007f85549b4000)
|  	libcibox.so.1 => /mnt/group-bin/terachem-3c-dev-pit/lib/libcibox.so.1 (0x00007f8554673000)
|  	libccbox.so.1 => /mnt/group-bin/terachem-3c-dev-pit/lib/libccbox.so.1 (0x00007f8554370000)
|  	libsimbox.so.1 => /mnt/group-bin/terachem-3c-dev-pit/lib/libsimbox.so.1 (0x00007f8554350000)
|  	liboptbox.so.1 => /mnt/group-bin/terachem-3c-dev-pit/lib/liboptbox.so.1 (0x00007f8554318000)
|  	libnvToolsExt.so.1 => /usr/local/cuda-11.6/targets/x86_64-linux/lib/libnvToolsExt.so.1 (0x00007f855410e000)
|  	libssl.so.1.1 => /mnt/group-bin/terachem-3c-dev-pit/lib/libssl.so.1.1 (0x00007f855407b000)
|  	libcrypto.so.1.1 => /mnt/group-bin/terachem-3c-dev-pit/lib/libcrypto.so.1.1 (0x00007f8553da5000)
|  	libcuda.so.1 => /lib/x86_64-linux-gnu/libcuda.so.1 (0x00007f8552420000)
|  	libcudart.so.11.0 => /usr/local/cuda-11.6/targets/x86_64-linux/lib/libcudart.so.11.0 (0x00007f855217a000)
|  	libcublas.so.11 => /usr/local/cuda-11.6/targets/x86_64-linux/lib/libcublas.so.11 (0x00007f85489fc000)
|  	libcufft.so.10 => /usr/local/cuda-11.6/targets/x86_64-linux/lib/libcufft.so.10 (0x00007f853ff6f000)
|  	libcusparse.so.11 => /usr/local/cuda-11.6/targets/x86_64-linux/lib/libcusparse.so.11 (0x00007f8530b26000)
|  	libcusolver.so.11 => /usr/local/cuda-11.6/targets/x86_64-linux/lib/libcusolver.so.11 (0x00007f852073d000)
|  	libstdc++.so.6 => /lib/x86_64-linux-gnu/libstdc++.so.6 (0x00007f852055b000)
|  	libm.so.6 => /lib/x86_64-linux-gnu/libm.so.6 (0x00007f852040a000)
|  	libiomp5.so => /mnt/group-bin/terachem-3c-dev-pit/lib/libiomp5.so (0x00007f851ffc4000)
|  	libcilkrts.so.5 => /mnt/group-bin/terachem-3c-dev-pit/lib/libcilkrts.so.5 (0x00007f851fd87000)
|  	libgcc_s.so.1 => /lib/x86_64-linux-gnu/libgcc_s.so.1 (0x00007f851fd6c000)
|  	libpthread.so.0 => /lib/x86_64-linux-gnu/libpthread.so.0 (0x00007f851fd49000)
|  	libc.so.6 => /lib/x86_64-linux-gnu/libc.so.6 (0x00007f851fb57000)
|  	/lib64/ld-linux-x86-64.so.2 (0x00007f8574a33000)
|  	libdl.so.2 => /lib/x86_64-linux-gnu/libdl.so.2 (0x00007f851fb4f000)
|  	libmkl_intel_ilp64.so.2 => /mnt/group-bin/terachem-3c-dev-pit/lib/libmkl_intel_ilp64.so.2 (0x00007f851ec94000)
|  	libmkl_intel_thread.so.2 => /mnt/group-bin/terachem-3c-dev-pit/lib/libmkl_intel_thread.so.2 (0x00007f851b4fb000)
|  	libmkl_core.so.2 => /mnt/group-bin/terachem-3c-dev-pit/lib/libmkl_core.so.2 (0x00007f8517119000)
|  	libifcore.so.5 => /mnt/group-bin/terachem-3c-dev-pit/lib/libifcore.so.5 (0x00007f8516fdb000)
|  	libimf.so => /mnt/group-bin/terachem-3c-dev-pit/lib/libimf.so (0x00007f8516bf6000)
|  	libsvml.so => /mnt/group-bin/terachem-3c-dev-pit/lib/libsvml.so (0x00007f85155e8000)
|  	libirng.so => /mnt/group-bin/terachem-3c-dev-pit/lib/libirng.so (0x00007f851527e000)
|  	libintlc.so.5 => /mnt/group-bin/terachem-3c-dev-pit/lib/libintlc.so.5 (0x00007f851520b000)
|  	librt.so.1 => /lib/x86_64-linux-gnu/librt.so.1 (0x00007f8515201000)
|  	libcublasLt.so.11 => /usr/local/cuda-11.6/targets/x86_64-linux/lib/libcublasLt.so.11 (0x00007f8500199000)
| #################################################################################################

-----------------------------------
Processed Input file:
              coordinates coord.xyz
                 spinmult 1
                   charge +1
                   method 3c-pbeh
                    basis def2-msvp
                      pcm cosmo
                  epsilon 78.39
                      fon yes
               fon_method constant
                   closed 0
                    hhtda yes
            hhtdasinglets 4
            hhtdatriplets 4
             cisnumstates 8
             cisguessvecs 15
                   cismax 300
               cismaxiter 500
               cisconvtol 1.0e-6
                  cphftol 1.0e-6
                 cphfiter 1000
           max_l_in_basis 2
           sphericalbasis yes
                    guess sad
                   purify no
                  dftgrid 3
                     xtol 1e-6
                 convthre 5e-5
                  threall 1e-14
                precision mixed
                     gpus 1
            min_tolerance 1e-4
          min_tolerance_e 1e-5
                      run energy
-----------------------------------
Jobname: coord
Scratch directory: ./scr.coord
Scratch data will be generated
| Random number seed: 289177692

XYZ coordinates coord.xyz
Molden File Output: ./scr.coord/coord.molden
Using basis set: def2-msvp
dmrgstart not found
Spin multiplicity: 1
DIIS will use up to 10 vectors.
Condition number limit for the DIIS overlap matrix is            0
WF convergence threshold: 5.00e-05
Using DIIS algorithm to converge WF
Maximum number of SCF iterations: 100
Incremental fock with rebuild every 8 iterations
Will switch to conventional Fock if diffuse functions are detected
X-matrix tolerance: 1.00e-06
PRECISION: MIXED
Single/Double precision threshold: 1.00e-05
TeraChem will select linear algebra engine
Using fractional orbital occupations
0 occupied orbitals will have integer occupation
0 occupied orbitals will have fractional occupation
kT is set to  0.250 a.u.
Density matrix purification turned off
DFT Functional requested: 3c-pbeh
Method: PBEh-3c composite method 
  PBEh exchange functional:              0.58 
  Hartree-Fock exact exchange:          0.42 
  PBEh correlation functional:           1.0  
Wavefunction: RESTRICTED

 DFT-D code reimplemented following the
 code by S.Grimme, University Bonn 
 based on DFTD3 V3.2 Rev 0         
 
Please cite DFT-D3 work done with this code as:
S. Grimme, J. Antony, S. Ehrlich and H. Krieg,
J. Chem. Phys. 132 (2010), 154104
If used with BJ-damping cite also
S. Grimme, S. Ehrlich and L. Goerigk,
J. Comput. Chem. 32 (2011), 1456-1465
For DFT-D2 the reference is
S. Grimme, J. Comput. Chem., 27 (2006), 1787-1799
BSSE Correction calculated using:
 ___________________________________________
                                            
|              **  g C P  **                |
|  a geometrical counterpoise correction    |
|             H.Kruse S.Grimme              |
|        Version 2.31                       |
|                                           |
 ___________________________________________ 

Please cite work done with this code as:
H. Kruse, S. Grimme J. Chem. Phys, 2012,136,154101
DOI: 10.1063/1.3700154 

DFT grid type: 3
Using a single DFT grid.
Ignoring all functions in basis set file with angular momentum > 2 
Initial guess generated from superposition of atomic densities generated with HF,
using spherically symmetric atomic densities and averaged alpha and beta spin densities.

********************************************
***** SINGLE POINT ENERGY CALCULATIONS *****
********************************************
COSMO model for polarizable continuum model enabled
*************WARNING***************
Unrecognized or unnecessary keywords:
These are being ignored.
   min_tolerance 1e-4
   min_tolerance_e 1e-5
***********************************
Starting TensorBox...
| TeraChem will select linear algebra engine
| Using cuSolver for matrix diagonalization

| using 1 out of 1 CUDA devices
|   Device 0: NVIDIA GeForce RTX 3070,  7982MB, CC 8.6 -- CPU THREAD 0
| -------------------------------------------------------------------
| CPU Memory Available: 3976.88 MegaWords 
| GPU Memory Available: 741.79 MegaWords 
| Maximum recommended basis set size: 10200 basis functions
|  (limited by GPU memory)
| -------------------------------------------------------------------
| Initialize GPUBox with 128 MW of memory


Basis set:       def2-msvp
Total atoms:     32
Total charge:    1
Total electrons: 126 (63-alpha, 63-beta)
Number electrons modeled by ECPs: 0
Total orbitals: 316 (Cartesian), 298 (spherical) 
Total AO shells: 154 (100 S-shells; 36 P-shells; 18 D-shells; 0 F-shells; 0 G-shells)
Spin multiplicity: 1
Nuclear repulsion energy (QM atoms): 1145.096476599886 a.u.

Using neutral atomic charges and default spins and spin directions.
Number of unique atoms is: 4 
Atom #1 is unique. Calculating atomic density. 
XCEnergy: 0.000000 NNRepEnergy: 0.000000 
Rest of SCF Energy: -51.788831
XCEnergy: 0.000000 NNRepEnergy: 0.000000 
Rest of SCF Energy: -51.788831
Iteration: 0
XCEnergy: 0.000000 NNRepEnergy: 0.000000 
Rest of SCF Energy: -54.335150
XCEnergy: 0.000000 NNRepEnergy: 0.000000 
Rest of SCF Energy: -54.335150
Iteration: 1
XCEnergy: 0.000000 NNRepEnergy: 0.000000 
Rest of SCF Energy: -54.383016
XCEnergy: 0.000000 NNRepEnergy: 0.000000 
Rest of SCF Energy: -54.383016
Iteration: 2
XCEnergy: 0.000000 NNRepEnergy: 0.000000 
Rest of SCF Energy: -54.383724
XCEnergy: 0.000000 NNRepEnergy: 0.000000 
Rest of SCF Energy: -54.383724
Iteration: 3
XCEnergy: 0.000000 NNRepEnergy: 0.000000 
Rest of SCF Energy: -54.383757
XCEnergy: 0.000000 NNRepEnergy: 0.000000 
Rest of SCF Energy: -54.383757
Iteration: 4
XCEnergy: 0.000000 NNRepEnergy: 0.000000 
Rest of SCF Energy: -54.383758
XCEnergy: 0.000000 NNRepEnergy: 0.000000 
Rest of SCF Energy: -54.383758
Iteration: 5
XCEnergy: 0.000000 NNRepEnergy: 0.000000 
Rest of SCF Energy: -54.383758
XCEnergy: 0.000000 NNRepEnergy: 0.000000 
SCF Energy: -54.383758
Atom #2 is unique. Calculating atomic density. 
XCEnergy: 0.000000 NNRepEnergy: 0.000000 
Rest of SCF Energy: -35.859370
XCEnergy: 0.000000 NNRepEnergy: 0.000000 
Rest of SCF Energy: -35.859370
Iteration: 0
XCEnergy: 0.000000 NNRepEnergy: 0.000000 
Rest of SCF Energy: -37.672403
XCEnergy: 0.000000 NNRepEnergy: 0.000000 
Rest of SCF Energy: -37.672403
Iteration: 1
XCEnergy: 0.000000 NNRepEnergy: 0.000000 
Rest of SCF Energy: -37.680531
XCEnergy: 0.000000 NNRepEnergy: 0.000000 
Rest of SCF Energy: -37.680531
Iteration: 2
XCEnergy: 0.000000 NNRepEnergy: 0.000000 
Rest of SCF Energy: -37.680842
XCEnergy: 0.000000 NNRepEnergy: 0.000000 
Rest of SCF Energy: -37.680842
Iteration: 3
XCEnergy: 0.000000 NNRepEnergy: 0.000000 
Rest of SCF Energy: -37.680865
XCEnergy: 0.000000 NNRepEnergy: 0.000000 
Rest of SCF Energy: -37.680865
Iteration: 4
XCEnergy: 0.000000 NNRepEnergy: 0.000000 
Rest of SCF Energy: -37.680866
XCEnergy: 0.000000 NNRepEnergy: 0.000000 
Rest of SCF Energy: -37.680866
Iteration: 5
XCEnergy: 0.000000 NNRepEnergy: 0.000000 
Rest of SCF Energy: -37.680866
XCEnergy: 0.000000 NNRepEnergy: 0.000000 
SCF Energy: -37.680866
Atom #7 is unique. Calculating atomic density. 
XCEnergy: 0.000000 NNRepEnergy: 0.000000 
Rest of SCF Energy: -0.497727
XCEnergy: 0.000000 NNRepEnergy: 0.000000 
Rest of SCF Energy: -0.497727
Iteration: 0
XCEnergy: 0.000000 NNRepEnergy: 0.000000 
Rest of SCF Energy: -0.497727
XCEnergy: 0.000000 NNRepEnergy: 0.000000 
Rest of SCF Energy: -0.497727
Iteration: 1
XCEnergy: 0.000000 NNRepEnergy: 0.000000 
Rest of SCF Energy: -0.497727
XCEnergy: 0.000000 NNRepEnergy: 0.000000 
SCF Energy: -0.497727
Atom #21 is unique. Calculating atomic density. 
XCEnergy: 0.000000 NNRepEnergy: 0.000000 
Rest of SCF Energy: -71.187919
XCEnergy: 0.000000 NNRepEnergy: 0.000000 
Rest of SCF Energy: -71.187919
Iteration: 0
XCEnergy: 0.000000 NNRepEnergy: 0.000000 
Rest of SCF Energy: -74.545712
XCEnergy: 0.000000 NNRepEnergy: 0.000000 
Rest of SCF Energy: -74.545712
Iteration: 1
XCEnergy: 0.000000 NNRepEnergy: 0.000000 
Rest of SCF Energy: -74.776315
XCEnergy: 0.000000 NNRepEnergy: 0.000000 
Rest of SCF Energy: -74.776315
Iteration: 2
XCEnergy: 0.000000 NNRepEnergy: 0.000000 
Rest of SCF Energy: -74.781311
XCEnergy: 0.000000 NNRepEnergy: 0.000000 
Rest of SCF Energy: -74.781311
Iteration: 3
XCEnergy: 0.000000 NNRepEnergy: 0.000000 
Rest of SCF Energy: -74.781357
XCEnergy: 0.000000 NNRepEnergy: 0.000000 
Rest of SCF Energy: -74.781357
Iteration: 4
XCEnergy: 0.000000 NNRepEnergy: 0.000000 
Rest of SCF Energy: -74.781359
XCEnergy: 0.000000 NNRepEnergy: 0.000000 
Rest of SCF Energy: -74.781359
Iteration: 5
XCEnergy: 0.000000 NNRepEnergy: 0.000000 
Rest of SCF Energy: -74.781359
XCEnergy: 0.000000 NNRepEnergy: 0.000000 
SCF Energy: -74.781359
DFTD Energy:    -0.0207142 hartree
gCP Energy:     0.0530694 hartree
Setting up the DFT grid...
| time to set the grid = 0.08 s
DFT grid points: 368054 (11501 points/atom)
=COSMO= Number of H atoms in QM atoms:14
=COSMO= Number of Heavy atoms in QM atoms:18
=COSMO= size of A matrix:26615808 bytes
=COSMO= ++++++++++++++++++++++++++++++ COSMO parameters ++++++++++++++++++++++++++++++
=COSMO= I. Cavity Information:
=COSMO= SAS(Solvent accesible surface) initialization finished
=COSMO= Time for initializing Molecular Surface:0.02655500 (sec)
=COSMO= Time for initializing cosmo calculation:0.02616800 (sec)
=COSMO= Cavity effective radius(Angstrom) (r_solv+r_vdw-dsc) was written into ./scr.coord/ratom.txt
=COSMO= Solvent Dielectric Constant:78.390000
=COSMO= Cosmo Solvent radius:0.000000
=COSMO= Cosmo charge scaling method:0
=COSMO= Cavity built with Lebedev Grid
=COSMO= Grid points/QM Hydrogen: 110
=COSMO= Grid points/QM Heavy atom: 110
=COSMO= Herbert Switching-Gaussian method turned on
=COSMO= After removing points inside of SAS:
=COSMO= Total number of segments on molecular surface:1824
=COSMO= Number of segments belonging to QM atoms:1824
=COSMO= Total surface area of cavity: 297.8436(Angstrom^2)
=COSMO= Total volume of cavity: 179.8563 (Angstrom^3)
=COSMO= II. COSMO integral options:
=COSMO= Building COSMO c vector with original algorithm
=COSMO= COSMO one-electron integral threshold: 1e-12 
=COSMO= III. Linear solver options:
=COSMO= Initialize COSMO for A matrix in full storage form
=COSMO= CG precondtioner:Jacobi
=COSMO= Tight CG convergence threshold:1e-06
=COSMO= CG dynamic threshold: on
=COSMO= Adjust CG convergence threshold dynamically
=COSMO= IV. PCM field read/write options:
=COSMO= PCM field is not written to files
=COSMO= No PCM field file is read in
=COSMO= ++++++++++++++++++++++++++++++++++++++++++++++++++++++++++++++++++++++++++++++++

                      *** Start SCF Iterations ***

 Iter     DIIS Error       Energy change      Electrons        XC Energy           Energy              E_PCM      Time(s)
-------------------------------------------------------------------------------------------------------------------------
Initial temperature is 0.250000
| Skip purify step
|    1     2.1218854896    -785.1824863560   127.0000392630   -63.8601498058    -785.1824863560     -0.0002048070    1.33  
|    2     0.0669705205     +13.0755547925   126.0000240014   -63.9933547952    -772.1069315635     -0.1592356421    1.94  
|    3     0.1028324097      +0.0417163322   126.0000233171   -63.6982715366    -772.0652152313     -0.0890413115    1.91  
|    4     0.0166236766      -0.1706372579   126.0000234918   -63.8426020710    -772.2358524893     -0.1273306229    1.88  
|    5     0.0118493075      -0.0049193328   126.0000235708   -63.8582299727    -772.2407718221     -0.1163461996    1.85  
|    6     0.0018706079      -0.0045664698   126.0000234447   -63.8603913535    -772.2453382919     -0.1196312369    1.84  
|    7     0.0005260539      -0.0001845274   126.0000234656   -63.8539233174    -772.2455228193     -0.1190026305    1.80  
|    8     0.0002885062      -0.0000098663   126.0000234873   -63.8527858913    -772.2455326856     -0.1187959764    1.77  
|    9     0.0001003797      -0.0000047130   126.0000234826   -63.8533710853    -772.2455373986     -0.1187571860    1.95  
|   10     0.0000508945      -0.0000005820   126.0000234836   -63.8535223058    -772.2455379806     -0.1187022524    1.75  
|   11     0.0000153306      -0.0000002955   126.0000234843   -63.8534232999    -772.2455382761     -0.1186788690    1.73  
-------------------------------------------------------------------------------------------------------------------------
FINAL ENERGY: -772.2455382761 a.u.
Fractional Occupation Entropy: 0.0000000000
Mermin Free Energy:            -772.2455382761
DISPERSION CONTRIBUTION TO ENERGY: -0.0207142378 a.u.
GCP BSSE CORRECTION: 0.0530693992 a.u.
C-PCM contribution to final energy:-0.1186788690 a.u. ( already included in final energy )
HOMO-LUMO GAP: 0.185 eV
CENTER OF MASS: {-0.029912, -0.100997, -0.055188} ANGS
DIPOLE MOMENT: {-16.299345, -0.182044, 2.477957} (|D| = 16.487633) DEBYE
Writing out molden info

Running Mulliken population analysis...


  Restricted hh-TDA Parameters
--------------------------------------------
Number of occupied orbitals:            64
Number of virtual orbitals:            234
Number of molecular orbitals:          298
Number of basis functions:             316
Multiplicity of target state:      singlet

 Generating 2nd functional diffs
Reference energy:             -779.4450372563
Number of electrons:           128.0000238576
XC energy:                     -65.1675391869

      Davidson Diagonalization Parameters
-----------------------------------------------
Number of roots to find:                    4
Number of guess vectors:                   15
Maximum subspace size:                    300
Number of vectors to save:                  4
Collapse vectors per root:                  2
Number of CSFs:                          2080
Maximum Davidson iterations:              500
Residual convergence:                 1.0e-06
Orthogonality tolerance:              1.0e-12
Use incremental sigma vectors:             No

Davidson memory usage:  12.89 MB

Guess Vectors:
  64 &  64 : closed :    -0.236589
  64 &  63 :  open  :    -0.184088
  64 &  62 :  open  :    -0.167600
  63 &  63 : closed :    -0.131588
  63 &  62 :  open  :    -0.115099
  62 &  62 : closed :    -0.098611
  64 &  61 :  open  :    -0.062242
  64 &  58 :  open  :    -0.055757
  64 &  60 :  open  :    -0.026234
  63 &  61 :  open  :    -0.009742
  64 &  59 :  open  :    -0.007596
  63 &  58 :  open  :    -0.003257
  62 &  61 :  open  :     0.006747
  62 &  58 :  open  :     0.013232
  63 &  60 :  open  :     0.026267

  Root           Eigenvalue       Energy Change        Residual
-------------------------------------------------------------------
Iteration:    0   Subspace Size:   15
Root: 1:        -0.10250860        -0.10250860         0.05930953  
Root: 2:        -0.09427360        -0.09427360         0.03928428  
Root: 3:        -0.05825211        -0.05825211         0.03914154  
Root: 4:        -0.04562676        -0.04562676         0.04489972  

Iteration:    1   Subspace Size:   19
Root: 1:        -0.11014461        -0.00763601         0.01019617  
Root: 2:        -0.09841509        -0.00414149         0.01137313  
Root: 3:        -0.06315729        -0.00490518         0.01061135  
Root: 4:        -0.05104203        -0.00541527         0.01260832  

Iteration:    2   Subspace Size:   23
Root: 1:        -0.11036135        -0.00021674         0.00201184  
Root: 2:        -0.09875076        -0.00033567         0.00317143  
Root: 3:        -0.06342877        -0.00027147         0.00284968  
Root: 4:        -0.05143489        -0.00039286         0.00290485  

Iteration:    3   Subspace Size:   27
Root: 1:        -0.11036844        -0.00000709         0.00043445  
Root: 2:        -0.09877218        -0.00002143         0.00079224  
Root: 3:        -0.06344606        -0.00001729         0.00067691  
Root: 4:        -0.05145369        -0.00001880         0.00075507  

Iteration:    4   Subspace Size:   31
Root: 1:        -0.11036882        -0.00000038         0.00009726  
Root: 2:        -0.09877321        -0.00000103         0.00018836  
Root: 3:        -0.06344695        -0.00000089         0.00017963  
Root: 4:        -0.05145491        -0.00000122         0.00018133  

Iteration:    5   Subspace Size:   35
Root: 1:        -0.11036884        -0.00000002         0.00001691  
Root: 2:        -0.09877327        -0.00000006         0.00003657  
Root: 3:        -0.06344701        -0.00000006         0.00004071  
Root: 4:        -0.05145498        -0.00000007         0.00004183  

Iteration:    6   Subspace Size:   39
Root: 1:        -0.11036884        -0.00000000         0.00000347  
Root: 2:        -0.09877327        -0.00000000         0.00000759  
Root: 3:        -0.06344702        -0.00000000         0.00001094  
Root: 4:        -0.05145498        -0.00000000         0.00000939  

Iteration:    7   Subspace Size:   43
Root: 1:        -0.11036884        -0.00000000         0.00000065  Converged
Root: 2:        -0.09877327        -0.00000000         0.00000159  
Root: 3:        -0.06344702        -0.00000000         0.00000231  
Root: 4:        -0.05145498        -0.00000000         0.00000190  

Iteration:    8   Subspace Size:   46
Root: 1:        -0.11036884        -0.00000000         0.00000053  Converged
Root: 2:        -0.09877327        -0.00000000         0.00000031  Converged
Root: 3:        -0.06344702        -0.00000000         0.00000049  Converged
Root: 4:        -0.05145498        -0.00000000         0.00000037  Converged

Davidson converged in 8 iterations
46 sigma vectors were formed

      Davidson Diagonalization Parameters
-----------------------------------------------
Number of roots to find:                    4
Number of guess vectors:                   15
Maximum subspace size:                    300
Number of vectors to save:                  4
Collapse vectors per root:                  2
Number of CSFs:                          2016
Maximum Davidson iterations:              500
Residual convergence:                 1.0e-06
Orthogonality tolerance:              1.0e-12
Use incremental sigma vectors:             No

Davidson memory usage:  12.58 MB

Guess Vectors:
  64 &  63 :  open  :    -0.184088
  64 &  62 :  open  :    -0.167600
  63 &  62 :  open  :    -0.115099
  64 &  61 :  open  :    -0.062242
  64 &  58 :  open  :    -0.055757
  64 &  60 :  open  :    -0.026234
  63 &  61 :  open  :    -0.009742
  64 &  59 :  open  :    -0.007596
  63 &  58 :  open  :    -0.003257
  62 &  61 :  open  :     0.006747
  62 &  58 :  open  :     0.013232
  63 &  60 :  open  :     0.026267
  64 &  56 :  open  :     0.030873
  64 &  55 :  open  :     0.037162
  62 &  60 :  open  :     0.042755

  Root           Eigenvalue       Energy Change        Residual
-------------------------------------------------------------------
Iteration:    0   Subspace Size:   15
Root: 1:        -0.09867381        -0.09867381         0.03185739  
Root: 2:        -0.05214684        -0.05214684         0.03943407  
Root: 3:        -0.05116741        -0.05116741         0.03543861  
Root: 4:        -0.00425480        -0.00425480         0.02431101  

Iteration:    1   Subspace Size:   19
Root: 1:        -0.10177346        -0.00309966         0.00742753  
Root: 2:        -0.05853792        -0.00639109         0.01136236  
Root: 3:        -0.05489753        -0.00373011         0.00744813  
Root: 4:        -0.00640260        -0.00214780         0.00798309  

Iteration:    2   Subspace Size:   23
Root: 1:        -0.10192326        -0.00014980         0.00190154  
Root: 2:        -0.05890838        -0.00037046         0.00272917  
Root: 3:        -0.05504515        -0.00014762         0.00168482  
Root: 4:        -0.00662617        -0.00022357         0.00195068  

Iteration:    3   Subspace Size:   27
Root: 1:        -0.10193115        -0.00000789         0.00040655  
Root: 2:        -0.05892708        -0.00001869         0.00057006  
Root: 3:        -0.05505222        -0.00000707         0.00033887  
Root: 4:        -0.00663791        -0.00001174         0.00061370  

Iteration:    4   Subspace Size:   31
Root: 1:        -0.10193146        -0.00000031         0.00008058  
Root: 2:        -0.05892776        -0.00000068         0.00011489  
Root: 3:        -0.05505247        -0.00000025         0.00007022  
Root: 4:        -0.00663908        -0.00000117         0.00013581  

Iteration:    5   Subspace Size:   35
Root: 1:        -0.10193147        -0.00000001         0.00001486  
Root: 2:        -0.05892778        -0.00000003         0.00002608  
Root: 3:        -0.05505248        -0.00000001         0.00001621  
Root: 4:        -0.00663913        -0.00000005         0.00003532  

Iteration:    6   Subspace Size:   39
Root: 1:        -0.10193147        -0.00000000         0.00000289  
Root: 2:        -0.05892779        -0.00000000         0.00000552  
Root: 3:        -0.05505248        -0.00000000         0.00000393  
Root: 4:        -0.00663913        -0.00000000         0.00000855  

Iteration:    7   Subspace Size:   43
Root: 1:        -0.10193147        -0.00000000         0.00000051  Converged
Root: 2:        -0.05892779        -0.00000000         0.00000111  
Root: 3:        -0.05505248        -0.00000000         0.00000086  Converged
Root: 4:        -0.00663913        -0.00000000         0.00000200  

Iteration:    8   Subspace Size:   45
Root: 1:        -0.10193147        -0.00000000         0.00000049  Converged
Root: 2:        -0.05892779        -0.00000000         0.00000019  Converged
Root: 3:        -0.05505248        -0.00000000         0.00000077  Converged
Root: 4:        -0.00663913        -0.00000000         0.00000050  Converged

Davidson converged in 8 iterations
45 sigma vectors were formed

  Root   Mult.   Total Energy (a.u.)   Ex. Energy (a.u.)     Ex. Energy (eV)     Ex. Energy (nm)        Osc. (a.u.)  
-------------------------------------------------------------------------------------------------------------------
     1  singlet       -779.55540609
     2  triplet       -779.54696873          0.00843736          0.22959228       5400.19129547          0.00000000
     3  singlet       -779.54381053          0.01159556          0.31553131       3929.37931584          0.00338971
     4  singlet       -779.50848427          0.04692182          1.27680752        971.04864229          0.00026109
     5  triplet       -779.50396504          0.05144105          1.39978201        885.73949325          0.00000000
     6  triplet       -779.50008974          0.05531636          1.50523443        823.68711876          0.00000000
     7  singlet       -779.49649224          0.05891386          1.60312730        773.38973874          0.00069486
     8  triplet       -779.45167639          0.10372970          2.82262835        439.25095767          0.00000000

Singlet  1: Largest CI coefficients:
  64  &  64 : closed :  -0.982891

Triplet  2: Largest CI coefficients:
  63  &  64 :  open  :  -0.684036
  64  &  63 :  open  :   0.684036

Singlet  3: Largest CI coefficients:
  63  &  64 :  open  :   0.678691
  64  &  63 :  open  :   0.678691
  58  &  63 :  open  :  -0.100719
  63  &  58 :  open  :  -0.100719

Singlet  4: Largest CI coefficients:
  62  &  63 :  open  :  -0.616997
  63  &  62 :  open  :  -0.616997
  63  &  63 : closed :  -0.429092

Triplet  5: Largest CI coefficients:
  62  &  63 :  open  :   0.596615
  63  &  62 :  open  :  -0.596615
  62  &  64 :  open  :   0.347194
  64  &  62 :  open  :  -0.347194

Triplet  6: Largest CI coefficients:
  62  &  64 :  open  :   0.592437
  64  &  62 :  open  :  -0.592437
  62  &  63 :  open  :  -0.339946
  63  &  62 :  open  :   0.339946

Singlet  7: Largest CI coefficients:
  62  &  64 :  open  :   0.674871
  64  &  62 :  open  :   0.674871

Triplet  8: Largest CI coefficients:
  61  &  64 :  open  :   0.621014
  64  &  61 :  open  :  -0.621014
  58  &  64 :  open  :   0.262570
  64  &  58 :  open  :  -0.262570
  55  &  64 :  open  :   0.124550
  64  &  55 :  open  :  -0.124550
  56  &  64 :  open  :   0.114182
  64  &  56 :  open  :  -0.114182

Singlet state dipole moments:

  Root       Dx         Dy         Dz         |D|  (Debye)
------------------------------------------------------------
     1    -6.1372    -2.1250     1.7643     6.7301
     2   -16.5369    -1.1778     2.5771    16.7779
     3   -15.2745     0.7560    -0.8657    15.3177
     4    -3.5939    -0.2817    -1.9937     4.1195

Triplet state dipole moments:

  Root       Dx         Dy         Dz         |D|  (Debye)
------------------------------------------------------------
     1   -16.7117    -1.1237     2.5826    16.9474
     2   -12.2665     0.8786    -1.8752    12.4401
     3    -5.7829    -0.1306    -1.7499     6.0432
     4     2.6274    -2.0891     0.2212     3.3640

Transition dipole moments between singlet states:

    Transition       Tx         Ty         Tz         |T| (a.u.)
------------------------------------------------------------------
     1 ->    2     0.6487    -0.1188     0.0599     0.6622
     1 ->    3     0.0905    -0.0040    -0.0117     0.0914
     1 ->    4    -0.0966    -0.0512     0.0757     0.1330
     2 ->    3    -0.0419    -0.0960     0.1239     0.1623
     2 ->    4     1.1559    -0.0008    -0.2609     1.1850
     3 ->    4    -0.1873    -0.0250     0.1058     0.2165

Transition dipole moments between triplet states:

    Transition       Tx         Ty         Tz         |T| (a.u.)
------------------------------------------------------------------
     1 ->    2    -0.5481     0.0514     0.0832     0.5567
     1 ->    3    -1.0992    -0.0364     0.2892     1.1372
     1 ->    4    -0.3130    -0.0300     0.1064     0.3320
     2 ->    3     1.7161    -0.1659    -0.1329     1.7293
     2 ->    4    -0.1497     0.0576    -0.0650     0.1731
     3 ->    4    -0.4120     0.1157    -0.1159     0.4434

Magnetic transition dipole moments and rotational strengths:

 Transition      Lx         Ly         Lz       R(len)     R(vel) (a.u.)
------------------------------------------------------------------------
 1 ->    2     0.4616     0.1035     0.0330    -0.2891     0.0345
 1 ->    3     0.0102    -0.0579     0.0777    -0.0002    -0.0013
 1 ->    4    -0.1330     0.3689    -0.4859     0.0428    -0.0877

Electric transition quadrupole moments (Cartesian):

 Transition      Qxy        Qxz        Qyz        Qxx        Qyy        Qzz       norm (a.u.)
----------------------------------------------------------------------------------------------
 1 ->    2     0.4114    -0.4279     0.1001    -1.8040    -0.1516     0.4891     1.9695
 1 ->    3     0.0129    -0.0476     0.0002    -0.3995     0.0098     0.0483     0.4056
 1 ->    4    -0.0652     0.4131     0.0442     1.8874     0.1510    -0.3850     1.9774


| Total processing time: 52.61 sec 

| Job finished: Mon Dec 30 09:58:10 2024
