# Supplementary material for: Photovermellogens: Minimalistic Pyridinium-Based Acylhydrazones with Photoswitchable Basicity for Operation in Aqueous Media
Source: J Org Chem. 2026 May 4;91(19):6559–65. doi: 10.1021/acs.joc.5c02962 (PMC13185115; doi:10.1021/acs.joc.5c02962)
Supplement: Supplementary file 3 [file jo5c02962_si_003.zip › scans/pah/gfn2/0003.out]

| Startfile from command line: tc.inp


|       ***********************************************************
|       *                    TeraChem v1.9-2023.05-dev            *
|       *  Git Version: a4ee3fa724c44e9172ae1b788db2b2bf144bca1c  *
|       *                   Development Version                   *
|       *           Chemistry at the Speed of Graphics!           *
|       ***********************************************************
|       * This program may only be used in connection with        *
|       * a valid license from PetaChem, LLC. Use of this program *
|       * or results thereof indicates acceptance of all terms    *
|       * and conditions stated in the license and that a valid   *
|       * license agreement between the user and PetaChem, LLC    *
|       * exists. PetaChem, LLC does not warrant the correctness  *
|       * of results or their suitability for any purpose.        *
|       * Please email bugs, suggestions, and comments to         *
|       *                  help@petachem.com                      *
|       *                                                         *
|       ***********************************************************


|       ***********************************************************
|       *  Compiled by pisteinbach  Wed May 10 12:27:15 CEST 2023  *
|       *  Supported architectures: sm_75 sm_80                   *
|       *  Build cuda_11.6.r11.6/compiler.31057947_0              *
|       ***********************************************************


| Job started   Mon Dec 30 09:49:05 2024
| On jtc-hpz107 (available memory: 20105 MB)

| ######################################### RUNTIME INFO ##########################################
| terachem  tc.inp 

|  NVRM version: NVIDIA UNIX x86_64 Kernel Module  520.61.05  Thu Sep 29 05:30:25 UTC 2022
|  GCC version:  gcc version 9.4.0 (Ubuntu 9.4.0-1ubuntu1~20.04.1) 

|  	linux-vdso.so.1 (0x00007fff6cb77000)
|  	libdftd4.so.3 => /mnt/group-bin/dftd4/3.5.0/lib/x86_64-linux-gnu/libdftd4.so.3 (0x00007fab3db52000)
|  	libmpi.so.12 => /mnt/group-bin/terachem-3c-dev-pit/lib/libmpi.so.12 (0x00007fab3c235000)
|  	libgpubox.so.1 => /mnt/group-bin/terachem-3c-dev-pit/lib/libgpubox.so.1 (0x00007fab3c21d000)
|  	libtensorbox.so.1 => /mnt/group-bin/terachem-3c-dev-pit/lib/libtensorbox.so.1 (0x00007fab3c1ff000)
|  	libiobox.so.1 => /mnt/group-bin/terachem-3c-dev-pit/lib/libiobox.so.1 (0x00007fab3c1e9000)
|  	libintbox.so.1 => /mnt/group-bin/terachem-3c-dev-pit/lib/libintbox.so.1 (0x00007fab1e1ce000)
|  	libsqmbox.so.1 => /mnt/group-bin/terachem-3c-dev-pit/lib/libsqmbox.so.1 (0x00007fab1de70000)
|  	libgridbox.so.1 => /mnt/group-bin/terachem-3c-dev-pit/lib/libgridbox.so.1 (0x00007fab1dc8b000)
|  	libdftbox.so.1 => /mnt/group-bin/terachem-3c-dev-pit/lib/libdftbox.so.1 (0x00007fab1dbad000)
|  	libcibox.so.1 => /mnt/group-bin/terachem-3c-dev-pit/lib/libcibox.so.1 (0x00007fab1d86c000)
|  	libccbox.so.1 => /mnt/group-bin/terachem-3c-dev-pit/lib/libccbox.so.1 (0x00007fab1d569000)
|  	libsimbox.so.1 => /mnt/group-bin/terachem-3c-dev-pit/lib/libsimbox.so.1 (0x00007fab1d549000)
|  	liboptbox.so.1 => /mnt/group-bin/terachem-3c-dev-pit/lib/liboptbox.so.1 (0x00007fab1d511000)
|  	libnvToolsExt.so.1 => /usr/local/cuda-11.6/targets/x86_64-linux/lib/libnvToolsExt.so.1 (0x00007fab1d307000)
|  	libssl.so.1.1 => /mnt/group-bin/terachem-3c-dev-pit/lib/libssl.so.1.1 (0x00007fab1d274000)
|  	libcrypto.so.1.1 => /mnt/group-bin/terachem-3c-dev-pit/lib/libcrypto.so.1.1 (0x00007fab1cf9e000)
|  	libcuda.so.1 => /lib/x86_64-linux-gnu/libcuda.so.1 (0x00007fab1b619000)
|  	libcudart.so.11.0 => /usr/local/cuda-11.6/targets/x86_64-linux/lib/libcudart.so.11.0 (0x00007fab1b373000)
|  	libcublas.so.11 => /usr/local/cuda-11.6/targets/x86_64-linux/lib/libcublas.so.11 (0x00007fab11bf5000)
|  	libcufft.so.10 => /usr/local/cuda-11.6/targets/x86_64-linux/lib/libcufft.so.10 (0x00007fab09168000)
|  	libcusparse.so.11 => /usr/local/cuda-11.6/targets/x86_64-linux/lib/libcusparse.so.11 (0x00007faaf9d1f000)
|  	libcusolver.so.11 => /usr/local/cuda-11.6/targets/x86_64-linux/lib/libcusolver.so.11 (0x00007faae9936000)
|  	libstdc++.so.6 => /lib/x86_64-linux-gnu/libstdc++.so.6 (0x00007faae9754000)
|  	libm.so.6 => /lib/x86_64-linux-gnu/libm.so.6 (0x00007faae9603000)
|  	libiomp5.so => /mnt/group-bin/terachem-3c-dev-pit/lib/libiomp5.so (0x00007faae91bd000)
|  	libcilkrts.so.5 => /mnt/group-bin/terachem-3c-dev-pit/lib/libcilkrts.so.5 (0x00007faae8f80000)
|  	libgcc_s.so.1 => /lib/x86_64-linux-gnu/libgcc_s.so.1 (0x00007faae8f65000)
|  	libpthread.so.0 => /lib/x86_64-linux-gnu/libpthread.so.0 (0x00007faae8f42000)
|  	libc.so.6 => /lib/x86_64-linux-gnu/libc.so.6 (0x00007faae8d50000)
|  	/lib64/ld-linux-x86-64.so.2 (0x00007fab3dc2c000)
|  	libdl.so.2 => /lib/x86_64-linux-gnu/libdl.so.2 (0x00007faae8d48000)
|  	libmkl_intel_ilp64.so.2 => /mnt/group-bin/terachem-3c-dev-pit/lib/libmkl_intel_ilp64.so.2 (0x00007faae7e8d000)
|  	libmkl_intel_thread.so.2 => /mnt/group-bin/terachem-3c-dev-pit/lib/libmkl_intel_thread.so.2 (0x00007faae46f4000)
|  	libmkl_core.so.2 => /mnt/group-bin/terachem-3c-dev-pit/lib/libmkl_core.so.2 (0x00007faae0312000)
|  	libifcore.so.5 => /mnt/group-bin/terachem-3c-dev-pit/lib/libifcore.so.5 (0x00007faae01d4000)
|  	libimf.so => /mnt/group-bin/terachem-3c-dev-pit/lib/libimf.so (0x00007faadfdef000)
|  	libsvml.so => /mnt/group-bin/terachem-3c-dev-pit/lib/libsvml.so (0x00007faade7e1000)
|  	libirng.so => /mnt/group-bin/terachem-3c-dev-pit/lib/libirng.so (0x00007faade477000)
|  	libintlc.so.5 => /mnt/group-bin/terachem-3c-dev-pit/lib/libintlc.so.5 (0x00007faade404000)
|  	librt.so.1 => /lib/x86_64-linux-gnu/librt.so.1 (0x00007faade3fa000)
|  	libcublasLt.so.11 => /usr/local/cuda-11.6/targets/x86_64-linux/lib/libcublasLt.so.11 (0x00007faac9392000)
| #################################################################################################

-----------------------------------
Processed Input file:
              coordinates coord.xyz
                 spinmult 1
                   charge +1
                   method 3c-pbeh
                    basis def2-msvp
                      pcm cosmo
                  epsilon 78.39
                      fon yes
               fon_method constant
                   closed 0
                    hhtda yes
            hhtdasinglets 4
            hhtdatriplets 4
             cisnumstates 8
             cisguessvecs 15
                   cismax 300
               cismaxiter 500
               cisconvtol 1.0e-6
                  cphftol 1.0e-6
                 cphfiter 1000
           max_l_in_basis 2
           sphericalbasis yes
                    guess sad
                   purify no
                  dftgrid 3
                     xtol 1e-6
                 convthre 5e-5
                  threall 1e-14
                precision mixed
                     gpus 1
            min_tolerance 1e-4
          min_tolerance_e 1e-5
                      run energy
-----------------------------------
Jobname: coord
Scratch directory: ./scr.coord
Scratch data will be generated
| Random number seed: 710665161

XYZ coordinates coord.xyz
Molden File Output: ./scr.coord/coord.molden
Using basis set: def2-msvp
dmrgstart not found
Spin multiplicity: 1
DIIS will use up to 10 vectors.
Condition number limit for the DIIS overlap matrix is            0
WF convergence threshold: 5.00e-05
Using DIIS algorithm to converge WF
Maximum number of SCF iterations: 100
Incremental fock with rebuild every 8 iterations
Will switch to conventional Fock if diffuse functions are detected
X-matrix tolerance: 1.00e-06
PRECISION: MIXED
Single/Double precision threshold: 1.00e-05
TeraChem will select linear algebra engine
Using fractional orbital occupations
0 occupied orbitals will have integer occupation
0 occupied orbitals will have fractional occupation
kT is set to  0.250 a.u.
Density matrix purification turned off
DFT Functional requested: 3c-pbeh
Method: PBEh-3c composite method 
  PBEh exchange functional:              0.58 
  Hartree-Fock exact exchange:          0.42 
  PBEh correlation functional:           1.0  
Wavefunction: RESTRICTED

 DFT-D code reimplemented following the
 code by S.Grimme, University Bonn 
 based on DFTD3 V3.2 Rev 0         
 
Please cite DFT-D3 work done with this code as:
S. Grimme, J. Antony, S. Ehrlich and H. Krieg,
J. Chem. Phys. 132 (2010), 154104
If used with BJ-damping cite also
S. Grimme, S. Ehrlich and L. Goerigk,
J. Comput. Chem. 32 (2011), 1456-1465
For DFT-D2 the reference is
S. Grimme, J. Comput. Chem., 27 (2006), 1787-1799
BSSE Correction calculated using:
 ___________________________________________
                                            
|              **  g C P  **                |
|  a geometrical counterpoise correction    |
|             H.Kruse S.Grimme              |
|        Version 2.31                       |
|                                           |
 ___________________________________________ 

Please cite work done with this code as:
H. Kruse, S. Grimme J. Chem. Phys, 2012,136,154101
DOI: 10.1063/1.3700154 

DFT grid type: 3
Using a single DFT grid.
Ignoring all functions in basis set file with angular momentum > 2 
Initial guess generated from superposition of atomic densities generated with HF,
using spherically symmetric atomic densities and averaged alpha and beta spin densities.

********************************************
***** SINGLE POINT ENERGY CALCULATIONS *****
********************************************
COSMO model for polarizable continuum model enabled
*************WARNING***************
Unrecognized or unnecessary keywords:
These are being ignored.
   min_tolerance 1e-4
   min_tolerance_e 1e-5
***********************************
Starting TensorBox...
| TeraChem will select linear algebra engine
| Using cuSolver for matrix diagonalization

| using 1 out of 1 CUDA devices
|   Device 0: NVIDIA GeForce RTX 3070,  7982MB, CC 8.6 -- CPU THREAD 0
| -------------------------------------------------------------------
| CPU Memory Available: 3976.88 MegaWords 
| GPU Memory Available: 741.79 MegaWords 
| Maximum recommended basis set size: 10200 basis functions
|  (limited by GPU memory)
| -------------------------------------------------------------------
| Initialize GPUBox with 128 MW of memory


Basis set:       def2-msvp
Total atoms:     32
Total charge:    1
Total electrons: 126 (63-alpha, 63-beta)
Number electrons modeled by ECPs: 0
Total orbitals: 316 (Cartesian), 298 (spherical) 
Total AO shells: 154 (100 S-shells; 36 P-shells; 18 D-shells; 0 F-shells; 0 G-shells)
Spin multiplicity: 1
Nuclear repulsion energy (QM atoms): 1141.973616578429 a.u.

Using neutral atomic charges and default spins and spin directions.
Number of unique atoms is: 4 
Atom #1 is unique. Calculating atomic density. 
XCEnergy: 0.000000 NNRepEnergy: 0.000000 
Rest of SCF Energy: -51.788831
XCEnergy: 0.000000 NNRepEnergy: 0.000000 
Rest of SCF Energy: -51.788831
Iteration: 0
XCEnergy: 0.000000 NNRepEnergy: 0.000000 
Rest of SCF Energy: -54.335150
XCEnergy: 0.000000 NNRepEnergy: 0.000000 
Rest of SCF Energy: -54.335150
Iteration: 1
XCEnergy: 0.000000 NNRepEnergy: 0.000000 
Rest of SCF Energy: -54.383016
XCEnergy: 0.000000 NNRepEnergy: 0.000000 
Rest of SCF Energy: -54.383016
Iteration: 2
XCEnergy: 0.000000 NNRepEnergy: 0.000000 
Rest of SCF Energy: -54.383724
XCEnergy: 0.000000 NNRepEnergy: 0.000000 
Rest of SCF Energy: -54.383724
Iteration: 3
XCEnergy: 0.000000 NNRepEnergy: 0.000000 
Rest of SCF Energy: -54.383757
XCEnergy: 0.000000 NNRepEnergy: 0.000000 
Rest of SCF Energy: -54.383757
Iteration: 4
XCEnergy: 0.000000 NNRepEnergy: 0.000000 
Rest of SCF Energy: -54.383758
XCEnergy: 0.000000 NNRepEnergy: 0.000000 
Rest of SCF Energy: -54.383758
Iteration: 5
XCEnergy: 0.000000 NNRepEnergy: 0.000000 
Rest of SCF Energy: -54.383758
XCEnergy: 0.000000 NNRepEnergy: 0.000000 
SCF Energy: -54.383758
Atom #2 is unique. Calculating atomic density. 
XCEnergy: 0.000000 NNRepEnergy: 0.000000 
Rest of SCF Energy: -35.859370
XCEnergy: 0.000000 NNRepEnergy: 0.000000 
Rest of SCF Energy: -35.859370
Iteration: 0
XCEnergy: 0.000000 NNRepEnergy: 0.000000 
Rest of SCF Energy: -37.672403
XCEnergy: 0.000000 NNRepEnergy: 0.000000 
Rest of SCF Energy: -37.672403
Iteration: 1
XCEnergy: 0.000000 NNRepEnergy: 0.000000 
Rest of SCF Energy: -37.680531
XCEnergy: 0.000000 NNRepEnergy: 0.000000 
Rest of SCF Energy: -37.680531
Iteration: 2
XCEnergy: 0.000000 NNRepEnergy: 0.000000 
Rest of SCF Energy: -37.680842
XCEnergy: 0.000000 NNRepEnergy: 0.000000 
Rest of SCF Energy: -37.680842
Iteration: 3
XCEnergy: 0.000000 NNRepEnergy: 0.000000 
Rest of SCF Energy: -37.680865
XCEnergy: 0.000000 NNRepEnergy: 0.000000 
Rest of SCF Energy: -37.680865
Iteration: 4
XCEnergy: 0.000000 NNRepEnergy: 0.000000 
Rest of SCF Energy: -37.680866
XCEnergy: 0.000000 NNRepEnergy: 0.000000 
Rest of SCF Energy: -37.680866
Iteration: 5
XCEnergy: 0.000000 NNRepEnergy: 0.000000 
Rest of SCF Energy: -37.680866
XCEnergy: 0.000000 NNRepEnergy: 0.000000 
SCF Energy: -37.680866
Atom #7 is unique. Calculating atomic density. 
XCEnergy: 0.000000 NNRepEnergy: 0.000000 
Rest of SCF Energy: -0.497727
XCEnergy: 0.000000 NNRepEnergy: 0.000000 
Rest of SCF Energy: -0.497727
Iteration: 0
XCEnergy: 0.000000 NNRepEnergy: 0.000000 
Rest of SCF Energy: -0.497727
XCEnergy: 0.000000 NNRepEnergy: 0.000000 
Rest of SCF Energy: -0.497727
Iteration: 1
XCEnergy: 0.000000 NNRepEnergy: 0.000000 
Rest of SCF Energy: -0.497727
XCEnergy: 0.000000 NNRepEnergy: 0.000000 
SCF Energy: -0.497727
Atom #21 is unique. Calculating atomic density. 
XCEnergy: 0.000000 NNRepEnergy: 0.000000 
Rest of SCF Energy: -71.187919
XCEnergy: 0.000000 NNRepEnergy: 0.000000 
Rest of SCF Energy: -71.187919
Iteration: 0
XCEnergy: 0.000000 NNRepEnergy: 0.000000 
Rest of SCF Energy: -74.545712
XCEnergy: 0.000000 NNRepEnergy: 0.000000 
Rest of SCF Energy: -74.545712
Iteration: 1
XCEnergy: 0.000000 NNRepEnergy: 0.000000 
Rest of SCF Energy: -74.776315
XCEnergy: 0.000000 NNRepEnergy: 0.000000 
Rest of SCF Energy: -74.776315
Iteration: 2
XCEnergy: 0.000000 NNRepEnergy: 0.000000 
Rest of SCF Energy: -74.781311
XCEnergy: 0.000000 NNRepEnergy: 0.000000 
Rest of SCF Energy: -74.781311
Iteration: 3
XCEnergy: 0.000000 NNRepEnergy: 0.000000 
Rest of SCF Energy: -74.781357
XCEnergy: 0.000000 NNRepEnergy: 0.000000 
Rest of SCF Energy: -74.781357
Iteration: 4
XCEnergy: 0.000000 NNRepEnergy: 0.000000 
Rest of SCF Energy: -74.781359
XCEnergy: 0.000000 NNRepEnergy: 0.000000 
Rest of SCF Energy: -74.781359
Iteration: 5
XCEnergy: 0.000000 NNRepEnergy: 0.000000 
Rest of SCF Energy: -74.781359
XCEnergy: 0.000000 NNRepEnergy: 0.000000 
SCF Energy: -74.781359
DFTD Energy:    -0.0206688 hartree
gCP Energy:     0.0540458 hartree
Setting up the DFT grid...
| time to set the grid = 0.08 s
DFT grid points: 367996 (11499 points/atom)
=COSMO= Number of H atoms in QM atoms:14
=COSMO= Number of Heavy atoms in QM atoms:18
=COSMO= size of A matrix:26266752 bytes
=COSMO= ++++++++++++++++++++++++++++++ COSMO parameters ++++++++++++++++++++++++++++++
=COSMO= I. Cavity Information:
=COSMO= SAS(Solvent accesible surface) initialization finished
=COSMO= Time for initializing Molecular Surface:0.02573400 (sec)
=COSMO= Time for initializing cosmo calculation:0.01642400 (sec)
=COSMO= Cavity effective radius(Angstrom) (r_solv+r_vdw-dsc) was written into ./scr.coord/ratom.txt
=COSMO= Solvent Dielectric Constant:78.390000
=COSMO= Cosmo Solvent radius:0.000000
=COSMO= Cosmo charge scaling method:0
=COSMO= Cavity built with Lebedev Grid
=COSMO= Grid points/QM Hydrogen: 110
=COSMO= Grid points/QM Heavy atom: 110
=COSMO= Herbert Switching-Gaussian method turned on
=COSMO= After removing points inside of SAS:
=COSMO= Total number of segments on molecular surface:1812
=COSMO= Number of segments belonging to QM atoms:1812
=COSMO= Total surface area of cavity: 294.5710(Angstrom^2)
=COSMO= Total volume of cavity: 178.1555 (Angstrom^3)
=COSMO= II. COSMO integral options:
=COSMO= Building COSMO c vector with original algorithm
=COSMO= COSMO one-electron integral threshold: 1e-12 
=COSMO= III. Linear solver options:
=COSMO= Initialize COSMO for A matrix in full storage form
=COSMO= CG precondtioner:Jacobi
=COSMO= Tight CG convergence threshold:1e-06
=COSMO= CG dynamic threshold: on
=COSMO= Adjust CG convergence threshold dynamically
=COSMO= IV. PCM field read/write options:
=COSMO= PCM field is not written to files
=COSMO= No PCM field file is read in
=COSMO= ++++++++++++++++++++++++++++++++++++++++++++++++++++++++++++++++++++++++++++++++

                      *** Start SCF Iterations ***

 Iter     DIIS Error       Energy change      Electrons        XC Energy           Energy              E_PCM      Time(s)
-------------------------------------------------------------------------------------------------------------------------
Initial temperature is 0.250000
| Skip purify step
|    1     1.8083401561    -785.1966102571   127.0000400828   -63.8641934796    -785.1966102571     -0.0002064942    1.25  
|    2     0.0719956955     +13.0946934132   126.0000273765   -63.9852258164    -772.1019168439     -0.1963936959    1.84  
|    3     0.1477235054      +0.1873034071   126.0000305001   -63.7167817425    -771.9146134367     -0.0819222383    1.82  
|    4     0.0175857717      -0.3309035282   126.0000289099   -63.8332038550    -772.2455169649     -0.1406542158    1.80  
|    5     0.0103756700      -0.0081070811   126.0000298305   -63.8651308561    -772.2536240460     -0.1213960965    1.77  
|    6     0.0028171691      -0.0033682605   126.0000298857   -63.8642151724    -772.2569923065     -0.1256987884    1.75  
|    7     0.0010081525      -0.0003384251   126.0000299669   -63.8553609200    -772.2573307316     -0.1242447682    1.71  
|    8     0.0004326736      -0.0000550962   126.0000301013   -63.8539698592    -772.2573858278     -0.1238543457    1.70  
|    9     0.0001187600      -0.0000158023   126.0000301340   -63.8552468281    -772.2574016301     -0.1237737368    1.85  
|   10     0.0000661597      -0.0000022067   126.0000301529   -63.8552638568    -772.2574038368     -0.1236807991    1.67  
|   11     0.0000239244      -0.0000006684   126.0000301621   -63.8551858095    -772.2574045051     -0.1236498088    1.66  
-------------------------------------------------------------------------------------------------------------------------
FINAL ENERGY: -772.2574045051 a.u.
Fractional Occupation Entropy: 0.0000000000
Mermin Free Energy:            -772.2574045051
DISPERSION CONTRIBUTION TO ENERGY: -0.0206688227 a.u.
GCP BSSE CORRECTION: 0.0540457768 a.u.
C-PCM contribution to final energy:-0.1236498088 a.u. ( already included in final energy )
HOMO-LUMO GAP: 2.713 eV
CENTER OF MASS: {-0.008812, -0.045119, -0.069079} ANGS
DIPOLE MOMENT: {-19.019561, -3.285644, 3.201603} (|D| = 19.565005) DEBYE
Writing out molden info

Running Mulliken population analysis...


  Restricted hh-TDA Parameters
--------------------------------------------
Number of occupied orbitals:            64
Number of virtual orbitals:            234
Number of molecular orbitals:          298
Number of basis functions:             316
Multiplicity of target state:      singlet

 Generating 2nd functional diffs
Reference energy:             -779.4569896852
Number of electrons:           128.0000306411
XC energy:                     -65.1693402849

      Davidson Diagonalization Parameters
-----------------------------------------------
Number of roots to find:                    4
Number of guess vectors:                   15
Maximum subspace size:                    300
Number of vectors to save:                  4
Collapse vectors per root:                  2
Number of CSFs:                          2080
Maximum Davidson iterations:              500
Residual convergence:                 1.0e-06
Orthogonality tolerance:              1.0e-12
Use incremental sigma vectors:             No

Davidson memory usage:  12.89 MB

Guess Vectors:
  64 &  64 : closed :    -0.233463
  64 &  62 :  open  :    -0.171420
  64 &  63 :  open  :    -0.132512
  62 &  62 : closed :    -0.109378
  64 &  61 :  open  :    -0.075732
  63 &  62 :  open  :    -0.070469
  64 &  59 :  open  :    -0.042909
  64 &  60 :  open  :    -0.034383
  63 &  63 : closed :    -0.031561
  62 &  61 :  open  :    -0.013689
  64 &  57 :  open  :     0.005730
  62 &  59 :  open  :     0.019134
  64 &  55 :  open  :     0.024468
  63 &  61 :  open  :     0.025219
  62 &  60 :  open  :     0.027659

  Root           Eigenvalue       Energy Change        Residual
-------------------------------------------------------------------
Iteration:    0   Subspace Size:   15
Root: 1:        -0.14884936        -0.14884936         0.04642931  
Root: 2:        -0.07107452        -0.07107452         0.04424827  
Root: 3:        -0.03388650        -0.03388650         0.04725275  
Root: 4:         0.00142359         0.00142359         0.04990990  

Iteration:    1   Subspace Size:   19
Root: 1:        -0.15285978        -0.00401043         0.00585776  
Root: 2:        -0.07698343        -0.00590891         0.01073788  
Root: 3:        -0.04035555        -0.00646905         0.01389663  
Root: 4:        -0.00605502        -0.00747861         0.01803766  

Iteration:    2   Subspace Size:   23
Root: 1:        -0.15291893        -0.00005914         0.00113396  
Root: 2:        -0.07726811        -0.00028468         0.00235240  
Root: 3:        -0.04088413        -0.00052858         0.00482153  
Root: 4:        -0.00693764        -0.00088262         0.00539128  

Iteration:    3   Subspace Size:   27
Root: 1:        -0.15292105        -0.00000212         0.00027942  
Root: 2:        -0.07727949        -0.00001138         0.00060010  
Root: 3:        -0.04094710        -0.00006297         0.00138147  
Root: 4:        -0.00701460        -0.00007696         0.00153743  

Iteration:    4   Subspace Size:   31
Root: 1:        -0.15292117        -0.00000012         0.00006035  
Root: 2:        -0.07728013        -0.00000064         0.00014443  
Root: 3:        -0.04095117        -0.00000407         0.00035437  
Root: 4:        -0.00702080        -0.00000620         0.00045593  

Iteration:    5   Subspace Size:   35
Root: 1:        -0.15292117        -0.00000000         0.00001126  
Root: 2:        -0.07728017        -0.00000004         0.00003290  
Root: 3:        -0.04095141        -0.00000024         0.00007955  
Root: 4:        -0.00702129        -0.00000049         0.00012485  

Iteration:    6   Subspace Size:   39
Root: 1:        -0.15292117        -0.00000000         0.00000234  
Root: 2:        -0.07728017        -0.00000000         0.00000720  
Root: 3:        -0.04095142        -0.00000001         0.00001746  
Root: 4:        -0.00702133        -0.00000004         0.00003901  

Iteration:    7   Subspace Size:   43
Root: 1:        -0.15292117        -0.00000000         0.00000037  Converged
Root: 2:        -0.07728017        -0.00000000         0.00000146  
Root: 3:        -0.04095142        -0.00000000         0.00000411  
Root: 4:        -0.00702133        -0.00000000         0.00001180  

Iteration:    8   Subspace Size:   46
Root: 1:        -0.15292117        -0.00000000         0.00000037  Converged
Root: 2:        -0.07728017        -0.00000000         0.00000027  Converged
Root: 3:        -0.04095142        -0.00000000         0.00000089  Converged
Root: 4:        -0.00702133        -0.00000000         0.00000263  

Iteration:    9   Subspace Size:   47
Root: 1:        -0.15292117         0.00000000         0.00000037  Converged
Root: 2:        -0.07728017        -0.00000000         0.00000026  Converged
Root: 3:        -0.04095142        -0.00000000         0.00000089  Converged
Root: 4:        -0.00702133        -0.00000000         0.00000075  Converged

Davidson converged in 9 iterations
47 sigma vectors were formed

      Davidson Diagonalization Parameters
-----------------------------------------------
Number of roots to find:                    4
Number of guess vectors:                   15
Maximum subspace size:                    300
Number of vectors to save:                  4
Collapse vectors per root:                  2
Number of CSFs:                          2016
Maximum Davidson iterations:              500
Residual convergence:                 1.0e-06
Orthogonality tolerance:              1.0e-12
Use incremental sigma vectors:             No

Davidson memory usage:  12.58 MB

Guess Vectors:
  64 &  62 :  open  :    -0.171420
  64 &  63 :  open  :    -0.132512
  64 &  61 :  open  :    -0.075732
  63 &  62 :  open  :    -0.070469
  64 &  59 :  open  :    -0.042909
  64 &  60 :  open  :    -0.034383
  62 &  61 :  open  :    -0.013689
  64 &  57 :  open  :     0.005730
  62 &  59 :  open  :     0.019134
  64 &  55 :  open  :     0.024468
  63 &  61 :  open  :     0.025219
  62 &  60 :  open  :     0.027659
  64 &  56 :  open  :     0.049626
  63 &  59 :  open  :     0.058042
  64 &  54 :  open  :     0.060974

  Root           Eigenvalue       Energy Change        Residual
-------------------------------------------------------------------
Iteration:    0   Subspace Size:   15
Root: 1:        -0.07573687        -0.07573687         0.03845639  
Root: 2:        -0.06008492        -0.06008492         0.03065139  
Root: 3:        -0.02573540        -0.02573540         0.02861941  
Root: 4:         0.00785768         0.00785768         0.03647725  

Iteration:    1   Subspace Size:   19
Root: 1:        -0.08022775        -0.00449088         0.00889299  
Root: 2:        -0.06310480        -0.00301988         0.00640140  
Root: 3:        -0.02854074        -0.00280533         0.00843718  
Root: 4:         0.00391207        -0.00394561         0.01026864  

Iteration:    2   Subspace Size:   23
Root: 1:        -0.08043009        -0.00020233         0.00172702  
Root: 2:        -0.06321500        -0.00011020         0.00145210  
Root: 3:        -0.02874440        -0.00020366         0.00258426  
Root: 4:         0.00358618        -0.00032589         0.00327528  

Iteration:    3   Subspace Size:   27
Root: 1:        -0.08043630        -0.00000621         0.00036320  
Root: 2:        -0.06321954        -0.00000454         0.00028454  
Root: 3:        -0.02876196        -0.00001757         0.00075904  
Root: 4:         0.00356024        -0.00002594         0.00092559  

Iteration:    4   Subspace Size:   31
Root: 1:        -0.08043655        -0.00000025         0.00007072  
Root: 2:        -0.06321969        -0.00000015         0.00005622  
Root: 3:        -0.02876351        -0.00000154         0.00019583  
Root: 4:         0.00355815        -0.00000209         0.00024202  

Iteration:    5   Subspace Size:   35
Root: 1:        -0.08043656        -0.00000001         0.00001420  
Root: 2:        -0.06321970        -0.00000001         0.00001051  
Root: 3:        -0.02876361        -0.00000010         0.00004246  
Root: 4:         0.00355800        -0.00000015         0.00006577  

Iteration:    6   Subspace Size:   39
Root: 1:        -0.08043656        -0.00000000         0.00000264  
Root: 2:        -0.06321970        -0.00000000         0.00000201  
Root: 3:        -0.02876361        -0.00000000         0.00000932  
Root: 4:         0.00355799        -0.00000001         0.00001872  

Iteration:    7   Subspace Size:   43
Root: 1:        -0.08043656        -0.00000000         0.00000046  Converged
Root: 2:        -0.06321970        -0.00000000         0.00000038  Converged
Root: 3:        -0.02876361        -0.00000000         0.00000188  
Root: 4:         0.00355799        -0.00000000         0.00000482  

Iteration:    8   Subspace Size:   45
Root: 1:        -0.08043656        -0.00000000         0.00000044  Converged
Root: 2:        -0.06321970        -0.00000000         0.00000034  Converged
Root: 3:        -0.02876361        -0.00000000         0.00000036  Converged
Root: 4:         0.00355799        -0.00000000         0.00000128  

Iteration:    9   Subspace Size:   46
Root: 1:        -0.08043656        -0.00000000         0.00000044  Converged
Root: 2:        -0.06321970        -0.00000000         0.00000034  Converged
Root: 3:        -0.02876361        -0.00000000         0.00000035  Converged
Root: 4:         0.00355799        -0.00000000         0.00000036  Converged

Davidson converged in 9 iterations
46 sigma vectors were formed

  Root   Mult.   Total Energy (a.u.)   Ex. Energy (a.u.)     Ex. Energy (eV)     Ex. Energy (nm)        Osc. (a.u.)  
-------------------------------------------------------------------------------------------------------------------
     1  singlet       -779.60991086
     2  triplet       -779.53742625          0.07248461          1.97240626        628.59372795          0.00000000
     3  singlet       -779.53426986          0.07564100          2.05829607        602.36339317          0.00087167
     4  triplet       -779.52020939          0.08970147          2.44090088        507.94451216          0.00000000
     5  singlet       -779.49794110          0.11196975          3.04685154        406.92570414          0.46048032
     6  triplet       -779.48575330          0.12415756          3.37849853        366.98024218          0.00000000
     7  singlet       -779.46401102          0.14589984          3.97013604        312.29212195          0.13392619
     8  triplet       -779.45343169          0.15647917          4.25801405        291.17851510          0.00000000

Singlet  1: Largest CI coefficients:
  64  &  64 : closed :   0.965841
  63  &  64 :  open  :  -0.137240
  64  &  63 :  open  :  -0.137240

Triplet  2: Largest CI coefficients:
  62  &  64 :  open  :  -0.674331
  64  &  62 :  open  :   0.674331
  63  &  64 :  open  :  -0.172042
  64  &  63 :  open  :   0.172042

Singlet  3: Largest CI coefficients:
  62  &  64 :  open  :  -0.681437
  64  &  62 :  open  :  -0.681437
  63  &  64 :  open  :  -0.130914
  64  &  63 :  open  :  -0.130914

Triplet  4: Largest CI coefficients:
  63  &  64 :  open  :   0.629471
  64  &  63 :  open  :  -0.629471
  61  &  64 :  open  :   0.181109
  64  &  61 :  open  :  -0.181109
  62  &  64 :  open  :  -0.169917
  64  &  62 :  open  :   0.169917
  57  &  64 :  open  :  -0.151496
  64  &  57 :  open  :   0.151496

Singlet  5: Largest CI coefficients:
  63  &  64 :  open  :  -0.616364
  64  &  63 :  open  :  -0.616364
  63  &  63 : closed :   0.296284
  59  &  64 :  open  :   0.164318
  64  &  59 :  open  :   0.164318
  64  &  64 : closed :  -0.153349
  62  &  64 :  open  :   0.105654
  64  &  62 :  open  :   0.105654

Triplet  6: Largest CI coefficients:
  61  &  64 :  open  :  -0.614124
  64  &  61 :  open  :   0.614124
  63  &  64 :  open  :   0.195090
  64  &  63 :  open  :  -0.195090
  55  &  64 :  open  :  -0.150025
  64  &  55 :  open  :   0.150025
  59  &  64 :  open  :  -0.146426
  64  &  59 :  open  :   0.146426
  61  &  63 :  open  :   0.119436
  63  &  61 :  open  :  -0.119436
  57  &  64 :  open  :   0.100338
  64  &  57 :  open  :  -0.100338

Singlet  7: Largest CI coefficients:
  61  &  64 :  open  :   0.677359
  64  &  61 :  open  :   0.677359
  64  &  64 : closed :   0.120260
  61  &  61 : closed :  -0.114227

Triplet  8: Largest CI coefficients:
  62  &  63 :  open  :  -0.678606
  63  &  62 :  open  :   0.678606
  59  &  62 :  open  :  -0.139047
  62  &  59 :  open  :   0.139047

Singlet state dipole moments:

  Root       Dx         Dy         Dz         |D|  (Debye)
------------------------------------------------------------
     1   -14.4673    -2.5196     0.9275    14.7143
     2    -8.9606     0.7357    -1.1097     9.0590
     3   -17.6614    -3.0782     0.6158    17.9382
     4    -0.0737    -4.2676     2.0599     4.7393

Triplet state dipole moments:

  Root       Dx         Dy         Dz         |D|  (Debye)
------------------------------------------------------------
     1    -8.8933     0.6996    -1.0986     8.9882
     2   -18.3645    -2.3223     0.2702    18.5127
     3    -2.6115    -3.1550     1.2558     4.2838
     4   -11.3587     0.2402    -1.5163    11.4620

Transition dipole moments between singlet states:

    Transition       Tx         Ty         Tz         |T| (a.u.)
------------------------------------------------------------------
     1 ->    2     0.1278    -0.0033     0.0305     0.1315
     1 ->    3     2.4778    -0.1666    -0.0399     2.4837
     1 ->    4     0.7694    -0.7475     0.4756     1.1734
     2 ->    3    -0.2136    -0.2220     0.1289     0.3339
     2 ->    4     0.1903    -0.0459     0.0623     0.2054
     3 ->    4     0.4736    -0.0995     0.0634     0.4881

Transition dipole moments between triplet states:

    Transition       Tx         Ty         Tz         |T| (a.u.)
------------------------------------------------------------------
     1 ->    2     0.4904     0.2563    -0.1476     0.5726
     1 ->    3     0.0307     0.1665    -0.1201     0.2076
     1 ->    4    -2.1170     0.1798    -0.0366     2.1249
     2 ->    3    -1.5913    -0.3617     0.1463     1.6384
     2 ->    4    -0.1714     0.0344    -0.0346     0.1782
     3 ->    4    -0.0998     0.0406    -0.0379     0.1142

Magnetic transition dipole moments and rotational strengths:

 Transition      Lx         Ly         Lz       R(len)     R(vel) (a.u.)
------------------------------------------------------------------------
 1 ->    2    -0.0283    -0.4924     0.3088    -0.0074     0.0178
 1 ->    3    -0.4071     0.0427    -0.4707     0.9971    -2.1604
 1 ->    4     0.0412     0.1318     0.1608    -0.0097     0.2375

Electric transition quadrupole moments (Cartesian):

 Transition      Qxy        Qxz        Qyz        Qxx        Qyy        Qzz       norm (a.u.)
----------------------------------------------------------------------------------------------
 1 ->    2    -0.1094    -0.2390     0.0039     0.1365     0.0040    -0.0542     0.3012
 1 ->    3     1.5299    -0.5563    -0.2149    -7.8105     0.2310     0.0573     7.9848
 1 ->    4    -4.1975     2.2029     0.9055    17.8457    -0.6883    -0.4966    18.5062


| Total processing time: 51.97 sec 

| Job finished: Mon Dec 30 09:50:00 2024
