# Supplementary material for: Photovermellogens: Minimalistic Pyridinium-Based Acylhydrazones with Photoswitchable Basicity for Operation in Aqueous Media
Source: J Org Chem. 2026 May 4;91(19):6559–65. doi: 10.1021/acs.joc.5c02962 (PMC13185115; doi:10.1021/acs.joc.5c02962)
Supplement: Supplementary file 3 [file jo5c02962_si_003.zip › scans/pah/gfn2/0004.out]

| Startfile from command line: tc.inp


|       ***********************************************************
|       *                    TeraChem v1.9-2023.05-dev            *
|       *  Git Version: a4ee3fa724c44e9172ae1b788db2b2bf144bca1c  *
|       *                   Development Version                   *
|       *           Chemistry at the Speed of Graphics!           *
|       ***********************************************************
|       * This program may only be used in connection with        *
|       * a valid license from PetaChem, LLC. Use of this program *
|       * or results thereof indicates acceptance of all terms    *
|       * and conditions stated in the license and that a valid   *
|       * license agreement between the user and PetaChem, LLC    *
|       * exists. PetaChem, LLC does not warrant the correctness  *
|       * of results or their suitability for any purpose.        *
|       * Please email bugs, suggestions, and comments to         *
|       *                  help@petachem.com                      *
|       *                                                         *
|       ***********************************************************


|       ***********************************************************
|       *  Compiled by pisteinbach  Wed May 10 12:27:15 CEST 2023  *
|       *  Supported architectures: sm_75 sm_80                   *
|       *  Build cuda_11.6.r11.6/compiler.31057947_0              *
|       ***********************************************************


| Job started   Mon Dec 30 09:50:00 2024
| On jtc-hpz107 (available memory: 20091 MB)

| ######################################### RUNTIME INFO ##########################################
| terachem  tc.inp 

|  NVRM version: NVIDIA UNIX x86_64 Kernel Module  520.61.05  Thu Sep 29 05:30:25 UTC 2022
|  GCC version:  gcc version 9.4.0 (Ubuntu 9.4.0-1ubuntu1~20.04.1) 

|  	linux-vdso.so.1 (0x00007fff6bde0000)
|  	libdftd4.so.3 => /mnt/group-bin/dftd4/3.5.0/lib/x86_64-linux-gnu/libdftd4.so.3 (0x00007f78b7505000)
|  	libmpi.so.12 => /mnt/group-bin/terachem-3c-dev-pit/lib/libmpi.so.12 (0x00007f78b5be8000)
|  	libgpubox.so.1 => /mnt/group-bin/terachem-3c-dev-pit/lib/libgpubox.so.1 (0x00007f78b5bd0000)
|  	libtensorbox.so.1 => /mnt/group-bin/terachem-3c-dev-pit/lib/libtensorbox.so.1 (0x00007f78b5bb2000)
|  	libiobox.so.1 => /mnt/group-bin/terachem-3c-dev-pit/lib/libiobox.so.1 (0x00007f78b5b9c000)
|  	libintbox.so.1 => /mnt/group-bin/terachem-3c-dev-pit/lib/libintbox.so.1 (0x00007f7897b81000)
|  	libsqmbox.so.1 => /mnt/group-bin/terachem-3c-dev-pit/lib/libsqmbox.so.1 (0x00007f7897823000)
|  	libgridbox.so.1 => /mnt/group-bin/terachem-3c-dev-pit/lib/libgridbox.so.1 (0x00007f789763e000)
|  	libdftbox.so.1 => /mnt/group-bin/terachem-3c-dev-pit/lib/libdftbox.so.1 (0x00007f7897560000)
|  	libcibox.so.1 => /mnt/group-bin/terachem-3c-dev-pit/lib/libcibox.so.1 (0x00007f789721f000)
|  	libccbox.so.1 => /mnt/group-bin/terachem-3c-dev-pit/lib/libccbox.so.1 (0x00007f7896f1c000)
|  	libsimbox.so.1 => /mnt/group-bin/terachem-3c-dev-pit/lib/libsimbox.so.1 (0x00007f7896efc000)
|  	liboptbox.so.1 => /mnt/group-bin/terachem-3c-dev-pit/lib/liboptbox.so.1 (0x00007f7896ec4000)
|  	libnvToolsExt.so.1 => /usr/local/cuda-11.6/targets/x86_64-linux/lib/libnvToolsExt.so.1 (0x00007f7896cba000)
|  	libssl.so.1.1 => /mnt/group-bin/terachem-3c-dev-pit/lib/libssl.so.1.1 (0x00007f7896c27000)
|  	libcrypto.so.1.1 => /mnt/group-bin/terachem-3c-dev-pit/lib/libcrypto.so.1.1 (0x00007f7896951000)
|  	libcuda.so.1 => /lib/x86_64-linux-gnu/libcuda.so.1 (0x00007f7894fcc000)
|  	libcudart.so.11.0 => /usr/local/cuda-11.6/targets/x86_64-linux/lib/libcudart.so.11.0 (0x00007f7894d26000)
|  	libcublas.so.11 => /usr/local/cuda-11.6/targets/x86_64-linux/lib/libcublas.so.11 (0x00007f788b5a8000)
|  	libcufft.so.10 => /usr/local/cuda-11.6/targets/x86_64-linux/lib/libcufft.so.10 (0x00007f7882b1b000)
|  	libcusparse.so.11 => /usr/local/cuda-11.6/targets/x86_64-linux/lib/libcusparse.so.11 (0x00007f78736d2000)
|  	libcusolver.so.11 => /usr/local/cuda-11.6/targets/x86_64-linux/lib/libcusolver.so.11 (0x00007f78632e9000)
|  	libstdc++.so.6 => /lib/x86_64-linux-gnu/libstdc++.so.6 (0x00007f7863107000)
|  	libm.so.6 => /lib/x86_64-linux-gnu/libm.so.6 (0x00007f7862fb6000)
|  	libiomp5.so => /mnt/group-bin/terachem-3c-dev-pit/lib/libiomp5.so (0x00007f7862b70000)
|  	libcilkrts.so.5 => /mnt/group-bin/terachem-3c-dev-pit/lib/libcilkrts.so.5 (0x00007f7862933000)
|  	libgcc_s.so.1 => /lib/x86_64-linux-gnu/libgcc_s.so.1 (0x00007f7862918000)
|  	libpthread.so.0 => /lib/x86_64-linux-gnu/libpthread.so.0 (0x00007f78628f5000)
|  	libc.so.6 => /lib/x86_64-linux-gnu/libc.so.6 (0x00007f7862703000)
|  	/lib64/ld-linux-x86-64.so.2 (0x00007f78b75df000)
|  	libdl.so.2 => /lib/x86_64-linux-gnu/libdl.so.2 (0x00007f78626fb000)
|  	libmkl_intel_ilp64.so.2 => /mnt/group-bin/terachem-3c-dev-pit/lib/libmkl_intel_ilp64.so.2 (0x00007f7861840000)
|  	libmkl_intel_thread.so.2 => /mnt/group-bin/terachem-3c-dev-pit/lib/libmkl_intel_thread.so.2 (0x00007f785e0a7000)
|  	libmkl_core.so.2 => /mnt/group-bin/terachem-3c-dev-pit/lib/libmkl_core.so.2 (0x00007f7859cc5000)
|  	libifcore.so.5 => /mnt/group-bin/terachem-3c-dev-pit/lib/libifcore.so.5 (0x00007f7859b87000)
|  	libimf.so => /mnt/group-bin/terachem-3c-dev-pit/lib/libimf.so (0x00007f78597a2000)
|  	libsvml.so => /mnt/group-bin/terachem-3c-dev-pit/lib/libsvml.so (0x00007f7858194000)
|  	libirng.so => /mnt/group-bin/terachem-3c-dev-pit/lib/libirng.so (0x00007f7857e2a000)
|  	libintlc.so.5 => /mnt/group-bin/terachem-3c-dev-pit/lib/libintlc.so.5 (0x00007f7857db7000)
|  	librt.so.1 => /lib/x86_64-linux-gnu/librt.so.1 (0x00007f7857dad000)
|  	libcublasLt.so.11 => /usr/local/cuda-11.6/targets/x86_64-linux/lib/libcublasLt.so.11 (0x00007f7842d45000)
| #################################################################################################

-----------------------------------
Processed Input file:
              coordinates coord.xyz
                 spinmult 1
                   charge +1
                   method 3c-pbeh
                    basis def2-msvp
                      pcm cosmo
                  epsilon 78.39
                      fon yes
               fon_method constant
                   closed 0
                    hhtda yes
            hhtdasinglets 4
            hhtdatriplets 4
             cisnumstates 8
             cisguessvecs 15
                   cismax 300
               cismaxiter 500
               cisconvtol 1.0e-6
                  cphftol 1.0e-6
                 cphfiter 1000
           max_l_in_basis 2
           sphericalbasis yes
                    guess sad
                   purify no
                  dftgrid 3
                     xtol 1e-6
                 convthre 5e-5
                  threall 1e-14
                precision mixed
                     gpus 1
            min_tolerance 1e-4
          min_tolerance_e 1e-5
                      run energy
-----------------------------------
Jobname: coord
Scratch directory: ./scr.coord
Scratch data will be generated
| Random number seed: 646737893

XYZ coordinates coord.xyz
Molden File Output: ./scr.coord/coord.molden
Using basis set: def2-msvp
dmrgstart not found
Spin multiplicity: 1
DIIS will use up to 10 vectors.
Condition number limit for the DIIS overlap matrix is            0
WF convergence threshold: 5.00e-05
Using DIIS algorithm to converge WF
Maximum number of SCF iterations: 100
Incremental fock with rebuild every 8 iterations
Will switch to conventional Fock if diffuse functions are detected
X-matrix tolerance: 1.00e-06
PRECISION: MIXED
Single/Double precision threshold: 1.00e-05
TeraChem will select linear algebra engine
Using fractional orbital occupations
0 occupied orbitals will have integer occupation
0 occupied orbitals will have fractional occupation
kT is set to  0.250 a.u.
Density matrix purification turned off
DFT Functional requested: 3c-pbeh
Method: PBEh-3c composite method 
  PBEh exchange functional:              0.58 
  Hartree-Fock exact exchange:          0.42 
  PBEh correlation functional:           1.0  
Wavefunction: RESTRICTED

 DFT-D code reimplemented following the
 code by S.Grimme, University Bonn 
 based on DFTD3 V3.2 Rev 0         
 
Please cite DFT-D3 work done with this code as:
S. Grimme, J. Antony, S. Ehrlich and H. Krieg,
J. Chem. Phys. 132 (2010), 154104
If used with BJ-damping cite also
S. Grimme, S. Ehrlich and L. Goerigk,
J. Comput. Chem. 32 (2011), 1456-1465
For DFT-D2 the reference is
S. Grimme, J. Comput. Chem., 27 (2006), 1787-1799
BSSE Correction calculated using:
 ___________________________________________
                                            
|              **  g C P  **                |
|  a geometrical counterpoise correction    |
|             H.Kruse S.Grimme              |
|        Version 2.31                       |
|                                           |
 ___________________________________________ 

Please cite work done with this code as:
H. Kruse, S. Grimme J. Chem. Phys, 2012,136,154101
DOI: 10.1063/1.3700154 

DFT grid type: 3
Using a single DFT grid.
Ignoring all functions in basis set file with angular momentum > 2 
Initial guess generated from superposition of atomic densities generated with HF,
using spherically symmetric atomic densities and averaged alpha and beta spin densities.

********************************************
***** SINGLE POINT ENERGY CALCULATIONS *****
********************************************
COSMO model for polarizable continuum model enabled
*************WARNING***************
Unrecognized or unnecessary keywords:
These are being ignored.
   min_tolerance 1e-4
   min_tolerance_e 1e-5
***********************************
Starting TensorBox...
| TeraChem will select linear algebra engine
| Using cuSolver for matrix diagonalization

| using 1 out of 1 CUDA devices
|   Device 0: NVIDIA GeForce RTX 3070,  7982MB, CC 8.6 -- CPU THREAD 0
| -------------------------------------------------------------------
| CPU Memory Available: 3976.88 MegaWords 
| GPU Memory Available: 741.79 MegaWords 
| Maximum recommended basis set size: 10200 basis functions
|  (limited by GPU memory)
| -------------------------------------------------------------------
| Initialize GPUBox with 128 MW of memory


Basis set:       def2-msvp
Total atoms:     32
Total charge:    1
Total electrons: 126 (63-alpha, 63-beta)
Number electrons modeled by ECPs: 0
Total orbitals: 316 (Cartesian), 298 (spherical) 
Total AO shells: 154 (100 S-shells; 36 P-shells; 18 D-shells; 0 F-shells; 0 G-shells)
Spin multiplicity: 1
Nuclear repulsion energy (QM atoms): 1141.407270447331 a.u.

Using neutral atomic charges and default spins and spin directions.
Number of unique atoms is: 4 
Atom #1 is unique. Calculating atomic density. 
XCEnergy: 0.000000 NNRepEnergy: 0.000000 
Rest of SCF Energy: -51.788831
XCEnergy: 0.000000 NNRepEnergy: 0.000000 
Rest of SCF Energy: -51.788831
Iteration: 0
XCEnergy: 0.000000 NNRepEnergy: 0.000000 
Rest of SCF Energy: -54.335150
XCEnergy: 0.000000 NNRepEnergy: 0.000000 
Rest of SCF Energy: -54.335150
Iteration: 1
XCEnergy: 0.000000 NNRepEnergy: 0.000000 
Rest of SCF Energy: -54.383016
XCEnergy: 0.000000 NNRepEnergy: 0.000000 
Rest of SCF Energy: -54.383016
Iteration: 2
XCEnergy: 0.000000 NNRepEnergy: 0.000000 
Rest of SCF Energy: -54.383724
XCEnergy: 0.000000 NNRepEnergy: 0.000000 
Rest of SCF Energy: -54.383724
Iteration: 3
XCEnergy: 0.000000 NNRepEnergy: 0.000000 
Rest of SCF Energy: -54.383757
XCEnergy: 0.000000 NNRepEnergy: 0.000000 
Rest of SCF Energy: -54.383757
Iteration: 4
XCEnergy: 0.000000 NNRepEnergy: 0.000000 
Rest of SCF Energy: -54.383758
XCEnergy: 0.000000 NNRepEnergy: 0.000000 
Rest of SCF Energy: -54.383758
Iteration: 5
XCEnergy: 0.000000 NNRepEnergy: 0.000000 
Rest of SCF Energy: -54.383758
XCEnergy: 0.000000 NNRepEnergy: 0.000000 
SCF Energy: -54.383758
Atom #2 is unique. Calculating atomic density. 
XCEnergy: 0.000000 NNRepEnergy: 0.000000 
Rest of SCF Energy: -35.859370
XCEnergy: 0.000000 NNRepEnergy: 0.000000 
Rest of SCF Energy: -35.859370
Iteration: 0
XCEnergy: 0.000000 NNRepEnergy: 0.000000 
Rest of SCF Energy: -37.672403
XCEnergy: 0.000000 NNRepEnergy: 0.000000 
Rest of SCF Energy: -37.672403
Iteration: 1
XCEnergy: 0.000000 NNRepEnergy: 0.000000 
Rest of SCF Energy: -37.680531
XCEnergy: 0.000000 NNRepEnergy: 0.000000 
Rest of SCF Energy: -37.680531
Iteration: 2
XCEnergy: 0.000000 NNRepEnergy: 0.000000 
Rest of SCF Energy: -37.680842
XCEnergy: 0.000000 NNRepEnergy: 0.000000 
Rest of SCF Energy: -37.680842
Iteration: 3
XCEnergy: 0.000000 NNRepEnergy: 0.000000 
Rest of SCF Energy: -37.680865
XCEnergy: 0.000000 NNRepEnergy: 0.000000 
Rest of SCF Energy: -37.680865
Iteration: 4
XCEnergy: 0.000000 NNRepEnergy: 0.000000 
Rest of SCF Energy: -37.680866
XCEnergy: 0.000000 NNRepEnergy: 0.000000 
Rest of SCF Energy: -37.680866
Iteration: 5
XCEnergy: 0.000000 NNRepEnergy: 0.000000 
Rest of SCF Energy: -37.680866
XCEnergy: 0.000000 NNRepEnergy: 0.000000 
SCF Energy: -37.680866
Atom #7 is unique. Calculating atomic density. 
XCEnergy: 0.000000 NNRepEnergy: 0.000000 
Rest of SCF Energy: -0.497727
XCEnergy: 0.000000 NNRepEnergy: 0.000000 
Rest of SCF Energy: -0.497727
Iteration: 0
XCEnergy: 0.000000 NNRepEnergy: 0.000000 
Rest of SCF Energy: -0.497727
XCEnergy: 0.000000 NNRepEnergy: 0.000000 
Rest of SCF Energy: -0.497727
Iteration: 1
XCEnergy: 0.000000 NNRepEnergy: 0.000000 
Rest of SCF Energy: -0.497727
XCEnergy: 0.000000 NNRepEnergy: 0.000000 
SCF Energy: -0.497727
Atom #21 is unique. Calculating atomic density. 
XCEnergy: 0.000000 NNRepEnergy: 0.000000 
Rest of SCF Energy: -71.187919
XCEnergy: 0.000000 NNRepEnergy: 0.000000 
Rest of SCF Energy: -71.187919
Iteration: 0
XCEnergy: 0.000000 NNRepEnergy: 0.000000 
Rest of SCF Energy: -74.545712
XCEnergy: 0.000000 NNRepEnergy: 0.000000 
Rest of SCF Energy: -74.545712
Iteration: 1
XCEnergy: 0.000000 NNRepEnergy: 0.000000 
Rest of SCF Energy: -74.776315
XCEnergy: 0.000000 NNRepEnergy: 0.000000 
Rest of SCF Energy: -74.776315
Iteration: 2
XCEnergy: 0.000000 NNRepEnergy: 0.000000 
Rest of SCF Energy: -74.781311
XCEnergy: 0.000000 NNRepEnergy: 0.000000 
Rest of SCF Energy: -74.781311
Iteration: 3
XCEnergy: 0.000000 NNRepEnergy: 0.000000 
Rest of SCF Energy: -74.781357
XCEnergy: 0.000000 NNRepEnergy: 0.000000 
Rest of SCF Energy: -74.781357
Iteration: 4
XCEnergy: 0.000000 NNRepEnergy: 0.000000 
Rest of SCF Energy: -74.781359
XCEnergy: 0.000000 NNRepEnergy: 0.000000 
Rest of SCF Energy: -74.781359
Iteration: 5
XCEnergy: 0.000000 NNRepEnergy: 0.000000 
Rest of SCF Energy: -74.781359
XCEnergy: 0.000000 NNRepEnergy: 0.000000 
SCF Energy: -74.781359
DFTD Energy:    -0.0206531 hartree
gCP Energy:     0.0540112 hartree
Setting up the DFT grid...
| time to set the grid = 0.08 s
DFT grid points: 368026 (11500 points/atom)
=COSMO= Number of H atoms in QM atoms:14
=COSMO= Number of Heavy atoms in QM atoms:18
=COSMO= size of A matrix:26470088 bytes
=COSMO= ++++++++++++++++++++++++++++++ COSMO parameters ++++++++++++++++++++++++++++++
=COSMO= I. Cavity Information:
=COSMO= SAS(Solvent accesible surface) initialization finished
=COSMO= Time for initializing Molecular Surface:0.02558400 (sec)
=COSMO= Time for initializing cosmo calculation:0.02583900 (sec)
=COSMO= Cavity effective radius(Angstrom) (r_solv+r_vdw-dsc) was written into ./scr.coord/ratom.txt
=COSMO= Solvent Dielectric Constant:78.390000
=COSMO= Cosmo Solvent radius:0.000000
=COSMO= Cosmo charge scaling method:0
=COSMO= Cavity built with Lebedev Grid
=COSMO= Grid points/QM Hydrogen: 110
=COSMO= Grid points/QM Heavy atom: 110
=COSMO= Herbert Switching-Gaussian method turned on
=COSMO= After removing points inside of SAS:
=COSMO= Total number of segments on molecular surface:1819
=COSMO= Number of segments belonging to QM atoms:1819
=COSMO= Total surface area of cavity: 294.7603(Angstrom^2)
=COSMO= Total volume of cavity: 178.2650 (Angstrom^3)
=COSMO= II. COSMO integral options:
=COSMO= Building COSMO c vector with original algorithm
=COSMO= COSMO one-electron integral threshold: 1e-12 
=COSMO= III. Linear solver options:
=COSMO= Initialize COSMO for A matrix in full storage form
=COSMO= CG precondtioner:Jacobi
=COSMO= Tight CG convergence threshold:1e-06
=COSMO= CG dynamic threshold: on
=COSMO= Adjust CG convergence threshold dynamically
=COSMO= IV. PCM field read/write options:
=COSMO= PCM field is not written to files
=COSMO= No PCM field file is read in
=COSMO= ++++++++++++++++++++++++++++++++++++++++++++++++++++++++++++++++++++++++++++++++

                      *** Start SCF Iterations ***

 Iter     DIIS Error       Energy change      Electrons        XC Energy           Energy              E_PCM      Time(s)
-------------------------------------------------------------------------------------------------------------------------
Initial temperature is 0.250000
| Skip purify step
|    1     1.8354866111    -785.1925206590   127.0000199858   -63.8634345306    -785.1925206590     -0.0002064567    1.27  
|    2     0.0750265313     +13.0901227200   126.0000204057   -63.9850799612    -772.1023979390     -0.1921653763    1.86  
|    3     0.1502866201      +0.1593929215   126.0000221495   -63.7124179352    -771.9430050175     -0.0791694556    1.84  
|    4     0.0173197311      -0.3018655927   126.0000218052   -63.8338564154    -772.2448706102     -0.1385513277    1.83  
|    5     0.0104831911      -0.0068373426   126.0000223645   -63.8636833064    -772.2517079528     -0.1214681468    1.79  
|    6     0.0029604449      -0.0032101210   126.0000223988   -63.8629478834    -772.2549180738     -0.1255256266    1.78  
|    7     0.0009004777      -0.0003315250   126.0000224727   -63.8543990195    -772.2552495988     -0.1242568357    1.74  
|    8     0.0004272254      -0.0000512956   126.0000225492   -63.8529017389    -772.2553008944     -0.1238802681    1.72  
|    9     0.0000938106      -0.0000149281   126.0000225775   -63.8541494886    -772.2553158225     -0.1238125678    1.88  
|   10     0.0000601937      -0.0000019313   126.0000225918   -63.8541433581    -772.2553177537     -0.1237334001    1.69  
|   11     0.0000187478      -0.0000003722   126.0000225981   -63.8540855621    -772.2553181260     -0.1237051216    1.68  
-------------------------------------------------------------------------------------------------------------------------
FINAL ENERGY: -772.2553181260 a.u.
Fractional Occupation Entropy: 0.0000000000
Mermin Free Energy:            -772.2553181260
DISPERSION CONTRIBUTION TO ENERGY: -0.0206531149 a.u.
GCP BSSE CORRECTION: 0.0540112104 a.u.
C-PCM contribution to final energy:-0.1237051216 a.u. ( already included in final energy )
HOMO-LUMO GAP: 2.455 eV
CENTER OF MASS: {-0.008308, -0.050547, -0.072775} ANGS
DIPOLE MOMENT: {-18.941257, -2.943249, 3.420474} (|D| = 19.471353) DEBYE
Writing out molden info

Running Mulliken population analysis...


  Restricted hh-TDA Parameters
--------------------------------------------
Number of occupied orbitals:            64
Number of virtual orbitals:            234
Number of molecular orbitals:          298
Number of basis functions:             316
Multiplicity of target state:      singlet

 Generating 2nd functional diffs
Reference energy:             -779.4543376394
Number of electrons:           128.0000229569
XC energy:                     -65.1682170333

      Davidson Diagonalization Parameters
-----------------------------------------------
Number of roots to find:                    4
Number of guess vectors:                   15
Maximum subspace size:                    300
Number of vectors to save:                  4
Collapse vectors per root:                  2
Number of CSFs:                          2080
Maximum Davidson iterations:              500
Residual convergence:                 1.0e-06
Orthogonality tolerance:              1.0e-12
Use incremental sigma vectors:             No

Davidson memory usage:  12.89 MB

Guess Vectors:
  64 &  64 : closed :    -0.231558
  64 &  62 :  open  :    -0.171389
  64 &  63 :  open  :    -0.140752
  62 &  62 : closed :    -0.111219
  63 &  62 :  open  :    -0.080583
  64 &  61 :  open  :    -0.074272
  63 &  63 : closed :    -0.049946
  64 &  59 :  open  :    -0.036204
  64 &  60 :  open  :    -0.032862
  62 &  61 :  open  :    -0.014103
  64 &  57 :  open  :     0.002090
  63 &  61 :  open  :     0.016533
  62 &  59 :  open  :     0.023965
  64 &  55 :  open  :     0.024245
  62 &  60 :  open  :     0.027307

  Root           Eigenvalue       Energy Change        Residual
-------------------------------------------------------------------
Iteration:    0   Subspace Size:   15
Root: 1:        -0.14587546        -0.14587546         0.04719435  
Root: 2:        -0.07041960        -0.07041960         0.04441054  
Root: 3:        -0.04041868        -0.04041868         0.04811786  
Root: 4:         0.00190626         0.00190626         0.04443367  

Iteration:    1   Subspace Size:   19
Root: 1:        -0.15006301        -0.00418755         0.00633275  
Root: 2:        -0.07640317        -0.00598358         0.01116018  
Root: 3:        -0.04720125        -0.00678258         0.01341958  
Root: 4:        -0.00328593        -0.00519219         0.01915573  

Iteration:    2   Subspace Size:   23
Root: 1:        -0.15013610        -0.00007309         0.00158471  
Root: 2:        -0.07671368        -0.00031051         0.00239895  
Root: 3:        -0.04771144        -0.00051019         0.00382355  
Root: 4:        -0.00445317        -0.00116724         0.01046530  

Iteration:    3   Subspace Size:   27
Root: 1:        -0.15014048        -0.00000438         0.00032902  
Root: 2:        -0.07672570        -0.00001202         0.00060507  
Root: 3:        -0.04774608        -0.00003464         0.00095228  
Root: 4:        -0.00528705        -0.00083388         0.01504897  

Iteration:    4   Subspace Size:   31
Root: 1:        -0.15014066        -0.00000019         0.00006281  
Root: 2:        -0.07672639        -0.00000069         0.00014553  
Root: 3:        -0.04774791        -0.00000183         0.00023522  
Root: 4:        -0.00609928        -0.00081223         0.00752151  

Iteration:    5   Subspace Size:   35
Root: 1:        -0.15014067        -0.00000001         0.00001355  
Root: 2:        -0.07672643        -0.00000004         0.00003048  
Root: 3:        -0.04774801        -0.00000010         0.00005695  
Root: 4:        -0.00622597        -0.00012669         0.00242159  

Iteration:    6   Subspace Size:   39
Root: 1:        -0.15014067        -0.00000000         0.00000264  
Root: 2:        -0.07672643        -0.00000000         0.00000585  
Root: 3:        -0.04774802        -0.00000001         0.00001326  
Root: 4:        -0.00623826        -0.00001229         0.00077144  

Iteration:    7   Subspace Size:   43
Root: 1:        -0.15014067        -0.00000000         0.00000044  Converged
Root: 2:        -0.07672643        -0.00000000         0.00000124  
Root: 3:        -0.04774802        -0.00000000         0.00000304  
Root: 4:        -0.00623938        -0.00000112         0.00018859  

Iteration:    8   Subspace Size:   46
Root: 1:        -0.15014067        -0.00000000         0.00000043  Converged
Root: 2:        -0.07672643        -0.00000000         0.00000025  Converged
Root: 3:        -0.04774802        -0.00000000         0.00000066  Converged
Root: 4:        -0.00623946        -0.00000007         0.00006409  

Iteration:    9   Subspace Size:   47
Root: 1:        -0.15014067        -0.00000000         0.00000043  Converged
Root: 2:        -0.07672643        -0.00000000         0.00000025  Converged
Root: 3:        -0.04774802        -0.00000000         0.00000064  Converged
Root: 4:        -0.00623946        -0.00000001         0.00001451  

Iteration:   10   Subspace Size:   48
Root: 1:        -0.15014067        -0.00000000         0.00000043  Converged
Root: 2:        -0.07672643         0.00000000         0.00000025  Converged
Root: 3:        -0.04774802        -0.00000000         0.00000063  Converged
Root: 4:        -0.00623946        -0.00000000         0.00000349  

Iteration:   11   Subspace Size:   49
Root: 1:        -0.15014067        -0.00000000         0.00000043  Converged
Root: 2:        -0.07672643        -0.00000000         0.00000025  Converged
Root: 3:        -0.04774802        -0.00000000         0.00000062  Converged
Root: 4:        -0.00623946        -0.00000000         0.00000083  Converged

Davidson converged in 11 iterations
49 sigma vectors were formed

      Davidson Diagonalization Parameters
-----------------------------------------------
Number of roots to find:                    4
Number of guess vectors:                   15
Maximum subspace size:                    300
Number of vectors to save:                  4
Collapse vectors per root:                  2
Number of CSFs:                          2016
Maximum Davidson iterations:              500
Residual convergence:                 1.0e-06
Orthogonality tolerance:              1.0e-12
Use incremental sigma vectors:             No

Davidson memory usage:  12.58 MB

Guess Vectors:
  64 &  62 :  open  :    -0.171389
  64 &  63 :  open  :    -0.140752
  63 &  62 :  open  :    -0.080583
  64 &  61 :  open  :    -0.074272
  64 &  59 :  open  :    -0.036204
  64 &  60 :  open  :    -0.032862
  62 &  61 :  open  :    -0.014103
  64 &  57 :  open  :     0.002090
  63 &  61 :  open  :     0.016533
  62 &  59 :  open  :     0.023965
  64 &  55 :  open  :     0.024245
  62 &  60 :  open  :     0.027307
  64 &  56 :  open  :     0.050214
  63 &  59 :  open  :     0.054601
  63 &  60 :  open  :     0.057943

  Root           Eigenvalue       Energy Change        Residual
-------------------------------------------------------------------
Iteration:    0   Subspace Size:   15
Root: 1:        -0.07524857        -0.07524857         0.03897407  
Root: 2:        -0.06543807        -0.06543807         0.03148593  
Root: 3:        -0.02561309        -0.02561309         0.02800205  
Root: 4:        -0.00103463        -0.00103463         0.03637630  

Iteration:    1   Subspace Size:   19
Root: 1:        -0.07993314        -0.00468457         0.00923542  
Root: 2:        -0.06856443        -0.00312636         0.00676026  
Root: 3:        -0.02837397        -0.00276088         0.00849353  
Root: 4:        -0.00496641        -0.00393178         0.00966367  

Iteration:    2   Subspace Size:   23
Root: 1:        -0.08014984        -0.00021670         0.00182176  
Root: 2:        -0.06868758        -0.00012315         0.00141798  
Root: 3:        -0.02857810        -0.00020413         0.00263460  
Root: 4:        -0.00524748        -0.00028108         0.00302687  

Iteration:    3   Subspace Size:   27
Root: 1:        -0.08015666        -0.00000682         0.00038622  
Root: 2:        -0.06869188        -0.00000430         0.00026939  
Root: 3:        -0.02859675        -0.00001865         0.00077730  
Root: 4:        -0.00526936        -0.00002188         0.00083316  

Iteration:    4   Subspace Size:   31
Root: 1:        -0.08015694        -0.00000028         0.00007616  
Root: 2:        -0.06869202        -0.00000014         0.00005103  
Root: 3:        -0.02859843        -0.00000168         0.00019513  
Root: 4:        -0.00527100        -0.00000164         0.00021404  

Iteration:    5   Subspace Size:   35
Root: 1:        -0.08015695        -0.00000001         0.00001508  
Root: 2:        -0.06869202        -0.00000000         0.00001013  
Root: 3:        -0.02859853        -0.00000010         0.00004530  
Root: 4:        -0.00527110        -0.00000010         0.00006018  

Iteration:    6   Subspace Size:   39
Root: 1:        -0.08015695        -0.00000000         0.00000272  
Root: 2:        -0.06869203        -0.00000000         0.00000202  
Root: 3:        -0.02859854        -0.00000001         0.00001007  
Root: 4:        -0.00527111        -0.00000001         0.00001763  

Iteration:    7   Subspace Size:   43
Root: 1:        -0.08015695        -0.00000000         0.00000047  Converged
Root: 2:        -0.06869203        -0.00000000         0.00000038  Converged
Root: 3:        -0.02859854        -0.00000000         0.00000208  
Root: 4:        -0.00527111        -0.00000000         0.00000433  

Iteration:    8   Subspace Size:   45
Root: 1:        -0.08015695        -0.00000000         0.00000043  Converged
Root: 2:        -0.06869203        -0.00000000         0.00000037  Converged
Root: 3:        -0.02859854        -0.00000000         0.00000047  Converged
Root: 4:        -0.00527111        -0.00000000         0.00000098  Converged

Davidson converged in 8 iterations
45 sigma vectors were formed

  Root   Mult.   Total Energy (a.u.)   Ex. Energy (a.u.)     Ex. Energy (eV)     Ex. Energy (nm)        Osc. (a.u.)  
-------------------------------------------------------------------------------------------------------------------
     1  singlet       -779.60447831
     2  triplet       -779.53449459          0.06998372          1.90435356        651.05673188          0.00000000
     3  singlet       -779.53106407          0.07341424          1.99770274        620.63398289          0.00149744
     4  triplet       -779.52302966          0.08144864          2.21633002        559.41226962          0.00000000
     5  singlet       -779.50208566          0.10239265          2.78624541        444.98672011          0.43128508
     6  triplet       -779.48293618          0.12154213          3.30732917        374.87717195          0.00000000
     7  singlet       -779.46057710          0.14390121          3.91575039        316.62953060          0.12252938
     8  triplet       -779.45960875          0.14486956          3.94210061        314.51308075          0.00000000

Singlet  1: Largest CI coefficients:
  64  &  64 : closed :  -0.962767
  63  &  64 :  open  :   0.146177
  64  &  63 :  open  :   0.146177

Triplet  2: Largest CI coefficients:
  62  &  64 :  open  :   0.653829
  64  &  62 :  open  :  -0.653829
  63  &  64 :  open  :   0.238535
  64  &  63 :  open  :  -0.238535

Singlet  3: Largest CI coefficients:
  62  &  64 :  open  :  -0.680645
  64  &  62 :  open  :  -0.680645
  63  &  64 :  open  :  -0.137441
  64  &  63 :  open  :  -0.137441

Triplet  4: Largest CI coefficients:
  63  &  64 :  open  :  -0.619857
  64  &  63 :  open  :   0.619857
  62  &  64 :  open  :   0.237101
  64  &  62 :  open  :  -0.237101
  61  &  64 :  open  :   0.144786
  64  &  61 :  open  :  -0.144786
  57  &  64 :  open  :   0.137783
  64  &  57 :  open  :  -0.137783

Singlet  5: Largest CI coefficients:
  63  &  64 :  open  :   0.609418
  64  &  63 :  open  :   0.609418
  63  &  63 : closed :  -0.325869
  64  &  64 : closed :   0.161952
  59  &  64 :  open  :  -0.149072
  64  &  59 :  open  :  -0.149072
  62  &  64 :  open  :  -0.118085
  64  &  62 :  open  :  -0.118085

Triplet  6: Largest CI coefficients:
  61  &  64 :  open  :   0.622051
  64  &  61 :  open  :  -0.622051
  63  &  64 :  open  :   0.156914
  64  &  63 :  open  :  -0.156914
  55  &  64 :  open  :  -0.155110
  64  &  55 :  open  :   0.155110
  59  &  64 :  open  :  -0.136247
  64  &  59 :  open  :   0.136247
  61  &  63 :  open  :  -0.123954
  63  &  61 :  open  :   0.123954
  57  &  64 :  open  :   0.116353
  64  &  57 :  open  :  -0.116353

Singlet  7: Largest CI coefficients:
  61  &  64 :  open  :  -0.666885
  64  &  61 :  open  :  -0.666885
  64  &  64 : closed :   0.121932
  62  &  63 :  open  :   0.115283
  63  &  62 :  open  :   0.115283
  61  &  61 : closed :  -0.112724

Triplet  8: Largest CI coefficients:
  62  &  63 :  open  :  -0.682950
  63  &  62 :  open  :   0.682950
  59  &  62 :  open  :  -0.128625
  62  &  59 :  open  :   0.128625

Singlet state dipole moments:

  Root       Dx         Dy         Dz         |D|  (Debye)
------------------------------------------------------------
     1   -14.1136    -2.4263     1.1384    14.3658
     2    -8.9904     0.6491    -1.1870     9.0917
     3   -17.3047    -2.8020     0.9048    17.5534
     4    -0.3344    -3.9923     2.0815     4.5147

Triplet state dipole moments:

  Root       Dx         Dy         Dz         |D|  (Debye)
------------------------------------------------------------
     1    -9.2826     0.4489    -1.0541     9.3530
     2   -18.3174    -2.0789     0.4942    18.4417
     3    -1.9404    -2.8868     1.2422     3.6935
     4   -11.2460     0.3107    -1.5159    11.3519

Transition dipole moments between singlet states:

    Transition       Tx         Ty         Tz         |T| (a.u.)
------------------------------------------------------------------
     1 ->    2    -0.1735    -0.0039    -0.0218     0.1749
     1 ->    3     2.5067    -0.1756    -0.0603     2.5136
     1 ->    4    -0.7289     0.6915    -0.5175     1.1301
     2 ->    3     0.2777     0.2374    -0.1665     0.4015
     2 ->    4     0.4502    -0.0354     0.0445     0.4537
     3 ->    4    -0.4781     0.0809    -0.0554     0.4881

Transition dipole moments between triplet states:

    Transition       Tx         Ty         Tz         |T| (a.u.)
------------------------------------------------------------------
     1 ->    2     0.9260     0.3776    -0.2653     1.0346
     1 ->    3    -0.1829    -0.1518     0.1282     0.2700
     1 ->    4     2.1259    -0.1782     0.0150     2.1334
     2 ->    3     1.1720     0.3192    -0.1991     1.2309
     2 ->    4     0.4239    -0.0454     0.0329     0.4276
     3 ->    4    -0.0703     0.0268    -0.0282     0.0804

Magnetic transition dipole moments and rotational strengths:

 Transition      Lx         Ly         Lz       R(len)     R(vel) (a.u.)
------------------------------------------------------------------------
 1 ->    2     0.0371     0.4536    -0.3504     0.0006     0.0146
 1 ->    3    -0.4229     0.0174    -0.4562     1.0356    -1.7617
 1 ->    4    -0.0531    -0.1281    -0.1398    -0.0225     0.5911

Electric transition quadrupole moments (Cartesian):

 Transition      Qxy        Qxz        Qyz        Qxx        Qyy        Qzz       norm (a.u.)
----------------------------------------------------------------------------------------------
 1 ->    2     0.0291     0.2665     0.0043     0.4327    -0.0194     0.0245     0.5100
 1 ->    3     1.4735    -0.5879    -0.2041    -7.7103     0.1952     0.0877     7.8773
 1 ->    4     3.9336    -2.2571    -0.9454   -17.2804     0.5343     0.6842    17.9117


| Total processing time: 52.79 sec 

| Job finished: Mon Dec 30 09:50:55 2024
