# Supplementary material for: Photovermellogens: Minimalistic Pyridinium-Based Acylhydrazones with Photoswitchable Basicity for Operation in Aqueous Media
Source: J Org Chem. 2026 May 4;91(19):6559–65. doi: 10.1021/acs.joc.5c02962 (PMC13185115; doi:10.1021/acs.joc.5c02962)
Supplement: Supplementary file 3 [file jo5c02962_si_003.zip › scans/pah/gfn2/0013.out]

| Startfile from command line: tc.inp


|       ***********************************************************
|       *                    TeraChem v1.9-2023.05-dev            *
|       *  Git Version: a4ee3fa724c44e9172ae1b788db2b2bf144bca1c  *
|       *                   Development Version                   *
|       *           Chemistry at the Speed of Graphics!           *
|       ***********************************************************
|       * This program may only be used in connection with        *
|       * a valid license from PetaChem, LLC. Use of this program *
|       * or results thereof indicates acceptance of all terms    *
|       * and conditions stated in the license and that a valid   *
|       * license agreement between the user and PetaChem, LLC    *
|       * exists. PetaChem, LLC does not warrant the correctness  *
|       * of results or their suitability for any purpose.        *
|       * Please email bugs, suggestions, and comments to         *
|       *                  help@petachem.com                      *
|       *                                                         *
|       ***********************************************************


|       ***********************************************************
|       *  Compiled by pisteinbach  Wed May 10 12:27:15 CEST 2023  *
|       *  Supported architectures: sm_75 sm_80                   *
|       *  Build cuda_11.6.r11.6/compiler.31057947_0              *
|       ***********************************************************


| Job started   Mon Dec 30 09:58:10 2024
| On jtc-hpz107 (available memory: 20077 MB)

| ######################################### RUNTIME INFO ##########################################
| terachem  tc.inp 

|  NVRM version: NVIDIA UNIX x86_64 Kernel Module  520.61.05  Thu Sep 29 05:30:25 UTC 2022
|  GCC version:  gcc version 9.4.0 (Ubuntu 9.4.0-1ubuntu1~20.04.1) 

|  	linux-vdso.so.1 (0x00007fa83b4af000)
|  	libdftd4.so.3 => /mnt/group-bin/dftd4/3.5.0/lib/x86_64-linux-gnu/libdftd4.so.3 (0x00007fa83b3d1000)
|  	libmpi.so.12 => /mnt/group-bin/terachem-3c-dev-pit/lib/libmpi.so.12 (0x00007fa839ab4000)
|  	libgpubox.so.1 => /mnt/group-bin/terachem-3c-dev-pit/lib/libgpubox.so.1 (0x00007fa839a9c000)
|  	libtensorbox.so.1 => /mnt/group-bin/terachem-3c-dev-pit/lib/libtensorbox.so.1 (0x00007fa839a7e000)
|  	libiobox.so.1 => /mnt/group-bin/terachem-3c-dev-pit/lib/libiobox.so.1 (0x00007fa839a68000)
|  	libintbox.so.1 => /mnt/group-bin/terachem-3c-dev-pit/lib/libintbox.so.1 (0x00007fa81ba4d000)
|  	libsqmbox.so.1 => /mnt/group-bin/terachem-3c-dev-pit/lib/libsqmbox.so.1 (0x00007fa81b6ef000)
|  	libgridbox.so.1 => /mnt/group-bin/terachem-3c-dev-pit/lib/libgridbox.so.1 (0x00007fa81b50a000)
|  	libdftbox.so.1 => /mnt/group-bin/terachem-3c-dev-pit/lib/libdftbox.so.1 (0x00007fa81b42c000)
|  	libcibox.so.1 => /mnt/group-bin/terachem-3c-dev-pit/lib/libcibox.so.1 (0x00007fa81b0eb000)
|  	libccbox.so.1 => /mnt/group-bin/terachem-3c-dev-pit/lib/libccbox.so.1 (0x00007fa81ade8000)
|  	libsimbox.so.1 => /mnt/group-bin/terachem-3c-dev-pit/lib/libsimbox.so.1 (0x00007fa81adc8000)
|  	liboptbox.so.1 => /mnt/group-bin/terachem-3c-dev-pit/lib/liboptbox.so.1 (0x00007fa81ad90000)
|  	libnvToolsExt.so.1 => /usr/local/cuda-11.6/targets/x86_64-linux/lib/libnvToolsExt.so.1 (0x00007fa81ab86000)
|  	libssl.so.1.1 => /mnt/group-bin/terachem-3c-dev-pit/lib/libssl.so.1.1 (0x00007fa81aaf3000)
|  	libcrypto.so.1.1 => /mnt/group-bin/terachem-3c-dev-pit/lib/libcrypto.so.1.1 (0x00007fa81a81d000)
|  	libcuda.so.1 => /lib/x86_64-linux-gnu/libcuda.so.1 (0x00007fa818e98000)
|  	libcudart.so.11.0 => /usr/local/cuda-11.6/targets/x86_64-linux/lib/libcudart.so.11.0 (0x00007fa818bf2000)
|  	libcublas.so.11 => /usr/local/cuda-11.6/targets/x86_64-linux/lib/libcublas.so.11 (0x00007fa80f474000)
|  	libcufft.so.10 => /usr/local/cuda-11.6/targets/x86_64-linux/lib/libcufft.so.10 (0x00007fa8069e7000)
|  	libcusparse.so.11 => /usr/local/cuda-11.6/targets/x86_64-linux/lib/libcusparse.so.11 (0x00007fa7f759e000)
|  	libcusolver.so.11 => /usr/local/cuda-11.6/targets/x86_64-linux/lib/libcusolver.so.11 (0x00007fa7e71b5000)
|  	libstdc++.so.6 => /lib/x86_64-linux-gnu/libstdc++.so.6 (0x00007fa7e6fd3000)
|  	libm.so.6 => /lib/x86_64-linux-gnu/libm.so.6 (0x00007fa7e6e82000)
|  	libiomp5.so => /mnt/group-bin/terachem-3c-dev-pit/lib/libiomp5.so (0x00007fa7e6a3c000)
|  	libcilkrts.so.5 => /mnt/group-bin/terachem-3c-dev-pit/lib/libcilkrts.so.5 (0x00007fa7e67ff000)
|  	libgcc_s.so.1 => /lib/x86_64-linux-gnu/libgcc_s.so.1 (0x00007fa7e67e4000)
|  	libpthread.so.0 => /lib/x86_64-linux-gnu/libpthread.so.0 (0x00007fa7e67c1000)
|  	libc.so.6 => /lib/x86_64-linux-gnu/libc.so.6 (0x00007fa7e65cf000)
|  	/lib64/ld-linux-x86-64.so.2 (0x00007fa83b4b1000)
|  	libdl.so.2 => /lib/x86_64-linux-gnu/libdl.so.2 (0x00007fa7e65c7000)
|  	libmkl_intel_ilp64.so.2 => /mnt/group-bin/terachem-3c-dev-pit/lib/libmkl_intel_ilp64.so.2 (0x00007fa7e570c000)
|  	libmkl_intel_thread.so.2 => /mnt/group-bin/terachem-3c-dev-pit/lib/libmkl_intel_thread.so.2 (0x00007fa7e1f73000)
|  	libmkl_core.so.2 => /mnt/group-bin/terachem-3c-dev-pit/lib/libmkl_core.so.2 (0x00007fa7ddb91000)
|  	libifcore.so.5 => /mnt/group-bin/terachem-3c-dev-pit/lib/libifcore.so.5 (0x00007fa7dda53000)
|  	libimf.so => /mnt/group-bin/terachem-3c-dev-pit/lib/libimf.so (0x00007fa7dd66e000)
|  	libsvml.so => /mnt/group-bin/terachem-3c-dev-pit/lib/libsvml.so (0x00007fa7dc060000)
|  	libirng.so => /mnt/group-bin/terachem-3c-dev-pit/lib/libirng.so (0x00007fa7dbcf6000)
|  	libintlc.so.5 => /mnt/group-bin/terachem-3c-dev-pit/lib/libintlc.so.5 (0x00007fa7dbc83000)
|  	librt.so.1 => /lib/x86_64-linux-gnu/librt.so.1 (0x00007fa7dbc79000)
|  	libcublasLt.so.11 => /usr/local/cuda-11.6/targets/x86_64-linux/lib/libcublasLt.so.11 (0x00007fa7c6c11000)
| #################################################################################################

-----------------------------------
Processed Input file:
              coordinates coord.xyz
                 spinmult 1
                   charge +1
                   method 3c-pbeh
                    basis def2-msvp
                      pcm cosmo
                  epsilon 78.39
                      fon yes
               fon_method constant
                   closed 0
                    hhtda yes
            hhtdasinglets 4
            hhtdatriplets 4
             cisnumstates 8
             cisguessvecs 15
                   cismax 300
               cismaxiter 500
               cisconvtol 1.0e-6
                  cphftol 1.0e-6
                 cphfiter 1000
           max_l_in_basis 2
           sphericalbasis yes
                    guess sad
                   purify no
                  dftgrid 3
                     xtol 1e-6
                 convthre 5e-5
                  threall 1e-14
                precision mixed
                     gpus 1
            min_tolerance 1e-4
          min_tolerance_e 1e-5
                      run energy
-----------------------------------
Jobname: coord
Scratch directory: ./scr.coord
Scratch data will be generated
| Random number seed: 13397866

XYZ coordinates coord.xyz
Molden File Output: ./scr.coord/coord.molden
Using basis set: def2-msvp
dmrgstart not found
Spin multiplicity: 1
DIIS will use up to 10 vectors.
Condition number limit for the DIIS overlap matrix is            0
WF convergence threshold: 5.00e-05
Using DIIS algorithm to converge WF
Maximum number of SCF iterations: 100
Incremental fock with rebuild every 8 iterations
Will switch to conventional Fock if diffuse functions are detected
X-matrix tolerance: 1.00e-06
PRECISION: MIXED
Single/Double precision threshold: 1.00e-05
TeraChem will select linear algebra engine
Using fractional orbital occupations
0 occupied orbitals will have integer occupation
0 occupied orbitals will have fractional occupation
kT is set to  0.250 a.u.
Density matrix purification turned off
DFT Functional requested: 3c-pbeh
Method: PBEh-3c composite method 
  PBEh exchange functional:              0.58 
  Hartree-Fock exact exchange:          0.42 
  PBEh correlation functional:           1.0  
Wavefunction: RESTRICTED

 DFT-D code reimplemented following the
 code by S.Grimme, University Bonn 
 based on DFTD3 V3.2 Rev 0         
 
Please cite DFT-D3 work done with this code as:
S. Grimme, J. Antony, S. Ehrlich and H. Krieg,
J. Chem. Phys. 132 (2010), 154104
If used with BJ-damping cite also
S. Grimme, S. Ehrlich and L. Goerigk,
J. Comput. Chem. 32 (2011), 1456-1465
For DFT-D2 the reference is
S. Grimme, J. Comput. Chem., 27 (2006), 1787-1799
BSSE Correction calculated using:
 ___________________________________________
                                            
|              **  g C P  **                |
|  a geometrical counterpoise correction    |
|             H.Kruse S.Grimme              |
|        Version 2.31                       |
|                                           |
 ___________________________________________ 

Please cite work done with this code as:
H. Kruse, S. Grimme J. Chem. Phys, 2012,136,154101
DOI: 10.1063/1.3700154 

DFT grid type: 3
Using a single DFT grid.
Ignoring all functions in basis set file with angular momentum > 2 
Initial guess generated from superposition of atomic densities generated with HF,
using spherically symmetric atomic densities and averaged alpha and beta spin densities.

********************************************
***** SINGLE POINT ENERGY CALCULATIONS *****
********************************************
COSMO model for polarizable continuum model enabled
*************WARNING***************
Unrecognized or unnecessary keywords:
These are being ignored.
   min_tolerance 1e-4
   min_tolerance_e 1e-5
***********************************
Starting TensorBox...
| TeraChem will select linear algebra engine
| Using cuSolver for matrix diagonalization

| using 1 out of 1 CUDA devices
|   Device 0: NVIDIA GeForce RTX 3070,  7982MB, CC 8.6 -- CPU THREAD 0
| -------------------------------------------------------------------
| CPU Memory Available: 3976.88 MegaWords 
| GPU Memory Available: 741.79 MegaWords 
| Maximum recommended basis set size: 10200 basis functions
|  (limited by GPU memory)
| -------------------------------------------------------------------
| Initialize GPUBox with 128 MW of memory


Basis set:       def2-msvp
Total atoms:     32
Total charge:    1
Total electrons: 126 (63-alpha, 63-beta)
Number electrons modeled by ECPs: 0
Total orbitals: 316 (Cartesian), 298 (spherical) 
Total AO shells: 154 (100 S-shells; 36 P-shells; 18 D-shells; 0 F-shells; 0 G-shells)
Spin multiplicity: 1
Nuclear repulsion energy (QM atoms): 1146.475099351310 a.u.

Using neutral atomic charges and default spins and spin directions.
Number of unique atoms is: 4 
Atom #1 is unique. Calculating atomic density. 
XCEnergy: 0.000000 NNRepEnergy: 0.000000 
Rest of SCF Energy: -51.788831
XCEnergy: 0.000000 NNRepEnergy: 0.000000 
Rest of SCF Energy: -51.788831
Iteration: 0
XCEnergy: 0.000000 NNRepEnergy: 0.000000 
Rest of SCF Energy: -54.335150
XCEnergy: 0.000000 NNRepEnergy: 0.000000 
Rest of SCF Energy: -54.335150
Iteration: 1
XCEnergy: 0.000000 NNRepEnergy: 0.000000 
Rest of SCF Energy: -54.383016
XCEnergy: 0.000000 NNRepEnergy: 0.000000 
Rest of SCF Energy: -54.383016
Iteration: 2
XCEnergy: 0.000000 NNRepEnergy: 0.000000 
Rest of SCF Energy: -54.383724
XCEnergy: 0.000000 NNRepEnergy: 0.000000 
Rest of SCF Energy: -54.383724
Iteration: 3
XCEnergy: 0.000000 NNRepEnergy: 0.000000 
Rest of SCF Energy: -54.383757
XCEnergy: 0.000000 NNRepEnergy: 0.000000 
Rest of SCF Energy: -54.383757
Iteration: 4
XCEnergy: 0.000000 NNRepEnergy: 0.000000 
Rest of SCF Energy: -54.383758
XCEnergy: 0.000000 NNRepEnergy: 0.000000 
Rest of SCF Energy: -54.383758
Iteration: 5
XCEnergy: 0.000000 NNRepEnergy: 0.000000 
Rest of SCF Energy: -54.383758
XCEnergy: 0.000000 NNRepEnergy: 0.000000 
SCF Energy: -54.383758
Atom #2 is unique. Calculating atomic density. 
XCEnergy: 0.000000 NNRepEnergy: 0.000000 
Rest of SCF Energy: -35.859370
XCEnergy: 0.000000 NNRepEnergy: 0.000000 
Rest of SCF Energy: -35.859370
Iteration: 0
XCEnergy: 0.000000 NNRepEnergy: 0.000000 
Rest of SCF Energy: -37.672403
XCEnergy: 0.000000 NNRepEnergy: 0.000000 
Rest of SCF Energy: -37.672403
Iteration: 1
XCEnergy: 0.000000 NNRepEnergy: 0.000000 
Rest of SCF Energy: -37.680531
XCEnergy: 0.000000 NNRepEnergy: 0.000000 
Rest of SCF Energy: -37.680531
Iteration: 2
XCEnergy: 0.000000 NNRepEnergy: 0.000000 
Rest of SCF Energy: -37.680842
XCEnergy: 0.000000 NNRepEnergy: 0.000000 
Rest of SCF Energy: -37.680842
Iteration: 3
XCEnergy: 0.000000 NNRepEnergy: 0.000000 
Rest of SCF Energy: -37.680865
XCEnergy: 0.000000 NNRepEnergy: 0.000000 
Rest of SCF Energy: -37.680865
Iteration: 4
XCEnergy: 0.000000 NNRepEnergy: 0.000000 
Rest of SCF Energy: -37.680866
XCEnergy: 0.000000 NNRepEnergy: 0.000000 
Rest of SCF Energy: -37.680866
Iteration: 5
XCEnergy: 0.000000 NNRepEnergy: 0.000000 
Rest of SCF Energy: -37.680866
XCEnergy: 0.000000 NNRepEnergy: 0.000000 
SCF Energy: -37.680866
Atom #7 is unique. Calculating atomic density. 
XCEnergy: 0.000000 NNRepEnergy: 0.000000 
Rest of SCF Energy: -0.497727
XCEnergy: 0.000000 NNRepEnergy: 0.000000 
Rest of SCF Energy: -0.497727
Iteration: 0
XCEnergy: 0.000000 NNRepEnergy: 0.000000 
Rest of SCF Energy: -0.497727
XCEnergy: 0.000000 NNRepEnergy: 0.000000 
Rest of SCF Energy: -0.497727
Iteration: 1
XCEnergy: 0.000000 NNRepEnergy: 0.000000 
Rest of SCF Energy: -0.497727
XCEnergy: 0.000000 NNRepEnergy: 0.000000 
SCF Energy: -0.497727
Atom #21 is unique. Calculating atomic density. 
XCEnergy: 0.000000 NNRepEnergy: 0.000000 
Rest of SCF Energy: -71.187919
XCEnergy: 0.000000 NNRepEnergy: 0.000000 
Rest of SCF Energy: -71.187919
Iteration: 0
XCEnergy: 0.000000 NNRepEnergy: 0.000000 
Rest of SCF Energy: -74.545712
XCEnergy: 0.000000 NNRepEnergy: 0.000000 
Rest of SCF Energy: -74.545712
Iteration: 1
XCEnergy: 0.000000 NNRepEnergy: 0.000000 
Rest of SCF Energy: -74.776315
XCEnergy: 0.000000 NNRepEnergy: 0.000000 
Rest of SCF Energy: -74.776315
Iteration: 2
XCEnergy: 0.000000 NNRepEnergy: 0.000000 
Rest of SCF Energy: -74.781311
XCEnergy: 0.000000 NNRepEnergy: 0.000000 
Rest of SCF Energy: -74.781311
Iteration: 3
XCEnergy: 0.000000 NNRepEnergy: 0.000000 
Rest of SCF Energy: -74.781357
XCEnergy: 0.000000 NNRepEnergy: 0.000000 
Rest of SCF Energy: -74.781357
Iteration: 4
XCEnergy: 0.000000 NNRepEnergy: 0.000000 
Rest of SCF Energy: -74.781359
XCEnergy: 0.000000 NNRepEnergy: 0.000000 
Rest of SCF Energy: -74.781359
Iteration: 5
XCEnergy: 0.000000 NNRepEnergy: 0.000000 
Rest of SCF Energy: -74.781359
XCEnergy: 0.000000 NNRepEnergy: 0.000000 
SCF Energy: -74.781359
DFTD Energy:    -0.0207381 hartree
gCP Energy:     0.0531377 hartree
Setting up the DFT grid...
| time to set the grid = 0.08 s
DFT grid points: 368040 (11501 points/atom)
=COSMO= Number of H atoms in QM atoms:14
=COSMO= Number of Heavy atoms in QM atoms:18
=COSMO= size of A matrix:26674208 bytes
=COSMO= ++++++++++++++++++++++++++++++ COSMO parameters ++++++++++++++++++++++++++++++
=COSMO= I. Cavity Information:
=COSMO= SAS(Solvent accesible surface) initialization finished
=COSMO= Time for initializing Molecular Surface:0.03135200 (sec)
=COSMO= Time for initializing cosmo calculation:0.02781700 (sec)
=COSMO= Cavity effective radius(Angstrom) (r_solv+r_vdw-dsc) was written into ./scr.coord/ratom.txt
=COSMO= Solvent Dielectric Constant:78.390000
=COSMO= Cosmo Solvent radius:0.000000
=COSMO= Cosmo charge scaling method:0
=COSMO= Cavity built with Lebedev Grid
=COSMO= Grid points/QM Hydrogen: 110
=COSMO= Grid points/QM Heavy atom: 110
=COSMO= Herbert Switching-Gaussian method turned on
=COSMO= After removing points inside of SAS:
=COSMO= Total number of segments on molecular surface:1826
=COSMO= Number of segments belonging to QM atoms:1826
=COSMO= Total surface area of cavity: 297.4269(Angstrom^2)
=COSMO= Total volume of cavity: 179.6083 (Angstrom^3)
=COSMO= II. COSMO integral options:
=COSMO= Building COSMO c vector with original algorithm
=COSMO= COSMO one-electron integral threshold: 1e-12 
=COSMO= III. Linear solver options:
=COSMO= Initialize COSMO for A matrix in full storage form
=COSMO= CG precondtioner:Jacobi
=COSMO= Tight CG convergence threshold:1e-06
=COSMO= CG dynamic threshold: on
=COSMO= Adjust CG convergence threshold dynamically
=COSMO= IV. PCM field read/write options:
=COSMO= PCM field is not written to files
=COSMO= No PCM field file is read in
=COSMO= ++++++++++++++++++++++++++++++++++++++++++++++++++++++++++++++++++++++++++++++++

                      *** Start SCF Iterations ***

 Iter     DIIS Error       Energy change      Electrons        XC Energy           Energy              E_PCM      Time(s)
-------------------------------------------------------------------------------------------------------------------------
Initial temperature is 0.250000
| Skip purify step
|    1     2.1121318693    -785.1834600063   127.0000369576   -63.8604440668    -785.1834600063     -0.0002055431    1.35  
|    2     0.0661116561     +13.0760357801   126.0000285299   -63.9933028242    -772.1074242262     -0.1574323717    1.92  
|    3     0.1017646541      +0.0391558505   126.0000330615   -63.6993630114    -772.0682683757     -0.0882289206    1.91  
|    4     0.0144446231      -0.1687199403   126.0000303815   -63.8429509979    -772.2369883160     -0.1258936526    1.89  
|    5     0.0111431218      -0.0043608365   126.0000309634   -63.8587830909    -772.2413491525     -0.1151439774    1.84  
|    6     0.0018579939      -0.0044443229   126.0000307578   -63.8607289230    -772.2457934754     -0.1184915274    1.83  
|    7     0.0005156194      -0.0001852553   126.0000308195   -63.8542512846    -772.2459787307     -0.1178357719    1.82  
|    8     0.0002975846      -0.0000105154   126.0000308524   -63.8530993236    -772.2459892461     -0.1176305607    1.77  
|    9     0.0000992568      -0.0000050125   126.0000308516   -63.8536960111    -772.2459942586     -0.1175910356    1.93  
|   10     0.0000507840      -0.0000006478   126.0000308529   -63.8538498489    -772.2459949064     -0.1175346795    1.76  
|   11     0.0000153832      -0.0000003302   126.0000308547   -63.8537471376    -772.2459952366     -0.1175115983    1.74  
-------------------------------------------------------------------------------------------------------------------------
FINAL ENERGY: -772.2459952366 a.u.
Fractional Occupation Entropy: 0.0000000000
Mermin Free Energy:            -772.2459952366
DISPERSION CONTRIBUTION TO ENERGY: -0.0207380788 a.u.
GCP BSSE CORRECTION: 0.0531376998 a.u.
C-PCM contribution to final energy:-0.1175115983 a.u. ( already included in final energy )
HOMO-LUMO GAP: 0.446 eV
CENTER OF MASS: {-0.035782, -0.108022, -0.044142} ANGS
DIPOLE MOMENT: {-16.081774, 0.182663, 1.925805} (|D| = 16.197701) DEBYE
Writing out molden info

Running Mulliken population analysis...


  Restricted hh-TDA Parameters
--------------------------------------------
Number of occupied orbitals:            64
Number of virtual orbitals:            234
Number of molecular orbitals:          298
Number of basis functions:             316
Multiplicity of target state:      singlet

 Generating 2nd functional diffs
Reference energy:             -779.4466507328
Number of electrons:           128.0000313443
XC energy:                     -65.1678698803

      Davidson Diagonalization Parameters
-----------------------------------------------
Number of roots to find:                    4
Number of guess vectors:                   15
Maximum subspace size:                    300
Number of vectors to save:                  4
Collapse vectors per root:                  2
Number of CSFs:                          2080
Maximum Davidson iterations:              500
Residual convergence:                 1.0e-06
Orthogonality tolerance:              1.0e-12
Use incremental sigma vectors:             No

Davidson memory usage:  12.89 MB

Guess Vectors:
  64 &  64 : closed :    -0.218377
  64 &  63 :  open  :    -0.182827
  64 &  62 :  open  :    -0.156756
  63 &  63 : closed :    -0.147276
  63 &  62 :  open  :    -0.121206
  62 &  62 : closed :    -0.095136
  64 &  58 :  open  :    -0.056765
  64 &  61 :  open  :    -0.053487
  63 &  58 :  open  :    -0.021215
  63 &  61 :  open  :    -0.017937
  64 &  60 :  open  :    -0.017462
  62 &  58 :  open  :     0.004856
  62 &  61 :  open  :     0.008133
  64 &  59 :  open  :     0.010974
  63 &  60 :  open  :     0.018088

  Root           Eigenvalue       Energy Change        Residual
-------------------------------------------------------------------
Iteration:    0   Subspace Size:   15
Root: 1:        -0.10974658        -0.10974658         0.05185264  
Root: 2:        -0.08736272        -0.08736272         0.04607652  
Root: 3:        -0.05726191        -0.05726191         0.03980748  
Root: 4:        -0.04230351        -0.04230351         0.04328705  

Iteration:    1   Subspace Size:   19
Root: 1:        -0.11572939        -0.00598281         0.00992244  
Root: 2:        -0.09242428        -0.00506156         0.01099392  
Root: 3:        -0.06236359        -0.00510168         0.01008338  
Root: 4:        -0.04723353        -0.00493002         0.01268639  

Iteration:    2   Subspace Size:   23
Root: 1:        -0.11593812        -0.00020872         0.00183044  
Root: 2:        -0.09272216        -0.00029788         0.00254088  
Root: 3:        -0.06260184        -0.00023825         0.00244526  
Root: 4:        -0.04763676        -0.00040323         0.00299984  

Iteration:    3   Subspace Size:   27
Root: 1:        -0.11594392        -0.00000580         0.00037130  
Root: 2:        -0.09273586        -0.00001371         0.00060149  
Root: 3:        -0.06261444        -0.00001260         0.00059674  
Root: 4:        -0.04765694        -0.00002018         0.00083991  

Iteration:    4   Subspace Size:   31
Root: 1:        -0.11594416        -0.00000025         0.00008695  
Root: 2:        -0.09273651        -0.00000065         0.00015212  
Root: 3:        -0.06261510        -0.00000066         0.00015262  
Root: 4:        -0.04765845        -0.00000151         0.00019545  

Iteration:    5   Subspace Size:   35
Root: 1:        -0.11594417        -0.00000001         0.00001471  
Root: 2:        -0.09273656        -0.00000004         0.00002739  
Root: 3:        -0.06261514        -0.00000004         0.00002972  
Root: 4:        -0.04765852        -0.00000008         0.00004256  

Iteration:    6   Subspace Size:   39
Root: 1:        -0.11594417        -0.00000000         0.00000294  
Root: 2:        -0.09273656        -0.00000000         0.00000574  
Root: 3:        -0.06261514        -0.00000000         0.00000685  
Root: 4:        -0.04765853        -0.00000000         0.00001044  

Iteration:    7   Subspace Size:   43
Root: 1:        -0.11594417        -0.00000000         0.00000053  Converged
Root: 2:        -0.09273656        -0.00000000         0.00000125  
Root: 3:        -0.06261514        -0.00000000         0.00000148  
Root: 4:        -0.04765853        -0.00000000         0.00000255  

Iteration:    8   Subspace Size:   46
Root: 1:        -0.11594417        -0.00000000         0.00000048  Converged
Root: 2:        -0.09273656        -0.00000000         0.00000027  Converged
Root: 3:        -0.06261514        -0.00000000         0.00000029  Converged
Root: 4:        -0.04765853        -0.00000000         0.00000054  Converged

Davidson converged in 8 iterations
46 sigma vectors were formed

      Davidson Diagonalization Parameters
-----------------------------------------------
Number of roots to find:                    4
Number of guess vectors:                   15
Maximum subspace size:                    300
Number of vectors to save:                  4
Collapse vectors per root:                  2
Number of CSFs:                          2016
Maximum Davidson iterations:              500
Residual convergence:                 1.0e-06
Orthogonality tolerance:              1.0e-12
Use incremental sigma vectors:             No

Davidson memory usage:  12.58 MB

Guess Vectors:
  64 &  63 :  open  :    -0.182827
  64 &  62 :  open  :    -0.156756
  63 &  62 :  open  :    -0.121206
  64 &  58 :  open  :    -0.056765
  64 &  61 :  open  :    -0.053487
  63 &  58 :  open  :    -0.021215
  63 &  61 :  open  :    -0.017937
  64 &  60 :  open  :    -0.017462
  62 &  58 :  open  :     0.004856
  62 &  61 :  open  :     0.008133
  64 &  59 :  open  :     0.010974
  63 &  60 :  open  :     0.018088
  64 &  56 :  open  :     0.043275
  64 &  55 :  open  :     0.043632
  62 &  60 :  open  :     0.044159

  Root           Eigenvalue       Energy Change        Residual
-------------------------------------------------------------------
Iteration:    0   Subspace Size:   15
Root: 1:        -0.09827078        -0.09827078         0.02884810  
Root: 2:        -0.05646020        -0.05646020         0.03628554  
Root: 3:        -0.04227028        -0.04227028         0.03736907  
Root: 4:        -0.00377904        -0.00377904         0.02655806  

Iteration:    1   Subspace Size:   19
Root: 1:        -0.10066394        -0.00239316         0.00497229  
Root: 2:        -0.06106213        -0.00460193         0.00879468  
Root: 3:        -0.04751386        -0.00524359         0.01089393  
Root: 4:        -0.00655198        -0.00277293         0.00828614  

Iteration:    2   Subspace Size:   23
Root: 1:        -0.10072394        -0.00006000         0.00100465  
Root: 2:        -0.06126401        -0.00020188         0.00199417  
Root: 3:        -0.04785515        -0.00034129         0.00268556  
Root: 4:        -0.00677100        -0.00021902         0.00208010  

Iteration:    3   Subspace Size:   27
Root: 1:        -0.10072608        -0.00000213         0.00018909  
Root: 2:        -0.06127287        -0.00000885         0.00039820  
Root: 3:        -0.04787311        -0.00001796         0.00069623  
Root: 4:        -0.00678446        -0.00001346         0.00052518  

Iteration:    4   Subspace Size:   31
Root: 1:        -0.10072615        -0.00000007         0.00003289  
Root: 2:        -0.06127317        -0.00000031         0.00008576  
Root: 3:        -0.04787422        -0.00000111         0.00018935  
Root: 4:        -0.00678520        -0.00000074         0.00013050  

Iteration:    5   Subspace Size:   35
Root: 1:        -0.10072615        -0.00000000         0.00000664  
Root: 2:        -0.06127319        -0.00000001         0.00001911  
Root: 3:        -0.04787430        -0.00000008         0.00004577  
Root: 4:        -0.00678525        -0.00000005         0.00003537  

Iteration:    6   Subspace Size:   39
Root: 1:        -0.10072615        -0.00000000         0.00000132  
Root: 2:        -0.06127319        -0.00000000         0.00000372  
Root: 3:        -0.04787431        -0.00000000         0.00001044  
Root: 4:        -0.00678525        -0.00000000         0.00000878  

Iteration:    7   Subspace Size:   43
Root: 1:        -0.10072615        -0.00000000         0.00000026  Converged
Root: 2:        -0.06127319        -0.00000000         0.00000073  Converged
Root: 3:        -0.04787431        -0.00000000         0.00000234  
Root: 4:        -0.00678525        -0.00000000         0.00000228  

Iteration:    8   Subspace Size:   45
Root: 1:        -0.10072615        -0.00000000         0.00000021  Converged
Root: 2:        -0.06127319        -0.00000000         0.00000055  Converged
Root: 3:        -0.04787431        -0.00000000         0.00000051  Converged
Root: 4:        -0.00678525        -0.00000000         0.00000063  Converged

Davidson converged in 8 iterations
45 sigma vectors were formed

  Root   Mult.   Total Energy (a.u.)   Ex. Energy (a.u.)     Ex. Energy (eV)     Ex. Energy (nm)        Osc. (a.u.)  
-------------------------------------------------------------------------------------------------------------------
     1  singlet       -779.56259491
     2  triplet       -779.54737688          0.01521802          0.41410343       2994.03992945          0.00000000
     3  singlet       -779.53938729          0.02320762          0.63151125       1963.29392166          0.05898147
     4  singlet       -779.50926588          0.05332903          1.45115645        854.38217473          0.00437456
     5  triplet       -779.50792392          0.05467098          1.48767293        833.41047497          0.00000000
     6  triplet       -779.49452504          0.06806987          1.85227500        669.36184287          0.00000000
     7  singlet       -779.49430926          0.06828565          1.85814666        667.24668980          0.01169410
     8  triplet       -779.45343598          0.10915892          2.97036494        417.40399943          0.00000000

Singlet  1: Largest CI coefficients:
  64  &  64 : closed :   0.945008
  63  &  64 :  open  :  -0.181700
  64  &  63 :  open  :  -0.181700

Triplet  2: Largest CI coefficients:
  63  &  64 :  open  :  -0.684767
  64  &  63 :  open  :   0.684767

Singlet  3: Largest CI coefficients:
  63  &  64 :  open  :  -0.557727
  64  &  63 :  open  :  -0.557727
  63  &  63 : closed :   0.528100
  64  &  64 : closed :  -0.158131
  62  &  64 :  open  :  -0.107130
  64  &  62 :  open  :  -0.107130

Singlet  4: Largest CI coefficients:
  62  &  64 :  open  :  -0.485643
  64  &  62 :  open  :  -0.485643
  63  &  63 : closed :  -0.415747
  62  &  63 :  open  :  -0.377039
  63  &  62 :  open  :  -0.377039

Triplet  5: Largest CI coefficients:
  62  &  64 :  open  :   0.654133
  64  &  62 :  open  :  -0.654133
  62  &  63 :  open  :   0.222854
  63  &  62 :  open  :  -0.222854

Triplet  6: Largest CI coefficients:
  62  &  63 :  open  :   0.645796
  63  &  62 :  open  :  -0.645796
  62  &  64 :  open  :  -0.219306
  64  &  62 :  open  :   0.219306

Singlet  7: Largest CI coefficients:
  62  &  63 :  open  :   0.496290
  63  &  62 :  open  :   0.496290
  62  &  64 :  open  :  -0.448997
  64  &  62 :  open  :  -0.448997
  63  &  63 : closed :   0.141738
  58  &  62 :  open  :  -0.107630
  62  &  58 :  open  :  -0.107630

Triplet  8: Largest CI coefficients:
  61  &  64 :  open  :   0.588194
  64  &  61 :  open  :  -0.588194
  58  &  64 :  open  :   0.230116
  64  &  58 :  open  :  -0.230116
  61  &  63 :  open  :  -0.227142
  63  &  61 :  open  :   0.227142
  55  &  64 :  open  :   0.120501
  64  &  55 :  open  :  -0.120501
  58  &  63 :  open  :  -0.119457
  63  &  58 :  open  :   0.119457

Singlet state dipole moments:

  Root       Dx         Dy         Dz         |D|  (Debye)
------------------------------------------------------------
     1    -8.9754    -1.6056     1.6869     9.2726
     2   -13.6352    -1.4160     2.4756    13.9303
     3   -14.1168     0.7425    -1.1774    14.1853
     4    -5.0937    -0.2354    -1.6950     5.3735

Triplet state dipole moments:

  Root       Dx         Dy         Dz         |D|  (Debye)
------------------------------------------------------------
     1   -16.5232    -1.0228     2.5166    16.7450
     2    -9.9260     0.7255    -2.1883    10.1902
     3    -8.2804     0.1240    -1.6031     8.4351
     4     2.5708    -1.9575     0.0172     3.2313

Transition dipole moments between singlet states:

    Transition       Tx         Ty         Tz         |T| (a.u.)
------------------------------------------------------------------
     1 ->    2     1.9361    -0.2488    -0.0438     1.9525
     1 ->    3    -0.3358    -0.0289     0.0973     0.3508
     1 ->    4    -0.4917    -0.0097     0.1225     0.5068
     2 ->    3     0.1833     0.1739    -0.2931     0.3870
     2 ->    4     1.1992    -0.0461    -0.2415     1.2241
     3 ->    4     1.3608    -0.0575    -0.2619     1.3870

Transition dipole moments between triplet states:

    Transition       Tx         Ty         Tz         |T| (a.u.)
------------------------------------------------------------------
     1 ->    2    -0.8567     0.0133     0.2180     0.8841
     1 ->    3     0.9187     0.0232    -0.2313     0.9477
     1 ->    4    -0.3825    -0.1032     0.2765     0.4831
     2 ->    3    -2.0958     0.2441     0.1011     2.1124
     2 ->    4    -0.2803     0.0879    -0.0882     0.3067
     3 ->    4     0.3812    -0.0799     0.0701     0.3958

Magnetic transition dipole moments and rotational strengths:

 Transition      Lx         Ly         Lz       R(len)     R(vel) (a.u.)
------------------------------------------------------------------------
 1 ->    2     0.4506     0.0865    -0.0210    -0.8517     0.1767
 1 ->    3    -0.0671     0.2658    -0.2762     0.0120    -0.0278
 1 ->    4    -0.1321     0.3512    -0.2765    -0.0277    -0.0253

Electric transition quadrupole moments (Cartesian):

 Transition      Qxy        Qxz        Qyz        Qxx        Qyy        Qzz       norm (a.u.)
----------------------------------------------------------------------------------------------
 1 ->    2     0.8169    -0.5635     0.0959    -5.4641    -0.0068     0.4016     5.5688
 1 ->    3    -0.0502     0.2886     0.0298     1.2329     0.1067    -0.2224     1.2913
 1 ->    4    -0.2079     0.4504     0.0594     2.3364     0.1897    -0.3808     2.4268


| Total processing time: 53.18 sec 

| Job finished: Mon Dec 30 09:59:06 2024
