# Supplementary material for: Photovermellogens: Minimalistic Pyridinium-Based Acylhydrazones with Photoswitchable Basicity for Operation in Aqueous Media
Source: J Org Chem. 2026 May 4;91(19):6559–65. doi: 10.1021/acs.joc.5c02962 (PMC13185115; doi:10.1021/acs.joc.5c02962)
Supplement: Supplementary file 3 [file jo5c02962_si_003.zip › scans/pah/gfn2/0014.out]

| Startfile from command line: tc.inp


|       ***********************************************************
|       *                    TeraChem v1.9-2023.05-dev            *
|       *  Git Version: a4ee3fa724c44e9172ae1b788db2b2bf144bca1c  *
|       *                   Development Version                   *
|       *           Chemistry at the Speed of Graphics!           *
|       ***********************************************************
|       * This program may only be used in connection with        *
|       * a valid license from PetaChem, LLC. Use of this program *
|       * or results thereof indicates acceptance of all terms    *
|       * and conditions stated in the license and that a valid   *
|       * license agreement between the user and PetaChem, LLC    *
|       * exists. PetaChem, LLC does not warrant the correctness  *
|       * of results or their suitability for any purpose.        *
|       * Please email bugs, suggestions, and comments to         *
|       *                  help@petachem.com                      *
|       *                                                         *
|       ***********************************************************


|       ***********************************************************
|       *  Compiled by pisteinbach  Wed May 10 12:27:15 CEST 2023  *
|       *  Supported architectures: sm_75 sm_80                   *
|       *  Build cuda_11.6.r11.6/compiler.31057947_0              *
|       ***********************************************************


| Job started   Mon Dec 30 09:59:06 2024
| On jtc-hpz107 (available memory: 20074 MB)

| ######################################### RUNTIME INFO ##########################################
| terachem  tc.inp 

|  NVRM version: NVIDIA UNIX x86_64 Kernel Module  520.61.05  Thu Sep 29 05:30:25 UTC 2022
|  GCC version:  gcc version 9.4.0 (Ubuntu 9.4.0-1ubuntu1~20.04.1) 

|  	linux-vdso.so.1 (0x00007ffe5d5b4000)
|  	libdftd4.so.3 => /mnt/group-bin/dftd4/3.5.0/lib/x86_64-linux-gnu/libdftd4.so.3 (0x00007ffbf648a000)
|  	libmpi.so.12 => /mnt/group-bin/terachem-3c-dev-pit/lib/libmpi.so.12 (0x00007ffbf4b6d000)
|  	libgpubox.so.1 => /mnt/group-bin/terachem-3c-dev-pit/lib/libgpubox.so.1 (0x00007ffbf4b55000)
|  	libtensorbox.so.1 => /mnt/group-bin/terachem-3c-dev-pit/lib/libtensorbox.so.1 (0x00007ffbf4b37000)
|  	libiobox.so.1 => /mnt/group-bin/terachem-3c-dev-pit/lib/libiobox.so.1 (0x00007ffbf4b21000)
|  	libintbox.so.1 => /mnt/group-bin/terachem-3c-dev-pit/lib/libintbox.so.1 (0x00007ffbd6b06000)
|  	libsqmbox.so.1 => /mnt/group-bin/terachem-3c-dev-pit/lib/libsqmbox.so.1 (0x00007ffbd67a8000)
|  	libgridbox.so.1 => /mnt/group-bin/terachem-3c-dev-pit/lib/libgridbox.so.1 (0x00007ffbd65c3000)
|  	libdftbox.so.1 => /mnt/group-bin/terachem-3c-dev-pit/lib/libdftbox.so.1 (0x00007ffbd64e5000)
|  	libcibox.so.1 => /mnt/group-bin/terachem-3c-dev-pit/lib/libcibox.so.1 (0x00007ffbd61a4000)
|  	libccbox.so.1 => /mnt/group-bin/terachem-3c-dev-pit/lib/libccbox.so.1 (0x00007ffbd5ea1000)
|  	libsimbox.so.1 => /mnt/group-bin/terachem-3c-dev-pit/lib/libsimbox.so.1 (0x00007ffbd5e81000)
|  	liboptbox.so.1 => /mnt/group-bin/terachem-3c-dev-pit/lib/liboptbox.so.1 (0x00007ffbd5e49000)
|  	libnvToolsExt.so.1 => /usr/local/cuda-11.6/targets/x86_64-linux/lib/libnvToolsExt.so.1 (0x00007ffbd5c3f000)
|  	libssl.so.1.1 => /mnt/group-bin/terachem-3c-dev-pit/lib/libssl.so.1.1 (0x00007ffbd5bac000)
|  	libcrypto.so.1.1 => /mnt/group-bin/terachem-3c-dev-pit/lib/libcrypto.so.1.1 (0x00007ffbd58d6000)
|  	libcuda.so.1 => /lib/x86_64-linux-gnu/libcuda.so.1 (0x00007ffbd3f51000)
|  	libcudart.so.11.0 => /usr/local/cuda-11.6/targets/x86_64-linux/lib/libcudart.so.11.0 (0x00007ffbd3cab000)
|  	libcublas.so.11 => /usr/local/cuda-11.6/targets/x86_64-linux/lib/libcublas.so.11 (0x00007ffbca52d000)
|  	libcufft.so.10 => /usr/local/cuda-11.6/targets/x86_64-linux/lib/libcufft.so.10 (0x00007ffbc1aa0000)
|  	libcusparse.so.11 => /usr/local/cuda-11.6/targets/x86_64-linux/lib/libcusparse.so.11 (0x00007ffbb2657000)
|  	libcusolver.so.11 => /usr/local/cuda-11.6/targets/x86_64-linux/lib/libcusolver.so.11 (0x00007ffba226e000)
|  	libstdc++.so.6 => /lib/x86_64-linux-gnu/libstdc++.so.6 (0x00007ffba208c000)
|  	libm.so.6 => /lib/x86_64-linux-gnu/libm.so.6 (0x00007ffba1f3b000)
|  	libiomp5.so => /mnt/group-bin/terachem-3c-dev-pit/lib/libiomp5.so (0x00007ffba1af5000)
|  	libcilkrts.so.5 => /mnt/group-bin/terachem-3c-dev-pit/lib/libcilkrts.so.5 (0x00007ffba18b8000)
|  	libgcc_s.so.1 => /lib/x86_64-linux-gnu/libgcc_s.so.1 (0x00007ffba189d000)
|  	libpthread.so.0 => /lib/x86_64-linux-gnu/libpthread.so.0 (0x00007ffba187a000)
|  	libc.so.6 => /lib/x86_64-linux-gnu/libc.so.6 (0x00007ffba1688000)
|  	/lib64/ld-linux-x86-64.so.2 (0x00007ffbf6564000)
|  	libdl.so.2 => /lib/x86_64-linux-gnu/libdl.so.2 (0x00007ffba1680000)
|  	libmkl_intel_ilp64.so.2 => /mnt/group-bin/terachem-3c-dev-pit/lib/libmkl_intel_ilp64.so.2 (0x00007ffba07c5000)
|  	libmkl_intel_thread.so.2 => /mnt/group-bin/terachem-3c-dev-pit/lib/libmkl_intel_thread.so.2 (0x00007ffb9d02c000)
|  	libmkl_core.so.2 => /mnt/group-bin/terachem-3c-dev-pit/lib/libmkl_core.so.2 (0x00007ffb98c4a000)
|  	libifcore.so.5 => /mnt/group-bin/terachem-3c-dev-pit/lib/libifcore.so.5 (0x00007ffb98b0c000)
|  	libimf.so => /mnt/group-bin/terachem-3c-dev-pit/lib/libimf.so (0x00007ffb98727000)
|  	libsvml.so => /mnt/group-bin/terachem-3c-dev-pit/lib/libsvml.so (0x00007ffb97119000)
|  	libirng.so => /mnt/group-bin/terachem-3c-dev-pit/lib/libirng.so (0x00007ffb96daf000)
|  	libintlc.so.5 => /mnt/group-bin/terachem-3c-dev-pit/lib/libintlc.so.5 (0x00007ffb96d3c000)
|  	librt.so.1 => /lib/x86_64-linux-gnu/librt.so.1 (0x00007ffb96d32000)
|  	libcublasLt.so.11 => /usr/local/cuda-11.6/targets/x86_64-linux/lib/libcublasLt.so.11 (0x00007ffb81cca000)
| #################################################################################################

-----------------------------------
Processed Input file:
              coordinates coord.xyz
                 spinmult 1
                   charge +1
                   method 3c-pbeh
                    basis def2-msvp
                      pcm cosmo
                  epsilon 78.39
                      fon yes
               fon_method constant
                   closed 0
                    hhtda yes
            hhtdasinglets 4
            hhtdatriplets 4
             cisnumstates 8
             cisguessvecs 15
                   cismax 300
               cismaxiter 500
               cisconvtol 1.0e-6
                  cphftol 1.0e-6
                 cphfiter 1000
           max_l_in_basis 2
           sphericalbasis yes
                    guess sad
                   purify no
                  dftgrid 3
                     xtol 1e-6
                 convthre 5e-5
                  threall 1e-14
                precision mixed
                     gpus 1
            min_tolerance 1e-4
          min_tolerance_e 1e-5
                      run energy
-----------------------------------
Jobname: coord
Scratch directory: ./scr.coord
Scratch data will be generated
| Random number seed: 1743971105

XYZ coordinates coord.xyz
Molden File Output: ./scr.coord/coord.molden
Using basis set: def2-msvp
dmrgstart not found
Spin multiplicity: 1
DIIS will use up to 10 vectors.
Condition number limit for the DIIS overlap matrix is            0
WF convergence threshold: 5.00e-05
Using DIIS algorithm to converge WF
Maximum number of SCF iterations: 100
Incremental fock with rebuild every 8 iterations
Will switch to conventional Fock if diffuse functions are detected
X-matrix tolerance: 1.00e-06
PRECISION: MIXED
Single/Double precision threshold: 1.00e-05
TeraChem will select linear algebra engine
Using fractional orbital occupations
0 occupied orbitals will have integer occupation
0 occupied orbitals will have fractional occupation
kT is set to  0.250 a.u.
Density matrix purification turned off
DFT Functional requested: 3c-pbeh
Method: PBEh-3c composite method 
  PBEh exchange functional:              0.58 
  Hartree-Fock exact exchange:          0.42 
  PBEh correlation functional:           1.0  
Wavefunction: RESTRICTED

 DFT-D code reimplemented following the
 code by S.Grimme, University Bonn 
 based on DFTD3 V3.2 Rev 0         
 
Please cite DFT-D3 work done with this code as:
S. Grimme, J. Antony, S. Ehrlich and H. Krieg,
J. Chem. Phys. 132 (2010), 154104
If used with BJ-damping cite also
S. Grimme, S. Ehrlich and L. Goerigk,
J. Comput. Chem. 32 (2011), 1456-1465
For DFT-D2 the reference is
S. Grimme, J. Comput. Chem., 27 (2006), 1787-1799
BSSE Correction calculated using:
 ___________________________________________
                                            
|              **  g C P  **                |
|  a geometrical counterpoise correction    |
|             H.Kruse S.Grimme              |
|        Version 2.31                       |
|                                           |
 ___________________________________________ 

Please cite work done with this code as:
H. Kruse, S. Grimme J. Chem. Phys, 2012,136,154101
DOI: 10.1063/1.3700154 

DFT grid type: 3
Using a single DFT grid.
Ignoring all functions in basis set file with angular momentum > 2 
Initial guess generated from superposition of atomic densities generated with HF,
using spherically symmetric atomic densities and averaged alpha and beta spin densities.

********************************************
***** SINGLE POINT ENERGY CALCULATIONS *****
********************************************
COSMO model for polarizable continuum model enabled
*************WARNING***************
Unrecognized or unnecessary keywords:
These are being ignored.
   min_tolerance 1e-4
   min_tolerance_e 1e-5
***********************************
Starting TensorBox...
| TeraChem will select linear algebra engine
| Using cuSolver for matrix diagonalization

| using 1 out of 1 CUDA devices
|   Device 0: NVIDIA GeForce RTX 3070,  7982MB, CC 8.6 -- CPU THREAD 0
| -------------------------------------------------------------------
| CPU Memory Available: 3976.88 MegaWords 
| GPU Memory Available: 741.79 MegaWords 
| Maximum recommended basis set size: 10200 basis functions
|  (limited by GPU memory)
| -------------------------------------------------------------------
| Initialize GPUBox with 128 MW of memory


Basis set:       def2-msvp
Total atoms:     32
Total charge:    1
Total electrons: 126 (63-alpha, 63-beta)
Number electrons modeled by ECPs: 0
Total orbitals: 316 (Cartesian), 298 (spherical) 
Total AO shells: 154 (100 S-shells; 36 P-shells; 18 D-shells; 0 F-shells; 0 G-shells)
Spin multiplicity: 1
Nuclear repulsion energy (QM atoms): 1148.061065710030 a.u.

Using neutral atomic charges and default spins and spin directions.
Number of unique atoms is: 4 
Atom #1 is unique. Calculating atomic density. 
XCEnergy: 0.000000 NNRepEnergy: 0.000000 
Rest of SCF Energy: -51.788831
XCEnergy: 0.000000 NNRepEnergy: 0.000000 
Rest of SCF Energy: -51.788831
Iteration: 0
XCEnergy: 0.000000 NNRepEnergy: 0.000000 
Rest of SCF Energy: -54.335150
XCEnergy: 0.000000 NNRepEnergy: 0.000000 
Rest of SCF Energy: -54.335150
Iteration: 1
XCEnergy: 0.000000 NNRepEnergy: 0.000000 
Rest of SCF Energy: -54.383016
XCEnergy: 0.000000 NNRepEnergy: 0.000000 
Rest of SCF Energy: -54.383016
Iteration: 2
XCEnergy: 0.000000 NNRepEnergy: 0.000000 
Rest of SCF Energy: -54.383724
XCEnergy: 0.000000 NNRepEnergy: 0.000000 
Rest of SCF Energy: -54.383724
Iteration: 3
XCEnergy: 0.000000 NNRepEnergy: 0.000000 
Rest of SCF Energy: -54.383757
XCEnergy: 0.000000 NNRepEnergy: 0.000000 
Rest of SCF Energy: -54.383757
Iteration: 4
XCEnergy: 0.000000 NNRepEnergy: 0.000000 
Rest of SCF Energy: -54.383758
XCEnergy: 0.000000 NNRepEnergy: 0.000000 
Rest of SCF Energy: -54.383758
Iteration: 5
XCEnergy: 0.000000 NNRepEnergy: 0.000000 
Rest of SCF Energy: -54.383758
XCEnergy: 0.000000 NNRepEnergy: 0.000000 
SCF Energy: -54.383758
Atom #2 is unique. Calculating atomic density. 
XCEnergy: 0.000000 NNRepEnergy: 0.000000 
Rest of SCF Energy: -35.859370
XCEnergy: 0.000000 NNRepEnergy: 0.000000 
Rest of SCF Energy: -35.859370
Iteration: 0
XCEnergy: 0.000000 NNRepEnergy: 0.000000 
Rest of SCF Energy: -37.672403
XCEnergy: 0.000000 NNRepEnergy: 0.000000 
Rest of SCF Energy: -37.672403
Iteration: 1
XCEnergy: 0.000000 NNRepEnergy: 0.000000 
Rest of SCF Energy: -37.680531
XCEnergy: 0.000000 NNRepEnergy: 0.000000 
Rest of SCF Energy: -37.680531
Iteration: 2
XCEnergy: 0.000000 NNRepEnergy: 0.000000 
Rest of SCF Energy: -37.680842
XCEnergy: 0.000000 NNRepEnergy: 0.000000 
Rest of SCF Energy: -37.680842
Iteration: 3
XCEnergy: 0.000000 NNRepEnergy: 0.000000 
Rest of SCF Energy: -37.680865
XCEnergy: 0.000000 NNRepEnergy: 0.000000 
Rest of SCF Energy: -37.680865
Iteration: 4
XCEnergy: 0.000000 NNRepEnergy: 0.000000 
Rest of SCF Energy: -37.680866
XCEnergy: 0.000000 NNRepEnergy: 0.000000 
Rest of SCF Energy: -37.680866
Iteration: 5
XCEnergy: 0.000000 NNRepEnergy: 0.000000 
Rest of SCF Energy: -37.680866
XCEnergy: 0.000000 NNRepEnergy: 0.000000 
SCF Energy: -37.680866
Atom #7 is unique. Calculating atomic density. 
XCEnergy: 0.000000 NNRepEnergy: 0.000000 
Rest of SCF Energy: -0.497727
XCEnergy: 0.000000 NNRepEnergy: 0.000000 
Rest of SCF Energy: -0.497727
Iteration: 0
XCEnergy: 0.000000 NNRepEnergy: 0.000000 
Rest of SCF Energy: -0.497727
XCEnergy: 0.000000 NNRepEnergy: 0.000000 
Rest of SCF Energy: -0.497727
Iteration: 1
XCEnergy: 0.000000 NNRepEnergy: 0.000000 
Rest of SCF Energy: -0.497727
XCEnergy: 0.000000 NNRepEnergy: 0.000000 
SCF Energy: -0.497727
Atom #21 is unique. Calculating atomic density. 
XCEnergy: 0.000000 NNRepEnergy: 0.000000 
Rest of SCF Energy: -71.187919
XCEnergy: 0.000000 NNRepEnergy: 0.000000 
Rest of SCF Energy: -71.187919
Iteration: 0
XCEnergy: 0.000000 NNRepEnergy: 0.000000 
Rest of SCF Energy: -74.545712
XCEnergy: 0.000000 NNRepEnergy: 0.000000 
Rest of SCF Energy: -74.545712
Iteration: 1
XCEnergy: 0.000000 NNRepEnergy: 0.000000 
Rest of SCF Energy: -74.776315
XCEnergy: 0.000000 NNRepEnergy: 0.000000 
Rest of SCF Energy: -74.776315
Iteration: 2
XCEnergy: 0.000000 NNRepEnergy: 0.000000 
Rest of SCF Energy: -74.781311
XCEnergy: 0.000000 NNRepEnergy: 0.000000 
Rest of SCF Energy: -74.781311
Iteration: 3
XCEnergy: 0.000000 NNRepEnergy: 0.000000 
Rest of SCF Energy: -74.781357
XCEnergy: 0.000000 NNRepEnergy: 0.000000 
Rest of SCF Energy: -74.781357
Iteration: 4
XCEnergy: 0.000000 NNRepEnergy: 0.000000 
Rest of SCF Energy: -74.781359
XCEnergy: 0.000000 NNRepEnergy: 0.000000 
Rest of SCF Energy: -74.781359
Iteration: 5
XCEnergy: 0.000000 NNRepEnergy: 0.000000 
Rest of SCF Energy: -74.781359
XCEnergy: 0.000000 NNRepEnergy: 0.000000 
SCF Energy: -74.781359
DFTD Energy:    -0.0207690 hartree
gCP Energy:     0.0531992 hartree
Setting up the DFT grid...
| time to set the grid = 0.08 s
DFT grid points: 368091 (11502 points/atom)
=COSMO= Number of H atoms in QM atoms:14
=COSMO= Number of Heavy atoms in QM atoms:18
=COSMO= size of A matrix:26150912 bytes
=COSMO= ++++++++++++++++++++++++++++++ COSMO parameters ++++++++++++++++++++++++++++++
=COSMO= I. Cavity Information:
=COSMO= SAS(Solvent accesible surface) initialization finished
=COSMO= Time for initializing Molecular Surface:0.02655700 (sec)
=COSMO= Time for initializing cosmo calculation:0.02606400 (sec)
=COSMO= Cavity effective radius(Angstrom) (r_solv+r_vdw-dsc) was written into ./scr.coord/ratom.txt
=COSMO= Solvent Dielectric Constant:78.390000
=COSMO= Cosmo Solvent radius:0.000000
=COSMO= Cosmo charge scaling method:0
=COSMO= Cavity built with Lebedev Grid
=COSMO= Grid points/QM Hydrogen: 110
=COSMO= Grid points/QM Heavy atom: 110
=COSMO= Herbert Switching-Gaussian method turned on
=COSMO= After removing points inside of SAS:
=COSMO= Total number of segments on molecular surface:1808
=COSMO= Number of segments belonging to QM atoms:1808
=COSMO= Total surface area of cavity: 297.1928(Angstrom^2)
=COSMO= Total volume of cavity: 179.4626 (Angstrom^3)
=COSMO= II. COSMO integral options:
=COSMO= Building COSMO c vector with original algorithm
=COSMO= COSMO one-electron integral threshold: 1e-12 
=COSMO= III. Linear solver options:
=COSMO= Initialize COSMO for A matrix in full storage form
=COSMO= CG precondtioner:Jacobi
=COSMO= Tight CG convergence threshold:1e-06
=COSMO= CG dynamic threshold: on
=COSMO= Adjust CG convergence threshold dynamically
=COSMO= IV. PCM field read/write options:
=COSMO= PCM field is not written to files
=COSMO= No PCM field file is read in
=COSMO= ++++++++++++++++++++++++++++++++++++++++++++++++++++++++++++++++++++++++++++++++

                      *** Start SCF Iterations ***

 Iter     DIIS Error       Energy change      Electrons        XC Energy           Energy              E_PCM      Time(s)
-------------------------------------------------------------------------------------------------------------------------
Initial temperature is 0.250000
| Skip purify step
|    1     2.1105195819    -785.1846645059   126.9999585022   -63.8607695964    -785.1846645059     -0.0002060499    1.33  
|    2     0.0654194674     +13.0765843341   126.0000007780   -63.9932459057    -772.1080801718     -0.1563644523    1.96  
|    3     0.1024410527      +0.0396977067   126.0000064369   -63.7013281325    -772.0683824651     -0.0861357720    1.92  
|    4     0.0126722519      -0.1707633214   126.0000042719   -63.8430455490    -772.2391457865     -0.1242104176    1.90  
|    5     0.0103096358      -0.0036160190   126.0000053444   -63.8599803115    -772.2427618055     -0.1137171468    1.87  
|    6     0.0019191248      -0.0042295084   126.0000051077   -63.8614475487    -772.2469913138     -0.1171384873    1.84  
|    7     0.0004807859      -0.0001860068   126.0000051841   -63.8548557821    -772.2471773207     -0.1164634836    1.81  
|    8     0.0003466959      -0.0000127216   126.0000052030   -63.8536647215    -772.2471900423     -0.1162676755    1.79  
|    9     0.0000915796      -0.0000054323   126.0000052137   -63.8543114725    -772.2471954746     -0.1162308459    1.95  
|   10     0.0000476811      -0.0000008838   126.0000052143   -63.8544578530    -772.2471963584     -0.1161760435    1.75  
-------------------------------------------------------------------------------------------------------------------------
FINAL ENERGY: -772.2471963584 a.u.
Fractional Occupation Entropy: 0.0000000000
Mermin Free Energy:            -772.2471963584
DISPERSION CONTRIBUTION TO ENERGY: -0.0207690436 a.u.
GCP BSSE CORRECTION: 0.0531991564 a.u.
C-PCM contribution to final energy:-0.1161760435 a.u. ( already included in final energy )
HOMO-LUMO GAP: 0.800 eV
CENTER OF MASS: {-0.041367, -0.117053, -0.037393} ANGS
DIPOLE MOMENT: {-15.854154, 0.634256, 1.564947} (|D| = 15.943824) DEBYE
Writing out molden info

Running Mulliken population analysis...


  Restricted hh-TDA Parameters
--------------------------------------------
Number of occupied orbitals:            64
Number of virtual orbitals:            234
Number of molecular orbitals:          298
Number of basis functions:             316
Multiplicity of target state:      singlet

 Generating 2nd functional diffs
Reference energy:             -779.4492829293
Number of electrons:           128.0000052969
XC energy:                     -65.1685954868

      Davidson Diagonalization Parameters
-----------------------------------------------
Number of roots to find:                    4
Number of guess vectors:                   15
Maximum subspace size:                    300
Number of vectors to save:                  4
Collapse vectors per root:                  2
Number of CSFs:                          2080
Maximum Davidson iterations:              500
Residual convergence:                 1.0e-06
Orthogonality tolerance:              1.0e-12
Use incremental sigma vectors:             No

Davidson memory usage:  12.89 MB

Guess Vectors:
  64 &  64 : closed :    -0.218134
  64 &  63 :  open  :    -0.180021
  64 &  62 :  open  :    -0.154366
  63 &  63 : closed :    -0.141909
  63 &  62 :  open  :    -0.116253
  62 &  62 : closed :    -0.090598
  64 &  58 :  open  :    -0.058603
  64 &  61 :  open  :    -0.053408
  63 &  58 :  open  :    -0.020491
  64 &  60 :  open  :    -0.017706
  63 &  61 :  open  :    -0.015295
  62 &  58 :  open  :     0.005165
  62 &  61 :  open  :     0.010360
  64 &  59 :  open  :     0.012293
  63 &  60 :  open  :     0.020407

  Root           Eigenvalue       Energy Change        Residual
-------------------------------------------------------------------
Iteration:    0   Subspace Size:   15
Root: 1:        -0.11795460        -0.11795460         0.04829262  
Root: 2:        -0.08004653        -0.08004653         0.04691864  
Root: 3:        -0.05630772        -0.05630772         0.03851645  
Root: 4:        -0.03557709        -0.03557709         0.04456944  

Iteration:    1   Subspace Size:   19
Root: 1:        -0.12287298        -0.00491837         0.00924597  
Root: 2:        -0.08525716        -0.00521063         0.01088663  
Root: 3:        -0.06079940        -0.00449167         0.00974766  
Root: 4:        -0.04093824        -0.00536115         0.01421332  

Iteration:    2   Subspace Size:   23
Root: 1:        -0.12305501        -0.00018204         0.00154505  
Root: 2:        -0.08553997        -0.00028281         0.00234598  
Root: 3:        -0.06102602        -0.00022663         0.00240646  
Root: 4:        -0.04144180        -0.00050356         0.00342782  

Iteration:    3   Subspace Size:   27
Root: 1:        -0.12305917        -0.00000416         0.00027133  
Root: 2:        -0.08555180        -0.00001183         0.00052309  
Root: 3:        -0.06103831        -0.00001229         0.00060734  
Root: 4:        -0.04146941        -0.00002761         0.00095226  

Iteration:    4   Subspace Size:   31
Root: 1:        -0.12305931        -0.00000014         0.00005316  
Root: 2:        -0.08555234        -0.00000053         0.00011737  
Root: 3:        -0.06103902        -0.00000071         0.00014779  
Root: 4:        -0.04147119        -0.00000179         0.00024502  

Iteration:    5   Subspace Size:   35
Root: 1:        -0.12305931        -0.00000000         0.00000851  
Root: 2:        -0.08555236        -0.00000002         0.00002374  
Root: 3:        -0.06103906        -0.00000004         0.00002937  
Root: 4:        -0.04147131        -0.00000011         0.00005539  

Iteration:    6   Subspace Size:   39
Root: 1:        -0.12305931        -0.00000000         0.00000160  
Root: 2:        -0.08555236        -0.00000000         0.00000503  
Root: 3:        -0.06103906        -0.00000000         0.00000630  
Root: 4:        -0.04147131        -0.00000001         0.00001290  

Iteration:    7   Subspace Size:   43
Root: 1:        -0.12305931        -0.00000000         0.00000027  Converged
Root: 2:        -0.08555236        -0.00000000         0.00000099  Converged
Root: 3:        -0.06103906        -0.00000000         0.00000140  
Root: 4:        -0.04147131        -0.00000000         0.00000324  

Iteration:    8   Subspace Size:   45
Root: 1:        -0.12305931        -0.00000000         0.00000026  Converged
Root: 2:        -0.08555236        -0.00000000         0.00000098  Converged
Root: 3:        -0.06103906        -0.00000000         0.00000028  Converged
Root: 4:        -0.04147131        -0.00000000         0.00000080  Converged

Davidson converged in 8 iterations
45 sigma vectors were formed

      Davidson Diagonalization Parameters
-----------------------------------------------
Number of roots to find:                    4
Number of guess vectors:                   15
Maximum subspace size:                    300
Number of vectors to save:                  4
Collapse vectors per root:                  2
Number of CSFs:                          2016
Maximum Davidson iterations:              500
Residual convergence:                 1.0e-06
Orthogonality tolerance:              1.0e-12
Use incremental sigma vectors:             No

Davidson memory usage:  12.58 MB

Guess Vectors:
  64 &  63 :  open  :    -0.180021
  64 &  62 :  open  :    -0.154366
  63 &  62 :  open  :    -0.116253
  64 &  58 :  open  :    -0.058603
  64 &  61 :  open  :    -0.053408
  63 &  58 :  open  :    -0.020491
  64 &  60 :  open  :    -0.017706
  63 &  61 :  open  :    -0.015295
  62 &  58 :  open  :     0.005165
  62 &  61 :  open  :     0.010360
  64 &  59 :  open  :     0.012293
  63 &  60 :  open  :     0.020407
  64 &  55 :  open  :     0.042156
  62 &  60 :  open  :     0.046063
  64 &  56 :  open  :     0.046234

  Root           Eigenvalue       Energy Change        Residual
-------------------------------------------------------------------
Iteration:    0   Subspace Size:   15
Root: 1:        -0.09568197        -0.09568197         0.02930336  
Root: 2:        -0.05895602        -0.05895602         0.03328896  
Root: 3:        -0.03223825        -0.03223825         0.03945792  
Root: 4:        -0.00452305        -0.00452305         0.02698798  

Iteration:    1   Subspace Size:   19
Root: 1:        -0.09822457        -0.00254260         0.00545801  
Root: 2:        -0.06253570        -0.00357968         0.00726992  
Root: 3:        -0.03876253        -0.00652428         0.01206551  
Root: 4:        -0.00715355        -0.00263050         0.00830846  

Iteration:    2   Subspace Size:   23
Root: 1:        -0.09830304        -0.00007847         0.00137488  
Root: 2:        -0.06266840        -0.00013269         0.00158647  
Root: 3:        -0.03918485        -0.00042232         0.00273039  
Root: 4:        -0.00735449        -0.00020094         0.00225496  

Iteration:    3   Subspace Size:   27
Root: 1:        -0.09830734        -0.00000430         0.00027782  
Root: 2:        -0.06267370        -0.00000530         0.00030797  
Root: 3:        -0.03920342        -0.00001857         0.00061214  
Root: 4:        -0.00736936        -0.00001488         0.00056115  

Iteration:    4   Subspace Size:   31
Root: 1:        -0.09830749        -0.00000015         0.00006379  
Root: 2:        -0.06267388        -0.00000018         0.00006105  
Root: 3:        -0.03920426        -0.00000084         0.00016756  
Root: 4:        -0.00737013        -0.00000076         0.00016287  

Iteration:    5   Subspace Size:   35
Root: 1:        -0.09830750        -0.00000001         0.00001295  
Root: 2:        -0.06267389        -0.00000001         0.00001275  
Root: 3:        -0.03920433        -0.00000007         0.00004310  
Root: 4:        -0.00737020        -0.00000007         0.00004745  

Iteration:    6   Subspace Size:   39
Root: 1:        -0.09830750        -0.00000000         0.00000251  
Root: 2:        -0.06267389        -0.00000000         0.00000232  
Root: 3:        -0.03920433        -0.00000000         0.00000963  
Root: 4:        -0.00737020        -0.00000001         0.00001258  

Iteration:    7   Subspace Size:   43
Root: 1:        -0.09830750        -0.00000000         0.00000047  Converged
Root: 2:        -0.06267389        -0.00000000         0.00000043  Converged
Root: 3:        -0.03920433        -0.00000000         0.00000228  
Root: 4:        -0.00737020        -0.00000000         0.00000344  

Iteration:    8   Subspace Size:   45
Root: 1:        -0.09830750        -0.00000000         0.00000027  Converged
Root: 2:        -0.06267389        -0.00000000         0.00000037  Converged
Root: 3:        -0.03920433        -0.00000000         0.00000051  Converged
Root: 4:        -0.00737020        -0.00000000         0.00000091  Converged

Davidson converged in 8 iterations
45 sigma vectors were formed

  Root   Mult.   Total Energy (a.u.)   Ex. Energy (a.u.)     Ex. Energy (eV)     Ex. Energy (nm)        Osc. (a.u.)  
-------------------------------------------------------------------------------------------------------------------
     1  singlet       -779.57234224
     2  triplet       -779.54759043          0.02475181          0.67353090       1840.80968117          0.00000000
     3  singlet       -779.53483529          0.03750695          1.02061591       1214.79804568          0.10938360
     4  triplet       -779.51195682          0.06038542          1.64317069        754.54255311          0.00000000
     5  singlet       -779.51032199          0.06202025          1.68765656        734.65315070          0.02310647
     6  singlet       -779.49075424          0.08158800          2.22012203        558.45678197          0.01753735
     7  triplet       -779.48848726          0.08385498          2.28180979        543.35914026          0.00000000
     8  triplet       -779.45665313          0.11568911          3.14806028        393.84322281          0.00000000

Singlet  1: Largest CI coefficients:
  64  &  64 : closed :  -0.943163
  63  &  64 :  open  :  -0.187005
  64  &  63 :  open  :  -0.187005

Triplet  2: Largest CI coefficients:
  63  &  64 :  open  :   0.684595
  64  &  63 :  open  :  -0.684595

Singlet  3: Largest CI coefficients:
  63  &  64 :  open  :   0.560208
  64  &  63 :  open  :   0.560208
  63  &  63 : closed :   0.483388
  62  &  64 :  open  :  -0.180799
  64  &  62 :  open  :  -0.180799
  64  &  64 : closed :  -0.158692

Triplet  4: Largest CI coefficients:
  62  &  64 :  open  :   0.676873
  64  &  62 :  open  :  -0.676873
  62  &  63 :  open  :  -0.136383
  63  &  62 :  open  :   0.136383

Singlet  5: Largest CI coefficients:
  62  &  64 :  open  :   0.560855
  64  &  62 :  open  :   0.560855
  63  &  63 : closed :   0.443690
  62  &  63 :  open  :  -0.226032
  63  &  62 :  open  :  -0.226032

Singlet  6: Largest CI coefficients:
  62  &  63 :  open  :   0.561430
  63  &  62 :  open  :   0.561430
  62  &  64 :  open  :   0.317446
  64  &  62 :  open  :   0.317446
  63  &  63 : closed :  -0.261085
  63  &  64 :  open  :   0.130959
  64  &  63 :  open  :   0.130959

Triplet  7: Largest CI coefficients:
  62  &  63 :  open  :  -0.667369
  63  &  62 :  open  :   0.667369
  62  &  64 :  open  :  -0.132223
  64  &  62 :  open  :   0.132223

Triplet  8: Largest CI coefficients:
  61  &  64 :  open  :   0.603571
  64  &  61 :  open  :  -0.603571
  58  &  64 :  open  :   0.209595
  64  &  58 :  open  :  -0.209595
  61  &  63 :  open  :   0.202015
  63  &  61 :  open  :  -0.202015
  55  &  64 :  open  :   0.125514
  64  &  55 :  open  :  -0.125514
  58  &  63 :  open  :   0.108378
  63  &  58 :  open  :  -0.108378

Singlet state dipole moments:

  Root       Dx         Dy         Dz         |D|  (Debye)
------------------------------------------------------------
     1   -10.3891    -1.1940     1.6409    10.5855
     2   -12.4831    -1.2387     2.2093    12.7374
     3   -12.6960     0.5963    -1.3222    12.7786
     4    -6.9395    -0.2107    -1.2845     7.0606

Triplet state dipole moments:

  Root       Dx         Dy         Dz         |D|  (Debye)
------------------------------------------------------------
     1   -16.2538    -0.8400     2.4590    16.4602
     2    -9.6835     0.7467    -2.3265     9.9870
     3    -8.7147     0.1184    -1.5409     8.8507
     4     2.1406    -1.7655    -0.0674     2.7755

Transition dipole moments between singlet states:

    Transition       Tx         Ty         Tz         |T| (a.u.)
------------------------------------------------------------------
     1 ->    2    -2.0709     0.2891     0.0466     2.0915
     1 ->    3    -0.7329     0.0089     0.1472     0.7476
     1 ->    4    -0.5546     0.0263     0.1188     0.5678
     2 ->    3    -0.2626    -0.2846     0.5536     0.6756
     2 ->    4    -1.4935     0.1041     0.2657     1.5205
     3 ->    4     1.6513    -0.0889    -0.2888     1.6788

Transition dipole moments between triplet states:

    Transition       Tx         Ty         Tz         |T| (a.u.)
------------------------------------------------------------------
     1 ->    2    -0.9738    -0.0137     0.3166     1.0241
     1 ->    3     0.8909    -0.0114    -0.1921     0.9114
     1 ->    4    -0.4481    -0.1457     0.4139     0.6271
     2 ->    3    -2.0767     0.2614     0.0837     2.0948
     2 ->    4    -0.3127     0.0810    -0.0761     0.3318
     3 ->    4     0.4273    -0.0667     0.0537     0.4358

Magnetic transition dipole moments and rotational strengths:

 Transition      Lx         Ly         Lz       R(len)     R(vel) (a.u.)
------------------------------------------------------------------------
 1 ->    2    -0.4217    -0.0842     0.1050    -0.8539     0.3096
 1 ->    3    -0.1687     0.3359    -0.3142    -0.0804     0.0112
 1 ->    4    -0.1323     0.2894    -0.1827    -0.0593     0.0349

Electric transition quadrupole moments (Cartesian):

 Transition      Qxy        Qxz        Qyz        Qxx        Qyy        Qzz       norm (a.u.)
----------------------------------------------------------------------------------------------
 1 ->    2    -0.8929     0.4978    -0.0968     6.0531    -0.0277    -0.3059     6.1473
 1 ->    3    -0.1793     0.4264    -0.0013     2.4422     0.1820    -0.3258     2.5135
 1 ->    4    -0.2807     0.3914     0.0351     2.7099     0.1794    -0.3357     2.7788


| Total processing time: 51.05 sec 

| Job finished: Mon Dec 30 09:59:59 2024
