# Supplementary material for: Photovermellogens: Minimalistic Pyridinium-Based Acylhydrazones with Photoswitchable Basicity for Operation in Aqueous Media
Source: J Org Chem. 2026 May 4;91(19):6559–65. doi: 10.1021/acs.joc.5c02962 (PMC13185115; doi:10.1021/acs.joc.5c02962)
Supplement: Supplementary file 3 [file jo5c02962_si_003.zip › scans/pah/gfn2/0028.out]

| Startfile from command line: tc.inp


|       ***********************************************************
|       *                    TeraChem v1.9-2023.05-dev            *
|       *  Git Version: a4ee3fa724c44e9172ae1b788db2b2bf144bca1c  *
|       *                   Development Version                   *
|       *           Chemistry at the Speed of Graphics!           *
|       ***********************************************************
|       * This program may only be used in connection with        *
|       * a valid license from PetaChem, LLC. Use of this program *
|       * or results thereof indicates acceptance of all terms    *
|       * and conditions stated in the license and that a valid   *
|       * license agreement between the user and PetaChem, LLC    *
|       * exists. PetaChem, LLC does not warrant the correctness  *
|       * of results or their suitability for any purpose.        *
|       * Please email bugs, suggestions, and comments to         *
|       *                  help@petachem.com                      *
|       *                                                         *
|       ***********************************************************


|       ***********************************************************
|       *  Compiled by pisteinbach  Wed May 10 12:27:15 CEST 2023  *
|       *  Supported architectures: sm_75 sm_80                   *
|       *  Build cuda_11.6.r11.6/compiler.31057947_0              *
|       ***********************************************************


| Job started   Mon Dec 30 10:12:06 2024
| On jtc-hpz107 (available memory: 20048 MB)

| ######################################### RUNTIME INFO ##########################################
| terachem  tc.inp 

|  NVRM version: NVIDIA UNIX x86_64 Kernel Module  520.61.05  Thu Sep 29 05:30:25 UTC 2022
|  GCC version:  gcc version 9.4.0 (Ubuntu 9.4.0-1ubuntu1~20.04.1) 

|  	linux-vdso.so.1 (0x00007ffed3df0000)
|  	libdftd4.so.3 => /mnt/group-bin/dftd4/3.5.0/lib/x86_64-linux-gnu/libdftd4.so.3 (0x00007fbfbff3a000)
|  	libmpi.so.12 => /mnt/group-bin/terachem-3c-dev-pit/lib/libmpi.so.12 (0x00007fbfbe61d000)
|  	libgpubox.so.1 => /mnt/group-bin/terachem-3c-dev-pit/lib/libgpubox.so.1 (0x00007fbfbe605000)
|  	libtensorbox.so.1 => /mnt/group-bin/terachem-3c-dev-pit/lib/libtensorbox.so.1 (0x00007fbfbe5e7000)
|  	libiobox.so.1 => /mnt/group-bin/terachem-3c-dev-pit/lib/libiobox.so.1 (0x00007fbfbe5d1000)
|  	libintbox.so.1 => /mnt/group-bin/terachem-3c-dev-pit/lib/libintbox.so.1 (0x00007fbfa05b6000)
|  	libsqmbox.so.1 => /mnt/group-bin/terachem-3c-dev-pit/lib/libsqmbox.so.1 (0x00007fbfa0258000)
|  	libgridbox.so.1 => /mnt/group-bin/terachem-3c-dev-pit/lib/libgridbox.so.1 (0x00007fbfa0073000)
|  	libdftbox.so.1 => /mnt/group-bin/terachem-3c-dev-pit/lib/libdftbox.so.1 (0x00007fbf9ff95000)
|  	libcibox.so.1 => /mnt/group-bin/terachem-3c-dev-pit/lib/libcibox.so.1 (0x00007fbf9fc54000)
|  	libccbox.so.1 => /mnt/group-bin/terachem-3c-dev-pit/lib/libccbox.so.1 (0x00007fbf9f951000)
|  	libsimbox.so.1 => /mnt/group-bin/terachem-3c-dev-pit/lib/libsimbox.so.1 (0x00007fbf9f931000)
|  	liboptbox.so.1 => /mnt/group-bin/terachem-3c-dev-pit/lib/liboptbox.so.1 (0x00007fbf9f8f9000)
|  	libnvToolsExt.so.1 => /usr/local/cuda-11.6/targets/x86_64-linux/lib/libnvToolsExt.so.1 (0x00007fbf9f6ef000)
|  	libssl.so.1.1 => /mnt/group-bin/terachem-3c-dev-pit/lib/libssl.so.1.1 (0x00007fbf9f65c000)
|  	libcrypto.so.1.1 => /mnt/group-bin/terachem-3c-dev-pit/lib/libcrypto.so.1.1 (0x00007fbf9f386000)
|  	libcuda.so.1 => /lib/x86_64-linux-gnu/libcuda.so.1 (0x00007fbf9da01000)
|  	libcudart.so.11.0 => /usr/local/cuda-11.6/targets/x86_64-linux/lib/libcudart.so.11.0 (0x00007fbf9d75b000)
|  	libcublas.so.11 => /usr/local/cuda-11.6/targets/x86_64-linux/lib/libcublas.so.11 (0x00007fbf93fdd000)
|  	libcufft.so.10 => /usr/local/cuda-11.6/targets/x86_64-linux/lib/libcufft.so.10 (0x00007fbf8b550000)
|  	libcusparse.so.11 => /usr/local/cuda-11.6/targets/x86_64-linux/lib/libcusparse.so.11 (0x00007fbf7c107000)
|  	libcusolver.so.11 => /usr/local/cuda-11.6/targets/x86_64-linux/lib/libcusolver.so.11 (0x00007fbf6bd1e000)
|  	libstdc++.so.6 => /lib/x86_64-linux-gnu/libstdc++.so.6 (0x00007fbf6bb3c000)
|  	libm.so.6 => /lib/x86_64-linux-gnu/libm.so.6 (0x00007fbf6b9eb000)
|  	libiomp5.so => /mnt/group-bin/terachem-3c-dev-pit/lib/libiomp5.so (0x00007fbf6b5a5000)
|  	libcilkrts.so.5 => /mnt/group-bin/terachem-3c-dev-pit/lib/libcilkrts.so.5 (0x00007fbf6b368000)
|  	libgcc_s.so.1 => /lib/x86_64-linux-gnu/libgcc_s.so.1 (0x00007fbf6b34d000)
|  	libpthread.so.0 => /lib/x86_64-linux-gnu/libpthread.so.0 (0x00007fbf6b32a000)
|  	libc.so.6 => /lib/x86_64-linux-gnu/libc.so.6 (0x00007fbf6b138000)
|  	/lib64/ld-linux-x86-64.so.2 (0x00007fbfc0014000)
|  	libdl.so.2 => /lib/x86_64-linux-gnu/libdl.so.2 (0x00007fbf6b130000)
|  	libmkl_intel_ilp64.so.2 => /mnt/group-bin/terachem-3c-dev-pit/lib/libmkl_intel_ilp64.so.2 (0x00007fbf6a275000)
|  	libmkl_intel_thread.so.2 => /mnt/group-bin/terachem-3c-dev-pit/lib/libmkl_intel_thread.so.2 (0x00007fbf66adc000)
|  	libmkl_core.so.2 => /mnt/group-bin/terachem-3c-dev-pit/lib/libmkl_core.so.2 (0x00007fbf626fa000)
|  	libifcore.so.5 => /mnt/group-bin/terachem-3c-dev-pit/lib/libifcore.so.5 (0x00007fbf625bc000)
|  	libimf.so => /mnt/group-bin/terachem-3c-dev-pit/lib/libimf.so (0x00007fbf621d7000)
|  	libsvml.so => /mnt/group-bin/terachem-3c-dev-pit/lib/libsvml.so (0x00007fbf60bc9000)
|  	libirng.so => /mnt/group-bin/terachem-3c-dev-pit/lib/libirng.so (0x00007fbf6085f000)
|  	libintlc.so.5 => /mnt/group-bin/terachem-3c-dev-pit/lib/libintlc.so.5 (0x00007fbf607ec000)
|  	librt.so.1 => /lib/x86_64-linux-gnu/librt.so.1 (0x00007fbf607e2000)
|  	libcublasLt.so.11 => /usr/local/cuda-11.6/targets/x86_64-linux/lib/libcublasLt.so.11 (0x00007fbf4b77a000)
| #################################################################################################

-----------------------------------
Processed Input file:
              coordinates coord.xyz
                 spinmult 1
                   charge +1
                   method 3c-pbeh
                    basis def2-msvp
                      pcm cosmo
                  epsilon 78.39
                      fon yes
               fon_method constant
                   closed 0
                    hhtda yes
            hhtdasinglets 4
            hhtdatriplets 4
             cisnumstates 8
             cisguessvecs 15
                   cismax 300
               cismaxiter 500
               cisconvtol 1.0e-6
                  cphftol 1.0e-6
                 cphfiter 1000
           max_l_in_basis 2
           sphericalbasis yes
                    guess sad
                   purify no
                  dftgrid 3
                     xtol 1e-6
                 convthre 5e-5
                  threall 1e-14
                precision mixed
                     gpus 1
            min_tolerance 1e-4
          min_tolerance_e 1e-5
                      run energy
-----------------------------------
Jobname: coord
Scratch directory: ./scr.coord
Scratch data will be generated
| Random number seed: 1566751272

XYZ coordinates coord.xyz
Molden File Output: ./scr.coord/coord.molden
Using basis set: def2-msvp
dmrgstart not found
Spin multiplicity: 1
DIIS will use up to 10 vectors.
Condition number limit for the DIIS overlap matrix is            0
WF convergence threshold: 5.00e-05
Using DIIS algorithm to converge WF
Maximum number of SCF iterations: 100
Incremental fock with rebuild every 8 iterations
Will switch to conventional Fock if diffuse functions are detected
X-matrix tolerance: 1.00e-06
PRECISION: MIXED
Single/Double precision threshold: 1.00e-05
TeraChem will select linear algebra engine
Using fractional orbital occupations
0 occupied orbitals will have integer occupation
0 occupied orbitals will have fractional occupation
kT is set to  0.250 a.u.
Density matrix purification turned off
DFT Functional requested: 3c-pbeh
Method: PBEh-3c composite method 
  PBEh exchange functional:              0.58 
  Hartree-Fock exact exchange:          0.42 
  PBEh correlation functional:           1.0  
Wavefunction: RESTRICTED

 DFT-D code reimplemented following the
 code by S.Grimme, University Bonn 
 based on DFTD3 V3.2 Rev 0         
 
Please cite DFT-D3 work done with this code as:
S. Grimme, J. Antony, S. Ehrlich and H. Krieg,
J. Chem. Phys. 132 (2010), 154104
If used with BJ-damping cite also
S. Grimme, S. Ehrlich and L. Goerigk,
J. Comput. Chem. 32 (2011), 1456-1465
For DFT-D2 the reference is
S. Grimme, J. Comput. Chem., 27 (2006), 1787-1799
BSSE Correction calculated using:
 ___________________________________________
                                            
|              **  g C P  **                |
|  a geometrical counterpoise correction    |
|             H.Kruse S.Grimme              |
|        Version 2.31                       |
|                                           |
 ___________________________________________ 

Please cite work done with this code as:
H. Kruse, S. Grimme J. Chem. Phys, 2012,136,154101
DOI: 10.1063/1.3700154 

DFT grid type: 3
Using a single DFT grid.
Ignoring all functions in basis set file with angular momentum > 2 
Initial guess generated from superposition of atomic densities generated with HF,
using spherically symmetric atomic densities and averaged alpha and beta spin densities.

********************************************
***** SINGLE POINT ENERGY CALCULATIONS *****
********************************************
COSMO model for polarizable continuum model enabled
*************WARNING***************
Unrecognized or unnecessary keywords:
These are being ignored.
   min_tolerance 1e-4
   min_tolerance_e 1e-5
***********************************
Starting TensorBox...
| TeraChem will select linear algebra engine
| Using cuSolver for matrix diagonalization

| using 1 out of 1 CUDA devices
|   Device 0: NVIDIA GeForce RTX 3070,  7982MB, CC 8.6 -- CPU THREAD 0
| -------------------------------------------------------------------
| CPU Memory Available: 3976.88 MegaWords 
| GPU Memory Available: 741.79 MegaWords 
| Maximum recommended basis set size: 10200 basis functions
|  (limited by GPU memory)
| -------------------------------------------------------------------
| Initialize GPUBox with 128 MW of memory


Basis set:       def2-msvp
Total atoms:     32
Total charge:    1
Total electrons: 126 (63-alpha, 63-beta)
Number electrons modeled by ECPs: 0
Total orbitals: 316 (Cartesian), 298 (spherical) 
Total AO shells: 154 (100 S-shells; 36 P-shells; 18 D-shells; 0 F-shells; 0 G-shells)
Spin multiplicity: 1
Nuclear repulsion energy (QM atoms): 1165.370784394467 a.u.

Using neutral atomic charges and default spins and spin directions.
Number of unique atoms is: 4 
Atom #1 is unique. Calculating atomic density. 
XCEnergy: 0.000000 NNRepEnergy: 0.000000 
Rest of SCF Energy: -51.788831
XCEnergy: 0.000000 NNRepEnergy: 0.000000 
Rest of SCF Energy: -51.788831
Iteration: 0
XCEnergy: 0.000000 NNRepEnergy: 0.000000 
Rest of SCF Energy: -54.335150
XCEnergy: 0.000000 NNRepEnergy: 0.000000 
Rest of SCF Energy: -54.335150
Iteration: 1
XCEnergy: 0.000000 NNRepEnergy: 0.000000 
Rest of SCF Energy: -54.383016
XCEnergy: 0.000000 NNRepEnergy: 0.000000 
Rest of SCF Energy: -54.383016
Iteration: 2
XCEnergy: 0.000000 NNRepEnergy: 0.000000 
Rest of SCF Energy: -54.383724
XCEnergy: 0.000000 NNRepEnergy: 0.000000 
Rest of SCF Energy: -54.383724
Iteration: 3
XCEnergy: 0.000000 NNRepEnergy: 0.000000 
Rest of SCF Energy: -54.383757
XCEnergy: 0.000000 NNRepEnergy: 0.000000 
Rest of SCF Energy: -54.383757
Iteration: 4
XCEnergy: 0.000000 NNRepEnergy: 0.000000 
Rest of SCF Energy: -54.383758
XCEnergy: 0.000000 NNRepEnergy: 0.000000 
Rest of SCF Energy: -54.383758
Iteration: 5
XCEnergy: 0.000000 NNRepEnergy: 0.000000 
Rest of SCF Energy: -54.383758
XCEnergy: 0.000000 NNRepEnergy: 0.000000 
SCF Energy: -54.383758
Atom #2 is unique. Calculating atomic density. 
XCEnergy: 0.000000 NNRepEnergy: 0.000000 
Rest of SCF Energy: -35.859370
XCEnergy: 0.000000 NNRepEnergy: 0.000000 
Rest of SCF Energy: -35.859370
Iteration: 0
XCEnergy: 0.000000 NNRepEnergy: 0.000000 
Rest of SCF Energy: -37.672403
XCEnergy: 0.000000 NNRepEnergy: 0.000000 
Rest of SCF Energy: -37.672403
Iteration: 1
XCEnergy: 0.000000 NNRepEnergy: 0.000000 
Rest of SCF Energy: -37.680531
XCEnergy: 0.000000 NNRepEnergy: 0.000000 
Rest of SCF Energy: -37.680531
Iteration: 2
XCEnergy: 0.000000 NNRepEnergy: 0.000000 
Rest of SCF Energy: -37.680842
XCEnergy: 0.000000 NNRepEnergy: 0.000000 
Rest of SCF Energy: -37.680842
Iteration: 3
XCEnergy: 0.000000 NNRepEnergy: 0.000000 
Rest of SCF Energy: -37.680865
XCEnergy: 0.000000 NNRepEnergy: 0.000000 
Rest of SCF Energy: -37.680865
Iteration: 4
XCEnergy: 0.000000 NNRepEnergy: 0.000000 
Rest of SCF Energy: -37.680866
XCEnergy: 0.000000 NNRepEnergy: 0.000000 
Rest of SCF Energy: -37.680866
Iteration: 5
XCEnergy: 0.000000 NNRepEnergy: 0.000000 
Rest of SCF Energy: -37.680866
XCEnergy: 0.000000 NNRepEnergy: 0.000000 
SCF Energy: -37.680866
Atom #7 is unique. Calculating atomic density. 
XCEnergy: 0.000000 NNRepEnergy: 0.000000 
Rest of SCF Energy: -0.497727
XCEnergy: 0.000000 NNRepEnergy: 0.000000 
Rest of SCF Energy: -0.497727
Iteration: 0
XCEnergy: 0.000000 NNRepEnergy: 0.000000 
Rest of SCF Energy: -0.497727
XCEnergy: 0.000000 NNRepEnergy: 0.000000 
Rest of SCF Energy: -0.497727
Iteration: 1
XCEnergy: 0.000000 NNRepEnergy: 0.000000 
Rest of SCF Energy: -0.497727
XCEnergy: 0.000000 NNRepEnergy: 0.000000 
SCF Energy: -0.497727
Atom #21 is unique. Calculating atomic density. 
XCEnergy: 0.000000 NNRepEnergy: 0.000000 
Rest of SCF Energy: -71.187919
XCEnergy: 0.000000 NNRepEnergy: 0.000000 
Rest of SCF Energy: -71.187919
Iteration: 0
XCEnergy: 0.000000 NNRepEnergy: 0.000000 
Rest of SCF Energy: -74.545712
XCEnergy: 0.000000 NNRepEnergy: 0.000000 
Rest of SCF Energy: -74.545712
Iteration: 1
XCEnergy: 0.000000 NNRepEnergy: 0.000000 
Rest of SCF Energy: -74.776315
XCEnergy: 0.000000 NNRepEnergy: 0.000000 
Rest of SCF Energy: -74.776315
Iteration: 2
XCEnergy: 0.000000 NNRepEnergy: 0.000000 
Rest of SCF Energy: -74.781311
XCEnergy: 0.000000 NNRepEnergy: 0.000000 
Rest of SCF Energy: -74.781311
Iteration: 3
XCEnergy: 0.000000 NNRepEnergy: 0.000000 
Rest of SCF Energy: -74.781357
XCEnergy: 0.000000 NNRepEnergy: 0.000000 
Rest of SCF Energy: -74.781357
Iteration: 4
XCEnergy: 0.000000 NNRepEnergy: 0.000000 
Rest of SCF Energy: -74.781359
XCEnergy: 0.000000 NNRepEnergy: 0.000000 
Rest of SCF Energy: -74.781359
Iteration: 5
XCEnergy: 0.000000 NNRepEnergy: 0.000000 
Rest of SCF Energy: -74.781359
XCEnergy: 0.000000 NNRepEnergy: 0.000000 
SCF Energy: -74.781359
DFTD Energy:    -0.0212224 hartree
gCP Energy:     0.0598089 hartree
Setting up the DFT grid...
| time to set the grid = 0.08 s
DFT grid points: 367223 (11475 points/atom)
=COSMO= Number of H atoms in QM atoms:14
=COSMO= Number of Heavy atoms in QM atoms:18
=COSMO= size of A matrix:25063200 bytes
=COSMO= ++++++++++++++++++++++++++++++ COSMO parameters ++++++++++++++++++++++++++++++
=COSMO= I. Cavity Information:
=COSMO= SAS(Solvent accesible surface) initialization finished
=COSMO= Time for initializing Molecular Surface:0.01733200 (sec)
=COSMO= Time for initializing cosmo calculation:0.02045900 (sec)
=COSMO= Cavity effective radius(Angstrom) (r_solv+r_vdw-dsc) was written into ./scr.coord/ratom.txt
=COSMO= Solvent Dielectric Constant:78.390000
=COSMO= Cosmo Solvent radius:0.000000
=COSMO= Cosmo charge scaling method:0
=COSMO= Cavity built with Lebedev Grid
=COSMO= Grid points/QM Hydrogen: 110
=COSMO= Grid points/QM Heavy atom: 110
=COSMO= Herbert Switching-Gaussian method turned on
=COSMO= After removing points inside of SAS:
=COSMO= Total number of segments on molecular surface:1770
=COSMO= Number of segments belonging to QM atoms:1770
=COSMO= Total surface area of cavity: 290.4542(Angstrom^2)
=COSMO= Total volume of cavity: 176.3832 (Angstrom^3)
=COSMO= II. COSMO integral options:
=COSMO= Building COSMO c vector with original algorithm
=COSMO= COSMO one-electron integral threshold: 1e-12 
=COSMO= III. Linear solver options:
=COSMO= Initialize COSMO for A matrix in full storage form
=COSMO= CG precondtioner:Jacobi
=COSMO= Tight CG convergence threshold:1e-06
=COSMO= CG dynamic threshold: on
=COSMO= Adjust CG convergence threshold dynamically
=COSMO= IV. PCM field read/write options:
=COSMO= PCM field is not written to files
=COSMO= No PCM field file is read in
=COSMO= ++++++++++++++++++++++++++++++++++++++++++++++++++++++++++++++++++++++++++++++++

                      *** Start SCF Iterations ***

 Iter     DIIS Error       Energy change      Electrons        XC Energy           Energy              E_PCM      Time(s)
-------------------------------------------------------------------------------------------------------------------------
Initial temperature is 0.250000
| Skip purify step
|    1     1.7761239840    -785.2686127579   127.0000039675   -63.8835988909    -785.2686127579     -0.0002021175    1.38  
|    2     0.0613043506     +13.1253330322   126.0000018185   -63.9982537772    -772.1432797257     -0.1462305027    2.00  
|    3     0.0880271247      +0.1255350332   125.9999972026   -63.7483121193    -772.0177446925     -0.0784835391    1.97  
|    4     0.0141802107      -0.2525838728   126.0000009591   -63.8574036656    -772.2703285653     -0.1085202445    1.95  
|    5     0.0079753435      -0.0069813843   126.0000007381   -63.8853463662    -772.2773099496     -0.0961629815    1.91  
|    6     0.0022830966      -0.0023918376   126.0000005355   -63.8845069413    -772.2797017872     -0.0989627444    1.88  
|    7     0.0005465258      -0.0001689945   126.0000006761   -63.8762791656    -772.2798707817     -0.0978792705    1.85  
|    8     0.0003508719      -0.0000299588   126.0000006474   -63.8762849779    -772.2799007405     -0.0978446050    1.84  
|    9     0.0001053567      -0.0000077468   126.0000006640   -63.8771927558    -772.2799084873     -0.0977155111    2.00  
|   10     0.0000874152      -0.0000013045   126.0000006573   -63.8771494717    -772.2799097919     -0.0976599692    1.81  
|   11     0.0000178571      -0.0000003446   126.0000006585   -63.8770981982    -772.2799101365     -0.0976257891    1.80  
-------------------------------------------------------------------------------------------------------------------------
FINAL ENERGY: -772.2799101365 a.u.
Fractional Occupation Entropy: 0.0000000000
Mermin Free Energy:            -772.2799101365
DISPERSION CONTRIBUTION TO ENERGY: -0.0212223707 a.u.
GCP BSSE CORRECTION: 0.0598088819 a.u.
C-PCM contribution to final energy:-0.0976257891 a.u. ( already included in final energy )
HOMO-LUMO GAP: 3.221 eV
CENTER OF MASS: {-0.066970, -0.146121, 0.007718} ANGS
DIPOLE MOMENT: {-14.535580, 4.255270, 0.126028} (|D| = 15.146164) DEBYE
Writing out molden info

Running Mulliken population analysis...


  Restricted hh-TDA Parameters
--------------------------------------------
Number of occupied orbitals:            64
Number of virtual orbitals:            234
Number of molecular orbitals:          298
Number of basis functions:             316
Multiplicity of target state:      singlet

 Generating 2nd functional diffs
Reference energy:             -779.5081565278
Number of electrons:           128.0000006698
XC energy:                     -65.1917181369

      Davidson Diagonalization Parameters
-----------------------------------------------
Number of roots to find:                    4
Number of guess vectors:                   15
Maximum subspace size:                    300
Number of vectors to save:                  4
Collapse vectors per root:                  2
Number of CSFs:                          2080
Maximum Davidson iterations:              500
Residual convergence:                 1.0e-06
Orthogonality tolerance:              1.0e-12
Use incremental sigma vectors:             No

Davidson memory usage:  12.89 MB

Guess Vectors:
  64 &  64 : closed :    -0.221045
  64 &  63 :  open  :    -0.119516
  64 &  62 :  open  :    -0.096994
  64 &  61 :  open  :    -0.051267
  64 &  58 :  open  :    -0.042007
  64 &  60 :  open  :    -0.026387
  63 &  63 : closed :    -0.017986
  63 &  62 :  open  :     0.004536
  64 &  57 :  open  :     0.008410
  62 &  62 : closed :     0.027057
  63 &  61 :  open  :     0.050263
  64 &  55 :  open  :     0.050448
  63 &  58 :  open  :     0.059523
  64 &  59 :  open  :     0.060733
  64 &  56 :  open  :     0.067045

  Root           Eigenvalue       Energy Change        Residual
-------------------------------------------------------------------
Iteration:    0   Subspace Size:   15
Root: 1:        -0.13447694        -0.13447694         0.04221250  
Root: 2:        -0.03495872        -0.03495872         0.04871952  
Root: 3:         0.01136830         0.01136830         0.03830027  
Root: 4:         0.02884139         0.02884139         0.05359520  

Iteration:    1   Subspace Size:   19
Root: 1:        -0.13748187        -0.00300493         0.00530868  
Root: 2:        -0.04087645        -0.00591773         0.01035563  
Root: 3:         0.00716336        -0.00420494         0.01251413  
Root: 4:         0.02075864        -0.00808275         0.01530554  

Iteration:    2   Subspace Size:   23
Root: 1:        -0.13753388        -0.00005201         0.00094209  
Root: 2:        -0.04116031        -0.00028385         0.00259890  
Root: 3:         0.00672884        -0.00043453         0.00334057  
Root: 4:         0.02008649        -0.00067215         0.00539214  

Iteration:    3   Subspace Size:   27
Root: 1:        -0.13753531        -0.00000142         0.00019736  
Root: 2:        -0.04117604        -0.00001573         0.00054506  
Root: 3:         0.00669797        -0.00003087         0.00095770  
Root: 4:         0.02000795        -0.00007854         0.00149857  

Iteration:    4   Subspace Size:   31
Root: 1:        -0.13753536        -0.00000006         0.00004401  
Root: 2:        -0.04117656        -0.00000053         0.00010748  
Root: 3:         0.00669570        -0.00000227         0.00021768  
Root: 4:         0.02000229        -0.00000566         0.00040087  

Iteration:    5   Subspace Size:   35
Root: 1:        -0.13753536        -0.00000000         0.00000745  
Root: 2:        -0.04117658        -0.00000002         0.00002282  
Root: 3:         0.00669561        -0.00000009         0.00004702  
Root: 4:         0.02000187        -0.00000042         0.00012682  

Iteration:    6   Subspace Size:   39
Root: 1:        -0.13753536        -0.00000000         0.00000114  
Root: 2:        -0.04117658        -0.00000000         0.00000418  
Root: 3:         0.00669560        -0.00000000         0.00001000  
Root: 4:         0.02000184        -0.00000004         0.00003179  

Iteration:    7   Subspace Size:   43
Root: 1:        -0.13753536        -0.00000000         0.00000017  Converged
Root: 2:        -0.04117658        -0.00000000         0.00000076  Converged
Root: 3:         0.00669560        -0.00000000         0.00000230  
Root: 4:         0.02000183        -0.00000000         0.00000761  

Iteration:    8   Subspace Size:   45
Root: 1:        -0.13753536        -0.00000000         0.00000015  Converged
Root: 2:        -0.04117658        -0.00000000         0.00000065  Converged
Root: 3:         0.00669560        -0.00000000         0.00000047  Converged
Root: 4:         0.02000183        -0.00000000         0.00000180  

Iteration:    9   Subspace Size:   46
Root: 1:        -0.13753536        -0.00000000         0.00000015  Converged
Root: 2:        -0.04117658        -0.00000000         0.00000065  Converged
Root: 3:         0.00669560        -0.00000000         0.00000047  Converged
Root: 4:         0.02000183        -0.00000000         0.00000042  Converged

Davidson converged in 9 iterations
46 sigma vectors were formed

      Davidson Diagonalization Parameters
-----------------------------------------------
Number of roots to find:                    4
Number of guess vectors:                   15
Maximum subspace size:                    300
Number of vectors to save:                  4
Collapse vectors per root:                  2
Number of CSFs:                          2016
Maximum Davidson iterations:              500
Residual convergence:                 1.0e-06
Orthogonality tolerance:              1.0e-12
Use incremental sigma vectors:             No

Davidson memory usage:  12.58 MB

Guess Vectors:
  64 &  63 :  open  :    -0.119516
  64 &  62 :  open  :    -0.096994
  64 &  61 :  open  :    -0.051267
  64 &  58 :  open  :    -0.042007
  64 &  60 :  open  :    -0.026387
  63 &  62 :  open  :     0.004536
  64 &  57 :  open  :     0.008410
  63 &  61 :  open  :     0.050263
  64 &  55 :  open  :     0.050448
  63 &  58 :  open  :     0.059523
  64 &  59 :  open  :     0.060733
  64 &  56 :  open  :     0.067045
  62 &  61 :  open  :     0.072785
  63 &  60 :  open  :     0.075143
  62 &  58 :  open  :     0.082044

  Root           Eigenvalue       Energy Change        Residual
-------------------------------------------------------------------
Iteration:    0   Subspace Size:   15
Root: 1:        -0.04322388        -0.04322388         0.03669277  
Root: 2:        -0.01662795        -0.01662795         0.02458539  
Root: 3:         0.00277771         0.00277771         0.02427715  
Root: 4:         0.03099666         0.03099666         0.03306654  

Iteration:    1   Subspace Size:   19
Root: 1:        -0.04689439        -0.00367051         0.00631964  
Root: 2:        -0.01835080        -0.00172285         0.00476831  
Root: 3:         0.00066098        -0.00211673         0.00741666  
Root: 4:         0.02643369        -0.00456297         0.00817384  

Iteration:    2   Subspace Size:   23
Root: 1:        -0.04699046        -0.00009607         0.00142625  
Root: 2:        -0.01840921        -0.00005842         0.00110677  
Root: 3:         0.00049499        -0.00016599         0.00170718  
Root: 4:         0.02621802        -0.00021567         0.00160412  

Iteration:    3   Subspace Size:   27
Root: 1:        -0.04699516        -0.00000469         0.00028081  
Root: 2:        -0.01841235        -0.00000313         0.00024028  
Root: 3:         0.00048741        -0.00000758         0.00032777  
Root: 4:         0.02620942        -0.00000861         0.00033677  

Iteration:    4   Subspace Size:   31
Root: 1:        -0.04699532        -0.00000017         0.00004894  
Root: 2:        -0.01841248        -0.00000013         0.00004382  
Root: 3:         0.00048718        -0.00000024         0.00006428  
Root: 4:         0.02620910        -0.00000032         0.00005938  

Iteration:    5   Subspace Size:   35
Root: 1:        -0.04699533        -0.00000000         0.00000952  
Root: 2:        -0.01841248        -0.00000000         0.00000900  
Root: 3:         0.00048717        -0.00000001         0.00001120  
Root: 4:         0.02620909        -0.00000001         0.00001653  

Iteration:    6   Subspace Size:   39
Root: 1:        -0.04699533        -0.00000000         0.00000165  
Root: 2:        -0.01841248        -0.00000000         0.00000173  
Root: 3:         0.00048717        -0.00000000         0.00000220  
Root: 4:         0.02620909        -0.00000000         0.00000383  

Iteration:    7   Subspace Size:   43
Root: 1:        -0.04699533        -0.00000000         0.00000028  Converged
Root: 2:        -0.01841248        -0.00000000         0.00000030  Converged
Root: 3:         0.00048717        -0.00000000         0.00000040  Converged
Root: 4:         0.02620909        -0.00000000         0.00000080  Converged

Davidson converged in 7 iterations
43 sigma vectors were formed

  Root   Mult.   Total Energy (a.u.)   Ex. Energy (a.u.)     Ex. Energy (eV)     Ex. Energy (nm)        Osc. (a.u.)  
-------------------------------------------------------------------------------------------------------------------
     1  singlet       -779.64569189
     2  triplet       -779.55515186          0.09054004          2.46371934        503.24003430          0.00000000
     3  singlet       -779.54933311          0.09635878          2.62205538        472.85126597          0.04006923
     4  triplet       -779.52656901          0.11912288          3.24149803        382.49050102          0.00000000
     5  triplet       -779.50766936          0.13802253          3.75578361        330.11545268          0.00000000
     6  singlet       -779.50146093          0.14423097          3.92472362        315.90560909          1.25584256
     7  singlet       -779.48815470          0.15753720          4.28680454        289.22293860          0.00481351
     8  triplet       -779.48194744          0.16374445          4.45571253        278.25902097          0.00000000

Singlet  1: Largest CI coefficients:
  64  &  64 : closed :  -0.982446

Triplet  2: Largest CI coefficients:
  63  &  64 :  open  :  -0.633544
  64  &  63 :  open  :   0.633544
  62  &  64 :  open  :  -0.282503
  64  &  62 :  open  :   0.282503

Singlet  3: Largest CI coefficients:
  63  &  64 :  open  :  -0.567080
  64  &  63 :  open  :  -0.567080
  62  &  64 :  open  :  -0.393404
  64  &  62 :  open  :  -0.393404

Triplet  4: Largest CI coefficients:
  62  &  64 :  open  :  -0.590443
  64  &  62 :  open  :   0.590443
  63  &  64 :  open  :   0.250889
  64  &  63 :  open  :  -0.250889
  61  &  64 :  open  :  -0.191486
  64  &  61 :  open  :   0.191486
  57  &  64 :  open  :   0.154599
  64  &  57 :  open  :  -0.154599
  58  &  64 :  open  :  -0.123090
  64  &  58 :  open  :   0.123090

Triplet  5: Largest CI coefficients:
  61  &  64 :  open  :  -0.620089
  64  &  61 :  open  :   0.620089
  60  &  64 :  open  :  -0.192190
  64  &  60 :  open  :   0.192190
  62  &  64 :  open  :   0.189582
  64  &  62 :  open  :  -0.189582
  63  &  64 :  open  :  -0.121937
  64  &  63 :  open  :   0.121937
  55  &  64 :  open  :  -0.119735
  64  &  55 :  open  :   0.119735

Singlet  6: Largest CI coefficients:
  62  &  64 :  open  :  -0.520097
  64  &  62 :  open  :  -0.520097
  63  &  64 :  open  :   0.359376
  64  &  63 :  open  :   0.359376
  61  &  64 :  open  :   0.204381
  64  &  61 :  open  :   0.204381
  63  &  63 : closed :  -0.156189
  58  &  64 :  open  :  -0.133231
  64  &  58 :  open  :  -0.133231

Singlet  7: Largest CI coefficients:
  61  &  64 :  open  :  -0.650661
  64  &  61 :  open  :  -0.650661
  62  &  64 :  open  :  -0.141539
  64  &  62 :  open  :  -0.141539
  63  &  64 :  open  :   0.128871
  64  &  63 :  open  :   0.128871
  64  &  64 : closed :   0.103278

Triplet  8: Largest CI coefficients:
  60  &  64 :  open  :   0.659209
  64  &  60 :  open  :  -0.659209
  61  &  64 :  open  :  -0.217735
  64  &  61 :  open  :   0.217735

Singlet state dipole moments:

  Root       Dx         Dy         Dz         |D|  (Debye)
------------------------------------------------------------
     1   -11.5225     2.6128     0.7305    11.8375
     2    -9.8058     2.1183    -0.6307    10.0518
     3   -10.6340     2.1334     1.0997    10.9015
     4    -0.8728     0.8978    -0.3888     1.3111

Triplet state dipole moments:

  Root       Dx         Dy         Dz         |D|  (Debye)
------------------------------------------------------------
     1   -10.7701     2.1549    -0.2577    10.9866
     2   -14.7496     2.8390     0.7924    15.0413
     3     3.1231     0.3487    -0.7635     3.2339
     4     7.9050    -0.5039     0.3722     7.9297

Transition dipole moments between singlet states:

    Transition       Tx         Ty         Tz         |T| (a.u.)
------------------------------------------------------------------
     1 ->    2    -0.7823     0.1083    -0.0035     0.7898
     1 ->    3     3.5424    -0.7157    -0.0020     3.6140
     1 ->    4    -0.0565     0.0307    -0.2042     0.2141
     2 ->    3     0.6316     0.0351    -0.4727     0.7897
     2 ->    4     0.3340    -0.0401    -0.1493     0.3680
     3 ->    4    -3.0529     0.4299     0.2013     3.0896

Transition dipole moments between triplet states:

    Transition       Tx         Ty         Tz         |T| (a.u.)
------------------------------------------------------------------
     1 ->    2     1.1283    -0.0766    -0.4162     1.2051
     1 ->    3    -0.3331    -0.0344     0.2787     0.4357
     1 ->    4    -0.2617     0.0004     0.1208     0.2882
     2 ->    3     0.4694    -0.0098    -0.3920     0.6116
     2 ->    4     0.2397    -0.0480     0.1227     0.2735
     3 ->    4     0.1387    -0.0504    -0.2686     0.3065

Magnetic transition dipole moments and rotational strengths:

 Transition      Lx         Ly         Lz       R(len)     R(vel) (a.u.)
------------------------------------------------------------------------
 1 ->    2    -0.0226    -0.0226     0.3313    -0.0141     0.0146
 1 ->    3     0.0860    -0.6819    -0.1640    -0.7931   -13.7169
 1 ->    4     0.0652    -0.0186    -0.0748    -0.0110    -0.0054

Electric transition quadrupole moments (Cartesian):

 Transition      Qxy        Qxz        Qyz        Qxx        Qyy        Qzz       norm (a.u.)
----------------------------------------------------------------------------------------------
 1 ->    2    -0.6721     0.0156    -0.1066     2.9220     0.2965    -0.1260     3.0175
 1 ->    3    -0.1440    -0.1218     0.2364     1.4281    -0.0149     0.0109     1.4599
 1 ->    4     3.9240     1.5301    -0.2739   -20.7377    -0.9707     0.4440    21.1898


| Total processing time: 53.41 sec 

| Job finished: Mon Dec 30 10:13:01 2024
