# Supplementary material for: Photovermellogens: Minimalistic Pyridinium-Based Acylhydrazones with Photoswitchable Basicity for Operation in Aqueous Media
Source: J Org Chem. 2026 May 4;91(19):6559–65. doi: 10.1021/acs.joc.5c02962 (PMC13185115; doi:10.1021/acs.joc.5c02962)
Supplement: Supplementary file 3 [file jo5c02962_si_003.zip › scans/pah/gfn2/0021.out]

| Startfile from command line: tc.inp


|       ***********************************************************
|       *                    TeraChem v1.9-2023.05-dev            *
|       *  Git Version: a4ee3fa724c44e9172ae1b788db2b2bf144bca1c  *
|       *                   Development Version                   *
|       *           Chemistry at the Speed of Graphics!           *
|       ***********************************************************
|       * This program may only be used in connection with        *
|       * a valid license from PetaChem, LLC. Use of this program *
|       * or results thereof indicates acceptance of all terms    *
|       * and conditions stated in the license and that a valid   *
|       * license agreement between the user and PetaChem, LLC    *
|       * exists. PetaChem, LLC does not warrant the correctness  *
|       * of results or their suitability for any purpose.        *
|       * Please email bugs, suggestions, and comments to         *
|       *                  help@petachem.com                      *
|       *                                                         *
|       ***********************************************************


|       ***********************************************************
|       *  Compiled by pisteinbach  Wed May 10 12:27:15 CEST 2023  *
|       *  Supported architectures: sm_75 sm_80                   *
|       *  Build cuda_11.6.r11.6/compiler.31057947_0              *
|       ***********************************************************


| Job started   Mon Dec 30 10:05:29 2024
| On jtc-hpz107 (available memory: 20053 MB)

| ######################################### RUNTIME INFO ##########################################
| terachem  tc.inp 

|  NVRM version: NVIDIA UNIX x86_64 Kernel Module  520.61.05  Thu Sep 29 05:30:25 UTC 2022
|  GCC version:  gcc version 9.4.0 (Ubuntu 9.4.0-1ubuntu1~20.04.1) 

|  	linux-vdso.so.1 (0x00007fff53156000)
|  	libdftd4.so.3 => /mnt/group-bin/dftd4/3.5.0/lib/x86_64-linux-gnu/libdftd4.so.3 (0x00007fddf38ce000)
|  	libmpi.so.12 => /mnt/group-bin/terachem-3c-dev-pit/lib/libmpi.so.12 (0x00007fddf1fb1000)
|  	libgpubox.so.1 => /mnt/group-bin/terachem-3c-dev-pit/lib/libgpubox.so.1 (0x00007fddf1f99000)
|  	libtensorbox.so.1 => /mnt/group-bin/terachem-3c-dev-pit/lib/libtensorbox.so.1 (0x00007fddf1f7b000)
|  	libiobox.so.1 => /mnt/group-bin/terachem-3c-dev-pit/lib/libiobox.so.1 (0x00007fddf1f65000)
|  	libintbox.so.1 => /mnt/group-bin/terachem-3c-dev-pit/lib/libintbox.so.1 (0x00007fddd3f4a000)
|  	libsqmbox.so.1 => /mnt/group-bin/terachem-3c-dev-pit/lib/libsqmbox.so.1 (0x00007fddd3bec000)
|  	libgridbox.so.1 => /mnt/group-bin/terachem-3c-dev-pit/lib/libgridbox.so.1 (0x00007fddd3a07000)
|  	libdftbox.so.1 => /mnt/group-bin/terachem-3c-dev-pit/lib/libdftbox.so.1 (0x00007fddd3929000)
|  	libcibox.so.1 => /mnt/group-bin/terachem-3c-dev-pit/lib/libcibox.so.1 (0x00007fddd35e8000)
|  	libccbox.so.1 => /mnt/group-bin/terachem-3c-dev-pit/lib/libccbox.so.1 (0x00007fddd32e5000)
|  	libsimbox.so.1 => /mnt/group-bin/terachem-3c-dev-pit/lib/libsimbox.so.1 (0x00007fddd32c5000)
|  	liboptbox.so.1 => /mnt/group-bin/terachem-3c-dev-pit/lib/liboptbox.so.1 (0x00007fddd328d000)
|  	libnvToolsExt.so.1 => /usr/local/cuda-11.6/targets/x86_64-linux/lib/libnvToolsExt.so.1 (0x00007fddd3083000)
|  	libssl.so.1.1 => /mnt/group-bin/terachem-3c-dev-pit/lib/libssl.so.1.1 (0x00007fddd2ff0000)
|  	libcrypto.so.1.1 => /mnt/group-bin/terachem-3c-dev-pit/lib/libcrypto.so.1.1 (0x00007fddd2d1a000)
|  	libcuda.so.1 => /lib/x86_64-linux-gnu/libcuda.so.1 (0x00007fddd1395000)
|  	libcudart.so.11.0 => /usr/local/cuda-11.6/targets/x86_64-linux/lib/libcudart.so.11.0 (0x00007fddd10ef000)
|  	libcublas.so.11 => /usr/local/cuda-11.6/targets/x86_64-linux/lib/libcublas.so.11 (0x00007fddc7971000)
|  	libcufft.so.10 => /usr/local/cuda-11.6/targets/x86_64-linux/lib/libcufft.so.10 (0x00007fddbeee4000)
|  	libcusparse.so.11 => /usr/local/cuda-11.6/targets/x86_64-linux/lib/libcusparse.so.11 (0x00007fddafa9b000)
|  	libcusolver.so.11 => /usr/local/cuda-11.6/targets/x86_64-linux/lib/libcusolver.so.11 (0x00007fdd9f6b2000)
|  	libstdc++.so.6 => /lib/x86_64-linux-gnu/libstdc++.so.6 (0x00007fdd9f4d0000)
|  	libm.so.6 => /lib/x86_64-linux-gnu/libm.so.6 (0x00007fdd9f37f000)
|  	libiomp5.so => /mnt/group-bin/terachem-3c-dev-pit/lib/libiomp5.so (0x00007fdd9ef39000)
|  	libcilkrts.so.5 => /mnt/group-bin/terachem-3c-dev-pit/lib/libcilkrts.so.5 (0x00007fdd9ecfc000)
|  	libgcc_s.so.1 => /lib/x86_64-linux-gnu/libgcc_s.so.1 (0x00007fdd9ece1000)
|  	libpthread.so.0 => /lib/x86_64-linux-gnu/libpthread.so.0 (0x00007fdd9ecbe000)
|  	libc.so.6 => /lib/x86_64-linux-gnu/libc.so.6 (0x00007fdd9eacc000)
|  	/lib64/ld-linux-x86-64.so.2 (0x00007fddf39a8000)
|  	libdl.so.2 => /lib/x86_64-linux-gnu/libdl.so.2 (0x00007fdd9eac4000)
|  	libmkl_intel_ilp64.so.2 => /mnt/group-bin/terachem-3c-dev-pit/lib/libmkl_intel_ilp64.so.2 (0x00007fdd9dc09000)
|  	libmkl_intel_thread.so.2 => /mnt/group-bin/terachem-3c-dev-pit/lib/libmkl_intel_thread.so.2 (0x00007fdd9a470000)
|  	libmkl_core.so.2 => /mnt/group-bin/terachem-3c-dev-pit/lib/libmkl_core.so.2 (0x00007fdd9608e000)
|  	libifcore.so.5 => /mnt/group-bin/terachem-3c-dev-pit/lib/libifcore.so.5 (0x00007fdd95f50000)
|  	libimf.so => /mnt/group-bin/terachem-3c-dev-pit/lib/libimf.so (0x00007fdd95b6b000)
|  	libsvml.so => /mnt/group-bin/terachem-3c-dev-pit/lib/libsvml.so (0x00007fdd9455d000)
|  	libirng.so => /mnt/group-bin/terachem-3c-dev-pit/lib/libirng.so (0x00007fdd941f3000)
|  	libintlc.so.5 => /mnt/group-bin/terachem-3c-dev-pit/lib/libintlc.so.5 (0x00007fdd94180000)
|  	librt.so.1 => /lib/x86_64-linux-gnu/librt.so.1 (0x00007fdd94176000)
|  	libcublasLt.so.11 => /usr/local/cuda-11.6/targets/x86_64-linux/lib/libcublasLt.so.11 (0x00007fdd7f10e000)
| #################################################################################################

-----------------------------------
Processed Input file:
              coordinates coord.xyz
                 spinmult 1
                   charge +1
                   method 3c-pbeh
                    basis def2-msvp
                      pcm cosmo
                  epsilon 78.39
                      fon yes
               fon_method constant
                   closed 0
                    hhtda yes
            hhtdasinglets 4
            hhtdatriplets 4
             cisnumstates 8
             cisguessvecs 15
                   cismax 300
               cismaxiter 500
               cisconvtol 1.0e-6
                  cphftol 1.0e-6
                 cphfiter 1000
           max_l_in_basis 2
           sphericalbasis yes
                    guess sad
                   purify no
                  dftgrid 3
                     xtol 1e-6
                 convthre 5e-5
                  threall 1e-14
                precision mixed
                     gpus 1
            min_tolerance 1e-4
          min_tolerance_e 1e-5
                      run energy
-----------------------------------
Jobname: coord
Scratch directory: ./scr.coord
Scratch data will be generated
| Random number seed: 628653415

XYZ coordinates coord.xyz
Molden File Output: ./scr.coord/coord.molden
Using basis set: def2-msvp
dmrgstart not found
Spin multiplicity: 1
DIIS will use up to 10 vectors.
Condition number limit for the DIIS overlap matrix is            0
WF convergence threshold: 5.00e-05
Using DIIS algorithm to converge WF
Maximum number of SCF iterations: 100
Incremental fock with rebuild every 8 iterations
Will switch to conventional Fock if diffuse functions are detected
X-matrix tolerance: 1.00e-06
PRECISION: MIXED
Single/Double precision threshold: 1.00e-05
TeraChem will select linear algebra engine
Using fractional orbital occupations
0 occupied orbitals will have integer occupation
0 occupied orbitals will have fractional occupation
kT is set to  0.250 a.u.
Density matrix purification turned off
DFT Functional requested: 3c-pbeh
Method: PBEh-3c composite method 
  PBEh exchange functional:              0.58 
  Hartree-Fock exact exchange:          0.42 
  PBEh correlation functional:           1.0  
Wavefunction: RESTRICTED

 DFT-D code reimplemented following the
 code by S.Grimme, University Bonn 
 based on DFTD3 V3.2 Rev 0         
 
Please cite DFT-D3 work done with this code as:
S. Grimme, J. Antony, S. Ehrlich and H. Krieg,
J. Chem. Phys. 132 (2010), 154104
If used with BJ-damping cite also
S. Grimme, S. Ehrlich and L. Goerigk,
J. Comput. Chem. 32 (2011), 1456-1465
For DFT-D2 the reference is
S. Grimme, J. Comput. Chem., 27 (2006), 1787-1799
BSSE Correction calculated using:
 ___________________________________________
                                            
|              **  g C P  **                |
|  a geometrical counterpoise correction    |
|             H.Kruse S.Grimme              |
|        Version 2.31                       |
|                                           |
 ___________________________________________ 

Please cite work done with this code as:
H. Kruse, S. Grimme J. Chem. Phys, 2012,136,154101
DOI: 10.1063/1.3700154 

DFT grid type: 3
Using a single DFT grid.
Ignoring all functions in basis set file with angular momentum > 2 
Initial guess generated from superposition of atomic densities generated with HF,
using spherically symmetric atomic densities and averaged alpha and beta spin densities.

********************************************
***** SINGLE POINT ENERGY CALCULATIONS *****
********************************************
COSMO model for polarizable continuum model enabled
*************WARNING***************
Unrecognized or unnecessary keywords:
These are being ignored.
   min_tolerance 1e-4
   min_tolerance_e 1e-5
***********************************
Starting TensorBox...
| TeraChem will select linear algebra engine
| Using cuSolver for matrix diagonalization

| using 1 out of 1 CUDA devices
|   Device 0: NVIDIA GeForce RTX 3070,  7982MB, CC 8.6 -- CPU THREAD 0
| -------------------------------------------------------------------
| CPU Memory Available: 3976.88 MegaWords 
| GPU Memory Available: 741.79 MegaWords 
| Maximum recommended basis set size: 10200 basis functions
|  (limited by GPU memory)
| -------------------------------------------------------------------
| Initialize GPUBox with 128 MW of memory


Basis set:       def2-msvp
Total atoms:     32
Total charge:    1
Total electrons: 126 (63-alpha, 63-beta)
Number electrons modeled by ECPs: 0
Total orbitals: 316 (Cartesian), 298 (spherical) 
Total AO shells: 154 (100 S-shells; 36 P-shells; 18 D-shells; 0 F-shells; 0 G-shells)
Spin multiplicity: 1
Nuclear repulsion energy (QM atoms): 1163.569531650022 a.u.

Using neutral atomic charges and default spins and spin directions.
Number of unique atoms is: 4 
Atom #1 is unique. Calculating atomic density. 
XCEnergy: 0.000000 NNRepEnergy: 0.000000 
Rest of SCF Energy: -51.788831
XCEnergy: 0.000000 NNRepEnergy: 0.000000 
Rest of SCF Energy: -51.788831
Iteration: 0
XCEnergy: 0.000000 NNRepEnergy: 0.000000 
Rest of SCF Energy: -54.335150
XCEnergy: 0.000000 NNRepEnergy: 0.000000 
Rest of SCF Energy: -54.335150
Iteration: 1
XCEnergy: 0.000000 NNRepEnergy: 0.000000 
Rest of SCF Energy: -54.383016
XCEnergy: 0.000000 NNRepEnergy: 0.000000 
Rest of SCF Energy: -54.383016
Iteration: 2
XCEnergy: 0.000000 NNRepEnergy: 0.000000 
Rest of SCF Energy: -54.383724
XCEnergy: 0.000000 NNRepEnergy: 0.000000 
Rest of SCF Energy: -54.383724
Iteration: 3
XCEnergy: 0.000000 NNRepEnergy: 0.000000 
Rest of SCF Energy: -54.383757
XCEnergy: 0.000000 NNRepEnergy: 0.000000 
Rest of SCF Energy: -54.383757
Iteration: 4
XCEnergy: 0.000000 NNRepEnergy: 0.000000 
Rest of SCF Energy: -54.383758
XCEnergy: 0.000000 NNRepEnergy: 0.000000 
Rest of SCF Energy: -54.383758
Iteration: 5
XCEnergy: 0.000000 NNRepEnergy: 0.000000 
Rest of SCF Energy: -54.383758
XCEnergy: 0.000000 NNRepEnergy: 0.000000 
SCF Energy: -54.383758
Atom #2 is unique. Calculating atomic density. 
XCEnergy: 0.000000 NNRepEnergy: 0.000000 
Rest of SCF Energy: -35.859370
XCEnergy: 0.000000 NNRepEnergy: 0.000000 
Rest of SCF Energy: -35.859370
Iteration: 0
XCEnergy: 0.000000 NNRepEnergy: 0.000000 
Rest of SCF Energy: -37.672403
XCEnergy: 0.000000 NNRepEnergy: 0.000000 
Rest of SCF Energy: -37.672403
Iteration: 1
XCEnergy: 0.000000 NNRepEnergy: 0.000000 
Rest of SCF Energy: -37.680531
XCEnergy: 0.000000 NNRepEnergy: 0.000000 
Rest of SCF Energy: -37.680531
Iteration: 2
XCEnergy: 0.000000 NNRepEnergy: 0.000000 
Rest of SCF Energy: -37.680842
XCEnergy: 0.000000 NNRepEnergy: 0.000000 
Rest of SCF Energy: -37.680842
Iteration: 3
XCEnergy: 0.000000 NNRepEnergy: 0.000000 
Rest of SCF Energy: -37.680865
XCEnergy: 0.000000 NNRepEnergy: 0.000000 
Rest of SCF Energy: -37.680865
Iteration: 4
XCEnergy: 0.000000 NNRepEnergy: 0.000000 
Rest of SCF Energy: -37.680866
XCEnergy: 0.000000 NNRepEnergy: 0.000000 
Rest of SCF Energy: -37.680866
Iteration: 5
XCEnergy: 0.000000 NNRepEnergy: 0.000000 
Rest of SCF Energy: -37.680866
XCEnergy: 0.000000 NNRepEnergy: 0.000000 
SCF Energy: -37.680866
Atom #7 is unique. Calculating atomic density. 
XCEnergy: 0.000000 NNRepEnergy: 0.000000 
Rest of SCF Energy: -0.497727
XCEnergy: 0.000000 NNRepEnergy: 0.000000 
Rest of SCF Energy: -0.497727
Iteration: 0
XCEnergy: 0.000000 NNRepEnergy: 0.000000 
Rest of SCF Energy: -0.497727
XCEnergy: 0.000000 NNRepEnergy: 0.000000 
Rest of SCF Energy: -0.497727
Iteration: 1
XCEnergy: 0.000000 NNRepEnergy: 0.000000 
Rest of SCF Energy: -0.497727
XCEnergy: 0.000000 NNRepEnergy: 0.000000 
SCF Energy: -0.497727
Atom #21 is unique. Calculating atomic density. 
XCEnergy: 0.000000 NNRepEnergy: 0.000000 
Rest of SCF Energy: -71.187919
XCEnergy: 0.000000 NNRepEnergy: 0.000000 
Rest of SCF Energy: -71.187919
Iteration: 0
XCEnergy: 0.000000 NNRepEnergy: 0.000000 
Rest of SCF Energy: -74.545712
XCEnergy: 0.000000 NNRepEnergy: 0.000000 
Rest of SCF Energy: -74.545712
Iteration: 1
XCEnergy: 0.000000 NNRepEnergy: 0.000000 
Rest of SCF Energy: -74.776315
XCEnergy: 0.000000 NNRepEnergy: 0.000000 
Rest of SCF Energy: -74.776315
Iteration: 2
XCEnergy: 0.000000 NNRepEnergy: 0.000000 
Rest of SCF Energy: -74.781311
XCEnergy: 0.000000 NNRepEnergy: 0.000000 
Rest of SCF Energy: -74.781311
Iteration: 3
XCEnergy: 0.000000 NNRepEnergy: 0.000000 
Rest of SCF Energy: -74.781357
XCEnergy: 0.000000 NNRepEnergy: 0.000000 
Rest of SCF Energy: -74.781357
Iteration: 4
XCEnergy: 0.000000 NNRepEnergy: 0.000000 
Rest of SCF Energy: -74.781359
XCEnergy: 0.000000 NNRepEnergy: 0.000000 
Rest of SCF Energy: -74.781359
Iteration: 5
XCEnergy: 0.000000 NNRepEnergy: 0.000000 
Rest of SCF Energy: -74.781359
XCEnergy: 0.000000 NNRepEnergy: 0.000000 
SCF Energy: -74.781359
DFTD Energy:    -0.0211770 hartree
gCP Energy:     0.0595674 hartree
Setting up the DFT grid...
| time to set the grid = 0.08 s
DFT grid points: 367307 (11478 points/atom)
=COSMO= Number of H atoms in QM atoms:14
=COSMO= Number of Heavy atoms in QM atoms:18
=COSMO= size of A matrix:24950048 bytes
=COSMO= ++++++++++++++++++++++++++++++ COSMO parameters ++++++++++++++++++++++++++++++
=COSMO= I. Cavity Information:
=COSMO= SAS(Solvent accesible surface) initialization finished
=COSMO= Time for initializing Molecular Surface:0.02647100 (sec)
=COSMO= Time for initializing cosmo calculation:0.02501600 (sec)
=COSMO= Cavity effective radius(Angstrom) (r_solv+r_vdw-dsc) was written into ./scr.coord/ratom.txt
=COSMO= Solvent Dielectric Constant:78.390000
=COSMO= Cosmo Solvent radius:0.000000
=COSMO= Cosmo charge scaling method:0
=COSMO= Cavity built with Lebedev Grid
=COSMO= Grid points/QM Hydrogen: 110
=COSMO= Grid points/QM Heavy atom: 110
=COSMO= Herbert Switching-Gaussian method turned on
=COSMO= After removing points inside of SAS:
=COSMO= Total number of segments on molecular surface:1766
=COSMO= Number of segments belonging to QM atoms:1766
=COSMO= Total surface area of cavity: 290.9459(Angstrom^2)
=COSMO= Total volume of cavity: 176.6205 (Angstrom^3)
=COSMO= II. COSMO integral options:
=COSMO= Building COSMO c vector with original algorithm
=COSMO= COSMO one-electron integral threshold: 1e-12 
=COSMO= III. Linear solver options:
=COSMO= Initialize COSMO for A matrix in full storage form
=COSMO= CG precondtioner:Jacobi
=COSMO= Tight CG convergence threshold:1e-06
=COSMO= CG dynamic threshold: on
=COSMO= Adjust CG convergence threshold dynamically
=COSMO= IV. PCM field read/write options:
=COSMO= PCM field is not written to files
=COSMO= No PCM field file is read in
=COSMO= ++++++++++++++++++++++++++++++++++++++++++++++++++++++++++++++++++++++++++++++++

                      *** Start SCF Iterations ***

 Iter     DIIS Error       Energy change      Electrons        XC Energy           Energy              E_PCM      Time(s)
-------------------------------------------------------------------------------------------------------------------------
Initial temperature is 0.250000
| Skip purify step
|    1     1.9638797651    -785.2332468845   126.9999466921   -63.8766315564    -785.2332468845     -0.0002033049    1.36  
|    2     0.0677936382     +13.1028978365   125.9999711029   -63.9947421551    -772.1303490480     -0.1486988109    1.97  
|    3     0.0879302472      +0.1377392530   125.9999687358   -63.7364469620    -771.9926097950     -0.0792813851    1.95  
|    4     0.0151309738      -0.2696343951   125.9999698685   -63.8505581372    -772.2622441901     -0.1099554212    1.93  
|    5     0.0090363412      -0.0068846521   125.9999702094   -63.8784874484    -772.2691288422     -0.0968597729    1.89  
|    6     0.0018989252      -0.0026156327   125.9999697349   -63.8780067352    -772.2717444749     -0.1001013093    1.87  
|    7     0.0004945835      -0.0002027115   125.9999698047   -63.8697295198    -772.2719471864     -0.0988791760    1.83  
|    8     0.0003807718      -0.0000357832   125.9999697055   -63.8692948074    -772.2719829696     -0.0988366877    1.82  
|    9     0.0001046701      -0.0000104727   125.9999697157   -63.8703326881    -772.2719934423     -0.0987026154    1.98  
|   10     0.0000696295      -0.0000017725   125.9999696984   -63.8703356168    -772.2719952149     -0.0986336417    1.80  
|   11     0.0000226718      -0.0000004409   125.9999696956   -63.8702705935    -772.2719956558     -0.0985954421    1.78  
-------------------------------------------------------------------------------------------------------------------------
FINAL ENERGY: -772.2719956558 a.u.
Fractional Occupation Entropy: 0.0000000000
Mermin Free Energy:            -772.2719956558
DISPERSION CONTRIBUTION TO ENERGY: -0.0211770073 a.u.
GCP BSSE CORRECTION: 0.0595673539 a.u.
C-PCM contribution to final energy:-0.0985954421 a.u. ( already included in final energy )
HOMO-LUMO GAP: 2.937 eV
CENTER OF MASS: {-0.065015, -0.146548, -0.000574} ANGS
DIPOLE MOMENT: {-14.305022, 3.900895, 0.182521} (|D| = 14.828484) DEBYE
Writing out molden info

Running Mulliken population analysis...


  Restricted hh-TDA Parameters
--------------------------------------------
Number of occupied orbitals:            64
Number of virtual orbitals:            234
Number of molecular orbitals:          298
Number of basis functions:             316
Multiplicity of target state:      singlet

 Generating 2nd functional diffs
Reference energy:             -779.4980228810
Number of electrons:           127.9999692146
XC energy:                     -65.1847457022

      Davidson Diagonalization Parameters
-----------------------------------------------
Number of roots to find:                    4
Number of guess vectors:                   15
Maximum subspace size:                    300
Number of vectors to save:                  4
Collapse vectors per root:                  2
Number of CSFs:                          2080
Maximum Davidson iterations:              500
Residual convergence:                 1.0e-06
Orthogonality tolerance:              1.0e-12
Use incremental sigma vectors:             No

Davidson memory usage:  12.89 MB

Guess Vectors:
  64 &  64 : closed :    -0.222133
  64 &  63 :  open  :    -0.130651
  64 &  62 :  open  :    -0.098533
  64 &  61 :  open  :    -0.053213
  63 &  63 : closed :    -0.039169
  64 &  59 :  open  :    -0.035520
  64 &  60 :  open  :    -0.023857
  63 &  62 :  open  :    -0.007051
  64 &  57 :  open  :     0.000060
  62 &  62 : closed :     0.025068
  63 &  61 :  open  :     0.038269
  64 &  55 :  open  :     0.044947
  64 &  58 :  open  :     0.054396
  63 &  59 :  open  :     0.055963
  64 &  56 :  open  :     0.065595

  Root           Eigenvalue       Energy Change        Residual
-------------------------------------------------------------------
Iteration:    0   Subspace Size:   15
Root: 1:        -0.13561631        -0.13561631         0.04176745  
Root: 2:        -0.04038153        -0.04038153         0.04808059  
Root: 3:         0.00637355         0.00637355         0.04061783  
Root: 4:         0.02500436         0.02500436         0.05283984  

Iteration:    1   Subspace Size:   19
Root: 1:        -0.13859091        -0.00297459         0.00544368  
Root: 2:        -0.04634167        -0.00596013         0.01014239  
Root: 3:         0.00194657        -0.00442699         0.01143303  
Root: 4:         0.01667825        -0.00832610         0.01531248  

Iteration:    2   Subspace Size:   23
Root: 1:        -0.13864687        -0.00005596         0.00093041  
Root: 2:        -0.04662062        -0.00027895         0.00238700  
Root: 3:         0.00161083        -0.00033574         0.00353841  
Root: 4:         0.01602069        -0.00065757         0.00520725  

Iteration:    3   Subspace Size:   27
Root: 1:        -0.13864831        -0.00000144         0.00017119  
Root: 2:        -0.04663349        -0.00001287         0.00053846  
Root: 3:         0.00157970        -0.00003113         0.00101434  
Root: 4:         0.01595051        -0.00007017         0.00141126  

Iteration:    4   Subspace Size:   31
Root: 1:        -0.13864835        -0.00000005         0.00003812  
Root: 2:        -0.04663400        -0.00000051         0.00011961  
Root: 3:         0.00157743        -0.00000228         0.00022416  
Root: 4:         0.01594562        -0.00000489         0.00035947  

Iteration:    5   Subspace Size:   35
Root: 1:        -0.13864835        -0.00000000         0.00000718  
Root: 2:        -0.04663402        -0.00000002         0.00002375  
Root: 3:         0.00157732        -0.00000011         0.00005055  
Root: 4:         0.01594532        -0.00000031         0.00010314  

Iteration:    6   Subspace Size:   39
Root: 1:        -0.13864835        -0.00000000         0.00000118  
Root: 2:        -0.04663402        -0.00000000         0.00000464  
Root: 3:         0.00157731        -0.00000001         0.00001307  
Root: 4:         0.01594530        -0.00000002         0.00002560  

Iteration:    7   Subspace Size:   43
Root: 1:        -0.13864835        -0.00000000         0.00000018  Converged
Root: 2:        -0.04663402        -0.00000000         0.00000082  Converged
Root: 3:         0.00157731        -0.00000000         0.00000303  
Root: 4:         0.01594529        -0.00000000         0.00000652  

Iteration:    8   Subspace Size:   45
Root: 1:        -0.13864835        -0.00000000         0.00000018  Converged
Root: 2:        -0.04663402        -0.00000000         0.00000082  Converged
Root: 3:         0.00157731        -0.00000000         0.00000068  Converged
Root: 4:         0.01594529        -0.00000000         0.00000141  

Iteration:    9   Subspace Size:   46
Root: 1:        -0.13864835        -0.00000000         0.00000017  Converged
Root: 2:        -0.04663402        -0.00000000         0.00000081  Converged
Root: 3:         0.00157731        -0.00000000         0.00000065  Converged
Root: 4:         0.01594529        -0.00000000         0.00000032  Converged

Davidson converged in 9 iterations
46 sigma vectors were formed

      Davidson Diagonalization Parameters
-----------------------------------------------
Number of roots to find:                    4
Number of guess vectors:                   15
Maximum subspace size:                    300
Number of vectors to save:                  4
Collapse vectors per root:                  2
Number of CSFs:                          2016
Maximum Davidson iterations:              500
Residual convergence:                 1.0e-06
Orthogonality tolerance:              1.0e-12
Use incremental sigma vectors:             No

Davidson memory usage:  12.58 MB

Guess Vectors:
  64 &  63 :  open  :    -0.130651
  64 &  62 :  open  :    -0.098533
  64 &  61 :  open  :    -0.053213
  64 &  59 :  open  :    -0.035520
  64 &  60 :  open  :    -0.023857
  63 &  62 :  open  :    -0.007051
  64 &  57 :  open  :     0.000060
  63 &  61 :  open  :     0.038269
  64 &  55 :  open  :     0.044947
  64 &  58 :  open  :     0.054396
  63 &  59 :  open  :     0.055963
  64 &  56 :  open  :     0.065595
  63 &  60 :  open  :     0.067626
  62 &  61 :  open  :     0.070387
  64 &  54 :  open  :     0.083640

  Root           Eigenvalue       Energy Change        Residual
-------------------------------------------------------------------
Iteration:    0   Subspace Size:   15
Root: 1:        -0.05302540        -0.05302540         0.03365689  
Root: 2:        -0.01902630        -0.01902630         0.02903304  
Root: 3:         0.00220221         0.00220221         0.02392312  
Root: 4:         0.03117087         0.03117087         0.03304222  

Iteration:    1   Subspace Size:   19
Root: 1:        -0.05616650        -0.00314110         0.00607193  
Root: 2:        -0.02152021        -0.00249391         0.00659992  
Root: 3:         0.00020852        -0.00199369         0.00724440  
Root: 4:         0.02666785        -0.00450302         0.00857771  

Iteration:    2   Subspace Size:   23
Root: 1:        -0.05625923        -0.00009272         0.00130247  
Root: 2:        -0.02163986        -0.00011965         0.00153365  
Root: 3:         0.00006188        -0.00014664         0.00187485  
Root: 4:         0.02644150        -0.00022634         0.00190407  

Iteration:    3   Subspace Size:   27
Root: 1:        -0.05626311        -0.00000388         0.00022631  
Root: 2:        -0.02164618        -0.00000632         0.00030641  
Root: 3:         0.00005265        -0.00000922         0.00039172  
Root: 4:         0.02642974        -0.00001177         0.00055877  

Iteration:    4   Subspace Size:   31
Root: 1:        -0.05626321        -0.00000010         0.00003803  
Root: 2:        -0.02164639        -0.00000022         0.00006173  
Root: 3:         0.00005231        -0.00000034         0.00007877  
Root: 4:         0.02642887        -0.00000087         0.00011328  

Iteration:    5   Subspace Size:   35
Root: 1:        -0.05626321        -0.00000000         0.00000698  
Root: 2:        -0.02164640        -0.00000001         0.00001215  
Root: 3:         0.00005230        -0.00000001         0.00001479  
Root: 4:         0.02642883        -0.00000004         0.00003665  

Iteration:    6   Subspace Size:   39
Root: 1:        -0.05626321        -0.00000000         0.00000121  
Root: 2:        -0.02164640        -0.00000000         0.00000235  
Root: 3:         0.00005229        -0.00000000         0.00000274  
Root: 4:         0.02642883        -0.00000000         0.00000827  

Iteration:    7   Subspace Size:   43
Root: 1:        -0.05626321        -0.00000000         0.00000021  Converged
Root: 2:        -0.02164640        -0.00000000         0.00000043  Converged
Root: 3:         0.00005229        -0.00000000         0.00000050  Converged
Root: 4:         0.02642883        -0.00000000         0.00000183  

Iteration:    8   Subspace Size:   44
Root: 1:        -0.05626321         0.00000000         0.00000021  Converged
Root: 2:        -0.02164640        -0.00000000         0.00000043  Converged
Root: 3:         0.00005229        -0.00000000         0.00000049  Converged
Root: 4:         0.02642883        -0.00000000         0.00000033  Converged

Davidson converged in 8 iterations
44 sigma vectors were formed

  Root   Mult.   Total Energy (a.u.)   Ex. Energy (a.u.)     Ex. Energy (eV)     Ex. Energy (nm)        Osc. (a.u.)  
-------------------------------------------------------------------------------------------------------------------
     1  singlet       -779.63667124
     2  triplet       -779.55428609          0.08238514          2.24181348        553.05323888          0.00000000
     3  singlet       -779.54465690          0.09201434          2.50383704        495.17687651          0.09639888
     4  triplet       -779.51966928          0.11700195          3.18378456        389.42402740          0.00000000
     5  triplet       -779.49797059          0.13870065          3.77423609        328.50149768          0.00000000
     6  singlet       -779.49644557          0.14022566          3.81573385        324.92890131          0.82567140
     7  singlet       -779.48207759          0.15459365          4.20670651        294.72990415          0.11238051
     8  triplet       -779.47159406          0.16507718          4.49197788        276.01253585          0.00000000

Singlet  1: Largest CI coefficients:
  64  &  64 : closed :  -0.980212

Triplet  2: Largest CI coefficients:
  63  &  64 :  open  :  -0.663508
  64  &  63 :  open  :   0.663508
  62  &  64 :  open  :  -0.205024
  64  &  62 :  open  :   0.205024

Singlet  3: Largest CI coefficients:
  63  &  64 :  open  :   0.582646
  64  &  63 :  open  :   0.582646
  62  &  64 :  open  :   0.369790
  64  &  62 :  open  :   0.369790

Triplet  4: Largest CI coefficients:
  62  &  64 :  open  :  -0.598985
  64  &  62 :  open  :   0.598985
  61  &  64 :  open  :  -0.223730
  64  &  61 :  open  :   0.223730
  59  &  64 :  open  :  -0.191883
  64  &  59 :  open  :   0.191883
  63  &  64 :  open  :   0.167402
  64  &  63 :  open  :  -0.167402

Triplet  5: Largest CI coefficients:
  61  &  64 :  open  :   0.626235
  64  &  61 :  open  :  -0.626235
  62  &  64 :  open  :  -0.214331
  64  &  62 :  open  :   0.214331
  60  &  64 :  open  :   0.131832
  64  &  60 :  open  :  -0.131832
  63  &  64 :  open  :   0.119630
  64  &  63 :  open  :  -0.119630
  55  &  64 :  open  :  -0.118797
  64  &  55 :  open  :   0.118797

Singlet  6: Largest CI coefficients:
  62  &  64 :  open  :  -0.515116
  64  &  62 :  open  :  -0.515116
  63  &  64 :  open  :   0.341771
  64  &  63 :  open  :   0.341771
  63  &  63 : closed :  -0.246904
  59  &  64 :  open  :  -0.237692
  64  &  59 :  open  :  -0.237692

Singlet  7: Largest CI coefficients:
  61  &  64 :  open  :   0.676671
  64  &  61 :  open  :   0.676671

Triplet  8: Largest CI coefficients:
  60  &  64 :  open  :   0.673209
  64  &  60 :  open  :  -0.673209
  61  &  64 :  open  :  -0.157029
  64  &  61 :  open  :   0.157029

Singlet state dipole moments:

  Root       Dx         Dy         Dz         |D|  (Debye)
------------------------------------------------------------
     1   -11.9402     2.2770     0.7276    12.1771
     2   -10.2076     1.8876    -0.7171    10.4054
     3   -12.1496     1.7242     0.6827    12.2903
     4     1.8004     0.3691    -0.4159     1.8843

Triplet state dipole moments:

  Root       Dx         Dy         Dz         |D|  (Debye)
------------------------------------------------------------
     1   -11.9281     1.8028     0.1492    12.0645
     2   -12.3127     2.2520    -0.7170    12.5375
     3     2.7261     0.1848    -0.5072     2.7790
     4     7.6553    -0.6584     0.6265     7.7091

Transition dipole moments between singlet states:

    Transition       Tx         Ty         Tz         |T| (a.u.)
------------------------------------------------------------------
     1 ->    2     1.2318    -0.2322    -0.0187     1.2536
     1 ->    3     2.9109    -0.5854    -0.1266     2.9719
     1 ->    4     0.9708    -0.2028     0.3269     1.0442
     2 ->    3    -0.8749    -0.1728     0.9214     1.2823
     2 ->    4     0.4607    -0.0450    -0.1710     0.4935
     3 ->    4     1.6555    -0.2071     0.0027     1.6684

Transition dipole moments between triplet states:

    Transition       Tx         Ty         Tz         |T| (a.u.)
------------------------------------------------------------------
     1 ->    2     1.3744     0.0217    -0.6821     1.5345
     1 ->    3     0.4238     0.0963    -0.4524     0.6274
     1 ->    4    -0.1739    -0.0187     0.0927     0.1980
     2 ->    3    -0.9445     0.0456     0.3235     0.9994
     2 ->    4    -0.0292    -0.0166     0.0880     0.0942
     3 ->    4    -0.1877     0.0153     0.2888     0.3448

Magnetic transition dipole moments and rotational strengths:

 Transition      Lx         Ly         Lz       R(len)     R(vel) (a.u.)
------------------------------------------------------------------------
 1 ->    2     0.0242    -0.0203    -0.3661    -0.0413     0.0547
 1 ->    3     0.2553    -0.6823    -0.0342    -1.1468   -79.1055
 1 ->    4    -0.0601    -0.0332    -0.0785     0.0773     0.7146

Electric transition quadrupole moments (Cartesian):

 Transition      Qxy        Qxz        Qyz        Qxx        Qyy        Qzz       norm (a.u.)
----------------------------------------------------------------------------------------------
 1 ->    2     0.8362    -0.0459     0.0505    -3.9232    -0.1433     0.1566     4.0175
 1 ->    3     0.4255    -0.2135     0.1663    -2.6517    -0.1323     0.1638     2.7075
 1 ->    4    -3.2654    -0.6613     0.1497    19.8911     0.7713    -0.5588    20.1912


| Total processing time: 53.61 sec 

| Job finished: Mon Dec 30 10:06:25 2024
