# Supplementary material for: Photovermellogens: Minimalistic Pyridinium-Based Acylhydrazones with Photoswitchable Basicity for Operation in Aqueous Media
Source: J Org Chem. 2026 May 4;91(19):6559–65. doi: 10.1021/acs.joc.5c02962 (PMC13185115; doi:10.1021/acs.joc.5c02962)
Supplement: Supplementary file 3 [file jo5c02962_si_003.zip › scans/pah/gfn2/0026.out]

| Startfile from command line: tc.inp


|       ***********************************************************
|       *                    TeraChem v1.9-2023.05-dev            *
|       *  Git Version: a4ee3fa724c44e9172ae1b788db2b2bf144bca1c  *
|       *                   Development Version                   *
|       *           Chemistry at the Speed of Graphics!           *
|       ***********************************************************
|       * This program may only be used in connection with        *
|       * a valid license from PetaChem, LLC. Use of this program *
|       * or results thereof indicates acceptance of all terms    *
|       * and conditions stated in the license and that a valid   *
|       * license agreement between the user and PetaChem, LLC    *
|       * exists. PetaChem, LLC does not warrant the correctness  *
|       * of results or their suitability for any purpose.        *
|       * Please email bugs, suggestions, and comments to         *
|       *                  help@petachem.com                      *
|       *                                                         *
|       ***********************************************************


|       ***********************************************************
|       *  Compiled by pisteinbach  Wed May 10 12:27:15 CEST 2023  *
|       *  Supported architectures: sm_75 sm_80                   *
|       *  Build cuda_11.6.r11.6/compiler.31057947_0              *
|       ***********************************************************


| Job started   Mon Dec 30 10:10:12 2024
| On jtc-hpz107 (available memory: 20041 MB)

| ######################################### RUNTIME INFO ##########################################
| terachem  tc.inp 

|  NVRM version: NVIDIA UNIX x86_64 Kernel Module  520.61.05  Thu Sep 29 05:30:25 UTC 2022
|  GCC version:  gcc version 9.4.0 (Ubuntu 9.4.0-1ubuntu1~20.04.1) 

|  	linux-vdso.so.1 (0x00007fffbaf12000)
|  	libdftd4.so.3 => /mnt/group-bin/dftd4/3.5.0/lib/x86_64-linux-gnu/libdftd4.so.3 (0x00007fe14d52e000)
|  	libmpi.so.12 => /mnt/group-bin/terachem-3c-dev-pit/lib/libmpi.so.12 (0x00007fe14bc11000)
|  	libgpubox.so.1 => /mnt/group-bin/terachem-3c-dev-pit/lib/libgpubox.so.1 (0x00007fe14bbf9000)
|  	libtensorbox.so.1 => /mnt/group-bin/terachem-3c-dev-pit/lib/libtensorbox.so.1 (0x00007fe14bbdb000)
|  	libiobox.so.1 => /mnt/group-bin/terachem-3c-dev-pit/lib/libiobox.so.1 (0x00007fe14bbc5000)
|  	libintbox.so.1 => /mnt/group-bin/terachem-3c-dev-pit/lib/libintbox.so.1 (0x00007fe12dbaa000)
|  	libsqmbox.so.1 => /mnt/group-bin/terachem-3c-dev-pit/lib/libsqmbox.so.1 (0x00007fe12d84c000)
|  	libgridbox.so.1 => /mnt/group-bin/terachem-3c-dev-pit/lib/libgridbox.so.1 (0x00007fe12d667000)
|  	libdftbox.so.1 => /mnt/group-bin/terachem-3c-dev-pit/lib/libdftbox.so.1 (0x00007fe12d589000)
|  	libcibox.so.1 => /mnt/group-bin/terachem-3c-dev-pit/lib/libcibox.so.1 (0x00007fe12d248000)
|  	libccbox.so.1 => /mnt/group-bin/terachem-3c-dev-pit/lib/libccbox.so.1 (0x00007fe12cf45000)
|  	libsimbox.so.1 => /mnt/group-bin/terachem-3c-dev-pit/lib/libsimbox.so.1 (0x00007fe12cf25000)
|  	liboptbox.so.1 => /mnt/group-bin/terachem-3c-dev-pit/lib/liboptbox.so.1 (0x00007fe12ceed000)
|  	libnvToolsExt.so.1 => /usr/local/cuda-11.6/targets/x86_64-linux/lib/libnvToolsExt.so.1 (0x00007fe12cce3000)
|  	libssl.so.1.1 => /mnt/group-bin/terachem-3c-dev-pit/lib/libssl.so.1.1 (0x00007fe12cc50000)
|  	libcrypto.so.1.1 => /mnt/group-bin/terachem-3c-dev-pit/lib/libcrypto.so.1.1 (0x00007fe12c97a000)
|  	libcuda.so.1 => /lib/x86_64-linux-gnu/libcuda.so.1 (0x00007fe12aff5000)
|  	libcudart.so.11.0 => /usr/local/cuda-11.6/targets/x86_64-linux/lib/libcudart.so.11.0 (0x00007fe12ad4f000)
|  	libcublas.so.11 => /usr/local/cuda-11.6/targets/x86_64-linux/lib/libcublas.so.11 (0x00007fe1215d1000)
|  	libcufft.so.10 => /usr/local/cuda-11.6/targets/x86_64-linux/lib/libcufft.so.10 (0x00007fe118b44000)
|  	libcusparse.so.11 => /usr/local/cuda-11.6/targets/x86_64-linux/lib/libcusparse.so.11 (0x00007fe1096fb000)
|  	libcusolver.so.11 => /usr/local/cuda-11.6/targets/x86_64-linux/lib/libcusolver.so.11 (0x00007fe0f9312000)
|  	libstdc++.so.6 => /lib/x86_64-linux-gnu/libstdc++.so.6 (0x00007fe0f9130000)
|  	libm.so.6 => /lib/x86_64-linux-gnu/libm.so.6 (0x00007fe0f8fdf000)
|  	libiomp5.so => /mnt/group-bin/terachem-3c-dev-pit/lib/libiomp5.so (0x00007fe0f8b99000)
|  	libcilkrts.so.5 => /mnt/group-bin/terachem-3c-dev-pit/lib/libcilkrts.so.5 (0x00007fe0f895c000)
|  	libgcc_s.so.1 => /lib/x86_64-linux-gnu/libgcc_s.so.1 (0x00007fe0f8941000)
|  	libpthread.so.0 => /lib/x86_64-linux-gnu/libpthread.so.0 (0x00007fe0f891e000)
|  	libc.so.6 => /lib/x86_64-linux-gnu/libc.so.6 (0x00007fe0f872c000)
|  	/lib64/ld-linux-x86-64.so.2 (0x00007fe14d608000)
|  	libdl.so.2 => /lib/x86_64-linux-gnu/libdl.so.2 (0x00007fe0f8724000)
|  	libmkl_intel_ilp64.so.2 => /mnt/group-bin/terachem-3c-dev-pit/lib/libmkl_intel_ilp64.so.2 (0x00007fe0f7869000)
|  	libmkl_intel_thread.so.2 => /mnt/group-bin/terachem-3c-dev-pit/lib/libmkl_intel_thread.so.2 (0x00007fe0f40d0000)
|  	libmkl_core.so.2 => /mnt/group-bin/terachem-3c-dev-pit/lib/libmkl_core.so.2 (0x00007fe0efcee000)
|  	libifcore.so.5 => /mnt/group-bin/terachem-3c-dev-pit/lib/libifcore.so.5 (0x00007fe0efbb0000)
|  	libimf.so => /mnt/group-bin/terachem-3c-dev-pit/lib/libimf.so (0x00007fe0ef7cb000)
|  	libsvml.so => /mnt/group-bin/terachem-3c-dev-pit/lib/libsvml.so (0x00007fe0ee1bd000)
|  	libirng.so => /mnt/group-bin/terachem-3c-dev-pit/lib/libirng.so (0x00007fe0ede53000)
|  	libintlc.so.5 => /mnt/group-bin/terachem-3c-dev-pit/lib/libintlc.so.5 (0x00007fe0edde0000)
|  	librt.so.1 => /lib/x86_64-linux-gnu/librt.so.1 (0x00007fe0eddd6000)
|  	libcublasLt.so.11 => /usr/local/cuda-11.6/targets/x86_64-linux/lib/libcublasLt.so.11 (0x00007fe0d8d6e000)
| #################################################################################################

-----------------------------------
Processed Input file:
              coordinates coord.xyz
                 spinmult 1
                   charge +1
                   method 3c-pbeh
                    basis def2-msvp
                      pcm cosmo
                  epsilon 78.39
                      fon yes
               fon_method constant
                   closed 0
                    hhtda yes
            hhtdasinglets 4
            hhtdatriplets 4
             cisnumstates 8
             cisguessvecs 15
                   cismax 300
               cismaxiter 500
               cisconvtol 1.0e-6
                  cphftol 1.0e-6
                 cphfiter 1000
           max_l_in_basis 2
           sphericalbasis yes
                    guess sad
                   purify no
                  dftgrid 3
                     xtol 1e-6
                 convthre 5e-5
                  threall 1e-14
                precision mixed
                     gpus 1
            min_tolerance 1e-4
          min_tolerance_e 1e-5
                      run energy
-----------------------------------
Jobname: coord
Scratch directory: ./scr.coord
Scratch data will be generated
| Random number seed: 1503010705

XYZ coordinates coord.xyz
Molden File Output: ./scr.coord/coord.molden
Using basis set: def2-msvp
dmrgstart not found
Spin multiplicity: 1
DIIS will use up to 10 vectors.
Condition number limit for the DIIS overlap matrix is            0
WF convergence threshold: 5.00e-05
Using DIIS algorithm to converge WF
Maximum number of SCF iterations: 100
Incremental fock with rebuild every 8 iterations
Will switch to conventional Fock if diffuse functions are detected
X-matrix tolerance: 1.00e-06
PRECISION: MIXED
Single/Double precision threshold: 1.00e-05
TeraChem will select linear algebra engine
Using fractional orbital occupations
0 occupied orbitals will have integer occupation
0 occupied orbitals will have fractional occupation
kT is set to  0.250 a.u.
Density matrix purification turned off
DFT Functional requested: 3c-pbeh
Method: PBEh-3c composite method 
  PBEh exchange functional:              0.58 
  Hartree-Fock exact exchange:          0.42 
  PBEh correlation functional:           1.0  
Wavefunction: RESTRICTED

 DFT-D code reimplemented following the
 code by S.Grimme, University Bonn 
 based on DFTD3 V3.2 Rev 0         
 
Please cite DFT-D3 work done with this code as:
S. Grimme, J. Antony, S. Ehrlich and H. Krieg,
J. Chem. Phys. 132 (2010), 154104
If used with BJ-damping cite also
S. Grimme, S. Ehrlich and L. Goerigk,
J. Comput. Chem. 32 (2011), 1456-1465
For DFT-D2 the reference is
S. Grimme, J. Comput. Chem., 27 (2006), 1787-1799
BSSE Correction calculated using:
 ___________________________________________
                                            
|              **  g C P  **                |
|  a geometrical counterpoise correction    |
|             H.Kruse S.Grimme              |
|        Version 2.31                       |
|                                           |
 ___________________________________________ 

Please cite work done with this code as:
H. Kruse, S. Grimme J. Chem. Phys, 2012,136,154101
DOI: 10.1063/1.3700154 

DFT grid type: 3
Using a single DFT grid.
Ignoring all functions in basis set file with angular momentum > 2 
Initial guess generated from superposition of atomic densities generated with HF,
using spherically symmetric atomic densities and averaged alpha and beta spin densities.

********************************************
***** SINGLE POINT ENERGY CALCULATIONS *****
********************************************
COSMO model for polarizable continuum model enabled
*************WARNING***************
Unrecognized or unnecessary keywords:
These are being ignored.
   min_tolerance 1e-4
   min_tolerance_e 1e-5
***********************************
Starting TensorBox...
| TeraChem will select linear algebra engine
| Using cuSolver for matrix diagonalization

| using 1 out of 1 CUDA devices
|   Device 0: NVIDIA GeForce RTX 3070,  7982MB, CC 8.6 -- CPU THREAD 0
| -------------------------------------------------------------------
| CPU Memory Available: 3976.88 MegaWords 
| GPU Memory Available: 741.79 MegaWords 
| Maximum recommended basis set size: 10200 basis functions
|  (limited by GPU memory)
| -------------------------------------------------------------------
| Initialize GPUBox with 128 MW of memory


Basis set:       def2-msvp
Total atoms:     32
Total charge:    1
Total electrons: 126 (63-alpha, 63-beta)
Number electrons modeled by ECPs: 0
Total orbitals: 316 (Cartesian), 298 (spherical) 
Total AO shells: 154 (100 S-shells; 36 P-shells; 18 D-shells; 0 F-shells; 0 G-shells)
Spin multiplicity: 1
Nuclear repulsion energy (QM atoms): 1165.091648106876 a.u.

Using neutral atomic charges and default spins and spin directions.
Number of unique atoms is: 4 
Atom #1 is unique. Calculating atomic density. 
XCEnergy: 0.000000 NNRepEnergy: 0.000000 
Rest of SCF Energy: -51.788831
XCEnergy: 0.000000 NNRepEnergy: 0.000000 
Rest of SCF Energy: -51.788831
Iteration: 0
XCEnergy: 0.000000 NNRepEnergy: 0.000000 
Rest of SCF Energy: -54.335150
XCEnergy: 0.000000 NNRepEnergy: 0.000000 
Rest of SCF Energy: -54.335150
Iteration: 1
XCEnergy: 0.000000 NNRepEnergy: 0.000000 
Rest of SCF Energy: -54.383016
XCEnergy: 0.000000 NNRepEnergy: 0.000000 
Rest of SCF Energy: -54.383016
Iteration: 2
XCEnergy: 0.000000 NNRepEnergy: 0.000000 
Rest of SCF Energy: -54.383724
XCEnergy: 0.000000 NNRepEnergy: 0.000000 
Rest of SCF Energy: -54.383724
Iteration: 3
XCEnergy: 0.000000 NNRepEnergy: 0.000000 
Rest of SCF Energy: -54.383757
XCEnergy: 0.000000 NNRepEnergy: 0.000000 
Rest of SCF Energy: -54.383757
Iteration: 4
XCEnergy: 0.000000 NNRepEnergy: 0.000000 
Rest of SCF Energy: -54.383758
XCEnergy: 0.000000 NNRepEnergy: 0.000000 
Rest of SCF Energy: -54.383758
Iteration: 5
XCEnergy: 0.000000 NNRepEnergy: 0.000000 
Rest of SCF Energy: -54.383758
XCEnergy: 0.000000 NNRepEnergy: 0.000000 
SCF Energy: -54.383758
Atom #2 is unique. Calculating atomic density. 
XCEnergy: 0.000000 NNRepEnergy: 0.000000 
Rest of SCF Energy: -35.859370
XCEnergy: 0.000000 NNRepEnergy: 0.000000 
Rest of SCF Energy: -35.859370
Iteration: 0
XCEnergy: 0.000000 NNRepEnergy: 0.000000 
Rest of SCF Energy: -37.672403
XCEnergy: 0.000000 NNRepEnergy: 0.000000 
Rest of SCF Energy: -37.672403
Iteration: 1
XCEnergy: 0.000000 NNRepEnergy: 0.000000 
Rest of SCF Energy: -37.680531
XCEnergy: 0.000000 NNRepEnergy: 0.000000 
Rest of SCF Energy: -37.680531
Iteration: 2
XCEnergy: 0.000000 NNRepEnergy: 0.000000 
Rest of SCF Energy: -37.680842
XCEnergy: 0.000000 NNRepEnergy: 0.000000 
Rest of SCF Energy: -37.680842
Iteration: 3
XCEnergy: 0.000000 NNRepEnergy: 0.000000 
Rest of SCF Energy: -37.680865
XCEnergy: 0.000000 NNRepEnergy: 0.000000 
Rest of SCF Energy: -37.680865
Iteration: 4
XCEnergy: 0.000000 NNRepEnergy: 0.000000 
Rest of SCF Energy: -37.680866
XCEnergy: 0.000000 NNRepEnergy: 0.000000 
Rest of SCF Energy: -37.680866
Iteration: 5
XCEnergy: 0.000000 NNRepEnergy: 0.000000 
Rest of SCF Energy: -37.680866
XCEnergy: 0.000000 NNRepEnergy: 0.000000 
SCF Energy: -37.680866
Atom #7 is unique. Calculating atomic density. 
XCEnergy: 0.000000 NNRepEnergy: 0.000000 
Rest of SCF Energy: -0.497727
XCEnergy: 0.000000 NNRepEnergy: 0.000000 
Rest of SCF Energy: -0.497727
Iteration: 0
XCEnergy: 0.000000 NNRepEnergy: 0.000000 
Rest of SCF Energy: -0.497727
XCEnergy: 0.000000 NNRepEnergy: 0.000000 
Rest of SCF Energy: -0.497727
Iteration: 1
XCEnergy: 0.000000 NNRepEnergy: 0.000000 
Rest of SCF Energy: -0.497727
XCEnergy: 0.000000 NNRepEnergy: 0.000000 
SCF Energy: -0.497727
Atom #21 is unique. Calculating atomic density. 
XCEnergy: 0.000000 NNRepEnergy: 0.000000 
Rest of SCF Energy: -71.187919
XCEnergy: 0.000000 NNRepEnergy: 0.000000 
Rest of SCF Energy: -71.187919
Iteration: 0
XCEnergy: 0.000000 NNRepEnergy: 0.000000 
Rest of SCF Energy: -74.545712
XCEnergy: 0.000000 NNRepEnergy: 0.000000 
Rest of SCF Energy: -74.545712
Iteration: 1
XCEnergy: 0.000000 NNRepEnergy: 0.000000 
Rest of SCF Energy: -74.776315
XCEnergy: 0.000000 NNRepEnergy: 0.000000 
Rest of SCF Energy: -74.776315
Iteration: 2
XCEnergy: 0.000000 NNRepEnergy: 0.000000 
Rest of SCF Energy: -74.781311
XCEnergy: 0.000000 NNRepEnergy: 0.000000 
Rest of SCF Energy: -74.781311
Iteration: 3
XCEnergy: 0.000000 NNRepEnergy: 0.000000 
Rest of SCF Energy: -74.781357
XCEnergy: 0.000000 NNRepEnergy: 0.000000 
Rest of SCF Energy: -74.781357
Iteration: 4
XCEnergy: 0.000000 NNRepEnergy: 0.000000 
Rest of SCF Energy: -74.781359
XCEnergy: 0.000000 NNRepEnergy: 0.000000 
Rest of SCF Energy: -74.781359
Iteration: 5
XCEnergy: 0.000000 NNRepEnergy: 0.000000 
Rest of SCF Energy: -74.781359
XCEnergy: 0.000000 NNRepEnergy: 0.000000 
SCF Energy: -74.781359
DFTD Energy:    -0.0212145 hartree
gCP Energy:     0.0598438 hartree
Setting up the DFT grid...
| time to set the grid = 0.08 s
DFT grid points: 367215 (11475 points/atom)
=COSMO= Number of H atoms in QM atoms:14
=COSMO= Number of Heavy atoms in QM atoms:18
=COSMO= size of A matrix:25091528 bytes
=COSMO= ++++++++++++++++++++++++++++++ COSMO parameters ++++++++++++++++++++++++++++++
=COSMO= I. Cavity Information:
=COSMO= SAS(Solvent accesible surface) initialization finished
=COSMO= Time for initializing Molecular Surface:0.02401300 (sec)
=COSMO= Time for initializing cosmo calculation:0.02435700 (sec)
=COSMO= Cavity effective radius(Angstrom) (r_solv+r_vdw-dsc) was written into ./scr.coord/ratom.txt
=COSMO= Solvent Dielectric Constant:78.390000
=COSMO= Cosmo Solvent radius:0.000000
=COSMO= Cosmo charge scaling method:0
=COSMO= Cavity built with Lebedev Grid
=COSMO= Grid points/QM Hydrogen: 110
=COSMO= Grid points/QM Heavy atom: 110
=COSMO= Herbert Switching-Gaussian method turned on
=COSMO= After removing points inside of SAS:
=COSMO= Total number of segments on molecular surface:1771
=COSMO= Number of segments belonging to QM atoms:1771
=COSMO= Total surface area of cavity: 290.4128(Angstrom^2)
=COSMO= Total volume of cavity: 176.3982 (Angstrom^3)
=COSMO= II. COSMO integral options:
=COSMO= Building COSMO c vector with original algorithm
=COSMO= COSMO one-electron integral threshold: 1e-12 
=COSMO= III. Linear solver options:
=COSMO= Initialize COSMO for A matrix in full storage form
=COSMO= CG precondtioner:Jacobi
=COSMO= Tight CG convergence threshold:1e-06
=COSMO= CG dynamic threshold: on
=COSMO= Adjust CG convergence threshold dynamically
=COSMO= IV. PCM field read/write options:
=COSMO= PCM field is not written to files
=COSMO= No PCM field file is read in
=COSMO= ++++++++++++++++++++++++++++++++++++++++++++++++++++++++++++++++++++++++++++++++

                      *** Start SCF Iterations ***

 Iter     DIIS Error       Energy change      Electrons        XC Energy           Energy              E_PCM      Time(s)
-------------------------------------------------------------------------------------------------------------------------
Initial temperature is 0.250000
| Skip purify step
|    1     1.7453690958    -785.2598065177   126.9999685268   -63.8820203576    -785.2598065177     -0.0002023278    1.37  
|    2     0.0537993269     +13.1196779703   125.9999845205   -63.9971876630    -772.1401285475     -0.1476863438    1.99  
|    3     0.0844479037      +0.1328832444   125.9999818018   -63.7456538175    -772.0072453031     -0.0791129957    1.95  
|    4     0.0143931835      -0.2614279724   125.9999840470   -63.8556125184    -772.2686732755     -0.1093270433    1.94  
|    5     0.0080117997      -0.0071541428   125.9999842967   -63.8835401065    -772.2758274183     -0.0965340689    1.90  
|    6     0.0020333509      -0.0024857590   125.9999838912   -63.8829770528    -772.2783131773     -0.0994385752    1.88  
|    7     0.0004736581      -0.0001772131   125.9999840016   -63.8746330286    -772.2784903904     -0.0983107871    1.84  
|    8     0.0002706655      -0.0000319572   125.9999839382   -63.8745595187    -772.2785223477     -0.0982736701    1.83  
|    9     0.0001084003      -0.0000083511   125.9999839489   -63.8755047505    -772.2785306988     -0.0981392618    1.99  
|   10     0.0000707933      -0.0000014271   125.9999839335   -63.8754687013    -772.2785321258     -0.0980798169    1.80  
|   11     0.0000177678      -0.0000003721   125.9999839329   -63.8754133059    -772.2785324979     -0.0980439358    1.79  
-------------------------------------------------------------------------------------------------------------------------
FINAL ENERGY: -772.2785324979 a.u.
Fractional Occupation Entropy: 0.0000000000
Mermin Free Energy:            -772.2785324979
DISPERSION CONTRIBUTION TO ENERGY: -0.0212145392 a.u.
GCP BSSE CORRECTION: 0.0598438422 a.u.
C-PCM contribution to final energy:-0.0980439358 a.u. ( already included in final energy )
HOMO-LUMO GAP: 3.157 eV
CENTER OF MASS: {-0.067554, -0.149766, 0.004289} ANGS
DIPOLE MOMENT: {-14.606929, 4.291316, 0.195514} (|D| = 15.225505) DEBYE
Writing out molden info

Running Mulliken population analysis...


  Restricted hh-TDA Parameters
--------------------------------------------
Number of occupied orbitals:            64
Number of virtual orbitals:            234
Number of molecular orbitals:          298
Number of basis functions:             316
Multiplicity of target state:      singlet

 Generating 2nd functional diffs
Reference energy:             -779.5061947506
Number of electrons:           127.9999836781
XC energy:                     -65.1899976348

      Davidson Diagonalization Parameters
-----------------------------------------------
Number of roots to find:                    4
Number of guess vectors:                   15
Maximum subspace size:                    300
Number of vectors to save:                  4
Collapse vectors per root:                  2
Number of CSFs:                          2080
Maximum Davidson iterations:              500
Residual convergence:                 1.0e-06
Orthogonality tolerance:              1.0e-12
Use incremental sigma vectors:             No

Davidson memory usage:  12.89 MB

Guess Vectors:
  64 &  64 : closed :    -0.221726
  64 &  63 :  open  :    -0.122210
  64 &  62 :  open  :    -0.095989
  64 &  61 :  open  :    -0.052851
  64 &  58 :  open  :    -0.031785
  64 &  60 :  open  :    -0.026721
  63 &  63 : closed :    -0.022694
  63 &  62 :  open  :     0.003527
  64 &  57 :  open  :     0.004565
  62 &  62 : closed :     0.029748
  63 &  61 :  open  :     0.046665
  64 &  55 :  open  :     0.048379
  64 &  59 :  open  :     0.052435
  64 &  56 :  open  :     0.066204
  63 &  58 :  open  :     0.067732

  Root           Eigenvalue       Energy Change        Residual
-------------------------------------------------------------------
Iteration:    0   Subspace Size:   15
Root: 1:        -0.13528165        -0.13528165         0.04212458  
Root: 2:        -0.03617453        -0.03617453         0.04870183  
Root: 3:         0.01079773         0.01079773         0.03843077  
Root: 4:         0.02748238         0.02748238         0.05368534  

Iteration:    1   Subspace Size:   19
Root: 1:        -0.13827770        -0.00299605         0.00537153  
Root: 2:        -0.04216237        -0.00598784         0.00991826  
Root: 3:         0.00653996        -0.00425777         0.01182891  
Root: 4:         0.01930785        -0.00817452         0.01501423  

Iteration:    2   Subspace Size:   23
Root: 1:        -0.13833083        -0.00005313         0.00093825  
Root: 2:        -0.04243205        -0.00026968         0.00237893  
Root: 3:         0.00615934        -0.00038062         0.00324827  
Root: 4:         0.01866309        -0.00064476         0.00526906  

Iteration:    3   Subspace Size:   27
Root: 1:        -0.13833224        -0.00000142         0.00019880  
Root: 2:        -0.04244534        -0.00001329         0.00049605  
Root: 3:         0.00613171        -0.00002763         0.00094321  
Root: 4:         0.01858885        -0.00007424         0.00143314  

Iteration:    4   Subspace Size:   31
Root: 1:        -0.13833230        -0.00000006         0.00004310  
Root: 2:        -0.04244578        -0.00000044         0.00009328  
Root: 3:         0.00612962        -0.00000209         0.00021843  
Root: 4:         0.01858371        -0.00000514         0.00038149  

Iteration:    5   Subspace Size:   35
Root: 1:        -0.13833230        -0.00000000         0.00000763  
Root: 2:        -0.04244579        -0.00000001         0.00001915  
Root: 3:         0.00612952        -0.00000010         0.00005166  
Root: 4:         0.01858334        -0.00000037         0.00011525  

Iteration:    6   Subspace Size:   39
Root: 1:        -0.13833230        -0.00000000         0.00000122  
Root: 2:        -0.04244579        -0.00000000         0.00000350  
Root: 3:         0.00612951        -0.00000001         0.00001092  
Root: 4:         0.01858331        -0.00000003         0.00002944  

Iteration:    7   Subspace Size:   43
Root: 1:        -0.13833230        -0.00000000         0.00000018  Converged
Root: 2:        -0.04244579        -0.00000000         0.00000069  Converged
Root: 3:         0.00612951        -0.00000000         0.00000256  
Root: 4:         0.01858331        -0.00000000         0.00000778  

Iteration:    8   Subspace Size:   45
Root: 1:        -0.13833230        -0.00000000         0.00000018  Converged
Root: 2:        -0.04244579        -0.00000000         0.00000068  Converged
Root: 3:         0.00612951        -0.00000000         0.00000049  Converged
Root: 4:         0.01858331        -0.00000000         0.00000196  

Iteration:    9   Subspace Size:   46
Root: 1:        -0.13833230        -0.00000000         0.00000017  Converged
Root: 2:        -0.04244579        -0.00000000         0.00000068  Converged
Root: 3:         0.00612951        -0.00000000         0.00000049  Converged
Root: 4:         0.01858331        -0.00000000         0.00000045  Converged

Davidson converged in 9 iterations
46 sigma vectors were formed

      Davidson Diagonalization Parameters
-----------------------------------------------
Number of roots to find:                    4
Number of guess vectors:                   15
Maximum subspace size:                    300
Number of vectors to save:                  4
Collapse vectors per root:                  2
Number of CSFs:                          2016
Maximum Davidson iterations:              500
Residual convergence:                 1.0e-06
Orthogonality tolerance:              1.0e-12
Use incremental sigma vectors:             No

Davidson memory usage:  12.58 MB

Guess Vectors:
  64 &  63 :  open  :    -0.122210
  64 &  62 :  open  :    -0.095989
  64 &  61 :  open  :    -0.052851
  64 &  58 :  open  :    -0.031785
  64 &  60 :  open  :    -0.026721
  63 &  62 :  open  :     0.003527
  64 &  57 :  open  :     0.004565
  63 &  61 :  open  :     0.046665
  64 &  55 :  open  :     0.048379
  64 &  59 :  open  :     0.052435
  64 &  56 :  open  :     0.066204
  63 &  58 :  open  :     0.067732
  63 &  60 :  open  :     0.072795
  62 &  61 :  open  :     0.072886
  64 &  54 :  open  :     0.082183

  Root           Eigenvalue       Energy Change        Residual
-------------------------------------------------------------------
Iteration:    0   Subspace Size:   15
Root: 1:        -0.04562931        -0.04562931         0.03584868  
Root: 2:        -0.01622922        -0.01622922         0.02612648  
Root: 3:         0.00166136         0.00166136         0.02338676  
Root: 4:         0.03034700         0.03034700         0.03308182  

Iteration:    1   Subspace Size:   19
Root: 1:        -0.04913632        -0.00350701         0.00641920  
Root: 2:        -0.01817810        -0.00194888         0.00562436  
Root: 3:        -0.00022369        -0.00188505         0.00681272  
Root: 4:         0.02576903        -0.00457797         0.00819665  

Iteration:    2   Subspace Size:   23
Root: 1:        -0.04924057        -0.00010425         0.00145595  
Root: 2:        -0.01826474        -0.00008664         0.00128763  
Root: 3:        -0.00035979        -0.00013610         0.00158999  
Root: 4:         0.02555387        -0.00021515         0.00158910  

Iteration:    3   Subspace Size:   27
Root: 1:        -0.04924547        -0.00000490         0.00025852  
Root: 2:        -0.01826923        -0.00000449         0.00025420  
Root: 3:        -0.00036650        -0.00000671         0.00032113  
Root: 4:         0.02554589        -0.00000798         0.00036200  

Iteration:    4   Subspace Size:   31
Root: 1:        -0.04924559        -0.00000013         0.00004738  
Root: 2:        -0.01826937        -0.00000014         0.00005053  
Root: 3:        -0.00036673        -0.00000023         0.00006392  
Root: 4:         0.02554552        -0.00000037         0.00007022  

Iteration:    5   Subspace Size:   35
Root: 1:        -0.04924560        -0.00000000         0.00000957  
Root: 2:        -0.01826938        -0.00000001         0.00001096  
Root: 3:        -0.00036674        -0.00000001         0.00001195  
Root: 4:         0.02554551        -0.00000001         0.00002276  

Iteration:    6   Subspace Size:   39
Root: 1:        -0.04924560        -0.00000000         0.00000174  
Root: 2:        -0.01826938        -0.00000000         0.00000223  
Root: 3:        -0.00036674        -0.00000000         0.00000241  
Root: 4:         0.02554551        -0.00000000         0.00000496  

Iteration:    7   Subspace Size:   43
Root: 1:        -0.04924560        -0.00000000         0.00000028  Converged
Root: 2:        -0.01826938        -0.00000000         0.00000038  Converged
Root: 3:        -0.00036674        -0.00000000         0.00000045  Converged
Root: 4:         0.02554551        -0.00000000         0.00000103  

Iteration:    8   Subspace Size:   44
Root: 1:        -0.04924560        -0.00000000         0.00000028  Converged
Root: 2:        -0.01826938        -0.00000000         0.00000038  Converged
Root: 3:        -0.00036674        -0.00000000         0.00000043  Converged
Root: 4:         0.02554551        -0.00000000         0.00000019  Converged

Davidson converged in 8 iterations
44 sigma vectors were formed

  Root   Mult.   Total Energy (a.u.)   Ex. Energy (a.u.)     Ex. Energy (eV)     Ex. Energy (nm)        Osc. (a.u.)  
-------------------------------------------------------------------------------------------------------------------
     1  singlet       -779.64452705
     2  triplet       -779.55544035          0.08908671          2.42417223        511.44971917          0.00000000
     3  singlet       -779.54864054          0.09588651          2.60920429        475.18019719          0.05908757
     4  triplet       -779.52446413          0.12006293          3.26707794        379.49575422          0.00000000
     5  triplet       -779.50656149          0.13796556          3.75423339        330.25176569          0.00000000
     6  singlet       -779.50006524          0.14446181          3.93100529        315.40079859          1.17165678
     7  singlet       -779.48761144          0.15691561          4.26989033        290.36863047          0.01162750
     8  triplet       -779.48064924          0.16387781          4.45934134        278.03258664          0.00000000

Singlet  1: Largest CI coefficients:
  64  &  64 : closed :   0.982114

Triplet  2: Largest CI coefficients:
  63  &  64 :  open  :   0.645303
  64  &  63 :  open  :  -0.645303
  62  &  64 :  open  :   0.255673
  64  &  62 :  open  :  -0.255673

Singlet  3: Largest CI coefficients:
  63  &  64 :  open  :  -0.575090
  64  &  63 :  open  :  -0.575090
  62  &  64 :  open  :  -0.381120
  64  &  62 :  open  :  -0.381120

Triplet  4: Largest CI coefficients:
  62  &  64 :  open  :  -0.589061
  64  &  62 :  open  :   0.589061
  63  &  64 :  open  :   0.219989
  64  &  63 :  open  :  -0.219989
  61  &  64 :  open  :  -0.217774
  64  &  61 :  open  :   0.217774
  58  &  64 :  open  :  -0.147253
  64  &  58 :  open  :   0.147253
  57  &  64 :  open  :   0.136492
  64  &  57 :  open  :  -0.136492

Triplet  5: Largest CI coefficients:
  61  &  64 :  open  :   0.615803
  64  &  61 :  open  :  -0.615803
  62  &  64 :  open  :  -0.216972
  64  &  62 :  open  :   0.216972
  60  &  64 :  open  :   0.175887
  64  &  60 :  open  :  -0.175887
  63  &  64 :  open  :   0.124399
  64  &  63 :  open  :  -0.124399
  55  &  64 :  open  :   0.120154
  64  &  55 :  open  :  -0.120154

Singlet  6: Largest CI coefficients:
  62  &  64 :  open  :   0.524148
  64  &  62 :  open  :   0.524148
  63  &  64 :  open  :  -0.348067
  64  &  63 :  open  :  -0.348067
  61  &  64 :  open  :  -0.187649
  64  &  61 :  open  :  -0.187649
  63  &  63 : closed :   0.176887
  58  &  64 :  open  :   0.162860
  64  &  58 :  open  :   0.162860

Singlet  7: Largest CI coefficients:
  61  &  64 :  open  :   0.654742
  64  &  61 :  open  :   0.654742
  63  &  64 :  open  :  -0.120232
  64  &  63 :  open  :  -0.120232
  62  &  64 :  open  :   0.118152
  64  &  62 :  open  :   0.118152
  64  &  64 : closed :  -0.100364

Triplet  8: Largest CI coefficients:
  60  &  64 :  open  :   0.662779
  64  &  60 :  open  :  -0.662779
  61  &  64 :  open  :  -0.205167
  64  &  61 :  open  :   0.205167

Singlet state dipole moments:

  Root       Dx         Dy         Dz         |D|  (Debye)
------------------------------------------------------------
     1   -11.5887     2.5651     0.7162    11.8908
     2    -9.9370     2.0752    -0.6820    10.1743
     3   -10.7922     2.0208     0.9828    11.0237
     4    -0.4429     0.8521    -0.4000     1.0403

Triplet state dipole moments:

  Root       Dx         Dy         Dz         |D|  (Debye)
------------------------------------------------------------
     1   -11.1516     2.0989    -0.1750    11.3487
     2   -14.0897     2.6511     0.3450    14.3411
     3     2.9649     0.4027    -0.6410     3.0600
     4     7.8601    -0.4211     0.4594     7.8847

Transition dipole moments between singlet states:

    Transition       Tx         Ty         Tz         |T| (a.u.)
------------------------------------------------------------------
     1 ->    2     0.9493    -0.1522    -0.0016     0.9614
     1 ->    3     3.4190    -0.6898    -0.0204     3.4879
     1 ->    4    -0.2316     0.0404    -0.2364     0.3334
     2 ->    3    -0.7079    -0.0625     0.6000     0.9301
     2 ->    4    -0.4606     0.0338     0.2339     0.5177
     3 ->    4    -2.8618     0.3645     0.1482     2.8887

Transition dipole moments between triplet states:

    Transition       Tx         Ty         Tz         |T| (a.u.)
------------------------------------------------------------------
     1 ->    2    -1.2534     0.0588     0.5140     1.3559
     1 ->    3    -0.3487    -0.0439     0.3185     0.4743
     1 ->    4     0.2517     0.0024    -0.1021     0.2716
     2 ->    3    -0.7373     0.0374     0.3995     0.8394
     2 ->    4     0.1900    -0.0410     0.1067     0.2218
     3 ->    4    -0.1549     0.0341     0.2782     0.3203

Magnetic transition dipole moments and rotational strengths:

 Transition      Lx         Ly         Lz       R(len)     R(vel) (a.u.)
------------------------------------------------------------------------
 1 ->    2     0.0170     0.0046    -0.3515    -0.0160     0.0151
 1 ->    3     0.1377    -0.6789    -0.1494    -0.9421   -17.6958
 1 ->    4     0.0885    -0.0168    -0.0050     0.0200     0.2577

Electric transition quadrupole moments (Cartesian):

 Transition      Qxy        Qxz        Qyz        Qxx        Qyy        Qzz       norm (a.u.)
----------------------------------------------------------------------------------------------
 1 ->    2     0.7228    -0.0299     0.0969    -3.1846    -0.2596     0.1341     3.2802
 1 ->    3    -0.0923    -0.1382     0.1991     1.2050    -0.0301     0.0265     1.2332
 1 ->    4     3.6434     1.3348    -0.2109   -20.7562    -0.8855     0.4987    21.1413


| Total processing time: 53.81 sec 

| Job finished: Mon Dec 30 10:11:08 2024
