# Supplementary material for: Photovermellogens: Minimalistic Pyridinium-Based Acylhydrazones with Photoswitchable Basicity for Operation in Aqueous Media
Source: J Org Chem. 2026 May 4;91(19):6559–65. doi: 10.1021/acs.joc.5c02962 (PMC13185115; doi:10.1021/acs.joc.5c02962)
Supplement: Supplementary file 3 [file jo5c02962_si_003.zip › scans/pah/gfn2/0005.out]

| Startfile from command line: tc.inp


|       ***********************************************************
|       *                    TeraChem v1.9-2023.05-dev            *
|       *  Git Version: a4ee3fa724c44e9172ae1b788db2b2bf144bca1c  *
|       *                   Development Version                   *
|       *           Chemistry at the Speed of Graphics!           *
|       ***********************************************************
|       * This program may only be used in connection with        *
|       * a valid license from PetaChem, LLC. Use of this program *
|       * or results thereof indicates acceptance of all terms    *
|       * and conditions stated in the license and that a valid   *
|       * license agreement between the user and PetaChem, LLC    *
|       * exists. PetaChem, LLC does not warrant the correctness  *
|       * of results or their suitability for any purpose.        *
|       * Please email bugs, suggestions, and comments to         *
|       *                  help@petachem.com                      *
|       *                                                         *
|       ***********************************************************


|       ***********************************************************
|       *  Compiled by pisteinbach  Wed May 10 12:27:15 CEST 2023  *
|       *  Supported architectures: sm_75 sm_80                   *
|       *  Build cuda_11.6.r11.6/compiler.31057947_0              *
|       ***********************************************************


| Job started   Mon Dec 30 09:50:55 2024
| On jtc-hpz107 (available memory: 20096 MB)

| ######################################### RUNTIME INFO ##########################################
| terachem  tc.inp 

|  NVRM version: NVIDIA UNIX x86_64 Kernel Module  520.61.05  Thu Sep 29 05:30:25 UTC 2022
|  GCC version:  gcc version 9.4.0 (Ubuntu 9.4.0-1ubuntu1~20.04.1) 

|  	linux-vdso.so.1 (0x00007ffcdd360000)
|  	libdftd4.so.3 => /mnt/group-bin/dftd4/3.5.0/lib/x86_64-linux-gnu/libdftd4.so.3 (0x00007ff8e51d5000)
|  	libmpi.so.12 => /mnt/group-bin/terachem-3c-dev-pit/lib/libmpi.so.12 (0x00007ff8e38b8000)
|  	libgpubox.so.1 => /mnt/group-bin/terachem-3c-dev-pit/lib/libgpubox.so.1 (0x00007ff8e38a0000)
|  	libtensorbox.so.1 => /mnt/group-bin/terachem-3c-dev-pit/lib/libtensorbox.so.1 (0x00007ff8e3882000)
|  	libiobox.so.1 => /mnt/group-bin/terachem-3c-dev-pit/lib/libiobox.so.1 (0x00007ff8e386c000)
|  	libintbox.so.1 => /mnt/group-bin/terachem-3c-dev-pit/lib/libintbox.so.1 (0x00007ff8c5851000)
|  	libsqmbox.so.1 => /mnt/group-bin/terachem-3c-dev-pit/lib/libsqmbox.so.1 (0x00007ff8c54f3000)
|  	libgridbox.so.1 => /mnt/group-bin/terachem-3c-dev-pit/lib/libgridbox.so.1 (0x00007ff8c530e000)
|  	libdftbox.so.1 => /mnt/group-bin/terachem-3c-dev-pit/lib/libdftbox.so.1 (0x00007ff8c5230000)
|  	libcibox.so.1 => /mnt/group-bin/terachem-3c-dev-pit/lib/libcibox.so.1 (0x00007ff8c4eef000)
|  	libccbox.so.1 => /mnt/group-bin/terachem-3c-dev-pit/lib/libccbox.so.1 (0x00007ff8c4bec000)
|  	libsimbox.so.1 => /mnt/group-bin/terachem-3c-dev-pit/lib/libsimbox.so.1 (0x00007ff8c4bcc000)
|  	liboptbox.so.1 => /mnt/group-bin/terachem-3c-dev-pit/lib/liboptbox.so.1 (0x00007ff8c4b94000)
|  	libnvToolsExt.so.1 => /usr/local/cuda-11.6/targets/x86_64-linux/lib/libnvToolsExt.so.1 (0x00007ff8c498a000)
|  	libssl.so.1.1 => /mnt/group-bin/terachem-3c-dev-pit/lib/libssl.so.1.1 (0x00007ff8c48f7000)
|  	libcrypto.so.1.1 => /mnt/group-bin/terachem-3c-dev-pit/lib/libcrypto.so.1.1 (0x00007ff8c4621000)
|  	libcuda.so.1 => /lib/x86_64-linux-gnu/libcuda.so.1 (0x00007ff8c2c9c000)
|  	libcudart.so.11.0 => /usr/local/cuda-11.6/targets/x86_64-linux/lib/libcudart.so.11.0 (0x00007ff8c29f6000)
|  	libcublas.so.11 => /usr/local/cuda-11.6/targets/x86_64-linux/lib/libcublas.so.11 (0x00007ff8b9278000)
|  	libcufft.so.10 => /usr/local/cuda-11.6/targets/x86_64-linux/lib/libcufft.so.10 (0x00007ff8b07eb000)
|  	libcusparse.so.11 => /usr/local/cuda-11.6/targets/x86_64-linux/lib/libcusparse.so.11 (0x00007ff8a13a2000)
|  	libcusolver.so.11 => /usr/local/cuda-11.6/targets/x86_64-linux/lib/libcusolver.so.11 (0x00007ff890fb9000)
|  	libstdc++.so.6 => /lib/x86_64-linux-gnu/libstdc++.so.6 (0x00007ff890dd7000)
|  	libm.so.6 => /lib/x86_64-linux-gnu/libm.so.6 (0x00007ff890c86000)
|  	libiomp5.so => /mnt/group-bin/terachem-3c-dev-pit/lib/libiomp5.so (0x00007ff890840000)
|  	libcilkrts.so.5 => /mnt/group-bin/terachem-3c-dev-pit/lib/libcilkrts.so.5 (0x00007ff890603000)
|  	libgcc_s.so.1 => /lib/x86_64-linux-gnu/libgcc_s.so.1 (0x00007ff8905e8000)
|  	libpthread.so.0 => /lib/x86_64-linux-gnu/libpthread.so.0 (0x00007ff8905c5000)
|  	libc.so.6 => /lib/x86_64-linux-gnu/libc.so.6 (0x00007ff8903d3000)
|  	/lib64/ld-linux-x86-64.so.2 (0x00007ff8e52af000)
|  	libdl.so.2 => /lib/x86_64-linux-gnu/libdl.so.2 (0x00007ff8903cb000)
|  	libmkl_intel_ilp64.so.2 => /mnt/group-bin/terachem-3c-dev-pit/lib/libmkl_intel_ilp64.so.2 (0x00007ff88f510000)
|  	libmkl_intel_thread.so.2 => /mnt/group-bin/terachem-3c-dev-pit/lib/libmkl_intel_thread.so.2 (0x00007ff88bd77000)
|  	libmkl_core.so.2 => /mnt/group-bin/terachem-3c-dev-pit/lib/libmkl_core.so.2 (0x00007ff887995000)
|  	libifcore.so.5 => /mnt/group-bin/terachem-3c-dev-pit/lib/libifcore.so.5 (0x00007ff887857000)
|  	libimf.so => /mnt/group-bin/terachem-3c-dev-pit/lib/libimf.so (0x00007ff887472000)
|  	libsvml.so => /mnt/group-bin/terachem-3c-dev-pit/lib/libsvml.so (0x00007ff885e64000)
|  	libirng.so => /mnt/group-bin/terachem-3c-dev-pit/lib/libirng.so (0x00007ff885afa000)
|  	libintlc.so.5 => /mnt/group-bin/terachem-3c-dev-pit/lib/libintlc.so.5 (0x00007ff885a87000)
|  	librt.so.1 => /lib/x86_64-linux-gnu/librt.so.1 (0x00007ff885a7d000)
|  	libcublasLt.so.11 => /usr/local/cuda-11.6/targets/x86_64-linux/lib/libcublasLt.so.11 (0x00007ff870a15000)
| #################################################################################################

-----------------------------------
Processed Input file:
              coordinates coord.xyz
                 spinmult 1
                   charge +1
                   method 3c-pbeh
                    basis def2-msvp
                      pcm cosmo
                  epsilon 78.39
                      fon yes
               fon_method constant
                   closed 0
                    hhtda yes
            hhtdasinglets 4
            hhtdatriplets 4
             cisnumstates 8
             cisguessvecs 15
                   cismax 300
               cismaxiter 500
               cisconvtol 1.0e-6
                  cphftol 1.0e-6
                 cphfiter 1000
           max_l_in_basis 2
           sphericalbasis yes
                    guess sad
                   purify no
                  dftgrid 3
                     xtol 1e-6
                 convthre 5e-5
                  threall 1e-14
                precision mixed
                     gpus 1
            min_tolerance 1e-4
          min_tolerance_e 1e-5
                      run energy
-----------------------------------
Jobname: coord
Scratch directory: ./scr.coord
Scratch data will be generated
| Random number seed: 751099983

XYZ coordinates coord.xyz
Molden File Output: ./scr.coord/coord.molden
Using basis set: def2-msvp
dmrgstart not found
Spin multiplicity: 1
DIIS will use up to 10 vectors.
Condition number limit for the DIIS overlap matrix is            0
WF convergence threshold: 5.00e-05
Using DIIS algorithm to converge WF
Maximum number of SCF iterations: 100
Incremental fock with rebuild every 8 iterations
Will switch to conventional Fock if diffuse functions are detected
X-matrix tolerance: 1.00e-06
PRECISION: MIXED
Single/Double precision threshold: 1.00e-05
TeraChem will select linear algebra engine
Using fractional orbital occupations
0 occupied orbitals will have integer occupation
0 occupied orbitals will have fractional occupation
kT is set to  0.250 a.u.
Density matrix purification turned off
DFT Functional requested: 3c-pbeh
Method: PBEh-3c composite method 
  PBEh exchange functional:              0.58 
  Hartree-Fock exact exchange:          0.42 
  PBEh correlation functional:           1.0  
Wavefunction: RESTRICTED

 DFT-D code reimplemented following the
 code by S.Grimme, University Bonn 
 based on DFTD3 V3.2 Rev 0         
 
Please cite DFT-D3 work done with this code as:
S. Grimme, J. Antony, S. Ehrlich and H. Krieg,
J. Chem. Phys. 132 (2010), 154104
If used with BJ-damping cite also
S. Grimme, S. Ehrlich and L. Goerigk,
J. Comput. Chem. 32 (2011), 1456-1465
For DFT-D2 the reference is
S. Grimme, J. Comput. Chem., 27 (2006), 1787-1799
BSSE Correction calculated using:
 ___________________________________________
                                            
|              **  g C P  **                |
|  a geometrical counterpoise correction    |
|             H.Kruse S.Grimme              |
|        Version 2.31                       |
|                                           |
 ___________________________________________ 

Please cite work done with this code as:
H. Kruse, S. Grimme J. Chem. Phys, 2012,136,154101
DOI: 10.1063/1.3700154 

DFT grid type: 3
Using a single DFT grid.
Ignoring all functions in basis set file with angular momentum > 2 
Initial guess generated from superposition of atomic densities generated with HF,
using spherically symmetric atomic densities and averaged alpha and beta spin densities.

********************************************
***** SINGLE POINT ENERGY CALCULATIONS *****
********************************************
COSMO model for polarizable continuum model enabled
*************WARNING***************
Unrecognized or unnecessary keywords:
These are being ignored.
   min_tolerance 1e-4
   min_tolerance_e 1e-5
***********************************
Starting TensorBox...
| TeraChem will select linear algebra engine
| Using cuSolver for matrix diagonalization

| using 1 out of 1 CUDA devices
|   Device 0: NVIDIA GeForce RTX 3070,  7982MB, CC 8.6 -- CPU THREAD 0
| -------------------------------------------------------------------
| CPU Memory Available: 3976.88 MegaWords 
| GPU Memory Available: 741.79 MegaWords 
| Maximum recommended basis set size: 10200 basis functions
|  (limited by GPU memory)
| -------------------------------------------------------------------
| Initialize GPUBox with 128 MW of memory


Basis set:       def2-msvp
Total atoms:     32
Total charge:    1
Total electrons: 126 (63-alpha, 63-beta)
Number electrons modeled by ECPs: 0
Total orbitals: 316 (Cartesian), 298 (spherical) 
Total AO shells: 154 (100 S-shells; 36 P-shells; 18 D-shells; 0 F-shells; 0 G-shells)
Spin multiplicity: 1
Nuclear repulsion energy (QM atoms): 1141.699939858398 a.u.

Using neutral atomic charges and default spins and spin directions.
Number of unique atoms is: 4 
Atom #1 is unique. Calculating atomic density. 
XCEnergy: 0.000000 NNRepEnergy: 0.000000 
Rest of SCF Energy: -51.788831
XCEnergy: 0.000000 NNRepEnergy: 0.000000 
Rest of SCF Energy: -51.788831
Iteration: 0
XCEnergy: 0.000000 NNRepEnergy: 0.000000 
Rest of SCF Energy: -54.335150
XCEnergy: 0.000000 NNRepEnergy: 0.000000 
Rest of SCF Energy: -54.335150
Iteration: 1
XCEnergy: 0.000000 NNRepEnergy: 0.000000 
Rest of SCF Energy: -54.383016
XCEnergy: 0.000000 NNRepEnergy: 0.000000 
Rest of SCF Energy: -54.383016
Iteration: 2
XCEnergy: 0.000000 NNRepEnergy: 0.000000 
Rest of SCF Energy: -54.383724
XCEnergy: 0.000000 NNRepEnergy: 0.000000 
Rest of SCF Energy: -54.383724
Iteration: 3
XCEnergy: 0.000000 NNRepEnergy: 0.000000 
Rest of SCF Energy: -54.383757
XCEnergy: 0.000000 NNRepEnergy: 0.000000 
Rest of SCF Energy: -54.383757
Iteration: 4
XCEnergy: 0.000000 NNRepEnergy: 0.000000 
Rest of SCF Energy: -54.383758
XCEnergy: 0.000000 NNRepEnergy: 0.000000 
Rest of SCF Energy: -54.383758
Iteration: 5
XCEnergy: 0.000000 NNRepEnergy: 0.000000 
Rest of SCF Energy: -54.383758
XCEnergy: 0.000000 NNRepEnergy: 0.000000 
SCF Energy: -54.383758
Atom #2 is unique. Calculating atomic density. 
XCEnergy: 0.000000 NNRepEnergy: 0.000000 
Rest of SCF Energy: -35.859370
XCEnergy: 0.000000 NNRepEnergy: 0.000000 
Rest of SCF Energy: -35.859370
Iteration: 0
XCEnergy: 0.000000 NNRepEnergy: 0.000000 
Rest of SCF Energy: -37.672403
XCEnergy: 0.000000 NNRepEnergy: 0.000000 
Rest of SCF Energy: -37.672403
Iteration: 1
XCEnergy: 0.000000 NNRepEnergy: 0.000000 
Rest of SCF Energy: -37.680531
XCEnergy: 0.000000 NNRepEnergy: 0.000000 
Rest of SCF Energy: -37.680531
Iteration: 2
XCEnergy: 0.000000 NNRepEnergy: 0.000000 
Rest of SCF Energy: -37.680842
XCEnergy: 0.000000 NNRepEnergy: 0.000000 
Rest of SCF Energy: -37.680842
Iteration: 3
XCEnergy: 0.000000 NNRepEnergy: 0.000000 
Rest of SCF Energy: -37.680865
XCEnergy: 0.000000 NNRepEnergy: 0.000000 
Rest of SCF Energy: -37.680865
Iteration: 4
XCEnergy: 0.000000 NNRepEnergy: 0.000000 
Rest of SCF Energy: -37.680866
XCEnergy: 0.000000 NNRepEnergy: 0.000000 
Rest of SCF Energy: -37.680866
Iteration: 5
XCEnergy: 0.000000 NNRepEnergy: 0.000000 
Rest of SCF Energy: -37.680866
XCEnergy: 0.000000 NNRepEnergy: 0.000000 
SCF Energy: -37.680866
Atom #7 is unique. Calculating atomic density. 
XCEnergy: 0.000000 NNRepEnergy: 0.000000 
Rest of SCF Energy: -0.497727
XCEnergy: 0.000000 NNRepEnergy: 0.000000 
Rest of SCF Energy: -0.497727
Iteration: 0
XCEnergy: 0.000000 NNRepEnergy: 0.000000 
Rest of SCF Energy: -0.497727
XCEnergy: 0.000000 NNRepEnergy: 0.000000 
Rest of SCF Energy: -0.497727
Iteration: 1
XCEnergy: 0.000000 NNRepEnergy: 0.000000 
Rest of SCF Energy: -0.497727
XCEnergy: 0.000000 NNRepEnergy: 0.000000 
SCF Energy: -0.497727
Atom #21 is unique. Calculating atomic density. 
XCEnergy: 0.000000 NNRepEnergy: 0.000000 
Rest of SCF Energy: -71.187919
XCEnergy: 0.000000 NNRepEnergy: 0.000000 
Rest of SCF Energy: -71.187919
Iteration: 0
XCEnergy: 0.000000 NNRepEnergy: 0.000000 
Rest of SCF Energy: -74.545712
XCEnergy: 0.000000 NNRepEnergy: 0.000000 
Rest of SCF Energy: -74.545712
Iteration: 1
XCEnergy: 0.000000 NNRepEnergy: 0.000000 
Rest of SCF Energy: -74.776315
XCEnergy: 0.000000 NNRepEnergy: 0.000000 
Rest of SCF Energy: -74.776315
Iteration: 2
XCEnergy: 0.000000 NNRepEnergy: 0.000000 
Rest of SCF Energy: -74.781311
XCEnergy: 0.000000 NNRepEnergy: 0.000000 
Rest of SCF Energy: -74.781311
Iteration: 3
XCEnergy: 0.000000 NNRepEnergy: 0.000000 
Rest of SCF Energy: -74.781357
XCEnergy: 0.000000 NNRepEnergy: 0.000000 
Rest of SCF Energy: -74.781357
Iteration: 4
XCEnergy: 0.000000 NNRepEnergy: 0.000000 
Rest of SCF Energy: -74.781359
XCEnergy: 0.000000 NNRepEnergy: 0.000000 
Rest of SCF Energy: -74.781359
Iteration: 5
XCEnergy: 0.000000 NNRepEnergy: 0.000000 
Rest of SCF Energy: -74.781359
XCEnergy: 0.000000 NNRepEnergy: 0.000000 
SCF Energy: -74.781359
DFTD Energy:    -0.0206625 hartree
gCP Energy:     0.0534510 hartree
Setting up the DFT grid...
| time to set the grid = 0.08 s
DFT grid points: 367897 (11496 points/atom)
=COSMO= Number of H atoms in QM atoms:14
=COSMO= Number of Heavy atoms in QM atoms:18
=COSMO= size of A matrix:26035328 bytes
=COSMO= ++++++++++++++++++++++++++++++ COSMO parameters ++++++++++++++++++++++++++++++
=COSMO= I. Cavity Information:
=COSMO= SAS(Solvent accesible surface) initialization finished
=COSMO= Time for initializing Molecular Surface:0.04859400 (sec)
=COSMO= Time for initializing cosmo calculation:0.02942600 (sec)
=COSMO= Cavity effective radius(Angstrom) (r_solv+r_vdw-dsc) was written into ./scr.coord/ratom.txt
=COSMO= Solvent Dielectric Constant:78.390000
=COSMO= Cosmo Solvent radius:0.000000
=COSMO= Cosmo charge scaling method:0
=COSMO= Cavity built with Lebedev Grid
=COSMO= Grid points/QM Hydrogen: 110
=COSMO= Grid points/QM Heavy atom: 110
=COSMO= Herbert Switching-Gaussian method turned on
=COSMO= After removing points inside of SAS:
=COSMO= Total number of segments on molecular surface:1804
=COSMO= Number of segments belonging to QM atoms:1804
=COSMO= Total surface area of cavity: 296.3476(Angstrom^2)
=COSMO= Total volume of cavity: 178.9624 (Angstrom^3)
=COSMO= II. COSMO integral options:
=COSMO= Building COSMO c vector with original algorithm
=COSMO= COSMO one-electron integral threshold: 1e-12 
=COSMO= III. Linear solver options:
=COSMO= Initialize COSMO for A matrix in full storage form
=COSMO= CG precondtioner:Jacobi
=COSMO= Tight CG convergence threshold:1e-06
=COSMO= CG dynamic threshold: on
=COSMO= Adjust CG convergence threshold dynamically
=COSMO= IV. PCM field read/write options:
=COSMO= PCM field is not written to files
=COSMO= No PCM field file is read in
=COSMO= ++++++++++++++++++++++++++++++++++++++++++++++++++++++++++++++++++++++++++++++++

                      *** Start SCF Iterations ***

 Iter     DIIS Error       Energy change      Electrons        XC Energy           Energy              E_PCM      Time(s)
-------------------------------------------------------------------------------------------------------------------------
Initial temperature is 0.250000
| Skip purify step
|    1     1.8620961504    -785.1882577929   127.0000383191   -63.8616275797    -785.1882577929     -0.0002044747    1.28  
|    2     0.0746816657     +13.0835073466   126.0000172544   -63.9885709020    -772.1047504463     -0.1825544120    1.90  
|    3     0.1416852019      +0.1134961988   126.0000211368   -63.7054224454    -771.9912542475     -0.0777840069    1.87  
|    4     0.0146700529      -0.2527408246   126.0000184429   -63.8359272233    -772.2439950721     -0.1335907962    1.84  
|    5     0.0103089238      -0.0048581626   126.0000189282   -63.8626195949    -772.2488532346     -0.1195468346    1.81  
|    6     0.0025264061      -0.0033235606   126.0000187908   -63.8620658004    -772.2521767952     -0.1232306136    1.78  
|    7     0.0008014755      -0.0002809210   126.0000188023   -63.8540286545    -772.2524577162     -0.1223303981    1.76  
|    8     0.0004141890      -0.0000374244   126.0000188253   -63.8525092750    -772.2524951406     -0.1219917374    1.74  
|    9     0.0000899335      -0.0000112152   126.0000188140   -63.8536230680    -772.2525063558     -0.1219487315    1.89  
|   10     0.0000450619      -0.0000016771   126.0000188119   -63.8536067876    -772.2525080329     -0.1218967135    1.72  
-------------------------------------------------------------------------------------------------------------------------
FINAL ENERGY: -772.2525080329 a.u.
Fractional Occupation Entropy: 0.0000000000
Mermin Free Energy:            -772.2525080329
DISPERSION CONTRIBUTION TO ENERGY: -0.0206625299 a.u.
GCP BSSE CORRECTION: 0.0534509757 a.u.
C-PCM contribution to final energy:-0.1218967135 a.u. ( already included in final energy )
HOMO-LUMO GAP: 2.096 eV
CENTER OF MASS: {-0.010881, -0.071572, -0.089744} ANGS
DIPOLE MOMENT: {-17.700774, -2.007549, 4.606739} (|D| = 18.400263) DEBYE
Writing out molden info

Running Mulliken population analysis...


  Restricted hh-TDA Parameters
--------------------------------------------
Number of occupied orbitals:            64
Number of virtual orbitals:            234
Number of molecular orbitals:          298
Number of basis functions:             316
Multiplicity of target state:      singlet

 Generating 2nd functional diffs
Reference energy:             -779.4521478133
Number of electrons:           128.0000191111
XC energy:                     -65.1677274698

      Davidson Diagonalization Parameters
-----------------------------------------------
Number of roots to find:                    4
Number of guess vectors:                   15
Maximum subspace size:                    300
Number of vectors to save:                  4
Collapse vectors per root:                  2
Number of CSFs:                          2080
Maximum Davidson iterations:              500
Residual convergence:                 1.0e-06
Orthogonality tolerance:              1.0e-12
Use incremental sigma vectors:             No

Davidson memory usage:  12.89 MB

Guess Vectors:
  64 &  64 : closed :    -0.228647
  64 &  62 :  open  :    -0.166898
  64 &  63 :  open  :    -0.153596
  62 &  62 : closed :    -0.105148
  63 &  62 :  open  :    -0.091847
  63 &  63 : closed :    -0.078546
  64 &  61 :  open  :    -0.065509
  64 &  59 :  open  :    -0.031375
  64 &  60 :  open  :    -0.026186
  64 &  57 :  open  :    -0.005767
  62 &  61 :  open  :    -0.003759
  63 &  61 :  open  :     0.009542
  62 &  59 :  open  :     0.030374
  64 &  55 :  open  :     0.033807
  62 &  60 :  open  :     0.035564

  Root           Eigenvalue       Energy Change        Residual
-------------------------------------------------------------------
Iteration:    0   Subspace Size:   15
Root: 1:        -0.14021318        -0.14021318         0.04843952  
Root: 2:        -0.06945606        -0.06945606         0.04550664  
Root: 3:        -0.04813590        -0.04813590         0.04952755  
Root: 4:        -0.00955010        -0.00955010         0.04406655  

Iteration:    1   Subspace Size:   19
Root: 1:        -0.14480139        -0.00458821         0.00644596  
Root: 2:        -0.07574525        -0.00628918         0.01192639  
Root: 3:        -0.05519395        -0.00705806         0.01384564  
Root: 4:        -0.01465971        -0.00510961         0.01677479  

Iteration:    2   Subspace Size:   23
Root: 1:        -0.14488215        -0.00008075         0.00144612  
Root: 2:        -0.07610126        -0.00035602         0.00277464  
Root: 3:        -0.05574689        -0.00055294         0.00409380  
Root: 4:        -0.01541059        -0.00075087         0.00582612  

Iteration:    3   Subspace Size:   27
Root: 1:        -0.14488596        -0.00000381         0.00032310  
Root: 2:        -0.07611656        -0.00001529         0.00076339  
Root: 3:        -0.05578491        -0.00003802         0.00102306  
Root: 4:        -0.01548086        -0.00007027         0.00153877  

Iteration:    4   Subspace Size:   31
Root: 1:        -0.14488614        -0.00000018         0.00005576  
Root: 2:        -0.07611765        -0.00000110         0.00017249  
Root: 3:        -0.05578700        -0.00000209         0.00025551  
Root: 4:        -0.01548571        -0.00000485         0.00051546  

Iteration:    5   Subspace Size:   35
Root: 1:        -0.14488615        -0.00000000         0.00001153  
Root: 2:        -0.07611770        -0.00000005         0.00003673  
Root: 3:        -0.05578713        -0.00000012         0.00005773  
Root: 4:        -0.01548624        -0.00000053         0.00013441  

Iteration:    6   Subspace Size:   39
Root: 1:        -0.14488615        -0.00000000         0.00000230  
Root: 2:        -0.07611771        -0.00000000         0.00000781  
Root: 3:        -0.05578713        -0.00000001         0.00001294  
Root: 4:        -0.01548627        -0.00000004         0.00003894  

Iteration:    7   Subspace Size:   43
Root: 1:        -0.14488615        -0.00000000         0.00000037  Converged
Root: 2:        -0.07611771        -0.00000000         0.00000154  
Root: 3:        -0.05578713        -0.00000000         0.00000294  
Root: 4:        -0.01548628        -0.00000000         0.00000949  

Iteration:    8   Subspace Size:   46
Root: 1:        -0.14488615        -0.00000000         0.00000032  Converged
Root: 2:        -0.07611771        -0.00000000         0.00000029  Converged
Root: 3:        -0.05578713        -0.00000000         0.00000064  Converged
Root: 4:        -0.01548628        -0.00000000         0.00000258  

Iteration:    9   Subspace Size:   47
Root: 1:        -0.14488615        -0.00000000         0.00000032  Converged
Root: 2:        -0.07611771        -0.00000000         0.00000029  Converged
Root: 3:        -0.05578713        -0.00000000         0.00000063  Converged
Root: 4:        -0.01548628        -0.00000000         0.00000064  Converged

Davidson converged in 9 iterations
47 sigma vectors were formed

      Davidson Diagonalization Parameters
-----------------------------------------------
Number of roots to find:                    4
Number of guess vectors:                   15
Maximum subspace size:                    300
Number of vectors to save:                  4
Collapse vectors per root:                  2
Number of CSFs:                          2016
Maximum Davidson iterations:              500
Residual convergence:                 1.0e-06
Orthogonality tolerance:              1.0e-12
Use incremental sigma vectors:             No

Davidson memory usage:  12.58 MB

Guess Vectors:
  64 &  62 :  open  :    -0.166898
  64 &  63 :  open  :    -0.153596
  63 &  62 :  open  :    -0.091847
  64 &  61 :  open  :    -0.065509
  64 &  59 :  open  :    -0.031375
  64 &  60 :  open  :    -0.026186
  64 &  57 :  open  :    -0.005767
  62 &  61 :  open  :    -0.003759
  63 &  61 :  open  :     0.009542
  62 &  59 :  open  :     0.030374
  64 &  55 :  open  :     0.033807
  62 &  60 :  open  :     0.035564
  63 &  59 :  open  :     0.043676
  64 &  56 :  open  :     0.048162
  63 &  60 :  open  :     0.048865

  Root           Eigenvalue       Energy Change        Residual
-------------------------------------------------------------------
Iteration:    0   Subspace Size:   15
Root: 1:        -0.07890895        -0.07890895         0.03642471  
Root: 2:        -0.06829946        -0.06829946         0.03598664  
Root: 3:        -0.01819499        -0.01819499         0.02842098  
Root: 4:        -0.01172495        -0.01172495         0.03675057  

Iteration:    1   Subspace Size:   19
Root: 1:        -0.08307391        -0.00416495         0.00860515  
Root: 2:        -0.07244986        -0.00415040         0.00886648  
Root: 3:        -0.02116191        -0.00296692         0.00951380  
Root: 4:        -0.01584827        -0.00412333         0.00988432  

Iteration:    2   Subspace Size:   23
Root: 1:        -0.08326263        -0.00018872         0.00185764  
Root: 2:        -0.07267250        -0.00022265         0.00173181  
Root: 3:        -0.02143059        -0.00026868         0.00280950  
Root: 4:        -0.01612924        -0.00028097         0.00287509  

Iteration:    3   Subspace Size:   27
Root: 1:        -0.08326989        -0.00000727         0.00037789  
Root: 2:        -0.07267897        -0.00000647         0.00036136  
Root: 3:        -0.02145415        -0.00002356         0.00080128  
Root: 4:        -0.01615038        -0.00002114         0.00078559  

Iteration:    4   Subspace Size:   31
Root: 1:        -0.08327017        -0.00000027         0.00007574  
Root: 2:        -0.07267924        -0.00000026         0.00007564  
Root: 3:        -0.02145590        -0.00000175         0.00019934  
Root: 4:        -0.01615185        -0.00000147         0.00021374  

Iteration:    5   Subspace Size:   35
Root: 1:        -0.08327018        -0.00000001         0.00001494  
Root: 2:        -0.07267925        -0.00000001         0.00001611  
Root: 3:        -0.02145600        -0.00000010         0.00004669  
Root: 4:        -0.01615195        -0.00000010         0.00004955  

Iteration:    6   Subspace Size:   39
Root: 1:        -0.08327018        -0.00000000         0.00000310  
Root: 2:        -0.07267925        -0.00000000         0.00000319  
Root: 3:        -0.02145600        -0.00000001         0.00001142  
Root: 4:        -0.01615196        -0.00000001         0.00001324  

Iteration:    7   Subspace Size:   43
Root: 1:        -0.08327018        -0.00000000         0.00000056  Converged
Root: 2:        -0.07267925        -0.00000000         0.00000060  Converged
Root: 3:        -0.02145600        -0.00000000         0.00000252  
Root: 4:        -0.01615196        -0.00000000         0.00000330  

Iteration:    8   Subspace Size:   45
Root: 1:        -0.08327018        -0.00000000         0.00000044  Converged
Root: 2:        -0.07267925        -0.00000000         0.00000058  Converged
Root: 3:        -0.02145600        -0.00000000         0.00000057  Converged
Root: 4:        -0.01615196        -0.00000000         0.00000082  Converged

Davidson converged in 8 iterations
45 sigma vectors were formed

  Root   Mult.   Total Energy (a.u.)   Ex. Energy (a.u.)     Ex. Energy (eV)     Ex. Energy (nm)        Osc. (a.u.)  
-------------------------------------------------------------------------------------------------------------------
     1  singlet       -779.59703396
     2  triplet       -779.53541799          0.06161597          1.67665552        739.47342962          0.00000000
     3  singlet       -779.52826552          0.06876844          1.87128413        662.56224041          0.00676785
     4  triplet       -779.52482706          0.07220690          1.96484926        631.01136028          0.00000000
     5  singlet       -779.50793495          0.08909901          2.42450712        511.37907340          0.38850108
     6  triplet       -779.47360382          0.12343014          3.35870452        369.14298326          0.00000000
     7  triplet       -779.46829977          0.12873419          3.50303497        353.93372280          0.00000000
     8  singlet       -779.46763409          0.12939987          3.52114899        352.11296344          0.00363889

Singlet  1: Largest CI coefficients:
  64  &  64 : closed :   0.956970
  63  &  64 :  open  :   0.164112
  64  &  63 :  open  :   0.164112

Triplet  2: Largest CI coefficients:
  63  &  64 :  open  :   0.517675
  64  &  63 :  open  :  -0.517675
  62  &  64 :  open  :   0.460042
  64  &  62 :  open  :  -0.460042

Singlet  3: Largest CI coefficients:
  62  &  64 :  open  :  -0.661083
  64  &  62 :  open  :  -0.661083
  63  &  64 :  open  :  -0.195737
  64  &  63 :  open  :  -0.195737

Triplet  4: Largest CI coefficients:
  62  &  64 :  open  :  -0.516459
  64  &  62 :  open  :   0.516459
  63  &  64 :  open  :   0.435656
  64  &  63 :  open  :  -0.435656
  61  &  64 :  open  :  -0.112262
  64  &  61 :  open  :   0.112262
  57  &  64 :  open  :  -0.110369
  64  &  57 :  open  :   0.110369

Singlet  5: Largest CI coefficients:
  63  &  64 :  open  :   0.578642
  64  &  63 :  open  :   0.578642
  63  &  63 : closed :   0.385626
  62  &  64 :  open  :  -0.187075
  64  &  62 :  open  :  -0.187075
  64  &  64 : closed :  -0.168128
  59  &  64 :  open  :  -0.134256
  64  &  59 :  open  :  -0.134256

Triplet  6: Largest CI coefficients:
  61  &  64 :  open  :   0.607160
  64  &  61 :  open  :  -0.607160
  57  &  64 :  open  :   0.161253
  64  &  57 :  open  :  -0.161253
  55  &  64 :  open  :   0.145232
  64  &  55 :  open  :  -0.145232
  62  &  63 :  open  :  -0.144779
  63  &  62 :  open  :   0.144779
  59  &  64 :  open  :  -0.130723
  64  &  59 :  open  :   0.130723
  61  &  63 :  open  :   0.111197
  63  &  61 :  open  :  -0.111197
  63  &  64 :  open  :   0.105411
  64  &  63 :  open  :  -0.105411

Triplet  7: Largest CI coefficients:
  62  &  63 :  open  :   0.668592
  63  &  62 :  open  :  -0.668592
  61  &  64 :  open  :   0.122284
  64  &  61 :  open  :  -0.122284
  59  &  62 :  open  :   0.117188
  62  &  59 :  open  :  -0.117188

Singlet  8: Largest CI coefficients:
  62  &  63 :  open  :  -0.663572
  63  &  62 :  open  :  -0.663572
  63  &  63 : closed :  -0.201910
  59  &  62 :  open  :   0.126827
  62  &  59 :  open  :   0.126827

Singlet state dipole moments:

  Root       Dx         Dy         Dz         |D|  (Debye)
------------------------------------------------------------
     1   -13.6849    -2.0884     2.0554    13.9951
     2    -9.0559     0.3365    -1.0113     9.1185
     3   -15.8141    -2.2308     1.8257    16.0747
     4    -9.3866     0.0218    -1.2479     9.4693

Triplet state dipole moments:

  Root       Dx         Dy         Dz         |D|  (Debye)
------------------------------------------------------------
     1   -13.1015    -0.8506     0.4860    13.1381
     2   -13.8992    -0.6957     0.2175    13.9183
     3    -1.4218    -2.3251     1.5643     3.1424
     4    -9.4499     0.0434    -1.2554     9.5330

Transition dipole moments between singlet states:

    Transition       Tx         Ty         Tz         |T| (a.u.)
------------------------------------------------------------------
     1 ->    2    -0.3759    -0.0346     0.0715     0.3842
     1 ->    3     2.5444    -0.2107    -0.1485     2.5574
     1 ->    4     0.2045    -0.0147    -0.0126     0.2054
     2 ->    3     0.4711     0.2838    -0.3203     0.6365
     2 ->    4     2.2014    -0.1620    -0.0805     2.2088
     3 ->    4     0.1594    -0.1027     0.0869     0.2086

Transition dipole moments between triplet states:

    Transition       Tx         Ty         Tz         |T| (a.u.)
------------------------------------------------------------------
     1 ->    2    -1.9716    -0.5135     0.6470     2.1376
     1 ->    3    -0.8739    -0.1080     0.2075     0.9047
     1 ->    4     1.5543    -0.2051     0.0182     1.5679
     2 ->    3     0.0577    -0.2875     0.2768     0.4033
     2 ->    4    -1.4476     0.0443     0.1110     1.4525
     3 ->    4     0.6258    -0.1879     0.2196     0.6893

Magnetic transition dipole moments and rotational strengths:

 Transition      Lx         Ly         Lz       R(len)     R(vel) (a.u.)
------------------------------------------------------------------------
 1 ->    2     0.0859     0.3618    -0.4309     0.0756    -0.0331
 1 ->    3    -0.4572    -0.0444    -0.4638     1.0850    -1.3909
 1 ->    4    -0.0143     0.0330    -0.1411     0.0016    -0.0095

Electric transition quadrupole moments (Cartesian):

 Transition      Qxy        Qxz        Qyz        Qxx        Qyy        Qzz       norm (a.u.)
----------------------------------------------------------------------------------------------
 1 ->    2    -0.2916     0.5549     0.1243     2.7119    -0.0357    -0.1614     2.7911
 1 ->    3     1.4181    -0.5631    -0.2102    -7.4955     0.1275     0.1877     7.6555
 1 ->    4     0.1797     0.0188    -0.0351    -0.2298    -0.0384     0.0235     0.2979


| Total processing time: 51.11 sec 

| Job finished: Mon Dec 30 09:51:49 2024
