# Supplementary material for: Photovermellogens: Minimalistic Pyridinium-Based Acylhydrazones with Photoswitchable Basicity for Operation in Aqueous Media
Source: J Org Chem. 2026 May 4;91(19):6559–65. doi: 10.1021/acs.joc.5c02962 (PMC13185115; doi:10.1021/acs.joc.5c02962)
Supplement: Supplementary file 3 [file jo5c02962_si_003.zip › scans/pah/gfn2/0002.out]

| Startfile from command line: tc.inp


|       ***********************************************************
|       *                    TeraChem v1.9-2023.05-dev            *
|       *  Git Version: a4ee3fa724c44e9172ae1b788db2b2bf144bca1c  *
|       *                   Development Version                   *
|       *           Chemistry at the Speed of Graphics!           *
|       ***********************************************************
|       * This program may only be used in connection with        *
|       * a valid license from PetaChem, LLC. Use of this program *
|       * or results thereof indicates acceptance of all terms    *
|       * and conditions stated in the license and that a valid   *
|       * license agreement between the user and PetaChem, LLC    *
|       * exists. PetaChem, LLC does not warrant the correctness  *
|       * of results or their suitability for any purpose.        *
|       * Please email bugs, suggestions, and comments to         *
|       *                  help@petachem.com                      *
|       *                                                         *
|       ***********************************************************


|       ***********************************************************
|       *  Compiled by pisteinbach  Wed May 10 12:27:15 CEST 2023  *
|       *  Supported architectures: sm_75 sm_80                   *
|       *  Build cuda_11.6.r11.6/compiler.31057947_0              *
|       ***********************************************************


| Job started   Mon Dec 30 09:48:10 2024
| On jtc-hpz107 (available memory: 20104 MB)

| ######################################### RUNTIME INFO ##########################################
| terachem  tc.inp 

|  NVRM version: NVIDIA UNIX x86_64 Kernel Module  520.61.05  Thu Sep 29 05:30:25 UTC 2022
|  GCC version:  gcc version 9.4.0 (Ubuntu 9.4.0-1ubuntu1~20.04.1) 

|  	linux-vdso.so.1 (0x00007fe066572000)
|  	libdftd4.so.3 => /mnt/group-bin/dftd4/3.5.0/lib/x86_64-linux-gnu/libdftd4.so.3 (0x00007fe066494000)
|  	libmpi.so.12 => /mnt/group-bin/terachem-3c-dev-pit/lib/libmpi.so.12 (0x00007fe064b77000)
|  	libgpubox.so.1 => /mnt/group-bin/terachem-3c-dev-pit/lib/libgpubox.so.1 (0x00007fe064b5f000)
|  	libtensorbox.so.1 => /mnt/group-bin/terachem-3c-dev-pit/lib/libtensorbox.so.1 (0x00007fe064b41000)
|  	libiobox.so.1 => /mnt/group-bin/terachem-3c-dev-pit/lib/libiobox.so.1 (0x00007fe064b2b000)
|  	libintbox.so.1 => /mnt/group-bin/terachem-3c-dev-pit/lib/libintbox.so.1 (0x00007fe046b10000)
|  	libsqmbox.so.1 => /mnt/group-bin/terachem-3c-dev-pit/lib/libsqmbox.so.1 (0x00007fe0467b2000)
|  	libgridbox.so.1 => /mnt/group-bin/terachem-3c-dev-pit/lib/libgridbox.so.1 (0x00007fe0465cd000)
|  	libdftbox.so.1 => /mnt/group-bin/terachem-3c-dev-pit/lib/libdftbox.so.1 (0x00007fe0464ef000)
|  	libcibox.so.1 => /mnt/group-bin/terachem-3c-dev-pit/lib/libcibox.so.1 (0x00007fe0461ae000)
|  	libccbox.so.1 => /mnt/group-bin/terachem-3c-dev-pit/lib/libccbox.so.1 (0x00007fe045eab000)
|  	libsimbox.so.1 => /mnt/group-bin/terachem-3c-dev-pit/lib/libsimbox.so.1 (0x00007fe045e8b000)
|  	liboptbox.so.1 => /mnt/group-bin/terachem-3c-dev-pit/lib/liboptbox.so.1 (0x00007fe045e53000)
|  	libnvToolsExt.so.1 => /usr/local/cuda-11.6/targets/x86_64-linux/lib/libnvToolsExt.so.1 (0x00007fe045c49000)
|  	libssl.so.1.1 => /mnt/group-bin/terachem-3c-dev-pit/lib/libssl.so.1.1 (0x00007fe045bb6000)
|  	libcrypto.so.1.1 => /mnt/group-bin/terachem-3c-dev-pit/lib/libcrypto.so.1.1 (0x00007fe0458e0000)
|  	libcuda.so.1 => /lib/x86_64-linux-gnu/libcuda.so.1 (0x00007fe043f5b000)
|  	libcudart.so.11.0 => /usr/local/cuda-11.6/targets/x86_64-linux/lib/libcudart.so.11.0 (0x00007fe043cb5000)
|  	libcublas.so.11 => /usr/local/cuda-11.6/targets/x86_64-linux/lib/libcublas.so.11 (0x00007fe03a537000)
|  	libcufft.so.10 => /usr/local/cuda-11.6/targets/x86_64-linux/lib/libcufft.so.10 (0x00007fe031aaa000)
|  	libcusparse.so.11 => /usr/local/cuda-11.6/targets/x86_64-linux/lib/libcusparse.so.11 (0x00007fe022661000)
|  	libcusolver.so.11 => /usr/local/cuda-11.6/targets/x86_64-linux/lib/libcusolver.so.11 (0x00007fe012278000)
|  	libstdc++.so.6 => /lib/x86_64-linux-gnu/libstdc++.so.6 (0x00007fe012096000)
|  	libm.so.6 => /lib/x86_64-linux-gnu/libm.so.6 (0x00007fe011f45000)
|  	libiomp5.so => /mnt/group-bin/terachem-3c-dev-pit/lib/libiomp5.so (0x00007fe011aff000)
|  	libcilkrts.so.5 => /mnt/group-bin/terachem-3c-dev-pit/lib/libcilkrts.so.5 (0x00007fe0118c2000)
|  	libgcc_s.so.1 => /lib/x86_64-linux-gnu/libgcc_s.so.1 (0x00007fe0118a7000)
|  	libpthread.so.0 => /lib/x86_64-linux-gnu/libpthread.so.0 (0x00007fe011884000)
|  	libc.so.6 => /lib/x86_64-linux-gnu/libc.so.6 (0x00007fe011692000)
|  	/lib64/ld-linux-x86-64.so.2 (0x00007fe066574000)
|  	libdl.so.2 => /lib/x86_64-linux-gnu/libdl.so.2 (0x00007fe01168a000)
|  	libmkl_intel_ilp64.so.2 => /mnt/group-bin/terachem-3c-dev-pit/lib/libmkl_intel_ilp64.so.2 (0x00007fe0107cf000)
|  	libmkl_intel_thread.so.2 => /mnt/group-bin/terachem-3c-dev-pit/lib/libmkl_intel_thread.so.2 (0x00007fe00d036000)
|  	libmkl_core.so.2 => /mnt/group-bin/terachem-3c-dev-pit/lib/libmkl_core.so.2 (0x00007fe008c54000)
|  	libifcore.so.5 => /mnt/group-bin/terachem-3c-dev-pit/lib/libifcore.so.5 (0x00007fe008b16000)
|  	libimf.so => /mnt/group-bin/terachem-3c-dev-pit/lib/libimf.so (0x00007fe008731000)
|  	libsvml.so => /mnt/group-bin/terachem-3c-dev-pit/lib/libsvml.so (0x00007fe007123000)
|  	libirng.so => /mnt/group-bin/terachem-3c-dev-pit/lib/libirng.so (0x00007fe006db9000)
|  	libintlc.so.5 => /mnt/group-bin/terachem-3c-dev-pit/lib/libintlc.so.5 (0x00007fe006d46000)
|  	librt.so.1 => /lib/x86_64-linux-gnu/librt.so.1 (0x00007fe006d3c000)
|  	libcublasLt.so.11 => /usr/local/cuda-11.6/targets/x86_64-linux/lib/libcublasLt.so.11 (0x00007fdff1cd4000)
| #################################################################################################

-----------------------------------
Processed Input file:
              coordinates coord.xyz
                 spinmult 1
                   charge +1
                   method 3c-pbeh
                    basis def2-msvp
                      pcm cosmo
                  epsilon 78.39
                      fon yes
               fon_method constant
                   closed 0
                    hhtda yes
            hhtdasinglets 4
            hhtdatriplets 4
             cisnumstates 8
             cisguessvecs 15
                   cismax 300
               cismaxiter 500
               cisconvtol 1.0e-6
                  cphftol 1.0e-6
                 cphfiter 1000
           max_l_in_basis 2
           sphericalbasis yes
                    guess sad
                   purify no
                  dftgrid 3
                     xtol 1e-6
                 convthre 5e-5
                  threall 1e-14
                precision mixed
                     gpus 1
            min_tolerance 1e-4
          min_tolerance_e 1e-5
                      run energy
-----------------------------------
Jobname: coord
Scratch directory: ./scr.coord
Scratch data will be generated
| Random number seed: 503835597

XYZ coordinates coord.xyz
Molden File Output: ./scr.coord/coord.molden
Using basis set: def2-msvp
dmrgstart not found
Spin multiplicity: 1
DIIS will use up to 10 vectors.
Condition number limit for the DIIS overlap matrix is            0
WF convergence threshold: 5.00e-05
Using DIIS algorithm to converge WF
Maximum number of SCF iterations: 100
Incremental fock with rebuild every 8 iterations
Will switch to conventional Fock if diffuse functions are detected
X-matrix tolerance: 1.00e-06
PRECISION: MIXED
Single/Double precision threshold: 1.00e-05
TeraChem will select linear algebra engine
Using fractional orbital occupations
0 occupied orbitals will have integer occupation
0 occupied orbitals will have fractional occupation
kT is set to  0.250 a.u.
Density matrix purification turned off
DFT Functional requested: 3c-pbeh
Method: PBEh-3c composite method 
  PBEh exchange functional:              0.58 
  Hartree-Fock exact exchange:          0.42 
  PBEh correlation functional:           1.0  
Wavefunction: RESTRICTED

 DFT-D code reimplemented following the
 code by S.Grimme, University Bonn 
 based on DFTD3 V3.2 Rev 0         
 
Please cite DFT-D3 work done with this code as:
S. Grimme, J. Antony, S. Ehrlich and H. Krieg,
J. Chem. Phys. 132 (2010), 154104
If used with BJ-damping cite also
S. Grimme, S. Ehrlich and L. Goerigk,
J. Comput. Chem. 32 (2011), 1456-1465
For DFT-D2 the reference is
S. Grimme, J. Comput. Chem., 27 (2006), 1787-1799
BSSE Correction calculated using:
 ___________________________________________
                                            
|              **  g C P  **                |
|  a geometrical counterpoise correction    |
|             H.Kruse S.Grimme              |
|        Version 2.31                       |
|                                           |
 ___________________________________________ 

Please cite work done with this code as:
H. Kruse, S. Grimme J. Chem. Phys, 2012,136,154101
DOI: 10.1063/1.3700154 

DFT grid type: 3
Using a single DFT grid.
Ignoring all functions in basis set file with angular momentum > 2 
Initial guess generated from superposition of atomic densities generated with HF,
using spherically symmetric atomic densities and averaged alpha and beta spin densities.

********************************************
***** SINGLE POINT ENERGY CALCULATIONS *****
********************************************
COSMO model for polarizable continuum model enabled
*************WARNING***************
Unrecognized or unnecessary keywords:
These are being ignored.
   min_tolerance 1e-4
   min_tolerance_e 1e-5
***********************************
Starting TensorBox...
| TeraChem will select linear algebra engine
| Using cuSolver for matrix diagonalization

| using 1 out of 1 CUDA devices
|   Device 0: NVIDIA GeForce RTX 3070,  7982MB, CC 8.6 -- CPU THREAD 0
| -------------------------------------------------------------------
| CPU Memory Available: 3976.88 MegaWords 
| GPU Memory Available: 741.79 MegaWords 
| Maximum recommended basis set size: 10200 basis functions
|  (limited by GPU memory)
| -------------------------------------------------------------------
| Initialize GPUBox with 128 MW of memory


Basis set:       def2-msvp
Total atoms:     32
Total charge:    1
Total electrons: 126 (63-alpha, 63-beta)
Number electrons modeled by ECPs: 0
Total orbitals: 316 (Cartesian), 298 (spherical) 
Total AO shells: 154 (100 S-shells; 36 P-shells; 18 D-shells; 0 F-shells; 0 G-shells)
Spin multiplicity: 1
Nuclear repulsion energy (QM atoms): 1142.068702463529 a.u.

Using neutral atomic charges and default spins and spin directions.
Number of unique atoms is: 4 
Atom #1 is unique. Calculating atomic density. 
XCEnergy: 0.000000 NNRepEnergy: 0.000000 
Rest of SCF Energy: -51.788831
XCEnergy: 0.000000 NNRepEnergy: 0.000000 
Rest of SCF Energy: -51.788831
Iteration: 0
XCEnergy: 0.000000 NNRepEnergy: 0.000000 
Rest of SCF Energy: -54.335150
XCEnergy: 0.000000 NNRepEnergy: 0.000000 
Rest of SCF Energy: -54.335150
Iteration: 1
XCEnergy: 0.000000 NNRepEnergy: 0.000000 
Rest of SCF Energy: -54.383016
XCEnergy: 0.000000 NNRepEnergy: 0.000000 
Rest of SCF Energy: -54.383016
Iteration: 2
XCEnergy: 0.000000 NNRepEnergy: 0.000000 
Rest of SCF Energy: -54.383724
XCEnergy: 0.000000 NNRepEnergy: 0.000000 
Rest of SCF Energy: -54.383724
Iteration: 3
XCEnergy: 0.000000 NNRepEnergy: 0.000000 
Rest of SCF Energy: -54.383757
XCEnergy: 0.000000 NNRepEnergy: 0.000000 
Rest of SCF Energy: -54.383757
Iteration: 4
XCEnergy: 0.000000 NNRepEnergy: 0.000000 
Rest of SCF Energy: -54.383758
XCEnergy: 0.000000 NNRepEnergy: 0.000000 
Rest of SCF Energy: -54.383758
Iteration: 5
XCEnergy: 0.000000 NNRepEnergy: 0.000000 
Rest of SCF Energy: -54.383758
XCEnergy: 0.000000 NNRepEnergy: 0.000000 
SCF Energy: -54.383758
Atom #2 is unique. Calculating atomic density. 
XCEnergy: 0.000000 NNRepEnergy: 0.000000 
Rest of SCF Energy: -35.859370
XCEnergy: 0.000000 NNRepEnergy: 0.000000 
Rest of SCF Energy: -35.859370
Iteration: 0
XCEnergy: 0.000000 NNRepEnergy: 0.000000 
Rest of SCF Energy: -37.672403
XCEnergy: 0.000000 NNRepEnergy: 0.000000 
Rest of SCF Energy: -37.672403
Iteration: 1
XCEnergy: 0.000000 NNRepEnergy: 0.000000 
Rest of SCF Energy: -37.680531
XCEnergy: 0.000000 NNRepEnergy: 0.000000 
Rest of SCF Energy: -37.680531
Iteration: 2
XCEnergy: 0.000000 NNRepEnergy: 0.000000 
Rest of SCF Energy: -37.680842
XCEnergy: 0.000000 NNRepEnergy: 0.000000 
Rest of SCF Energy: -37.680842
Iteration: 3
XCEnergy: 0.000000 NNRepEnergy: 0.000000 
Rest of SCF Energy: -37.680865
XCEnergy: 0.000000 NNRepEnergy: 0.000000 
Rest of SCF Energy: -37.680865
Iteration: 4
XCEnergy: 0.000000 NNRepEnergy: 0.000000 
Rest of SCF Energy: -37.680866
XCEnergy: 0.000000 NNRepEnergy: 0.000000 
Rest of SCF Energy: -37.680866
Iteration: 5
XCEnergy: 0.000000 NNRepEnergy: 0.000000 
Rest of SCF Energy: -37.680866
XCEnergy: 0.000000 NNRepEnergy: 0.000000 
SCF Energy: -37.680866
Atom #7 is unique. Calculating atomic density. 
XCEnergy: 0.000000 NNRepEnergy: 0.000000 
Rest of SCF Energy: -0.497727
XCEnergy: 0.000000 NNRepEnergy: 0.000000 
Rest of SCF Energy: -0.497727
Iteration: 0
XCEnergy: 0.000000 NNRepEnergy: 0.000000 
Rest of SCF Energy: -0.497727
XCEnergy: 0.000000 NNRepEnergy: 0.000000 
Rest of SCF Energy: -0.497727
Iteration: 1
XCEnergy: 0.000000 NNRepEnergy: 0.000000 
Rest of SCF Energy: -0.497727
XCEnergy: 0.000000 NNRepEnergy: 0.000000 
SCF Energy: -0.497727
Atom #21 is unique. Calculating atomic density. 
XCEnergy: 0.000000 NNRepEnergy: 0.000000 
Rest of SCF Energy: -71.187919
XCEnergy: 0.000000 NNRepEnergy: 0.000000 
Rest of SCF Energy: -71.187919
Iteration: 0
XCEnergy: 0.000000 NNRepEnergy: 0.000000 
Rest of SCF Energy: -74.545712
XCEnergy: 0.000000 NNRepEnergy: 0.000000 
Rest of SCF Energy: -74.545712
Iteration: 1
XCEnergy: 0.000000 NNRepEnergy: 0.000000 
Rest of SCF Energy: -74.776315
XCEnergy: 0.000000 NNRepEnergy: 0.000000 
Rest of SCF Energy: -74.776315
Iteration: 2
XCEnergy: 0.000000 NNRepEnergy: 0.000000 
Rest of SCF Energy: -74.781311
XCEnergy: 0.000000 NNRepEnergy: 0.000000 
Rest of SCF Energy: -74.781311
Iteration: 3
XCEnergy: 0.000000 NNRepEnergy: 0.000000 
Rest of SCF Energy: -74.781357
XCEnergy: 0.000000 NNRepEnergy: 0.000000 
Rest of SCF Energy: -74.781357
Iteration: 4
XCEnergy: 0.000000 NNRepEnergy: 0.000000 
Rest of SCF Energy: -74.781359
XCEnergy: 0.000000 NNRepEnergy: 0.000000 
Rest of SCF Energy: -74.781359
Iteration: 5
XCEnergy: 0.000000 NNRepEnergy: 0.000000 
Rest of SCF Energy: -74.781359
XCEnergy: 0.000000 NNRepEnergy: 0.000000 
SCF Energy: -74.781359
DFTD Energy:    -0.0206714 hartree
gCP Energy:     0.0540479 hartree
Setting up the DFT grid...
| time to set the grid = 0.08 s
DFT grid points: 367995 (11499 points/atom)
=COSMO= Number of H atoms in QM atoms:14
=COSMO= Number of Heavy atoms in QM atoms:18
=COSMO= size of A matrix:26237768 bytes
=COSMO= ++++++++++++++++++++++++++++++ COSMO parameters ++++++++++++++++++++++++++++++
=COSMO= I. Cavity Information:
=COSMO= SAS(Solvent accesible surface) initialization finished
=COSMO= Time for initializing Molecular Surface:0.02482400 (sec)
=COSMO= Time for initializing cosmo calculation:0.02504800 (sec)
=COSMO= Cavity effective radius(Angstrom) (r_solv+r_vdw-dsc) was written into ./scr.coord/ratom.txt
=COSMO= Solvent Dielectric Constant:78.390000
=COSMO= Cosmo Solvent radius:0.000000
=COSMO= Cosmo charge scaling method:0
=COSMO= Cavity built with Lebedev Grid
=COSMO= Grid points/QM Hydrogen: 110
=COSMO= Grid points/QM Heavy atom: 110
=COSMO= Herbert Switching-Gaussian method turned on
=COSMO= After removing points inside of SAS:
=COSMO= Total number of segments on molecular surface:1811
=COSMO= Number of segments belonging to QM atoms:1811
=COSMO= Total surface area of cavity: 294.6091(Angstrom^2)
=COSMO= Total volume of cavity: 178.1670 (Angstrom^3)
=COSMO= II. COSMO integral options:
=COSMO= Building COSMO c vector with original algorithm
=COSMO= COSMO one-electron integral threshold: 1e-12 
=COSMO= III. Linear solver options:
=COSMO= Initialize COSMO for A matrix in full storage form
=COSMO= CG precondtioner:Jacobi
=COSMO= Tight CG convergence threshold:1e-06
=COSMO= CG dynamic threshold: on
=COSMO= Adjust CG convergence threshold dynamically
=COSMO= IV. PCM field read/write options:
=COSMO= PCM field is not written to files
=COSMO= No PCM field file is read in
=COSMO= ++++++++++++++++++++++++++++++++++++++++++++++++++++++++++++++++++++++++++++++++

                      *** Start SCF Iterations ***

 Iter     DIIS Error       Energy change      Electrons        XC Energy           Energy              E_PCM      Time(s)
-------------------------------------------------------------------------------------------------------------------------
Initial temperature is 0.250000
| Skip purify step
|    1     1.7931362706    -785.1963518217   127.0000374316   -63.8641451166    -785.1963518217     -0.0002064095    1.29  
|    2     0.0715541658     +13.0945622095   126.0000251047   -63.9848591064    -772.1017896122     -0.1994182992    1.88  
|    3     0.1490372294      +0.2053301419   126.0000267656   -63.7185485100    -771.8964594702     -0.0842598833    1.87  
|    4     0.0180757030      -0.3495964753   126.0000263129   -63.8323050825    -772.2460559456     -0.1424176358    1.84  
|    5     0.0099795917      -0.0089446129   126.0000273443   -63.8653885608    -772.2550005585     -0.1217251889    1.82  
|    6     0.0026337195      -0.0034752766   126.0000273044   -63.8643404124    -772.2584758351     -0.1261799054    1.78  
|    7     0.0010491855      -0.0003428949   126.0000274430   -63.8553175592    -772.2588187300     -0.1245835828    1.76  
|    8     0.0004474609      -0.0000569726   126.0000275773   -63.8539991413    -772.2588757026     -0.1241866785    1.74  
|    9     0.0001273136      -0.0000161370   126.0000276174   -63.8553000786    -772.2588918397     -0.1240947447    1.89  
|   10     0.0000739422      -0.0000023591   126.0000276377   -63.8553254955    -772.2588941988     -0.1239925185    1.72  
|   11     0.0000274736      -0.0000007438   126.0000276471   -63.8552363977    -772.2588949426     -0.1239590235    1.71  
-------------------------------------------------------------------------------------------------------------------------
FINAL ENERGY: -772.2588949426 a.u.
Fractional Occupation Entropy: 0.0000000000
Mermin Free Energy:            -772.2588949426
DISPERSION CONTRIBUTION TO ENERGY: -0.0206714045 a.u.
GCP BSSE CORRECTION: 0.0540478750 a.u.
C-PCM contribution to final energy:-0.1239590235 a.u. ( already included in final energy )
HOMO-LUMO GAP: 2.879 eV
CENTER OF MASS: {-0.008468, -0.043432, -0.068329} ANGS
DIPOLE MOMENT: {-19.141132, -3.408850, 3.204306} (|D| = 19.704587) DEBYE
Writing out molden info

Running Mulliken population analysis...


  Restricted hh-TDA Parameters
--------------------------------------------
Number of occupied orbitals:            64
Number of virtual orbitals:            234
Number of molecular orbitals:          298
Number of basis functions:             316
Multiplicity of target state:      singlet

 Generating 2nd functional diffs
Reference energy:             -779.4585052898
Number of electrons:           128.0000280861
XC energy:                     -65.1693918361

      Davidson Diagonalization Parameters
-----------------------------------------------
Number of roots to find:                    4
Number of guess vectors:                   15
Maximum subspace size:                    300
Number of vectors to save:                  4
Collapse vectors per root:                  2
Number of CSFs:                          2080
Maximum Davidson iterations:              500
Residual convergence:                 1.0e-06
Orthogonality tolerance:              1.0e-12
Use incremental sigma vectors:             No

Davidson memory usage:  12.89 MB

Guess Vectors:
  64 &  64 : closed :    -0.235103
  64 &  62 :  open  :    -0.172371
  64 &  63 :  open  :    -0.126893
  62 &  62 : closed :    -0.109640
  64 &  61 :  open  :    -0.077193
  63 &  62 :  open  :    -0.064161
  64 &  59 :  open  :    -0.047909
  64 &  60 :  open  :    -0.035740
  63 &  63 : closed :    -0.018683
  62 &  61 :  open  :    -0.014461
  64 &  57 :  open  :     0.007485
  62 &  59 :  open  :     0.014823
  64 &  55 :  open  :     0.024610
  62 &  60 :  open  :     0.026992
  63 &  61 :  open  :     0.031017

  Root           Eigenvalue       Energy Change        Residual
-------------------------------------------------------------------
Iteration:    0   Subspace Size:   15
Root: 1:        -0.15095420        -0.15095420         0.04606881  
Root: 2:        -0.07193506        -0.07193506         0.04414608  
Root: 3:        -0.02996669        -0.02996669         0.04682741  
Root: 4:         0.00043936         0.00043936         0.04978783  

Iteration:    1   Subspace Size:   19
Root: 1:        -0.15487298        -0.00391878         0.00585045  
Root: 2:        -0.07779425        -0.00585919         0.01057768  
Root: 3:        -0.03631945        -0.00635275         0.01427258  
Root: 4:        -0.00694562        -0.00738498         0.01804760  

Iteration:    2   Subspace Size:   23
Root: 1:        -0.15493197        -0.00005899         0.00112147  
Root: 2:        -0.07806932        -0.00027507         0.00230206  
Root: 3:        -0.03687818        -0.00055873         0.00495628  
Root: 4:        -0.00783475        -0.00088913         0.00534109  

Iteration:    3   Subspace Size:   27
Root: 1:        -0.15493407        -0.00000209         0.00026553  
Root: 2:        -0.07808017        -0.00001085         0.00057841  
Root: 3:        -0.03694501        -0.00006683         0.00147152  
Root: 4:        -0.00791036        -0.00007561         0.00152444  

Iteration:    4   Subspace Size:   31
Root: 1:        -0.15493418        -0.00000011         0.00005844  
Root: 2:        -0.07808077        -0.00000060         0.00014050  
Root: 3:        -0.03694973        -0.00000472         0.00038911  
Root: 4:        -0.00791650        -0.00000614         0.00045636  

Iteration:    5   Subspace Size:   35
Root: 1:        -0.15493418        -0.00000000         0.00001107  
Root: 2:        -0.07808081        -0.00000004         0.00003144  
Root: 3:        -0.03695002        -0.00000029         0.00008662  
Root: 4:        -0.00791699        -0.00000049         0.00012382  

Iteration:    6   Subspace Size:   39
Root: 1:        -0.15493418        -0.00000000         0.00000231  
Root: 2:        -0.07808081        -0.00000000         0.00000704  
Root: 3:        -0.03695003        -0.00000001         0.00001889  
Root: 4:        -0.00791703        -0.00000004         0.00003868  

Iteration:    7   Subspace Size:   43
Root: 1:        -0.15493418        -0.00000000         0.00000037  Converged
Root: 2:        -0.07808081        -0.00000000         0.00000145  
Root: 3:        -0.03695003        -0.00000000         0.00000462  
Root: 4:        -0.00791703        -0.00000000         0.00001187  

Iteration:    8   Subspace Size:   46
Root: 1:        -0.15493418        -0.00000000         0.00000037  Converged
Root: 2:        -0.07808081        -0.00000000         0.00000026  Converged
Root: 3:        -0.03695003        -0.00000000         0.00000107  
Root: 4:        -0.00791703        -0.00000000         0.00000261  

Iteration:    9   Subspace Size:   48
Root: 1:        -0.15493418        -0.00000000         0.00000036  Converged
Root: 2:        -0.07808081        -0.00000000         0.00000024  Converged
Root: 3:        -0.03695003        -0.00000000         0.00000026  Converged
Root: 4:        -0.00791703        -0.00000000         0.00000069  Converged

Davidson converged in 9 iterations
48 sigma vectors were formed

      Davidson Diagonalization Parameters
-----------------------------------------------
Number of roots to find:                    4
Number of guess vectors:                   15
Maximum subspace size:                    300
Number of vectors to save:                  4
Collapse vectors per root:                  2
Number of CSFs:                          2016
Maximum Davidson iterations:              500
Residual convergence:                 1.0e-06
Orthogonality tolerance:              1.0e-12
Use incremental sigma vectors:             No

Davidson memory usage:  12.58 MB

Guess Vectors:
  64 &  62 :  open  :    -0.172371
  64 &  63 :  open  :    -0.126893
  64 &  61 :  open  :    -0.077193
  63 &  62 :  open  :    -0.064161
  64 &  59 :  open  :    -0.047909
  64 &  60 :  open  :    -0.035740
  62 &  61 :  open  :    -0.014461
  64 &  57 :  open  :     0.007485
  62 &  59 :  open  :     0.014823
  64 &  55 :  open  :     0.024610
  62 &  60 :  open  :     0.026992
  63 &  61 :  open  :     0.031017
  64 &  56 :  open  :     0.048472
  64 &  54 :  open  :     0.059284
  63 &  59 :  open  :     0.060301

  Root           Eigenvalue       Energy Change        Residual
-------------------------------------------------------------------
Iteration:    0   Subspace Size:   15
Root: 1:        -0.07655454        -0.07655454         0.03827350  
Root: 2:        -0.05689360        -0.05689360         0.03003565  
Root: 3:        -0.02604994        -0.02604994         0.02909709  
Root: 4:         0.01315308         0.01315308         0.03661873  

Iteration:    1   Subspace Size:   19
Root: 1:        -0.08098420        -0.00442966         0.00871954  
Root: 2:        -0.05980408        -0.00291048         0.00618269  
Root: 3:        -0.02890480        -0.00285486         0.00840401  
Root: 4:         0.00915116        -0.00400192         0.01095643  

Iteration:    2   Subspace Size:   23
Root: 1:        -0.08117886        -0.00019466         0.00171416  
Root: 2:        -0.05990534        -0.00010126         0.00141609  
Root: 3:        -0.02910758        -0.00020279         0.00253457  
Root: 4:         0.00877029        -0.00038087         0.00355622  

Iteration:    3   Subspace Size:   27
Root: 1:        -0.08118497        -0.00000611         0.00036037  
Root: 2:        -0.05990970        -0.00000436         0.00028776  
Root: 3:        -0.02912440        -0.00001681         0.00072923  
Root: 4:         0.00873808        -0.00003221         0.00104248  

Iteration:    4   Subspace Size:   31
Root: 1:        -0.08118522        -0.00000025         0.00007150  
Root: 2:        -0.05990986        -0.00000016         0.00005948  
Root: 3:        -0.02912579        -0.00000139         0.00018772  
Root: 4:         0.00873490        -0.00000318         0.00033424  

Iteration:    5   Subspace Size:   35
Root: 1:        -0.08118523        -0.00000001         0.00001423  
Root: 2:        -0.05990987        -0.00000001         0.00001161  
Root: 3:        -0.02912588        -0.00000009         0.00004084  
Root: 4:         0.00873451        -0.00000039         0.00012611  

Iteration:    6   Subspace Size:   39
Root: 1:        -0.08118523        -0.00000000         0.00000266  
Root: 2:        -0.05990987        -0.00000000         0.00000232  
Root: 3:        -0.02912588        -0.00000000         0.00000928  
Root: 4:         0.00873447        -0.00000005         0.00004366  

Iteration:    7   Subspace Size:   43
Root: 1:        -0.08118523        -0.00000000         0.00000046  Converged
Root: 2:        -0.05990987        -0.00000000         0.00000048  Converged
Root: 3:        -0.02912588        -0.00000000         0.00000202  
Root: 4:         0.00873446        -0.00000001         0.00002098  

Iteration:    8   Subspace Size:   45
Root: 1:        -0.08118523        -0.00000000         0.00000044  Converged
Root: 2:        -0.05990987        -0.00000000         0.00000042  Converged
Root: 3:        -0.02912588        -0.00000000         0.00000038  Converged
Root: 4:         0.00873446        -0.00000000         0.00002176  

Iteration:    9   Subspace Size:   46
Root: 1:        -0.08118523        -0.00000000         0.00000044  Converged
Root: 2:        -0.05990987        -0.00000000         0.00000042  Converged
Root: 3:        -0.02912588        -0.00000000         0.00000038  Converged
Root: 4:         0.00873445        -0.00000000         0.00001068  

Iteration:   10   Subspace Size:   47
Root: 1:        -0.08118523         0.00000000         0.00000044  Converged
Root: 2:        -0.05990987        -0.00000000         0.00000042  Converged
Root: 3:        -0.02912588        -0.00000000         0.00000038  Converged
Root: 4:         0.00873445        -0.00000000         0.00000268  

Iteration:   11   Subspace Size:   48
Root: 1:        -0.08118523        -0.00000000         0.00000043  Converged
Root: 2:        -0.05990987         0.00000000         0.00000042  Converged
Root: 3:        -0.02912588        -0.00000000         0.00000038  Converged
Root: 4:         0.00873445        -0.00000000         0.00000070  Converged

Davidson converged in 11 iterations
48 sigma vectors were formed

  Root   Mult.   Total Energy (a.u.)   Ex. Energy (a.u.)     Ex. Energy (eV)     Ex. Energy (nm)        Osc. (a.u.)  
-------------------------------------------------------------------------------------------------------------------
     1  singlet       -779.61343947
     2  triplet       -779.53969052          0.07374895          2.00681059        617.81725500          0.00000000
     3  singlet       -779.53658610          0.07685337          2.09128632        592.86105239          0.00051500
     4  triplet       -779.51841516          0.09502431          2.58574261        479.49173427          0.00000000
     5  singlet       -779.49545532          0.11798415          3.21051142        386.18215150          0.47207018
     6  triplet       -779.48763117          0.12580830          3.42341739        362.16507190          0.00000000
     7  singlet       -779.46642232          0.14701715          4.00053950        309.91875137          0.13871860
     8  triplet       -779.44977084          0.16366863          4.45364937        278.38792501          0.00000000

Singlet  1: Largest CI coefficients:
  64  &  64 : closed :   0.967623
  63  &  64 :  open  :  -0.131962
  64  &  63 :  open  :  -0.131962

Triplet  2: Largest CI coefficients:
  62  &  64 :  open  :   0.681231
  64  &  62 :  open  :  -0.681231
  63  &  64 :  open  :   0.142246
  64  &  63 :  open  :  -0.142246

Singlet  3: Largest CI coefficients:
  62  &  64 :  open  :   0.682928
  64  &  62 :  open  :   0.682928
  63  &  64 :  open  :   0.121093
  64  &  63 :  open  :   0.121093

Triplet  4: Largest CI coefficients:
  63  &  64 :  open  :  -0.623454
  64  &  63 :  open  :   0.623454
  61  &  64 :  open  :  -0.214758
  64  &  61 :  open  :   0.214758
  57  &  64 :  open  :   0.162594
  64  &  57 :  open  :  -0.162594
  62  &  64 :  open  :   0.140105
  64  &  62 :  open  :  -0.140105

Singlet  5: Largest CI coefficients:
  63  &  64 :  open  :   0.619685
  64  &  63 :  open  :   0.619685
  63  &  63 : closed :  -0.279989
  59  &  64 :  open  :  -0.175179
  64  &  59 :  open  :  -0.175179
  64  &  64 : closed :   0.147313

Triplet  6: Largest CI coefficients:
  61  &  64 :  open  :  -0.603759
  64  &  61 :  open  :   0.603759
  63  &  64 :  open  :   0.229772
  64  &  63 :  open  :  -0.229772
  59  &  64 :  open  :  -0.154722
  64  &  59 :  open  :   0.154722
  55  &  64 :  open  :  -0.144865
  64  &  55 :  open  :   0.144865
  61  &  63 :  open  :   0.118810
  63  &  61 :  open  :  -0.118810

Singlet  7: Largest CI coefficients:
  61  &  64 :  open  :  -0.677841
  64  &  61 :  open  :  -0.677841
  64  &  64 : closed :  -0.118644
  61  &  61 : closed :   0.114783

Triplet  8: Largest CI coefficients:
  62  &  63 :  open  :   0.674977
  63  &  62 :  open  :  -0.674977
  59  &  62 :  open  :   0.147718
  62  &  59 :  open  :  -0.147718

Singlet state dipole moments:

  Root       Dx         Dy         Dz         |D|  (Debye)
------------------------------------------------------------
     1   -14.6372    -2.5292     0.9006    14.8813
     2    -8.9444     0.7809    -1.0290     9.0372
     3   -17.9431    -3.1901     0.5283    18.2321
     4    -0.1040    -4.3142     2.0777     4.7896

Triplet state dipole moments:

  Root       Dx         Dy         Dz         |D|  (Debye)
------------------------------------------------------------
     1    -8.8179     0.7877    -1.0422     8.9141
     2   -18.0404    -2.3051     0.1796    18.1879
     3    -3.3129    -3.3265     1.3252     4.8783
     4   -11.5552     0.1853    -1.4837    11.6515

Transition dipole moments between singlet states:

    Transition       Tx         Ty         Tz         |T| (a.u.)
------------------------------------------------------------------
     1 ->    2    -0.0948     0.0029    -0.0325     0.1003
     1 ->    3    -2.4442     0.1631     0.0290     2.4498
     1 ->    4    -0.7905     0.7622    -0.4577     1.1897
     2 ->    3    -0.1611    -0.1970     0.1075     0.2762
     2 ->    4     0.1701    -0.0562     0.0682     0.1917
     3 ->    4     0.4376    -0.1085     0.0676     0.4558

Transition dipole moments between triplet states:

    Transition       Tx         Ty         Tz         |T| (a.u.)
------------------------------------------------------------------
     1 ->    2     0.3138     0.1850    -0.1004     0.3778
     1 ->    3     0.0278    -0.1673     0.1164     0.2057
     1 ->    4    -2.0908     0.1853    -0.0497     2.0996
     2 ->    3     1.9475     0.3712    -0.1047     1.9853
     2 ->    4    -0.0907     0.0259    -0.0310     0.0993
     3 ->    4     0.0940    -0.0487     0.0444     0.1148

Magnetic transition dipole moments and rotational strengths:

 Transition      Lx         Ly         Lz       R(len)     R(vel) (a.u.)
------------------------------------------------------------------------
 1 ->    2     0.0213     0.5111    -0.2892    -0.0089     0.0157
 1 ->    3     0.4016    -0.0501     0.4715     0.9761    -2.4641
 1 ->    4    -0.0363    -0.1322    -0.1675    -0.0046     0.1077

Electric transition quadrupole moments (Cartesian):

 Transition      Qxy        Qxz        Qyz        Qxx        Qyy        Qzz       norm (a.u.)
----------------------------------------------------------------------------------------------
 1 ->    2     0.1503     0.2275    -0.0004    -0.4369     0.0006     0.0682     0.5195
 1 ->    3    -1.5673     0.5368     0.2410     7.9269    -0.2584    -0.0260     8.1059
 1 ->    4     4.2706    -2.1773    -0.8809   -18.0578     0.7364     0.4287    18.7234


| Total processing time: 53.41 sec 

| Job finished: Mon Dec 30 09:49:05 2024
