# Supplementary material for: Photovermellogens: Minimalistic Pyridinium-Based Acylhydrazones with Photoswitchable Basicity for Operation in Aqueous Media
Source: J Org Chem. 2026 May 4;91(19):6559–65. doi: 10.1021/acs.joc.5c02962 (PMC13185115; doi:10.1021/acs.joc.5c02962)
Supplement: Supplementary file 3 [file jo5c02962_si_003.zip › scans/pah/gfn2/0008.out]

| Startfile from command line: tc.inp


|       ***********************************************************
|       *                    TeraChem v1.9-2023.05-dev            *
|       *  Git Version: a4ee3fa724c44e9172ae1b788db2b2bf144bca1c  *
|       *                   Development Version                   *
|       *           Chemistry at the Speed of Graphics!           *
|       ***********************************************************
|       * This program may only be used in connection with        *
|       * a valid license from PetaChem, LLC. Use of this program *
|       * or results thereof indicates acceptance of all terms    *
|       * and conditions stated in the license and that a valid   *
|       * license agreement between the user and PetaChem, LLC    *
|       * exists. PetaChem, LLC does not warrant the correctness  *
|       * of results or their suitability for any purpose.        *
|       * Please email bugs, suggestions, and comments to         *
|       *                  help@petachem.com                      *
|       *                                                         *
|       ***********************************************************


|       ***********************************************************
|       *  Compiled by pisteinbach  Wed May 10 12:27:15 CEST 2023  *
|       *  Supported architectures: sm_75 sm_80                   *
|       *  Build cuda_11.6.r11.6/compiler.31057947_0              *
|       ***********************************************************


| Job started   Mon Dec 30 09:53:37 2024
| On jtc-hpz107 (available memory: 20088 MB)

| ######################################### RUNTIME INFO ##########################################
| terachem  tc.inp 

|  NVRM version: NVIDIA UNIX x86_64 Kernel Module  520.61.05  Thu Sep 29 05:30:25 UTC 2022
|  GCC version:  gcc version 9.4.0 (Ubuntu 9.4.0-1ubuntu1~20.04.1) 

|  	linux-vdso.so.1 (0x00007ffc08589000)
|  	libdftd4.so.3 => /mnt/group-bin/dftd4/3.5.0/lib/x86_64-linux-gnu/libdftd4.so.3 (0x00007f78324a0000)
|  	libmpi.so.12 => /mnt/group-bin/terachem-3c-dev-pit/lib/libmpi.so.12 (0x00007f7830b83000)
|  	libgpubox.so.1 => /mnt/group-bin/terachem-3c-dev-pit/lib/libgpubox.so.1 (0x00007f7830b6b000)
|  	libtensorbox.so.1 => /mnt/group-bin/terachem-3c-dev-pit/lib/libtensorbox.so.1 (0x00007f7830b4d000)
|  	libiobox.so.1 => /mnt/group-bin/terachem-3c-dev-pit/lib/libiobox.so.1 (0x00007f7830b37000)
|  	libintbox.so.1 => /mnt/group-bin/terachem-3c-dev-pit/lib/libintbox.so.1 (0x00007f7812b1c000)
|  	libsqmbox.so.1 => /mnt/group-bin/terachem-3c-dev-pit/lib/libsqmbox.so.1 (0x00007f78127be000)
|  	libgridbox.so.1 => /mnt/group-bin/terachem-3c-dev-pit/lib/libgridbox.so.1 (0x00007f78125d9000)
|  	libdftbox.so.1 => /mnt/group-bin/terachem-3c-dev-pit/lib/libdftbox.so.1 (0x00007f78124fb000)
|  	libcibox.so.1 => /mnt/group-bin/terachem-3c-dev-pit/lib/libcibox.so.1 (0x00007f78121ba000)
|  	libccbox.so.1 => /mnt/group-bin/terachem-3c-dev-pit/lib/libccbox.so.1 (0x00007f7811eb7000)
|  	libsimbox.so.1 => /mnt/group-bin/terachem-3c-dev-pit/lib/libsimbox.so.1 (0x00007f7811e97000)
|  	liboptbox.so.1 => /mnt/group-bin/terachem-3c-dev-pit/lib/liboptbox.so.1 (0x00007f7811e5f000)
|  	libnvToolsExt.so.1 => /usr/local/cuda-11.6/targets/x86_64-linux/lib/libnvToolsExt.so.1 (0x00007f7811c55000)
|  	libssl.so.1.1 => /mnt/group-bin/terachem-3c-dev-pit/lib/libssl.so.1.1 (0x00007f7811bc2000)
|  	libcrypto.so.1.1 => /mnt/group-bin/terachem-3c-dev-pit/lib/libcrypto.so.1.1 (0x00007f78118ec000)
|  	libcuda.so.1 => /lib/x86_64-linux-gnu/libcuda.so.1 (0x00007f780ff67000)
|  	libcudart.so.11.0 => /usr/local/cuda-11.6/targets/x86_64-linux/lib/libcudart.so.11.0 (0x00007f780fcc1000)
|  	libcublas.so.11 => /usr/local/cuda-11.6/targets/x86_64-linux/lib/libcublas.so.11 (0x00007f7806543000)
|  	libcufft.so.10 => /usr/local/cuda-11.6/targets/x86_64-linux/lib/libcufft.so.10 (0x00007f77fdab6000)
|  	libcusparse.so.11 => /usr/local/cuda-11.6/targets/x86_64-linux/lib/libcusparse.so.11 (0x00007f77ee66d000)
|  	libcusolver.so.11 => /usr/local/cuda-11.6/targets/x86_64-linux/lib/libcusolver.so.11 (0x00007f77de284000)
|  	libstdc++.so.6 => /lib/x86_64-linux-gnu/libstdc++.so.6 (0x00007f77de0a2000)
|  	libm.so.6 => /lib/x86_64-linux-gnu/libm.so.6 (0x00007f77ddf51000)
|  	libiomp5.so => /mnt/group-bin/terachem-3c-dev-pit/lib/libiomp5.so (0x00007f77ddb0b000)
|  	libcilkrts.so.5 => /mnt/group-bin/terachem-3c-dev-pit/lib/libcilkrts.so.5 (0x00007f77dd8ce000)
|  	libgcc_s.so.1 => /lib/x86_64-linux-gnu/libgcc_s.so.1 (0x00007f77dd8b3000)
|  	libpthread.so.0 => /lib/x86_64-linux-gnu/libpthread.so.0 (0x00007f77dd890000)
|  	libc.so.6 => /lib/x86_64-linux-gnu/libc.so.6 (0x00007f77dd69e000)
|  	/lib64/ld-linux-x86-64.so.2 (0x00007f783257a000)
|  	libdl.so.2 => /lib/x86_64-linux-gnu/libdl.so.2 (0x00007f77dd696000)
|  	libmkl_intel_ilp64.so.2 => /mnt/group-bin/terachem-3c-dev-pit/lib/libmkl_intel_ilp64.so.2 (0x00007f77dc7db000)
|  	libmkl_intel_thread.so.2 => /mnt/group-bin/terachem-3c-dev-pit/lib/libmkl_intel_thread.so.2 (0x00007f77d9042000)
|  	libmkl_core.so.2 => /mnt/group-bin/terachem-3c-dev-pit/lib/libmkl_core.so.2 (0x00007f77d4c60000)
|  	libifcore.so.5 => /mnt/group-bin/terachem-3c-dev-pit/lib/libifcore.so.5 (0x00007f77d4b22000)
|  	libimf.so => /mnt/group-bin/terachem-3c-dev-pit/lib/libimf.so (0x00007f77d473d000)
|  	libsvml.so => /mnt/group-bin/terachem-3c-dev-pit/lib/libsvml.so (0x00007f77d312f000)
|  	libirng.so => /mnt/group-bin/terachem-3c-dev-pit/lib/libirng.so (0x00007f77d2dc5000)
|  	libintlc.so.5 => /mnt/group-bin/terachem-3c-dev-pit/lib/libintlc.so.5 (0x00007f77d2d52000)
|  	librt.so.1 => /lib/x86_64-linux-gnu/librt.so.1 (0x00007f77d2d48000)
|  	libcublasLt.so.11 => /usr/local/cuda-11.6/targets/x86_64-linux/lib/libcublasLt.so.11 (0x00007f77bdce0000)
| #################################################################################################

-----------------------------------
Processed Input file:
              coordinates coord.xyz
                 spinmult 1
                   charge +1
                   method 3c-pbeh
                    basis def2-msvp
                      pcm cosmo
                  epsilon 78.39
                      fon yes
               fon_method constant
                   closed 0
                    hhtda yes
            hhtdasinglets 4
            hhtdatriplets 4
             cisnumstates 8
             cisguessvecs 15
                   cismax 300
               cismaxiter 500
               cisconvtol 1.0e-6
                  cphftol 1.0e-6
                 cphfiter 1000
           max_l_in_basis 2
           sphericalbasis yes
                    guess sad
                   purify no
                  dftgrid 3
                     xtol 1e-6
                 convthre 5e-5
                  threall 1e-14
                precision mixed
                     gpus 1
            min_tolerance 1e-4
          min_tolerance_e 1e-5
                      run energy
-----------------------------------
Jobname: coord
Scratch directory: ./scr.coord
Scratch data will be generated
| Random number seed: 703529988

XYZ coordinates coord.xyz
Molden File Output: ./scr.coord/coord.molden
Using basis set: def2-msvp
dmrgstart not found
Spin multiplicity: 1
DIIS will use up to 10 vectors.
Condition number limit for the DIIS overlap matrix is            0
WF convergence threshold: 5.00e-05
Using DIIS algorithm to converge WF
Maximum number of SCF iterations: 100
Incremental fock with rebuild every 8 iterations
Will switch to conventional Fock if diffuse functions are detected
X-matrix tolerance: 1.00e-06
PRECISION: MIXED
Single/Double precision threshold: 1.00e-05
TeraChem will select linear algebra engine
Using fractional orbital occupations
0 occupied orbitals will have integer occupation
0 occupied orbitals will have fractional occupation
kT is set to  0.250 a.u.
Density matrix purification turned off
DFT Functional requested: 3c-pbeh
Method: PBEh-3c composite method 
  PBEh exchange functional:              0.58 
  Hartree-Fock exact exchange:          0.42 
  PBEh correlation functional:           1.0  
Wavefunction: RESTRICTED

 DFT-D code reimplemented following the
 code by S.Grimme, University Bonn 
 based on DFTD3 V3.2 Rev 0         
 
Please cite DFT-D3 work done with this code as:
S. Grimme, J. Antony, S. Ehrlich and H. Krieg,
J. Chem. Phys. 132 (2010), 154104
If used with BJ-damping cite also
S. Grimme, S. Ehrlich and L. Goerigk,
J. Comput. Chem. 32 (2011), 1456-1465
For DFT-D2 the reference is
S. Grimme, J. Comput. Chem., 27 (2006), 1787-1799
BSSE Correction calculated using:
 ___________________________________________
                                            
|              **  g C P  **                |
|  a geometrical counterpoise correction    |
|             H.Kruse S.Grimme              |
|        Version 2.31                       |
|                                           |
 ___________________________________________ 

Please cite work done with this code as:
H. Kruse, S. Grimme J. Chem. Phys, 2012,136,154101
DOI: 10.1063/1.3700154 

DFT grid type: 3
Using a single DFT grid.
Ignoring all functions in basis set file with angular momentum > 2 
Initial guess generated from superposition of atomic densities generated with HF,
using spherically symmetric atomic densities and averaged alpha and beta spin densities.

********************************************
***** SINGLE POINT ENERGY CALCULATIONS *****
********************************************
COSMO model for polarizable continuum model enabled
*************WARNING***************
Unrecognized or unnecessary keywords:
These are being ignored.
   min_tolerance 1e-4
   min_tolerance_e 1e-5
***********************************
Starting TensorBox...
| TeraChem will select linear algebra engine
| Using cuSolver for matrix diagonalization

| using 1 out of 1 CUDA devices
|   Device 0: NVIDIA GeForce RTX 3070,  7982MB, CC 8.6 -- CPU THREAD 0
| -------------------------------------------------------------------
| CPU Memory Available: 3976.88 MegaWords 
| GPU Memory Available: 741.79 MegaWords 
| Maximum recommended basis set size: 10200 basis functions
|  (limited by GPU memory)
| -------------------------------------------------------------------
| Initialize GPUBox with 128 MW of memory


Basis set:       def2-msvp
Total atoms:     32
Total charge:    1
Total electrons: 126 (63-alpha, 63-beta)
Number electrons modeled by ECPs: 0
Total orbitals: 316 (Cartesian), 298 (spherical) 
Total AO shells: 154 (100 S-shells; 36 P-shells; 18 D-shells; 0 F-shells; 0 G-shells)
Spin multiplicity: 1
Nuclear repulsion energy (QM atoms): 1142.090367176715 a.u.

Using neutral atomic charges and default spins and spin directions.
Number of unique atoms is: 4 
Atom #1 is unique. Calculating atomic density. 
XCEnergy: 0.000000 NNRepEnergy: 0.000000 
Rest of SCF Energy: -51.788831
XCEnergy: 0.000000 NNRepEnergy: 0.000000 
Rest of SCF Energy: -51.788831
Iteration: 0
XCEnergy: 0.000000 NNRepEnergy: 0.000000 
Rest of SCF Energy: -54.335150
XCEnergy: 0.000000 NNRepEnergy: 0.000000 
Rest of SCF Energy: -54.335150
Iteration: 1
XCEnergy: 0.000000 NNRepEnergy: 0.000000 
Rest of SCF Energy: -54.383016
XCEnergy: 0.000000 NNRepEnergy: 0.000000 
Rest of SCF Energy: -54.383016
Iteration: 2
XCEnergy: 0.000000 NNRepEnergy: 0.000000 
Rest of SCF Energy: -54.383724
XCEnergy: 0.000000 NNRepEnergy: 0.000000 
Rest of SCF Energy: -54.383724
Iteration: 3
XCEnergy: 0.000000 NNRepEnergy: 0.000000 
Rest of SCF Energy: -54.383757
XCEnergy: 0.000000 NNRepEnergy: 0.000000 
Rest of SCF Energy: -54.383757
Iteration: 4
XCEnergy: 0.000000 NNRepEnergy: 0.000000 
Rest of SCF Energy: -54.383758
XCEnergy: 0.000000 NNRepEnergy: 0.000000 
Rest of SCF Energy: -54.383758
Iteration: 5
XCEnergy: 0.000000 NNRepEnergy: 0.000000 
Rest of SCF Energy: -54.383758
XCEnergy: 0.000000 NNRepEnergy: 0.000000 
SCF Energy: -54.383758
Atom #2 is unique. Calculating atomic density. 
XCEnergy: 0.000000 NNRepEnergy: 0.000000 
Rest of SCF Energy: -35.859370
XCEnergy: 0.000000 NNRepEnergy: 0.000000 
Rest of SCF Energy: -35.859370
Iteration: 0
XCEnergy: 0.000000 NNRepEnergy: 0.000000 
Rest of SCF Energy: -37.672403
XCEnergy: 0.000000 NNRepEnergy: 0.000000 
Rest of SCF Energy: -37.672403
Iteration: 1
XCEnergy: 0.000000 NNRepEnergy: 0.000000 
Rest of SCF Energy: -37.680531
XCEnergy: 0.000000 NNRepEnergy: 0.000000 
Rest of SCF Energy: -37.680531
Iteration: 2
XCEnergy: 0.000000 NNRepEnergy: 0.000000 
Rest of SCF Energy: -37.680842
XCEnergy: 0.000000 NNRepEnergy: 0.000000 
Rest of SCF Energy: -37.680842
Iteration: 3
XCEnergy: 0.000000 NNRepEnergy: 0.000000 
Rest of SCF Energy: -37.680865
XCEnergy: 0.000000 NNRepEnergy: 0.000000 
Rest of SCF Energy: -37.680865
Iteration: 4
XCEnergy: 0.000000 NNRepEnergy: 0.000000 
Rest of SCF Energy: -37.680866
XCEnergy: 0.000000 NNRepEnergy: 0.000000 
Rest of SCF Energy: -37.680866
Iteration: 5
XCEnergy: 0.000000 NNRepEnergy: 0.000000 
Rest of SCF Energy: -37.680866
XCEnergy: 0.000000 NNRepEnergy: 0.000000 
SCF Energy: -37.680866
Atom #7 is unique. Calculating atomic density. 
XCEnergy: 0.000000 NNRepEnergy: 0.000000 
Rest of SCF Energy: -0.497727
XCEnergy: 0.000000 NNRepEnergy: 0.000000 
Rest of SCF Energy: -0.497727
Iteration: 0
XCEnergy: 0.000000 NNRepEnergy: 0.000000 
Rest of SCF Energy: -0.497727
XCEnergy: 0.000000 NNRepEnergy: 0.000000 
Rest of SCF Energy: -0.497727
Iteration: 1
XCEnergy: 0.000000 NNRepEnergy: 0.000000 
Rest of SCF Energy: -0.497727
XCEnergy: 0.000000 NNRepEnergy: 0.000000 
SCF Energy: -0.497727
Atom #21 is unique. Calculating atomic density. 
XCEnergy: 0.000000 NNRepEnergy: 0.000000 
Rest of SCF Energy: -71.187919
XCEnergy: 0.000000 NNRepEnergy: 0.000000 
Rest of SCF Energy: -71.187919
Iteration: 0
XCEnergy: 0.000000 NNRepEnergy: 0.000000 
Rest of SCF Energy: -74.545712
XCEnergy: 0.000000 NNRepEnergy: 0.000000 
Rest of SCF Energy: -74.545712
Iteration: 1
XCEnergy: 0.000000 NNRepEnergy: 0.000000 
Rest of SCF Energy: -74.776315
XCEnergy: 0.000000 NNRepEnergy: 0.000000 
Rest of SCF Energy: -74.776315
Iteration: 2
XCEnergy: 0.000000 NNRepEnergy: 0.000000 
Rest of SCF Energy: -74.781311
XCEnergy: 0.000000 NNRepEnergy: 0.000000 
Rest of SCF Energy: -74.781311
Iteration: 3
XCEnergy: 0.000000 NNRepEnergy: 0.000000 
Rest of SCF Energy: -74.781357
XCEnergy: 0.000000 NNRepEnergy: 0.000000 
Rest of SCF Energy: -74.781357
Iteration: 4
XCEnergy: 0.000000 NNRepEnergy: 0.000000 
Rest of SCF Energy: -74.781359
XCEnergy: 0.000000 NNRepEnergy: 0.000000 
Rest of SCF Energy: -74.781359
Iteration: 5
XCEnergy: 0.000000 NNRepEnergy: 0.000000 
Rest of SCF Energy: -74.781359
XCEnergy: 0.000000 NNRepEnergy: 0.000000 
SCF Energy: -74.781359
DFTD Energy:    -0.0206664 hartree
gCP Energy:     0.0531493 hartree
Setting up the DFT grid...
| time to set the grid = 0.08 s
DFT grid points: 367903 (11496 points/atom)
=COSMO= Number of H atoms in QM atoms:14
=COSMO= Number of Heavy atoms in QM atoms:18
=COSMO= size of A matrix:26645000 bytes
=COSMO= ++++++++++++++++++++++++++++++ COSMO parameters ++++++++++++++++++++++++++++++
=COSMO= I. Cavity Information:
=COSMO= SAS(Solvent accesible surface) initialization finished
=COSMO= Time for initializing Molecular Surface:0.03681300 (sec)
=COSMO= Time for initializing cosmo calculation:0.02876100 (sec)
=COSMO= Cavity effective radius(Angstrom) (r_solv+r_vdw-dsc) was written into ./scr.coord/ratom.txt
=COSMO= Solvent Dielectric Constant:78.390000
=COSMO= Cosmo Solvent radius:0.000000
=COSMO= Cosmo charge scaling method:0
=COSMO= Cavity built with Lebedev Grid
=COSMO= Grid points/QM Hydrogen: 110
=COSMO= Grid points/QM Heavy atom: 110
=COSMO= Herbert Switching-Gaussian method turned on
=COSMO= After removing points inside of SAS:
=COSMO= Total number of segments on molecular surface:1825
=COSMO= Number of segments belonging to QM atoms:1825
=COSMO= Total surface area of cavity: 296.9779(Angstrom^2)
=COSMO= Total volume of cavity: 179.3108 (Angstrom^3)
=COSMO= II. COSMO integral options:
=COSMO= Building COSMO c vector with original algorithm
=COSMO= COSMO one-electron integral threshold: 1e-12 
=COSMO= III. Linear solver options:
=COSMO= Initialize COSMO for A matrix in full storage form
=COSMO= CG precondtioner:Jacobi
=COSMO= Tight CG convergence threshold:1e-06
=COSMO= CG dynamic threshold: on
=COSMO= Adjust CG convergence threshold dynamically
=COSMO= IV. PCM field read/write options:
=COSMO= PCM field is not written to files
=COSMO= No PCM field file is read in
=COSMO= ++++++++++++++++++++++++++++++++++++++++++++++++++++++++++++++++++++++++++++++++

                      *** Start SCF Iterations ***

 Iter     DIIS Error       Energy change      Electrons        XC Energy           Energy              E_PCM      Time(s)
-------------------------------------------------------------------------------------------------------------------------
Initial temperature is 0.250000
| Skip purify step
|    1     2.0578015170    -785.1839482666   126.9999962466   -63.8604376883    -785.1839482666     -0.0002043713    1.35  
|    2     0.0714407232     +13.0776588118   125.9999959118   -63.9914966561    -772.1062894548     -0.1704613365    1.94  
|    3     0.1212110945      +0.0646350994   125.9999927577   -63.6994079711    -772.0416543554     -0.0824689181    1.93  
|    4     0.0144319713      -0.1985031817   125.9999941328   -63.8400162340    -772.2401575371     -0.1299341816    1.90  
|    5     0.0137712923      -0.0037514399   125.9999943050   -63.8597740764    -772.2439089770     -0.1186431739    1.86  
|    6     0.0026090923      -0.0041953245   125.9999941295   -63.8609114304    -772.2481043015     -0.1218692507    1.86  
|    7     0.0006106459      -0.0001925696   125.9999941323   -63.8537640160    -772.2482968711     -0.1212577804    1.83  
|    8     0.0003363242      -0.0000176621   125.9999941258   -63.8524058533    -772.2483145332     -0.1210070388    1.79  
|    9     0.0000653327      -0.0000069658   125.9999941175   -63.8532232192    -772.2483214990     -0.1209671319    1.97  
|   10     0.0000459052      -0.0000014307   125.9999941155   -63.8533058375    -772.2483229297     -0.1209233612    1.78  
-------------------------------------------------------------------------------------------------------------------------
FINAL ENERGY: -772.2483229297 a.u.
Fractional Occupation Entropy: 0.0000000000
Mermin Free Energy:            -772.2483229297
DISPERSION CONTRIBUTION TO ENERGY: -0.0206663968 a.u.
GCP BSSE CORRECTION: 0.0531493111 a.u.
C-PCM contribution to final energy:-0.1209233612 a.u. ( already included in final energy )
HOMO-LUMO GAP: 1.316 eV
CENTER OF MASS: {-0.014605, -0.080884, -0.084618} ANGS
DIPOLE MOMENT: {-17.005421, -1.357090, 4.154146} (|D| = 17.557989) DEBYE
Writing out molden info

Running Mulliken population analysis...


  Restricted hh-TDA Parameters
--------------------------------------------
Number of occupied orbitals:            64
Number of virtual orbitals:            234
Number of molecular orbitals:          298
Number of basis functions:             316
Multiplicity of target state:      singlet

 Generating 2nd functional diffs
Reference energy:             -779.4471005133
Number of electrons:           127.9999940228
XC energy:                     -65.1674195625

      Davidson Diagonalization Parameters
-----------------------------------------------
Number of roots to find:                    4
Number of guess vectors:                   15
Maximum subspace size:                    300
Number of vectors to save:                  4
Collapse vectors per root:                  2
Number of CSFs:                          2080
Maximum Davidson iterations:              500
Residual convergence:                 1.0e-06
Orthogonality tolerance:              1.0e-12
Use incremental sigma vectors:             No

Davidson memory usage:  12.89 MB

Guess Vectors:
  64 &  64 : closed :    -0.220018
  64 &  63 :  open  :    -0.171983
  64 &  62 :  open  :    -0.161936
  63 &  63 : closed :    -0.123948
  63 &  62 :  open  :    -0.113901
  62 &  62 : closed :    -0.103854
  64 &  61 :  open  :    -0.056086
  64 &  59 :  open  :    -0.020629
  64 &  60 :  open  :    -0.018684
  63 &  61 :  open  :    -0.008051
  62 &  61 :  open  :     0.001997
  64 &  57 :  open  :     0.023545
  64 &  58 :  open  :     0.024599
  63 &  59 :  open  :     0.027406
  63 &  60 :  open  :     0.029351

  Root           Eigenvalue       Energy Change        Residual
-------------------------------------------------------------------
Iteration:    0   Subspace Size:   15
Root: 1:        -0.12634734        -0.12634734         0.05079042  
Root: 2:        -0.07080325        -0.07080325         0.04748897  
Root: 3:        -0.06033561        -0.06033561         0.04789232  
Root: 4:        -0.02719477        -0.02719477         0.04912898  

Iteration:    1   Subspace Size:   19
Root: 1:        -0.13190340        -0.00555607         0.00836604  
Root: 2:        -0.07749662        -0.00669337         0.01043809  
Root: 3:        -0.06745911        -0.00712350         0.01098123  
Root: 4:        -0.03527567        -0.00808091         0.01785617  

Iteration:    2   Subspace Size:   23
Root: 1:        -0.13206081        -0.00015741         0.00206355  
Root: 2:        -0.07776948        -0.00027286         0.00290653  
Root: 3:        -0.06780219        -0.00034308         0.00291836  
Root: 4:        -0.03611815        -0.00084248         0.00509692  

Iteration:    3   Subspace Size:   27
Root: 1:        -0.13206992        -0.00000911         0.00042641  
Root: 2:        -0.07778771        -0.00001823         0.00076081  
Root: 3:        -0.06782084        -0.00001865         0.00081203  
Root: 4:        -0.03616996        -0.00005182         0.00123508  

Iteration:    4   Subspace Size:   31
Root: 1:        -0.13207020        -0.00000028         0.00007913  
Root: 2:        -0.07778876        -0.00000105         0.00018652  
Root: 3:        -0.06782212        -0.00000128         0.00019517  
Root: 4:        -0.03617295        -0.00000298         0.00034916  

Iteration:    5   Subspace Size:   35
Root: 1:        -0.13207021        -0.00000001         0.00001468  
Root: 2:        -0.07778882        -0.00000006         0.00003828  
Root: 3:        -0.06782220        -0.00000008         0.00004961  
Root: 4:        -0.03617317        -0.00000023         0.00008123  

Iteration:    6   Subspace Size:   39
Root: 1:        -0.13207021        -0.00000000         0.00000278  
Root: 2:        -0.07778883        -0.00000000         0.00000833  
Root: 3:        -0.06782220        -0.00000000         0.00001069  
Root: 4:        -0.03617318        -0.00000001         0.00002104  

Iteration:    7   Subspace Size:   43
Root: 1:        -0.13207021        -0.00000000         0.00000055  Converged
Root: 2:        -0.07778883        -0.00000000         0.00000178  
Root: 3:        -0.06782220        -0.00000000         0.00000271  
Root: 4:        -0.03617319        -0.00000000         0.00000564  

Iteration:    8   Subspace Size:   46
Root: 1:        -0.13207021        -0.00000000         0.00000045  Converged
Root: 2:        -0.07778883        -0.00000000         0.00000034  Converged
Root: 3:        -0.06782220        -0.00000000         0.00000055  Converged
Root: 4:        -0.03617319        -0.00000000         0.00000132  

Iteration:    9   Subspace Size:   47
Root: 1:        -0.13207021        -0.00000000         0.00000045  Converged
Root: 2:        -0.07778883        -0.00000000         0.00000034  Converged
Root: 3:        -0.06782220        -0.00000000         0.00000047  Converged
Root: 4:        -0.03617319        -0.00000000         0.00000033  Converged

Davidson converged in 9 iterations
47 sigma vectors were formed

      Davidson Diagonalization Parameters
-----------------------------------------------
Number of roots to find:                    4
Number of guess vectors:                   15
Maximum subspace size:                    300
Number of vectors to save:                  4
Collapse vectors per root:                  2
Number of CSFs:                          2016
Maximum Davidson iterations:              500
Residual convergence:                 1.0e-06
Orthogonality tolerance:              1.0e-12
Use incremental sigma vectors:             No

Davidson memory usage:  12.58 MB

Guess Vectors:
  64 &  63 :  open  :    -0.171983
  64 &  62 :  open  :    -0.161936
  63 &  62 :  open  :    -0.113901
  64 &  61 :  open  :    -0.056086
  64 &  59 :  open  :    -0.020629
  64 &  60 :  open  :    -0.018684
  63 &  61 :  open  :    -0.008051
  62 &  61 :  open  :     0.001997
  64 &  57 :  open  :     0.023545
  64 &  58 :  open  :     0.024599
  63 &  59 :  open  :     0.027406
  63 &  60 :  open  :     0.029351
  62 &  59 :  open  :     0.037453
  62 &  60 :  open  :     0.039399
  64 &  56 :  open  :     0.042610

  Root           Eigenvalue       Energy Change        Residual
-------------------------------------------------------------------
Iteration:    0   Subspace Size:   15
Root: 1:        -0.08987556        -0.08987556         0.03351479  
Root: 2:        -0.06576775        -0.06576775         0.03932648  
Root: 3:        -0.03249211        -0.03249211         0.03645821  
Root: 4:        -0.00591488        -0.00591488         0.03736952  

Iteration:    1   Subspace Size:   19
Root: 1:        -0.09353716        -0.00366160         0.00681133  
Root: 2:        -0.07114754        -0.00537980         0.00925882  
Root: 3:        -0.03646082        -0.00396871         0.00847636  
Root: 4:        -0.01322754        -0.00731266         0.01602448  

Iteration:    2   Subspace Size:   23
Root: 1:        -0.09365335        -0.00011619         0.00156762  
Root: 2:        -0.07139382        -0.00024628         0.00209364  
Root: 3:        -0.03665792        -0.00019710         0.00214108  
Root: 4:        -0.01412126        -0.00089373         0.00501424  

Iteration:    3   Subspace Size:   27
Root: 1:        -0.09365876        -0.00000541         0.00031416  
Root: 2:        -0.07140367        -0.00000985         0.00047168  
Root: 3:        -0.03666790        -0.00000998         0.00046486  
Root: 4:        -0.01420796        -0.00008670         0.00156109  

Iteration:    4   Subspace Size:   31
Root: 1:        -0.09365897        -0.00000021         0.00006056  
Root: 2:        -0.07140411        -0.00000044         0.00009855  
Root: 3:        -0.03666837        -0.00000047         0.00010997  
Root: 4:        -0.01421558        -0.00000762         0.00048660  

Iteration:    5   Subspace Size:   35
Root: 1:        -0.09365897        -0.00000001         0.00001374  
Root: 2:        -0.07140413        -0.00000002         0.00002022  
Root: 3:        -0.03666839        -0.00000003         0.00002575  
Root: 4:        -0.01421621        -0.00000063         0.00013826  

Iteration:    6   Subspace Size:   39
Root: 1:        -0.09365897        -0.00000000         0.00000288  
Root: 2:        -0.07140413        -0.00000000         0.00000387  
Root: 3:        -0.03666839        -0.00000000         0.00000658  
Root: 4:        -0.01421626        -0.00000005         0.00003760  

Iteration:    7   Subspace Size:   43
Root: 1:        -0.09365897        -0.00000000         0.00000049  Converged
Root: 2:        -0.07140413        -0.00000000         0.00000072  Converged
Root: 3:        -0.03666839        -0.00000000         0.00000153  
Root: 4:        -0.01421626        -0.00000000         0.00000905  

Iteration:    8   Subspace Size:   45
Root: 1:        -0.09365897        -0.00000000         0.00000047  Converged
Root: 2:        -0.07140413        -0.00000000         0.00000071  Converged
Root: 3:        -0.03666839        -0.00000000         0.00000035  Converged
Root: 4:        -0.01421626        -0.00000000         0.00000228  

Iteration:    9   Subspace Size:   46
Root: 1:        -0.09365897        -0.00000000         0.00000047  Converged
Root: 2:        -0.07140413        -0.00000000         0.00000071  Converged
Root: 3:        -0.03666839        -0.00000000         0.00000032  Converged
Root: 4:        -0.01421626        -0.00000000         0.00000052  Converged

Davidson converged in 9 iterations
46 sigma vectors were formed

  Root   Mult.   Total Energy (a.u.)   Ex. Energy (a.u.)     Ex. Energy (eV)     Ex. Energy (nm)        Osc. (a.u.)  
-------------------------------------------------------------------------------------------------------------------
     1  singlet       -779.57917072
     2  triplet       -779.54075949          0.03841123          1.04522268       1186.19910630          0.00000000
     3  singlet       -779.52488934          0.05428138          1.47707125        839.39228455          0.12494695
     4  triplet       -779.51850464          0.06066608          1.65080766        751.05188678          0.00000000
     5  singlet       -779.51492271          0.06424801          1.74827690        709.17953773          0.11755167
     6  triplet       -779.48376891          0.09540181          2.59601503        477.59438761          0.00000000
     7  singlet       -779.48327370          0.09589702          2.60949028        475.12811769          0.01022053
     8  triplet       -779.46131678          0.11785394          3.20696843        386.60879749          0.00000000

Singlet  1: Largest CI coefficients:
  64  &  64 : closed :   0.938918
  63  &  64 :  open  :   0.204534
  64  &  63 :  open  :   0.204534

Triplet  2: Largest CI coefficients:
  63  &  64 :  open  :   0.665610
  64  &  63 :  open  :  -0.665610
  62  &  64 :  open  :   0.174873
  64  &  62 :  open  :  -0.174873

Singlet  3: Largest CI coefficients:
  63  &  64 :  open  :  -0.493345
  64  &  63 :  open  :  -0.493345
  62  &  64 :  open  :  -0.382603
  64  &  62 :  open  :  -0.382603
  63  &  63 : closed :  -0.363994
  64  &  64 : closed :   0.184557

Triplet  4: Largest CI coefficients:
  62  &  64 :  open  :  -0.666137
  64  &  62 :  open  :   0.666137
  63  &  64 :  open  :   0.157807
  64  &  63 :  open  :  -0.157807

Singlet  5: Largest CI coefficients:
  62  &  64 :  open  :   0.555778
  64  &  62 :  open  :   0.555778
  63  &  63 : closed :  -0.392516
  63  &  64 :  open  :  -0.264310
  64  &  63 :  open  :  -0.264310
  59  &  64 :  open  :   0.104648
  64  &  59 :  open  :   0.104648
  62  &  63 :  open  :  -0.100547
  63  &  62 :  open  :  -0.100547

Triplet  6: Largest CI coefficients:
  62  &  63 :  open  :  -0.685567
  63  &  62 :  open  :   0.685567
  59  &  62 :  open  :  -0.102292
  62  &  59 :  open  :   0.102292

Singlet  7: Largest CI coefficients:
  62  &  63 :  open  :   0.646853
  63  &  62 :  open  :   0.646853
  63  &  63 : closed :   0.215921
  62  &  64 :  open  :   0.123512
  64  &  62 :  open  :   0.123512
  59  &  62 :  open  :  -0.108629
  62  &  59 :  open  :  -0.108629
  63  &  64 :  open  :  -0.108491
  64  &  63 :  open  :  -0.108491

Triplet  8: Largest CI coefficients:
  61  &  64 :  open  :  -0.602276
  64  &  61 :  open  :   0.602276
  61  &  63 :  open  :  -0.159142
  63  &  61 :  open  :   0.159142
  57  &  64 :  open  :  -0.155078
  64  &  57 :  open  :   0.155078
  58  &  64 :  open  :  -0.138807
  64  &  58 :  open  :   0.138807
  55  &  64 :  open  :  -0.136487
  64  &  55 :  open  :   0.136487
  59  &  64 :  open  :   0.130024
  64  &  59 :  open  :  -0.130024
  56  &  64 :  open  :  -0.113763
  64  &  56 :  open  :   0.113763

Singlet state dipole moments:

  Root       Dx         Dy         Dz         |D|  (Debye)
------------------------------------------------------------
     1   -12.3277    -1.9750     2.2310    12.6827
     2   -12.0438    -1.1953     1.0114    12.1452
     3   -11.7040    -0.3526    -0.1690    11.7105
     4    -8.1350    -0.0014    -1.3022     8.2386

Triplet state dipole moments:

  Root       Dx         Dy         Dz         |D|  (Debye)
------------------------------------------------------------
     1   -16.7946    -1.5255     2.1893    17.0053
     2    -9.8850     0.2373    -1.1864     9.9587
     3    -8.6281     0.2150    -1.5518     8.7692
     4    -0.0337    -2.2300     1.2305     2.5472

Transition dipole moments between singlet states:

    Transition       Tx         Ty         Tz         |T| (a.u.)
------------------------------------------------------------------
     1 ->    2    -1.8469     0.1298     0.1574     1.8582
     1 ->    3    -1.6449     0.1779     0.0851     1.6566
     1 ->    4    -0.3972     0.0383     0.0246     0.3998
     2 ->    3    -0.8734    -0.4405     0.6524     1.1758
     2 ->    4    -1.7804     0.0611     0.2128     1.7941
     3 ->    4     1.4220    -0.1791    -0.0102     1.4333

Transition dipole moments between triplet states:

    Transition       Tx         Ty         Tz         |T| (a.u.)
------------------------------------------------------------------
     1 ->    2    -1.2270    -0.2170     0.4204     1.3150
     1 ->    3    -0.9852     0.0969     0.0589     0.9917
     1 ->    4     0.1075     0.1755    -0.2864     0.3526
     2 ->    3     2.0650    -0.2060    -0.0788     2.0768
     2 ->    4    -0.1590     0.1554    -0.1857     0.2897
     3 ->    4    -0.2213     0.0743    -0.0861     0.2488

Magnetic transition dipole moments and rotational strengths:

 Transition      Lx         Ly         Lz       R(len)     R(vel) (a.u.)
------------------------------------------------------------------------
 1 ->    2     0.3664     0.2627    -0.1301     0.6630    -0.3088
 1 ->    3     0.3144    -0.1195     0.5849     0.4887    -0.4137
 1 ->    4     0.0675    -0.0274     0.2368     0.0220    -0.0500

Electric transition quadrupole moments (Cartesian):

 Transition      Qxy        Qxz        Qyz        Qxx        Qyy        Qzz       norm (a.u.)
----------------------------------------------------------------------------------------------
 1 ->    2    -0.8798     0.6790     0.1166     6.4984    -0.1289    -0.2524     6.5999
 1 ->    3    -0.6877     0.1118     0.0544     3.2362    -0.1082    -0.0132     3.3126
 1 ->    4    -0.2190    -0.0245     0.0486     0.4970     0.0276     0.0040     0.5466


| Total processing time: 52.09 sec 

| Job finished: Mon Dec 30 09:54:32 2024
