# Supplementary material for: Photovermellogens: Minimalistic Pyridinium-Based Acylhydrazones with Photoswitchable Basicity for Operation in Aqueous Media
Source: J Org Chem. 2026 May 4;91(19):6559–65. doi: 10.1021/acs.joc.5c02962 (PMC13185115; doi:10.1021/acs.joc.5c02962)
Supplement: Supplementary file 3 [file jo5c02962_si_003.zip › scans/pah/gfn2/0001.out]

| Startfile from command line: tc.inp


|       ***********************************************************
|       *                    TeraChem v1.9-2023.05-dev            *
|       *  Git Version: a4ee3fa724c44e9172ae1b788db2b2bf144bca1c  *
|       *                   Development Version                   *
|       *           Chemistry at the Speed of Graphics!           *
|       ***********************************************************
|       * This program may only be used in connection with        *
|       * a valid license from PetaChem, LLC. Use of this program *
|       * or results thereof indicates acceptance of all terms    *
|       * and conditions stated in the license and that a valid   *
|       * license agreement between the user and PetaChem, LLC    *
|       * exists. PetaChem, LLC does not warrant the correctness  *
|       * of results or their suitability for any purpose.        *
|       * Please email bugs, suggestions, and comments to         *
|       *                  help@petachem.com                      *
|       *                                                         *
|       ***********************************************************


|       ***********************************************************
|       *  Compiled by pisteinbach  Wed May 10 12:27:15 CEST 2023  *
|       *  Supported architectures: sm_75 sm_80                   *
|       *  Build cuda_11.6.r11.6/compiler.31057947_0              *
|       ***********************************************************


| Job started   Mon Dec 30 09:47:14 2024
| On jtc-hpz107 (available memory: 20099 MB)

| ######################################### RUNTIME INFO ##########################################
| terachem  tc.inp 

|  NVRM version: NVIDIA UNIX x86_64 Kernel Module  520.61.05  Thu Sep 29 05:30:25 UTC 2022
|  GCC version:  gcc version 9.4.0 (Ubuntu 9.4.0-1ubuntu1~20.04.1) 

|  	linux-vdso.so.1 (0x00007fff02bed000)
|  	libdftd4.so.3 => /mnt/group-bin/dftd4/3.5.0/lib/x86_64-linux-gnu/libdftd4.so.3 (0x00007f779f6a9000)
|  	libmpi.so.12 => /mnt/group-bin/terachem-3c-dev-pit/lib/libmpi.so.12 (0x00007f779dd8c000)
|  	libgpubox.so.1 => /mnt/group-bin/terachem-3c-dev-pit/lib/libgpubox.so.1 (0x00007f779dd74000)
|  	libtensorbox.so.1 => /mnt/group-bin/terachem-3c-dev-pit/lib/libtensorbox.so.1 (0x00007f779dd56000)
|  	libiobox.so.1 => /mnt/group-bin/terachem-3c-dev-pit/lib/libiobox.so.1 (0x00007f779dd40000)
|  	libintbox.so.1 => /mnt/group-bin/terachem-3c-dev-pit/lib/libintbox.so.1 (0x00007f777fd25000)
|  	libsqmbox.so.1 => /mnt/group-bin/terachem-3c-dev-pit/lib/libsqmbox.so.1 (0x00007f777f9c7000)
|  	libgridbox.so.1 => /mnt/group-bin/terachem-3c-dev-pit/lib/libgridbox.so.1 (0x00007f777f7e2000)
|  	libdftbox.so.1 => /mnt/group-bin/terachem-3c-dev-pit/lib/libdftbox.so.1 (0x00007f777f704000)
|  	libcibox.so.1 => /mnt/group-bin/terachem-3c-dev-pit/lib/libcibox.so.1 (0x00007f777f3c3000)
|  	libccbox.so.1 => /mnt/group-bin/terachem-3c-dev-pit/lib/libccbox.so.1 (0x00007f777f0c0000)
|  	libsimbox.so.1 => /mnt/group-bin/terachem-3c-dev-pit/lib/libsimbox.so.1 (0x00007f777f0a0000)
|  	liboptbox.so.1 => /mnt/group-bin/terachem-3c-dev-pit/lib/liboptbox.so.1 (0x00007f777f068000)
|  	libnvToolsExt.so.1 => /usr/local/cuda-11.6/targets/x86_64-linux/lib/libnvToolsExt.so.1 (0x00007f777ee5e000)
|  	libssl.so.1.1 => /mnt/group-bin/terachem-3c-dev-pit/lib/libssl.so.1.1 (0x00007f777edcb000)
|  	libcrypto.so.1.1 => /mnt/group-bin/terachem-3c-dev-pit/lib/libcrypto.so.1.1 (0x00007f777eaf5000)
|  	libcuda.so.1 => /lib/x86_64-linux-gnu/libcuda.so.1 (0x00007f777d170000)
|  	libcudart.so.11.0 => /usr/local/cuda-11.6/targets/x86_64-linux/lib/libcudart.so.11.0 (0x00007f777ceca000)
|  	libcublas.so.11 => /usr/local/cuda-11.6/targets/x86_64-linux/lib/libcublas.so.11 (0x00007f777374c000)
|  	libcufft.so.10 => /usr/local/cuda-11.6/targets/x86_64-linux/lib/libcufft.so.10 (0x00007f776acbf000)
|  	libcusparse.so.11 => /usr/local/cuda-11.6/targets/x86_64-linux/lib/libcusparse.so.11 (0x00007f775b876000)
|  	libcusolver.so.11 => /usr/local/cuda-11.6/targets/x86_64-linux/lib/libcusolver.so.11 (0x00007f774b48d000)
|  	libstdc++.so.6 => /lib/x86_64-linux-gnu/libstdc++.so.6 (0x00007f774b2ab000)
|  	libm.so.6 => /lib/x86_64-linux-gnu/libm.so.6 (0x00007f774b15a000)
|  	libiomp5.so => /mnt/group-bin/terachem-3c-dev-pit/lib/libiomp5.so (0x00007f774ad14000)
|  	libcilkrts.so.5 => /mnt/group-bin/terachem-3c-dev-pit/lib/libcilkrts.so.5 (0x00007f774aad7000)
|  	libgcc_s.so.1 => /lib/x86_64-linux-gnu/libgcc_s.so.1 (0x00007f774aabc000)
|  	libpthread.so.0 => /lib/x86_64-linux-gnu/libpthread.so.0 (0x00007f774aa99000)
|  	libc.so.6 => /lib/x86_64-linux-gnu/libc.so.6 (0x00007f774a8a7000)
|  	/lib64/ld-linux-x86-64.so.2 (0x00007f779f783000)
|  	libdl.so.2 => /lib/x86_64-linux-gnu/libdl.so.2 (0x00007f774a89f000)
|  	libmkl_intel_ilp64.so.2 => /mnt/group-bin/terachem-3c-dev-pit/lib/libmkl_intel_ilp64.so.2 (0x00007f77499e4000)
|  	libmkl_intel_thread.so.2 => /mnt/group-bin/terachem-3c-dev-pit/lib/libmkl_intel_thread.so.2 (0x00007f774624b000)
|  	libmkl_core.so.2 => /mnt/group-bin/terachem-3c-dev-pit/lib/libmkl_core.so.2 (0x00007f7741e69000)
|  	libifcore.so.5 => /mnt/group-bin/terachem-3c-dev-pit/lib/libifcore.so.5 (0x00007f7741d2b000)
|  	libimf.so => /mnt/group-bin/terachem-3c-dev-pit/lib/libimf.so (0x00007f7741946000)
|  	libsvml.so => /mnt/group-bin/terachem-3c-dev-pit/lib/libsvml.so (0x00007f7740338000)
|  	libirng.so => /mnt/group-bin/terachem-3c-dev-pit/lib/libirng.so (0x00007f773ffce000)
|  	libintlc.so.5 => /mnt/group-bin/terachem-3c-dev-pit/lib/libintlc.so.5 (0x00007f773ff5b000)
|  	librt.so.1 => /lib/x86_64-linux-gnu/librt.so.1 (0x00007f773ff51000)
|  	libcublasLt.so.11 => /usr/local/cuda-11.6/targets/x86_64-linux/lib/libcublasLt.so.11 (0x00007f772aee9000)
| #################################################################################################

-----------------------------------
Processed Input file:
              coordinates coord.xyz
                 spinmult 1
                   charge +1
                   method 3c-pbeh
                    basis def2-msvp
                      pcm cosmo
                  epsilon 78.39
                      fon yes
               fon_method constant
                   closed 0
                    hhtda yes
            hhtdasinglets 4
            hhtdatriplets 4
             cisnumstates 8
             cisguessvecs 15
                   cismax 300
               cismaxiter 500
               cisconvtol 1.0e-6
                  cphftol 1.0e-6
                 cphfiter 1000
           max_l_in_basis 2
           sphericalbasis yes
                    guess sad
                   purify no
                  dftgrid 3
                     xtol 1e-6
                 convthre 5e-5
                  threall 1e-14
                precision mixed
                     gpus 1
            min_tolerance 1e-4
          min_tolerance_e 1e-5
                      run energy
-----------------------------------
Jobname: coord
Scratch directory: ./scr.coord
Scratch data will be generated
| Random number seed: 422167709

XYZ coordinates coord.xyz
Molden File Output: ./scr.coord/coord.molden
Using basis set: def2-msvp
dmrgstart not found
Spin multiplicity: 1
DIIS will use up to 10 vectors.
Condition number limit for the DIIS overlap matrix is            0
WF convergence threshold: 5.00e-05
Using DIIS algorithm to converge WF
Maximum number of SCF iterations: 100
Incremental fock with rebuild every 8 iterations
Will switch to conventional Fock if diffuse functions are detected
X-matrix tolerance: 1.00e-06
PRECISION: MIXED
Single/Double precision threshold: 1.00e-05
TeraChem will select linear algebra engine
Using fractional orbital occupations
0 occupied orbitals will have integer occupation
0 occupied orbitals will have fractional occupation
kT is set to  0.250 a.u.
Density matrix purification turned off
DFT Functional requested: 3c-pbeh
Method: PBEh-3c composite method 
  PBEh exchange functional:              0.58 
  Hartree-Fock exact exchange:          0.42 
  PBEh correlation functional:           1.0  
Wavefunction: RESTRICTED

 DFT-D code reimplemented following the
 code by S.Grimme, University Bonn 
 based on DFTD3 V3.2 Rev 0         
 
Please cite DFT-D3 work done with this code as:
S. Grimme, J. Antony, S. Ehrlich and H. Krieg,
J. Chem. Phys. 132 (2010), 154104
If used with BJ-damping cite also
S. Grimme, S. Ehrlich and L. Goerigk,
J. Comput. Chem. 32 (2011), 1456-1465
For DFT-D2 the reference is
S. Grimme, J. Comput. Chem., 27 (2006), 1787-1799
BSSE Correction calculated using:
 ___________________________________________
                                            
|              **  g C P  **                |
|  a geometrical counterpoise correction    |
|             H.Kruse S.Grimme              |
|        Version 2.31                       |
|                                           |
 ___________________________________________ 

Please cite work done with this code as:
H. Kruse, S. Grimme J. Chem. Phys, 2012,136,154101
DOI: 10.1063/1.3700154 

DFT grid type: 3
Using a single DFT grid.
Ignoring all functions in basis set file with angular momentum > 2 
Initial guess generated from superposition of atomic densities generated with HF,
using spherically symmetric atomic densities and averaged alpha and beta spin densities.

********************************************
***** SINGLE POINT ENERGY CALCULATIONS *****
********************************************
COSMO model for polarizable continuum model enabled
*************WARNING***************
Unrecognized or unnecessary keywords:
These are being ignored.
   min_tolerance 1e-4
   min_tolerance_e 1e-5
***********************************
Starting TensorBox...
| TeraChem will select linear algebra engine
| Using cuSolver for matrix diagonalization

| using 1 out of 1 CUDA devices
|   Device 0: NVIDIA GeForce RTX 3070,  7982MB, CC 8.6 -- CPU THREAD 0
| -------------------------------------------------------------------
| CPU Memory Available: 3976.88 MegaWords 
| GPU Memory Available: 741.79 MegaWords 
| Maximum recommended basis set size: 10200 basis functions
|  (limited by GPU memory)
| -------------------------------------------------------------------
| Initialize GPUBox with 128 MW of memory


Basis set:       def2-msvp
Total atoms:     32
Total charge:    1
Total electrons: 126 (63-alpha, 63-beta)
Number electrons modeled by ECPs: 0
Total orbitals: 316 (Cartesian), 298 (spherical) 
Total AO shells: 154 (100 S-shells; 36 P-shells; 18 D-shells; 0 F-shells; 0 G-shells)
Spin multiplicity: 1
Nuclear repulsion energy (QM atoms): 1142.642827384488 a.u.

Using neutral atomic charges and default spins and spin directions.
Number of unique atoms is: 4 
Atom #1 is unique. Calculating atomic density. 
XCEnergy: 0.000000 NNRepEnergy: 0.000000 
Rest of SCF Energy: -51.788831
XCEnergy: 0.000000 NNRepEnergy: 0.000000 
Rest of SCF Energy: -51.788831
Iteration: 0
XCEnergy: 0.000000 NNRepEnergy: 0.000000 
Rest of SCF Energy: -54.335150
XCEnergy: 0.000000 NNRepEnergy: 0.000000 
Rest of SCF Energy: -54.335150
Iteration: 1
XCEnergy: 0.000000 NNRepEnergy: 0.000000 
Rest of SCF Energy: -54.383016
XCEnergy: 0.000000 NNRepEnergy: 0.000000 
Rest of SCF Energy: -54.383016
Iteration: 2
XCEnergy: 0.000000 NNRepEnergy: 0.000000 
Rest of SCF Energy: -54.383724
XCEnergy: 0.000000 NNRepEnergy: 0.000000 
Rest of SCF Energy: -54.383724
Iteration: 3
XCEnergy: 0.000000 NNRepEnergy: 0.000000 
Rest of SCF Energy: -54.383757
XCEnergy: 0.000000 NNRepEnergy: 0.000000 
Rest of SCF Energy: -54.383757
Iteration: 4
XCEnergy: 0.000000 NNRepEnergy: 0.000000 
Rest of SCF Energy: -54.383758
XCEnergy: 0.000000 NNRepEnergy: 0.000000 
Rest of SCF Energy: -54.383758
Iteration: 5
XCEnergy: 0.000000 NNRepEnergy: 0.000000 
Rest of SCF Energy: -54.383758
XCEnergy: 0.000000 NNRepEnergy: 0.000000 
SCF Energy: -54.383758
Atom #2 is unique. Calculating atomic density. 
XCEnergy: 0.000000 NNRepEnergy: 0.000000 
Rest of SCF Energy: -35.859370
XCEnergy: 0.000000 NNRepEnergy: 0.000000 
Rest of SCF Energy: -35.859370
Iteration: 0
XCEnergy: 0.000000 NNRepEnergy: 0.000000 
Rest of SCF Energy: -37.672403
XCEnergy: 0.000000 NNRepEnergy: 0.000000 
Rest of SCF Energy: -37.672403
Iteration: 1
XCEnergy: 0.000000 NNRepEnergy: 0.000000 
Rest of SCF Energy: -37.680531
XCEnergy: 0.000000 NNRepEnergy: 0.000000 
Rest of SCF Energy: -37.680531
Iteration: 2
XCEnergy: 0.000000 NNRepEnergy: 0.000000 
Rest of SCF Energy: -37.680842
XCEnergy: 0.000000 NNRepEnergy: 0.000000 
Rest of SCF Energy: -37.680842
Iteration: 3
XCEnergy: 0.000000 NNRepEnergy: 0.000000 
Rest of SCF Energy: -37.680865
XCEnergy: 0.000000 NNRepEnergy: 0.000000 
Rest of SCF Energy: -37.680865
Iteration: 4
XCEnergy: 0.000000 NNRepEnergy: 0.000000 
Rest of SCF Energy: -37.680866
XCEnergy: 0.000000 NNRepEnergy: 0.000000 
Rest of SCF Energy: -37.680866
Iteration: 5
XCEnergy: 0.000000 NNRepEnergy: 0.000000 
Rest of SCF Energy: -37.680866
XCEnergy: 0.000000 NNRepEnergy: 0.000000 
SCF Energy: -37.680866
Atom #7 is unique. Calculating atomic density. 
XCEnergy: 0.000000 NNRepEnergy: 0.000000 
Rest of SCF Energy: -0.497727
XCEnergy: 0.000000 NNRepEnergy: 0.000000 
Rest of SCF Energy: -0.497727
Iteration: 0
XCEnergy: 0.000000 NNRepEnergy: 0.000000 
Rest of SCF Energy: -0.497727
XCEnergy: 0.000000 NNRepEnergy: 0.000000 
Rest of SCF Energy: -0.497727
Iteration: 1
XCEnergy: 0.000000 NNRepEnergy: 0.000000 
Rest of SCF Energy: -0.497727
XCEnergy: 0.000000 NNRepEnergy: 0.000000 
SCF Energy: -0.497727
Atom #21 is unique. Calculating atomic density. 
XCEnergy: 0.000000 NNRepEnergy: 0.000000 
Rest of SCF Energy: -71.187919
XCEnergy: 0.000000 NNRepEnergy: 0.000000 
Rest of SCF Energy: -71.187919
Iteration: 0
XCEnergy: 0.000000 NNRepEnergy: 0.000000 
Rest of SCF Energy: -74.545712
XCEnergy: 0.000000 NNRepEnergy: 0.000000 
Rest of SCF Energy: -74.545712
Iteration: 1
XCEnergy: 0.000000 NNRepEnergy: 0.000000 
Rest of SCF Energy: -74.776315
XCEnergy: 0.000000 NNRepEnergy: 0.000000 
Rest of SCF Energy: -74.776315
Iteration: 2
XCEnergy: 0.000000 NNRepEnergy: 0.000000 
Rest of SCF Energy: -74.781311
XCEnergy: 0.000000 NNRepEnergy: 0.000000 
Rest of SCF Energy: -74.781311
Iteration: 3
XCEnergy: 0.000000 NNRepEnergy: 0.000000 
Rest of SCF Energy: -74.781357
XCEnergy: 0.000000 NNRepEnergy: 0.000000 
Rest of SCF Energy: -74.781357
Iteration: 4
XCEnergy: 0.000000 NNRepEnergy: 0.000000 
Rest of SCF Energy: -74.781359
XCEnergy: 0.000000 NNRepEnergy: 0.000000 
Rest of SCF Energy: -74.781359
Iteration: 5
XCEnergy: 0.000000 NNRepEnergy: 0.000000 
Rest of SCF Energy: -74.781359
XCEnergy: 0.000000 NNRepEnergy: 0.000000 
SCF Energy: -74.781359
DFTD Energy:    -0.0206859 hartree
gCP Energy:     0.0540478 hartree
Setting up the DFT grid...
| time to set the grid = 0.08 s
DFT grid points: 367930 (11497 points/atom)
=COSMO= Number of H atoms in QM atoms:14
=COSMO= Number of Heavy atoms in QM atoms:18
=COSMO= size of A matrix:26150912 bytes
=COSMO= ++++++++++++++++++++++++++++++ COSMO parameters ++++++++++++++++++++++++++++++
=COSMO= I. Cavity Information:
=COSMO= SAS(Solvent accesible surface) initialization finished
=COSMO= Time for initializing Molecular Surface:0.08896900 (sec)
=COSMO= Time for initializing cosmo calculation:0.03138000 (sec)
=COSMO= Cavity effective radius(Angstrom) (r_solv+r_vdw-dsc) was written into ./scr.coord/ratom.txt
=COSMO= Solvent Dielectric Constant:78.390000
=COSMO= Cosmo Solvent radius:0.000000
=COSMO= Cosmo charge scaling method:0
=COSMO= Cavity built with Lebedev Grid
=COSMO= Grid points/QM Hydrogen: 110
=COSMO= Grid points/QM Heavy atom: 110
=COSMO= Herbert Switching-Gaussian method turned on
=COSMO= After removing points inside of SAS:
=COSMO= Total number of segments on molecular surface:1808
=COSMO= Number of segments belonging to QM atoms:1808
=COSMO= Total surface area of cavity: 294.7340(Angstrom^2)
=COSMO= Total volume of cavity: 178.2120 (Angstrom^3)
=COSMO= II. COSMO integral options:
=COSMO= Building COSMO c vector with original algorithm
=COSMO= COSMO one-electron integral threshold: 1e-12 
=COSMO= III. Linear solver options:
=COSMO= Initialize COSMO for A matrix in full storage form
=COSMO= CG precondtioner:Jacobi
=COSMO= Tight CG convergence threshold:1e-06
=COSMO= CG dynamic threshold: on
=COSMO= Adjust CG convergence threshold dynamically
=COSMO= IV. PCM field read/write options:
=COSMO= PCM field is not written to files
=COSMO= No PCM field file is read in
=COSMO= ++++++++++++++++++++++++++++++++++++++++++++++++++++++++++++++++++++++++++++++++

                      *** Start SCF Iterations ***

 Iter     DIIS Error       Energy change      Electrons        XC Energy           Energy              E_PCM      Time(s)
-------------------------------------------------------------------------------------------------------------------------
Initial temperature is 0.250000
| Skip purify step
|    1     1.8215108904    -785.1987174044   127.0000032412   -63.8645370988    -785.1987174044     -0.0002059157    1.30  
|    2     0.0685481019     +13.0971252743   126.0000050432   -63.9852855463    -772.1015921301     -0.2015511378    1.90  
|    3     0.1438397641      +0.2206331406   126.0000032107   -63.7210118833    -771.8809589895     -0.0866557999    1.87  
|    4     0.0179490678      -0.3655002474   126.0000048951   -63.8321585892    -772.2464592369     -0.1435080425    1.86  
|    5     0.0100646224      -0.0096743707   126.0000058152   -63.8662779839    -772.2561336076     -0.1215184795    1.82  
|    6     0.0026772027      -0.0035772371   126.0000055436   -63.8651255957    -772.2597108447     -0.1261234677    1.80  
|    7     0.0010460084      -0.0003424393   126.0000056879   -63.8559736079    -772.2600532840     -0.1244023283    1.77  
|    8     0.0004496673      -0.0000580813   126.0000057504   -63.8547176787    -772.2601113653     -0.1240042447    1.76  
|    9     0.0001452924      -0.0000162616   126.0000057806   -63.8560410212    -772.2601276269     -0.1239006110    1.91  
|   10     0.0000856761      -0.0000024814   126.0000057932   -63.8560693786    -772.2601301083     -0.1237905376    1.73  
|   11     0.0000301314      -0.0000005253   126.0000057993   -63.8559733536    -772.2601306335     -0.1237545637    1.71  
-------------------------------------------------------------------------------------------------------------------------
FINAL ENERGY: -772.2601306335 a.u.
Fractional Occupation Entropy: 0.0000000000
Mermin Free Energy:            -772.2601306335
DISPERSION CONTRIBUTION TO ENERGY: -0.0206859417 a.u.
GCP BSSE CORRECTION: 0.0540478091 a.u.
C-PCM contribution to final energy:-0.1237545637 a.u. ( already included in final energy )
HOMO-LUMO GAP: 3.048 eV
CENTER OF MASS: {-0.009481, -0.040019, -0.063475} ANGS
DIPOLE MOMENT: {-19.097034, -3.639438, 2.962687} (|D| = 19.665191) DEBYE
Writing out molden info

Running Mulliken population analysis...


  Restricted hh-TDA Parameters
--------------------------------------------
Number of occupied orbitals:            64
Number of virtual orbitals:            234
Number of molecular orbitals:          298
Number of basis functions:             316
Multiplicity of target state:      singlet

 Generating 2nd functional diffs
Reference energy:             -779.4601298584
Number of electrons:           128.0000058912
XC energy:                     -65.1701441762

      Davidson Diagonalization Parameters
-----------------------------------------------
Number of roots to find:                    4
Number of guess vectors:                   15
Maximum subspace size:                    300
Number of vectors to save:                  4
Collapse vectors per root:                  2
Number of CSFs:                          2080
Maximum Davidson iterations:              500
Residual convergence:                 1.0e-06
Orthogonality tolerance:              1.0e-12
Use incremental sigma vectors:             No

Davidson memory usage:  12.89 MB

Guess Vectors:
  64 &  64 : closed :    -0.236438
  64 &  62 :  open  :    -0.172124
  64 &  63 :  open  :    -0.121088
  62 &  62 : closed :    -0.107809
  64 &  61 :  open  :    -0.077828
  63 &  62 :  open  :    -0.056773
  64 &  59 :  open  :    -0.053857
  64 &  60 :  open  :    -0.036526
  62 &  61 :  open  :    -0.013513
  63 &  63 : closed :    -0.005737
  64 &  57 :  open  :     0.009703
  62 &  59 :  open  :     0.010458
  64 &  55 :  open  :     0.024854
  62 &  60 :  open  :     0.027788
  63 &  61 :  open  :     0.037523

  Root           Eigenvalue       Energy Change        Residual
-------------------------------------------------------------------
Iteration:    0   Subspace Size:   15
Root: 1:        -0.15270806        -0.15270806         0.04564620  
Root: 2:        -0.07237827        -0.07237827         0.04410016  
Root: 3:        -0.02540826        -0.02540826         0.04626186  
Root: 4:        -0.00001794        -0.00001794         0.04952834  

Iteration:    1   Subspace Size:   19
Root: 1:        -0.15652434        -0.00381628         0.00587632  
Root: 2:        -0.07820208        -0.00582381         0.01036891  
Root: 3:        -0.03158682        -0.00617856         0.01451547  
Root: 4:        -0.00729198        -0.00727404         0.01788365  

Iteration:    2   Subspace Size:   23
Root: 1:        -0.15658429        -0.00005995         0.00113720  
Root: 2:        -0.07846498        -0.00026290         0.00226689  
Root: 3:        -0.03216406        -0.00057724         0.00504561  
Root: 4:        -0.00816987        -0.00087789         0.00526688  

Iteration:    3   Subspace Size:   27
Root: 1:        -0.15658647        -0.00000218         0.00025906  
Root: 2:        -0.07847543        -0.00001046         0.00056737  
Root: 3:        -0.03223346        -0.00006940         0.00155919  
Root: 4:        -0.00824309        -0.00007322         0.00152242  

Iteration:    4   Subspace Size:   31
Root: 1:        -0.15658657        -0.00000011         0.00005681  
Root: 2:        -0.07847601        -0.00000057         0.00013838  
Root: 3:        -0.03223889        -0.00000543         0.00042559  
Root: 4:        -0.00824921        -0.00000612         0.00045859  

Iteration:    5   Subspace Size:   35
Root: 1:        -0.15658658        -0.00000000         0.00001091  
Root: 2:        -0.07847604        -0.00000004         0.00003093  
Root: 3:        -0.03223925        -0.00000035         0.00009484  
Root: 4:        -0.00824970        -0.00000049         0.00012480  

Iteration:    6   Subspace Size:   39
Root: 1:        -0.15658658        -0.00000000         0.00000226  
Root: 2:        -0.07847605        -0.00000000         0.00000697  
Root: 3:        -0.03223926        -0.00000002         0.00002057  
Root: 4:        -0.00824974        -0.00000004         0.00003796  

Iteration:    7   Subspace Size:   43
Root: 1:        -0.15658658        -0.00000000         0.00000036  Converged
Root: 2:        -0.07847605        -0.00000000         0.00000140  
Root: 3:        -0.03223926        -0.00000000         0.00000496  
Root: 4:        -0.00824974        -0.00000000         0.00001159  

Iteration:    8   Subspace Size:   46
Root: 1:        -0.15658658        -0.00000000         0.00000036  Converged
Root: 2:        -0.07847605        -0.00000000         0.00000026  Converged
Root: 3:        -0.03223927        -0.00000000         0.00000116  
Root: 4:        -0.00824974        -0.00000000         0.00000273  

Iteration:    9   Subspace Size:   48
Root: 1:        -0.15658658        -0.00000000         0.00000035  Converged
Root: 2:        -0.07847605        -0.00000000         0.00000024  Converged
Root: 3:        -0.03223927        -0.00000000         0.00000028  Converged
Root: 4:        -0.00824974        -0.00000000         0.00000069  Converged

Davidson converged in 9 iterations
48 sigma vectors were formed

      Davidson Diagonalization Parameters
-----------------------------------------------
Number of roots to find:                    4
Number of guess vectors:                   15
Maximum subspace size:                    300
Number of vectors to save:                  4
Collapse vectors per root:                  2
Number of CSFs:                          2016
Maximum Davidson iterations:              500
Residual convergence:                 1.0e-06
Orthogonality tolerance:              1.0e-12
Use incremental sigma vectors:             No

Davidson memory usage:  12.58 MB

Guess Vectors:
  64 &  62 :  open  :    -0.172124
  64 &  63 :  open  :    -0.121088
  64 &  61 :  open  :    -0.077828
  63 &  62 :  open  :    -0.056773
  64 &  59 :  open  :    -0.053857
  64 &  60 :  open  :    -0.036526
  62 &  61 :  open  :    -0.013513
  64 &  57 :  open  :     0.009703
  62 &  59 :  open  :     0.010458
  64 &  55 :  open  :     0.024854
  62 &  60 :  open  :     0.027788
  63 &  61 :  open  :     0.037523
  64 &  56 :  open  :     0.048162
  64 &  54 :  open  :     0.058169
  63 &  59 :  open  :     0.061494

  Root           Eigenvalue       Energy Change        Residual
-------------------------------------------------------------------
Iteration:    0   Subspace Size:   15
Root: 1:        -0.07701328        -0.07701328         0.03807268  
Root: 2:        -0.05343507        -0.05343507         0.02917049  
Root: 3:        -0.02527648        -0.02527648         0.02967586  
Root: 4:         0.01670966         0.01670966         0.03688221  

Iteration:    1   Subspace Size:   19
Root: 1:        -0.08137999        -0.00436671         0.00847114  
Root: 2:        -0.05619718        -0.00276211         0.00597052  
Root: 3:        -0.02821161        -0.00293513         0.00840643  
Root: 4:         0.00954641        -0.00716325         0.01133544  

Iteration:    2   Subspace Size:   23
Root: 1:        -0.08156360        -0.00018361         0.00168895  
Root: 2:        -0.05629091        -0.00009373         0.00136718  
Root: 3:        -0.02841812        -0.00020651         0.00249960  
Root: 4:         0.00905576        -0.00049065         0.00296045  

Iteration:    3   Subspace Size:   27
Root: 1:        -0.08156966        -0.00000606         0.00034371  
Root: 2:        -0.05629505        -0.00000414         0.00028043  
Root: 3:        -0.02843456        -0.00001644         0.00068899  
Root: 4:         0.00902394        -0.00003183         0.00125913  

Iteration:    4   Subspace Size:   31
Root: 1:        -0.08156989        -0.00000023         0.00006907  
Root: 2:        -0.05629520        -0.00000015         0.00006127  
Root: 3:        -0.02843576        -0.00000121         0.00017866  
Root: 4:         0.00901649        -0.00000745         0.00057213  

Iteration:    5   Subspace Size:   35
Root: 1:        -0.08156990        -0.00000001         0.00001346  
Root: 2:        -0.05629521        -0.00000001         0.00001191  
Root: 3:        -0.02843585        -0.00000008         0.00003760  
Root: 4:         0.00901500        -0.00000149         0.00018294  

Iteration:    6   Subspace Size:   39
Root: 1:        -0.08156990        -0.00000000         0.00000249  
Root: 2:        -0.05629521        -0.00000000         0.00000233  
Root: 3:        -0.02843585        -0.00000000         0.00000854  
Root: 4:         0.00901490        -0.00000010         0.00004855  

Iteration:    7   Subspace Size:   43
Root: 1:        -0.08156990        -0.00000000         0.00000041  Converged
Root: 2:        -0.05629521        -0.00000000         0.00000052  Converged
Root: 3:        -0.02843585        -0.00000000         0.00000179  
Root: 4:         0.00901489        -0.00000001         0.00001176  

Iteration:    8   Subspace Size:   45
Root: 1:        -0.08156990        -0.00000000         0.00000039  Converged
Root: 2:        -0.05629521        -0.00000000         0.00000046  Converged
Root: 3:        -0.02843585        -0.00000000         0.00000037  Converged
Root: 4:         0.00901489        -0.00000000         0.00000268  

Iteration:    9   Subspace Size:   46
Root: 1:        -0.08156990        -0.00000000         0.00000039  Converged
Root: 2:        -0.05629521        -0.00000000         0.00000044  Converged
Root: 3:        -0.02843585        -0.00000000         0.00000037  Converged
Root: 4:         0.00901489        -0.00000000         0.00000069  Converged

Davidson converged in 9 iterations
46 sigma vectors were formed

  Root   Mult.   Total Energy (a.u.)   Ex. Energy (a.u.)     Ex. Energy (eV)     Ex. Energy (nm)        Osc. (a.u.)  
-------------------------------------------------------------------------------------------------------------------
     1  singlet       -779.61671644
     2  triplet       -779.54169976          0.07501668          2.04130729        607.37656399          0.00000000
     3  singlet       -779.53860590          0.07811053          2.12549538        583.31917173          0.00048924
     4  triplet       -779.51642507          0.10029137          2.72906649        454.31000446          0.00000000
     5  singlet       -779.49236912          0.12434731          3.38366199        366.42023039          0.48082158
     6  triplet       -779.48856571          0.12815073          3.48715819        355.54515704          0.00000000
     7  singlet       -779.46837960          0.14833684          4.03645008        307.16153602          0.14343971
     8  triplet       -779.45111496          0.16560147          4.50624460        275.13868354          0.00000000

Singlet  1: Largest CI coefficients:
  64  &  64 : closed :   0.969269
  63  &  64 :  open  :  -0.126862
  64  &  63 :  open  :  -0.126862

Triplet  2: Largest CI coefficients:
  62  &  64 :  open  :   0.682245
  64  &  62 :  open  :  -0.682245
  63  &  64 :  open  :   0.134369
  64  &  63 :  open  :  -0.134369

Singlet  3: Largest CI coefficients:
  62  &  64 :  open  :  -0.681344
  64  &  62 :  open  :  -0.681344
  63  &  64 :  open  :  -0.124660
  64  &  63 :  open  :  -0.124660

Triplet  4: Largest CI coefficients:
  63  &  64 :  open  :   0.607139
  64  &  63 :  open  :  -0.607139
  61  &  64 :  open  :   0.252655
  64  &  61 :  open  :  -0.252655
  57  &  64 :  open  :  -0.174523
  64  &  57 :  open  :   0.174523
  62  &  64 :  open  :  -0.133334
  64  &  62 :  open  :   0.133334

Singlet  5: Largest CI coefficients:
  63  &  64 :  open  :  -0.619161
  64  &  63 :  open  :  -0.619161
  63  &  63 : closed :   0.263672
  59  &  64 :  open  :   0.190616
  64  &  59 :  open  :   0.190616
  64  &  64 : closed :  -0.141074

Triplet  6: Largest CI coefficients:
  61  &  64 :  open  :  -0.587960
  64  &  61 :  open  :   0.587960
  63  &  64 :  open  :   0.270093
  64  &  63 :  open  :  -0.270093
  59  &  64 :  open  :  -0.164973
  64  &  59 :  open  :   0.164973
  55  &  64 :  open  :  -0.138085
  64  &  55 :  open  :   0.138085
  61  &  63 :  open  :   0.117397
  63  &  61 :  open  :  -0.117397

Singlet  7: Largest CI coefficients:
  61  &  64 :  open  :   0.677539
  64  &  61 :  open  :   0.677539
  64  &  64 : closed :   0.117006
  61  &  61 : closed :  -0.114019

Triplet  8: Largest CI coefficients:
  60  &  64 :  open  :   0.655693
  64  &  60 :  open  :  -0.655693
  61  &  64 :  open  :  -0.142327
  64  &  61 :  open  :   0.142327
  59  &  64 :  open  :   0.121013
  64  &  59 :  open  :  -0.121013
  60  &  61 :  open  :  -0.100788
  61  &  60 :  open  :   0.100788
  60  &  63 :  open  :  -0.100225
  63  &  60 :  open  :   0.100225

Singlet state dipole moments:

  Root       Dx         Dy         Dz         |D|  (Debye)
------------------------------------------------------------
     1   -14.8094    -2.6017     0.7342    15.0541
     2    -8.9271     0.8323    -0.9398     9.0150
     3   -18.0686    -3.3809     0.2680    18.3842
     4    -0.1142    -4.4126     1.9544     4.8274

Triplet state dipole moments:

  Root       Dx         Dy         Dz         |D|  (Debye)
------------------------------------------------------------
     1    -8.7851     0.8563    -0.9590     8.8787
     2   -17.3304    -2.2765    -0.0481    17.4793
     3    -4.2002    -3.5930     1.2537     5.6677
     4     4.6349    -6.2921     3.0557     8.3910

Transition dipole moments between singlet states:

    Transition       Tx         Ty         Tz         |T| (a.u.)
------------------------------------------------------------------
     1 ->    2     0.0896    -0.0094     0.0357     0.0969
     1 ->    3     2.4032    -0.1568    -0.0093     2.4083
     1 ->    4     0.8054    -0.7941     0.4139     1.2044
     2 ->    3    -0.1359    -0.1917     0.0889     0.2512
     2 ->    4     0.1919    -0.0819     0.0789     0.2231
     3 ->    4     0.4026    -0.1195     0.0685     0.4255

Transition dipole moments between triplet states:

    Transition       Tx         Ty         Tz         |T| (a.u.)
------------------------------------------------------------------
     1 ->    2    -0.2296    -0.1383     0.0623     0.2751
     1 ->    3     0.0918    -0.1933     0.1191     0.2449
     1 ->    4     0.1158     0.0201     0.0002     0.1175
     2 ->    3    -2.3119    -0.3799     0.0287     2.3430
     2 ->    4    -0.5997     0.0890    -0.0295     0.6070
     3 ->    4     0.7023     0.0320    -0.0444     0.7044

Magnetic transition dipole moments and rotational strengths:

 Transition      Lx         Ly         Lz       R(len)     R(vel) (a.u.)
------------------------------------------------------------------------
 1 ->    2    -0.0161    -0.5368     0.2471    -0.0124     0.0164
 1 ->    3    -0.3913     0.0710    -0.4808     0.9469    -2.8812
 1 ->    4     0.0234     0.1250     0.1932     0.0005    -0.0254

Electric transition quadrupole moments (Cartesian):

 Transition      Qxy        Qxz        Qyz        Qxx        Qyy        Qzz       norm (a.u.)
----------------------------------------------------------------------------------------------
 1 ->    2    -0.1900    -0.2174    -0.0010     0.7678    -0.0101    -0.0858     0.8248
 1 ->    3     1.5890    -0.4969    -0.2383    -7.9870     0.3035    -0.0174     8.1679
 1 ->    4    -4.4129     2.0614     0.8074    18.1875    -0.8325    -0.2793    18.8662


| Total processing time: 53.21 sec 

| Job finished: Mon Dec 30 09:48:09 2024
