# Supplementary material for: Photovermellogens: Minimalistic Pyridinium-Based Acylhydrazones with Photoswitchable Basicity for Operation in Aqueous Media
Source: J Org Chem. 2026 May 4;91(19):6559–65. doi: 10.1021/acs.joc.5c02962 (PMC13185115; doi:10.1021/acs.joc.5c02962)
Supplement: Supplementary file 3 [file jo5c02962_si_003.zip › scans/pah/gfn2/0006.out]

| Startfile from command line: tc.inp


|       ***********************************************************
|       *                    TeraChem v1.9-2023.05-dev            *
|       *  Git Version: a4ee3fa724c44e9172ae1b788db2b2bf144bca1c  *
|       *                   Development Version                   *
|       *           Chemistry at the Speed of Graphics!           *
|       ***********************************************************
|       * This program may only be used in connection with        *
|       * a valid license from PetaChem, LLC. Use of this program *
|       * or results thereof indicates acceptance of all terms    *
|       * and conditions stated in the license and that a valid   *
|       * license agreement between the user and PetaChem, LLC    *
|       * exists. PetaChem, LLC does not warrant the correctness  *
|       * of results or their suitability for any purpose.        *
|       * Please email bugs, suggestions, and comments to         *
|       *                  help@petachem.com                      *
|       *                                                         *
|       ***********************************************************


|       ***********************************************************
|       *  Compiled by pisteinbach  Wed May 10 12:27:15 CEST 2023  *
|       *  Supported architectures: sm_75 sm_80                   *
|       *  Build cuda_11.6.r11.6/compiler.31057947_0              *
|       ***********************************************************


| Job started   Mon Dec 30 09:51:49 2024
| On jtc-hpz107 (available memory: 20098 MB)

| ######################################### RUNTIME INFO ##########################################
| terachem  tc.inp 

|  NVRM version: NVIDIA UNIX x86_64 Kernel Module  520.61.05  Thu Sep 29 05:30:25 UTC 2022
|  GCC version:  gcc version 9.4.0 (Ubuntu 9.4.0-1ubuntu1~20.04.1) 

|  	linux-vdso.so.1 (0x00007ffe2aa5c000)
|  	libdftd4.so.3 => /mnt/group-bin/dftd4/3.5.0/lib/x86_64-linux-gnu/libdftd4.so.3 (0x00007f7a9601f000)
|  	libmpi.so.12 => /mnt/group-bin/terachem-3c-dev-pit/lib/libmpi.so.12 (0x00007f7a94702000)
|  	libgpubox.so.1 => /mnt/group-bin/terachem-3c-dev-pit/lib/libgpubox.so.1 (0x00007f7a946ea000)
|  	libtensorbox.so.1 => /mnt/group-bin/terachem-3c-dev-pit/lib/libtensorbox.so.1 (0x00007f7a946cc000)
|  	libiobox.so.1 => /mnt/group-bin/terachem-3c-dev-pit/lib/libiobox.so.1 (0x00007f7a946b6000)
|  	libintbox.so.1 => /mnt/group-bin/terachem-3c-dev-pit/lib/libintbox.so.1 (0x00007f7a7669b000)
|  	libsqmbox.so.1 => /mnt/group-bin/terachem-3c-dev-pit/lib/libsqmbox.so.1 (0x00007f7a7633d000)
|  	libgridbox.so.1 => /mnt/group-bin/terachem-3c-dev-pit/lib/libgridbox.so.1 (0x00007f7a76158000)
|  	libdftbox.so.1 => /mnt/group-bin/terachem-3c-dev-pit/lib/libdftbox.so.1 (0x00007f7a7607a000)
|  	libcibox.so.1 => /mnt/group-bin/terachem-3c-dev-pit/lib/libcibox.so.1 (0x00007f7a75d39000)
|  	libccbox.so.1 => /mnt/group-bin/terachem-3c-dev-pit/lib/libccbox.so.1 (0x00007f7a75a36000)
|  	libsimbox.so.1 => /mnt/group-bin/terachem-3c-dev-pit/lib/libsimbox.so.1 (0x00007f7a75a16000)
|  	liboptbox.so.1 => /mnt/group-bin/terachem-3c-dev-pit/lib/liboptbox.so.1 (0x00007f7a759de000)
|  	libnvToolsExt.so.1 => /usr/local/cuda-11.6/targets/x86_64-linux/lib/libnvToolsExt.so.1 (0x00007f7a757d4000)
|  	libssl.so.1.1 => /mnt/group-bin/terachem-3c-dev-pit/lib/libssl.so.1.1 (0x00007f7a75741000)
|  	libcrypto.so.1.1 => /mnt/group-bin/terachem-3c-dev-pit/lib/libcrypto.so.1.1 (0x00007f7a7546b000)
|  	libcuda.so.1 => /lib/x86_64-linux-gnu/libcuda.so.1 (0x00007f7a73ae6000)
|  	libcudart.so.11.0 => /usr/local/cuda-11.6/targets/x86_64-linux/lib/libcudart.so.11.0 (0x00007f7a73840000)
|  	libcublas.so.11 => /usr/local/cuda-11.6/targets/x86_64-linux/lib/libcublas.so.11 (0x00007f7a6a0c2000)
|  	libcufft.so.10 => /usr/local/cuda-11.6/targets/x86_64-linux/lib/libcufft.so.10 (0x00007f7a61635000)
|  	libcusparse.so.11 => /usr/local/cuda-11.6/targets/x86_64-linux/lib/libcusparse.so.11 (0x00007f7a521ec000)
|  	libcusolver.so.11 => /usr/local/cuda-11.6/targets/x86_64-linux/lib/libcusolver.so.11 (0x00007f7a41e03000)
|  	libstdc++.so.6 => /lib/x86_64-linux-gnu/libstdc++.so.6 (0x00007f7a41c21000)
|  	libm.so.6 => /lib/x86_64-linux-gnu/libm.so.6 (0x00007f7a41ad0000)
|  	libiomp5.so => /mnt/group-bin/terachem-3c-dev-pit/lib/libiomp5.so (0x00007f7a4168a000)
|  	libcilkrts.so.5 => /mnt/group-bin/terachem-3c-dev-pit/lib/libcilkrts.so.5 (0x00007f7a4144d000)
|  	libgcc_s.so.1 => /lib/x86_64-linux-gnu/libgcc_s.so.1 (0x00007f7a41432000)
|  	libpthread.so.0 => /lib/x86_64-linux-gnu/libpthread.so.0 (0x00007f7a4140f000)
|  	libc.so.6 => /lib/x86_64-linux-gnu/libc.so.6 (0x00007f7a4121d000)
|  	/lib64/ld-linux-x86-64.so.2 (0x00007f7a960f9000)
|  	libdl.so.2 => /lib/x86_64-linux-gnu/libdl.so.2 (0x00007f7a41215000)
|  	libmkl_intel_ilp64.so.2 => /mnt/group-bin/terachem-3c-dev-pit/lib/libmkl_intel_ilp64.so.2 (0x00007f7a4035a000)
|  	libmkl_intel_thread.so.2 => /mnt/group-bin/terachem-3c-dev-pit/lib/libmkl_intel_thread.so.2 (0x00007f7a3cbc1000)
|  	libmkl_core.so.2 => /mnt/group-bin/terachem-3c-dev-pit/lib/libmkl_core.so.2 (0x00007f7a387df000)
|  	libifcore.so.5 => /mnt/group-bin/terachem-3c-dev-pit/lib/libifcore.so.5 (0x00007f7a386a1000)
|  	libimf.so => /mnt/group-bin/terachem-3c-dev-pit/lib/libimf.so (0x00007f7a382bc000)
|  	libsvml.so => /mnt/group-bin/terachem-3c-dev-pit/lib/libsvml.so (0x00007f7a36cae000)
|  	libirng.so => /mnt/group-bin/terachem-3c-dev-pit/lib/libirng.so (0x00007f7a36944000)
|  	libintlc.so.5 => /mnt/group-bin/terachem-3c-dev-pit/lib/libintlc.so.5 (0x00007f7a368d1000)
|  	librt.so.1 => /lib/x86_64-linux-gnu/librt.so.1 (0x00007f7a368c7000)
|  	libcublasLt.so.11 => /usr/local/cuda-11.6/targets/x86_64-linux/lib/libcublasLt.so.11 (0x00007f7a2185f000)
| #################################################################################################

-----------------------------------
Processed Input file:
              coordinates coord.xyz
                 spinmult 1
                   charge +1
                   method 3c-pbeh
                    basis def2-msvp
                      pcm cosmo
                  epsilon 78.39
                      fon yes
               fon_method constant
                   closed 0
                    hhtda yes
            hhtdasinglets 4
            hhtdatriplets 4
             cisnumstates 8
             cisguessvecs 15
                   cismax 300
               cismaxiter 500
               cisconvtol 1.0e-6
                  cphftol 1.0e-6
                 cphfiter 1000
           max_l_in_basis 2
           sphericalbasis yes
                    guess sad
                   purify no
                  dftgrid 3
                     xtol 1e-6
                 convthre 5e-5
                  threall 1e-14
                precision mixed
                     gpus 1
            min_tolerance 1e-4
          min_tolerance_e 1e-5
                      run energy
-----------------------------------
Jobname: coord
Scratch directory: ./scr.coord
Scratch data will be generated
| Random number seed: 592040119

XYZ coordinates coord.xyz
Molden File Output: ./scr.coord/coord.molden
Using basis set: def2-msvp
dmrgstart not found
Spin multiplicity: 1
DIIS will use up to 10 vectors.
Condition number limit for the DIIS overlap matrix is            0
WF convergence threshold: 5.00e-05
Using DIIS algorithm to converge WF
Maximum number of SCF iterations: 100
Incremental fock with rebuild every 8 iterations
Will switch to conventional Fock if diffuse functions are detected
X-matrix tolerance: 1.00e-06
PRECISION: MIXED
Single/Double precision threshold: 1.00e-05
TeraChem will select linear algebra engine
Using fractional orbital occupations
0 occupied orbitals will have integer occupation
0 occupied orbitals will have fractional occupation
kT is set to  0.250 a.u.
Density matrix purification turned off
DFT Functional requested: 3c-pbeh
Method: PBEh-3c composite method 
  PBEh exchange functional:              0.58 
  Hartree-Fock exact exchange:          0.42 
  PBEh correlation functional:           1.0  
Wavefunction: RESTRICTED

 DFT-D code reimplemented following the
 code by S.Grimme, University Bonn 
 based on DFTD3 V3.2 Rev 0         
 
Please cite DFT-D3 work done with this code as:
S. Grimme, J. Antony, S. Ehrlich and H. Krieg,
J. Chem. Phys. 132 (2010), 154104
If used with BJ-damping cite also
S. Grimme, S. Ehrlich and L. Goerigk,
J. Comput. Chem. 32 (2011), 1456-1465
For DFT-D2 the reference is
S. Grimme, J. Comput. Chem., 27 (2006), 1787-1799
BSSE Correction calculated using:
 ___________________________________________
                                            
|              **  g C P  **                |
|  a geometrical counterpoise correction    |
|             H.Kruse S.Grimme              |
|        Version 2.31                       |
|                                           |
 ___________________________________________ 

Please cite work done with this code as:
H. Kruse, S. Grimme J. Chem. Phys, 2012,136,154101
DOI: 10.1063/1.3700154 

DFT grid type: 3
Using a single DFT grid.
Ignoring all functions in basis set file with angular momentum > 2 
Initial guess generated from superposition of atomic densities generated with HF,
using spherically symmetric atomic densities and averaged alpha and beta spin densities.

********************************************
***** SINGLE POINT ENERGY CALCULATIONS *****
********************************************
COSMO model for polarizable continuum model enabled
*************WARNING***************
Unrecognized or unnecessary keywords:
These are being ignored.
   min_tolerance 1e-4
   min_tolerance_e 1e-5
***********************************
Starting TensorBox...
| TeraChem will select linear algebra engine
| Using cuSolver for matrix diagonalization

| using 1 out of 1 CUDA devices
|   Device 0: NVIDIA GeForce RTX 3070,  7982MB, CC 8.6 -- CPU THREAD 0
| -------------------------------------------------------------------
| CPU Memory Available: 3976.88 MegaWords 
| GPU Memory Available: 741.79 MegaWords 
| Maximum recommended basis set size: 10200 basis functions
|  (limited by GPU memory)
| -------------------------------------------------------------------
| Initialize GPUBox with 128 MW of memory


Basis set:       def2-msvp
Total atoms:     32
Total charge:    1
Total electrons: 126 (63-alpha, 63-beta)
Number electrons modeled by ECPs: 0
Total orbitals: 316 (Cartesian), 298 (spherical) 
Total AO shells: 154 (100 S-shells; 36 P-shells; 18 D-shells; 0 F-shells; 0 G-shells)
Spin multiplicity: 1
Nuclear repulsion energy (QM atoms): 1141.904453472291 a.u.

Using neutral atomic charges and default spins and spin directions.
Number of unique atoms is: 4 
Atom #1 is unique. Calculating atomic density. 
XCEnergy: 0.000000 NNRepEnergy: 0.000000 
Rest of SCF Energy: -51.788831
XCEnergy: 0.000000 NNRepEnergy: 0.000000 
Rest of SCF Energy: -51.788831
Iteration: 0
XCEnergy: 0.000000 NNRepEnergy: 0.000000 
Rest of SCF Energy: -54.335150
XCEnergy: 0.000000 NNRepEnergy: 0.000000 
Rest of SCF Energy: -54.335150
Iteration: 1
XCEnergy: 0.000000 NNRepEnergy: 0.000000 
Rest of SCF Energy: -54.383016
XCEnergy: 0.000000 NNRepEnergy: 0.000000 
Rest of SCF Energy: -54.383016
Iteration: 2
XCEnergy: 0.000000 NNRepEnergy: 0.000000 
Rest of SCF Energy: -54.383724
XCEnergy: 0.000000 NNRepEnergy: 0.000000 
Rest of SCF Energy: -54.383724
Iteration: 3
XCEnergy: 0.000000 NNRepEnergy: 0.000000 
Rest of SCF Energy: -54.383757
XCEnergy: 0.000000 NNRepEnergy: 0.000000 
Rest of SCF Energy: -54.383757
Iteration: 4
XCEnergy: 0.000000 NNRepEnergy: 0.000000 
Rest of SCF Energy: -54.383758
XCEnergy: 0.000000 NNRepEnergy: 0.000000 
Rest of SCF Energy: -54.383758
Iteration: 5
XCEnergy: 0.000000 NNRepEnergy: 0.000000 
Rest of SCF Energy: -54.383758
XCEnergy: 0.000000 NNRepEnergy: 0.000000 
SCF Energy: -54.383758
Atom #2 is unique. Calculating atomic density. 
XCEnergy: 0.000000 NNRepEnergy: 0.000000 
Rest of SCF Energy: -35.859370
XCEnergy: 0.000000 NNRepEnergy: 0.000000 
Rest of SCF Energy: -35.859370
Iteration: 0
XCEnergy: 0.000000 NNRepEnergy: 0.000000 
Rest of SCF Energy: -37.672403
XCEnergy: 0.000000 NNRepEnergy: 0.000000 
Rest of SCF Energy: -37.672403
Iteration: 1
XCEnergy: 0.000000 NNRepEnergy: 0.000000 
Rest of SCF Energy: -37.680531
XCEnergy: 0.000000 NNRepEnergy: 0.000000 
Rest of SCF Energy: -37.680531
Iteration: 2
XCEnergy: 0.000000 NNRepEnergy: 0.000000 
Rest of SCF Energy: -37.680842
XCEnergy: 0.000000 NNRepEnergy: 0.000000 
Rest of SCF Energy: -37.680842
Iteration: 3
XCEnergy: 0.000000 NNRepEnergy: 0.000000 
Rest of SCF Energy: -37.680865
XCEnergy: 0.000000 NNRepEnergy: 0.000000 
Rest of SCF Energy: -37.680865
Iteration: 4
XCEnergy: 0.000000 NNRepEnergy: 0.000000 
Rest of SCF Energy: -37.680866
XCEnergy: 0.000000 NNRepEnergy: 0.000000 
Rest of SCF Energy: -37.680866
Iteration: 5
XCEnergy: 0.000000 NNRepEnergy: 0.000000 
Rest of SCF Energy: -37.680866
XCEnergy: 0.000000 NNRepEnergy: 0.000000 
SCF Energy: -37.680866
Atom #7 is unique. Calculating atomic density. 
XCEnergy: 0.000000 NNRepEnergy: 0.000000 
Rest of SCF Energy: -0.497727
XCEnergy: 0.000000 NNRepEnergy: 0.000000 
Rest of SCF Energy: -0.497727
Iteration: 0
XCEnergy: 0.000000 NNRepEnergy: 0.000000 
Rest of SCF Energy: -0.497727
XCEnergy: 0.000000 NNRepEnergy: 0.000000 
Rest of SCF Energy: -0.497727
Iteration: 1
XCEnergy: 0.000000 NNRepEnergy: 0.000000 
Rest of SCF Energy: -0.497727
XCEnergy: 0.000000 NNRepEnergy: 0.000000 
SCF Energy: -0.497727
Atom #21 is unique. Calculating atomic density. 
XCEnergy: 0.000000 NNRepEnergy: 0.000000 
Rest of SCF Energy: -71.187919
XCEnergy: 0.000000 NNRepEnergy: 0.000000 
Rest of SCF Energy: -71.187919
Iteration: 0
XCEnergy: 0.000000 NNRepEnergy: 0.000000 
Rest of SCF Energy: -74.545712
XCEnergy: 0.000000 NNRepEnergy: 0.000000 
Rest of SCF Energy: -74.545712
Iteration: 1
XCEnergy: 0.000000 NNRepEnergy: 0.000000 
Rest of SCF Energy: -74.776315
XCEnergy: 0.000000 NNRepEnergy: 0.000000 
Rest of SCF Energy: -74.776315
Iteration: 2
XCEnergy: 0.000000 NNRepEnergy: 0.000000 
Rest of SCF Energy: -74.781311
XCEnergy: 0.000000 NNRepEnergy: 0.000000 
Rest of SCF Energy: -74.781311
Iteration: 3
XCEnergy: 0.000000 NNRepEnergy: 0.000000 
Rest of SCF Energy: -74.781357
XCEnergy: 0.000000 NNRepEnergy: 0.000000 
Rest of SCF Energy: -74.781357
Iteration: 4
XCEnergy: 0.000000 NNRepEnergy: 0.000000 
Rest of SCF Energy: -74.781359
XCEnergy: 0.000000 NNRepEnergy: 0.000000 
Rest of SCF Energy: -74.781359
Iteration: 5
XCEnergy: 0.000000 NNRepEnergy: 0.000000 
Rest of SCF Energy: -74.781359
XCEnergy: 0.000000 NNRepEnergy: 0.000000 
SCF Energy: -74.781359
DFTD Energy:    -0.0206665 hartree
gCP Energy:     0.0533793 hartree
Setting up the DFT grid...
| time to set the grid = 0.08 s
DFT grid points: 367912 (11497 points/atom)
=COSMO= Number of H atoms in QM atoms:14
=COSMO= Number of Heavy atoms in QM atoms:18
=COSMO= size of A matrix:25948808 bytes
=COSMO= ++++++++++++++++++++++++++++++ COSMO parameters ++++++++++++++++++++++++++++++
=COSMO= I. Cavity Information:
=COSMO= SAS(Solvent accesible surface) initialization finished
=COSMO= Time for initializing Molecular Surface:0.02509300 (sec)
=COSMO= Time for initializing cosmo calculation:0.02548300 (sec)
=COSMO= Cavity effective radius(Angstrom) (r_solv+r_vdw-dsc) was written into ./scr.coord/ratom.txt
=COSMO= Solvent Dielectric Constant:78.390000
=COSMO= Cosmo Solvent radius:0.000000
=COSMO= Cosmo charge scaling method:0
=COSMO= Cavity built with Lebedev Grid
=COSMO= Grid points/QM Hydrogen: 110
=COSMO= Grid points/QM Heavy atom: 110
=COSMO= Herbert Switching-Gaussian method turned on
=COSMO= After removing points inside of SAS:
=COSMO= Total number of segments on molecular surface:1801
=COSMO= Number of segments belonging to QM atoms:1801
=COSMO= Total surface area of cavity: 296.4558(Angstrom^2)
=COSMO= Total volume of cavity: 179.0211 (Angstrom^3)
=COSMO= II. COSMO integral options:
=COSMO= Building COSMO c vector with original algorithm
=COSMO= COSMO one-electron integral threshold: 1e-12 
=COSMO= III. Linear solver options:
=COSMO= Initialize COSMO for A matrix in full storage form
=COSMO= CG precondtioner:Jacobi
=COSMO= Tight CG convergence threshold:1e-06
=COSMO= CG dynamic threshold: on
=COSMO= Adjust CG convergence threshold dynamically
=COSMO= IV. PCM field read/write options:
=COSMO= PCM field is not written to files
=COSMO= No PCM field file is read in
=COSMO= ++++++++++++++++++++++++++++++++++++++++++++++++++++++++++++++++++++++++++++++++

                      *** Start SCF Iterations ***

 Iter     DIIS Error       Energy change      Electrons        XC Energy           Energy              E_PCM      Time(s)
-------------------------------------------------------------------------------------------------------------------------
Initial temperature is 0.250000
| Skip purify step
|    1     1.9307356592    -785.1889046525   127.0000381910   -63.8616329503    -785.1889046525     -0.0002043697    1.35  
|    2     0.0740126009     +13.0837940654   126.0000143387   -63.9899211970    -772.1051105871     -0.1783967638    1.93  
|    3     0.1357531462      +0.0942837820   126.0000157150   -63.7037769418    -772.0108268051     -0.0783870552    1.90  
|    4     0.0162873027      -0.2320096285   126.0000141291   -63.8377937407    -772.2428364336     -0.1319568585    1.89  
|    5     0.0124735072      -0.0041680804   126.0000143792   -63.8622050191    -772.2470045140     -0.1191281502    1.88  
|    6     0.0026837547      -0.0035271528   126.0000141878   -63.8621475570    -772.2505316668     -0.1226190622    1.82  
|    7     0.0007700129      -0.0002509158   126.0000142022   -63.8543958536    -772.2507825825     -0.1218537880    1.81  
|    8     0.0003937565      -0.0000303805   126.0000141992   -63.8528961774    -772.2508129630     -0.1215441277    1.79  
|    9     0.0000913841      -0.0000097965   126.0000141854   -63.8539247208    -772.2508227595     -0.1215029600    1.94  
|   10     0.0000420792      -0.0000018247   126.0000141817   -63.8539310746    -772.2508245842     -0.1214573716    1.78  
-------------------------------------------------------------------------------------------------------------------------
FINAL ENERGY: -772.2508245842 a.u.
Fractional Occupation Entropy: 0.0000000000
Mermin Free Energy:            -772.2508245842
DISPERSION CONTRIBUTION TO ENERGY: -0.0206665412 a.u.
GCP BSSE CORRECTION: 0.0533793382 a.u.
C-PCM contribution to final energy:-0.1214573716 a.u. ( already included in final energy )
HOMO-LUMO GAP: 1.870 eV
CENTER OF MASS: {-0.011968, -0.073398, -0.089043} ANGS
DIPOLE MOMENT: {-17.462810, -1.871409, 4.471740} (|D| = 18.123145) DEBYE
Writing out molden info

Running Mulliken population analysis...


  Restricted hh-TDA Parameters
--------------------------------------------
Number of occupied orbitals:            64
Number of virtual orbitals:            234
Number of molecular orbitals:          298
Number of basis functions:             316
Multiplicity of target state:      singlet

 Generating 2nd functional diffs
Reference energy:             -779.4503057615
Number of electrons:           128.0000144069
XC energy:                     -65.1680584373

      Davidson Diagonalization Parameters
-----------------------------------------------
Number of roots to find:                    4
Number of guess vectors:                   15
Maximum subspace size:                    300
Number of vectors to save:                  4
Collapse vectors per root:                  2
Number of CSFs:                          2080
Maximum Davidson iterations:              500
Residual convergence:                 1.0e-06
Orthogonality tolerance:              1.0e-12
Use incremental sigma vectors:             No

Davidson memory usage:  12.89 MB

Guess Vectors:
  64 &  64 : closed :    -0.226307
  64 &  62 :  open  :    -0.165336
  64 &  63 :  open  :    -0.159729
  62 &  62 : closed :    -0.104365
  63 &  62 :  open  :    -0.098758
  63 &  63 : closed :    -0.093151
  64 &  61 :  open  :    -0.062738
  64 &  59 :  open  :    -0.028024
  64 &  60 :  open  :    -0.023956
  64 &  57 :  open  :    -0.004131
  62 &  61 :  open  :    -0.001767
  63 &  61 :  open  :     0.003839
  62 &  59 :  open  :     0.032947
  64 &  55 :  open  :     0.036335
  62 &  60 :  open  :     0.037015

  Root           Eigenvalue       Energy Change        Residual
-------------------------------------------------------------------
Iteration:    0   Subspace Size:   15
Root: 1:        -0.13659003        -0.13659003         0.04920499  
Root: 2:        -0.06897451        -0.06897451         0.04565856  
Root: 3:        -0.05240734        -0.05240734         0.05003267  
Root: 4:        -0.01591611        -0.01591611         0.04417206  

Iteration:    1   Subspace Size:   19
Root: 1:        -0.14141118        -0.00482115         0.00670987  
Root: 2:        -0.07532414        -0.00634962         0.01186399  
Root: 3:        -0.05962512        -0.00721777         0.01386998  
Root: 4:        -0.02106933        -0.00515323         0.01604559  

Iteration:    2   Subspace Size:   23
Root: 1:        -0.14150154        -0.00009035         0.00155470  
Root: 2:        -0.07568180        -0.00035766         0.00284212  
Root: 3:        -0.06018793        -0.00056281         0.00407634  
Root: 4:        -0.02175030        -0.00068096         0.00551017  

Iteration:    3   Subspace Size:   27
Root: 1:        -0.14150605        -0.00000451         0.00035846  
Root: 2:        -0.07569791        -0.00001611         0.00081381  
Root: 3:        -0.06022557        -0.00003764         0.00101445  
Root: 4:        -0.02181251        -0.00006222         0.00143110  

Iteration:    4   Subspace Size:   31
Root: 1:        -0.14150627        -0.00000022         0.00006367  
Root: 2:        -0.07569917        -0.00000126         0.00019158  
Root: 3:        -0.06022761        -0.00000204         0.00024772  
Root: 4:        -0.02181664        -0.00000413         0.00045576  

Iteration:    5   Subspace Size:   35
Root: 1:        -0.14150628        -0.00000001         0.00001304  
Root: 2:        -0.07569924        -0.00000007         0.00004189  
Root: 3:        -0.06022773        -0.00000012         0.00005678  
Root: 4:        -0.02181705        -0.00000041         0.00012143  

Iteration:    6   Subspace Size:   39
Root: 1:        -0.14150628        -0.00000000         0.00000255  
Root: 2:        -0.07569924        -0.00000000         0.00000886  
Root: 3:        -0.06022773        -0.00000001         0.00001225  
Root: 4:        -0.02181708        -0.00000003         0.00003298  

Iteration:    7   Subspace Size:   43
Root: 1:        -0.14150628        -0.00000000         0.00000044  Converged
Root: 2:        -0.07569924        -0.00000000         0.00000175  
Root: 3:        -0.06022774        -0.00000000         0.00000276  
Root: 4:        -0.02181708        -0.00000000         0.00000790  

Iteration:    8   Subspace Size:   46
Root: 1:        -0.14150628        -0.00000000         0.00000038  Converged
Root: 2:        -0.07569924        -0.00000000         0.00000035  Converged
Root: 3:        -0.06022774        -0.00000000         0.00000059  Converged
Root: 4:        -0.02181708        -0.00000000         0.00000202  

Iteration:    9   Subspace Size:   47
Root: 1:        -0.14150628        -0.00000000         0.00000038  Converged
Root: 2:        -0.07569924        -0.00000000         0.00000034  Converged
Root: 3:        -0.06022774        -0.00000000         0.00000058  Converged
Root: 4:        -0.02181708        -0.00000000         0.00000047  Converged

Davidson converged in 9 iterations
47 sigma vectors were formed

      Davidson Diagonalization Parameters
-----------------------------------------------
Number of roots to find:                    4
Number of guess vectors:                   15
Maximum subspace size:                    300
Number of vectors to save:                  4
Collapse vectors per root:                  2
Number of CSFs:                          2016
Maximum Davidson iterations:              500
Residual convergence:                 1.0e-06
Orthogonality tolerance:              1.0e-12
Use incremental sigma vectors:             No

Davidson memory usage:  12.58 MB

Guess Vectors:
  64 &  62 :  open  :    -0.165336
  64 &  63 :  open  :    -0.159729
  63 &  62 :  open  :    -0.098758
  64 &  61 :  open  :    -0.062738
  64 &  59 :  open  :    -0.028024
  64 &  60 :  open  :    -0.023956
  64 &  57 :  open  :    -0.004131
  62 &  61 :  open  :    -0.001767
  63 &  61 :  open  :     0.003839
  62 &  59 :  open  :     0.032947
  64 &  55 :  open  :     0.036335
  62 &  60 :  open  :     0.037015
  63 &  59 :  open  :     0.038554
  63 &  60 :  open  :     0.042621
  64 &  56 :  open  :     0.047325

  Root           Eigenvalue       Energy Change        Residual
-------------------------------------------------------------------
Iteration:    0   Subspace Size:   15
Root: 1:        -0.08202868        -0.08202868         0.03505061  
Root: 2:        -0.06813838        -0.06813838         0.03798560  
Root: 3:        -0.01883174        -0.01883174         0.03497523  
Root: 4:        -0.01495839        -0.01495839         0.03084052  

Iteration:    1   Subspace Size:   19
Root: 1:        -0.08583770        -0.00380901         0.00794765  
Root: 2:        -0.07290000        -0.00476163         0.00976866  
Root: 3:        -0.02255961        -0.00372787         0.00882784  
Root: 4:        -0.01855098        -0.00359259         0.01155462  

Iteration:    2   Subspace Size:   23
Root: 1:        -0.08600264        -0.00016494         0.00178499  
Root: 2:        -0.07316830        -0.00026830         0.00188027  
Root: 3:        -0.02277855        -0.00021894         0.00257288  
Root: 4:        -0.01896413        -0.00041314         0.00359268  

Iteration:    3   Subspace Size:   27
Root: 1:        -0.08600948        -0.00000684         0.00036120  
Root: 2:        -0.07317577        -0.00000747         0.00039917  
Root: 3:        -0.02279383        -0.00001528         0.00075042  
Root: 4:        -0.01900525        -0.00004113         0.00104230  

Iteration:    4   Subspace Size:   31
Root: 1:        -0.08600974        -0.00000025         0.00007659  
Root: 2:        -0.07317608        -0.00000031         0.00008280  
Root: 3:        -0.02279505        -0.00000122         0.00020877  
Root: 4:        -0.01900842        -0.00000317         0.00025843  

Iteration:    5   Subspace Size:   35
Root: 1:        -0.08600975        -0.00000001         0.00001506  
Root: 2:        -0.07317610        -0.00000001         0.00001817  
Root: 3:        -0.02279514        -0.00000009         0.00004748  
Root: 4:        -0.01900859        -0.00000017         0.00006239  

Iteration:    6   Subspace Size:   39
Root: 1:        -0.08600975        -0.00000000         0.00000317  
Root: 2:        -0.07317610        -0.00000000         0.00000366  
Root: 3:        -0.02279515        -0.00000000         0.00001210  
Root: 4:        -0.01900860        -0.00000001         0.00001613  

Iteration:    7   Subspace Size:   43
Root: 1:        -0.08600975        -0.00000000         0.00000057  Converged
Root: 2:        -0.07317610        -0.00000000         0.00000069  Converged
Root: 3:        -0.02279515        -0.00000000         0.00000269  
Root: 4:        -0.01900861        -0.00000000         0.00000427  

Iteration:    8   Subspace Size:   45
Root: 1:        -0.08600975        -0.00000000         0.00000041  Converged
Root: 2:        -0.07317610        -0.00000000         0.00000068  Converged
Root: 3:        -0.02279515        -0.00000000         0.00000066  Converged
Root: 4:        -0.01900861        -0.00000000         0.00000109  

Iteration:    9   Subspace Size:   46
Root: 1:        -0.08600975        -0.00000000         0.00000041  Converged
Root: 2:        -0.07317610        -0.00000000         0.00000068  Converged
Root: 3:        -0.02279515        -0.00000000         0.00000059  Converged
Root: 4:        -0.01900861        -0.00000000         0.00000026  Converged

Davidson converged in 9 iterations
46 sigma vectors were formed

  Root   Mult.   Total Energy (a.u.)   Ex. Energy (a.u.)     Ex. Energy (eV)     Ex. Energy (nm)        Osc. (a.u.)  
-------------------------------------------------------------------------------------------------------------------
     1  singlet       -779.59181204
     2  triplet       -779.53631551          0.05549653          1.51013710        821.01300972          0.00000000
     3  singlet       -779.52600500          0.06580704          1.79070031        692.37839383          0.01776866
     4  triplet       -779.52348186          0.06833018          1.85935853        666.81180068          0.00000000
     5  singlet       -779.51053350          0.08127854          2.21170132        560.58302083          0.33834503
     6  triplet       -779.47310091          0.11871113          3.23029365        383.81718281          0.00000000
     7  singlet       -779.47212284          0.11968920          3.25690820        380.68073490          0.00504398
     8  triplet       -779.46931437          0.12249767          3.33333073        371.95295299          0.00000000

Singlet  1: Largest CI coefficients:
  64  &  64 : closed :  -0.952532
  63  &  64 :  open  :  -0.174897
  64  &  63 :  open  :  -0.174897

Triplet  2: Largest CI coefficients:
  63  &  64 :  open  :   0.604618
  64  &  63 :  open  :  -0.604618
  62  &  64 :  open  :   0.331785
  64  &  62 :  open  :  -0.331785

Singlet  3: Largest CI coefficients:
  62  &  64 :  open  :   0.636258
  64  &  62 :  open  :   0.636258
  63  &  64 :  open  :   0.255920
  64  &  63 :  open  :   0.255920

Triplet  4: Largest CI coefficients:
  62  &  64 :  open  :   0.606177
  64  &  62 :  open  :  -0.606177
  63  &  64 :  open  :  -0.310523
  64  &  63 :  open  :   0.310523

Singlet  5: Largest CI coefficients:
  63  &  64 :  open  :  -0.542172
  64  &  63 :  open  :  -0.542172
  63  &  63 : closed :  -0.417412
  62  &  64 :  open  :   0.254104
  64  &  62 :  open  :   0.254104
  64  &  64 : closed :   0.166642
  59  &  64 :  open  :   0.129247
  64  &  59 :  open  :   0.129247

Triplet  6: Largest CI coefficients:
  62  &  63 :  open  :   0.661421
  63  &  62 :  open  :  -0.661421
  61  &  64 :  open  :  -0.168813
  64  &  61 :  open  :   0.168813
  59  &  62 :  open  :   0.105229
  62  &  59 :  open  :  -0.105229

Singlet  7: Largest CI coefficients:
  62  &  63 :  open  :   0.660159
  63  &  62 :  open  :   0.660159
  63  &  63 : closed :   0.214606
  59  &  62 :  open  :  -0.120690
  62  &  59 :  open  :  -0.120690

Triplet  8: Largest CI coefficients:
  61  &  64 :  open  :   0.592963
  64  &  61 :  open  :  -0.592963
  62  &  63 :  open  :   0.178487
  63  &  62 :  open  :  -0.178487
  57  &  64 :  open  :   0.164969
  64  &  57 :  open  :  -0.164969
  55  &  64 :  open  :   0.141301
  64  &  55 :  open  :  -0.141301
  61  &  63 :  open  :   0.138037
  63  &  61 :  open  :  -0.138037
  59  &  64 :  open  :  -0.128825
  64  &  59 :  open  :   0.128825

Singlet state dipole moments:

  Root       Dx         Dy         Dz         |D|  (Debye)
------------------------------------------------------------
     1   -13.3552    -2.0904     2.0791    13.6768
     2    -9.4343     0.1417    -0.8529     9.4739
     3   -14.9910    -1.9739     1.6438    15.2095
     4    -8.9990     0.0224    -1.2533     9.0858

Triplet state dipole moments:

  Root       Dx         Dy         Dz         |D|  (Debye)
------------------------------------------------------------
     1   -15.1996    -1.3814     1.2625    15.3143
     2   -11.6802    -0.1457    -0.4951    11.6916
     3    -8.6745    -0.0413    -1.1596     8.7517
     4    -1.5179    -2.1555     1.2969     2.9380

Transition dipole moments between singlet states:

    Transition       Tx         Ty         Tz         |T| (a.u.)
------------------------------------------------------------------
     1 ->    2    -0.6306    -0.0078     0.0856     0.6364
     1 ->    3     2.4853    -0.2157    -0.1440     2.4988
     1 ->    4     0.2501    -0.0202    -0.0155     0.2514
     2 ->    3     0.6457     0.3685    -0.4388     0.8633
     2 ->    4     2.2106    -0.1476    -0.1117     2.2183
     3 ->    4     0.3166    -0.1167     0.0863     0.3483

Transition dipole moments between triplet states:

    Transition       Tx         Ty         Tz         |T| (a.u.)
------------------------------------------------------------------
     1 ->    2     1.8147     0.4335    -0.5929     1.9577
     1 ->    3     1.4385    -0.0938    -0.0950     1.4447
     1 ->    4    -0.0534    -0.2204     0.2480     0.3361
     2 ->    3     1.7078    -0.2003     0.0066     1.7195
     2 ->    4     0.4844     0.1794    -0.2526     0.5750
     3 ->    4    -0.9282     0.2758    -0.3228     1.0207

Magnetic transition dipole moments and rotational strengths:

 Transition      Lx         Ly         Lz       R(len)     R(vel) (a.u.)
------------------------------------------------------------------------
 1 ->    2     0.1305     0.3454    -0.3964     0.1189    -0.0484
 1 ->    3    -0.4516    -0.0191    -0.4877     1.0481    -1.1486
 1 ->    4    -0.0260     0.0324    -0.1633     0.0046    -0.0195

Electric transition quadrupole moments (Cartesian):

 Transition      Qxy        Qxz        Qyz        Qxx        Qyy        Qzz       norm (a.u.)
----------------------------------------------------------------------------------------------
 1 ->    2    -0.4106     0.5885     0.1226     3.4984    -0.0501    -0.1890     3.5787
 1 ->    3     1.2928    -0.4993    -0.1642    -6.9608     0.1353     0.1670     7.1026
 1 ->    4     0.1952     0.0178    -0.0391    -0.3489    -0.0357     0.0196     0.4042


| Total processing time: 51.90 sec 

| Job finished: Mon Dec 30 09:52:43 2024
