# Supplementary material for: Photovermellogens: Minimalistic Pyridinium-Based Acylhydrazones with Photoswitchable Basicity for Operation in Aqueous Media
Source: J Org Chem. 2026 May 4;91(19):6559–65. doi: 10.1021/acs.joc.5c02962 (PMC13185115; doi:10.1021/acs.joc.5c02962)
Supplement: Supplementary file 3 [file jo5c02962_si_003.zip › scans/pah/gfn2/0017.out]

| Startfile from command line: tc.inp


|       ***********************************************************
|       *                    TeraChem v1.9-2023.05-dev            *
|       *  Git Version: a4ee3fa724c44e9172ae1b788db2b2bf144bca1c  *
|       *                   Development Version                   *
|       *           Chemistry at the Speed of Graphics!           *
|       ***********************************************************
|       * This program may only be used in connection with        *
|       * a valid license from PetaChem, LLC. Use of this program *
|       * or results thereof indicates acceptance of all terms    *
|       * and conditions stated in the license and that a valid   *
|       * license agreement between the user and PetaChem, LLC    *
|       * exists. PetaChem, LLC does not warrant the correctness  *
|       * of results or their suitability for any purpose.        *
|       * Please email bugs, suggestions, and comments to         *
|       *                  help@petachem.com                      *
|       *                                                         *
|       ***********************************************************


|       ***********************************************************
|       *  Compiled by pisteinbach  Wed May 10 12:27:15 CEST 2023  *
|       *  Supported architectures: sm_75 sm_80                   *
|       *  Build cuda_11.6.r11.6/compiler.31057947_0              *
|       ***********************************************************


| Job started   Mon Dec 30 10:01:46 2024
| On jtc-hpz107 (available memory: 20058 MB)

| ######################################### RUNTIME INFO ##########################################
| terachem  tc.inp 

|  NVRM version: NVIDIA UNIX x86_64 Kernel Module  520.61.05  Thu Sep 29 05:30:25 UTC 2022
|  GCC version:  gcc version 9.4.0 (Ubuntu 9.4.0-1ubuntu1~20.04.1) 

|  	linux-vdso.so.1 (0x00007ffd3af9b000)
|  	libdftd4.so.3 => /mnt/group-bin/dftd4/3.5.0/lib/x86_64-linux-gnu/libdftd4.so.3 (0x00007f2452286000)
|  	libmpi.so.12 => /mnt/group-bin/terachem-3c-dev-pit/lib/libmpi.so.12 (0x00007f2450969000)
|  	libgpubox.so.1 => /mnt/group-bin/terachem-3c-dev-pit/lib/libgpubox.so.1 (0x00007f2450951000)
|  	libtensorbox.so.1 => /mnt/group-bin/terachem-3c-dev-pit/lib/libtensorbox.so.1 (0x00007f2450933000)
|  	libiobox.so.1 => /mnt/group-bin/terachem-3c-dev-pit/lib/libiobox.so.1 (0x00007f245091d000)
|  	libintbox.so.1 => /mnt/group-bin/terachem-3c-dev-pit/lib/libintbox.so.1 (0x00007f2432902000)
|  	libsqmbox.so.1 => /mnt/group-bin/terachem-3c-dev-pit/lib/libsqmbox.so.1 (0x00007f24325a4000)
|  	libgridbox.so.1 => /mnt/group-bin/terachem-3c-dev-pit/lib/libgridbox.so.1 (0x00007f24323bf000)
|  	libdftbox.so.1 => /mnt/group-bin/terachem-3c-dev-pit/lib/libdftbox.so.1 (0x00007f24322e1000)
|  	libcibox.so.1 => /mnt/group-bin/terachem-3c-dev-pit/lib/libcibox.so.1 (0x00007f2431fa0000)
|  	libccbox.so.1 => /mnt/group-bin/terachem-3c-dev-pit/lib/libccbox.so.1 (0x00007f2431c9d000)
|  	libsimbox.so.1 => /mnt/group-bin/terachem-3c-dev-pit/lib/libsimbox.so.1 (0x00007f2431c7d000)
|  	liboptbox.so.1 => /mnt/group-bin/terachem-3c-dev-pit/lib/liboptbox.so.1 (0x00007f2431c45000)
|  	libnvToolsExt.so.1 => /usr/local/cuda-11.6/targets/x86_64-linux/lib/libnvToolsExt.so.1 (0x00007f2431a3b000)
|  	libssl.so.1.1 => /mnt/group-bin/terachem-3c-dev-pit/lib/libssl.so.1.1 (0x00007f24319a8000)
|  	libcrypto.so.1.1 => /mnt/group-bin/terachem-3c-dev-pit/lib/libcrypto.so.1.1 (0x00007f24316d2000)
|  	libcuda.so.1 => /lib/x86_64-linux-gnu/libcuda.so.1 (0x00007f242fd4d000)
|  	libcudart.so.11.0 => /usr/local/cuda-11.6/targets/x86_64-linux/lib/libcudart.so.11.0 (0x00007f242faa7000)
|  	libcublas.so.11 => /usr/local/cuda-11.6/targets/x86_64-linux/lib/libcublas.so.11 (0x00007f2426329000)
|  	libcufft.so.10 => /usr/local/cuda-11.6/targets/x86_64-linux/lib/libcufft.so.10 (0x00007f241d89c000)
|  	libcusparse.so.11 => /usr/local/cuda-11.6/targets/x86_64-linux/lib/libcusparse.so.11 (0x00007f240e453000)
|  	libcusolver.so.11 => /usr/local/cuda-11.6/targets/x86_64-linux/lib/libcusolver.so.11 (0x00007f23fe06a000)
|  	libstdc++.so.6 => /lib/x86_64-linux-gnu/libstdc++.so.6 (0x00007f23fde88000)
|  	libm.so.6 => /lib/x86_64-linux-gnu/libm.so.6 (0x00007f23fdd37000)
|  	libiomp5.so => /mnt/group-bin/terachem-3c-dev-pit/lib/libiomp5.so (0x00007f23fd8f1000)
|  	libcilkrts.so.5 => /mnt/group-bin/terachem-3c-dev-pit/lib/libcilkrts.so.5 (0x00007f23fd6b4000)
|  	libgcc_s.so.1 => /lib/x86_64-linux-gnu/libgcc_s.so.1 (0x00007f23fd699000)
|  	libpthread.so.0 => /lib/x86_64-linux-gnu/libpthread.so.0 (0x00007f23fd676000)
|  	libc.so.6 => /lib/x86_64-linux-gnu/libc.so.6 (0x00007f23fd484000)
|  	/lib64/ld-linux-x86-64.so.2 (0x00007f2452360000)
|  	libdl.so.2 => /lib/x86_64-linux-gnu/libdl.so.2 (0x00007f23fd47c000)
|  	libmkl_intel_ilp64.so.2 => /mnt/group-bin/terachem-3c-dev-pit/lib/libmkl_intel_ilp64.so.2 (0x00007f23fc5c1000)
|  	libmkl_intel_thread.so.2 => /mnt/group-bin/terachem-3c-dev-pit/lib/libmkl_intel_thread.so.2 (0x00007f23f8e28000)
|  	libmkl_core.so.2 => /mnt/group-bin/terachem-3c-dev-pit/lib/libmkl_core.so.2 (0x00007f23f4a46000)
|  	libifcore.so.5 => /mnt/group-bin/terachem-3c-dev-pit/lib/libifcore.so.5 (0x00007f23f4908000)
|  	libimf.so => /mnt/group-bin/terachem-3c-dev-pit/lib/libimf.so (0x00007f23f4523000)
|  	libsvml.so => /mnt/group-bin/terachem-3c-dev-pit/lib/libsvml.so (0x00007f23f2f15000)
|  	libirng.so => /mnt/group-bin/terachem-3c-dev-pit/lib/libirng.so (0x00007f23f2bab000)
|  	libintlc.so.5 => /mnt/group-bin/terachem-3c-dev-pit/lib/libintlc.so.5 (0x00007f23f2b38000)
|  	librt.so.1 => /lib/x86_64-linux-gnu/librt.so.1 (0x00007f23f2b2e000)
|  	libcublasLt.so.11 => /usr/local/cuda-11.6/targets/x86_64-linux/lib/libcublasLt.so.11 (0x00007f23ddac6000)
| #################################################################################################

-----------------------------------
Processed Input file:
              coordinates coord.xyz
                 spinmult 1
                   charge +1
                   method 3c-pbeh
                    basis def2-msvp
                      pcm cosmo
                  epsilon 78.39
                      fon yes
               fon_method constant
                   closed 0
                    hhtda yes
            hhtdasinglets 4
            hhtdatriplets 4
             cisnumstates 8
             cisguessvecs 15
                   cismax 300
               cismaxiter 500
               cisconvtol 1.0e-6
                  cphftol 1.0e-6
                 cphfiter 1000
           max_l_in_basis 2
           sphericalbasis yes
                    guess sad
                   purify no
                  dftgrid 3
                     xtol 1e-6
                 convthre 5e-5
                  threall 1e-14
                precision mixed
                     gpus 1
            min_tolerance 1e-4
          min_tolerance_e 1e-5
                      run energy
-----------------------------------
Jobname: coord
Scratch directory: ./scr.coord
Scratch data will be generated
| Random number seed: 677079289

XYZ coordinates coord.xyz
Molden File Output: ./scr.coord/coord.molden
Using basis set: def2-msvp
dmrgstart not found
Spin multiplicity: 1
DIIS will use up to 10 vectors.
Condition number limit for the DIIS overlap matrix is            0
WF convergence threshold: 5.00e-05
Using DIIS algorithm to converge WF
Maximum number of SCF iterations: 100
Incremental fock with rebuild every 8 iterations
Will switch to conventional Fock if diffuse functions are detected
X-matrix tolerance: 1.00e-06
PRECISION: MIXED
Single/Double precision threshold: 1.00e-05
TeraChem will select linear algebra engine
Using fractional orbital occupations
0 occupied orbitals will have integer occupation
0 occupied orbitals will have fractional occupation
kT is set to  0.250 a.u.
Density matrix purification turned off
DFT Functional requested: 3c-pbeh
Method: PBEh-3c composite method 
  PBEh exchange functional:              0.58 
  Hartree-Fock exact exchange:          0.42 
  PBEh correlation functional:           1.0  
Wavefunction: RESTRICTED

 DFT-D code reimplemented following the
 code by S.Grimme, University Bonn 
 based on DFTD3 V3.2 Rev 0         
 
Please cite DFT-D3 work done with this code as:
S. Grimme, J. Antony, S. Ehrlich and H. Krieg,
J. Chem. Phys. 132 (2010), 154104
If used with BJ-damping cite also
S. Grimme, S. Ehrlich and L. Goerigk,
J. Comput. Chem. 32 (2011), 1456-1465
For DFT-D2 the reference is
S. Grimme, J. Comput. Chem., 27 (2006), 1787-1799
BSSE Correction calculated using:
 ___________________________________________
                                            
|              **  g C P  **                |
|  a geometrical counterpoise correction    |
|             H.Kruse S.Grimme              |
|        Version 2.31                       |
|                                           |
 ___________________________________________ 

Please cite work done with this code as:
H. Kruse, S. Grimme J. Chem. Phys, 2012,136,154101
DOI: 10.1063/1.3700154 

DFT grid type: 3
Using a single DFT grid.
Ignoring all functions in basis set file with angular momentum > 2 
Initial guess generated from superposition of atomic densities generated with HF,
using spherically symmetric atomic densities and averaged alpha and beta spin densities.

********************************************
***** SINGLE POINT ENERGY CALCULATIONS *****
********************************************
COSMO model for polarizable continuum model enabled
*************WARNING***************
Unrecognized or unnecessary keywords:
These are being ignored.
   min_tolerance 1e-4
   min_tolerance_e 1e-5
***********************************
Starting TensorBox...
| TeraChem will select linear algebra engine
| Using cuSolver for matrix diagonalization

| using 1 out of 1 CUDA devices
|   Device 0: NVIDIA GeForce RTX 3070,  7982MB, CC 8.6 -- CPU THREAD 0
| -------------------------------------------------------------------
| CPU Memory Available: 3976.88 MegaWords 
| GPU Memory Available: 741.79 MegaWords 
| Maximum recommended basis set size: 10200 basis functions
|  (limited by GPU memory)
| -------------------------------------------------------------------
| Initialize GPUBox with 128 MW of memory


Basis set:       def2-msvp
Total atoms:     32
Total charge:    1
Total electrons: 126 (63-alpha, 63-beta)
Number electrons modeled by ECPs: 0
Total orbitals: 316 (Cartesian), 298 (spherical) 
Total AO shells: 154 (100 S-shells; 36 P-shells; 18 D-shells; 0 F-shells; 0 G-shells)
Spin multiplicity: 1
Nuclear repulsion energy (QM atoms): 1156.211966388910 a.u.

Using neutral atomic charges and default spins and spin directions.
Number of unique atoms is: 4 
Atom #1 is unique. Calculating atomic density. 
XCEnergy: 0.000000 NNRepEnergy: 0.000000 
Rest of SCF Energy: -51.788831
XCEnergy: 0.000000 NNRepEnergy: 0.000000 
Rest of SCF Energy: -51.788831
Iteration: 0
XCEnergy: 0.000000 NNRepEnergy: 0.000000 
Rest of SCF Energy: -54.335150
XCEnergy: 0.000000 NNRepEnergy: 0.000000 
Rest of SCF Energy: -54.335150
Iteration: 1
XCEnergy: 0.000000 NNRepEnergy: 0.000000 
Rest of SCF Energy: -54.383016
XCEnergy: 0.000000 NNRepEnergy: 0.000000 
Rest of SCF Energy: -54.383016
Iteration: 2
XCEnergy: 0.000000 NNRepEnergy: 0.000000 
Rest of SCF Energy: -54.383724
XCEnergy: 0.000000 NNRepEnergy: 0.000000 
Rest of SCF Energy: -54.383724
Iteration: 3
XCEnergy: 0.000000 NNRepEnergy: 0.000000 
Rest of SCF Energy: -54.383757
XCEnergy: 0.000000 NNRepEnergy: 0.000000 
Rest of SCF Energy: -54.383757
Iteration: 4
XCEnergy: 0.000000 NNRepEnergy: 0.000000 
Rest of SCF Energy: -54.383758
XCEnergy: 0.000000 NNRepEnergy: 0.000000 
Rest of SCF Energy: -54.383758
Iteration: 5
XCEnergy: 0.000000 NNRepEnergy: 0.000000 
Rest of SCF Energy: -54.383758
XCEnergy: 0.000000 NNRepEnergy: 0.000000 
SCF Energy: -54.383758
Atom #2 is unique. Calculating atomic density. 
XCEnergy: 0.000000 NNRepEnergy: 0.000000 
Rest of SCF Energy: -35.859370
XCEnergy: 0.000000 NNRepEnergy: 0.000000 
Rest of SCF Energy: -35.859370
Iteration: 0
XCEnergy: 0.000000 NNRepEnergy: 0.000000 
Rest of SCF Energy: -37.672403
XCEnergy: 0.000000 NNRepEnergy: 0.000000 
Rest of SCF Energy: -37.672403
Iteration: 1
XCEnergy: 0.000000 NNRepEnergy: 0.000000 
Rest of SCF Energy: -37.680531
XCEnergy: 0.000000 NNRepEnergy: 0.000000 
Rest of SCF Energy: -37.680531
Iteration: 2
XCEnergy: 0.000000 NNRepEnergy: 0.000000 
Rest of SCF Energy: -37.680842
XCEnergy: 0.000000 NNRepEnergy: 0.000000 
Rest of SCF Energy: -37.680842
Iteration: 3
XCEnergy: 0.000000 NNRepEnergy: 0.000000 
Rest of SCF Energy: -37.680865
XCEnergy: 0.000000 NNRepEnergy: 0.000000 
Rest of SCF Energy: -37.680865
Iteration: 4
XCEnergy: 0.000000 NNRepEnergy: 0.000000 
Rest of SCF Energy: -37.680866
XCEnergy: 0.000000 NNRepEnergy: 0.000000 
Rest of SCF Energy: -37.680866
Iteration: 5
XCEnergy: 0.000000 NNRepEnergy: 0.000000 
Rest of SCF Energy: -37.680866
XCEnergy: 0.000000 NNRepEnergy: 0.000000 
SCF Energy: -37.680866
Atom #7 is unique. Calculating atomic density. 
XCEnergy: 0.000000 NNRepEnergy: 0.000000 
Rest of SCF Energy: -0.497727
XCEnergy: 0.000000 NNRepEnergy: 0.000000 
Rest of SCF Energy: -0.497727
Iteration: 0
XCEnergy: 0.000000 NNRepEnergy: 0.000000 
Rest of SCF Energy: -0.497727
XCEnergy: 0.000000 NNRepEnergy: 0.000000 
Rest of SCF Energy: -0.497727
Iteration: 1
XCEnergy: 0.000000 NNRepEnergy: 0.000000 
Rest of SCF Energy: -0.497727
XCEnergy: 0.000000 NNRepEnergy: 0.000000 
SCF Energy: -0.497727
Atom #21 is unique. Calculating atomic density. 
XCEnergy: 0.000000 NNRepEnergy: 0.000000 
Rest of SCF Energy: -71.187919
XCEnergy: 0.000000 NNRepEnergy: 0.000000 
Rest of SCF Energy: -71.187919
Iteration: 0
XCEnergy: 0.000000 NNRepEnergy: 0.000000 
Rest of SCF Energy: -74.545712
XCEnergy: 0.000000 NNRepEnergy: 0.000000 
Rest of SCF Energy: -74.545712
Iteration: 1
XCEnergy: 0.000000 NNRepEnergy: 0.000000 
Rest of SCF Energy: -74.776315
XCEnergy: 0.000000 NNRepEnergy: 0.000000 
Rest of SCF Energy: -74.776315
Iteration: 2
XCEnergy: 0.000000 NNRepEnergy: 0.000000 
Rest of SCF Energy: -74.781311
XCEnergy: 0.000000 NNRepEnergy: 0.000000 
Rest of SCF Energy: -74.781311
Iteration: 3
XCEnergy: 0.000000 NNRepEnergy: 0.000000 
Rest of SCF Energy: -74.781357
XCEnergy: 0.000000 NNRepEnergy: 0.000000 
Rest of SCF Energy: -74.781357
Iteration: 4
XCEnergy: 0.000000 NNRepEnergy: 0.000000 
Rest of SCF Energy: -74.781359
XCEnergy: 0.000000 NNRepEnergy: 0.000000 
Rest of SCF Energy: -74.781359
Iteration: 5
XCEnergy: 0.000000 NNRepEnergy: 0.000000 
Rest of SCF Energy: -74.781359
XCEnergy: 0.000000 NNRepEnergy: 0.000000 
SCF Energy: -74.781359
DFTD Energy:    -0.0209403 hartree
gCP Energy:     0.0539723 hartree
Setting up the DFT grid...
| time to set the grid = 0.08 s
DFT grid points: 367900 (11496 points/atom)
=COSMO= Number of H atoms in QM atoms:14
=COSMO= Number of Heavy atoms in QM atoms:18
=COSMO= size of A matrix:25148232 bytes
=COSMO= ++++++++++++++++++++++++++++++ COSMO parameters ++++++++++++++++++++++++++++++
=COSMO= I. Cavity Information:
=COSMO= SAS(Solvent accesible surface) initialization finished
=COSMO= Time for initializing Molecular Surface:0.02584200 (sec)
=COSMO= Time for initializing cosmo calculation:0.02327300 (sec)
=COSMO= Cavity effective radius(Angstrom) (r_solv+r_vdw-dsc) was written into ./scr.coord/ratom.txt
=COSMO= Solvent Dielectric Constant:78.390000
=COSMO= Cosmo Solvent radius:0.000000
=COSMO= Cosmo charge scaling method:0
=COSMO= Cavity built with Lebedev Grid
=COSMO= Grid points/QM Hydrogen: 110
=COSMO= Grid points/QM Heavy atom: 110
=COSMO= Herbert Switching-Gaussian method turned on
=COSMO= After removing points inside of SAS:
=COSMO= Total number of segments on molecular surface:1773
=COSMO= Number of segments belonging to QM atoms:1773
=COSMO= Total surface area of cavity: 295.4673(Angstrom^2)
=COSMO= Total volume of cavity: 178.4496 (Angstrom^3)
=COSMO= II. COSMO integral options:
=COSMO= Building COSMO c vector with original algorithm
=COSMO= COSMO one-electron integral threshold: 1e-12 
=COSMO= III. Linear solver options:
=COSMO= Initialize COSMO for A matrix in full storage form
=COSMO= CG precondtioner:Jacobi
=COSMO= Tight CG convergence threshold:1e-06
=COSMO= CG dynamic threshold: on
=COSMO= Adjust CG convergence threshold dynamically
=COSMO= IV. PCM field read/write options:
=COSMO= PCM field is not written to files
=COSMO= No PCM field file is read in
=COSMO= ++++++++++++++++++++++++++++++++++++++++++++++++++++++++++++++++++++++++++++++++

                      *** Start SCF Iterations ***

 Iter     DIIS Error       Energy change      Electrons        XC Energy           Energy              E_PCM      Time(s)
-------------------------------------------------------------------------------------------------------------------------
Initial temperature is 0.250000
| Skip purify step
|    1     2.1620745773    -785.1908744858   126.9999388378   -63.8630035203    -785.1908744858     -0.0002065911    1.32  
|    2     0.0675639410     +13.0783881515   125.9999769540   -63.9933492107    -772.1124863343     -0.1551559682    1.92  
|    3     0.1206087117      +0.0822253785   125.9999779139   -63.7111294046    -772.0302609558     -0.0777162278    1.91  
|    4     0.0124377979      -0.2195869093   125.9999781986   -63.8416091644    -772.2498478651     -0.1184012551    1.88  
|    5     0.0080063642      -0.0040130190   125.9999788801   -63.8666292436    -772.2538608841     -0.1071681910    1.85  
|    6     0.0024387562      -0.0028826141   125.9999785892   -63.8658851159    -772.2567434982     -0.1108784295    1.83  
|    7     0.0006714431      -0.0002492642   125.9999786668   -63.8583273505    -772.2569927625     -0.1098948282    1.79  
|    8     0.0003383521      -0.0000306445   125.9999786429   -63.8569900245    -772.2570234069     -0.1097542575    1.78  
|    9     0.0000739576      -0.0000086764   125.9999786543   -63.8579976343    -772.2570320833     -0.1097144548    1.93  
|   10     0.0000428251      -0.0000014464   125.9999786528   -63.8580346466    -772.2570335297     -0.1096627919    1.75  
-------------------------------------------------------------------------------------------------------------------------
FINAL ENERGY: -772.2570335297 a.u.
Fractional Occupation Entropy: 0.0000000000
Mermin Free Energy:            -772.2570335297
DISPERSION CONTRIBUTION TO ENERGY: -0.0209403072 a.u.
GCP BSSE CORRECTION: 0.0539722816 a.u.
C-PCM contribution to final energy:-0.1096627919 a.u. ( already included in final energy )
HOMO-LUMO GAP: 1.936 eV
CENTER OF MASS: {-0.063373, -0.149374, -0.004873} ANGS
DIPOLE MOMENT: {-14.693324, 2.293698, 0.207667} (|D| = 14.872725) DEBYE
Writing out molden info

Running Mulliken population analysis...


  Restricted hh-TDA Parameters
--------------------------------------------
Number of occupied orbitals:            64
Number of virtual orbitals:            234
Number of molecular orbitals:          298
Number of basis functions:             316
Multiplicity of target state:      singlet

 Generating 2nd functional diffs
Reference energy:             -779.4667506827
Number of electrons:           127.9999783137
XC energy:                     -65.1722474615

      Davidson Diagonalization Parameters
-----------------------------------------------
Number of roots to find:                    4
Number of guess vectors:                   15
Maximum subspace size:                    300
Number of vectors to save:                  4
Collapse vectors per root:                  2
Number of CSFs:                          2080
Maximum Davidson iterations:              500
Residual convergence:                 1.0e-06
Orthogonality tolerance:              1.0e-12
Use incremental sigma vectors:             No

Davidson memory usage:  12.89 MB

Guess Vectors:
  64 &  64 : closed :    -0.227890
  64 &  63 :  open  :    -0.161574
  64 &  62 :  open  :    -0.146162
  63 &  63 : closed :    -0.095258
  63 &  62 :  open  :    -0.079846
  62 &  62 : closed :    -0.064434
  64 &  61 :  open  :    -0.057926
  64 &  60 :  open  :    -0.023641
  64 &  57 :  open  :    -0.017246
  64 &  59 :  open  :    -0.013488
  63 &  61 :  open  :     0.008391
  62 &  61 :  open  :     0.023802
  64 &  55 :  open  :     0.034648
  64 &  58 :  open  :     0.038481
  63 &  60 :  open  :     0.042675

  Root           Eigenvalue       Energy Change        Residual
-------------------------------------------------------------------
Iteration:    0   Subspace Size:   15
Root: 1:        -0.13607682        -0.13607682         0.04569193  
Root: 2:        -0.06410850        -0.06410850         0.04466880  
Root: 3:        -0.03611748        -0.03611748         0.04497985  
Root: 4:         0.00244303         0.00244303         0.05528798  

Iteration:    1   Subspace Size:   19
Root: 1:        -0.14000481        -0.00392799         0.00659058  
Root: 2:        -0.06941680        -0.00530830         0.00928296  
Root: 3:        -0.04170915        -0.00559167         0.01299840  
Root: 4:        -0.00700356        -0.00944658         0.02067208  

Iteration:    2   Subspace Size:   23
Root: 1:        -0.14008948        -0.00008467         0.00164738  
Root: 2:        -0.06962333        -0.00020652         0.00233940  
Root: 3:        -0.04216801        -0.00045886         0.00332663  
Root: 4:        -0.00837122        -0.00136766         0.00661389  

Iteration:    3   Subspace Size:   27
Root: 1:        -0.14009404        -0.00000455         0.00035072  
Root: 2:        -0.06963487        -0.00001154         0.00054779  
Root: 3:        -0.04219388        -0.00002587         0.00089667  
Root: 4:        -0.00849445        -0.00012323         0.00205854  

Iteration:    4   Subspace Size:   31
Root: 1:        -0.14009424        -0.00000020         0.00006956  
Root: 2:        -0.06963543        -0.00000056         0.00011531  
Root: 3:        -0.04219550        -0.00000162         0.00019749  
Root: 4:        -0.00850417        -0.00000972         0.00047104  

Iteration:    5   Subspace Size:   35
Root: 1:        -0.14009424        -0.00000001         0.00001387  
Root: 2:        -0.06963546        -0.00000002         0.00002134  
Root: 3:        -0.04219557        -0.00000008         0.00004160  
Root: 4:        -0.00850464        -0.00000047         0.00011091  

Iteration:    6   Subspace Size:   39
Root: 1:        -0.14009424        -0.00000000         0.00000229  
Root: 2:        -0.06963546        -0.00000000         0.00000447  
Root: 3:        -0.04219558        -0.00000000         0.00000996  
Root: 4:        -0.00850467        -0.00000002         0.00002841  

Iteration:    7   Subspace Size:   43
Root: 1:        -0.14009424        -0.00000000         0.00000037  Converged
Root: 2:        -0.06963546        -0.00000000         0.00000099  Converged
Root: 3:        -0.04219558        -0.00000000         0.00000225  
Root: 4:        -0.00850467        -0.00000000         0.00000741  

Iteration:    8   Subspace Size:   45
Root: 1:        -0.14009424        -0.00000000         0.00000036  Converged
Root: 2:        -0.06963546        -0.00000000         0.00000095  Converged
Root: 3:        -0.04219558        -0.00000000         0.00000047  Converged
Root: 4:        -0.00850467        -0.00000000         0.00000186  

Iteration:    9   Subspace Size:   46
Root: 1:        -0.14009424        -0.00000000         0.00000036  Converged
Root: 2:        -0.06963546        -0.00000000         0.00000092  Converged
Root: 3:        -0.04219558        -0.00000000         0.00000041  Converged
Root: 4:        -0.00850467        -0.00000000         0.00000050  Converged

Davidson converged in 9 iterations
46 sigma vectors were formed

      Davidson Diagonalization Parameters
-----------------------------------------------
Number of roots to find:                    4
Number of guess vectors:                   15
Maximum subspace size:                    300
Number of vectors to save:                  4
Collapse vectors per root:                  2
Number of CSFs:                          2016
Maximum Davidson iterations:              500
Residual convergence:                 1.0e-06
Orthogonality tolerance:              1.0e-12
Use incremental sigma vectors:             No

Davidson memory usage:  12.58 MB

Guess Vectors:
  64 &  63 :  open  :    -0.161574
  64 &  62 :  open  :    -0.146162
  63 &  62 :  open  :    -0.079846
  64 &  61 :  open  :    -0.057926
  64 &  60 :  open  :    -0.023641
  64 &  57 :  open  :    -0.017246
  64 &  59 :  open  :    -0.013488
  63 &  61 :  open  :     0.008391
  62 &  61 :  open  :     0.023802
  64 &  55 :  open  :     0.034648
  64 &  58 :  open  :     0.038481
  63 &  60 :  open  :     0.042675
  63 &  57 :  open  :     0.049071
  63 &  59 :  open  :     0.052829
  64 &  56 :  open  :     0.053106

  Root           Eigenvalue       Energy Change        Residual
-------------------------------------------------------------------
Iteration:    0   Subspace Size:   15
Root: 1:        -0.08047163        -0.08047163         0.03150182  
Root: 2:        -0.05274692        -0.05274692         0.03441317  
Root: 3:        -0.00697794        -0.00697794         0.02569030  
Root: 4:         0.00803446         0.00803446         0.03918246  

Iteration:    1   Subspace Size:   19
Root: 1:        -0.08339739        -0.00292576         0.00605404  
Root: 2:        -0.05651770        -0.00377079         0.00913716  
Root: 3:        -0.00929558        -0.00231764         0.00689407  
Root: 4:         0.00188149        -0.00615297         0.01414892  

Iteration:    2   Subspace Size:   23
Root: 1:        -0.08348913        -0.00009175         0.00115529  
Root: 2:        -0.05673222        -0.00021451         0.00155011  
Root: 3:        -0.00942666        -0.00013108         0.00200029  
Root: 4:         0.00124616        -0.00063533         0.00346085  

Iteration:    3   Subspace Size:   27
Root: 1:        -0.08349192        -0.00000279         0.00019719  
Root: 2:        -0.05673725        -0.00000503         0.00026301  
Root: 3:        -0.00943673        -0.00001007         0.00052639  
Root: 4:         0.00121489        -0.00003127         0.00074971  

Iteration:    4   Subspace Size:   31
Root: 1:        -0.08349199        -0.00000008         0.00003375  
Root: 2:        -0.05673737        -0.00000013         0.00004525  
Root: 3:        -0.00943742        -0.00000069         0.00013457  
Root: 4:         0.00121352        -0.00000137         0.00020603  

Iteration:    5   Subspace Size:   35
Root: 1:        -0.08349200        -0.00000000         0.00000607  
Root: 2:        -0.05673738        -0.00000000         0.00000870  
Root: 3:        -0.00943746        -0.00000005         0.00003276  
Root: 4:         0.00121343        -0.00000010         0.00005391  

Iteration:    6   Subspace Size:   39
Root: 1:        -0.08349200        -0.00000000         0.00000112  
Root: 2:        -0.05673738        -0.00000000         0.00000167  
Root: 3:        -0.00943746        -0.00000000         0.00000666  
Root: 4:         0.00121342        -0.00000001         0.00001248  

Iteration:    7   Subspace Size:   43
Root: 1:        -0.08349200        -0.00000000         0.00000022  Converged
Root: 2:        -0.05673738        -0.00000000         0.00000033  Converged
Root: 3:        -0.00943747        -0.00000000         0.00000150  
Root: 4:         0.00121342        -0.00000000         0.00000313  

Iteration:    8   Subspace Size:   45
Root: 1:        -0.08349200        -0.00000000         0.00000021  Converged
Root: 2:        -0.05673738        -0.00000000         0.00000031  Converged
Root: 3:        -0.00943747        -0.00000000         0.00000034  Converged
Root: 4:         0.00121342        -0.00000000         0.00000077  Converged

Davidson converged in 8 iterations
45 sigma vectors were formed

  Root   Mult.   Total Energy (a.u.)   Ex. Energy (a.u.)     Ex. Energy (eV)     Ex. Energy (nm)        Osc. (a.u.)  
-------------------------------------------------------------------------------------------------------------------
     1  singlet       -779.60684493
     2  triplet       -779.55024268          0.05660225          1.54022528        804.97458730          0.00000000
     3  singlet       -779.53638614          0.07045879          1.91728078        646.66699719          0.11585325
     4  triplet       -779.52348806          0.08335687          2.26825543        546.60607826          0.00000000
     5  singlet       -779.50894626          0.09789867          2.66395783        465.41360160          0.24242870
     6  triplet       -779.47618815          0.13065678          3.55535126        348.72565763          0.00000000
     7  singlet       -779.47525535          0.13158957          3.58073389        346.25365792          0.00369646
     8  triplet       -779.46553726          0.14130766          3.84517655        322.44090483          0.00000000

Singlet  1: Largest CI coefficients:
  64  &  64 : closed :  -0.967540
  63  &  64 :  open  :  -0.132189
  64  &  63 :  open  :  -0.132189

Triplet  2: Largest CI coefficients:
  63  &  64 :  open  :  -0.673073
  64  &  63 :  open  :   0.673073
  62  &  64 :  open  :   0.147433
  64  &  62 :  open  :  -0.147433

Singlet  3: Largest CI coefficients:
  63  &  64 :  open  :  -0.534297
  64  &  63 :  open  :  -0.534297
  62  &  64 :  open  :   0.422833
  64  &  62 :  open  :   0.422833
  63  &  63 : closed :  -0.134358

Triplet  4: Largest CI coefficients:
  62  &  64 :  open  :  -0.673171
  64  &  62 :  open  :   0.673171
  63  &  64 :  open  :  -0.136777
  64  &  63 :  open  :   0.136777

Singlet  5: Largest CI coefficients:
  62  &  64 :  open  :  -0.500064
  64  &  62 :  open  :  -0.500064
  63  &  63 : closed :  -0.391676
  63  &  64 :  open  :  -0.349219
  64  &  63 :  open  :  -0.349219
  59  &  64 :  open  :  -0.135572
  64  &  59 :  open  :  -0.135572
  64  &  64 : closed :   0.115245

Triplet  6: Largest CI coefficients:
  61  &  64 :  open  :   0.604437
  64  &  61 :  open  :  -0.604437
  62  &  63 :  open  :  -0.241658
  63  &  62 :  open  :   0.241658
  55  &  64 :  open  :   0.126006
  64  &  55 :  open  :  -0.126006
  57  &  64 :  open  :   0.123712
  64  &  57 :  open  :  -0.123712
  59  &  64 :  open  :   0.119885
  64  &  59 :  open  :  -0.119885

Singlet  7: Largest CI coefficients:
  63  &  63 : closed :  -0.565734
  62  &  63 :  open  :   0.507796
  63  &  62 :  open  :   0.507796
  62  &  64 :  open  :   0.158447
  64  &  62 :  open  :   0.158447
  63  &  64 :  open  :   0.101446
  64  &  63 :  open  :   0.101446

Triplet  8: Largest CI coefficients:
  62  &  63 :  open  :  -0.623346
  63  &  62 :  open  :   0.623346
  61  &  64 :  open  :  -0.232445
  64  &  61 :  open  :   0.232445
  59  &  63 :  open  :  -0.120962
  63  &  59 :  open  :   0.120962
  61  &  63 :  open  :  -0.114572
  63  &  61 :  open  :   0.114572

Singlet state dipole moments:

  Root       Dx         Dy         Dz         |D|  (Debye)
------------------------------------------------------------
     1   -12.0303     0.1437     1.1550    12.0865
     2   -10.9167     0.3091    -0.3718    10.9274
     3   -12.2247     0.0659     0.4483    12.2331
     4    -9.2881    -0.2019    -0.4755     9.3024

Triplet state dipole moments:

  Root       Dx         Dy         Dz         |D|  (Debye)
------------------------------------------------------------
     1   -14.3953    -0.0037     1.5341    14.4768
     2   -10.3136     0.9328    -2.1865    10.5840
     3     0.1937    -0.7090    -0.6969     1.0129
     4    -7.6835    -0.1930    -1.0527     7.7577

Transition dipole moments between singlet states:

    Transition       Tx         Ty         Tz         |T| (a.u.)
------------------------------------------------------------------
     1 ->    2     1.5400    -0.3049     0.0411     1.5705
     1 ->    3     1.8966    -0.2877    -0.1860     1.9273
     1 ->    4    -0.1385     0.0293     0.1487     0.2053
     2 ->    3    -0.8334    -0.3400     1.1549     1.4642
     2 ->    4     2.2919    -0.3114    -0.2119     2.3227
     3 ->    4    -0.5758    -0.0079     0.1014     0.5847

Transition dipole moments between triplet states:

    Transition       Tx         Ty         Tz         |T| (a.u.)
------------------------------------------------------------------
     1 ->    2    -1.3452    -0.0952     0.7460     1.5412
     1 ->    3     0.0915     0.1946    -0.5298     0.5717
     1 ->    4    -1.1794     0.0682     0.3244     1.2250
     2 ->    3     1.4143    -0.1578    -0.0961     1.4263
     2 ->    4     1.3526    -0.2320     0.0114     1.3724
     3 ->    4    -1.5298     0.1557    -0.1299     1.5432

Magnetic transition dipole moments and rotational strengths:

 Transition      Lx         Ly         Lz       R(len)     R(vel) (a.u.)
------------------------------------------------------------------------
 1 ->    2     0.1589     0.0778    -0.3800    -0.2053     0.2000
 1 ->    3     0.4205    -0.4475     0.1797    -0.8929     1.3829
 1 ->    4    -0.0454     0.1780    -0.0962     0.0028    -0.2283

Electric transition quadrupole moments (Cartesian):

 Transition      Qxy        Qxz        Qyz        Qxx        Qyy        Qzz       norm (a.u.)
----------------------------------------------------------------------------------------------
 1 ->    2     0.9065    -0.2334    -0.0160    -4.6791     0.0471     0.1123     4.7734
 1 ->    3     0.8153    -0.4171     0.1699    -7.2312    -0.3079     0.3683     7.3067
 1 ->    4    -0.4285     0.2217    -0.0038     4.3473     0.1448    -0.2747     4.3850


| Total processing time: 51.06 sec 

| Job finished: Mon Dec 30 10:02:40 2024
