# Supplementary material for: Photovermellogens: Minimalistic Pyridinium-Based Acylhydrazones with Photoswitchable Basicity for Operation in Aqueous Media
Source: J Org Chem. 2026 May 4;91(19):6559–65. doi: 10.1021/acs.joc.5c02962 (PMC13185115; doi:10.1021/acs.joc.5c02962)
Supplement: Supplementary file 3 [file jo5c02962_si_003.zip › scans/pah/gfn2/0010.out]

| Startfile from command line: tc.inp


|       ***********************************************************
|       *                    TeraChem v1.9-2023.05-dev            *
|       *  Git Version: a4ee3fa724c44e9172ae1b788db2b2bf144bca1c  *
|       *                   Development Version                   *
|       *           Chemistry at the Speed of Graphics!           *
|       ***********************************************************
|       * This program may only be used in connection with        *
|       * a valid license from PetaChem, LLC. Use of this program *
|       * or results thereof indicates acceptance of all terms    *
|       * and conditions stated in the license and that a valid   *
|       * license agreement between the user and PetaChem, LLC    *
|       * exists. PetaChem, LLC does not warrant the correctness  *
|       * of results or their suitability for any purpose.        *
|       * Please email bugs, suggestions, and comments to         *
|       *                  help@petachem.com                      *
|       *                                                         *
|       ***********************************************************


|       ***********************************************************
|       *  Compiled by pisteinbach  Wed May 10 12:27:15 CEST 2023  *
|       *  Supported architectures: sm_75 sm_80                   *
|       *  Build cuda_11.6.r11.6/compiler.31057947_0              *
|       ***********************************************************


| Job started   Mon Dec 30 09:55:27 2024
| On jtc-hpz107 (available memory: 20074 MB)

| ######################################### RUNTIME INFO ##########################################
| terachem  tc.inp 

|  NVRM version: NVIDIA UNIX x86_64 Kernel Module  520.61.05  Thu Sep 29 05:30:25 UTC 2022
|  GCC version:  gcc version 9.4.0 (Ubuntu 9.4.0-1ubuntu1~20.04.1) 

|  	linux-vdso.so.1 (0x00007ffc37ded000)
|  	libdftd4.so.3 => /mnt/group-bin/dftd4/3.5.0/lib/x86_64-linux-gnu/libdftd4.so.3 (0x00007fd3620f1000)
|  	libmpi.so.12 => /mnt/group-bin/terachem-3c-dev-pit/lib/libmpi.so.12 (0x00007fd3607d4000)
|  	libgpubox.so.1 => /mnt/group-bin/terachem-3c-dev-pit/lib/libgpubox.so.1 (0x00007fd3607bc000)
|  	libtensorbox.so.1 => /mnt/group-bin/terachem-3c-dev-pit/lib/libtensorbox.so.1 (0x00007fd36079e000)
|  	libiobox.so.1 => /mnt/group-bin/terachem-3c-dev-pit/lib/libiobox.so.1 (0x00007fd360788000)
|  	libintbox.so.1 => /mnt/group-bin/terachem-3c-dev-pit/lib/libintbox.so.1 (0x00007fd34276d000)
|  	libsqmbox.so.1 => /mnt/group-bin/terachem-3c-dev-pit/lib/libsqmbox.so.1 (0x00007fd34240f000)
|  	libgridbox.so.1 => /mnt/group-bin/terachem-3c-dev-pit/lib/libgridbox.so.1 (0x00007fd34222a000)
|  	libdftbox.so.1 => /mnt/group-bin/terachem-3c-dev-pit/lib/libdftbox.so.1 (0x00007fd34214c000)
|  	libcibox.so.1 => /mnt/group-bin/terachem-3c-dev-pit/lib/libcibox.so.1 (0x00007fd341e0b000)
|  	libccbox.so.1 => /mnt/group-bin/terachem-3c-dev-pit/lib/libccbox.so.1 (0x00007fd341b08000)
|  	libsimbox.so.1 => /mnt/group-bin/terachem-3c-dev-pit/lib/libsimbox.so.1 (0x00007fd341ae8000)
|  	liboptbox.so.1 => /mnt/group-bin/terachem-3c-dev-pit/lib/liboptbox.so.1 (0x00007fd341ab0000)
|  	libnvToolsExt.so.1 => /usr/local/cuda-11.6/targets/x86_64-linux/lib/libnvToolsExt.so.1 (0x00007fd3418a6000)
|  	libssl.so.1.1 => /mnt/group-bin/terachem-3c-dev-pit/lib/libssl.so.1.1 (0x00007fd341813000)
|  	libcrypto.so.1.1 => /mnt/group-bin/terachem-3c-dev-pit/lib/libcrypto.so.1.1 (0x00007fd34153d000)
|  	libcuda.so.1 => /lib/x86_64-linux-gnu/libcuda.so.1 (0x00007fd33fbb8000)
|  	libcudart.so.11.0 => /usr/local/cuda-11.6/targets/x86_64-linux/lib/libcudart.so.11.0 (0x00007fd33f912000)
|  	libcublas.so.11 => /usr/local/cuda-11.6/targets/x86_64-linux/lib/libcublas.so.11 (0x00007fd336194000)
|  	libcufft.so.10 => /usr/local/cuda-11.6/targets/x86_64-linux/lib/libcufft.so.10 (0x00007fd32d707000)
|  	libcusparse.so.11 => /usr/local/cuda-11.6/targets/x86_64-linux/lib/libcusparse.so.11 (0x00007fd31e2be000)
|  	libcusolver.so.11 => /usr/local/cuda-11.6/targets/x86_64-linux/lib/libcusolver.so.11 (0x00007fd30ded5000)
|  	libstdc++.so.6 => /lib/x86_64-linux-gnu/libstdc++.so.6 (0x00007fd30dcf3000)
|  	libm.so.6 => /lib/x86_64-linux-gnu/libm.so.6 (0x00007fd30dba2000)
|  	libiomp5.so => /mnt/group-bin/terachem-3c-dev-pit/lib/libiomp5.so (0x00007fd30d75c000)
|  	libcilkrts.so.5 => /mnt/group-bin/terachem-3c-dev-pit/lib/libcilkrts.so.5 (0x00007fd30d51f000)
|  	libgcc_s.so.1 => /lib/x86_64-linux-gnu/libgcc_s.so.1 (0x00007fd30d504000)
|  	libpthread.so.0 => /lib/x86_64-linux-gnu/libpthread.so.0 (0x00007fd30d4e1000)
|  	libc.so.6 => /lib/x86_64-linux-gnu/libc.so.6 (0x00007fd30d2ef000)
|  	/lib64/ld-linux-x86-64.so.2 (0x00007fd3621cb000)
|  	libdl.so.2 => /lib/x86_64-linux-gnu/libdl.so.2 (0x00007fd30d2e7000)
|  	libmkl_intel_ilp64.so.2 => /mnt/group-bin/terachem-3c-dev-pit/lib/libmkl_intel_ilp64.so.2 (0x00007fd30c42c000)
|  	libmkl_intel_thread.so.2 => /mnt/group-bin/terachem-3c-dev-pit/lib/libmkl_intel_thread.so.2 (0x00007fd308c93000)
|  	libmkl_core.so.2 => /mnt/group-bin/terachem-3c-dev-pit/lib/libmkl_core.so.2 (0x00007fd3048b1000)
|  	libifcore.so.5 => /mnt/group-bin/terachem-3c-dev-pit/lib/libifcore.so.5 (0x00007fd304773000)
|  	libimf.so => /mnt/group-bin/terachem-3c-dev-pit/lib/libimf.so (0x00007fd30438e000)
|  	libsvml.so => /mnt/group-bin/terachem-3c-dev-pit/lib/libsvml.so (0x00007fd302d80000)
|  	libirng.so => /mnt/group-bin/terachem-3c-dev-pit/lib/libirng.so (0x00007fd302a16000)
|  	libintlc.so.5 => /mnt/group-bin/terachem-3c-dev-pit/lib/libintlc.so.5 (0x00007fd3029a3000)
|  	librt.so.1 => /lib/x86_64-linux-gnu/librt.so.1 (0x00007fd302999000)
|  	libcublasLt.so.11 => /usr/local/cuda-11.6/targets/x86_64-linux/lib/libcublasLt.so.11 (0x00007fd2ed931000)
| #################################################################################################

-----------------------------------
Processed Input file:
              coordinates coord.xyz
                 spinmult 1
                   charge +1
                   method 3c-pbeh
                    basis def2-msvp
                      pcm cosmo
                  epsilon 78.39
                      fon yes
               fon_method constant
                   closed 0
                    hhtda yes
            hhtdasinglets 4
            hhtdatriplets 4
             cisnumstates 8
             cisguessvecs 15
                   cismax 300
               cismaxiter 500
               cisconvtol 1.0e-6
                  cphftol 1.0e-6
                 cphfiter 1000
           max_l_in_basis 2
           sphericalbasis yes
                    guess sad
                   purify no
                  dftgrid 3
                     xtol 1e-6
                 convthre 5e-5
                  threall 1e-14
                precision mixed
                     gpus 1
            min_tolerance 1e-4
          min_tolerance_e 1e-5
                      run energy
-----------------------------------
Jobname: coord
Scratch directory: ./scr.coord
Scratch data will be generated
| Random number seed: 745523193

XYZ coordinates coord.xyz
Molden File Output: ./scr.coord/coord.molden
Using basis set: def2-msvp
dmrgstart not found
Spin multiplicity: 1
DIIS will use up to 10 vectors.
Condition number limit for the DIIS overlap matrix is            0
WF convergence threshold: 5.00e-05
Using DIIS algorithm to converge WF
Maximum number of SCF iterations: 100
Incremental fock with rebuild every 8 iterations
Will switch to conventional Fock if diffuse functions are detected
X-matrix tolerance: 1.00e-06
PRECISION: MIXED
Single/Double precision threshold: 1.00e-05
TeraChem will select linear algebra engine
Using fractional orbital occupations
0 occupied orbitals will have integer occupation
0 occupied orbitals will have fractional occupation
kT is set to  0.250 a.u.
Density matrix purification turned off
DFT Functional requested: 3c-pbeh
Method: PBEh-3c composite method 
  PBEh exchange functional:              0.58 
  Hartree-Fock exact exchange:          0.42 
  PBEh correlation functional:           1.0  
Wavefunction: RESTRICTED

 DFT-D code reimplemented following the
 code by S.Grimme, University Bonn 
 based on DFTD3 V3.2 Rev 0         
 
Please cite DFT-D3 work done with this code as:
S. Grimme, J. Antony, S. Ehrlich and H. Krieg,
J. Chem. Phys. 132 (2010), 154104
If used with BJ-damping cite also
S. Grimme, S. Ehrlich and L. Goerigk,
J. Comput. Chem. 32 (2011), 1456-1465
For DFT-D2 the reference is
S. Grimme, J. Comput. Chem., 27 (2006), 1787-1799
BSSE Correction calculated using:
 ___________________________________________
                                            
|              **  g C P  **                |
|  a geometrical counterpoise correction    |
|             H.Kruse S.Grimme              |
|        Version 2.31                       |
|                                           |
 ___________________________________________ 

Please cite work done with this code as:
H. Kruse, S. Grimme J. Chem. Phys, 2012,136,154101
DOI: 10.1063/1.3700154 

DFT grid type: 3
Using a single DFT grid.
Ignoring all functions in basis set file with angular momentum > 2 
Initial guess generated from superposition of atomic densities generated with HF,
using spherically symmetric atomic densities and averaged alpha and beta spin densities.

********************************************
***** SINGLE POINT ENERGY CALCULATIONS *****
********************************************
COSMO model for polarizable continuum model enabled
*************WARNING***************
Unrecognized or unnecessary keywords:
These are being ignored.
   min_tolerance 1e-4
   min_tolerance_e 1e-5
***********************************
Starting TensorBox...
| TeraChem will select linear algebra engine
| Using cuSolver for matrix diagonalization

| using 1 out of 1 CUDA devices
|   Device 0: NVIDIA GeForce RTX 3070,  7982MB, CC 8.6 -- CPU THREAD 0
| -------------------------------------------------------------------
| CPU Memory Available: 3976.88 MegaWords 
| GPU Memory Available: 741.79 MegaWords 
| Maximum recommended basis set size: 10200 basis functions
|  (limited by GPU memory)
| -------------------------------------------------------------------
| Initialize GPUBox with 128 MW of memory


Basis set:       def2-msvp
Total atoms:     32
Total charge:    1
Total electrons: 126 (63-alpha, 63-beta)
Number electrons modeled by ECPs: 0
Total orbitals: 316 (Cartesian), 298 (spherical) 
Total AO shells: 154 (100 S-shells; 36 P-shells; 18 D-shells; 0 F-shells; 0 G-shells)
Spin multiplicity: 1
Nuclear repulsion energy (QM atoms): 1143.154637029904 a.u.

Using neutral atomic charges and default spins and spin directions.
Number of unique atoms is: 4 
Atom #1 is unique. Calculating atomic density. 
XCEnergy: 0.000000 NNRepEnergy: 0.000000 
Rest of SCF Energy: -51.788831
XCEnergy: 0.000000 NNRepEnergy: 0.000000 
Rest of SCF Energy: -51.788831
Iteration: 0
XCEnergy: 0.000000 NNRepEnergy: 0.000000 
Rest of SCF Energy: -54.335150
XCEnergy: 0.000000 NNRepEnergy: 0.000000 
Rest of SCF Energy: -54.335150
Iteration: 1
XCEnergy: 0.000000 NNRepEnergy: 0.000000 
Rest of SCF Energy: -54.383016
XCEnergy: 0.000000 NNRepEnergy: 0.000000 
Rest of SCF Energy: -54.383016
Iteration: 2
XCEnergy: 0.000000 NNRepEnergy: 0.000000 
Rest of SCF Energy: -54.383724
XCEnergy: 0.000000 NNRepEnergy: 0.000000 
Rest of SCF Energy: -54.383724
Iteration: 3
XCEnergy: 0.000000 NNRepEnergy: 0.000000 
Rest of SCF Energy: -54.383757
XCEnergy: 0.000000 NNRepEnergy: 0.000000 
Rest of SCF Energy: -54.383757
Iteration: 4
XCEnergy: 0.000000 NNRepEnergy: 0.000000 
Rest of SCF Energy: -54.383758
XCEnergy: 0.000000 NNRepEnergy: 0.000000 
Rest of SCF Energy: -54.383758
Iteration: 5
XCEnergy: 0.000000 NNRepEnergy: 0.000000 
Rest of SCF Energy: -54.383758
XCEnergy: 0.000000 NNRepEnergy: 0.000000 
SCF Energy: -54.383758
Atom #2 is unique. Calculating atomic density. 
XCEnergy: 0.000000 NNRepEnergy: 0.000000 
Rest of SCF Energy: -35.859370
XCEnergy: 0.000000 NNRepEnergy: 0.000000 
Rest of SCF Energy: -35.859370
Iteration: 0
XCEnergy: 0.000000 NNRepEnergy: 0.000000 
Rest of SCF Energy: -37.672403
XCEnergy: 0.000000 NNRepEnergy: 0.000000 
Rest of SCF Energy: -37.672403
Iteration: 1
XCEnergy: 0.000000 NNRepEnergy: 0.000000 
Rest of SCF Energy: -37.680531
XCEnergy: 0.000000 NNRepEnergy: 0.000000 
Rest of SCF Energy: -37.680531
Iteration: 2
XCEnergy: 0.000000 NNRepEnergy: 0.000000 
Rest of SCF Energy: -37.680842
XCEnergy: 0.000000 NNRepEnergy: 0.000000 
Rest of SCF Energy: -37.680842
Iteration: 3
XCEnergy: 0.000000 NNRepEnergy: 0.000000 
Rest of SCF Energy: -37.680865
XCEnergy: 0.000000 NNRepEnergy: 0.000000 
Rest of SCF Energy: -37.680865
Iteration: 4
XCEnergy: 0.000000 NNRepEnergy: 0.000000 
Rest of SCF Energy: -37.680866
XCEnergy: 0.000000 NNRepEnergy: 0.000000 
Rest of SCF Energy: -37.680866
Iteration: 5
XCEnergy: 0.000000 NNRepEnergy: 0.000000 
Rest of SCF Energy: -37.680866
XCEnergy: 0.000000 NNRepEnergy: 0.000000 
SCF Energy: -37.680866
Atom #7 is unique. Calculating atomic density. 
XCEnergy: 0.000000 NNRepEnergy: 0.000000 
Rest of SCF Energy: -0.497727
XCEnergy: 0.000000 NNRepEnergy: 0.000000 
Rest of SCF Energy: -0.497727
Iteration: 0
XCEnergy: 0.000000 NNRepEnergy: 0.000000 
Rest of SCF Energy: -0.497727
XCEnergy: 0.000000 NNRepEnergy: 0.000000 
Rest of SCF Energy: -0.497727
Iteration: 1
XCEnergy: 0.000000 NNRepEnergy: 0.000000 
Rest of SCF Energy: -0.497727
XCEnergy: 0.000000 NNRepEnergy: 0.000000 
SCF Energy: -0.497727
Atom #21 is unique. Calculating atomic density. 
XCEnergy: 0.000000 NNRepEnergy: 0.000000 
Rest of SCF Energy: -71.187919
XCEnergy: 0.000000 NNRepEnergy: 0.000000 
Rest of SCF Energy: -71.187919
Iteration: 0
XCEnergy: 0.000000 NNRepEnergy: 0.000000 
Rest of SCF Energy: -74.545712
XCEnergy: 0.000000 NNRepEnergy: 0.000000 
Rest of SCF Energy: -74.545712
Iteration: 1
XCEnergy: 0.000000 NNRepEnergy: 0.000000 
Rest of SCF Energy: -74.776315
XCEnergy: 0.000000 NNRepEnergy: 0.000000 
Rest of SCF Energy: -74.776315
Iteration: 2
XCEnergy: 0.000000 NNRepEnergy: 0.000000 
Rest of SCF Energy: -74.781311
XCEnergy: 0.000000 NNRepEnergy: 0.000000 
Rest of SCF Energy: -74.781311
Iteration: 3
XCEnergy: 0.000000 NNRepEnergy: 0.000000 
Rest of SCF Energy: -74.781357
XCEnergy: 0.000000 NNRepEnergy: 0.000000 
Rest of SCF Energy: -74.781357
Iteration: 4
XCEnergy: 0.000000 NNRepEnergy: 0.000000 
Rest of SCF Energy: -74.781359
XCEnergy: 0.000000 NNRepEnergy: 0.000000 
Rest of SCF Energy: -74.781359
Iteration: 5
XCEnergy: 0.000000 NNRepEnergy: 0.000000 
Rest of SCF Energy: -74.781359
XCEnergy: 0.000000 NNRepEnergy: 0.000000 
SCF Energy: -74.781359
DFTD Energy:    -0.0206822 hartree
gCP Energy:     0.0530597 hartree
Setting up the DFT grid...
| time to set the grid = 0.08 s
DFT grid points: 367972 (11499 points/atom)
=COSMO= Number of H atoms in QM atoms:14
=COSMO= Number of Heavy atoms in QM atoms:18
=COSMO= size of A matrix:26615808 bytes
=COSMO= ++++++++++++++++++++++++++++++ COSMO parameters ++++++++++++++++++++++++++++++
=COSMO= I. Cavity Information:
=COSMO= SAS(Solvent accesible surface) initialization finished
=COSMO= Time for initializing Molecular Surface:0.02944000 (sec)
=COSMO= Time for initializing cosmo calculation:0.02689200 (sec)
=COSMO= Cavity effective radius(Angstrom) (r_solv+r_vdw-dsc) was written into ./scr.coord/ratom.txt
=COSMO= Solvent Dielectric Constant:78.390000
=COSMO= Cosmo Solvent radius:0.000000
=COSMO= Cosmo charge scaling method:0
=COSMO= Cavity built with Lebedev Grid
=COSMO= Grid points/QM Hydrogen: 110
=COSMO= Grid points/QM Heavy atom: 110
=COSMO= Herbert Switching-Gaussian method turned on
=COSMO= After removing points inside of SAS:
=COSMO= Total number of segments on molecular surface:1824
=COSMO= Number of segments belonging to QM atoms:1824
=COSMO= Total surface area of cavity: 297.7997(Angstrom^2)
=COSMO= Total volume of cavity: 179.8319 (Angstrom^3)
=COSMO= II. COSMO integral options:
=COSMO= Building COSMO c vector with original algorithm
=COSMO= COSMO one-electron integral threshold: 1e-12 
=COSMO= III. Linear solver options:
=COSMO= Initialize COSMO for A matrix in full storage form
=COSMO= CG precondtioner:Jacobi
=COSMO= Tight CG convergence threshold:1e-06
=COSMO= CG dynamic threshold: on
=COSMO= Adjust CG convergence threshold dynamically
=COSMO= IV. PCM field read/write options:
=COSMO= PCM field is not written to files
=COSMO= No PCM field file is read in
=COSMO= ++++++++++++++++++++++++++++++++++++++++++++++++++++++++++++++++++++++++++++++++

                      *** Start SCF Iterations ***

 Iter     DIIS Error       Energy change      Electrons        XC Energy           Energy              E_PCM      Time(s)
-------------------------------------------------------------------------------------------------------------------------
Initial temperature is 0.250000
| Skip purify step
|    1     2.1108580789    -785.1821635706   126.9998529335   -63.8600160288    -785.1821635706     -0.0002042085    1.30  
|    2     0.0692226068     +13.0756332585   125.9999375678   -63.9926883989    -772.1065303120     -0.1641165941    1.92  
|    3     0.1098843133      +0.0493885344   125.9999352817   -63.6977234795    -772.0571417776     -0.0872143760    1.89  
|    4     0.0170755792      -0.1797463548   125.9999379072   -63.8415912861    -772.2368881324     -0.1289209440    1.86  
|    5     0.0133567585      -0.0045739151   125.9999381979   -63.8582781072    -772.2414620475     -0.1179183751    1.83  
|    6     0.0020451406      -0.0045839808   125.9999383415   -63.8602525738    -772.2460460283     -0.1211173302    1.82  
|    7     0.0004653542      -0.0001807309   125.9999382170   -63.8536039462    -772.2462267592     -0.1205207062    1.78  
|    8     0.0003043829      -0.0000114530   125.9999382048   -63.8523858320    -772.2462382122     -0.1203048497    1.75  
|    9     0.0000904427      -0.0000053958   125.9999381973   -63.8530408165    -772.2462436080     -0.1202661223    1.92  
|   10     0.0000462594      -0.0000007897   125.9999381946   -63.8531750369    -772.2462443977     -0.1202155322    1.72  
-------------------------------------------------------------------------------------------------------------------------
FINAL ENERGY: -772.2462443977 a.u.
Fractional Occupation Entropy: 0.0000000000
Mermin Free Energy:            -772.2462443977
DISPERSION CONTRIBUTION TO ENERGY: -0.0206822144 a.u.
GCP BSSE CORRECTION: 0.0530596568 a.u.
C-PCM contribution to final energy:-0.1202155322 a.u. ( already included in final energy )
HOMO-LUMO GAP: 0.693 eV
CENTER OF MASS: {-0.020834, -0.088818, -0.071294} ANGS
DIPOLE MOMENT: {-16.671237, -0.857774, 3.386036} (|D| = 17.033237) DEBYE
Writing out molden info

Running Mulliken population analysis...


  Restricted hh-TDA Parameters
--------------------------------------------
Number of occupied orbitals:            64
Number of virtual orbitals:            234
Number of molecular orbitals:          298
Number of basis functions:             316
Multiplicity of target state:      singlet

 Generating 2nd functional diffs
Reference energy:             -779.4447108711
Number of electrons:           127.9999372131
XC energy:                     -65.1672858107

      Davidson Diagonalization Parameters
-----------------------------------------------
Number of roots to find:                    4
Number of guess vectors:                   15
Maximum subspace size:                    300
Number of vectors to save:                  4
Collapse vectors per root:                  2
Number of CSFs:                          2080
Maximum Davidson iterations:              500
Residual convergence:                 1.0e-06
Orthogonality tolerance:              1.0e-12
Use incremental sigma vectors:             No

Davidson memory usage:  12.89 MB

Guess Vectors:
  64 &  64 : closed :    -0.213435
  64 &  63 :  open  :    -0.180851
  64 &  62 :  open  :    -0.158031
  63 &  63 : closed :    -0.148266
  63 &  62 :  open  :    -0.125447
  62 &  62 : closed :    -0.102627
  64 &  61 :  open  :    -0.051207
  64 &  58 :  open  :    -0.020067
  63 &  61 :  open  :    -0.018622
  64 &  60 :  open  :    -0.014664
  64 &  59 :  open  :    -0.010874
  62 &  61 :  open  :     0.004197
  63 &  58 :  open  :     0.012517
  63 &  60 :  open  :     0.017920
  63 &  59 :  open  :     0.021710

  Root           Eigenvalue       Energy Change        Residual
-------------------------------------------------------------------
Iteration:    0   Subspace Size:   15
Root: 1:        -0.11384945        -0.11384945         0.05160345  
Root: 2:        -0.08338982        -0.08338982         0.04732224  
Root: 3:        -0.05992908        -0.05992908         0.04348676  
Root: 4:        -0.03954674        -0.03954674         0.05035139  

Iteration:    1   Subspace Size:   19
Root: 1:        -0.11974838        -0.00589892         0.00838867  
Root: 2:        -0.08902808        -0.00563826         0.00908558  
Root: 3:        -0.06606367        -0.00613458         0.01300195  
Root: 4:        -0.04741005        -0.00786331         0.01606281  

Iteration:    2   Subspace Size:   23
Root: 1:        -0.11989837        -0.00014999         0.00198711  
Root: 2:        -0.08920854        -0.00018046         0.00210502  
Root: 3:        -0.06654105        -0.00047738         0.00319208  
Root: 4:        -0.04809303        -0.00068298         0.00363744  

Iteration:    3   Subspace Size:   27
Root: 1:        -0.11990626        -0.00000789         0.00042140  
Root: 2:        -0.08921826        -0.00000972         0.00049271  
Root: 3:        -0.06656194        -0.00002090         0.00079840  
Root: 4:        -0.04811942        -0.00002640         0.00092869  

Iteration:    4   Subspace Size:   31
Root: 1:        -0.11990655        -0.00000029         0.00009764  
Root: 2:        -0.08921876        -0.00000050         0.00010368  
Root: 3:        -0.06656315        -0.00000121         0.00018535  
Root: 4:        -0.04812119        -0.00000177         0.00023205  

Iteration:    5   Subspace Size:   35
Root: 1:        -0.11990656        -0.00000001         0.00001913  
Root: 2:        -0.08921878        -0.00000002         0.00002243  
Root: 3:        -0.06656321        -0.00000006         0.00004118  
Root: 4:        -0.04812129        -0.00000010         0.00005223  

Iteration:    6   Subspace Size:   39
Root: 1:        -0.11990657        -0.00000000         0.00000383  
Root: 2:        -0.08921878        -0.00000000         0.00000494  
Root: 3:        -0.06656322        -0.00000000         0.00000923  
Root: 4:        -0.04812130        -0.00000001         0.00001224  

Iteration:    7   Subspace Size:   43
Root: 1:        -0.11990657        -0.00000000         0.00000065  Converged
Root: 2:        -0.08921879        -0.00000000         0.00000095  Converged
Root: 3:        -0.06656322        -0.00000000         0.00000203  
Root: 4:        -0.04812130        -0.00000000         0.00000278  

Iteration:    8   Subspace Size:   45
Root: 1:        -0.11990657        -0.00000000         0.00000062  Converged
Root: 2:        -0.08921879        -0.00000000         0.00000088  Converged
Root: 3:        -0.06656322        -0.00000000         0.00000045  Converged
Root: 4:        -0.04812130        -0.00000000         0.00000067  Converged

Davidson converged in 8 iterations
45 sigma vectors were formed

      Davidson Diagonalization Parameters
-----------------------------------------------
Number of roots to find:                    4
Number of guess vectors:                   15
Maximum subspace size:                    300
Number of vectors to save:                  4
Collapse vectors per root:                  2
Number of CSFs:                          2016
Maximum Davidson iterations:              500
Residual convergence:                 1.0e-06
Orthogonality tolerance:              1.0e-12
Use incremental sigma vectors:             No

Davidson memory usage:  12.58 MB

Guess Vectors:
  64 &  63 :  open  :    -0.180851
  64 &  62 :  open  :    -0.158031
  63 &  62 :  open  :    -0.125447
  64 &  61 :  open  :    -0.051207
  64 &  58 :  open  :    -0.020067
  63 &  61 :  open  :    -0.018622
  64 &  60 :  open  :    -0.014664
  64 &  59 :  open  :    -0.010874
  62 &  61 :  open  :     0.004197
  63 &  58 :  open  :     0.012517
  63 &  60 :  open  :     0.017920
  63 &  59 :  open  :     0.021710
  62 &  58 :  open  :     0.035337
  62 &  60 :  open  :     0.040740
  64 &  56 :  open  :     0.042132

  Root           Eigenvalue       Energy Change        Residual
-------------------------------------------------------------------
Iteration:    0   Subspace Size:   15
Root: 1:        -0.09644760        -0.09644760         0.03284735  
Root: 2:        -0.06171684        -0.06171684         0.03542218  
Root: 3:        -0.04294057        -0.04294057         0.04048942  
Root: 4:        -0.00171954        -0.00171954         0.03598004  

Iteration:    1   Subspace Size:   19
Root: 1:        -0.09975597        -0.00330837         0.00716058  
Root: 2:        -0.06576106        -0.00404422         0.00749376  
Root: 3:        -0.04881094        -0.00587037         0.01232345  
Root: 4:        -0.00873706        -0.00701752         0.01534307  

Iteration:    2   Subspace Size:   23
Root: 1:        -0.09988289        -0.00012691         0.00159573  
Root: 2:        -0.06591002        -0.00014896         0.00169511  
Root: 3:        -0.04923612        -0.00042518         0.00269980  
Root: 4:        -0.00966471        -0.00092765         0.00511740  

Iteration:    3   Subspace Size:   27
Root: 1:        -0.09988832        -0.00000543         0.00027727  
Root: 2:        -0.06591657        -0.00000655         0.00036623  
Root: 3:        -0.04925214        -0.00001602         0.00060482  
Root: 4:        -0.00975329        -0.00008858         0.00162653  

Iteration:    4   Subspace Size:   31
Root: 1:        -0.09988847        -0.00000015         0.00004847  
Root: 2:        -0.06591685        -0.00000028         0.00007705  
Root: 3:        -0.04925287        -0.00000073         0.00016146  
Root: 4:        -0.00976117        -0.00000788         0.00049934  

Iteration:    5   Subspace Size:   35
Root: 1:        -0.09988848        -0.00000000         0.00000961  
Root: 2:        -0.06591686        -0.00000001         0.00001645  
Root: 3:        -0.04925293        -0.00000005         0.00003914  
Root: 4:        -0.00976186        -0.00000069         0.00013462  

Iteration:    6   Subspace Size:   39
Root: 1:        -0.09988848        -0.00000000         0.00000205  
Root: 2:        -0.06591686        -0.00000000         0.00000317  
Root: 3:        -0.04925293        -0.00000000         0.00000926  
Root: 4:        -0.00976191        -0.00000005         0.00003183  

Iteration:    7   Subspace Size:   43
Root: 1:        -0.09988848        -0.00000000         0.00000039  Converged
Root: 2:        -0.06591686        -0.00000000         0.00000063  Converged
Root: 3:        -0.04925293        -0.00000000         0.00000221  
Root: 4:        -0.00976191        -0.00000000         0.00000840  

Iteration:    8   Subspace Size:   45
Root: 1:        -0.09988848        -0.00000000         0.00000034  Converged
Root: 2:        -0.06591686        -0.00000000         0.00000060  Converged
Root: 3:        -0.04925293        -0.00000000         0.00000049  Converged
Root: 4:        -0.00976191        -0.00000000         0.00000231  

Iteration:    9   Subspace Size:   46
Root: 1:        -0.09988848        -0.00000000         0.00000033  Converged
Root: 2:        -0.06591686        -0.00000000         0.00000060  Converged
Root: 3:        -0.04925293        -0.00000000         0.00000036  Converged
Root: 4:        -0.00976191        -0.00000000         0.00000059  Converged

Davidson converged in 9 iterations
46 sigma vectors were formed

  Root   Mult.   Total Energy (a.u.)   Ex. Energy (a.u.)     Ex. Energy (eV)     Ex. Energy (nm)        Osc. (a.u.)  
-------------------------------------------------------------------------------------------------------------------
     1  singlet       -779.56461744
     2  triplet       -779.54459935          0.02001809          0.54471983       2276.10993764          0.00000000
     3  singlet       -779.53392966          0.03068778          0.83505685       1484.73988702          0.09606186
     4  singlet       -779.51127409          0.05334335          1.45154614        854.15280587          0.00957842
     5  triplet       -779.51062773          0.05398971          1.46913441        843.92700521          0.00000000
     6  triplet       -779.49396380          0.07065364          1.92258291        644.88360862          0.00000000
     7  singlet       -779.49283217          0.07178527          1.95337617        634.71758444          0.01441502
     8  triplet       -779.45447279          0.11014465          2.99718795        413.66848805          0.00000000

Singlet  1: Largest CI coefficients:
  64  &  64 : closed :   0.921192
  63  &  64 :  open  :   0.239431
  64  &  63 :  open  :   0.239431

Triplet  2: Largest CI coefficients:
  63  &  64 :  open  :  -0.679392
  64  &  63 :  open  :   0.679392
  62  &  64 :  open  :  -0.113000
  64  &  62 :  open  :   0.113000

Singlet  3: Largest CI coefficients:
  63  &  63 : closed :   0.587073
  63  &  64 :  open  :   0.512958
  64  &  63 :  open  :   0.512958
  64  &  64 : closed :  -0.224144

Singlet  4: Largest CI coefficients:
  62  &  64 :  open  :   0.612446
  64  &  62 :  open  :   0.612446
  63  &  63 : closed :  -0.280094
  62  &  63 :  open  :  -0.247885
  63  &  62 :  open  :  -0.247885

Triplet  5: Largest CI coefficients:
  62  &  64 :  open  :   0.669208
  64  &  62 :  open  :  -0.669208
  62  &  63 :  open  :  -0.120869
  63  &  62 :  open  :   0.120869

Triplet  6: Largest CI coefficients:
  62  &  63 :  open  :   0.678703
  63  &  62 :  open  :  -0.678703
  62  &  64 :  open  :   0.122237
  64  &  62 :  open  :  -0.122237

Singlet  7: Largest CI coefficients:
  62  &  63 :  open  :  -0.596475
  63  &  62 :  open  :  -0.596475
  62  &  64 :  open  :  -0.281841
  64  &  62 :  open  :  -0.281841
  63  &  63 : closed :  -0.157111
  63  &  64 :  open  :   0.133830
  64  &  63 :  open  :   0.133830

Triplet  8: Largest CI coefficients:
  61  &  64 :  open  :   0.581377
  64  &  61 :  open  :  -0.581377
  58  &  64 :  open  :   0.213372
  64  &  58 :  open  :  -0.213372
  61  &  63 :  open  :   0.211997
  63  &  61 :  open  :  -0.211997
  55  &  64 :  open  :   0.125800
  64  &  55 :  open  :  -0.125800
  59  &  64 :  open  :  -0.118454
  64  &  59 :  open  :   0.118454
  56  &  64 :  open  :   0.116158
  64  &  56 :  open  :  -0.116158

Singlet state dipole moments:

  Root       Dx         Dy         Dz         |D|  (Debye)
------------------------------------------------------------
     1   -10.3933    -2.0120     2.2361    10.8199
     2   -13.3980    -1.6305     2.0945    13.6584
     3   -12.0762     0.4632    -1.0984    12.1349
     4    -6.4502    -0.0720    -1.5558     6.6355

Triplet state dipole moments:

  Root       Dx         Dy         Dz         |D|  (Debye)
------------------------------------------------------------
     1   -16.9297    -1.3620     2.5019    17.1676
     2    -9.9513     0.3336    -1.4250    10.0584
     3    -8.0525     0.2858    -1.8030     8.2569
     4     1.2773    -2.1709     0.7414     2.6256

Transition dipole moments between singlet states:

    Transition       Tx         Ty         Tz         |T| (a.u.)
------------------------------------------------------------------
     1 ->    2     2.1525    -0.1793    -0.1734     2.1669
     1 ->    3    -0.5126     0.0801     0.0112     0.5190
     1 ->    4     0.5448    -0.0525    -0.0413     0.5488
     2 ->    3     0.3199     0.0933    -0.1806     0.3790
     2 ->    4    -1.0528    -0.0411     0.2447     1.0817
     3 ->    4    -1.8726     0.1694     0.1348     1.8851

Transition dipole moments between triplet states:

    Transition       Tx         Ty         Tz         |T| (a.u.)
------------------------------------------------------------------
     1 ->    2    -0.9139    -0.1204     0.3092     0.9722
     1 ->    3    -0.9093     0.0641     0.1093     0.9181
     1 ->    4    -0.1172     0.1055    -0.1792     0.2387
     2 ->    3     2.1093    -0.2311    -0.0852     2.1236
     2 ->    4    -0.2762     0.1223    -0.1338     0.3304
     3 ->    4    -0.2216     0.0812    -0.0907     0.2528

Magnetic transition dipole moments and rotational strengths:

 Transition      Lx         Ly         Lz       R(len)     R(vel) (a.u.)
------------------------------------------------------------------------
 1 ->    2    -0.4642    -0.1613    -0.0681     0.9584    -0.2419
 1 ->    3     0.1010    -0.1901     0.4863     0.0615    -0.0415
 1 ->    4    -0.1294     0.0671    -0.3809     0.0583    -0.0808

Electric transition quadrupole moments (Cartesian):

 Transition      Qxy        Qxz        Qyz        Qxx        Qyy        Qzz       norm (a.u.)
----------------------------------------------------------------------------------------------
 1 ->    2     0.8089    -0.4920    -0.0641    -6.3052     0.2014     0.1133     6.3804
 1 ->    3    -0.1373    -0.1182    -0.0015    -0.3333    -0.0547     0.1059     0.3976
 1 ->    4     0.1990     0.0447    -0.0563    -0.1516    -0.0052    -0.0788     0.2720


| Total processing time: 51.23 sec 

| Job finished: Mon Dec 30 09:56:21 2024
