# Supplementary material for: Photovermellogens: Minimalistic Pyridinium-Based Acylhydrazones with Photoswitchable Basicity for Operation in Aqueous Media
Source: J Org Chem. 2026 May 4;91(19):6559–65. doi: 10.1021/acs.joc.5c02962 (PMC13185115; doi:10.1021/acs.joc.5c02962)
Supplement: Supplementary file 3 [file jo5c02962_si_003.zip › scans/pah/gfn2/0019.out]

| Startfile from command line: tc.inp


|       ***********************************************************
|       *                    TeraChem v1.9-2023.05-dev            *
|       *  Git Version: a4ee3fa724c44e9172ae1b788db2b2bf144bca1c  *
|       *                   Development Version                   *
|       *           Chemistry at the Speed of Graphics!           *
|       ***********************************************************
|       * This program may only be used in connection with        *
|       * a valid license from PetaChem, LLC. Use of this program *
|       * or results thereof indicates acceptance of all terms    *
|       * and conditions stated in the license and that a valid   *
|       * license agreement between the user and PetaChem, LLC    *
|       * exists. PetaChem, LLC does not warrant the correctness  *
|       * of results or their suitability for any purpose.        *
|       * Please email bugs, suggestions, and comments to         *
|       *                  help@petachem.com                      *
|       *                                                         *
|       ***********************************************************


|       ***********************************************************
|       *  Compiled by pisteinbach  Wed May 10 12:27:15 CEST 2023  *
|       *  Supported architectures: sm_75 sm_80                   *
|       *  Build cuda_11.6.r11.6/compiler.31057947_0              *
|       ***********************************************************


| Job started   Mon Dec 30 10:03:36 2024
| On jtc-hpz107 (available memory: 20064 MB)

| ######################################### RUNTIME INFO ##########################################
| terachem  tc.inp 

|  NVRM version: NVIDIA UNIX x86_64 Kernel Module  520.61.05  Thu Sep 29 05:30:25 UTC 2022
|  GCC version:  gcc version 9.4.0 (Ubuntu 9.4.0-1ubuntu1~20.04.1) 

|  	linux-vdso.so.1 (0x00007fff5b1a0000)
|  	libdftd4.so.3 => /mnt/group-bin/dftd4/3.5.0/lib/x86_64-linux-gnu/libdftd4.so.3 (0x00007f610e11d000)
|  	libmpi.so.12 => /mnt/group-bin/terachem-3c-dev-pit/lib/libmpi.so.12 (0x00007f610c800000)
|  	libgpubox.so.1 => /mnt/group-bin/terachem-3c-dev-pit/lib/libgpubox.so.1 (0x00007f610c7e8000)
|  	libtensorbox.so.1 => /mnt/group-bin/terachem-3c-dev-pit/lib/libtensorbox.so.1 (0x00007f610c7ca000)
|  	libiobox.so.1 => /mnt/group-bin/terachem-3c-dev-pit/lib/libiobox.so.1 (0x00007f610c7b4000)
|  	libintbox.so.1 => /mnt/group-bin/terachem-3c-dev-pit/lib/libintbox.so.1 (0x00007f60ee799000)
|  	libsqmbox.so.1 => /mnt/group-bin/terachem-3c-dev-pit/lib/libsqmbox.so.1 (0x00007f60ee43b000)
|  	libgridbox.so.1 => /mnt/group-bin/terachem-3c-dev-pit/lib/libgridbox.so.1 (0x00007f60ee256000)
|  	libdftbox.so.1 => /mnt/group-bin/terachem-3c-dev-pit/lib/libdftbox.so.1 (0x00007f60ee178000)
|  	libcibox.so.1 => /mnt/group-bin/terachem-3c-dev-pit/lib/libcibox.so.1 (0x00007f60ede37000)
|  	libccbox.so.1 => /mnt/group-bin/terachem-3c-dev-pit/lib/libccbox.so.1 (0x00007f60edb34000)
|  	libsimbox.so.1 => /mnt/group-bin/terachem-3c-dev-pit/lib/libsimbox.so.1 (0x00007f60edb14000)
|  	liboptbox.so.1 => /mnt/group-bin/terachem-3c-dev-pit/lib/liboptbox.so.1 (0x00007f60edadc000)
|  	libnvToolsExt.so.1 => /usr/local/cuda-11.6/targets/x86_64-linux/lib/libnvToolsExt.so.1 (0x00007f60ed8d2000)
|  	libssl.so.1.1 => /mnt/group-bin/terachem-3c-dev-pit/lib/libssl.so.1.1 (0x00007f60ed83f000)
|  	libcrypto.so.1.1 => /mnt/group-bin/terachem-3c-dev-pit/lib/libcrypto.so.1.1 (0x00007f60ed569000)
|  	libcuda.so.1 => /lib/x86_64-linux-gnu/libcuda.so.1 (0x00007f60ebbe4000)
|  	libcudart.so.11.0 => /usr/local/cuda-11.6/targets/x86_64-linux/lib/libcudart.so.11.0 (0x00007f60eb93e000)
|  	libcublas.so.11 => /usr/local/cuda-11.6/targets/x86_64-linux/lib/libcublas.so.11 (0x00007f60e21c0000)
|  	libcufft.so.10 => /usr/local/cuda-11.6/targets/x86_64-linux/lib/libcufft.so.10 (0x00007f60d9733000)
|  	libcusparse.so.11 => /usr/local/cuda-11.6/targets/x86_64-linux/lib/libcusparse.so.11 (0x00007f60ca2ea000)
|  	libcusolver.so.11 => /usr/local/cuda-11.6/targets/x86_64-linux/lib/libcusolver.so.11 (0x00007f60b9f01000)
|  	libstdc++.so.6 => /lib/x86_64-linux-gnu/libstdc++.so.6 (0x00007f60b9d1f000)
|  	libm.so.6 => /lib/x86_64-linux-gnu/libm.so.6 (0x00007f60b9bce000)
|  	libiomp5.so => /mnt/group-bin/terachem-3c-dev-pit/lib/libiomp5.so (0x00007f60b9788000)
|  	libcilkrts.so.5 => /mnt/group-bin/terachem-3c-dev-pit/lib/libcilkrts.so.5 (0x00007f60b954b000)
|  	libgcc_s.so.1 => /lib/x86_64-linux-gnu/libgcc_s.so.1 (0x00007f60b9530000)
|  	libpthread.so.0 => /lib/x86_64-linux-gnu/libpthread.so.0 (0x00007f60b950d000)
|  	libc.so.6 => /lib/x86_64-linux-gnu/libc.so.6 (0x00007f60b931b000)
|  	/lib64/ld-linux-x86-64.so.2 (0x00007f610e1f7000)
|  	libdl.so.2 => /lib/x86_64-linux-gnu/libdl.so.2 (0x00007f60b9313000)
|  	libmkl_intel_ilp64.so.2 => /mnt/group-bin/terachem-3c-dev-pit/lib/libmkl_intel_ilp64.so.2 (0x00007f60b8458000)
|  	libmkl_intel_thread.so.2 => /mnt/group-bin/terachem-3c-dev-pit/lib/libmkl_intel_thread.so.2 (0x00007f60b4cbf000)
|  	libmkl_core.so.2 => /mnt/group-bin/terachem-3c-dev-pit/lib/libmkl_core.so.2 (0x00007f60b08dd000)
|  	libifcore.so.5 => /mnt/group-bin/terachem-3c-dev-pit/lib/libifcore.so.5 (0x00007f60b079f000)
|  	libimf.so => /mnt/group-bin/terachem-3c-dev-pit/lib/libimf.so (0x00007f60b03ba000)
|  	libsvml.so => /mnt/group-bin/terachem-3c-dev-pit/lib/libsvml.so (0x00007f60aedac000)
|  	libirng.so => /mnt/group-bin/terachem-3c-dev-pit/lib/libirng.so (0x00007f60aea42000)
|  	libintlc.so.5 => /mnt/group-bin/terachem-3c-dev-pit/lib/libintlc.so.5 (0x00007f60ae9cf000)
|  	librt.so.1 => /lib/x86_64-linux-gnu/librt.so.1 (0x00007f60ae9c5000)
|  	libcublasLt.so.11 => /usr/local/cuda-11.6/targets/x86_64-linux/lib/libcublasLt.so.11 (0x00007f609995d000)
| #################################################################################################

-----------------------------------
Processed Input file:
              coordinates coord.xyz
                 spinmult 1
                   charge +1
                   method 3c-pbeh
                    basis def2-msvp
                      pcm cosmo
                  epsilon 78.39
                      fon yes
               fon_method constant
                   closed 0
                    hhtda yes
            hhtdasinglets 4
            hhtdatriplets 4
             cisnumstates 8
             cisguessvecs 15
                   cismax 300
               cismaxiter 500
               cisconvtol 1.0e-6
                  cphftol 1.0e-6
                 cphfiter 1000
           max_l_in_basis 2
           sphericalbasis yes
                    guess sad
                   purify no
                  dftgrid 3
                     xtol 1e-6
                 convthre 5e-5
                  threall 1e-14
                precision mixed
                     gpus 1
            min_tolerance 1e-4
          min_tolerance_e 1e-5
                      run energy
-----------------------------------
Jobname: coord
Scratch directory: ./scr.coord
Scratch data will be generated
| Random number seed: 782228248

XYZ coordinates coord.xyz
Molden File Output: ./scr.coord/coord.molden
Using basis set: def2-msvp
dmrgstart not found
Spin multiplicity: 1
DIIS will use up to 10 vectors.
Condition number limit for the DIIS overlap matrix is            0
WF convergence threshold: 5.00e-05
Using DIIS algorithm to converge WF
Maximum number of SCF iterations: 100
Incremental fock with rebuild every 8 iterations
Will switch to conventional Fock if diffuse functions are detected
X-matrix tolerance: 1.00e-06
PRECISION: MIXED
Single/Double precision threshold: 1.00e-05
TeraChem will select linear algebra engine
Using fractional orbital occupations
0 occupied orbitals will have integer occupation
0 occupied orbitals will have fractional occupation
kT is set to  0.250 a.u.
Density matrix purification turned off
DFT Functional requested: 3c-pbeh
Method: PBEh-3c composite method 
  PBEh exchange functional:              0.58 
  Hartree-Fock exact exchange:          0.42 
  PBEh correlation functional:           1.0  
Wavefunction: RESTRICTED

 DFT-D code reimplemented following the
 code by S.Grimme, University Bonn 
 based on DFTD3 V3.2 Rev 0         
 
Please cite DFT-D3 work done with this code as:
S. Grimme, J. Antony, S. Ehrlich and H. Krieg,
J. Chem. Phys. 132 (2010), 154104
If used with BJ-damping cite also
S. Grimme, S. Ehrlich and L. Goerigk,
J. Comput. Chem. 32 (2011), 1456-1465
For DFT-D2 the reference is
S. Grimme, J. Comput. Chem., 27 (2006), 1787-1799
BSSE Correction calculated using:
 ___________________________________________
                                            
|              **  g C P  **                |
|  a geometrical counterpoise correction    |
|             H.Kruse S.Grimme              |
|        Version 2.31                       |
|                                           |
 ___________________________________________ 

Please cite work done with this code as:
H. Kruse, S. Grimme J. Chem. Phys, 2012,136,154101
DOI: 10.1063/1.3700154 

DFT grid type: 3
Using a single DFT grid.
Ignoring all functions in basis set file with angular momentum > 2 
Initial guess generated from superposition of atomic densities generated with HF,
using spherically symmetric atomic densities and averaged alpha and beta spin densities.

********************************************
***** SINGLE POINT ENERGY CALCULATIONS *****
********************************************
COSMO model for polarizable continuum model enabled
*************WARNING***************
Unrecognized or unnecessary keywords:
These are being ignored.
   min_tolerance 1e-4
   min_tolerance_e 1e-5
***********************************
Starting TensorBox...
| TeraChem will select linear algebra engine
| Using cuSolver for matrix diagonalization

| using 1 out of 1 CUDA devices
|   Device 0: NVIDIA GeForce RTX 3070,  7982MB, CC 8.6 -- CPU THREAD 0
| -------------------------------------------------------------------
| CPU Memory Available: 3976.88 MegaWords 
| GPU Memory Available: 741.79 MegaWords 
| Maximum recommended basis set size: 10200 basis functions
|  (limited by GPU memory)
| -------------------------------------------------------------------
| Initialize GPUBox with 128 MW of memory


Basis set:       def2-msvp
Total atoms:     32
Total charge:    1
Total electrons: 126 (63-alpha, 63-beta)
Number electrons modeled by ECPs: 0
Total orbitals: 316 (Cartesian), 298 (spherical) 
Total AO shells: 154 (100 S-shells; 36 P-shells; 18 D-shells; 0 F-shells; 0 G-shells)
Spin multiplicity: 1
Nuclear repulsion energy (QM atoms): 1162.422138075579 a.u.

Using neutral atomic charges and default spins and spin directions.
Number of unique atoms is: 4 
Atom #1 is unique. Calculating atomic density. 
XCEnergy: 0.000000 NNRepEnergy: 0.000000 
Rest of SCF Energy: -51.788831
XCEnergy: 0.000000 NNRepEnergy: 0.000000 
Rest of SCF Energy: -51.788831
Iteration: 0
XCEnergy: 0.000000 NNRepEnergy: 0.000000 
Rest of SCF Energy: -54.335150
XCEnergy: 0.000000 NNRepEnergy: 0.000000 
Rest of SCF Energy: -54.335150
Iteration: 1
XCEnergy: 0.000000 NNRepEnergy: 0.000000 
Rest of SCF Energy: -54.383016
XCEnergy: 0.000000 NNRepEnergy: 0.000000 
Rest of SCF Energy: -54.383016
Iteration: 2
XCEnergy: 0.000000 NNRepEnergy: 0.000000 
Rest of SCF Energy: -54.383724
XCEnergy: 0.000000 NNRepEnergy: 0.000000 
Rest of SCF Energy: -54.383724
Iteration: 3
XCEnergy: 0.000000 NNRepEnergy: 0.000000 
Rest of SCF Energy: -54.383757
XCEnergy: 0.000000 NNRepEnergy: 0.000000 
Rest of SCF Energy: -54.383757
Iteration: 4
XCEnergy: 0.000000 NNRepEnergy: 0.000000 
Rest of SCF Energy: -54.383758
XCEnergy: 0.000000 NNRepEnergy: 0.000000 
Rest of SCF Energy: -54.383758
Iteration: 5
XCEnergy: 0.000000 NNRepEnergy: 0.000000 
Rest of SCF Energy: -54.383758
XCEnergy: 0.000000 NNRepEnergy: 0.000000 
SCF Energy: -54.383758
Atom #2 is unique. Calculating atomic density. 
XCEnergy: 0.000000 NNRepEnergy: 0.000000 
Rest of SCF Energy: -35.859370
XCEnergy: 0.000000 NNRepEnergy: 0.000000 
Rest of SCF Energy: -35.859370
Iteration: 0
XCEnergy: 0.000000 NNRepEnergy: 0.000000 
Rest of SCF Energy: -37.672403
XCEnergy: 0.000000 NNRepEnergy: 0.000000 
Rest of SCF Energy: -37.672403
Iteration: 1
XCEnergy: 0.000000 NNRepEnergy: 0.000000 
Rest of SCF Energy: -37.680531
XCEnergy: 0.000000 NNRepEnergy: 0.000000 
Rest of SCF Energy: -37.680531
Iteration: 2
XCEnergy: 0.000000 NNRepEnergy: 0.000000 
Rest of SCF Energy: -37.680842
XCEnergy: 0.000000 NNRepEnergy: 0.000000 
Rest of SCF Energy: -37.680842
Iteration: 3
XCEnergy: 0.000000 NNRepEnergy: 0.000000 
Rest of SCF Energy: -37.680865
XCEnergy: 0.000000 NNRepEnergy: 0.000000 
Rest of SCF Energy: -37.680865
Iteration: 4
XCEnergy: 0.000000 NNRepEnergy: 0.000000 
Rest of SCF Energy: -37.680866
XCEnergy: 0.000000 NNRepEnergy: 0.000000 
Rest of SCF Energy: -37.680866
Iteration: 5
XCEnergy: 0.000000 NNRepEnergy: 0.000000 
Rest of SCF Energy: -37.680866
XCEnergy: 0.000000 NNRepEnergy: 0.000000 
SCF Energy: -37.680866
Atom #7 is unique. Calculating atomic density. 
XCEnergy: 0.000000 NNRepEnergy: 0.000000 
Rest of SCF Energy: -0.497727
XCEnergy: 0.000000 NNRepEnergy: 0.000000 
Rest of SCF Energy: -0.497727
Iteration: 0
XCEnergy: 0.000000 NNRepEnergy: 0.000000 
Rest of SCF Energy: -0.497727
XCEnergy: 0.000000 NNRepEnergy: 0.000000 
Rest of SCF Energy: -0.497727
Iteration: 1
XCEnergy: 0.000000 NNRepEnergy: 0.000000 
Rest of SCF Energy: -0.497727
XCEnergy: 0.000000 NNRepEnergy: 0.000000 
SCF Energy: -0.497727
Atom #21 is unique. Calculating atomic density. 
XCEnergy: 0.000000 NNRepEnergy: 0.000000 
Rest of SCF Energy: -71.187919
XCEnergy: 0.000000 NNRepEnergy: 0.000000 
Rest of SCF Energy: -71.187919
Iteration: 0
XCEnergy: 0.000000 NNRepEnergy: 0.000000 
Rest of SCF Energy: -74.545712
XCEnergy: 0.000000 NNRepEnergy: 0.000000 
Rest of SCF Energy: -74.545712
Iteration: 1
XCEnergy: 0.000000 NNRepEnergy: 0.000000 
Rest of SCF Energy: -74.776315
XCEnergy: 0.000000 NNRepEnergy: 0.000000 
Rest of SCF Energy: -74.776315
Iteration: 2
XCEnergy: 0.000000 NNRepEnergy: 0.000000 
Rest of SCF Energy: -74.781311
XCEnergy: 0.000000 NNRepEnergy: 0.000000 
Rest of SCF Energy: -74.781311
Iteration: 3
XCEnergy: 0.000000 NNRepEnergy: 0.000000 
Rest of SCF Energy: -74.781357
XCEnergy: 0.000000 NNRepEnergy: 0.000000 
Rest of SCF Energy: -74.781357
Iteration: 4
XCEnergy: 0.000000 NNRepEnergy: 0.000000 
Rest of SCF Energy: -74.781359
XCEnergy: 0.000000 NNRepEnergy: 0.000000 
Rest of SCF Energy: -74.781359
Iteration: 5
XCEnergy: 0.000000 NNRepEnergy: 0.000000 
Rest of SCF Energy: -74.781359
XCEnergy: 0.000000 NNRepEnergy: 0.000000 
SCF Energy: -74.781359
DFTD Energy:    -0.0211486 hartree
gCP Energy:     0.0591142 hartree
Setting up the DFT grid...
| time to set the grid = 0.08 s
DFT grid points: 367373 (11480 points/atom)
=COSMO= Number of H atoms in QM atoms:14
=COSMO= Number of Heavy atoms in QM atoms:18
=COSMO= size of A matrix:24921800 bytes
=COSMO= ++++++++++++++++++++++++++++++ COSMO parameters ++++++++++++++++++++++++++++++
=COSMO= I. Cavity Information:
=COSMO= SAS(Solvent accesible surface) initialization finished
=COSMO= Time for initializing Molecular Surface:0.03908200 (sec)
=COSMO= Time for initializing cosmo calculation:0.02854100 (sec)
=COSMO= Cavity effective radius(Angstrom) (r_solv+r_vdw-dsc) was written into ./scr.coord/ratom.txt
=COSMO= Solvent Dielectric Constant:78.390000
=COSMO= Cosmo Solvent radius:0.000000
=COSMO= Cosmo charge scaling method:0
=COSMO= Cavity built with Lebedev Grid
=COSMO= Grid points/QM Hydrogen: 110
=COSMO= Grid points/QM Heavy atom: 110
=COSMO= Herbert Switching-Gaussian method turned on
=COSMO= After removing points inside of SAS:
=COSMO= Total number of segments on molecular surface:1765
=COSMO= Number of segments belonging to QM atoms:1765
=COSMO= Total surface area of cavity: 291.7207(Angstrom^2)
=COSMO= Total volume of cavity: 176.9848 (Angstrom^3)
=COSMO= II. COSMO integral options:
=COSMO= Building COSMO c vector with original algorithm
=COSMO= COSMO one-electron integral threshold: 1e-12 
=COSMO= III. Linear solver options:
=COSMO= Initialize COSMO for A matrix in full storage form
=COSMO= CG precondtioner:Jacobi
=COSMO= Tight CG convergence threshold:1e-06
=COSMO= CG dynamic threshold: on
=COSMO= Adjust CG convergence threshold dynamically
=COSMO= IV. PCM field read/write options:
=COSMO= PCM field is not written to files
=COSMO= No PCM field file is read in
=COSMO= ++++++++++++++++++++++++++++++++++++++++++++++++++++++++++++++++++++++++++++++++

                      *** Start SCF Iterations ***

 Iter     DIIS Error       Energy change      Electrons        XC Energy           Energy              E_PCM      Time(s)
-------------------------------------------------------------------------------------------------------------------------
Initial temperature is 0.250000
| Skip purify step
|    1     1.9847887310    -785.2187747603   126.9999646250   -63.8733235497    -785.2187747603     -0.0002037700    1.39  
|    2     0.0630403981     +13.0931320591   125.9999769027   -63.9940746073    -772.1256427012     -0.1481849690    2.00  
|    3     0.0981979527      +0.1317638865   125.9999732802   -63.7305522442    -771.9938788148     -0.0785477185    1.96  
|    4     0.0153278944      -0.2650321403   125.9999749112   -63.8479797824    -772.2589109550     -0.1100479861    1.94  
|    5     0.0096528140      -0.0063874822   125.9999750310   -63.8759202636    -772.2652984372     -0.0972177624    1.91  
|    6     0.0019765047      -0.0026196879   125.9999746151   -63.8751602758    -772.2679181252     -0.1006580948    1.88  
|    7     0.0005227599      -0.0002154418   125.9999747172   -63.8670754378    -772.2681335670     -0.0994142983    1.85  
|    8     0.0003771139      -0.0000377085   125.9999746261   -63.8663956116    -772.2681712754     -0.0993674476    1.83  
|    9     0.0000929019      -0.0000112958   125.9999746447   -63.8674647011    -772.2681825712     -0.0992458481    2.01  
|   10     0.0000705331      -0.0000018479   125.9999746356   -63.8674864348    -772.2681844192     -0.0991756339    1.82  
|   11     0.0000219894      -0.0000004457   125.9999746357   -63.8674221409    -772.2681848649     -0.0991393011    1.81  
-------------------------------------------------------------------------------------------------------------------------
FINAL ENERGY: -772.2681848649 a.u.
Fractional Occupation Entropy: 0.0000000000
Mermin Free Energy:            -772.2681848649
DISPERSION CONTRIBUTION TO ENERGY: -0.0211486459 a.u.
GCP BSSE CORRECTION: 0.0591142165 a.u.
C-PCM contribution to final energy:-0.0991393011 a.u. ( already included in final energy )
HOMO-LUMO GAP: 2.781 eV
CENTER OF MASS: {-0.062509, -0.139712, 0.001076} ANGS
DIPOLE MOMENT: {-14.019242, 3.471648, 0.012564} (|D| = 14.442702) DEBYE
Writing out molden info

Running Mulliken population analysis...


  Restricted hh-TDA Parameters
--------------------------------------------
Number of occupied orbitals:            64
Number of virtual orbitals:            234
Number of molecular orbitals:          298
Number of basis functions:             316
Multiplicity of target state:      singlet

 Generating 2nd functional diffs
Reference energy:             -779.4928424331
Number of electrons:           127.9999742331
XC energy:                     -65.1818363943

      Davidson Diagonalization Parameters
-----------------------------------------------
Number of roots to find:                    4
Number of guess vectors:                   15
Maximum subspace size:                    300
Number of vectors to save:                  4
Collapse vectors per root:                  2
Number of CSFs:                          2080
Maximum Davidson iterations:              500
Residual convergence:                 1.0e-06
Orthogonality tolerance:              1.0e-12
Use incremental sigma vectors:             No

Davidson memory usage:  12.89 MB

Guess Vectors:
  64 &  64 : closed :    -0.222219
  64 &  63 :  open  :    -0.136161
  64 &  62 :  open  :    -0.103965
  64 &  61 :  open  :    -0.051913
  63 &  63 : closed :    -0.050103
  64 &  59 :  open  :    -0.039197
  64 &  60 :  open  :    -0.021515
  63 &  62 :  open  :    -0.017907
  64 &  57 :  open  :    -0.002233
  62 &  62 : closed :     0.014289
  63 &  61 :  open  :     0.034145
  64 &  55 :  open  :     0.044908
  63 &  59 :  open  :     0.046861
  64 &  58 :  open  :     0.057152
  64 &  56 :  open  :     0.063792

  Root           Eigenvalue       Energy Change        Residual
-------------------------------------------------------------------
Iteration:    0   Subspace Size:   15
Root: 1:        -0.13522765        -0.13522765         0.04179275  
Root: 2:        -0.04345954        -0.04345954         0.04742726  
Root: 3:         0.00111113         0.00111113         0.04205711  
Root: 4:         0.02414032         0.02414032         0.05184906  

Iteration:    1   Subspace Size:   19
Root: 1:        -0.13823973        -0.00301208         0.00554993  
Root: 2:        -0.04932445        -0.00586491         0.01012329  
Root: 3:        -0.00351435        -0.00462548         0.01181669  
Root: 4:         0.01583488        -0.00830543         0.01534647  

Iteration:    2   Subspace Size:   23
Root: 1:        -0.13830010        -0.00006036         0.00097091  
Root: 2:        -0.04959521        -0.00027076         0.00242800  
Root: 3:        -0.00386661        -0.00035226         0.00379435  
Root: 4:         0.01518730        -0.00064759         0.00528989  

Iteration:    3   Subspace Size:   27
Root: 1:        -0.13830169        -0.00000159         0.00017322  
Root: 2:        -0.04960820        -0.00001299         0.00056092  
Root: 3:        -0.00390208        -0.00003547         0.00109119  
Root: 4:         0.01511435        -0.00007295         0.00145381  

Iteration:    4   Subspace Size:   31
Root: 1:        -0.13830174        -0.00000005         0.00003698  
Root: 2:        -0.04960874        -0.00000054         0.00013700  
Root: 3:        -0.00390469        -0.00000261         0.00023024  
Root: 4:         0.01510915        -0.00000520         0.00036152  

Iteration:    5   Subspace Size:   35
Root: 1:        -0.13830174        -0.00000000         0.00000705  
Root: 2:        -0.04960877        -0.00000003         0.00002782  
Root: 3:        -0.00390480        -0.00000011         0.00004484  
Root: 4:         0.01510885        -0.00000031         0.00010310  

Iteration:    6   Subspace Size:   39
Root: 1:        -0.13830174        -0.00000000         0.00000118  
Root: 2:        -0.04960877        -0.00000000         0.00000564  
Root: 3:        -0.00390480        -0.00000000         0.00000964  
Root: 4:         0.01510882        -0.00000002         0.00002437  

Iteration:    7   Subspace Size:   43
Root: 1:        -0.13830174        -0.00000000         0.00000018  Converged
Root: 2:        -0.04960877        -0.00000000         0.00000095  Converged
Root: 3:        -0.00390480        -0.00000000         0.00000243  
Root: 4:         0.01510882        -0.00000000         0.00000601  

Iteration:    8   Subspace Size:   45
Root: 1:        -0.13830174        -0.00000000         0.00000018  Converged
Root: 2:        -0.04960877        -0.00000000         0.00000094  Converged
Root: 3:        -0.00390480        -0.00000000         0.00000056  Converged
Root: 4:         0.01510882        -0.00000000         0.00000126  

Iteration:    9   Subspace Size:   46
Root: 1:        -0.13830174        -0.00000000         0.00000017  Converged
Root: 2:        -0.04960877        -0.00000000         0.00000094  Converged
Root: 3:        -0.00390480        -0.00000000         0.00000056  Converged
Root: 4:         0.01510882        -0.00000000         0.00000028  Converged

Davidson converged in 9 iterations
46 sigma vectors were formed

      Davidson Diagonalization Parameters
-----------------------------------------------
Number of roots to find:                    4
Number of guess vectors:                   15
Maximum subspace size:                    300
Number of vectors to save:                  4
Collapse vectors per root:                  2
Number of CSFs:                          2016
Maximum Davidson iterations:              500
Residual convergence:                 1.0e-06
Orthogonality tolerance:              1.0e-12
Use incremental sigma vectors:             No

Davidson memory usage:  12.58 MB

Guess Vectors:
  64 &  63 :  open  :    -0.136161
  64 &  62 :  open  :    -0.103965
  64 &  61 :  open  :    -0.051913
  64 &  59 :  open  :    -0.039197
  64 &  60 :  open  :    -0.021515
  63 &  62 :  open  :    -0.017907
  64 &  57 :  open  :    -0.002233
  63 &  61 :  open  :     0.034145
  64 &  55 :  open  :     0.044908
  63 &  59 :  open  :     0.046861
  64 &  58 :  open  :     0.057152
  64 &  56 :  open  :     0.063792
  63 &  60 :  open  :     0.064543
  62 &  61 :  open  :     0.066341
  62 &  59 :  open  :     0.079057

  Root           Eigenvalue       Energy Change        Residual
-------------------------------------------------------------------
Iteration:    0   Subspace Size:   15
Root: 1:        -0.05798158        -0.05798158         0.03234717  
Root: 2:        -0.02281236        -0.02281236         0.02943341  
Root: 3:         0.00310605         0.00310605         0.02518551  
Root: 4:         0.03210477         0.03210477         0.03287068  

Iteration:    1   Subspace Size:   19
Root: 1:        -0.06090737        -0.00292580         0.00575864  
Root: 2:        -0.02541365        -0.00260128         0.00616222  
Root: 3:         0.00074958        -0.00235646         0.00784604  
Root: 4:         0.02772379        -0.00438098         0.00885978  

Iteration:    2   Subspace Size:   23
Root: 1:        -0.06098964        -0.00008226         0.00124944  
Root: 2:        -0.02551588        -0.00010224         0.00137514  
Root: 3:         0.00057633        -0.00017325         0.00202252  
Root: 4:         0.02748449        -0.00023930         0.00219500  

Iteration:    3   Subspace Size:   27
Root: 1:        -0.06099322        -0.00000359         0.00022985  
Root: 2:        -0.02552082        -0.00000494         0.00029550  
Root: 3:         0.00056569        -0.00001065         0.00044277  
Root: 4:         0.02746753        -0.00001696         0.00059226  

Iteration:    4   Subspace Size:   31
Root: 1:        -0.06099333        -0.00000011         0.00004251  
Root: 2:        -0.02552102        -0.00000020         0.00005668  
Root: 3:         0.00056524        -0.00000045         0.00009809  
Root: 4:         0.02746655        -0.00000098         0.00012526  

Iteration:    5   Subspace Size:   35
Root: 1:        -0.06099333        -0.00000000         0.00000818  
Root: 2:        -0.02552103        -0.00000001         0.00001083  
Root: 3:         0.00056522        -0.00000002         0.00001877  
Root: 4:         0.02746650        -0.00000005         0.00004218  

Iteration:    6   Subspace Size:   39
Root: 1:        -0.06099333        -0.00000000         0.00000137  
Root: 2:        -0.02552103        -0.00000000         0.00000196  
Root: 3:         0.00056522        -0.00000000         0.00000345  
Root: 4:         0.02746650        -0.00000001         0.00001054  

Iteration:    7   Subspace Size:   43
Root: 1:        -0.06099333        -0.00000000         0.00000023  Converged
Root: 2:        -0.02552103        -0.00000000         0.00000035  Converged
Root: 3:         0.00056522        -0.00000000         0.00000064  Converged
Root: 4:         0.02746649        -0.00000000         0.00000247  

Iteration:    8   Subspace Size:   44
Root: 1:        -0.06099333        -0.00000000         0.00000022  Converged
Root: 2:        -0.02552103        -0.00000000         0.00000033  Converged
Root: 3:         0.00056522        -0.00000000         0.00000062  Converged
Root: 4:         0.02746649        -0.00000000         0.00000043  Converged

Davidson converged in 8 iterations
44 sigma vectors were formed

  Root   Mult.   Total Energy (a.u.)   Ex. Energy (a.u.)     Ex. Energy (eV)     Ex. Energy (nm)        Osc. (a.u.)  
-------------------------------------------------------------------------------------------------------------------
     1  singlet       -779.63114417
     2  triplet       -779.55383577          0.07730841          2.10366849        589.37147791          0.00000000
     3  singlet       -779.54245121          0.08869297          2.41345801        513.72023088          0.10961543
     4  triplet       -779.51836346          0.11278071          3.06891879        403.99967940          0.00000000
     5  singlet       -779.49674724          0.13439694          3.65712612        339.02090535          0.63734596
     6  triplet       -779.49227722          0.13886696          3.77876153        328.10808433          0.00000000
     7  singlet       -779.47773361          0.15341056          4.17451313        297.00282869          0.15184284
     8  triplet       -779.46537594          0.16576824          4.51078246        274.86189348          0.00000000

Singlet  1: Largest CI coefficients:
  64  &  64 : closed :   0.978386
  63  &  64 :  open  :  -0.102545
  64  &  63 :  open  :  -0.102545

Triplet  2: Largest CI coefficients:
  63  &  64 :  open  :  -0.669005
  64  &  63 :  open  :   0.669005
  62  &  64 :  open  :  -0.185174
  64  &  62 :  open  :   0.185174

Singlet  3: Largest CI coefficients:
  63  &  64 :  open  :  -0.579615
  64  &  63 :  open  :  -0.579615
  62  &  64 :  open  :  -0.375248
  64  &  62 :  open  :  -0.375248

Triplet  4: Largest CI coefficients:
  62  &  64 :  open  :  -0.618011
  64  &  62 :  open  :   0.618011
  59  &  64 :  open  :  -0.194736
  64  &  59 :  open  :   0.194736
  61  &  64 :  open  :  -0.188692
  64  &  61 :  open  :   0.188692
  63  &  64 :  open  :   0.152361
  64  &  63 :  open  :  -0.152361

Singlet  5: Largest CI coefficients:
  62  &  64 :  open  :   0.505346
  64  &  62 :  open  :   0.505346
  63  &  64 :  open  :  -0.340221
  64  &  63 :  open  :  -0.340221
  63  &  63 : closed :   0.285121
  59  &  64 :  open  :   0.254508
  64  &  59 :  open  :   0.254508

Triplet  6: Largest CI coefficients:
  61  &  64 :  open  :  -0.641269
  64  &  61 :  open  :   0.641269
  62  &  64 :  open  :   0.172144
  64  &  62 :  open  :  -0.172144
  55  &  64 :  open  :   0.114560
  64  &  55 :  open  :  -0.114560
  60  &  64 :  open  :  -0.114063
  64  &  60 :  open  :   0.114063
  63  &  64 :  open  :  -0.111799
  64  &  63 :  open  :   0.111799

Singlet  7: Largest CI coefficients:
  61  &  64 :  open  :   0.680214
  64  &  61 :  open  :   0.680214

Triplet  8: Largest CI coefficients:
  60  &  64 :  open  :   0.676674
  64  &  60 :  open  :  -0.676674
  61  &  64 :  open  :  -0.128995
  64  &  61 :  open  :   0.128995

Singlet state dipole moments:

  Root       Dx         Dy         Dz         |D|  (Debye)
------------------------------------------------------------
     1   -12.1475     2.0101     0.7288    12.3342
     2   -10.3489     1.7649    -0.7324    10.5239
     3   -12.1419     1.4752     0.5125    12.2420
     4     2.2425     0.0810    -0.4580     2.2902

Triplet state dipole moments:

  Root       Dx         Dy         Dz         |D|  (Debye)
------------------------------------------------------------
     1   -12.3060     1.5741     0.3159    12.4103
     2   -11.5930     2.1274    -1.1753    11.8450
     3     2.7911    -0.0646    -0.5882     2.8531
     4     7.4116    -0.9701     0.6271     7.5010

Transition dipole moments between singlet states:

    Transition       Tx         Ty         Tz         |T| (a.u.)
------------------------------------------------------------------
     1 ->    2     1.3372    -0.2553    -0.0253     1.3616
     1 ->    3     2.6150    -0.4988    -0.1618     2.6671
     1 ->    4    -1.1338     0.2808    -0.3470     1.2185
     2 ->    3    -0.8847    -0.2586     1.0152     1.3712
     2 ->    4    -0.4326     0.0721     0.0817     0.4461
     3 ->    4    -1.1135     0.1677    -0.0408     1.1268

Transition dipole moments between triplet states:

    Transition       Tx         Ty         Tz         |T| (a.u.)
------------------------------------------------------------------
     1 ->    2     1.3706     0.0838    -0.7292     1.5548
     1 ->    3    -0.4259    -0.1450     0.5007     0.6732
     1 ->    4    -0.0911    -0.0329     0.0965     0.1367
     2 ->    3     0.7753    -0.0179    -0.2680     0.8205
     2 ->    4    -0.1370    -0.0102     0.0890     0.1637
     3 ->    4     0.1551    -0.0070    -0.2836     0.3233

Magnetic transition dipole moments and rotational strengths:

 Transition      Lx         Ly         Lz       R(len)     R(vel) (a.u.)
------------------------------------------------------------------------
 1 ->    2     0.0400    -0.0158    -0.3593    -0.0667     0.0905
 1 ->    3     0.3027    -0.6842     0.0259    -1.1286    29.5256
 1 ->    4     0.0322     0.0499     0.0484     0.0393     0.3608

Electric transition quadrupole moments (Cartesian):

 Transition      Qxy        Qxz        Qyz        Qxx        Qyy        Qzz       norm (a.u.)
----------------------------------------------------------------------------------------------
 1 ->    2     0.9189    -0.0729     0.0185    -4.4632    -0.1076     0.1645     4.5617
 1 ->    3     0.5989    -0.3059     0.1560    -4.1397    -0.1714     0.2221     4.2062
 1 ->    4     3.2151     0.4257    -0.2040   -18.8990    -0.7492     0.5242    19.1982


| Total processing time: 54.33 sec 

| Job finished: Mon Dec 30 10:04:33 2024
