# Supplementary material for: Photovermellogens: Minimalistic Pyridinium-Based Acylhydrazones with Photoswitchable Basicity for Operation in Aqueous Media
Source: J Org Chem. 2026 May 4;91(19):6559–65. doi: 10.1021/acs.joc.5c02962 (PMC13185115; doi:10.1021/acs.joc.5c02962)
Supplement: Supplementary file 3 [file jo5c02962_si_003.zip › scans/pah/gfn2/0025.out]

| Startfile from command line: tc.inp


|       ***********************************************************
|       *                    TeraChem v1.9-2023.05-dev            *
|       *  Git Version: a4ee3fa724c44e9172ae1b788db2b2bf144bca1c  *
|       *                   Development Version                   *
|       *           Chemistry at the Speed of Graphics!           *
|       ***********************************************************
|       * This program may only be used in connection with        *
|       * a valid license from PetaChem, LLC. Use of this program *
|       * or results thereof indicates acceptance of all terms    *
|       * and conditions stated in the license and that a valid   *
|       * license agreement between the user and PetaChem, LLC    *
|       * exists. PetaChem, LLC does not warrant the correctness  *
|       * of results or their suitability for any purpose.        *
|       * Please email bugs, suggestions, and comments to         *
|       *                  help@petachem.com                      *
|       *                                                         *
|       ***********************************************************


|       ***********************************************************
|       *  Compiled by pisteinbach  Wed May 10 12:27:15 CEST 2023  *
|       *  Supported architectures: sm_75 sm_80                   *
|       *  Build cuda_11.6.r11.6/compiler.31057947_0              *
|       ***********************************************************


| Job started   Mon Dec 30 10:09:15 2024
| On jtc-hpz107 (available memory: 20043 MB)

| ######################################### RUNTIME INFO ##########################################
| terachem  tc.inp 

|  NVRM version: NVIDIA UNIX x86_64 Kernel Module  520.61.05  Thu Sep 29 05:30:25 UTC 2022
|  GCC version:  gcc version 9.4.0 (Ubuntu 9.4.0-1ubuntu1~20.04.1) 

|  	linux-vdso.so.1 (0x00007fff0c5e7000)
|  	libdftd4.so.3 => /mnt/group-bin/dftd4/3.5.0/lib/x86_64-linux-gnu/libdftd4.so.3 (0x00007fe1fe797000)
|  	libmpi.so.12 => /mnt/group-bin/terachem-3c-dev-pit/lib/libmpi.so.12 (0x00007fe1fce7a000)
|  	libgpubox.so.1 => /mnt/group-bin/terachem-3c-dev-pit/lib/libgpubox.so.1 (0x00007fe1fce62000)
|  	libtensorbox.so.1 => /mnt/group-bin/terachem-3c-dev-pit/lib/libtensorbox.so.1 (0x00007fe1fce44000)
|  	libiobox.so.1 => /mnt/group-bin/terachem-3c-dev-pit/lib/libiobox.so.1 (0x00007fe1fce2e000)
|  	libintbox.so.1 => /mnt/group-bin/terachem-3c-dev-pit/lib/libintbox.so.1 (0x00007fe1dee13000)
|  	libsqmbox.so.1 => /mnt/group-bin/terachem-3c-dev-pit/lib/libsqmbox.so.1 (0x00007fe1deab5000)
|  	libgridbox.so.1 => /mnt/group-bin/terachem-3c-dev-pit/lib/libgridbox.so.1 (0x00007fe1de8d0000)
|  	libdftbox.so.1 => /mnt/group-bin/terachem-3c-dev-pit/lib/libdftbox.so.1 (0x00007fe1de7f2000)
|  	libcibox.so.1 => /mnt/group-bin/terachem-3c-dev-pit/lib/libcibox.so.1 (0x00007fe1de4b1000)
|  	libccbox.so.1 => /mnt/group-bin/terachem-3c-dev-pit/lib/libccbox.so.1 (0x00007fe1de1ae000)
|  	libsimbox.so.1 => /mnt/group-bin/terachem-3c-dev-pit/lib/libsimbox.so.1 (0x00007fe1de18e000)
|  	liboptbox.so.1 => /mnt/group-bin/terachem-3c-dev-pit/lib/liboptbox.so.1 (0x00007fe1de156000)
|  	libnvToolsExt.so.1 => /usr/local/cuda-11.6/targets/x86_64-linux/lib/libnvToolsExt.so.1 (0x00007fe1ddf4c000)
|  	libssl.so.1.1 => /mnt/group-bin/terachem-3c-dev-pit/lib/libssl.so.1.1 (0x00007fe1ddeb9000)
|  	libcrypto.so.1.1 => /mnt/group-bin/terachem-3c-dev-pit/lib/libcrypto.so.1.1 (0x00007fe1ddbe3000)
|  	libcuda.so.1 => /lib/x86_64-linux-gnu/libcuda.so.1 (0x00007fe1dc25e000)
|  	libcudart.so.11.0 => /usr/local/cuda-11.6/targets/x86_64-linux/lib/libcudart.so.11.0 (0x00007fe1dbfb8000)
|  	libcublas.so.11 => /usr/local/cuda-11.6/targets/x86_64-linux/lib/libcublas.so.11 (0x00007fe1d283a000)
|  	libcufft.so.10 => /usr/local/cuda-11.6/targets/x86_64-linux/lib/libcufft.so.10 (0x00007fe1c9dad000)
|  	libcusparse.so.11 => /usr/local/cuda-11.6/targets/x86_64-linux/lib/libcusparse.so.11 (0x00007fe1ba964000)
|  	libcusolver.so.11 => /usr/local/cuda-11.6/targets/x86_64-linux/lib/libcusolver.so.11 (0x00007fe1aa57b000)
|  	libstdc++.so.6 => /lib/x86_64-linux-gnu/libstdc++.so.6 (0x00007fe1aa399000)
|  	libm.so.6 => /lib/x86_64-linux-gnu/libm.so.6 (0x00007fe1aa248000)
|  	libiomp5.so => /mnt/group-bin/terachem-3c-dev-pit/lib/libiomp5.so (0x00007fe1a9e02000)
|  	libcilkrts.so.5 => /mnt/group-bin/terachem-3c-dev-pit/lib/libcilkrts.so.5 (0x00007fe1a9bc5000)
|  	libgcc_s.so.1 => /lib/x86_64-linux-gnu/libgcc_s.so.1 (0x00007fe1a9baa000)
|  	libpthread.so.0 => /lib/x86_64-linux-gnu/libpthread.so.0 (0x00007fe1a9b87000)
|  	libc.so.6 => /lib/x86_64-linux-gnu/libc.so.6 (0x00007fe1a9995000)
|  	/lib64/ld-linux-x86-64.so.2 (0x00007fe1fe871000)
|  	libdl.so.2 => /lib/x86_64-linux-gnu/libdl.so.2 (0x00007fe1a998d000)
|  	libmkl_intel_ilp64.so.2 => /mnt/group-bin/terachem-3c-dev-pit/lib/libmkl_intel_ilp64.so.2 (0x00007fe1a8ad2000)
|  	libmkl_intel_thread.so.2 => /mnt/group-bin/terachem-3c-dev-pit/lib/libmkl_intel_thread.so.2 (0x00007fe1a5339000)
|  	libmkl_core.so.2 => /mnt/group-bin/terachem-3c-dev-pit/lib/libmkl_core.so.2 (0x00007fe1a0f57000)
|  	libifcore.so.5 => /mnt/group-bin/terachem-3c-dev-pit/lib/libifcore.so.5 (0x00007fe1a0e19000)
|  	libimf.so => /mnt/group-bin/terachem-3c-dev-pit/lib/libimf.so (0x00007fe1a0a34000)
|  	libsvml.so => /mnt/group-bin/terachem-3c-dev-pit/lib/libsvml.so (0x00007fe19f426000)
|  	libirng.so => /mnt/group-bin/terachem-3c-dev-pit/lib/libirng.so (0x00007fe19f0bc000)
|  	libintlc.so.5 => /mnt/group-bin/terachem-3c-dev-pit/lib/libintlc.so.5 (0x00007fe19f049000)
|  	librt.so.1 => /lib/x86_64-linux-gnu/librt.so.1 (0x00007fe19f03f000)
|  	libcublasLt.so.11 => /usr/local/cuda-11.6/targets/x86_64-linux/lib/libcublasLt.so.11 (0x00007fe189fd7000)
| #################################################################################################

-----------------------------------
Processed Input file:
              coordinates coord.xyz
                 spinmult 1
                   charge +1
                   method 3c-pbeh
                    basis def2-msvp
                      pcm cosmo
                  epsilon 78.39
                      fon yes
               fon_method constant
                   closed 0
                    hhtda yes
            hhtdasinglets 4
            hhtdatriplets 4
             cisnumstates 8
             cisguessvecs 15
                   cismax 300
               cismaxiter 500
               cisconvtol 1.0e-6
                  cphftol 1.0e-6
                 cphfiter 1000
           max_l_in_basis 2
           sphericalbasis yes
                    guess sad
                   purify no
                  dftgrid 3
                     xtol 1e-6
                 convthre 5e-5
                  threall 1e-14
                precision mixed
                     gpus 1
            min_tolerance 1e-4
          min_tolerance_e 1e-5
                      run energy
-----------------------------------
Jobname: coord
Scratch directory: ./scr.coord
Scratch data will be generated
| Random number seed: 1666001958

XYZ coordinates coord.xyz
Molden File Output: ./scr.coord/coord.molden
Using basis set: def2-msvp
dmrgstart not found
Spin multiplicity: 1
DIIS will use up to 10 vectors.
Condition number limit for the DIIS overlap matrix is            0
WF convergence threshold: 5.00e-05
Using DIIS algorithm to converge WF
Maximum number of SCF iterations: 100
Incremental fock with rebuild every 8 iterations
Will switch to conventional Fock if diffuse functions are detected
X-matrix tolerance: 1.00e-06
PRECISION: MIXED
Single/Double precision threshold: 1.00e-05
TeraChem will select linear algebra engine
Using fractional orbital occupations
0 occupied orbitals will have integer occupation
0 occupied orbitals will have fractional occupation
kT is set to  0.250 a.u.
Density matrix purification turned off
DFT Functional requested: 3c-pbeh
Method: PBEh-3c composite method 
  PBEh exchange functional:              0.58 
  Hartree-Fock exact exchange:          0.42 
  PBEh correlation functional:           1.0  
Wavefunction: RESTRICTED

 DFT-D code reimplemented following the
 code by S.Grimme, University Bonn 
 based on DFTD3 V3.2 Rev 0         
 
Please cite DFT-D3 work done with this code as:
S. Grimme, J. Antony, S. Ehrlich and H. Krieg,
J. Chem. Phys. 132 (2010), 154104
If used with BJ-damping cite also
S. Grimme, S. Ehrlich and L. Goerigk,
J. Comput. Chem. 32 (2011), 1456-1465
For DFT-D2 the reference is
S. Grimme, J. Comput. Chem., 27 (2006), 1787-1799
BSSE Correction calculated using:
 ___________________________________________
                                            
|              **  g C P  **                |
|  a geometrical counterpoise correction    |
|             H.Kruse S.Grimme              |
|        Version 2.31                       |
|                                           |
 ___________________________________________ 

Please cite work done with this code as:
H. Kruse, S. Grimme J. Chem. Phys, 2012,136,154101
DOI: 10.1063/1.3700154 

DFT grid type: 3
Using a single DFT grid.
Ignoring all functions in basis set file with angular momentum > 2 
Initial guess generated from superposition of atomic densities generated with HF,
using spherically symmetric atomic densities and averaged alpha and beta spin densities.

********************************************
***** SINGLE POINT ENERGY CALCULATIONS *****
********************************************
COSMO model for polarizable continuum model enabled
*************WARNING***************
Unrecognized or unnecessary keywords:
These are being ignored.
   min_tolerance 1e-4
   min_tolerance_e 1e-5
***********************************
Starting TensorBox...
| TeraChem will select linear algebra engine
| Using cuSolver for matrix diagonalization

| using 1 out of 1 CUDA devices
|   Device 0: NVIDIA GeForce RTX 3070,  7982MB, CC 8.6 -- CPU THREAD 0
| -------------------------------------------------------------------
| CPU Memory Available: 3976.88 MegaWords 
| GPU Memory Available: 741.79 MegaWords 
| Maximum recommended basis set size: 10200 basis functions
|  (limited by GPU memory)
| -------------------------------------------------------------------
| Initialize GPUBox with 128 MW of memory


Basis set:       def2-msvp
Total atoms:     32
Total charge:    1
Total electrons: 126 (63-alpha, 63-beta)
Number electrons modeled by ECPs: 0
Total orbitals: 316 (Cartesian), 298 (spherical) 
Total AO shells: 154 (100 S-shells; 36 P-shells; 18 D-shells; 0 F-shells; 0 G-shells)
Spin multiplicity: 1
Nuclear repulsion energy (QM atoms): 1165.080256469262 a.u.

Using neutral atomic charges and default spins and spin directions.
Number of unique atoms is: 4 
Atom #1 is unique. Calculating atomic density. 
XCEnergy: 0.000000 NNRepEnergy: 0.000000 
Rest of SCF Energy: -51.788831
XCEnergy: 0.000000 NNRepEnergy: 0.000000 
Rest of SCF Energy: -51.788831
Iteration: 0
XCEnergy: 0.000000 NNRepEnergy: 0.000000 
Rest of SCF Energy: -54.335150
XCEnergy: 0.000000 NNRepEnergy: 0.000000 
Rest of SCF Energy: -54.335150
Iteration: 1
XCEnergy: 0.000000 NNRepEnergy: 0.000000 
Rest of SCF Energy: -54.383016
XCEnergy: 0.000000 NNRepEnergy: 0.000000 
Rest of SCF Energy: -54.383016
Iteration: 2
XCEnergy: 0.000000 NNRepEnergy: 0.000000 
Rest of SCF Energy: -54.383724
XCEnergy: 0.000000 NNRepEnergy: 0.000000 
Rest of SCF Energy: -54.383724
Iteration: 3
XCEnergy: 0.000000 NNRepEnergy: 0.000000 
Rest of SCF Energy: -54.383757
XCEnergy: 0.000000 NNRepEnergy: 0.000000 
Rest of SCF Energy: -54.383757
Iteration: 4
XCEnergy: 0.000000 NNRepEnergy: 0.000000 
Rest of SCF Energy: -54.383758
XCEnergy: 0.000000 NNRepEnergy: 0.000000 
Rest of SCF Energy: -54.383758
Iteration: 5
XCEnergy: 0.000000 NNRepEnergy: 0.000000 
Rest of SCF Energy: -54.383758
XCEnergy: 0.000000 NNRepEnergy: 0.000000 
SCF Energy: -54.383758
Atom #2 is unique. Calculating atomic density. 
XCEnergy: 0.000000 NNRepEnergy: 0.000000 
Rest of SCF Energy: -35.859370
XCEnergy: 0.000000 NNRepEnergy: 0.000000 
Rest of SCF Energy: -35.859370
Iteration: 0
XCEnergy: 0.000000 NNRepEnergy: 0.000000 
Rest of SCF Energy: -37.672403
XCEnergy: 0.000000 NNRepEnergy: 0.000000 
Rest of SCF Energy: -37.672403
Iteration: 1
XCEnergy: 0.000000 NNRepEnergy: 0.000000 
Rest of SCF Energy: -37.680531
XCEnergy: 0.000000 NNRepEnergy: 0.000000 
Rest of SCF Energy: -37.680531
Iteration: 2
XCEnergy: 0.000000 NNRepEnergy: 0.000000 
Rest of SCF Energy: -37.680842
XCEnergy: 0.000000 NNRepEnergy: 0.000000 
Rest of SCF Energy: -37.680842
Iteration: 3
XCEnergy: 0.000000 NNRepEnergy: 0.000000 
Rest of SCF Energy: -37.680865
XCEnergy: 0.000000 NNRepEnergy: 0.000000 
Rest of SCF Energy: -37.680865
Iteration: 4
XCEnergy: 0.000000 NNRepEnergy: 0.000000 
Rest of SCF Energy: -37.680866
XCEnergy: 0.000000 NNRepEnergy: 0.000000 
Rest of SCF Energy: -37.680866
Iteration: 5
XCEnergy: 0.000000 NNRepEnergy: 0.000000 
Rest of SCF Energy: -37.680866
XCEnergy: 0.000000 NNRepEnergy: 0.000000 
SCF Energy: -37.680866
Atom #7 is unique. Calculating atomic density. 
XCEnergy: 0.000000 NNRepEnergy: 0.000000 
Rest of SCF Energy: -0.497727
XCEnergy: 0.000000 NNRepEnergy: 0.000000 
Rest of SCF Energy: -0.497727
Iteration: 0
XCEnergy: 0.000000 NNRepEnergy: 0.000000 
Rest of SCF Energy: -0.497727
XCEnergy: 0.000000 NNRepEnergy: 0.000000 
Rest of SCF Energy: -0.497727
Iteration: 1
XCEnergy: 0.000000 NNRepEnergy: 0.000000 
Rest of SCF Energy: -0.497727
XCEnergy: 0.000000 NNRepEnergy: 0.000000 
SCF Energy: -0.497727
Atom #21 is unique. Calculating atomic density. 
XCEnergy: 0.000000 NNRepEnergy: 0.000000 
Rest of SCF Energy: -71.187919
XCEnergy: 0.000000 NNRepEnergy: 0.000000 
Rest of SCF Energy: -71.187919
Iteration: 0
XCEnergy: 0.000000 NNRepEnergy: 0.000000 
Rest of SCF Energy: -74.545712
XCEnergy: 0.000000 NNRepEnergy: 0.000000 
Rest of SCF Energy: -74.545712
Iteration: 1
XCEnergy: 0.000000 NNRepEnergy: 0.000000 
Rest of SCF Energy: -74.776315
XCEnergy: 0.000000 NNRepEnergy: 0.000000 
Rest of SCF Energy: -74.776315
Iteration: 2
XCEnergy: 0.000000 NNRepEnergy: 0.000000 
Rest of SCF Energy: -74.781311
XCEnergy: 0.000000 NNRepEnergy: 0.000000 
Rest of SCF Energy: -74.781311
Iteration: 3
XCEnergy: 0.000000 NNRepEnergy: 0.000000 
Rest of SCF Energy: -74.781357
XCEnergy: 0.000000 NNRepEnergy: 0.000000 
Rest of SCF Energy: -74.781357
Iteration: 4
XCEnergy: 0.000000 NNRepEnergy: 0.000000 
Rest of SCF Energy: -74.781359
XCEnergy: 0.000000 NNRepEnergy: 0.000000 
Rest of SCF Energy: -74.781359
Iteration: 5
XCEnergy: 0.000000 NNRepEnergy: 0.000000 
Rest of SCF Energy: -74.781359
XCEnergy: 0.000000 NNRepEnergy: 0.000000 
SCF Energy: -74.781359
DFTD Energy:    -0.0212140 hartree
gCP Energy:     0.0598464 hartree
Setting up the DFT grid...
| time to set the grid = 0.08 s
DFT grid points: 367259 (11476 points/atom)
=COSMO= Number of H atoms in QM atoms:14
=COSMO= Number of Heavy atoms in QM atoms:18
=COSMO= size of A matrix:25034888 bytes
=COSMO= ++++++++++++++++++++++++++++++ COSMO parameters ++++++++++++++++++++++++++++++
=COSMO= I. Cavity Information:
=COSMO= SAS(Solvent accesible surface) initialization finished
=COSMO= Time for initializing Molecular Surface:0.02433000 (sec)
=COSMO= Time for initializing cosmo calculation:0.01715000 (sec)
=COSMO= Cavity effective radius(Angstrom) (r_solv+r_vdw-dsc) was written into ./scr.coord/ratom.txt
=COSMO= Solvent Dielectric Constant:78.390000
=COSMO= Cosmo Solvent radius:0.000000
=COSMO= Cosmo charge scaling method:0
=COSMO= Cavity built with Lebedev Grid
=COSMO= Grid points/QM Hydrogen: 110
=COSMO= Grid points/QM Heavy atom: 110
=COSMO= Herbert Switching-Gaussian method turned on
=COSMO= After removing points inside of SAS:
=COSMO= Total number of segments on molecular surface:1769
=COSMO= Number of segments belonging to QM atoms:1769
=COSMO= Total surface area of cavity: 290.3896(Angstrom^2)
=COSMO= Total volume of cavity: 176.3814 (Angstrom^3)
=COSMO= II. COSMO integral options:
=COSMO= Building COSMO c vector with original algorithm
=COSMO= COSMO one-electron integral threshold: 1e-12 
=COSMO= III. Linear solver options:
=COSMO= Initialize COSMO for A matrix in full storage form
=COSMO= CG precondtioner:Jacobi
=COSMO= Tight CG convergence threshold:1e-06
=COSMO= CG dynamic threshold: on
=COSMO= Adjust CG convergence threshold dynamically
=COSMO= IV. PCM field read/write options:
=COSMO= PCM field is not written to files
=COSMO= No PCM field file is read in
=COSMO= ++++++++++++++++++++++++++++++++++++++++++++++++++++++++++++++++++++++++++++++++

                      *** Start SCF Iterations ***

 Iter     DIIS Error       Energy change      Electrons        XC Energy           Energy              E_PCM      Time(s)
-------------------------------------------------------------------------------------------------------------------------
Initial temperature is 0.250000
| Skip purify step
|    1     1.9927629750    -785.2578575347   126.9999637426   -63.8816450180    -785.2578575347     -0.0002023648    1.37  
|    2     0.0733339832     +13.1184815689   125.9999818161   -63.9969620267    -772.1393759658     -0.1474351977    1.99  
|    3     0.0932215079      +0.1317740988   125.9999793475   -63.7450343122    -772.0076018670     -0.0789784127    1.96  
|    4     0.0143709678      -0.2604047195   125.9999814043   -63.8552987069    -772.2680065866     -0.1091505383    1.95  
|    5     0.0080728397      -0.0070744013   125.9999816628   -63.8831804848    -772.2750809878     -0.0964150420    1.91  
|    6     0.0019729942      -0.0024819724   125.9999812582   -63.8825843197    -772.2775629602     -0.0993405547    1.88  
|    7     0.0004797248      -0.0001781834   125.9999813579   -63.8742785718    -772.2777411436     -0.0982080887    1.84  
|    8     0.0003532439      -0.0000323129   125.9999812889   -63.8741762665    -772.2777734564     -0.0981718469    1.83  
|    9     0.0001060526      -0.0000085193   125.9999812989   -63.8751270561    -772.2777819757     -0.0980375780    2.00  
|   10     0.0000627117      -0.0000014646   125.9999812822   -63.8750953583    -772.2777834403     -0.0979776090    1.80  
|   11     0.0000224734      -0.0000003781   125.9999812817   -63.8750388265    -772.2777838184     -0.0979414460    1.79  
-------------------------------------------------------------------------------------------------------------------------
FINAL ENERGY: -772.2777838184 a.u.
Fractional Occupation Entropy: 0.0000000000
Mermin Free Energy:            -772.2777838184
DISPERSION CONTRIBUTION TO ENERGY: -0.0212139891 a.u.
GCP BSSE CORRECTION: 0.0598463906 a.u.
C-PCM contribution to final energy:-0.0979414460 a.u. ( already included in final energy )
HOMO-LUMO GAP: 3.124 eV
CENTER OF MASS: {-0.067466, -0.148992, 0.004196} ANGS
DIPOLE MOMENT: {-14.527584, 4.223305, 0.179701} (|D| = 15.130079) DEBYE
Writing out molden info

Running Mulliken population analysis...


  Restricted hh-TDA Parameters
--------------------------------------------
Number of occupied orbitals:            64
Number of virtual orbitals:            234
Number of molecular orbitals:          298
Number of basis functions:             316
Multiplicity of target state:      singlet

 Generating 2nd functional diffs
Reference energy:             -779.5053869721
Number of electrons:           127.9999809849
XC energy:                     -65.1896152382

      Davidson Diagonalization Parameters
-----------------------------------------------
Number of roots to find:                    4
Number of guess vectors:                   15
Maximum subspace size:                    300
Number of vectors to save:                  4
Collapse vectors per root:                  2
Number of CSFs:                          2080
Maximum Davidson iterations:              500
Residual convergence:                 1.0e-06
Orthogonality tolerance:              1.0e-12
Use incremental sigma vectors:             No

Davidson memory usage:  12.89 MB

Guess Vectors:
  64 &  64 : closed :    -0.221508
  64 &  63 :  open  :    -0.123281
  64 &  62 :  open  :    -0.095646
  64 &  61 :  open  :    -0.052517
  64 &  60 :  open  :    -0.026139
  63 &  63 : closed :    -0.025054
  64 &  58 :  open  :    -0.023796
  63 &  62 :  open  :     0.002580
  64 &  57 :  open  :     0.002975
  62 &  62 : closed :     0.030215
  64 &  59 :  open  :     0.045340
  63 &  61 :  open  :     0.045710
  64 &  55 :  open  :     0.048202
  64 &  56 :  open  :     0.066411
  63 &  60 :  open  :     0.072088

  Root           Eigenvalue       Energy Change        Residual
-------------------------------------------------------------------
Iteration:    0   Subspace Size:   15
Root: 1:        -0.13505302        -0.13505302         0.04211562  
Root: 2:        -0.03646714        -0.03646714         0.04890392  
Root: 3:         0.01037979         0.01037979         0.03783834  
Root: 4:         0.02745785         0.02745785         0.05359710  

Iteration:    1   Subspace Size:   19
Root: 1:        -0.13804866        -0.00299564         0.00550943  
Root: 2:        -0.04249961        -0.00603247         0.00994626  
Root: 3:         0.00636163        -0.00401817         0.01070596  
Root: 4:         0.01928073        -0.00817712         0.01509223  

Iteration:    2   Subspace Size:   23
Root: 1:        -0.13810582        -0.00005716         0.00107026  
Root: 2:        -0.04277894        -0.00027933         0.00249869  
Root: 3:         0.00605972        -0.00030191         0.00308622  
Root: 4:         0.01862158        -0.00065915         0.00541648  

Iteration:    3   Subspace Size:   27
Root: 1:        -0.13810765        -0.00000182         0.00023872  
Root: 2:        -0.04279367        -0.00001472         0.00070593  
Root: 3:         0.00603497        -0.00002475         0.00078389  
Root: 4:         0.01854304        -0.00007854         0.00155411  

Iteration:    4   Subspace Size:   31
Root: 1:        -0.13810773        -0.00000008         0.00004864  
Root: 2:        -0.04279466        -0.00000099         0.00014268  
Root: 3:         0.00603359        -0.00000138         0.00017720  
Root: 4:         0.01853721        -0.00000584         0.00039493  

Iteration:    5   Subspace Size:   35
Root: 1:        -0.13810773        -0.00000000         0.00000880  
Root: 2:        -0.04279470        -0.00000004         0.00003396  
Root: 3:         0.00603353        -0.00000007         0.00004106  
Root: 4:         0.01853683        -0.00000038         0.00010391  

Iteration:    6   Subspace Size:   39
Root: 1:        -0.13810773        -0.00000000         0.00000143  
Root: 2:        -0.04279470        -0.00000000         0.00000791  
Root: 3:         0.00603352        -0.00000000         0.00001002  
Root: 4:         0.01853680        -0.00000003         0.00002630  

Iteration:    7   Subspace Size:   43
Root: 1:        -0.13810773        -0.00000000         0.00000021  Converged
Root: 2:        -0.04279470        -0.00000000         0.00000148  
Root: 3:         0.00603352        -0.00000000         0.00000248  
Root: 4:         0.01853680        -0.00000000         0.00000602  

Iteration:    8   Subspace Size:   46
Root: 1:        -0.13810773        -0.00000000         0.00000020  Converged
Root: 2:        -0.04279470        -0.00000000         0.00000030  Converged
Root: 3:         0.00603352        -0.00000000         0.00000052  Converged
Root: 4:         0.01853680        -0.00000000         0.00000135  

Iteration:    9   Subspace Size:   47
Root: 1:        -0.13810773        -0.00000000         0.00000020  Converged
Root: 2:        -0.04279470        -0.00000000         0.00000030  Converged
Root: 3:         0.00603352        -0.00000000         0.00000049  Converged
Root: 4:         0.01853680        -0.00000000         0.00000030  Converged

Davidson converged in 9 iterations
47 sigma vectors were formed

      Davidson Diagonalization Parameters
-----------------------------------------------
Number of roots to find:                    4
Number of guess vectors:                   15
Maximum subspace size:                    300
Number of vectors to save:                  4
Collapse vectors per root:                  2
Number of CSFs:                          2016
Maximum Davidson iterations:              500
Residual convergence:                 1.0e-06
Orthogonality tolerance:              1.0e-12
Use incremental sigma vectors:             No

Davidson memory usage:  12.58 MB

Guess Vectors:
  64 &  63 :  open  :    -0.123281
  64 &  62 :  open  :    -0.095646
  64 &  61 :  open  :    -0.052517
  64 &  60 :  open  :    -0.026139
  64 &  58 :  open  :    -0.023796
  63 &  62 :  open  :     0.002580
  64 &  57 :  open  :     0.002975
  64 &  59 :  open  :     0.045340
  63 &  61 :  open  :     0.045710
  64 &  55 :  open  :     0.048202
  64 &  56 :  open  :     0.066411
  63 &  60 :  open  :     0.072088
  62 &  61 :  open  :     0.073345
  63 &  58 :  open  :     0.074431
  64 &  54 :  open  :     0.082698

  Root           Eigenvalue       Energy Change        Residual
-------------------------------------------------------------------
Iteration:    0   Subspace Size:   15
Root: 1:        -0.04642100        -0.04642100         0.03558019  
Root: 2:        -0.01621482        -0.01621482         0.02674145  
Root: 3:         0.00206937         0.00206937         0.02348031  
Root: 4:         0.03072712         0.03072712         0.03313288  

Iteration:    1   Subspace Size:   19
Root: 1:        -0.04986804        -0.00344704         0.00657469  
Root: 2:        -0.01825634        -0.00204151         0.00591475  
Root: 3:         0.00016431        -0.00190506         0.00685782  
Root: 4:         0.02614306        -0.00458406         0.00825734  

Iteration:    2   Subspace Size:   23
Root: 1:        -0.04997967        -0.00011164         0.00152322  
Root: 2:        -0.01835184        -0.00009551         0.00136402  
Root: 3:         0.00002749        -0.00013682         0.00161898  
Root: 4:         0.02592559        -0.00021747         0.00162789  

Iteration:    3   Subspace Size:   27
Root: 1:        -0.04998506        -0.00000539         0.00026599  
Root: 2:        -0.01835685        -0.00000500         0.00026297  
Root: 3:         0.00002048        -0.00000702         0.00033071  
Root: 4:         0.02591720        -0.00000839         0.00037562  

Iteration:    4   Subspace Size:   31
Root: 1:        -0.04998519        -0.00000013         0.00004794  
Root: 2:        -0.01835700        -0.00000015         0.00005089  
Root: 3:         0.00002023        -0.00000025         0.00006421  
Root: 4:         0.02591681        -0.00000040         0.00007770  

Iteration:    5   Subspace Size:   35
Root: 1:        -0.04998519        -0.00000000         0.00000924  
Root: 2:        -0.01835701        -0.00000001         0.00001052  
Root: 3:         0.00002022        -0.00000001         0.00001230  
Root: 4:         0.02591679        -0.00000002         0.00002562  

Iteration:    6   Subspace Size:   39
Root: 1:        -0.04998519        -0.00000000         0.00000175  
Root: 2:        -0.01835701        -0.00000000         0.00000218  
Root: 3:         0.00002022        -0.00000000         0.00000255  
Root: 4:         0.02591679        -0.00000000         0.00000528  

Iteration:    7   Subspace Size:   43
Root: 1:        -0.04998519        -0.00000000         0.00000030  Converged
Root: 2:        -0.01835701        -0.00000000         0.00000041  Converged
Root: 3:         0.00002022        -0.00000000         0.00000050  Converged
Root: 4:         0.02591679        -0.00000000         0.00000111  

Iteration:    8   Subspace Size:   44
Root: 1:        -0.04998519        -0.00000000         0.00000030  Converged
Root: 2:        -0.01835701        -0.00000000         0.00000040  Converged
Root: 3:         0.00002022        -0.00000000         0.00000048  Converged
Root: 4:         0.02591679        -0.00000000         0.00000020  Converged

Davidson converged in 8 iterations
44 sigma vectors were formed

  Root   Mult.   Total Energy (a.u.)   Ex. Energy (a.u.)     Ex. Energy (eV)     Ex. Energy (nm)        Osc. (a.u.)  
-------------------------------------------------------------------------------------------------------------------
     1  singlet       -779.64349470
     2  triplet       -779.55537216          0.08812254          2.39793583        517.04561650          0.00000000
     3  singlet       -779.54818167          0.09531303          2.59359908        478.03926791          0.06464796
     4  triplet       -779.52374398          0.11975072          3.25858245        380.48514265          0.00000000
     5  triplet       -779.50536675          0.13812795          3.75865208        329.86352027          0.00000000
     6  singlet       -779.49935345          0.14414125          3.92228238        316.10222992          1.14232497
     7  singlet       -779.48685017          0.15664453          4.26251382        290.87112929          0.01741092
     8  triplet       -779.47947019          0.16402452          4.46333343        277.78390865          0.00000000

Singlet  1: Largest CI coefficients:
  64  &  64 : closed :  -0.981916

Triplet  2: Largest CI coefficients:
  63  &  64 :  open  :   0.649449
  64  &  63 :  open  :  -0.649449
  62  &  64 :  open  :   0.245343
  64  &  62 :  open  :  -0.245343

Singlet  3: Largest CI coefficients:
  63  &  64 :  open  :   0.577613
  64  &  63 :  open  :   0.577613
  62  &  64 :  open  :   0.377273
  64  &  62 :  open  :   0.377273

Triplet  4: Largest CI coefficients:
  62  &  64 :  open  :  -0.591015
  64  &  62 :  open  :   0.591015
  61  &  64 :  open  :  -0.218805
  64  &  61 :  open  :   0.218805
  63  &  64 :  open  :   0.209567
  64  &  63 :  open  :  -0.209567
  58  &  64 :  open  :  -0.153123
  64  &  58 :  open  :   0.153123
  57  &  64 :  open  :   0.126519
  64  &  57 :  open  :  -0.126519

Triplet  5: Largest CI coefficients:
  61  &  64 :  open  :   0.616375
  64  &  61 :  open  :  -0.616375
  62  &  64 :  open  :  -0.218708
  64  &  62 :  open  :   0.218708
  60  &  64 :  open  :   0.172355
  64  &  60 :  open  :  -0.172355
  63  &  64 :  open  :   0.122997
  64  &  63 :  open  :  -0.122997
  55  &  64 :  open  :   0.120190
  64  &  55 :  open  :  -0.120190

Singlet  6: Largest CI coefficients:
  62  &  64 :  open  :   0.525674
  64  &  62 :  open  :   0.525674
  63  &  64 :  open  :  -0.346166
  64  &  63 :  open  :  -0.346166
  63  &  63 : closed :   0.184415
  61  &  64 :  open  :  -0.175083
  64  &  61 :  open  :  -0.175083
  58  &  64 :  open  :   0.168338
  64  &  58 :  open  :   0.168338

Singlet  7: Largest CI coefficients:
  61  &  64 :  open  :   0.657482
  64  &  61 :  open  :   0.657482
  63  &  64 :  open  :  -0.112591
  64  &  63 :  open  :  -0.112591
  62  &  64 :  open  :   0.106469
  64  &  62 :  open  :   0.106469

Triplet  8: Largest CI coefficients:
  60  &  64 :  open  :   0.663419
  64  &  60 :  open  :  -0.663419
  61  &  64 :  open  :  -0.201895
  64  &  61 :  open  :   0.201895

Singlet state dipole moments:

  Root       Dx         Dy         Dz         |D|  (Debye)
------------------------------------------------------------
     1   -11.6193     2.5361     0.7203    11.9147
     2    -9.9776     2.0552    -0.6500    10.2077
     3   -10.9464     1.9792     0.9414    11.1637
     4    -0.1545     0.7858    -0.4189     0.9037

Triplet state dipole moments:

  Root       Dx         Dy         Dz         |D|  (Debye)
------------------------------------------------------------
     1   -11.2703     2.0675    -0.0887    11.4587
     2   -13.8200     2.5876     0.2043    14.0616
     3     2.9718     0.3650    -0.6310     3.0599
     4     7.8496    -0.4602     0.4674     7.8769

Transition dipole moments between singlet states:

    Transition       Tx         Ty         Tz         |T| (a.u.)
------------------------------------------------------------------
     1 ->    2     0.9953    -0.1635    -0.0038     1.0087
     1 ->    3    -3.3785     0.6868     0.0375     3.4478
     1 ->    4     0.3155    -0.0582     0.2526     0.4083
     2 ->    3     0.7237     0.0751    -0.6435     0.9713
     2 ->    4     0.4751    -0.0341    -0.2375     0.5323
     3 ->    4    -2.7483     0.3476     0.1274     2.7731

Transition dipole moments between triplet states:

    Transition       Tx         Ty         Tz         |T| (a.u.)
------------------------------------------------------------------
     1 ->    2    -1.2742     0.0487     0.5404     1.3850
     1 ->    3    -0.3404    -0.0514     0.3343     0.4798
     1 ->    4     0.2477     0.0043    -0.1012     0.2677
     2 ->    3    -0.7544     0.0364     0.3901     0.8500
     2 ->    4     0.1446    -0.0358     0.1085     0.1843
     3 ->    4    -0.1652     0.0340     0.2800     0.3269

Magnetic transition dipole moments and rotational strengths:

 Transition      Lx         Ly         Lz       R(len)     R(vel) (a.u.)
------------------------------------------------------------------------
 1 ->    2     0.0183    -0.0047    -0.3517    -0.0203     0.0221
 1 ->    3    -0.1467     0.6843     0.1346    -0.9707   -18.4350
 1 ->    4    -0.0867     0.0184    -0.0059     0.0299     0.3301

Electric transition quadrupole moments (Cartesian):

 Transition      Qxy        Qxz        Qyz        Qxx        Qyy        Qzz       norm (a.u.)
----------------------------------------------------------------------------------------------
 1 ->    2     0.7258    -0.0147     0.0942    -3.2443    -0.2315     0.1343     3.3366
 1 ->    3     0.0425     0.1536    -0.1916    -0.7701     0.0280    -0.0327     0.8105
 1 ->    4    -3.6153    -1.2365     0.2050    20.7156     0.8723    -0.4984    21.0900


| Total processing time: 54.22 sec 

| Job finished: Mon Dec 30 10:10:12 2024
