# Supplementary material for: Photovermellogens: Minimalistic Pyridinium-Based Acylhydrazones with Photoswitchable Basicity for Operation in Aqueous Media
Source: J Org Chem. 2026 May 4;91(19):6559–65. doi: 10.1021/acs.joc.5c02962 (PMC13185115; doi:10.1021/acs.joc.5c02962)
Supplement: Supplementary file 3 [file jo5c02962_si_003.zip › scans/pah/gfn2/xtb.out]

      -----------------------------------------------------------      
     |                   =====================                   |     
     |                           x T B                           |     
     |                   =====================                   |     
     |                         S. Grimme                         |     
     |          Mulliken Center for Theoretical Chemistry        |     
     |                    University of Bonn                     |     
      -----------------------------------------------------------      

   * xtb version 6.6.1 (47b0e9d) compiled by 'pisteinbach@jtc-cluster' on 2024-02-06

   xtb is free software: you can redistribute it and/or modify it under
   the terms of the GNU Lesser General Public License as published by
   the Free Software Foundation, either version 3 of the License, or
   (at your option) any later version.
   
   xtb is distributed in the hope that it will be useful,
   but WITHOUT ANY WARRANTY; without even the implied warranty of
   MERCHANTABILITY or FITNESS FOR A PARTICULAR PURPOSE.  See the
   GNU Lesser General Public License for more details.
   
   Cite this work as:
   * C. Bannwarth, E. Caldeweyher, S. Ehlert, A. Hansen, P. Pracht,
     J. Seibert, S. Spicher, S. Grimme, WIREs Comput. Mol. Sci., 2020, 11,
     e01493. DOI: 10.1002/wcms.1493
   
   for GFN2-xTB:
   * C. Bannwarth, S. Ehlert and S. Grimme., J. Chem. Theory Comput., 2019,
     15, 1652-1671. DOI: 10.1021/acs.jctc.8b01176
   for GFN1-xTB:
   * S. Grimme, C. Bannwarth, P. Shushkov, J. Chem. Theory Comput., 2017,
     13, 1989-2009. DOI: 10.1021/acs.jctc.7b00118
   for GFN0-xTB:
   * P. Pracht, E. Caldeweyher, S. Ehlert, S. Grimme, ChemRxiv, 2019, preprint.
     DOI: 10.26434/chemrxiv.8326202.v1
   for GFN-FF:
   * S. Spicher and S. Grimme, Angew. Chem. Int. Ed., 2020, 59, 15665-15673.
     DOI: 10.1002/anie.202004239
   
   for ALPB and GBSA implicit solvation:
   * S. Ehlert, M. Stahn, S. Spicher, S. Grimme, J. Chem. Theory Comput.,
     2021, 17, 4250-4261. DOI: 10.1021/acs.jctc.1c00471
   
   for ddCOSMO and CPCM-X implicit solvation:
   * M. Stahn, S. Ehlert, S. Grimme, J. Phys. Chem. A,
     2023, XX, XXXX-XXXX. DOI: 10.1021/acs.jpca.3c04382
   
   for DFT-D4:
   * E. Caldeweyher, C. Bannwarth and S. Grimme, J. Chem. Phys., 2017,
     147, 034112. DOI: 10.1063/1.4993215
   * E. Caldeweyher, S. Ehlert, A. Hansen, H. Neugebauer, S. Spicher,
     C. Bannwarth and S. Grimme, J. Chem. Phys., 2019, 150, 154122.
     DOI: 10.1063/1.5090222
   * E. Caldeweyher, J.-M. Mewes, S. Ehlert and S. Grimme, Phys. Chem. Chem. Phys.
     2020, 22, 8499-8512. DOI: 10.1039/D0CP00502A
   
   for sTDA-xTB:
   * S. Grimme and C. Bannwarth, J. Chem. Phys., 2016, 145, 054103.
     DOI: 10.1063/1.4959605
   
   in the mass-spec context:
   * V. Asgeirsson, C. Bauer and S. Grimme, Chem. Sci., 2017, 8, 4879.
     DOI: 10.1039/c7sc00601b
   * J. Koopman and S. Grimme, ACS Omega 2019, 4, 12, 15120-15133.
     DOI: 10.1021/acsomega.9b02011
   
   for metadynamics refer to:
   * S. Grimme, J. Chem. Theory Comput., 2019, 155, 2847-2862
     DOI: 10.1021/acs.jctc.9b00143
   
   for SPH calculations refer to:
   * S. Spicher and S. Grimme, J. Chem. Theory Comput., 2021, 17, 1701-1714
     DOI: 10.1021/acs.jctc.0c01306
   
   for ONIOM refer to:
   * C. Plett, A. Katbashev, S. Ehlert, S. Grimme, M. Bursch,
     Phys. Chem. Chem. Phys., 2023, 25, 17860-17868. DOI: 10.1039/D3CP02178E
   
   for DIPRO refer to:
   * J. Kohn, N. Gildemeister, S. Grimme, D. Fazzi, A. Hansen,
     J. Chem. Phys., 2023, just accepted.
   
   with help from (in alphabetical order)
   P. Atkinson, C. Bannwarth, F. Bohle, G. Brandenburg, E. Caldeweyher
   M. Checinski, S. Dohm, S. Ehlert, S. Ehrlich, I. Gerasimov, C. Hölzer
   A. Katbashev, J. Kohn, J. Koopman, C. Lavigne, S. Lehtola, F. März, M. Müller,
   F. Musil, H. Neugebauer, J. Pisarek, C. Plett, P. Pracht, F. Pultar,
   J. Seibert, P. Shushkov, S. Spicher, M. Stahn, M. Steiner, T. Strunk,
   J. Stückrath, T. Rose, and J. Unsleber
   
 * started run on 2024/12/30 at 09:42:55.721     

           -------------------------------------------------
          |                Calculation Setup                |
           -------------------------------------------------

          program call               : xtb e_.xyz --opt --input scan.inp --alpb water --charge +1 --uhf 2
          coordinate file            : e_.xyz
          omp threads                :                    36

   ID    Z sym.   atoms
    1    7 N      1, 9, 17
    2    6 C      2-6, 12, 18, 19, 22-27
    3    1 H      7, 8, 10, 11, 13-16, 20, 28-32
    4    8 O      21
constraining angle 19 18 17 9 to  176.0000000°, actual value:  179.0754769°

           -------------------------------------------------
          |                 G F N 2 - x T B                 |
           -------------------------------------------------

        Reference                      10.1021/acs.jctc.8b01176
      * Hamiltonian:
        H0-scaling (s, p, d)           1.850000    2.230000    2.230000
        zeta-weighting                 0.500000
      * Dispersion:
        s8                             2.700000
        a1                             0.520000
        a2                             5.000000
        s9                             5.000000
      * Repulsion:
        kExp                           1.500000    1.000000
        rExp                           1.000000
      * Coulomb:
        alpha                          2.000000
        third order                    shell-resolved
        anisotropic                    true
        a3                             3.000000
        a5                             4.000000
        cn-shift                       1.200000
        cn-exp                         4.000000
        max-rad                        5.000000

      * Solvation model:               ALPB
        Solvent                        water
        Parameter file                 internal GFN2-xTB/ALPB
        Dielectric constant                8.0200E+01
        Reference state                gsolv [1 M gas/solution]
        Free energy shift                  1.0808E-03 Eh       6.7819E-01 kcal/mol
        Temperature                        2.9815E+02 K
        Density                            1.0000E+00 kg/L
        Solvent mass                       1.8000E+01 g/mol
        Interaction kernel             P16
        Born radius scaling (c1)           1.4744E+00
        Born radii integrator          GBOBC
        Born offset                        0.0000E+00 a0       0.0000E+00 AA
        H-bond correction              true
        Ion screening                  false
        Surface tension                    1.0000E-05 Eh       1.5569E+01 dyn/cm
        Grid points                               230 per atom
q/qsh data taken from xtbrestart
CAMM data taken from xtbrestart

          ...................................................
          :                      SETUP                      :
          :.................................................:
          :  # basis functions                  86          :
          :  # atomic orbitals                  86          :
          :  # shells                           50          :
          :  # electrons                        90          :
          :  max. iterations                   250          :
          :  Hamiltonian                  GFN2-xTB          :
          :  restarted?                       true          :
          :  GBSA solvation                   true          :
          :  PC potential                    false          :
          :  electronic temp.          300.0000000     K    :
          :  accuracy                    1.0000000          :
          :  -> integral cutoff          0.2500000E+02      :
          :  -> integral neglect         0.1000000E-07      :
          :  -> SCF convergence          0.1000000E-05 Eh   :
          :  -> wf. convergence          0.1000000E-03 e    :
          :  Broyden damping             0.4000000          :
          :  net charge                          1          :
          :  unpaired electrons                  2          :
          ...................................................

 iter      E             dE          RMSdq      gap      omega  full diag
   1    -50.2883823 -0.502884E+02  0.242E+00    0.93       0.0  T
   2    -50.2569477  0.314345E-01  0.181E+00    1.22       1.0  T
   3    -50.2666907 -0.974294E-02  0.141E+00    0.88       1.0  T
   4    -50.3016305 -0.349399E-01  0.587E-01    0.98       1.0  T
   5    -50.3021823 -0.551772E-03  0.441E-01    1.00       1.0  T
   6    -50.3050697 -0.288743E-02  0.259E-01    1.01       1.0  T
   7    -50.3058909 -0.821198E-03  0.796E-02    1.05       1.0  T
   8    -50.3056633  0.227643E-03  0.119E-01    1.04       1.0  T
   9    -50.3059536 -0.290281E-03  0.281E-02    1.05       1.0  T
  10    -50.3059666 -0.130683E-04  0.549E-03    1.05       3.2  T
  11    -50.3059661  0.546085E-06  0.602E-03    1.05       2.9  T
  12    -50.3059663 -0.246697E-06  0.509E-03    1.05       3.5  T
  13    -50.3059666 -0.265423E-06  0.350E-03    1.05       5.0  T
  14    -50.3059668 -0.226503E-06  0.136E-03    1.05      13.0  T
  15    -50.3059669 -0.421119E-07  0.278E-04    1.05      63.6  T
  16    -50.3059669 -0.666510E-09  0.246E-04    1.05      72.0  T

   *** convergence criteria satisfied after 16 iterations ***

         #    Occupation            Energy/Eh            Energy/eV
      -------------------------------------------------------------
         1        2.0000           -0.7284084             -19.8210
       ...           ...                  ...                  ...
        40        2.0000           -0.4369854             -11.8910
        41        2.0000           -0.4282895             -11.6543
        42        2.0000           -0.4257830             -11.5861
        43        2.0000           -0.4219498             -11.4818
        44        1.8638           -0.4129831             -11.2378
        45        1.1362           -0.4094739             -11.1424
        46        1.0000           -0.3166864              -8.6175 (HOMO)
        47                         -0.2782580              -7.5718 (LUMO)
        48                         -0.2630646              -7.1584
        49                         -0.2432341              -6.6187
        50                         -0.2393678              -6.5135
        51                         -0.1829986              -4.9796
       ...                                ...                  ...
        86                          0.6770674              18.4239
      -------------------------------------------------------------
                  HL-Gap            0.0384284 Eh            1.0457 eV
             Fermi-level           -0.3543503 Eh           -9.6424 eV
 
 transition dipole moment (au) for excitation:          45          46
     X       Y       Z   
  -0.2632   0.0248   0.0821  total (au/Debye):    0.277   0.704
 dE (eV)             :    2.525
 oscillator strength :  0.67033E-02

 SCC (total)                   0 d,  0 h,  0 min,  0.089 sec
 SCC setup                      ...        0 min,  0.000 sec (  0.507%)
 Dispersion                     ...        0 min,  0.000 sec (  0.466%)
 classical contributions        ...        0 min,  0.000 sec (  0.285%)
 integral evaluation            ...        0 min,  0.002 sec (  1.685%)
 iterations                     ...        0 min,  0.062 sec ( 69.287%)
 molecular gradient             ...        0 min,  0.004 sec (  3.959%)
 printout                       ...        0 min,  0.021 sec ( 23.760%)

         :::::::::::::::::::::::::::::::::::::::::::::::::::::
         ::                     SUMMARY                     ::
         :::::::::::::::::::::::::::::::::::::::::::::::::::::
         :: total energy             -49.493117045799 Eh    ::
         :: total w/o Gsasa/hb       -49.486277471104 Eh    ::
         :: gradient norm              0.109186518858 Eh/a0 ::
         :: HOMO-LUMO gap              1.045691135535 eV    ::
         ::.................................................::
         :: SCC energy               -50.306361588198 Eh    ::
         :: -> isotropic ES            0.112219182240 Eh    ::
         :: -> anisotropic ES         -0.013452589825 Eh    ::
         :: -> anisotropic XC          0.030975439561 Eh    ::
         :: -> dispersion             -0.028368390787 Eh    ::
         :: -> Gsolv                  -0.082877928311 Eh    ::
         ::    -> Gelec               -0.076038353615 Eh    ::
         ::    -> Gsasa               -0.002532085930 Eh    ::
         ::    -> Ghb                 -0.005388248463 Eh    ::
         ::    -> Gshift               0.001080759698 Eh    ::
         :: repulsion energy           0.813172528654 Eh    ::
         :: add. restraining           0.000072013744 Eh    ::
         :: total charge               1.000000000000 e     ::
         :::::::::::::::::::::::::::::::::::::::::::::::::::::

      ----------------------------------------------------------- 
     |                   =====================                   |
     |                        A N C O P T                        |
     |                   =====================                   |
     |               Approximate Normal Coordinate               |
     |                Rational Function Optimizer                |
      ----------------------------------------------------------- 

          ...................................................
          :                      SETUP                      :
          :.................................................:
          :   optimization level            normal          :
          :   max. optcycles                   200          :
          :   ANC micro-cycles                  20          :
          :   degrees of freedom                90          :
          :.................................................:
          :   RF solver                   davidson          :
          :   write xtbopt.log                true          :
          :   linear?                        false          :
          :   energy convergence         0.5000000E-05 Eh   :
          :   grad. convergence          0.1000000E-02 Eh/α :
          :   maxmium RF displ.          1.0000000          :
          :   Hlow (freq-cutoff)         0.1000000E-01      :
          :   Hmax (freq-cutoff)         5.0000000          :
          :   S6 in model hess.         20.0000000          :
          ...................................................

generating ANC from model Hessian ...
Using Lindh-Hessian (1995)
 Shifting diagonal of input Hessian by   9.650665197694247E-003
 Lowest  eigenvalues of input Hessian
    0.000000    0.000000    0.000000    0.000000    0.000000    0.000000
    0.010000    0.010477    0.010531    0.011504    0.013173    0.015469
    0.017635    0.020228    0.021242    0.023818    0.025025    0.027561
 Highest eigenvalues
    2.028053    2.056321    2.182859    2.218242    2.230938    2.333992
 

........................................................................
.............................. CYCLE    1 ..............................
........................................................................

 iter      E             dE          RMSdq      gap      omega  full diag
   1    -50.3059669 -0.503060E+02  0.931E-05    1.05       0.0  T
   2    -50.3059669  0.162788E-08  0.240E-04    1.05      73.5  T
   3    -50.3059669 -0.179557E-08  0.339E-05    1.05     521.0  T
     SCC iter.                  ...        0 min,  0.007 sec
     gradient                   ...        0 min,  0.003 sec
 * total energy  :   -49.4931170 Eh     change       -0.1102926E-08 Eh
   gradient norm :     0.1092013 Eh/α   predicted     0.0000000E+00 (-100.00%)
   displ. norm   :     0.2175232 α      lambda       -0.9541349E-02
   maximum displ.:     0.1142967 α      in ANC's #20, #22, #23, ...

........................................................................
.............................. CYCLE    2 ..............................
........................................................................

 iter      E             dE          RMSdq      gap      omega  full diag
   1    -50.2905642 -0.502906E+02  0.495E-01    1.21       0.0  T
   2    -50.2800423  0.105219E-01  0.735E-01    1.04       1.0  T
   3    -50.2957673 -0.157250E-01  0.242E-01    1.12       1.0  T
   4    -50.2963257 -0.558306E-03  0.150E-01    1.15       1.0  T
   5    -50.2966673 -0.341695E-03  0.539E-02    1.16       1.0  T
   6    -50.2966429  0.244036E-04  0.485E-02    1.17       1.0  T
   7    -50.2966965 -0.535161E-04  0.114E-02    1.16       1.5  T
   8    -50.2967005 -0.403669E-05  0.380E-03    1.16       4.7  T
   9    -50.2967006 -0.929579E-07  0.156E-03    1.16      11.4  T
  10    -50.2967006 -0.566577E-07  0.649E-04    1.16      27.2  T
  11    -50.2967006 -0.116612E-08  0.500E-04    1.16      35.4  T
     SCC iter.                  ...        0 min,  0.021 sec
     gradient                   ...        0 min,  0.003 sec
 * total energy  :   -49.4997653 Eh     change       -0.6648223E-02 Eh
   gradient norm :     0.0452667 Eh/α   predicted    -0.4997650E-02 ( -24.83%)
   displ. norm   :     0.1977116 α      lambda       -0.3268889E-02
   maximum displ.:     0.0859374 α      in ANC's #20, #9, #4, ...

........................................................................
.............................. CYCLE    3 ..............................
........................................................................

 iter      E             dE          RMSdq      gap      omega  full diag
   1    -50.2929988 -0.502930E+02  0.276E-01    1.28       0.0  T
   2    -50.2868744  0.612437E-02  0.503E-01    1.22       1.0  T
   3    -50.2946647 -0.779023E-02  0.839E-02    1.25       1.0  T
   4    -50.2946653 -0.665009E-06  0.532E-02    1.27       1.0  T
   5    -50.2947014 -0.360386E-04  0.206E-02    1.26       1.0  T
   6    -50.2947086 -0.722732E-05  0.628E-03    1.26       2.8  T
   7    -50.2947087 -0.159119E-06  0.417E-03    1.26       4.2  T
   8    -50.2947091 -0.390857E-06  0.110E-03    1.26      16.0  T
   9    -50.2947091 -0.807784E-08  0.449E-04    1.26      39.4  T
  10    -50.2947091 -0.165926E-08  0.262E-04    1.26      67.6  T
     SCC iter.                  ...        0 min,  0.017 sec
     gradient                   ...        0 min,  0.003 sec
 * total energy  :   -49.5016142 Eh     change       -0.1848898E-02 Eh
   gradient norm :     0.0145966 Eh/α   predicted    -0.1698590E-02 (  -8.13%)
   displ. norm   :     0.1108415 α      lambda       -0.4072170E-03
   maximum displ.:     0.0536454 α      in ANC's #4, #1, #9, ...

........................................................................
.............................. CYCLE    4 ..............................
........................................................................

 iter      E             dE          RMSdq      gap      omega  full diag
   1    -50.2956970 -0.502957E+02  0.141E-01    1.28       0.0  T
   2    -50.2944965  0.120059E-02  0.221E-01    1.28       1.0  T
   3    -50.2958656 -0.136915E-02  0.783E-02    1.29       1.0  T
   4    -50.2959645 -0.989045E-04  0.467E-02    1.27       1.0  T
   5    -50.2959943 -0.297562E-04  0.696E-03    1.28       2.5  T
   6    -50.2959953 -0.105832E-05  0.239E-03    1.28       7.4  T
   7    -50.2959954 -0.645467E-07  0.103E-03    1.28      17.2  T
   8    -50.2959954 -0.176230E-07  0.307E-04    1.28      57.6  T
   9    -50.2959954 -0.430198E-09  0.208E-04    1.28      84.9  T
     SCC iter.                  ...        0 min,  0.016 sec
     gradient                   ...        0 min,  0.002 sec
 * total energy  :   -49.5019864 Eh     change       -0.3722586E-03 Eh
   gradient norm :     0.0132498 Eh/α   predicted    -0.2061126E-03 ( -44.63%)
   displ. norm   :     0.7144499 α      lambda       -0.2616032E-02
   maximum displ.:     0.3093531 α      in ANC's #4, #9, #1, ...

........................................................................
.............................. CYCLE    5 ..............................
........................................................................

 iter      E             dE          RMSdq      gap      omega  full diag
   1    -50.2837494 -0.502837E+02  0.839E-01    1.35       0.0  T
   2    -50.2580383  0.257111E-01  0.113E+00    1.30       1.0  T
   3    -50.2967254 -0.386871E-01  0.298E-01    1.33       1.0  T
   4    -50.2973030 -0.577572E-03  0.113E-01    1.31       1.0  T
   5    -50.2975327 -0.229670E-03  0.283E-02    1.32       1.0  T
   6    -50.2975402 -0.751347E-05  0.964E-03    1.32       1.8  T
   7    -50.2975413 -0.108612E-05  0.427E-03    1.32       4.1  T
   8    -50.2975415 -0.239033E-06  0.174E-03    1.32      10.1  T
   9    -50.2975416 -0.405318E-07  0.546E-04    1.32      32.4  T
  10    -50.2975416 -0.250784E-08  0.334E-04    1.32      52.9  T
     SCC iter.                  ...        0 min,  0.017 sec
     gradient                   ...        0 min,  0.002 sec
 * total energy  :   -49.5020028 Eh     change       -0.1636941E-04 Eh
   gradient norm :     0.0460212 Eh/α   predicted    -0.1975672E-02 (*******%)
   displ. norm   :     0.2741444 α      lambda       -0.3157974E-02
   maximum displ.:     0.1054070 α      in ANC's #9, #6, #10, ...

........................................................................
.............................. CYCLE    6 ..............................
........................................................................

 iter      E             dE          RMSdq      gap      omega  full diag
   1    -50.2961889 -0.502962E+02  0.454E-01    1.26       0.0  T
   2    -50.2809386  0.152502E-01  0.795E-01    1.32       1.0  T
   3    -50.3008143 -0.198757E-01  0.103E-01    1.29       1.0  T
   4    -50.3008810 -0.666568E-04  0.575E-02    1.28       1.0  T
   5    -50.3009143 -0.333661E-04  0.255E-02    1.29       1.0  T
   6    -50.3009282 -0.139109E-04  0.412E-03    1.29       4.3  T
   7    -50.3009284 -0.116700E-06  0.269E-03    1.29       6.6  T
   8    -50.3009285 -0.144774E-06  0.834E-04    1.29      21.2  T
   9    -50.3009285 -0.255314E-08  0.252E-04    1.29      70.2  T
     SCC iter.                  ...        0 min,  0.016 sec
     gradient                   ...        0 min,  0.003 sec
 * total energy  :   -49.5033898 Eh     change       -0.1386992E-02 Eh
   gradient norm :     0.0151243 Eh/α   predicted    -0.1697685E-02 (  22.40%)
   displ. norm   :     0.1479702 α      lambda       -0.4959755E-03
   maximum displ.:     0.0728932 α      in ANC's #4, #7, #9, ...

........................................................................
.............................. CYCLE    7 ..............................
........................................................................

 iter      E             dE          RMSdq      gap      omega  full diag
   1    -50.3006671 -0.503007E+02  0.127E-01    1.28       0.0  T
   2    -50.2991307  0.153641E-02  0.238E-01    1.27       1.0  T
   3    -50.3009298 -0.179908E-02  0.530E-02    1.28       1.0  T
   4    -50.3009732 -0.433820E-04  0.124E-02    1.28       1.4  T
   5    -50.3009743 -0.116962E-05  0.297E-03    1.28       6.0  T
   6    -50.3009746 -0.221581E-06  0.984E-04    1.28      18.0  T
   7    -50.3009746 -0.200578E-08  0.392E-04    1.28      45.1  T
     SCC iter.                  ...        0 min,  0.012 sec
     gradient                   ...        0 min,  0.002 sec
 * total energy  :   -49.5038566 Eh     change       -0.4667779E-03 Eh
   gradient norm :     0.0134474 Eh/α   predicted    -0.2534304E-03 ( -45.71%)
   displ. norm   :     0.6358210 α      lambda       -0.2148448E-02
   maximum displ.:     0.3239545 α      in ANC's #7, #4, #3, ...

........................................................................
.............................. CYCLE    8 ..............................
........................................................................

 iter      E             dE          RMSdq      gap      omega  full diag
   1    -50.2924162 -0.502924E+02  0.465E-01    1.27       0.0  T
   2    -50.2784371  0.139791E-01  0.740E-01    1.22       1.0  T
   3    -50.2954310 -0.169940E-01  0.220E-01    1.25       1.0  T
   4    -50.2961636 -0.732614E-03  0.416E-02    1.25       1.0  T
   5    -50.2961768 -0.132068E-04  0.121E-02    1.24       1.5  T
   6    -50.2961783 -0.140422E-05  0.575E-03    1.24       3.1  T
   7    -50.2961783 -0.578686E-07  0.255E-03    1.24       6.9  T
   8    -50.2961784 -0.888478E-07  0.122E-03    1.24      14.5  T
   9    -50.2961784 -0.269929E-07  0.369E-04    1.24      47.9  T
  10    -50.2961784 -0.707473E-09  0.232E-04    1.24      76.1  T
     SCC iter.                  ...        0 min,  0.018 sec
     gradient                   ...        0 min,  0.002 sec
 * total energy  :   -49.5051243 Eh     change       -0.1267781E-02 Eh
   gradient norm :     0.0173991 Eh/α   predicted    -0.1508411E-02 (  18.98%)
   displ. norm   :     0.1674764 α      lambda       -0.4824594E-03
   maximum displ.:     0.0893584 α      in ANC's #3, #4, #7, ...

........................................................................
.............................. CYCLE    9 ..............................
........................................................................

 iter      E             dE          RMSdq      gap      omega  full diag
   1    -50.2977303 -0.502977E+02  0.675E-02    1.24       0.0  T
   2    -50.2975053  0.225051E-03  0.966E-02    1.23       1.0  T
   3    -50.2977705 -0.265281E-03  0.347E-02    1.24       1.0  T
   4    -50.2977873 -0.167901E-04  0.607E-03    1.24       2.9  T
   5    -50.2977880 -0.666882E-06  0.164E-03    1.23      10.8  T
   6    -50.2977880 -0.219347E-07  0.812E-04    1.23      21.8  T
   7    -50.2977880 -0.215116E-08  0.312E-04    1.23      56.6  T
     SCC iter.                  ...        0 min,  0.013 sec
     gradient                   ...        0 min,  0.003 sec
 * total energy  :   -49.5054587 Eh     change       -0.3343543E-03 Eh
   gradient norm :     0.0100389 Eh/α   predicted    -0.2480030E-03 ( -25.83%)
   displ. norm   :     0.2489650 α      lambda       -0.3702064E-03
   maximum displ.:     0.1410472 α      in ANC's #3, #7, #4, ...

........................................................................
.............................. CYCLE   10 ..............................
........................................................................

 iter      E             dE          RMSdq      gap      omega  full diag
   1    -50.2983559 -0.502984E+02  0.121E-01    1.25       0.0  T
   2    -50.2974893  0.866648E-03  0.189E-01    1.23       1.0  T
   3    -50.2985267 -0.103739E-02  0.572E-02    1.24       1.0  T
   4    -50.2985655 -0.387923E-04  0.134E-02    1.24       1.3  T
   5    -50.2985688 -0.333425E-05  0.264E-03    1.24       6.7  T
   6    -50.2985689 -0.668116E-07  0.152E-03    1.24      11.7  T
   7    -50.2985689 -0.235060E-07  0.552E-04    1.24      32.0  T
   8    -50.2985689 -0.209335E-08  0.208E-04    1.24      85.1  T
     SCC iter.                  ...        0 min,  0.014 sec
     gradient                   ...        0 min,  0.003 sec
 * total energy  :   -49.5057020 Eh     change       -0.2433030E-03 Eh
   gradient norm :     0.0052258 Eh/α   predicted    -0.1966272E-03 ( -19.18%)
   displ. norm   :     0.1812300 α      lambda       -0.1738469E-03
   maximum displ.:     0.1234625 α      in ANC's #3, #2, #7, ...

........................................................................
.............................. CYCLE   11 ..............................
........................................................................

 iter      E             dE          RMSdq      gap      omega  full diag
   1    -50.3007047 -0.503007E+02  0.952E-02    1.25       0.0  T
   2    -50.3000770  0.627638E-03  0.161E-01    1.24       1.0  T
   3    -50.3008477 -0.770720E-03  0.378E-02    1.24       1.0  T
   4    -50.3008594 -0.116742E-04  0.623E-03    1.24       2.8  T
   5    -50.3008605 -0.104326E-05  0.159E-03    1.24      11.1  T
   6    -50.3008605 -0.438826E-07  0.771E-04    1.24      22.9  T
   7    -50.3008605 -0.186643E-08  0.315E-04    1.24      56.2  T
     SCC iter.                  ...        0 min,  0.013 sec
     gradient                   ...        0 min,  0.002 sec
 * total energy  :   -49.5058261 Eh     change       -0.1241058E-03 Eh
   gradient norm :     0.0039670 Eh/α   predicted    -0.8978730E-04 ( -27.65%)
   displ. norm   :     0.1866017 α      lambda       -0.1202003E-03
   maximum displ.:     0.1356666 α      in ANC's #3, #2, #6, ...

........................................................................
.............................. CYCLE   12 ..............................
........................................................................

 iter      E             dE          RMSdq      gap      omega  full diag
   1    -50.3011078 -0.503011E+02  0.931E-02    1.25       0.0  T
   2    -50.3006568  0.451078E-03  0.139E-01    1.24       1.0  T
   3    -50.3012098 -0.553031E-03  0.425E-02    1.25       1.0  T
   4    -50.3012289 -0.191121E-04  0.546E-03    1.25       3.2  T
   5    -50.3012296 -0.644268E-06  0.179E-03    1.25       9.9  T
   6    -50.3012296 -0.544967E-07  0.842E-04    1.25      21.0  T
   7    -50.3012296 -0.480161E-08  0.271E-04    1.25      65.2  T
     SCC iter.                  ...        0 min,  0.012 sec
     gradient                   ...        0 min,  0.002 sec
 * total energy  :   -49.5059201 Eh     change       -0.9399464E-04 Eh
   gradient norm :     0.0037215 Eh/α   predicted    -0.6219480E-04 ( -33.83%)
   displ. norm   :     0.2038032 α      lambda       -0.1382117E-03
   maximum displ.:     0.1523655 α      in ANC's #3, #2, #6, ...

........................................................................
.............................. CYCLE   13 ..............................
........................................................................

 iter      E             dE          RMSdq      gap      omega  full diag
   1    -50.3027069 -0.503027E+02  0.772E-02    1.25       0.0  T
   2    -50.3026626  0.442663E-04  0.612E-02    1.25       1.0  T
   3    -50.3026346  0.280246E-04  0.607E-02    1.25       1.0  T
   4    -50.3027216 -0.870013E-04  0.436E-03    1.25       4.1  T
   5    -50.3027219 -0.312535E-06  0.186E-03    1.25       9.5  T
   6    -50.3027220 -0.743019E-07  0.620E-04    1.25      28.5  T
   7    -50.3027220 -0.102939E-08  0.151E-04    1.25     116.9  T
     SCC iter.                  ...        0 min,  0.013 sec
     gradient                   ...        0 min,  0.002 sec
 * total energy  :   -49.5060223 Eh     change       -0.1021484E-03 Eh
   gradient norm :     0.0049857 Eh/α   predicted    -0.7198351E-04 ( -29.53%)
   displ. norm   :     0.2739933 α      lambda       -0.1521022E-03
   maximum displ.:     0.1982797 α      in ANC's #3, #2, #6, ...

........................................................................
.............................. CYCLE   14 ..............................
........................................................................

 iter      E             dE          RMSdq      gap      omega  full diag
   1    -50.3005432 -0.503005E+02  0.113E-01    1.26       0.0  T
   2    -50.3002934  0.249853E-03  0.116E-01    1.25       1.0  T
   3    -50.3005399 -0.246541E-03  0.704E-02    1.25       1.0  T
   4    -50.3006211 -0.811501E-04  0.504E-03    1.25       3.5  T
   5    -50.3006214 -0.316458E-06  0.261E-03    1.25       6.8  T
   6    -50.3006215 -0.124723E-06  0.950E-04    1.25      18.6  T
   7    -50.3006215 -0.346434E-08  0.236E-04    1.25      74.9  T
     SCC iter.                  ...        0 min,  0.013 sec
     gradient                   ...        0 min,  0.002 sec
 * total energy  :   -49.5061326 Eh     change       -0.1103258E-03 Eh
   gradient norm :     0.0046809 Eh/α   predicted    -0.8176164E-04 ( -25.89%)
   displ. norm   :     0.2499429 α      lambda       -0.1192356E-03
   maximum displ.:     0.1749668 α      in ANC's #3, #2, #6, ...

........................................................................
.............................. CYCLE   15 ..............................
........................................................................

 iter      E             dE          RMSdq      gap      omega  full diag
   1    -50.2998845 -0.502999E+02  0.891E-02    1.25       0.0  T
   2    -50.2998722  0.122664E-04  0.566E-02    1.25       1.0  T
   3    -50.2997121  0.160144E-03  0.779E-02    1.25       1.0  T
   4    -50.2998899 -0.177847E-03  0.353E-03    1.25       5.0  T
   5    -50.2998902 -0.263641E-06  0.137E-03    1.25      12.9  T
   6    -50.2998902 -0.161819E-07  0.519E-04    1.25      34.1  T
   7    -50.2998902 -0.424215E-08  0.127E-04    1.25     139.3  T
     SCC iter.                  ...        0 min,  0.013 sec
     gradient                   ...        0 min,  0.002 sec
 * total energy  :   -49.5062218 Eh     change       -0.8925857E-04 Eh
   gradient norm :     0.0043967 Eh/α   predicted    -0.6334318E-04 ( -29.03%)
   displ. norm   :     0.2322344 α      lambda       -0.8478428E-04
   maximum displ.:     0.1597827 α      in ANC's #3, #2, #6, ...

........................................................................
.............................. CYCLE   16 ..............................
........................................................................

 iter      E             dE          RMSdq      gap      omega  full diag
   1    -50.2997898 -0.502998E+02  0.826E-02    1.25       0.0  T
   2    -50.2997555  0.343838E-04  0.603E-02    1.24       1.0  T
   3    -50.2996952  0.602708E-04  0.660E-02    1.25       1.0  T
   4    -50.2998027 -0.107525E-03  0.324E-03    1.25       5.5  T
   5    -50.2998029 -0.186579E-06  0.138E-03    1.25      12.8  T
   6    -50.2998029 -0.254837E-07  0.520E-04    1.25      34.0  T
   7    -50.2998029 -0.233310E-08  0.141E-04    1.25     125.2  T
     SCC iter.                  ...        0 min,  0.012 sec
     gradient                   ...        0 min,  0.003 sec
 * total energy  :   -49.5062818 Eh     change       -0.5999109E-04 Eh
   gradient norm :     0.0032887 Eh/α   predicted    -0.4467973E-04 ( -25.52%)
   displ. norm   :     0.1642618 α      lambda       -0.4817561E-04
   maximum displ.:     0.1092080 α      in ANC's #3, #2, #4, ...

........................................................................
.............................. CYCLE   17 ..............................
........................................................................

 iter      E             dE          RMSdq      gap      omega  full diag
   1    -50.3005786 -0.503006E+02  0.570E-02    1.24       0.0  T
   2    -50.3005422  0.363935E-04  0.499E-02    1.24       1.0  T
   3    -50.3005651 -0.228970E-04  0.378E-02    1.24       1.0  T
   4    -50.3005922 -0.271145E-04  0.180E-03    1.24       9.8  T
   5    -50.3005923 -0.498907E-07  0.947E-04    1.24      18.7  T
   6    -50.3005923 -0.122789E-07  0.407E-04    1.24      43.5  T
     SCC iter.                  ...        0 min,  0.012 sec
     gradient                   ...        0 min,  0.002 sec
 * total energy  :   -49.5063171 Eh     change       -0.3528699E-04 Eh
   gradient norm :     0.0024928 Eh/α   predicted    -0.2473924E-04 ( -29.89%)
   displ. norm   :     0.1556687 α      lambda       -0.3796785E-04
   maximum displ.:     0.0984874 α      in ANC's #3, #2, #1, ...

........................................................................
.............................. CYCLE   18 ..............................
........................................................................

 iter      E             dE          RMSdq      gap      omega  full diag
   1    -50.3013472 -0.503013E+02  0.542E-02    1.24       0.0  T
   2    -50.3012854  0.618014E-04  0.580E-02    1.24       1.0  T
   3    -50.3013589 -0.735506E-04  0.294E-02    1.24       1.0  T
   4    -50.3013707 -0.117338E-04  0.226E-03    1.24       7.8  T
   5    -50.3013708 -0.148246E-06  0.831E-04    1.24      21.3  T
   6    -50.3013708 -0.590180E-08  0.402E-04    1.24      44.0  T
     SCC iter.                  ...        0 min,  0.011 sec
     gradient                   ...        0 min,  0.002 sec
 * total energy  :   -49.5063458 Eh     change       -0.2865753E-04 Eh
   gradient norm :     0.0023138 Eh/α   predicted    -0.1944626E-04 ( -32.14%)
   displ. norm   :     0.1561524 α      lambda       -0.3525720E-04
   maximum displ.:     0.0955017 α      in ANC's #2, #3, #1, ...

........................................................................
.............................. CYCLE   19 ..............................
........................................................................

 iter      E             dE          RMSdq      gap      omega  full diag
   1    -50.3021510 -0.503022E+02  0.508E-02    1.24       0.0  T
   2    -50.3020953  0.557390E-04  0.549E-02    1.24       1.0  T
   3    -50.3021640 -0.687038E-04  0.267E-02    1.24       1.0  T
   4    -50.3021733 -0.931102E-05  0.261E-03    1.24       6.8  T
   5    -50.3021735 -0.222926E-06  0.789E-04    1.24      22.4  T
   6    -50.3021735 -0.397034E-08  0.376E-04    1.24      47.1  T
     SCC iter.                  ...        0 min,  0.011 sec
     gradient                   ...        0 min,  0.003 sec
 * total energy  :   -49.5063727 Eh     change       -0.2688820E-04 Eh
   gradient norm :     0.0022873 Eh/α   predicted    -0.1806219E-04 ( -32.82%)
   displ. norm   :     0.1553148 α      lambda       -0.2890615E-04
   maximum displ.:     0.0971204 α      in ANC's #2, #3, #1, ...

........................................................................
.............................. CYCLE   20 ..............................
........................................................................

 iter      E             dE          RMSdq      gap      omega  full diag
   1    -50.3021790 -0.503022E+02  0.476E-02    1.24       0.0  T
   2    -50.3021340  0.449964E-04  0.500E-02    1.23       1.0  T
   3    -50.3021894 -0.553751E-04  0.253E-02    1.24       1.0  T
   4    -50.3021979 -0.853668E-05  0.232E-03    1.24       7.6  T
   5    -50.3021981 -0.159080E-06  0.788E-04    1.24      22.4  T
   6    -50.3021981 -0.355924E-08  0.351E-04    1.24      50.4  T
     SCC iter.                  ...        0 min,  0.011 sec
     gradient                   ...        0 min,  0.003 sec
 * total energy  :   -49.5063940 Eh     change       -0.2136820E-04 Eh
   gradient norm :     0.0017307 Eh/α   predicted    -0.1480548E-04 ( -30.71%)
   displ. norm   :     0.1471466 α      lambda       -0.1755871E-04
   maximum displ.:     0.0930322 α      in ANC's #2, #1, #3, ...
 * RMSD in coord.:     0.5527705 α      energy gain  -0.1327698E-01 Eh

generating ANC from model Hessian ...
Using Lindh-Hessian (1995)
 Shifting diagonal of input Hessian by   9.605203439779188E-003
 Lowest  eigenvalues of input Hessian
    0.000000    0.000000    0.000000    0.000000    0.000000    0.000000
    0.010000    0.010302    0.010441    0.011382    0.012592    0.014756
    0.017857    0.020097    0.020649    0.024070    0.024946    0.027030
 Highest eigenvalues
    2.006040    2.027953    2.154704    2.168867    2.217747    2.414502
 

........................................................................
.............................. CYCLE   21 ..............................
........................................................................

 iter      E             dE          RMSdq      gap      omega  full diag
   1    -50.3029626 -0.503030E+02  0.364E-02    1.23       0.0  T
   2    -50.3029609  0.172643E-05  0.229E-02    1.23       1.0  T
   3    -50.3029435  0.174395E-04  0.279E-02    1.23       1.0  T
   4    -50.3029640 -0.205624E-04  0.249E-03    1.23       7.1  T
   5    -50.3029642 -0.187633E-06  0.692E-04    1.23      25.5  T
   6    -50.3029642 -0.294689E-08  0.319E-04    1.23      55.5  T
     SCC iter.                  ...        0 min,  0.011 sec
     gradient                   ...        0 min,  0.002 sec
 * total energy  :   -49.5064086 Eh     change       -0.1459488E-04 Eh
   gradient norm :     0.0019171 Eh/α   predicted     0.0000000E+00 (-100.00%)
   displ. norm   :     0.0316176 α      lambda       -0.1133784E-04
   maximum displ.:     0.0192728 α      in ANC's #1, #7, #2, ...

........................................................................
.............................. CYCLE   22 ..............................
........................................................................

 iter      E             dE          RMSdq      gap      omega  full diag
   1    -50.3019056 -0.503019E+02  0.153E-02    1.24       0.0  T
   2    -50.3019049  0.638897E-06  0.114E-02    1.23       1.5  T
   3    -50.3019034  0.149351E-05  0.105E-02    1.23       1.7  T
   4    -50.3019062 -0.277253E-05  0.232E-03    1.23       7.6  T
   5    -50.3019063 -0.113959E-06  0.358E-04    1.23      49.4  T
   6    -50.3019063 -0.202381E-08  0.180E-04    1.23      98.2  T
     SCC iter.                  ...        0 min,  0.011 sec
     gradient                   ...        0 min,  0.002 sec
 * total energy  :   -49.5064201 Eh     change       -0.1150239E-04 Eh
   gradient norm :     0.0005503 Eh/α   predicted    -0.5704904E-05 ( -50.40%)
   displ. norm   :     0.0542164 α      lambda       -0.8273226E-05
   maximum displ.:     0.0327653 α      in ANC's #1, #7, #2, ...

........................................................................
.............................. CYCLE   23 ..............................
........................................................................

 iter      E             dE          RMSdq      gap      omega  full diag
   1    -50.3015562 -0.503016E+02  0.226E-02    1.23       0.0  T
   2    -50.3015546  0.155914E-05  0.152E-02    1.23       1.2  T
   3    -50.3015489  0.572014E-05  0.179E-02    1.23       1.0  T
   4    -50.3015569 -0.803827E-05  0.101E-03    1.23      17.5  T
   5    -50.3015570 -0.318671E-07  0.307E-04    1.23      57.6  T
   6    -50.3015570 -0.488697E-09  0.155E-04    1.23     114.0  T
     SCC iter.                  ...        0 min,  0.011 sec
     gradient                   ...        0 min,  0.002 sec
 * total energy  :   -49.5064301 Eh     change       -0.9929709E-05 Eh
   gradient norm :     0.0010064 Eh/α   predicted    -0.4166454E-05 ( -58.04%)
   displ. norm   :     0.0839270 α      lambda       -0.9694106E-05
   maximum displ.:     0.0517550 α      in ANC's #1, #2, #7, ...

........................................................................
.............................. CYCLE   24 ..............................
........................................................................

 iter      E             dE          RMSdq      gap      omega  full diag
   1    -50.3015781 -0.503016E+02  0.336E-02    1.23       0.0  T
   2    -50.3015691  0.898304E-05  0.270E-02    1.24       1.0  T
   3    -50.3015713 -0.221415E-05  0.230E-02    1.23       1.0  T
   4    -50.3015821 -0.107580E-04  0.111E-03    1.23      15.9  T
   5    -50.3015821 -0.294477E-07  0.441E-04    1.23      40.1  T
   6    -50.3015821 -0.339625E-09  0.251E-04    1.23      70.3  T
     SCC iter.                  ...        0 min,  0.011 sec
     gradient                   ...        0 min,  0.002 sec
 * total energy  :   -49.5064409 Eh     change       -0.1088587E-04 Eh
   gradient norm :     0.0010303 Eh/α   predicted    -0.4864957E-05 ( -55.31%)
   displ. norm   :     0.0737899 α      lambda       -0.6241234E-05
   maximum displ.:     0.0483875 α      in ANC's #1, #2, #3, ...

........................................................................
.............................. CYCLE   25 ..............................
........................................................................

 iter      E             dE          RMSdq      gap      omega  full diag
   1    -50.3018431 -0.503018E+02  0.269E-02    1.23       0.0  T
   2    -50.3018356  0.750566E-05  0.233E-02    1.24       1.0  T
   3    -50.3018410 -0.540247E-05  0.172E-02    1.23       1.0  T
   4    -50.3018464 -0.543962E-05  0.134E-03    1.23      13.2  T
   5    -50.3018464 -0.442159E-07  0.376E-04    1.23      47.0  T
   6    -50.3018464 -0.182574E-09  0.241E-04    1.23      73.3  T
     SCC iter.                  ...        0 min,  0.011 sec
     gradient                   ...        0 min,  0.003 sec
 * total energy  :   -49.5064482 Eh     change       -0.7245811E-05 Eh
   gradient norm :     0.0006308 Eh/α   predicted    -0.3135786E-05 ( -56.72%)
   displ. norm   :     0.0621557 α      lambda       -0.4554071E-05
   maximum displ.:     0.0428489 α      in ANC's #1, #2, #3, ...

........................................................................
.............................. CYCLE   26 ..............................
........................................................................

 iter      E             dE          RMSdq      gap      omega  full diag
   1    -50.3021317 -0.503021E+02  0.190E-02    1.23       0.0  T
   2    -50.3021285  0.322682E-05  0.159E-02    1.24       1.1  T
   3    -50.3021302 -0.164090E-05  0.126E-02    1.23       1.4  T
   4    -50.3021332 -0.307862E-05  0.126E-03    1.23      14.0  T
   5    -50.3021333 -0.409865E-07  0.288E-04    1.23      61.3  T
   6    -50.3021333 -0.184713E-09  0.184E-04    1.23      95.9  T
     SCC iter.                  ...        0 min,  0.011 sec
     gradient                   ...        0 min,  0.002 sec
 * total energy  :   -49.5064536 Eh     change       -0.5461811E-05 Eh
   gradient norm :     0.0003489 Eh/α   predicted    -0.2285679E-05 ( -58.15%)
   displ. norm   :     0.0571009 α      lambda       -0.3673774E-05
   maximum displ.:     0.0404397 α      in ANC's #1, #2, #5, ...

........................................................................
.............................. CYCLE   27 ..............................
........................................................................

 iter      E             dE          RMSdq      gap      omega  full diag
   1    -50.3023217 -0.503023E+02  0.146E-02    1.23       0.0  T
   2    -50.3023213  0.451003E-06  0.974E-03    1.23       1.8  T
   3    -50.3023182  0.305622E-05  0.118E-02    1.23       1.5  T
   4    -50.3023220 -0.382594E-05  0.119E-03    1.23      14.8  T
   5    -50.3023221 -0.366177E-07  0.232E-04    1.23      76.3  T
   6    -50.3023221 -0.170566E-09  0.149E-04    1.23     118.7  T
     SCC iter.                  ...        0 min,  0.011 sec
     gradient                   ...        0 min,  0.008 sec
 * total energy  :   -49.5064580 Eh     change       -0.4324804E-05 Eh
   gradient norm :     0.0004557 Eh/α   predicted    -0.1840894E-05 ( -57.43%)
   displ. norm   :     0.0470391 α      lambda       -0.2573086E-05
   maximum displ.:     0.0346635 α      in ANC's #1, #2, #5, ...

   *** GEOMETRY OPTIMIZATION CONVERGED AFTER 27 ITERATIONS ***

------------------------------------------------------------------------
 total energy gain   :        -0.0133409 Eh       -8.3716 kcal/mol
 total RMSD          :         0.5553014 a0        0.2939 Å
 total power (kW/mol):        -1.2972816 (step)  -70.7684 (real)
------------------------------------------------------------------------

 ANCopt (total)                0 d,  0 h,  0 min,  0.495 sec
 optimizer setup                ...        0 min,  0.000 sec (  0.051%)
 model hessian                  ...        0 min,  0.013 sec (  2.680%)
 ANC generation                 ...        0 min,  0.002 sec (  0.444%)
 coordinate transformation      ...        0 min,  0.000 sec (  0.053%)
 single point calculation       ...        0 min,  0.457 sec ( 92.376%)
 optimization log               ...        0 min,  0.017 sec (  3.427%)
 hessian update                 ...        0 min,  0.001 sec (  0.208%)
 rational function              ...        0 min,  0.003 sec (  0.525%)

================
 final structure:
================
32
 xtb: 6.6.1 (47b0e9d)
N           -5.07692417216140        1.07518766724715        0.00594622690904
C           -3.91907795225833        1.76112160375476        0.12346814591156
C           -2.70688558079126        1.15025196194314       -0.00056636269395
C           -2.65126653450661       -0.24063299199667       -0.25855391831614
C           -3.87692484093369       -0.93311875909410       -0.37738313841370
C           -5.05121542531462       -0.24891370605564       -0.23996081414059
H           -3.99787094569180        2.81931170322823        0.31629881416010
H           -1.78981478878034        1.71018960204862        0.07824719142991
N           -1.47383092824706       -0.89074949801123       -0.38485930980006
H           -3.89436720689130       -1.99210331905046       -0.57178321993922
H           -6.00137459230552       -0.75115840938787       -0.32807474399197
C           -6.32628273628046        1.78440141995000        0.12603853580887
H           -6.36337284439483        2.32194271408551        1.07294673974166
H           -6.42570851062581        2.50903268538224       -0.68256175475666
H           -7.16084395639719        1.09080250043813        0.08034040692842
H           -1.50213582079906       -1.88010041138941       -0.65123392111742
N           -0.33056644262539       -0.26303910215754       -0.33911616493363
C            0.87462124654644       -0.69322168405049       -0.13189762521410
C            2.01827539017744        0.14712409383313       -0.35088545507067
H            1.06166184123890       -1.63056486248389        0.38311584002429
O            1.89836658809317        1.29826745142578       -0.82812807369013
C            3.34044308794331       -0.39473441236819        0.01275512779547
C            4.45568058020721        0.31469409207604       -0.45039923979604
C            5.73273102768713       -0.13792871536380       -0.19486255025134
C            5.92735575190850       -1.29746278440755        0.53993006830340
C            4.83159150967411       -1.99846462868816        1.01987806268727
C            3.54917759518024       -1.54905305882683        0.76781592668679
H            4.28502595178779        1.21335224605925       -1.02481349489254
H            6.57963219991080        0.41447253908604       -0.57271618560493
H            6.92638559603951       -1.64879583167771        0.74622278961743
H            4.97962816815245       -2.89376695988907        1.60363410872156
H            2.72589825105698       -2.10495313575971        1.19018181919697
 
 Bond Distances (Angstroems)
 ---------------------------
N1-C2=1.3509         N1-C6=1.3470         N1-C12=1.4416        C2-N1=1.3509         C2-C3=1.3631         C2-H7=1.0785         
C3-C2=1.3631         C3-C4=1.4157         C3-H8=1.0774         C4-C3=1.4157         C4-C5=1.4128         C4-N9=1.3509         
C5-C4=1.4128         C5-C6=1.3660         C5-H10=1.0768        C6-N1=1.3470         C6-C5=1.3660         C6-H11=1.0783        
H7-C2=1.0785         H8-C3=1.0774         N9-C4=1.3509         N9-H16=1.0250        N9-N17=1.3051        H10-C5=1.0768        
H11-C6=1.0783        C12-N1=1.4416        C12-H13=1.0895       C12-H14=1.0903       C12-H15=1.0861       H13-C12=1.0895       
H14-C12=1.0903       H15-C12=1.0861       H16-N9=1.0250        N17-N9=1.3051        N17-C18=1.2963       C18-N17=1.2963       
C18-C19=1.4360       C18-H20=1.0857       C19-C18=1.4360       C19-O21=1.2519       C19-C22=1.4744       H20-C18=1.0857       
O21-C19=1.2519       C22-C19=1.4744       C22-C23=1.4006       C22-C27=1.3950       C23-C22=1.4006       C23-C24=1.3788       
C23-H28=1.0801       C24-C23=1.3788       C24-C25=1.3865       C24-H29=1.0794       C25-C24=1.3865       C25-C26=1.3865       
C25-H30=1.0789       C26-C25=1.3865       C26-C27=1.3821       C26-H31=1.0790       C27-C22=1.3950       C27-C26=1.3821       
C27-H32=1.0794       H28-C23=1.0801       H29-C24=1.0794       H30-C25=1.0789       H31-C26=1.0790       H32-C27=1.0794       
 C  H  Rav=1.0815 sigma=0.0045  Rmin=1.0768  Rmax=1.0903    13
 C  C  Rav=1.3998 sigma=0.0302  Rmin=1.3631  Rmax=1.4744    12
 N  H  Rav=1.0250 sigma=0.0000  Rmin=1.0250  Rmax=1.0250     1
 N  C  Rav=1.3574 sigma=0.0469  Rmin=1.2963  Rmax=1.4416     5
 N  N  Rav=1.3051 sigma=0.0000  Rmin=1.3051  Rmax=1.3051     1
 O  C  Rav=1.2519 sigma=0.0000  Rmin=1.2519  Rmax=1.2519     1
 
 selected bond angles (degree)
 --------------------
C6-N1-C2=119.91                C12-N1-C2=119.06               C12-N1-C6=121.02               C3-C2-N1=121.79                
H7-C2-N1=116.82                H7-C2-C3=121.40                C4-C3-C2=119.46                H8-C3-C2=121.16                
H8-C3-C4=119.37                C5-C4-C3=117.57                N9-C4-C3=121.61                N9-C4-C5=120.82                
C6-C5-C4=119.46                H10-C5-C4=120.75               H10-C5-C6=119.79               C5-C6-N1=121.81                
H11-C6-N1=117.13               H11-C6-C5=121.06               H16-N9-C4=117.69               N17-N9-C4=121.92               
N17-N9-H16=119.84              
 
 selected dihedral angles (degree)
 ---------------------------------
C3-C2-N1-C6=  0.02            C3-C2-N1-C12=181.01           H7-C2-N1-C6=179.76            H7-C2-N1-C12=  0.74           
C4-C3-C2-N1=359.95            C4-C3-C2-H7=180.23            H8-C3-C2-N1=178.94            H8-C3-C2-H7=359.22            
C5-C4-C3-C2=  0.08            C5-C4-C3-H8=181.07            N9-C4-C3-C2=180.23            N9-C4-C3-H8=  1.22            
C6-C5-C4-C3=359.92            C6-C5-C4-N9=179.77            H10-C5-C4-C3=180.10           H10-C5-C4-N9=359.94           
C5-C6-N1-C2=359.97            C5-C6-N1-C12=178.97           H11-C6-N1-C2=180.17           H11-C6-N1-C12=359.17          
N1-C6-C5-C4=  0.06            N1-C6-C5-H10=179.88           H11-C6-C5-C4=179.85           H11-C6-C5-H10=359.68          
H16-N9-C4-C3=185.17           H16-N9-C4-C5=  5.33           N17-N9-C4-C3=356.70           N17-N9-C4-C5=176.86           
           -------------------------------------------------
          |                Final Singlepoint                |
           -------------------------------------------------

          ...................................................
          :                      SETUP                      :
          :.................................................:
          :  # basis functions                  86          :
          :  # atomic orbitals                  86          :
          :  # shells                           50          :
          :  # electrons                        90          :
          :  max. iterations                   250          :
          :  Hamiltonian                  GFN2-xTB          :
          :  restarted?                      false          :
          :  GBSA solvation                   true          :
          :  PC potential                    false          :
          :  electronic temp.          300.0000000     K    :
          :  accuracy                    1.0000000          :
          :  -> integral cutoff          0.2500000E+02      :
          :  -> integral neglect         0.1000000E-07      :
          :  -> SCF convergence          0.1000000E-05 Eh   :
          :  -> wf. convergence          0.1000000E-03 e    :
          :  Broyden damping             0.4000000          :
          :  net charge                          1          :
          :  unpaired electrons                  2          :
          ...................................................

 iter      E             dE          RMSdq      gap      omega  full diag
   1    -50.3023221 -0.503023E+02  0.307E-05    1.23       0.0  T
   2    -50.3023221 -0.381561E-11  0.202E-05    1.23     874.6  T
   3    -50.3023221 -0.274980E-11  0.165E-05    1.23    1073.3  T

   *** convergence criteria satisfied after 3 iterations ***

         #    Occupation            Energy/Eh            Energy/eV
      -------------------------------------------------------------
         1        2.0000           -0.7245373             -19.7157
       ...           ...                  ...                  ...
        40        2.0000           -0.4407185             -11.9926
        41        2.0000           -0.4303998             -11.7118
        42        2.0000           -0.4184010             -11.3853
        43        2.0000           -0.4159183             -11.3177
        44        1.9997           -0.4069967             -11.0749
        45        1.0003           -0.3912657             -10.6469
        46        1.0000           -0.3264314              -8.8827 (HOMO)
        47                         -0.2810996              -7.6491 (LUMO)
        48                         -0.2679619              -7.2916
        49                         -0.2463767              -6.7043
        50                         -0.2334039              -6.3512
        51                         -0.1748740              -4.7586
       ...                                ...                  ...
        86                          0.6632181              18.0471
      -------------------------------------------------------------
                  HL-Gap            0.0453319 Eh            1.2335 eV
             Fermi-level           -0.3514483 Eh           -9.5634 eV
 
 transition dipole moment (au) for excitation:          45          46
     X       Y       Z   
  -1.6207   0.1018  -0.0348  total (au/Debye):    1.624   4.129
 dE (eV)             :    1.764
 oscillator strength :  0.16127E+00

 SCC (total)                   0 d,  0 h,  0 min,  0.015 sec
 SCC setup                      ...        0 min,  0.000 sec (  1.421%)
 Dispersion                     ...        0 min,  0.000 sec (  0.859%)
 classical contributions        ...        0 min,  0.000 sec (  0.087%)
 integral evaluation            ...        0 min,  0.001 sec (  5.280%)
 iterations                     ...        0 min,  0.006 sec ( 37.693%)
 molecular gradient             ...        0 min,  0.002 sec ( 15.783%)
 printout                       ...        0 min,  0.006 sec ( 38.678%)

         :::::::::::::::::::::::::::::::::::::::::::::::::::::
         ::                     SUMMARY                     ::
         :::::::::::::::::::::::::::::::::::::::::::::::::::::
         :: total energy             -49.506457974757 Eh    ::
         :: total w/o Gsasa/hb       -49.498853981805 Eh    ::
         :: gradient norm              0.000459590530 Eh/a0 ::
         :: HOMO-LUMO gap              1.233543189803 eV    ::
         ::.................................................::
         :: SCC energy               -50.302708971585 Eh    ::
         :: -> isotropic ES            0.135488091769 Eh    ::
         :: -> anisotropic ES         -0.014511700699 Eh    ::
         :: -> anisotropic XC          0.030047258877 Eh    ::
         :: -> dispersion             -0.028265963300 Eh    ::
         :: -> Gsolv                  -0.095516905803 Eh    ::
         ::    -> Gelec               -0.087912912851 Eh    ::
         ::    -> Gsasa               -0.002463747740 Eh    ::
         ::    -> Ghb                 -0.006221004910 Eh    ::
         ::    -> Gshift               0.001080759698 Eh    ::
         :: repulsion energy           0.795898154529 Eh    ::
         :: add. restraining           0.000352842300 Eh    ::
         :: total charge               1.000000000000 e     ::
         :::::::::::::::::::::::::::::::::::::::::::::::::::::

========================================================================
 RELAXED SCAN
------------------------------------------------------------------------
 output written to xtbscan.log
 scaning constraint 1
... step 1 ...
      ----------------------------------------------------------- 
     |                   =====================                   |
     |                        A N C O P T                        |
     |                   =====================                   |
     |               Approximate Normal Coordinate               |
     |                Rational Function Optimizer                |
      ----------------------------------------------------------- 
 current energy:         -49.50645797
    bias energy:           0.00035284
unbiased energy:         -49.50681082
... step 2 ...
      ----------------------------------------------------------- 
     |                   =====================                   |
     |                        A N C O P T                        |
     |                   =====================                   |
     |               Approximate Normal Coordinate               |
     |                Rational Function Optimizer                |
      ----------------------------------------------------------- 
 current energy:         -49.50702018
    bias energy:           0.00020746
unbiased energy:         -49.50722764
... step 3 ...
      ----------------------------------------------------------- 
     |                   =====================                   |
     |                        A N C O P T                        |
     |                   =====================                   |
     |               Approximate Normal Coordinate               |
     |                Rational Function Optimizer                |
      ----------------------------------------------------------- 
 current energy:         -49.50747298
    bias energy:           0.00013153
unbiased energy:         -49.50760451
... step 4 ...
      ----------------------------------------------------------- 
     |                   =====================                   |
     |                        A N C O P T                        |
     |                   =====================                   |
     |               Approximate Normal Coordinate               |
     |                Rational Function Optimizer                |
      ----------------------------------------------------------- 
 current energy:         -49.50780138
    bias energy:           0.00006259
unbiased energy:         -49.50786397
... step 5 ...
      ----------------------------------------------------------- 
     |                   =====================                   |
     |                        A N C O P T                        |
     |                   =====================                   |
     |               Approximate Normal Coordinate               |
     |                Rational Function Optimizer                |
      ----------------------------------------------------------- 
 current energy:         -49.50808695
    bias energy:           0.00005653
unbiased energy:         -49.50814348
... step 6 ...
      ----------------------------------------------------------- 
     |                   =====================                   |
     |                        A N C O P T                        |
     |                   =====================                   |
     |               Approximate Normal Coordinate               |
     |                Rational Function Optimizer                |
      ----------------------------------------------------------- 
 current energy:         -49.50879651
    bias energy:           0.00006232
unbiased energy:         -49.50885883
... step 7 ...
      ----------------------------------------------------------- 
     |                   =====================                   |
     |                        A N C O P T                        |
     |                   =====================                   |
     |               Approximate Normal Coordinate               |
     |                Rational Function Optimizer                |
      ----------------------------------------------------------- 
 current energy:         -49.50901907
    bias energy:           0.00003420
unbiased energy:         -49.50905326
... step 8 ...
      ----------------------------------------------------------- 
     |                   =====================                   |
     |                        A N C O P T                        |
     |                   =====================                   |
     |               Approximate Normal Coordinate               |
     |                Rational Function Optimizer                |
      ----------------------------------------------------------- 
 current energy:         -49.50924783
    bias energy:           0.00003638
unbiased energy:         -49.50928421
... step 9 ...
      ----------------------------------------------------------- 
     |                   =====================                   |
     |                        A N C O P T                        |
     |                   =====================                   |
     |               Approximate Normal Coordinate               |
     |                Rational Function Optimizer                |
      ----------------------------------------------------------- 
 current energy:         -49.50948349
    bias energy:           0.00003667
unbiased energy:         -49.50952016
... step 10 ...
      ----------------------------------------------------------- 
     |                   =====================                   |
     |                        A N C O P T                        |
     |                   =====================                   |
     |               Approximate Normal Coordinate               |
     |                Rational Function Optimizer                |
      ----------------------------------------------------------- 
 current energy:         -49.50978653
    bias energy:           0.00005907
unbiased energy:         -49.50984560
... step 11 ...
      ----------------------------------------------------------- 
     |                   =====================                   |
     |                        A N C O P T                        |
     |                   =====================                   |
     |               Approximate Normal Coordinate               |
     |                Rational Function Optimizer                |
      ----------------------------------------------------------- 
 current energy:         -49.51010066
    bias energy:           0.00007115
unbiased energy:         -49.51017181
... step 12 ...
      ----------------------------------------------------------- 
     |                   =====================                   |
     |                        A N C O P T                        |
     |                   =====================                   |
     |               Approximate Normal Coordinate               |
     |                Rational Function Optimizer                |
      ----------------------------------------------------------- 
 current energy:         -49.51056241
    bias energy:           0.00015132
unbiased energy:         -49.51071373
... step 13 ...
      ----------------------------------------------------------- 
     |                   =====================                   |
     |                        A N C O P T                        |
     |                   =====================                   |
     |               Approximate Normal Coordinate               |
     |                Rational Function Optimizer                |
      ----------------------------------------------------------- 
 current energy:         -49.51104408
    bias energy:           0.00018289
unbiased energy:         -49.51122697
... step 14 ...
      ----------------------------------------------------------- 
     |                   =====================                   |
     |                        A N C O P T                        |
     |                   =====================                   |
     |               Approximate Normal Coordinate               |
     |                Rational Function Optimizer                |
      ----------------------------------------------------------- 
 current energy:         -49.51165506
    bias energy:           0.00029655
unbiased energy:         -49.51195161
... step 15 ...
      ----------------------------------------------------------- 
     |                   =====================                   |
     |                        A N C O P T                        |
     |                   =====================                   |
     |               Approximate Normal Coordinate               |
     |                Rational Function Optimizer                |
      ----------------------------------------------------------- 
 current energy:         -49.51238704
    bias energy:           0.00045083
unbiased energy:         -49.51283787
... step 16 ...
      ----------------------------------------------------------- 
     |                   =====================                   |
     |                        A N C O P T                        |
     |                   =====================                   |
     |               Approximate Normal Coordinate               |
     |                Rational Function Optimizer                |
      ----------------------------------------------------------- 
 current energy:         -49.51329700
    bias energy:           0.00074792
unbiased energy:         -49.51404492
... step 17 ...
      ----------------------------------------------------------- 
     |                   =====================                   |
     |                        A N C O P T                        |
     |                   =====================                   |
     |               Approximate Normal Coordinate               |
     |                Rational Function Optimizer                |
      ----------------------------------------------------------- 
 current energy:         -49.51439585
    bias energy:           0.00112069
unbiased energy:         -49.51551654
... step 18 ...
      ----------------------------------------------------------- 
     |                   =====================                   |
     |                        A N C O P T                        |
     |                   =====================                   |
     |               Approximate Normal Coordinate               |
     |                Rational Function Optimizer                |
      ----------------------------------------------------------- 
 current energy:         -49.51569913
    bias energy:           0.00159886
unbiased energy:         -49.51729799
... step 19 ...
      ----------------------------------------------------------- 
     |                   =====================                   |
     |                        A N C O P T                        |
     |                   =====================                   |
     |               Approximate Normal Coordinate               |
     |                Rational Function Optimizer                |
      ----------------------------------------------------------- 
 current energy:         -49.51743598
    bias energy:           0.00280139
unbiased energy:         -49.52023737
... step 20 ...
      ----------------------------------------------------------- 
     |                   =====================                   |
     |                        A N C O P T                        |
     |                   =====================                   |
     |               Approximate Normal Coordinate               |
     |                Rational Function Optimizer                |
      ----------------------------------------------------------- 
 current energy:         -49.52010229
    bias energy:           0.00406123
unbiased energy:         -49.52416352
... step 21 ...
      ----------------------------------------------------------- 
     |                   =====================                   |
     |                        A N C O P T                        |
     |                   =====================                   |
     |               Approximate Normal Coordinate               |
     |                Rational Function Optimizer                |
      ----------------------------------------------------------- 
 current energy:         -49.52209088
    bias energy:           0.00325695
unbiased energy:         -49.52534783
... step 22 ...
      ----------------------------------------------------------- 
     |                   =====================                   |
     |                        A N C O P T                        |
     |                   =====================                   |
     |               Approximate Normal Coordinate               |
     |                Rational Function Optimizer                |
      ----------------------------------------------------------- 
 current energy:         -49.52389631
    bias energy:           0.00260172
unbiased energy:         -49.52649803
... step 23 ...
      ----------------------------------------------------------- 
     |                   =====================                   |
     |                        A N C O P T                        |
     |                   =====================                   |
     |               Approximate Normal Coordinate               |
     |                Rational Function Optimizer                |
      ----------------------------------------------------------- 
 current energy:         -49.52547761
    bias energy:           0.00194419
unbiased energy:         -49.52742180
... step 24 ...
      ----------------------------------------------------------- 
     |                   =====================                   |
     |                        A N C O P T                        |
     |                   =====================                   |
     |               Approximate Normal Coordinate               |
     |                Rational Function Optimizer                |
      ----------------------------------------------------------- 
 current energy:         -49.52690110
    bias energy:           0.00144411
unbiased energy:         -49.52834521
... step 25 ...
      ----------------------------------------------------------- 
     |                   =====================                   |
     |                        A N C O P T                        |
     |                   =====================                   |
     |               Approximate Normal Coordinate               |
     |                Rational Function Optimizer                |
      ----------------------------------------------------------- 
 current energy:         -49.52804643
    bias energy:           0.00095698
unbiased energy:         -49.52900341
... step 26 ...
      ----------------------------------------------------------- 
     |                   =====================                   |
     |                        A N C O P T                        |
     |                   =====================                   |
     |               Approximate Normal Coordinate               |
     |                Rational Function Optimizer                |
      ----------------------------------------------------------- 
 current energy:         -49.52897427
    bias energy:           0.00056562
unbiased energy:         -49.52953988
... step 27 ...
      ----------------------------------------------------------- 
     |                   =====================                   |
     |                        A N C O P T                        |
     |                   =====================                   |
     |               Approximate Normal Coordinate               |
     |                Rational Function Optimizer                |
      ----------------------------------------------------------- 
 current energy:         -49.52964978
    bias energy:           0.00027754
unbiased energy:         -49.52992732
... step 28 ...
      ----------------------------------------------------------- 
     |                   =====================                   |
     |                        A N C O P T                        |
     |                   =====================                   |
     |               Approximate Normal Coordinate               |
     |                Rational Function Optimizer                |
      ----------------------------------------------------------- 
 current energy:         -49.53013936
    bias energy:           0.00009711
unbiased energy:         -49.53023647
... step 29 ...
      ----------------------------------------------------------- 
     |                   =====================                   |
     |                        A N C O P T                        |
     |                   =====================                   |
     |               Approximate Normal Coordinate               |
     |                Rational Function Optimizer                |
      ----------------------------------------------------------- 
 current energy:         -49.53034695
    bias energy:           0.00000671
unbiased energy:         -49.53035365
... step 30 ...
      ----------------------------------------------------------- 
     |                   =====================                   |
     |                        A N C O P T                        |
     |                   =====================                   |
     |               Approximate Normal Coordinate               |
     |                Rational Function Optimizer                |
      ----------------------------------------------------------- 
 current energy:         -49.53030720
    bias energy:           0.00002190
unbiased energy:         -49.53032910
           -------------------------------------------------
          |                Property Printout                |
           -------------------------------------------------

    * Orbital Energies and Occupations

         #    Occupation            Energy/Eh            Energy/eV
      -------------------------------------------------------------
         1        2.0000           -0.7284557             -19.8223
       ...           ...                  ...                  ...
        34        2.0000           -0.4868100             -13.2468
        35        2.0000           -0.4860768             -13.2268
        36        2.0000           -0.4744412             -12.9102
        37        2.0000           -0.4685850             -12.7508
        38        2.0000           -0.4666356             -12.6978
        39        2.0000           -0.4569944             -12.4355
        40        2.0000           -0.4441203             -12.0851
        41        2.0000           -0.4345116             -11.8237
        42        2.0000           -0.4270324             -11.6201
        43        2.0000           -0.4199115             -11.4264
        44        2.0000           -0.4146478             -11.2831
        45        1.0000           -0.3897667             -10.6061
        46        1.0000           -0.3328861              -9.0583 (HOMO)
        47                         -0.2806405              -7.6366 (LUMO)
        48                         -0.2653644              -7.2209
        49                         -0.2454730              -6.6797
        50                         -0.2367978              -6.4436
        51                         -0.1804022              -4.9090
        52                         -0.1392777              -3.7899
        53                         -0.0961253              -2.6157
        54                         -0.0070810              -0.1927
        55                         -0.0041525              -0.1130
        56                          0.0679628               1.8494
        57                          0.0933886               2.5412
       ...                                ...                  ...
        86                          0.6568997              17.8751
      -------------------------------------------------------------
                  HL-Gap            0.0522456 Eh            1.4217 eV
             Fermi-level           -0.3544843 Eh           -9.6460 eV

     #   Z          covCN         q      C6AA      α(0)
     1   7 N        2.747     0.108    19.382     6.539
     2   6 C        2.885     0.017    27.620     8.616
     3   6 C        2.914    -0.044    29.102     8.846
     4   6 C        2.915     0.089    26.011     8.363
     5   6 C        2.916    -0.052    29.292     8.875
     6   6 C        2.883     0.018    27.600     8.613
     7   1 H        0.926     0.122     1.599     1.977
     8   1 H        0.926     0.108     1.716     2.049
     9   7 N        2.784     0.014    21.010     6.808
    10   1 H        0.926     0.100     1.784     2.089
    11   1 H        0.926     0.118     1.626     1.994
    12   6 C        3.708    -0.116    22.871     6.836
    13   1 H        0.925     0.112     1.676     2.024
    14   1 H        0.925     0.110     1.700     2.039
    15   1 H        0.924     0.117     1.637     2.001
    16   1 H        0.857     0.269     0.813     1.412
    17   7 N        1.911    -0.075    23.438     7.178
    18   6 C        2.851    -0.010    28.271     8.714
    19   6 C        2.834     0.181    24.112     8.047
    20   1 H        0.926     0.109     1.706     2.043
    21   8 O        0.860    -0.441    22.507     6.361
    22   6 C        2.975     0.005    27.915     8.666
    23   6 C        2.926    -0.024    28.615     8.772
    24   6 C        2.918    -0.030    28.739     8.791
    25   6 C        2.919    -0.028    28.703     8.786
    26   6 C        2.919    -0.028    28.703     8.785
    27   6 C        2.919    -0.038    28.936     8.821
    28   1 H        0.926     0.057     2.238     2.339
    29   1 H        0.926     0.055     2.255     2.348
    30   1 H        0.926     0.054     2.276     2.359
    31   1 H        0.926     0.057     2.239     2.340
    32   1 H        0.926     0.066     2.134     2.284

 Mol. C6AA /au·bohr⁶  :      12247.637310
 Mol. C8AA /au·bohr⁸  :     298178.884420
 Mol. α(0) /au        :        175.715840


Wiberg/Mayer (AO) data.
largest (>0.10) Wiberg bond orders for each atom

 ---------------------------------------------------------------------------
     #   Z sym  total        # sym  WBO       # sym  WBO       # sym  WBO
 ---------------------------------------------------------------------------
     1   7 N    3.698 --     6 C    1.271     2 C    1.267    12 C    0.991
     2   6 C    3.944 --     3 C    1.558     1 N    1.267     7 H    0.950
     3   6 C    3.974 --     2 C    1.558     4 C    1.246     8 H    0.956
     4   6 C    3.949 --     5 C    1.258     3 C    1.246     9 N    1.237
     5   6 C    3.977 --     6 C    1.552     4 C    1.258    10 H    0.958
     6   6 C    3.943 --     5 C    1.552     1 N    1.271    11 H    0.952
     7   1 H    0.984 --     2 C    0.950
     8   1 H    0.988 --     3 C    0.956
     9   7 N    3.589 --    17 N    1.251     4 C    1.237    16 H    0.744
    10   1 H    0.990 --     5 C    0.958
    11   1 H    0.985 --     6 C    0.952
    12   6 C    3.928 --     1 N    0.991    14 H    0.971    13 H    0.966
                            15 H    0.953
    13   1 H    0.984 --    12 C    0.966
    14   1 H    0.987 --    12 C    0.971
    15   1 H    0.979 --    12 C    0.953
    16   1 H    0.925 --     9 N    0.744    21 O    0.142
    17   7 N    3.232 --    18 C    1.518     9 N    1.251    21 O    0.158
    18   6 C    3.924 --    17 N    1.518    19 C    1.184    20 H    0.934
    19   6 C    3.881 --    21 O    1.444    18 C    1.184    22 C    1.036
    20   1 H    0.986 --    18 C    0.934
    21   8 O    2.058 --    19 C    1.444    17 N    0.158    16 H    0.142
    22   6 C    3.967 --    27 C    1.355    23 C    1.335    19 C    1.036
    23   6 C    3.974 --    24 C    1.463    22 C    1.335    28 H    0.967
                            26 C    0.101
    24   6 C    3.983 --    23 C    1.463    25 C    1.423    29 H    0.962
                            27 C    0.101
    25   6 C    3.963 --    24 C    1.423    26 C    1.418    30 H    0.967
    26   6 C    3.982 --    27 C    1.460    25 C    1.418    31 H    0.968
                            23 C    0.101
    27   6 C    3.977 --    26 C    1.460    22 C    1.355    32 H    0.956
                            24 C    0.101
    28   1 H    0.997 --    23 C    0.967
    29   1 H    0.992 --    24 C    0.962
    30   1 H    0.993 --    25 C    0.967
    31   1 H    0.996 --    26 C    0.968
    32   1 H    0.995 --    27 C    0.956
 ---------------------------------------------------------------------------

Topologies differ in total number of bonds
Writing topology from bond orders to xtbtopo.mol

molecular dipole:
                 x           y           z       tot (Debye)
 q only:       -6.254       1.022       0.648
   full:       -5.867       0.967       0.520      15.173
molecular quadrupole (traceless):
                xx          xy          yy          xz          yz          zz
 q only:       81.761     -29.946     -44.370       7.130      -2.765     -37.391
  q+dip:       82.855     -31.218     -48.938       6.820      -2.617     -33.918
   full:       80.818     -29.627     -43.872       7.096      -2.236     -36.946

           -------------------------------------------------
          |                Geometry Summary                 |
           -------------------------------------------------

      molecular mass/u    :      240.2809877
   center of mass at/Å    :       -0.0667927      -0.1471985       0.0071066
  moments of inertia/u·Å² :        0.2484853E+03   0.3669136E+04   0.3889990E+04
rotational constants/cm⁻¹ :        0.6784156E-01   0.4594442E-02   0.4333593E-02

 * 30 selected distances

     #   Z          #   Z                                           value/Å
     1   7 N        2   6 C                                       1.3482803
     2   6 C        3   6 C                                       1.3631114
     3   6 C        4   6 C                                       1.4160044
     4   6 C        5   6 C                                       1.4134942
     1   7 N        6   6 C                                       1.3474232
     5   6 C        6   6 C                                       1.3646399
     2   6 C        7   1 H                                       1.0786530
     3   6 C        8   1 H                                       1.0764897
     4   6 C        9   7 N                                       1.3415381
     5   6 C       10   1 H                                       1.0767484
     6   6 C       11   1 H                                       1.0783890
     1   7 N       12   6 C                                       1.4429555 (max)
    12   6 C       13   1 H                                       1.0878578
    12   6 C       14   1 H                                       1.0866180
    12   6 C       15   1 H                                       1.0909877
     9   7 N       17   7 N                                       1.3055961
    17   7 N       18   6 C                                       1.2987944
    18   6 C       19   6 C                                       1.4261950
    18   6 C       20   1 H                                       1.0729977 (min)
    22   6 C       23   6 C                                       1.4013373
    23   6 C       24   6 C                                       1.3789959
    24   6 C       25   6 C                                       1.3862648
    25   6 C       26   6 C                                       1.3872368
    22   6 C       27   6 C                                       1.3962069
    26   6 C       27   6 C                                       1.3813087
    23   6 C       28   1 H                                       1.0794086
    24   6 C       29   1 H                                       1.0792746
    25   6 C       30   1 H                                       1.0787925
    26   6 C       31   1 H                                       1.0788947
    27   6 C       32   1 H                                       1.0777553

 * 4 distinct bonds (by element types)

   Z      Z             #   av. dist./Å        max./Å        min./Å
   1 H    6 C          13     1.0802206     1.0909877     1.0729977
   6 C    6 C          11     1.3922541     1.4261950     1.3631114
   6 C    7 N           5     1.3557983     1.4429555     1.2987944
   7 N    7 N           1     1.3055961     1.3055961     1.3055961


optimized geometry written to: xtbopt.xyz


           -------------------------------------------------
          | TOTAL ENERGY              -49.506457974757 Eh   |
          | GRADIENT NORM               0.000459590530 Eh/α |
          | HOMO-LUMO GAP               1.421673874651 eV   |
           -------------------------------------------------
########################################################################
[WARNING] Runtime exception occurred
-1- restart_readRestart: Multiplicity missmatch in restart file.
########################################################################

------------------------------------------------------------------------
 * finished run on 2024/12/30 at 09:43:04.440     
------------------------------------------------------------------------
 total:
 * wall-time:     0 d,  0 h,  0 min,  8.719 sec
 *  cpu-time:     0 d,  0 h,  5 min,  9.946 sec
 * ratio c/w:    35.548 speedup
 SCF:
 * wall-time:     0 d,  0 h,  0 min,  0.090 sec
 *  cpu-time:     0 d,  0 h,  0 min,  3.097 sec
 * ratio c/w:    34.530 speedup
 ANC optimizer:
 * wall-time:     0 d,  0 h,  0 min,  8.404 sec
 *  cpu-time:     0 d,  0 h,  4 min, 59.711 sec
 * ratio c/w:    35.663 speedup
