# Supplementary material for: Photovermellogens: Minimalistic Pyridinium-Based Acylhydrazones with Photoswitchable Basicity for Operation in Aqueous Media
Source: J Org Chem. 2026 May 4;91(19):6559–65. doi: 10.1021/acs.joc.5c02962 (PMC13185115; doi:10.1021/acs.joc.5c02962)
Supplement: Supplementary file 3 [file jo5c02962_si_003.zip › scans/pah/gfn2/0022.out]

| Startfile from command line: tc.inp


|       ***********************************************************
|       *                    TeraChem v1.9-2023.05-dev            *
|       *  Git Version: a4ee3fa724c44e9172ae1b788db2b2bf144bca1c  *
|       *                   Development Version                   *
|       *           Chemistry at the Speed of Graphics!           *
|       ***********************************************************
|       * This program may only be used in connection with        *
|       * a valid license from PetaChem, LLC. Use of this program *
|       * or results thereof indicates acceptance of all terms    *
|       * and conditions stated in the license and that a valid   *
|       * license agreement between the user and PetaChem, LLC    *
|       * exists. PetaChem, LLC does not warrant the correctness  *
|       * of results or their suitability for any purpose.        *
|       * Please email bugs, suggestions, and comments to         *
|       *                  help@petachem.com                      *
|       *                                                         *
|       ***********************************************************


|       ***********************************************************
|       *  Compiled by pisteinbach  Wed May 10 12:27:15 CEST 2023  *
|       *  Supported architectures: sm_75 sm_80                   *
|       *  Build cuda_11.6.r11.6/compiler.31057947_0              *
|       ***********************************************************


| Job started   Mon Dec 30 10:06:25 2024
| On jtc-hpz107 (available memory: 20046 MB)

| ######################################### RUNTIME INFO ##########################################
| terachem  tc.inp 

|  NVRM version: NVIDIA UNIX x86_64 Kernel Module  520.61.05  Thu Sep 29 05:30:25 UTC 2022
|  GCC version:  gcc version 9.4.0 (Ubuntu 9.4.0-1ubuntu1~20.04.1) 

|  	linux-vdso.so.1 (0x00007ffeb85b4000)
|  	libdftd4.so.3 => /mnt/group-bin/dftd4/3.5.0/lib/x86_64-linux-gnu/libdftd4.so.3 (0x00007f8c84534000)
|  	libmpi.so.12 => /mnt/group-bin/terachem-3c-dev-pit/lib/libmpi.so.12 (0x00007f8c82c17000)
|  	libgpubox.so.1 => /mnt/group-bin/terachem-3c-dev-pit/lib/libgpubox.so.1 (0x00007f8c82bff000)
|  	libtensorbox.so.1 => /mnt/group-bin/terachem-3c-dev-pit/lib/libtensorbox.so.1 (0x00007f8c82be1000)
|  	libiobox.so.1 => /mnt/group-bin/terachem-3c-dev-pit/lib/libiobox.so.1 (0x00007f8c82bcb000)
|  	libintbox.so.1 => /mnt/group-bin/terachem-3c-dev-pit/lib/libintbox.so.1 (0x00007f8c64bb0000)
|  	libsqmbox.so.1 => /mnt/group-bin/terachem-3c-dev-pit/lib/libsqmbox.so.1 (0x00007f8c64852000)
|  	libgridbox.so.1 => /mnt/group-bin/terachem-3c-dev-pit/lib/libgridbox.so.1 (0x00007f8c6466d000)
|  	libdftbox.so.1 => /mnt/group-bin/terachem-3c-dev-pit/lib/libdftbox.so.1 (0x00007f8c6458f000)
|  	libcibox.so.1 => /mnt/group-bin/terachem-3c-dev-pit/lib/libcibox.so.1 (0x00007f8c6424e000)
|  	libccbox.so.1 => /mnt/group-bin/terachem-3c-dev-pit/lib/libccbox.so.1 (0x00007f8c63f4b000)
|  	libsimbox.so.1 => /mnt/group-bin/terachem-3c-dev-pit/lib/libsimbox.so.1 (0x00007f8c63f2b000)
|  	liboptbox.so.1 => /mnt/group-bin/terachem-3c-dev-pit/lib/liboptbox.so.1 (0x00007f8c63ef3000)
|  	libnvToolsExt.so.1 => /usr/local/cuda-11.6/targets/x86_64-linux/lib/libnvToolsExt.so.1 (0x00007f8c63ce9000)
|  	libssl.so.1.1 => /mnt/group-bin/terachem-3c-dev-pit/lib/libssl.so.1.1 (0x00007f8c63c56000)
|  	libcrypto.so.1.1 => /mnt/group-bin/terachem-3c-dev-pit/lib/libcrypto.so.1.1 (0x00007f8c63980000)
|  	libcuda.so.1 => /lib/x86_64-linux-gnu/libcuda.so.1 (0x00007f8c61ffb000)
|  	libcudart.so.11.0 => /usr/local/cuda-11.6/targets/x86_64-linux/lib/libcudart.so.11.0 (0x00007f8c61d55000)
|  	libcublas.so.11 => /usr/local/cuda-11.6/targets/x86_64-linux/lib/libcublas.so.11 (0x00007f8c585d7000)
|  	libcufft.so.10 => /usr/local/cuda-11.6/targets/x86_64-linux/lib/libcufft.so.10 (0x00007f8c4fb4a000)
|  	libcusparse.so.11 => /usr/local/cuda-11.6/targets/x86_64-linux/lib/libcusparse.so.11 (0x00007f8c40701000)
|  	libcusolver.so.11 => /usr/local/cuda-11.6/targets/x86_64-linux/lib/libcusolver.so.11 (0x00007f8c30318000)
|  	libstdc++.so.6 => /lib/x86_64-linux-gnu/libstdc++.so.6 (0x00007f8c30136000)
|  	libm.so.6 => /lib/x86_64-linux-gnu/libm.so.6 (0x00007f8c2ffe5000)
|  	libiomp5.so => /mnt/group-bin/terachem-3c-dev-pit/lib/libiomp5.so (0x00007f8c2fb9f000)
|  	libcilkrts.so.5 => /mnt/group-bin/terachem-3c-dev-pit/lib/libcilkrts.so.5 (0x00007f8c2f962000)
|  	libgcc_s.so.1 => /lib/x86_64-linux-gnu/libgcc_s.so.1 (0x00007f8c2f947000)
|  	libpthread.so.0 => /lib/x86_64-linux-gnu/libpthread.so.0 (0x00007f8c2f924000)
|  	libc.so.6 => /lib/x86_64-linux-gnu/libc.so.6 (0x00007f8c2f732000)
|  	/lib64/ld-linux-x86-64.so.2 (0x00007f8c8460e000)
|  	libdl.so.2 => /lib/x86_64-linux-gnu/libdl.so.2 (0x00007f8c2f72a000)
|  	libmkl_intel_ilp64.so.2 => /mnt/group-bin/terachem-3c-dev-pit/lib/libmkl_intel_ilp64.so.2 (0x00007f8c2e86f000)
|  	libmkl_intel_thread.so.2 => /mnt/group-bin/terachem-3c-dev-pit/lib/libmkl_intel_thread.so.2 (0x00007f8c2b0d6000)
|  	libmkl_core.so.2 => /mnt/group-bin/terachem-3c-dev-pit/lib/libmkl_core.so.2 (0x00007f8c26cf4000)
|  	libifcore.so.5 => /mnt/group-bin/terachem-3c-dev-pit/lib/libifcore.so.5 (0x00007f8c26bb6000)
|  	libimf.so => /mnt/group-bin/terachem-3c-dev-pit/lib/libimf.so (0x00007f8c267d1000)
|  	libsvml.so => /mnt/group-bin/terachem-3c-dev-pit/lib/libsvml.so (0x00007f8c251c3000)
|  	libirng.so => /mnt/group-bin/terachem-3c-dev-pit/lib/libirng.so (0x00007f8c24e59000)
|  	libintlc.so.5 => /mnt/group-bin/terachem-3c-dev-pit/lib/libintlc.so.5 (0x00007f8c24de6000)
|  	librt.so.1 => /lib/x86_64-linux-gnu/librt.so.1 (0x00007f8c24ddc000)
|  	libcublasLt.so.11 => /usr/local/cuda-11.6/targets/x86_64-linux/lib/libcublasLt.so.11 (0x00007f8c0fd74000)
| #################################################################################################

-----------------------------------
Processed Input file:
              coordinates coord.xyz
                 spinmult 1
                   charge +1
                   method 3c-pbeh
                    basis def2-msvp
                      pcm cosmo
                  epsilon 78.39
                      fon yes
               fon_method constant
                   closed 0
                    hhtda yes
            hhtdasinglets 4
            hhtdatriplets 4
             cisnumstates 8
             cisguessvecs 15
                   cismax 300
               cismaxiter 500
               cisconvtol 1.0e-6
                  cphftol 1.0e-6
                 cphfiter 1000
           max_l_in_basis 2
           sphericalbasis yes
                    guess sad
                   purify no
                  dftgrid 3
                     xtol 1e-6
                 convthre 5e-5
                  threall 1e-14
                precision mixed
                     gpus 1
            min_tolerance 1e-4
          min_tolerance_e 1e-5
                      run energy
-----------------------------------
Jobname: coord
Scratch directory: ./scr.coord
Scratch data will be generated
| Random number seed: 1459496201

XYZ coordinates coord.xyz
Molden File Output: ./scr.coord/coord.molden
Using basis set: def2-msvp
dmrgstart not found
Spin multiplicity: 1
DIIS will use up to 10 vectors.
Condition number limit for the DIIS overlap matrix is            0
WF convergence threshold: 5.00e-05
Using DIIS algorithm to converge WF
Maximum number of SCF iterations: 100
Incremental fock with rebuild every 8 iterations
Will switch to conventional Fock if diffuse functions are detected
X-matrix tolerance: 1.00e-06
PRECISION: MIXED
Single/Double precision threshold: 1.00e-05
TeraChem will select linear algebra engine
Using fractional orbital occupations
0 occupied orbitals will have integer occupation
0 occupied orbitals will have fractional occupation
kT is set to  0.250 a.u.
Density matrix purification turned off
DFT Functional requested: 3c-pbeh
Method: PBEh-3c composite method 
  PBEh exchange functional:              0.58 
  Hartree-Fock exact exchange:          0.42 
  PBEh correlation functional:           1.0  
Wavefunction: RESTRICTED

 DFT-D code reimplemented following the
 code by S.Grimme, University Bonn 
 based on DFTD3 V3.2 Rev 0         
 
Please cite DFT-D3 work done with this code as:
S. Grimme, J. Antony, S. Ehrlich and H. Krieg,
J. Chem. Phys. 132 (2010), 154104
If used with BJ-damping cite also
S. Grimme, S. Ehrlich and L. Goerigk,
J. Comput. Chem. 32 (2011), 1456-1465
For DFT-D2 the reference is
S. Grimme, J. Comput. Chem., 27 (2006), 1787-1799
BSSE Correction calculated using:
 ___________________________________________
                                            
|              **  g C P  **                |
|  a geometrical counterpoise correction    |
|             H.Kruse S.Grimme              |
|        Version 2.31                       |
|                                           |
 ___________________________________________ 

Please cite work done with this code as:
H. Kruse, S. Grimme J. Chem. Phys, 2012,136,154101
DOI: 10.1063/1.3700154 

DFT grid type: 3
Using a single DFT grid.
Ignoring all functions in basis set file with angular momentum > 2 
Initial guess generated from superposition of atomic densities generated with HF,
using spherically symmetric atomic densities and averaged alpha and beta spin densities.

********************************************
***** SINGLE POINT ENERGY CALCULATIONS *****
********************************************
COSMO model for polarizable continuum model enabled
*************WARNING***************
Unrecognized or unnecessary keywords:
These are being ignored.
   min_tolerance 1e-4
   min_tolerance_e 1e-5
***********************************
Starting TensorBox...
| TeraChem will select linear algebra engine
| Using cuSolver for matrix diagonalization

| using 1 out of 1 CUDA devices
|   Device 0: NVIDIA GeForce RTX 3070,  7982MB, CC 8.6 -- CPU THREAD 0
| -------------------------------------------------------------------
| CPU Memory Available: 3976.88 MegaWords 
| GPU Memory Available: 741.79 MegaWords 
| Maximum recommended basis set size: 10200 basis functions
|  (limited by GPU memory)
| -------------------------------------------------------------------
| Initialize GPUBox with 128 MW of memory


Basis set:       def2-msvp
Total atoms:     32
Total charge:    1
Total electrons: 126 (63-alpha, 63-beta)
Number electrons modeled by ECPs: 0
Total orbitals: 316 (Cartesian), 298 (spherical) 
Total AO shells: 154 (100 S-shells; 36 P-shells; 18 D-shells; 0 F-shells; 0 G-shells)
Spin multiplicity: 1
Nuclear repulsion energy (QM atoms): 1163.859975770140 a.u.

Using neutral atomic charges and default spins and spin directions.
Number of unique atoms is: 4 
Atom #1 is unique. Calculating atomic density. 
XCEnergy: 0.000000 NNRepEnergy: 0.000000 
Rest of SCF Energy: -51.788831
XCEnergy: 0.000000 NNRepEnergy: 0.000000 
Rest of SCF Energy: -51.788831
Iteration: 0
XCEnergy: 0.000000 NNRepEnergy: 0.000000 
Rest of SCF Energy: -54.335150
XCEnergy: 0.000000 NNRepEnergy: 0.000000 
Rest of SCF Energy: -54.335150
Iteration: 1
XCEnergy: 0.000000 NNRepEnergy: 0.000000 
Rest of SCF Energy: -54.383016
XCEnergy: 0.000000 NNRepEnergy: 0.000000 
Rest of SCF Energy: -54.383016
Iteration: 2
XCEnergy: 0.000000 NNRepEnergy: 0.000000 
Rest of SCF Energy: -54.383724
XCEnergy: 0.000000 NNRepEnergy: 0.000000 
Rest of SCF Energy: -54.383724
Iteration: 3
XCEnergy: 0.000000 NNRepEnergy: 0.000000 
Rest of SCF Energy: -54.383757
XCEnergy: 0.000000 NNRepEnergy: 0.000000 
Rest of SCF Energy: -54.383757
Iteration: 4
XCEnergy: 0.000000 NNRepEnergy: 0.000000 
Rest of SCF Energy: -54.383758
XCEnergy: 0.000000 NNRepEnergy: 0.000000 
Rest of SCF Energy: -54.383758
Iteration: 5
XCEnergy: 0.000000 NNRepEnergy: 0.000000 
Rest of SCF Energy: -54.383758
XCEnergy: 0.000000 NNRepEnergy: 0.000000 
SCF Energy: -54.383758
Atom #2 is unique. Calculating atomic density. 
XCEnergy: 0.000000 NNRepEnergy: 0.000000 
Rest of SCF Energy: -35.859370
XCEnergy: 0.000000 NNRepEnergy: 0.000000 
Rest of SCF Energy: -35.859370
Iteration: 0
XCEnergy: 0.000000 NNRepEnergy: 0.000000 
Rest of SCF Energy: -37.672403
XCEnergy: 0.000000 NNRepEnergy: 0.000000 
Rest of SCF Energy: -37.672403
Iteration: 1
XCEnergy: 0.000000 NNRepEnergy: 0.000000 
Rest of SCF Energy: -37.680531
XCEnergy: 0.000000 NNRepEnergy: 0.000000 
Rest of SCF Energy: -37.680531
Iteration: 2
XCEnergy: 0.000000 NNRepEnergy: 0.000000 
Rest of SCF Energy: -37.680842
XCEnergy: 0.000000 NNRepEnergy: 0.000000 
Rest of SCF Energy: -37.680842
Iteration: 3
XCEnergy: 0.000000 NNRepEnergy: 0.000000 
Rest of SCF Energy: -37.680865
XCEnergy: 0.000000 NNRepEnergy: 0.000000 
Rest of SCF Energy: -37.680865
Iteration: 4
XCEnergy: 0.000000 NNRepEnergy: 0.000000 
Rest of SCF Energy: -37.680866
XCEnergy: 0.000000 NNRepEnergy: 0.000000 
Rest of SCF Energy: -37.680866
Iteration: 5
XCEnergy: 0.000000 NNRepEnergy: 0.000000 
Rest of SCF Energy: -37.680866
XCEnergy: 0.000000 NNRepEnergy: 0.000000 
SCF Energy: -37.680866
Atom #7 is unique. Calculating atomic density. 
XCEnergy: 0.000000 NNRepEnergy: 0.000000 
Rest of SCF Energy: -0.497727
XCEnergy: 0.000000 NNRepEnergy: 0.000000 
Rest of SCF Energy: -0.497727
Iteration: 0
XCEnergy: 0.000000 NNRepEnergy: 0.000000 
Rest of SCF Energy: -0.497727
XCEnergy: 0.000000 NNRepEnergy: 0.000000 
Rest of SCF Energy: -0.497727
Iteration: 1
XCEnergy: 0.000000 NNRepEnergy: 0.000000 
Rest of SCF Energy: -0.497727
XCEnergy: 0.000000 NNRepEnergy: 0.000000 
SCF Energy: -0.497727
Atom #21 is unique. Calculating atomic density. 
XCEnergy: 0.000000 NNRepEnergy: 0.000000 
Rest of SCF Energy: -71.187919
XCEnergy: 0.000000 NNRepEnergy: 0.000000 
Rest of SCF Energy: -71.187919
Iteration: 0
XCEnergy: 0.000000 NNRepEnergy: 0.000000 
Rest of SCF Energy: -74.545712
XCEnergy: 0.000000 NNRepEnergy: 0.000000 
Rest of SCF Energy: -74.545712
Iteration: 1
XCEnergy: 0.000000 NNRepEnergy: 0.000000 
Rest of SCF Energy: -74.776315
XCEnergy: 0.000000 NNRepEnergy: 0.000000 
Rest of SCF Energy: -74.776315
Iteration: 2
XCEnergy: 0.000000 NNRepEnergy: 0.000000 
Rest of SCF Energy: -74.781311
XCEnergy: 0.000000 NNRepEnergy: 0.000000 
Rest of SCF Energy: -74.781311
Iteration: 3
XCEnergy: 0.000000 NNRepEnergy: 0.000000 
Rest of SCF Energy: -74.781357
XCEnergy: 0.000000 NNRepEnergy: 0.000000 
Rest of SCF Energy: -74.781357
Iteration: 4
XCEnergy: 0.000000 NNRepEnergy: 0.000000 
Rest of SCF Energy: -74.781359
XCEnergy: 0.000000 NNRepEnergy: 0.000000 
Rest of SCF Energy: -74.781359
Iteration: 5
XCEnergy: 0.000000 NNRepEnergy: 0.000000 
Rest of SCF Energy: -74.781359
XCEnergy: 0.000000 NNRepEnergy: 0.000000 
SCF Energy: -74.781359
DFTD Energy:    -0.0211838 hartree
gCP Energy:     0.0596260 hartree
Setting up the DFT grid...
| time to set the grid = 0.08 s
DFT grid points: 367271 (11477 points/atom)
=COSMO= Number of H atoms in QM atoms:14
=COSMO= Number of Heavy atoms in QM atoms:18
=COSMO= size of A matrix:25034888 bytes
=COSMO= ++++++++++++++++++++++++++++++ COSMO parameters ++++++++++++++++++++++++++++++
=COSMO= I. Cavity Information:
=COSMO= SAS(Solvent accesible surface) initialization finished
=COSMO= Time for initializing Molecular Surface:0.13349100 (sec)
=COSMO= Time for initializing cosmo calculation:0.03100800 (sec)
=COSMO= Cavity effective radius(Angstrom) (r_solv+r_vdw-dsc) was written into ./scr.coord/ratom.txt
=COSMO= Solvent Dielectric Constant:78.390000
=COSMO= Cosmo Solvent radius:0.000000
=COSMO= Cosmo charge scaling method:0
=COSMO= Cavity built with Lebedev Grid
=COSMO= Grid points/QM Hydrogen: 110
=COSMO= Grid points/QM Heavy atom: 110
=COSMO= Herbert Switching-Gaussian method turned on
=COSMO= After removing points inside of SAS:
=COSMO= Total number of segments on molecular surface:1769
=COSMO= Number of segments belonging to QM atoms:1769
=COSMO= Total surface area of cavity: 290.7098(Angstrom^2)
=COSMO= Total volume of cavity: 176.5006 (Angstrom^3)
=COSMO= II. COSMO integral options:
=COSMO= Building COSMO c vector with original algorithm
=COSMO= COSMO one-electron integral threshold: 1e-12 
=COSMO= III. Linear solver options:
=COSMO= Initialize COSMO for A matrix in full storage form
=COSMO= CG precondtioner:Jacobi
=COSMO= Tight CG convergence threshold:1e-06
=COSMO= CG dynamic threshold: on
=COSMO= Adjust CG convergence threshold dynamically
=COSMO= IV. PCM field read/write options:
=COSMO= PCM field is not written to files
=COSMO= No PCM field file is read in
=COSMO= ++++++++++++++++++++++++++++++++++++++++++++++++++++++++++++++++++++++++++++++++

                      *** Start SCF Iterations ***

 Iter     DIIS Error       Energy change      Electrons        XC Energy           Energy              E_PCM      Time(s)
-------------------------------------------------------------------------------------------------------------------------
Initial temperature is 0.250000
| Skip purify step
|    1     1.9645619143    -785.2388712661   126.9999470932   -63.8777258110    -785.2388712661     -0.0002032019    1.37  
|    2     0.0695501798     +13.1069859087   125.9999718049   -63.9954393583    -772.1318853574     -0.1489964691    1.97  
|    3     0.0882783378      +0.1401170811   125.9999697556   -63.7382280772    -771.9917682763     -0.0796067912    1.95  
|    4     0.0151896415      -0.2717830069   125.9999707099   -63.8515109569    -772.2635512833     -0.1100667680    1.93  
|    5     0.0089221429      -0.0070523335   125.9999710762   -63.8795362531    -772.2706036168     -0.0968772292    1.90  
|    6     0.0018569058      -0.0026213658   125.9999705862   -63.8791252904    -772.2732249826     -0.1000592012    1.87  
|    7     0.0004914164      -0.0001990940   125.9999706509   -63.8707665538    -772.2734240766     -0.0988438260    1.83  
|    8     0.0003796423      -0.0000350669   125.9999705516   -63.8704092150    -772.2734591436     -0.0988018882    1.82  
|    9     0.0001093363      -0.0000101408   125.9999705587   -63.8714377788    -772.2734692844     -0.0986650924    2.00  
|   10     0.0000693842      -0.0000017263   125.9999705391   -63.8714322230    -772.2734710107     -0.0985972229    1.80  
|   11     0.0000230192      -0.0000004381   125.9999705370   -63.8713684686    -772.2734714488     -0.0985589367    1.78  
-------------------------------------------------------------------------------------------------------------------------
FINAL ENERGY: -772.2734714488 a.u.
Fractional Occupation Entropy: 0.0000000000
Mermin Free Energy:            -772.2734714488
DISPERSION CONTRIBUTION TO ENERGY: -0.0211838466 a.u.
GCP BSSE CORRECTION: 0.0596260336 a.u.
C-PCM contribution to final energy:-0.0985589367 a.u. ( already included in final energy )
HOMO-LUMO GAP: 2.989 eV
CENTER OF MASS: {-0.065593, -0.147850, -0.000171} ANGS
DIPOLE MOMENT: {-14.404942, 3.990974, 0.210886} (|D| = 14.949070) DEBYE
Writing out molden info

Running Mulliken population analysis...


  Restricted hh-TDA Parameters
--------------------------------------------
Number of occupied orbitals:            64
Number of virtual orbitals:            234
Number of molecular orbitals:          298
Number of basis functions:             316
Multiplicity of target state:      singlet

 Generating 2nd functional diffs
Reference energy:             -779.4998487665
Number of electrons:           127.9999700693
XC energy:                     -65.1858668424

      Davidson Diagonalization Parameters
-----------------------------------------------
Number of roots to find:                    4
Number of guess vectors:                   15
Maximum subspace size:                    300
Number of vectors to save:                  4
Collapse vectors per root:                  2
Number of CSFs:                          2080
Maximum Davidson iterations:              500
Residual convergence:                 1.0e-06
Orthogonality tolerance:              1.0e-12
Use incremental sigma vectors:             No

Davidson memory usage:  12.89 MB

Guess Vectors:
  64 &  64 : closed :    -0.222287
  64 &  63 :  open  :    -0.128819
  64 &  62 :  open  :    -0.097675
  64 &  61 :  open  :    -0.053692
  63 &  63 : closed :    -0.035351
  64 &  59 :  open  :    -0.030770
  64 &  60 :  open  :    -0.024722
  63 &  62 :  open  :    -0.004207
  64 &  57 :  open  :     0.000663
  62 &  62 : closed :     0.026937
  63 &  61 :  open  :     0.039775
  64 &  55 :  open  :     0.045441
  64 &  58 :  open  :     0.050402
  63 &  59 :  open  :     0.062697
  64 &  56 :  open  :     0.065532

  Root           Eigenvalue       Energy Change        Residual
-------------------------------------------------------------------
Iteration:    0   Subspace Size:   15
Root: 1:        -0.13587083        -0.13587083         0.04185252  
Root: 2:        -0.03953868        -0.03953868         0.04827331  
Root: 3:         0.00749128         0.00749128         0.03996898  
Root: 4:         0.02522247         0.02522247         0.05313772  

Iteration:    1   Subspace Size:   19
Root: 1:        -0.13884935        -0.00297852         0.00543108  
Root: 2:        -0.04552331        -0.00598463         0.01012854  
Root: 3:         0.00312288        -0.00436840         0.01107996  
Root: 4:         0.01691108        -0.00831139         0.01530964  

Iteration:    2   Subspace Size:   23
Root: 1:        -0.13890438        -0.00005503         0.00094043  
Root: 2:        -0.04580837        -0.00028505         0.00235299  
Root: 3:         0.00280340        -0.00031948         0.00326566  
Root: 4:         0.01624539        -0.00066569         0.00521597  

Iteration:    3   Subspace Size:   27
Root: 1:        -0.13890583        -0.00000145         0.00017963  
Root: 2:        -0.04582112        -0.00001275         0.00050986  
Root: 3:         0.00277731        -0.00002609         0.00095299  
Root: 4:         0.01617487        -0.00007052         0.00139668  

Iteration:    4   Subspace Size:   31
Root: 1:        -0.13890588        -0.00000005         0.00004113  
Root: 2:        -0.04582159        -0.00000047         0.00010572  
Root: 3:         0.00277528        -0.00000203         0.00021916  
Root: 4:         0.01617008        -0.00000479         0.00036159  

Iteration:    5   Subspace Size:   35
Root: 1:        -0.13890588        -0.00000000         0.00000756  
Root: 2:        -0.04582161        -0.00000002         0.00002116  
Root: 3:         0.00277517        -0.00000011         0.00005285  
Root: 4:         0.01616977        -0.00000031         0.00010360  

Iteration:    6   Subspace Size:   39
Root: 1:        -0.13890588        -0.00000000         0.00000124  
Root: 2:        -0.04582161        -0.00000000         0.00000405  
Root: 3:         0.00277517        -0.00000001         0.00001297  
Root: 4:         0.01616974        -0.00000002         0.00002587  

Iteration:    7   Subspace Size:   43
Root: 1:        -0.13890588        -0.00000000         0.00000019  Converged
Root: 2:        -0.04582161        -0.00000000         0.00000080  Converged
Root: 3:         0.00277516        -0.00000000         0.00000286  
Root: 4:         0.01616974        -0.00000000         0.00000675  

Iteration:    8   Subspace Size:   45
Root: 1:        -0.13890588         0.00000000         0.00000019  Converged
Root: 2:        -0.04582161        -0.00000000         0.00000078  Converged
Root: 3:         0.00277516        -0.00000000         0.00000063  Converged
Root: 4:         0.01616974        -0.00000000         0.00000149  

Iteration:    9   Subspace Size:   46
Root: 1:        -0.13890588        -0.00000000         0.00000018  Converged
Root: 2:        -0.04582161        -0.00000000         0.00000077  Converged
Root: 3:         0.00277516        -0.00000000         0.00000061  Converged
Root: 4:         0.01616974        -0.00000000         0.00000033  Converged

Davidson converged in 9 iterations
46 sigma vectors were formed

      Davidson Diagonalization Parameters
-----------------------------------------------
Number of roots to find:                    4
Number of guess vectors:                   15
Maximum subspace size:                    300
Number of vectors to save:                  4
Collapse vectors per root:                  2
Number of CSFs:                          2016
Maximum Davidson iterations:              500
Residual convergence:                 1.0e-06
Orthogonality tolerance:              1.0e-12
Use incremental sigma vectors:             No

Davidson memory usage:  12.58 MB

Guess Vectors:
  64 &  63 :  open  :    -0.128819
  64 &  62 :  open  :    -0.097675
  64 &  61 :  open  :    -0.053692
  64 &  59 :  open  :    -0.030770
  64 &  60 :  open  :    -0.024722
  63 &  62 :  open  :    -0.004207
  64 &  57 :  open  :     0.000663
  63 &  61 :  open  :     0.039775
  64 &  55 :  open  :     0.045441
  64 &  58 :  open  :     0.050402
  63 &  59 :  open  :     0.062697
  64 &  56 :  open  :     0.065532
  63 &  60 :  open  :     0.068745
  62 &  61 :  open  :     0.070919
  64 &  54 :  open  :     0.082988

  Root           Eigenvalue       Energy Change        Residual
-------------------------------------------------------------------
Iteration:    0   Subspace Size:   15
Root: 1:        -0.05146600        -0.05146600         0.03432978  
Root: 2:        -0.01822018        -0.01822018         0.02851557  
Root: 3:         0.00178512         0.00178512         0.02373931  
Root: 4:         0.03069487         0.03069487         0.03300278  

Iteration:    1   Subspace Size:   19
Root: 1:        -0.05473029        -0.00326429         0.00630956  
Root: 2:        -0.02061542        -0.00239525         0.00632023  
Root: 3:        -0.00017084        -0.00195596         0.00709985  
Root: 4:         0.02618620        -0.00450867         0.00849100  

Iteration:    2   Subspace Size:   23
Root: 1:        -0.05483132        -0.00010103         0.00136727  
Root: 2:        -0.02072443        -0.00010901         0.00145298  
Root: 3:        -0.00031180        -0.00014095         0.00183286  
Root: 4:         0.02596212        -0.00022409         0.00181057  

Iteration:    3   Subspace Size:   27
Root: 1:        -0.05483555        -0.00000424         0.00023775  
Root: 2:        -0.02073007        -0.00000564         0.00029346  
Root: 3:        -0.00032064        -0.00000884         0.00037908  
Root: 4:         0.02595160        -0.00001052         0.00050340  

Iteration:    4   Subspace Size:   31
Root: 1:        -0.05483566        -0.00000011         0.00004017  
Root: 2:        -0.02073027        -0.00000020         0.00005864  
Root: 3:        -0.00032096        -0.00000032         0.00007524  
Root: 4:         0.02595088        -0.00000071         0.00010528  

Iteration:    5   Subspace Size:   35
Root: 1:        -0.05483567        -0.00000000         0.00000740  
Root: 2:        -0.02073028        -0.00000001         0.00001135  
Root: 3:        -0.00032097        -0.00000001         0.00001406  
Root: 4:         0.02595085        -0.00000003         0.00003352  

Iteration:    6   Subspace Size:   39
Root: 1:        -0.05483567        -0.00000000         0.00000129  
Root: 2:        -0.02073028        -0.00000000         0.00000222  
Root: 3:        -0.00032097        -0.00000000         0.00000263  
Root: 4:         0.02595084        -0.00000000         0.00000723  

Iteration:    7   Subspace Size:   43
Root: 1:        -0.05483567        -0.00000000         0.00000022  Converged
Root: 2:        -0.02073028        -0.00000000         0.00000041  Converged
Root: 3:        -0.00032097        -0.00000000         0.00000050  Converged
Root: 4:         0.02595084        -0.00000000         0.00000158  

Iteration:    8   Subspace Size:   44
Root: 1:        -0.05483567        -0.00000000         0.00000022  Converged
Root: 2:        -0.02073028        -0.00000000         0.00000041  Converged
Root: 3:        -0.00032097        -0.00000000         0.00000049  Converged
Root: 4:         0.02595084        -0.00000000         0.00000028  Converged

Davidson converged in 8 iterations
44 sigma vectors were formed

  Root   Mult.   Total Energy (a.u.)   Ex. Energy (a.u.)     Ex. Energy (eV)     Ex. Energy (nm)        Osc. (a.u.)  
-------------------------------------------------------------------------------------------------------------------
     1  singlet       -779.63875465
     2  triplet       -779.55468443          0.08407021          2.28766656        541.96806081          0.00000000
     3  singlet       -779.54567038          0.09308427          2.53295140        489.48519377          0.09086622
     4  triplet       -779.52057904          0.11817560          3.21572126        385.55649112          0.00000000
     5  triplet       -779.50016974          0.13858491          3.77108660        328.77585160          0.00000000
     6  singlet       -779.49707360          0.14168104          3.85533675        321.59115690          0.89592888
     7  singlet       -779.48367903          0.15507562          4.21982160        293.81389183          0.08840835
     8  triplet       -779.47389792          0.16485672          4.48597899        276.38163496          0.00000000

Singlet  1: Largest CI coefficients:
  64  &  64 : closed :  -0.980695

Triplet  2: Largest CI coefficients:
  63  &  64 :  open  :   0.660318
  64  &  63 :  open  :  -0.660318
  62  &  64 :  open  :   0.215358
  64  &  62 :  open  :  -0.215358

Singlet  3: Largest CI coefficients:
  63  &  64 :  open  :   0.581738
  64  &  63 :  open  :   0.581738
  62  &  64 :  open  :   0.371141
  64  &  62 :  open  :   0.371141

Triplet  4: Largest CI coefficients:
  62  &  64 :  open  :  -0.593644
  64  &  62 :  open  :   0.593644
  61  &  64 :  open  :  -0.231827
  64  &  61 :  open  :   0.231827
  59  &  64 :  open  :  -0.182455
  64  &  59 :  open  :   0.182455
  63  &  64 :  open  :   0.176595
  64  &  63 :  open  :  -0.176595
  57  &  64 :  open  :   0.106504
  64  &  57 :  open  :  -0.106504

Triplet  5: Largest CI coefficients:
  61  &  64 :  open  :   0.621735
  64  &  61 :  open  :  -0.621735
  62  &  64 :  open  :  -0.224108
  64  &  62 :  open  :   0.224108
  60  &  64 :  open  :   0.137512
  64  &  60 :  open  :  -0.137512
  63  &  64 :  open  :   0.122321
  64  &  63 :  open  :  -0.122321
  55  &  64 :  open  :  -0.118702
  64  &  55 :  open  :   0.118702

Singlet  6: Largest CI coefficients:
  62  &  64 :  open  :  -0.518506
  64  &  62 :  open  :  -0.518506
  63  &  64 :  open  :   0.343252
  64  &  63 :  open  :   0.343252
  63  &  63 : closed :  -0.233854
  59  &  64 :  open  :  -0.220653
  64  &  59 :  open  :  -0.220653

Singlet  7: Largest CI coefficients:
  61  &  64 :  open  :   0.673898
  64  &  61 :  open  :   0.673898

Triplet  8: Largest CI coefficients:
  60  &  64 :  open  :   0.672299
  64  &  60 :  open  :  -0.672299
  61  &  64 :  open  :  -0.165061
  64  &  61 :  open  :   0.165061

Singlet state dipole moments:

  Root       Dx         Dy         Dz         |D|  (Debye)
------------------------------------------------------------
     1   -11.8819     2.3291     0.7140    12.1291
     2   -10.1449     1.9216    -0.7552    10.3529
     3   -12.0260     1.7739     0.7468    12.1791
     4     1.4764     0.4514    -0.4165     1.5990

Triplet state dipole moments:

  Root       Dx         Dy         Dz         |D|  (Debye)
------------------------------------------------------------
     1   -11.7830     1.8616     0.0427    11.9292
     2   -12.6261     2.3008    -0.5493    12.8458
     3     2.7122     0.2410    -0.5039     2.7691
     4     7.7381    -0.6008     0.5999     7.7845

Transition dipole moments between singlet states:

    Transition       Tx         Ty         Tz         |T| (a.u.)
------------------------------------------------------------------
     1 ->    2     1.1898    -0.2203    -0.0138     1.2101
     1 ->    3     3.0176    -0.6074    -0.1037     3.0798
     1 ->    4     0.8526    -0.1727     0.3138     0.9247
     2 ->    3    -0.8635    -0.1529     0.8736     1.2379
     2 ->    4     0.4797    -0.0365    -0.2053     0.5231
     3 ->    4     1.9115    -0.2309    -0.0205     1.9255

Transition dipole moments between triplet states:

    Transition       Tx         Ty         Tz         |T| (a.u.)
------------------------------------------------------------------
     1 ->    2    -1.3771    -0.0078     0.6634     1.5286
     1 ->    3    -0.4249    -0.0849     0.4315     0.6115
     1 ->    4     0.1942     0.0137    -0.0875     0.2134
     2 ->    3    -0.9787     0.0501     0.3437     1.0385
     2 ->    4     0.0186    -0.0210     0.0842     0.0888
     3 ->    4    -0.1825     0.0166     0.2888     0.3421

Magnetic transition dipole moments and rotational strengths:

 Transition      Lx         Ly         Lz       R(len)     R(vel) (a.u.)
------------------------------------------------------------------------
 1 ->    2     0.0188    -0.0140    -0.3704    -0.0306     0.0376
 1 ->    3     0.2407    -0.6833    -0.0602    -1.1476   -45.7700
 1 ->    4    -0.0736    -0.0222    -0.0753     0.0825     0.7728

Electric transition quadrupole moments (Cartesian):

 Transition      Qxy        Qxz        Qyz        Qxx        Qyy        Qzz       norm (a.u.)
----------------------------------------------------------------------------------------------
 1 ->    2     0.8242    -0.0463     0.0562    -3.7976    -0.1700     0.1534     3.8935
 1 ->    3     0.3389    -0.1915     0.1692    -1.9327    -0.1239     0.1405     1.9876
 1 ->    4    -3.3162    -0.7688     0.1513    20.2060     0.7876    -0.5604    20.5140


| Total processing time: 53.94 sec 

| Job finished: Mon Dec 30 10:07:22 2024
