# Supplementary material for: Photovermellogens: Minimalistic Pyridinium-Based Acylhydrazones with Photoswitchable Basicity for Operation in Aqueous Media
Source: J Org Chem. 2026 May 4;91(19):6559–65. doi: 10.1021/acs.joc.5c02962 (PMC13185115; doi:10.1021/acs.joc.5c02962)
Supplement: Supplementary file 3 [file jo5c02962_si_003.zip › scans/pah/gfn2/0007.out]

| Startfile from command line: tc.inp


|       ***********************************************************
|       *                    TeraChem v1.9-2023.05-dev            *
|       *  Git Version: a4ee3fa724c44e9172ae1b788db2b2bf144bca1c  *
|       *                   Development Version                   *
|       *           Chemistry at the Speed of Graphics!           *
|       ***********************************************************
|       * This program may only be used in connection with        *
|       * a valid license from PetaChem, LLC. Use of this program *
|       * or results thereof indicates acceptance of all terms    *
|       * and conditions stated in the license and that a valid   *
|       * license agreement between the user and PetaChem, LLC    *
|       * exists. PetaChem, LLC does not warrant the correctness  *
|       * of results or their suitability for any purpose.        *
|       * Please email bugs, suggestions, and comments to         *
|       *                  help@petachem.com                      *
|       *                                                         *
|       ***********************************************************


|       ***********************************************************
|       *  Compiled by pisteinbach  Wed May 10 12:27:15 CEST 2023  *
|       *  Supported architectures: sm_75 sm_80                   *
|       *  Build cuda_11.6.r11.6/compiler.31057947_0              *
|       ***********************************************************


| Job started   Mon Dec 30 09:52:43 2024
| On jtc-hpz107 (available memory: 20087 MB)

| ######################################### RUNTIME INFO ##########################################
| terachem  tc.inp 

|  NVRM version: NVIDIA UNIX x86_64 Kernel Module  520.61.05  Thu Sep 29 05:30:25 UTC 2022
|  GCC version:  gcc version 9.4.0 (Ubuntu 9.4.0-1ubuntu1~20.04.1) 

|  	linux-vdso.so.1 (0x00007ffcca0ab000)
|  	libdftd4.so.3 => /mnt/group-bin/dftd4/3.5.0/lib/x86_64-linux-gnu/libdftd4.so.3 (0x00007fe2801c2000)
|  	libmpi.so.12 => /mnt/group-bin/terachem-3c-dev-pit/lib/libmpi.so.12 (0x00007fe27e8a5000)
|  	libgpubox.so.1 => /mnt/group-bin/terachem-3c-dev-pit/lib/libgpubox.so.1 (0x00007fe27e88d000)
|  	libtensorbox.so.1 => /mnt/group-bin/terachem-3c-dev-pit/lib/libtensorbox.so.1 (0x00007fe27e86f000)
|  	libiobox.so.1 => /mnt/group-bin/terachem-3c-dev-pit/lib/libiobox.so.1 (0x00007fe27e859000)
|  	libintbox.so.1 => /mnt/group-bin/terachem-3c-dev-pit/lib/libintbox.so.1 (0x00007fe26083e000)
|  	libsqmbox.so.1 => /mnt/group-bin/terachem-3c-dev-pit/lib/libsqmbox.so.1 (0x00007fe2604e0000)
|  	libgridbox.so.1 => /mnt/group-bin/terachem-3c-dev-pit/lib/libgridbox.so.1 (0x00007fe2602fb000)
|  	libdftbox.so.1 => /mnt/group-bin/terachem-3c-dev-pit/lib/libdftbox.so.1 (0x00007fe26021d000)
|  	libcibox.so.1 => /mnt/group-bin/terachem-3c-dev-pit/lib/libcibox.so.1 (0x00007fe25fedc000)
|  	libccbox.so.1 => /mnt/group-bin/terachem-3c-dev-pit/lib/libccbox.so.1 (0x00007fe25fbd9000)
|  	libsimbox.so.1 => /mnt/group-bin/terachem-3c-dev-pit/lib/libsimbox.so.1 (0x00007fe25fbb9000)
|  	liboptbox.so.1 => /mnt/group-bin/terachem-3c-dev-pit/lib/liboptbox.so.1 (0x00007fe25fb81000)
|  	libnvToolsExt.so.1 => /usr/local/cuda-11.6/targets/x86_64-linux/lib/libnvToolsExt.so.1 (0x00007fe25f977000)
|  	libssl.so.1.1 => /mnt/group-bin/terachem-3c-dev-pit/lib/libssl.so.1.1 (0x00007fe25f8e4000)
|  	libcrypto.so.1.1 => /mnt/group-bin/terachem-3c-dev-pit/lib/libcrypto.so.1.1 (0x00007fe25f60e000)
|  	libcuda.so.1 => /lib/x86_64-linux-gnu/libcuda.so.1 (0x00007fe25dc89000)
|  	libcudart.so.11.0 => /usr/local/cuda-11.6/targets/x86_64-linux/lib/libcudart.so.11.0 (0x00007fe25d9e3000)
|  	libcublas.so.11 => /usr/local/cuda-11.6/targets/x86_64-linux/lib/libcublas.so.11 (0x00007fe254265000)
|  	libcufft.so.10 => /usr/local/cuda-11.6/targets/x86_64-linux/lib/libcufft.so.10 (0x00007fe24b7d8000)
|  	libcusparse.so.11 => /usr/local/cuda-11.6/targets/x86_64-linux/lib/libcusparse.so.11 (0x00007fe23c38f000)
|  	libcusolver.so.11 => /usr/local/cuda-11.6/targets/x86_64-linux/lib/libcusolver.so.11 (0x00007fe22bfa6000)
|  	libstdc++.so.6 => /lib/x86_64-linux-gnu/libstdc++.so.6 (0x00007fe22bdc4000)
|  	libm.so.6 => /lib/x86_64-linux-gnu/libm.so.6 (0x00007fe22bc73000)
|  	libiomp5.so => /mnt/group-bin/terachem-3c-dev-pit/lib/libiomp5.so (0x00007fe22b82d000)
|  	libcilkrts.so.5 => /mnt/group-bin/terachem-3c-dev-pit/lib/libcilkrts.so.5 (0x00007fe22b5f0000)
|  	libgcc_s.so.1 => /lib/x86_64-linux-gnu/libgcc_s.so.1 (0x00007fe22b5d5000)
|  	libpthread.so.0 => /lib/x86_64-linux-gnu/libpthread.so.0 (0x00007fe22b5b2000)
|  	libc.so.6 => /lib/x86_64-linux-gnu/libc.so.6 (0x00007fe22b3c0000)
|  	/lib64/ld-linux-x86-64.so.2 (0x00007fe28029c000)
|  	libdl.so.2 => /lib/x86_64-linux-gnu/libdl.so.2 (0x00007fe22b3b8000)
|  	libmkl_intel_ilp64.so.2 => /mnt/group-bin/terachem-3c-dev-pit/lib/libmkl_intel_ilp64.so.2 (0x00007fe22a4fd000)
|  	libmkl_intel_thread.so.2 => /mnt/group-bin/terachem-3c-dev-pit/lib/libmkl_intel_thread.so.2 (0x00007fe226d64000)
|  	libmkl_core.so.2 => /mnt/group-bin/terachem-3c-dev-pit/lib/libmkl_core.so.2 (0x00007fe222982000)
|  	libifcore.so.5 => /mnt/group-bin/terachem-3c-dev-pit/lib/libifcore.so.5 (0x00007fe222844000)
|  	libimf.so => /mnt/group-bin/terachem-3c-dev-pit/lib/libimf.so (0x00007fe22245f000)
|  	libsvml.so => /mnt/group-bin/terachem-3c-dev-pit/lib/libsvml.so (0x00007fe220e51000)
|  	libirng.so => /mnt/group-bin/terachem-3c-dev-pit/lib/libirng.so (0x00007fe220ae7000)
|  	libintlc.so.5 => /mnt/group-bin/terachem-3c-dev-pit/lib/libintlc.so.5 (0x00007fe220a74000)
|  	librt.so.1 => /lib/x86_64-linux-gnu/librt.so.1 (0x00007fe220a6a000)
|  	libcublasLt.so.11 => /usr/local/cuda-11.6/targets/x86_64-linux/lib/libcublasLt.so.11 (0x00007fe20ba02000)
| #################################################################################################

-----------------------------------
Processed Input file:
              coordinates coord.xyz
                 spinmult 1
                   charge +1
                   method 3c-pbeh
                    basis def2-msvp
                      pcm cosmo
                  epsilon 78.39
                      fon yes
               fon_method constant
                   closed 0
                    hhtda yes
            hhtdasinglets 4
            hhtdatriplets 4
             cisnumstates 8
             cisguessvecs 15
                   cismax 300
               cismaxiter 500
               cisconvtol 1.0e-6
                  cphftol 1.0e-6
                 cphfiter 1000
           max_l_in_basis 2
           sphericalbasis yes
                    guess sad
                   purify no
                  dftgrid 3
                     xtol 1e-6
                 convthre 5e-5
                  threall 1e-14
                precision mixed
                     gpus 1
            min_tolerance 1e-4
          min_tolerance_e 1e-5
                      run energy
-----------------------------------
Jobname: coord
Scratch directory: ./scr.coord
Scratch data will be generated
| Random number seed: 1602113606

XYZ coordinates coord.xyz
Molden File Output: ./scr.coord/coord.molden
Using basis set: def2-msvp
dmrgstart not found
Spin multiplicity: 1
DIIS will use up to 10 vectors.
Condition number limit for the DIIS overlap matrix is            0
WF convergence threshold: 5.00e-05
Using DIIS algorithm to converge WF
Maximum number of SCF iterations: 100
Incremental fock with rebuild every 8 iterations
Will switch to conventional Fock if diffuse functions are detected
X-matrix tolerance: 1.00e-06
PRECISION: MIXED
Single/Double precision threshold: 1.00e-05
TeraChem will select linear algebra engine
Using fractional orbital occupations
0 occupied orbitals will have integer occupation
0 occupied orbitals will have fractional occupation
kT is set to  0.250 a.u.
Density matrix purification turned off
DFT Functional requested: 3c-pbeh
Method: PBEh-3c composite method 
  PBEh exchange functional:              0.58 
  Hartree-Fock exact exchange:          0.42 
  PBEh correlation functional:           1.0  
Wavefunction: RESTRICTED

 DFT-D code reimplemented following the
 code by S.Grimme, University Bonn 
 based on DFTD3 V3.2 Rev 0         
 
Please cite DFT-D3 work done with this code as:
S. Grimme, J. Antony, S. Ehrlich and H. Krieg,
J. Chem. Phys. 132 (2010), 154104
If used with BJ-damping cite also
S. Grimme, S. Ehrlich and L. Goerigk,
J. Comput. Chem. 32 (2011), 1456-1465
For DFT-D2 the reference is
S. Grimme, J. Comput. Chem., 27 (2006), 1787-1799
BSSE Correction calculated using:
 ___________________________________________
                                            
|              **  g C P  **                |
|  a geometrical counterpoise correction    |
|             H.Kruse S.Grimme              |
|        Version 2.31                       |
|                                           |
 ___________________________________________ 

Please cite work done with this code as:
H. Kruse, S. Grimme J. Chem. Phys, 2012,136,154101
DOI: 10.1063/1.3700154 

DFT grid type: 3
Using a single DFT grid.
Ignoring all functions in basis set file with angular momentum > 2 
Initial guess generated from superposition of atomic densities generated with HF,
using spherically symmetric atomic densities and averaged alpha and beta spin densities.

********************************************
***** SINGLE POINT ENERGY CALCULATIONS *****
********************************************
COSMO model for polarizable continuum model enabled
*************WARNING***************
Unrecognized or unnecessary keywords:
These are being ignored.
   min_tolerance 1e-4
   min_tolerance_e 1e-5
***********************************
Starting TensorBox...
| TeraChem will select linear algebra engine
| Using cuSolver for matrix diagonalization

| using 1 out of 1 CUDA devices
|   Device 0: NVIDIA GeForce RTX 3070,  7982MB, CC 8.6 -- CPU THREAD 0
| -------------------------------------------------------------------
| CPU Memory Available: 3976.88 MegaWords 
| GPU Memory Available: 741.79 MegaWords 
| Maximum recommended basis set size: 10200 basis functions
|  (limited by GPU memory)
| -------------------------------------------------------------------
| Initialize GPUBox with 128 MW of memory


Basis set:       def2-msvp
Total atoms:     32
Total charge:    1
Total electrons: 126 (63-alpha, 63-beta)
Number electrons modeled by ECPs: 0
Total orbitals: 316 (Cartesian), 298 (spherical) 
Total AO shells: 154 (100 S-shells; 36 P-shells; 18 D-shells; 0 F-shells; 0 G-shells)
Spin multiplicity: 1
Nuclear repulsion energy (QM atoms): 1141.887229587305 a.u.

Using neutral atomic charges and default spins and spin directions.
Number of unique atoms is: 4 
Atom #1 is unique. Calculating atomic density. 
XCEnergy: 0.000000 NNRepEnergy: 0.000000 
Rest of SCF Energy: -51.788831
XCEnergy: 0.000000 NNRepEnergy: 0.000000 
Rest of SCF Energy: -51.788831
Iteration: 0
XCEnergy: 0.000000 NNRepEnergy: 0.000000 
Rest of SCF Energy: -54.335150
XCEnergy: 0.000000 NNRepEnergy: 0.000000 
Rest of SCF Energy: -54.335150
Iteration: 1
XCEnergy: 0.000000 NNRepEnergy: 0.000000 
Rest of SCF Energy: -54.383016
XCEnergy: 0.000000 NNRepEnergy: 0.000000 
Rest of SCF Energy: -54.383016
Iteration: 2
XCEnergy: 0.000000 NNRepEnergy: 0.000000 
Rest of SCF Energy: -54.383724
XCEnergy: 0.000000 NNRepEnergy: 0.000000 
Rest of SCF Energy: -54.383724
Iteration: 3
XCEnergy: 0.000000 NNRepEnergy: 0.000000 
Rest of SCF Energy: -54.383757
XCEnergy: 0.000000 NNRepEnergy: 0.000000 
Rest of SCF Energy: -54.383757
Iteration: 4
XCEnergy: 0.000000 NNRepEnergy: 0.000000 
Rest of SCF Energy: -54.383758
XCEnergy: 0.000000 NNRepEnergy: 0.000000 
Rest of SCF Energy: -54.383758
Iteration: 5
XCEnergy: 0.000000 NNRepEnergy: 0.000000 
Rest of SCF Energy: -54.383758
XCEnergy: 0.000000 NNRepEnergy: 0.000000 
SCF Energy: -54.383758
Atom #2 is unique. Calculating atomic density. 
XCEnergy: 0.000000 NNRepEnergy: 0.000000 
Rest of SCF Energy: -35.859370
XCEnergy: 0.000000 NNRepEnergy: 0.000000 
Rest of SCF Energy: -35.859370
Iteration: 0
XCEnergy: 0.000000 NNRepEnergy: 0.000000 
Rest of SCF Energy: -37.672403
XCEnergy: 0.000000 NNRepEnergy: 0.000000 
Rest of SCF Energy: -37.672403
Iteration: 1
XCEnergy: 0.000000 NNRepEnergy: 0.000000 
Rest of SCF Energy: -37.680531
XCEnergy: 0.000000 NNRepEnergy: 0.000000 
Rest of SCF Energy: -37.680531
Iteration: 2
XCEnergy: 0.000000 NNRepEnergy: 0.000000 
Rest of SCF Energy: -37.680842
XCEnergy: 0.000000 NNRepEnergy: 0.000000 
Rest of SCF Energy: -37.680842
Iteration: 3
XCEnergy: 0.000000 NNRepEnergy: 0.000000 
Rest of SCF Energy: -37.680865
XCEnergy: 0.000000 NNRepEnergy: 0.000000 
Rest of SCF Energy: -37.680865
Iteration: 4
XCEnergy: 0.000000 NNRepEnergy: 0.000000 
Rest of SCF Energy: -37.680866
XCEnergy: 0.000000 NNRepEnergy: 0.000000 
Rest of SCF Energy: -37.680866
Iteration: 5
XCEnergy: 0.000000 NNRepEnergy: 0.000000 
Rest of SCF Energy: -37.680866
XCEnergy: 0.000000 NNRepEnergy: 0.000000 
SCF Energy: -37.680866
Atom #7 is unique. Calculating atomic density. 
XCEnergy: 0.000000 NNRepEnergy: 0.000000 
Rest of SCF Energy: -0.497727
XCEnergy: 0.000000 NNRepEnergy: 0.000000 
Rest of SCF Energy: -0.497727
Iteration: 0
XCEnergy: 0.000000 NNRepEnergy: 0.000000 
Rest of SCF Energy: -0.497727
XCEnergy: 0.000000 NNRepEnergy: 0.000000 
Rest of SCF Energy: -0.497727
Iteration: 1
XCEnergy: 0.000000 NNRepEnergy: 0.000000 
Rest of SCF Energy: -0.497727
XCEnergy: 0.000000 NNRepEnergy: 0.000000 
SCF Energy: -0.497727
Atom #21 is unique. Calculating atomic density. 
XCEnergy: 0.000000 NNRepEnergy: 0.000000 
Rest of SCF Energy: -71.187919
XCEnergy: 0.000000 NNRepEnergy: 0.000000 
Rest of SCF Energy: -71.187919
Iteration: 0
XCEnergy: 0.000000 NNRepEnergy: 0.000000 
Rest of SCF Energy: -74.545712
XCEnergy: 0.000000 NNRepEnergy: 0.000000 
Rest of SCF Energy: -74.545712
Iteration: 1
XCEnergy: 0.000000 NNRepEnergy: 0.000000 
Rest of SCF Energy: -74.776315
XCEnergy: 0.000000 NNRepEnergy: 0.000000 
Rest of SCF Energy: -74.776315
Iteration: 2
XCEnergy: 0.000000 NNRepEnergy: 0.000000 
Rest of SCF Energy: -74.781311
XCEnergy: 0.000000 NNRepEnergy: 0.000000 
Rest of SCF Energy: -74.781311
Iteration: 3
XCEnergy: 0.000000 NNRepEnergy: 0.000000 
Rest of SCF Energy: -74.781357
XCEnergy: 0.000000 NNRepEnergy: 0.000000 
Rest of SCF Energy: -74.781357
Iteration: 4
XCEnergy: 0.000000 NNRepEnergy: 0.000000 
Rest of SCF Energy: -74.781359
XCEnergy: 0.000000 NNRepEnergy: 0.000000 
Rest of SCF Energy: -74.781359
Iteration: 5
XCEnergy: 0.000000 NNRepEnergy: 0.000000 
Rest of SCF Energy: -74.781359
XCEnergy: 0.000000 NNRepEnergy: 0.000000 
SCF Energy: -74.781359
DFTD Energy:    -0.0206638 hartree
gCP Energy:     0.0532341 hartree
Setting up the DFT grid...
| time to set the grid = 0.08 s
DFT grid points: 367921 (11497 points/atom)
=COSMO= Number of H atoms in QM atoms:14
=COSMO= Number of Heavy atoms in QM atoms:18
=COSMO= size of A matrix:26470088 bytes
=COSMO= ++++++++++++++++++++++++++++++ COSMO parameters ++++++++++++++++++++++++++++++
=COSMO= I. Cavity Information:
=COSMO= SAS(Solvent accesible surface) initialization finished
=COSMO= Time for initializing Molecular Surface:0.05182800 (sec)
=COSMO= Time for initializing cosmo calculation:0.03000200 (sec)
=COSMO= Cavity effective radius(Angstrom) (r_solv+r_vdw-dsc) was written into ./scr.coord/ratom.txt
=COSMO= Solvent Dielectric Constant:78.390000
=COSMO= Cosmo Solvent radius:0.000000
=COSMO= Cosmo charge scaling method:0
=COSMO= Cavity built with Lebedev Grid
=COSMO= Grid points/QM Hydrogen: 110
=COSMO= Grid points/QM Heavy atom: 110
=COSMO= Herbert Switching-Gaussian method turned on
=COSMO= After removing points inside of SAS:
=COSMO= Total number of segments on molecular surface:1819
=COSMO= Number of segments belonging to QM atoms:1819
=COSMO= Total surface area of cavity: 296.6965(Angstrom^2)
=COSMO= Total volume of cavity: 179.1467 (Angstrom^3)
=COSMO= II. COSMO integral options:
=COSMO= Building COSMO c vector with original algorithm
=COSMO= COSMO one-electron integral threshold: 1e-12 
=COSMO= III. Linear solver options:
=COSMO= Initialize COSMO for A matrix in full storage form
=COSMO= CG precondtioner:Jacobi
=COSMO= Tight CG convergence threshold:1e-06
=COSMO= CG dynamic threshold: on
=COSMO= Adjust CG convergence threshold dynamically
=COSMO= IV. PCM field read/write options:
=COSMO= PCM field is not written to files
=COSMO= No PCM field file is read in
=COSMO= ++++++++++++++++++++++++++++++++++++++++++++++++++++++++++++++++++++++++++++++++

                      *** Start SCF Iterations ***

 Iter     DIIS Error       Energy change      Electrons        XC Energy           Energy              E_PCM      Time(s)
-------------------------------------------------------------------------------------------------------------------------
Initial temperature is 0.250000
| Skip purify step
|    1     2.0055434194    -785.1851907217   127.0000323723   -63.8607838674    -785.1851907217     -0.0002044397    1.29  
|    2     0.0723625977     +13.0791454542   126.0000101891   -63.9906372536    -772.1060452675     -0.1740904155    1.92  
|    3     0.1275404634      +0.0771728882   126.0000078342   -63.7009962918    -772.0288723794     -0.0801457567    1.87  
|    4     0.0163309455      -0.2129366941   126.0000083053   -63.8388360332    -772.2418090735     -0.1306909558    1.87  
|    5     0.0148426764      -0.0037522957   126.0000084010   -63.8607614498    -772.2455613692     -0.1188114096    1.83  
|    6     0.0030885730      -0.0038788618   126.0000081392   -63.8613029542    -772.2494402309     -0.1221446355    1.80  
|    7     0.0006962656      -0.0002157442   126.0000081773   -63.8538707787    -772.2496559751     -0.1214864640    1.78  
|    8     0.0003567374      -0.0000229876   126.0000081579   -63.8524361336    -772.2496789627     -0.1212116560    1.75  
|    9     0.0000760714      -0.0000082398   126.0000081469   -63.8533564092    -772.2496872026     -0.1211719043    1.92  
|   10     0.0000393619      -0.0000015022   126.0000081433   -63.8534006312    -772.2496887047     -0.1211295743    1.73  
-------------------------------------------------------------------------------------------------------------------------
FINAL ENERGY: -772.2496887047 a.u.
Fractional Occupation Entropy: 0.0000000000
Mermin Free Energy:            -772.2496887047
DISPERSION CONTRIBUTION TO ENERGY: -0.0206638313 a.u.
GCP BSSE CORRECTION: 0.0532341364 a.u.
C-PCM contribution to final energy:-0.1211295743 a.u. ( already included in final energy )
HOMO-LUMO GAP: 1.600 eV
CENTER OF MASS: {-0.012962, -0.077725, -0.087838} ANGS
DIPOLE MOMENT: {-17.176845, -1.577294, 4.375720} (|D| = 17.795471) DEBYE
Writing out molden info

Running Mulliken population analysis...


  Restricted hh-TDA Parameters
--------------------------------------------
Number of occupied orbitals:            64
Number of virtual orbitals:            234
Number of molecular orbitals:          298
Number of basis functions:             316
Multiplicity of target state:      singlet

 Generating 2nd functional diffs
Reference energy:             -779.4488309950
Number of electrons:           128.0000082720
XC energy:                     -65.1675165122

      Davidson Diagonalization Parameters
-----------------------------------------------
Number of roots to find:                    4
Number of guess vectors:                   15
Maximum subspace size:                    300
Number of vectors to save:                  4
Collapse vectors per root:                  2
Number of CSFs:                          2080
Maximum Davidson iterations:              500
Residual convergence:                 1.0e-06
Orthogonality tolerance:              1.0e-12
Use incremental sigma vectors:             No

Davidson memory usage:  12.89 MB

Guess Vectors:
  64 &  64 : closed :    -0.223266
  64 &  63 :  open  :    -0.166184
  64 &  62 :  open  :    -0.163650
  63 &  63 : closed :    -0.109103
  63 &  62 :  open  :    -0.106568
  62 &  62 : closed :    -0.104033
  64 &  61 :  open  :    -0.059068
  64 &  59 :  open  :    -0.024632
  64 &  60 :  open  :    -0.021055
  63 &  61 :  open  :    -0.001986
  62 &  61 :  open  :     0.000549
  64 &  57 :  open  :     0.001995
  63 &  59 :  open  :     0.032449
  62 &  59 :  open  :     0.034984
  63 &  60 :  open  :     0.036027

  Root           Eigenvalue       Energy Change        Residual
-------------------------------------------------------------------
Iteration:    0   Subspace Size:   15
Root: 1:        -0.13141911        -0.13141911         0.05037345  
Root: 2:        -0.06877881        -0.06877881         0.04643894  
Root: 3:        -0.05733955        -0.05733955         0.04900408  
Root: 4:        -0.02346191        -0.02346191         0.04414001  

Iteration:    1   Subspace Size:   19
Root: 1:        -0.13682794        -0.00540883         0.00758500  
Root: 2:        -0.07537636        -0.00659755         0.01183135  
Root: 3:        -0.06443126        -0.00709171         0.01185247  
Root: 4:        -0.02871737        -0.00525546         0.01205622  

Iteration:    2   Subspace Size:   23
Root: 1:        -0.13695326        -0.00012533         0.00170628  
Root: 2:        -0.07573498        -0.00035862         0.00311510  
Root: 3:        -0.06483029        -0.00039903         0.00364546  
Root: 4:        -0.02906395        -0.00034658         0.00300602  

Iteration:    3   Subspace Size:   27
Root: 1:        -0.13695913        -0.00000587         0.00038489  
Root: 2:        -0.07575516        -0.00002018         0.00087216  
Root: 3:        -0.06485992        -0.00002963         0.00100856  
Root: 4:        -0.02908250        -0.00001855         0.00094691  

Iteration:    4   Subspace Size:   31
Root: 1:        -0.13695938        -0.00000024         0.00006488  
Root: 2:        -0.07575660        -0.00000144         0.00020342  
Root: 3:        -0.06486186        -0.00000195         0.00024713  
Root: 4:        -0.02908427        -0.00000177         0.00027523  

Iteration:    5   Subspace Size:   35
Root: 1:        -0.13695938        -0.00000001         0.00001341  
Root: 2:        -0.07575667        -0.00000008         0.00004368  
Root: 3:        -0.06486199        -0.00000012         0.00005948  
Root: 4:        -0.02908441        -0.00000014         0.00006824  

Iteration:    6   Subspace Size:   39
Root: 1:        -0.13695938        -0.00000000         0.00000255  
Root: 2:        -0.07575668        -0.00000000         0.00000923  
Root: 3:        -0.06486199        -0.00000001         0.00001390  
Root: 4:        -0.02908442        -0.00000001         0.00002182  

Iteration:    7   Subspace Size:   43
Root: 1:        -0.13695938        -0.00000000         0.00000046  Converged
Root: 2:        -0.07575668        -0.00000000         0.00000193  
Root: 3:        -0.06486199        -0.00000000         0.00000331  
Root: 4:        -0.02908442        -0.00000000         0.00000574  

Iteration:    8   Subspace Size:   46
Root: 1:        -0.13695938        -0.00000000         0.00000035  Converged
Root: 2:        -0.07575668        -0.00000000         0.00000040  Converged
Root: 3:        -0.06486199        -0.00000000         0.00000066  Converged
Root: 4:        -0.02908442        -0.00000000         0.00000142  

Iteration:    9   Subspace Size:   47
Root: 1:        -0.13695938        -0.00000000         0.00000035  Converged
Root: 2:        -0.07575668        -0.00000000         0.00000040  Converged
Root: 3:        -0.06486199        -0.00000000         0.00000060  Converged
Root: 4:        -0.02908442        -0.00000000         0.00000033  Converged

Davidson converged in 9 iterations
47 sigma vectors were formed

      Davidson Diagonalization Parameters
-----------------------------------------------
Number of roots to find:                    4
Number of guess vectors:                   15
Maximum subspace size:                    300
Number of vectors to save:                  4
Collapse vectors per root:                  2
Number of CSFs:                          2016
Maximum Davidson iterations:              500
Residual convergence:                 1.0e-06
Orthogonality tolerance:              1.0e-12
Use incremental sigma vectors:             No

Davidson memory usage:  12.58 MB

Guess Vectors:
  64 &  63 :  open  :    -0.166184
  64 &  62 :  open  :    -0.163650
  63 &  62 :  open  :    -0.106568
  64 &  61 :  open  :    -0.059068
  64 &  59 :  open  :    -0.024632
  64 &  60 :  open  :    -0.021055
  63 &  61 :  open  :    -0.001986
  62 &  61 :  open  :     0.000549
  64 &  57 :  open  :     0.001995
  63 &  59 :  open  :     0.032449
  62 &  59 :  open  :     0.034984
  63 &  60 :  open  :     0.036027
  62 &  60 :  open  :     0.038561
  64 &  55 :  open  :     0.041282
  64 &  56 :  open  :     0.044297

  Root           Eigenvalue       Energy Change        Residual
-------------------------------------------------------------------
Iteration:    0   Subspace Size:   15
Root: 1:        -0.08583557        -0.08583557         0.03480664  
Root: 2:        -0.06715567        -0.06715567         0.03938460  
Root: 3:        -0.02555452        -0.02555452         0.03644164  
Root: 4:        -0.01184002        -0.01184002         0.02987670  

Iteration:    1   Subspace Size:   19
Root: 1:        -0.08961084        -0.00377526         0.00762888  
Root: 2:        -0.07244624        -0.00529056         0.01023587  
Root: 3:        -0.02949200        -0.00393748         0.00898600  
Root: 4:        -0.01583713        -0.00399711         0.01288950  

Iteration:    2   Subspace Size:   23
Root: 1:        -0.08976559        -0.00015476         0.00169150  
Root: 2:        -0.07274427        -0.00029803         0.00209490  
Root: 3:        -0.02972245        -0.00023045         0.00255462  
Root: 4:        -0.01637483        -0.00053770         0.00448128  

Iteration:    3   Subspace Size:   27
Root: 1:        -0.08977181        -0.00000622         0.00033290  
Root: 2:        -0.07275367        -0.00000940         0.00044269  
Root: 3:        -0.02973781        -0.00001536         0.00071452  
Root: 4:        -0.01644170        -0.00006687         0.00143246  

Iteration:    4   Subspace Size:   31
Root: 1:        -0.08977203        -0.00000022         0.00007222  
Root: 2:        -0.07275405        -0.00000038         0.00009157  
Root: 3:        -0.02973892        -0.00000112         0.00019836  
Root: 4:        -0.01644784        -0.00000615         0.00038584  

Iteration:    5   Subspace Size:   35
Root: 1:        -0.08977204        -0.00000001         0.00001328  
Root: 2:        -0.07275407        -0.00000002         0.00002001  
Root: 3:        -0.02973901        -0.00000008         0.00004368  
Root: 4:        -0.01644825        -0.00000040         0.00008854  

Iteration:    6   Subspace Size:   39
Root: 1:        -0.08977205        -0.00000000         0.00000284  
Root: 2:        -0.07275407        -0.00000000         0.00000400  
Root: 3:        -0.02973901        -0.00000000         0.00001122  
Root: 4:        -0.01644827        -0.00000002         0.00002225  

Iteration:    7   Subspace Size:   43
Root: 1:        -0.08977205        -0.00000000         0.00000051  Converged
Root: 2:        -0.07275407        -0.00000000         0.00000080  Converged
Root: 3:        -0.02973901        -0.00000000         0.00000263  
Root: 4:        -0.01644827        -0.00000000         0.00000638  

Iteration:    8   Subspace Size:   45
Root: 1:        -0.08977205        -0.00000000         0.00000037  Converged
Root: 2:        -0.07275407        -0.00000000         0.00000077  Converged
Root: 3:        -0.02973901        -0.00000000         0.00000062  Converged
Root: 4:        -0.01644827        -0.00000000         0.00000163  

Iteration:    9   Subspace Size:   46
Root: 1:        -0.08977205        -0.00000000         0.00000037  Converged
Root: 2:        -0.07275407        -0.00000000         0.00000076  Converged
Root: 3:        -0.02973901        -0.00000000         0.00000058  Converged
Root: 4:        -0.01644827        -0.00000000         0.00000037  Converged

Davidson converged in 9 iterations
46 sigma vectors were formed

  Root   Mult.   Total Energy (a.u.)   Ex. Energy (a.u.)     Ex. Energy (eV)     Ex. Energy (nm)        Osc. (a.u.)  
-------------------------------------------------------------------------------------------------------------------
     1  singlet       -779.58579038
     2  triplet       -779.53860304          0.04718734          1.28403260        965.58468139          0.00000000
     3  singlet       -779.52458767          0.06120271          1.66541012        744.46660046          0.05172776
     4  triplet       -779.52158506          0.06420531          1.74711520        709.65109105          0.00000000
     5  singlet       -779.51369299          0.07209739          1.96186951        631.96976240          0.25217230
     6  triplet       -779.47857000          0.10722037          2.91761433        424.95068509          0.00000000
     7  singlet       -779.47791542          0.10787496          2.93542656        422.37207494          0.00727389
     8  triplet       -779.46527926          0.12051111          3.27927373        378.08438957          0.00000000

Singlet  1: Largest CI coefficients:
  64  &  64 : closed :   0.946388
  63  &  64 :  open  :   0.188757
  64  &  63 :  open  :   0.188757

Triplet  2: Largest CI coefficients:
  63  &  64 :  open  :   0.647816
  64  &  63 :  open  :  -0.647816
  62  &  64 :  open  :   0.232693
  64  &  62 :  open  :  -0.232693

Singlet  3: Largest CI coefficients:
  62  &  64 :  open  :  -0.567487
  64  &  62 :  open  :  -0.567487
  63  &  64 :  open  :  -0.359440
  64  &  63 :  open  :  -0.359440
  63  &  63 : closed :  -0.181310
  64  &  64 : closed :   0.127644

Triplet  4: Largest CI coefficients:
  62  &  64 :  open  :  -0.649680
  64  &  62 :  open  :   0.649680
  63  &  64 :  open  :   0.214187
  64  &  63 :  open  :  -0.214187

Singlet  5: Largest CI coefficients:
  63  &  64 :  open  :   0.457512
  64  &  63 :  open  :   0.457512
  63  &  63 : closed :   0.441688
  62  &  64 :  open  :  -0.377445
  64  &  62 :  open  :  -0.377445
  64  &  64 : closed :  -0.147542
  59  &  64 :  open  :  -0.122497
  64  &  59 :  open  :  -0.122497

Triplet  6: Largest CI coefficients:
  62  &  63 :  open  :  -0.684432
  63  &  62 :  open  :   0.684432
  59  &  62 :  open  :  -0.106579
  62  &  59 :  open  :   0.106579

Singlet  7: Largest CI coefficients:
  62  &  63 :  open  :  -0.655356
  63  &  62 :  open  :  -0.655356
  63  &  63 : closed :  -0.217877
  59  &  62 :  open  :   0.114919
  62  &  59 :  open  :   0.114919

Triplet  8: Largest CI coefficients:
  61  &  64 :  open  :  -0.608664
  64  &  61 :  open  :   0.608664
  57  &  64 :  open  :  -0.175340
  64  &  57 :  open  :   0.175340
  61  &  63 :  open  :  -0.143832
  63  &  61 :  open  :   0.143832
  55  &  64 :  open  :  -0.141032
  64  &  55 :  open  :   0.141032
  59  &  64 :  open  :   0.131700
  64  &  59 :  open  :  -0.131700
  56  &  64 :  open  :  -0.106300
  64  &  56 :  open  :   0.106300

Singlet state dipole moments:

  Root       Dx         Dy         Dz         |D|  (Debye)
------------------------------------------------------------
     1   -12.9155    -2.0075     2.1920    13.2531
     2   -10.3287    -0.3189    -0.2952    10.3378
     3   -13.6029    -1.3631     1.1504    13.7194
     4    -8.5156     0.0044    -1.2650     8.6090

Triplet state dipole moments:

  Root       Dx         Dy         Dz         |D|  (Debye)
------------------------------------------------------------
     1   -16.3584    -1.5366     1.8771    16.5373
     2   -10.3754     0.1342    -0.9414    10.4189
     3    -8.8609     0.1632    -1.4438     8.9792
     4    -0.5115    -2.2660     1.3956     2.7100

Transition dipole moments between singlet states:

    Transition       Tx         Ty         Tz         |T| (a.u.)
------------------------------------------------------------------
     1 ->    2    -1.1188     0.0478     0.1170     1.1260
     1 ->    3     2.2762    -0.2184    -0.1325     2.2905
     1 ->    4     0.3161    -0.0293    -0.0186     0.3180
     2 ->    3     0.8615     0.4608    -0.6268     1.1608
     2 ->    4     2.1431    -0.1270    -0.1640     2.1531
     3 ->    4     0.7117    -0.1435     0.0652     0.7289

Transition dipole moments between triplet states:

    Transition       Tx         Ty         Tz         |T| (a.u.)
------------------------------------------------------------------
     1 ->    2    -1.4749    -0.3003     0.5009     1.5863
     1 ->    3    -1.1295     0.1113     0.0535     1.1363
     1 ->    4     0.2027     0.1954    -0.2919     0.4056
     2 ->    3     1.9776    -0.1931    -0.0618     1.9880
     2 ->    4    -0.0194     0.1742    -0.2157     0.2779
     3 ->    4    -0.3089     0.0961    -0.1135     0.3428

Magnetic transition dipole moments and rotational strengths:

 Transition      Lx         Ly         Lz       R(len)     R(vel) (a.u.)
------------------------------------------------------------------------
 1 ->    2     0.2221     0.3108    -0.3212     0.2712    -0.1205
 1 ->    3    -0.4247     0.0264    -0.5297     0.9022    -0.8396
 1 ->    4    -0.0437     0.0276    -0.1953     0.0110    -0.0335

Electric transition quadrupole moments (Cartesian):

 Transition      Qxy        Qxz        Qyz        Qxx        Qyy        Qzz       norm (a.u.)
----------------------------------------------------------------------------------------------
 1 ->    2    -0.6139     0.6447     0.1190     4.8725    -0.0730    -0.2359     4.9608
 1 ->    3     1.0791    -0.3672    -0.1149    -5.7912     0.1333     0.1241     5.9063
 1 ->    4     0.2053     0.0234    -0.0429    -0.4196    -0.0331     0.0104     0.4709


| Total processing time: 51.67 sec 

| Job finished: Mon Dec 30 09:53:37 2024
