# Supplementary material for: Photovermellogens: Minimalistic Pyridinium-Based Acylhydrazones with Photoswitchable Basicity for Operation in Aqueous Media
Source: J Org Chem. 2026 May 4;91(19):6559–65. doi: 10.1021/acs.joc.5c02962 (PMC13185115; doi:10.1021/acs.joc.5c02962)
Supplement: Supplementary file 3 [file jo5c02962_si_003.zip › scans/pah/gfn2/0000.out]

| Startfile from command line: tc.inp


|       ***********************************************************
|       *                    TeraChem v1.9-2023.05-dev            *
|       *  Git Version: a4ee3fa724c44e9172ae1b788db2b2bf144bca1c  *
|       *                   Development Version                   *
|       *           Chemistry at the Speed of Graphics!           *
|       ***********************************************************
|       * This program may only be used in connection with        *
|       * a valid license from PetaChem, LLC. Use of this program *
|       * or results thereof indicates acceptance of all terms    *
|       * and conditions stated in the license and that a valid   *
|       * license agreement between the user and PetaChem, LLC    *
|       * exists. PetaChem, LLC does not warrant the correctness  *
|       * of results or their suitability for any purpose.        *
|       * Please email bugs, suggestions, and comments to         *
|       *                  help@petachem.com                      *
|       *                                                         *
|       ***********************************************************


|       ***********************************************************
|       *  Compiled by pisteinbach  Wed May 10 12:27:15 CEST 2023  *
|       *  Supported architectures: sm_75 sm_80                   *
|       *  Build cuda_11.6.r11.6/compiler.31057947_0              *
|       ***********************************************************


| Job started   Mon Dec 30 09:46:19 2024
| On jtc-hpz107 (available memory: 20102 MB)

| ######################################### RUNTIME INFO ##########################################
| terachem  tc.inp 

|  NVRM version: NVIDIA UNIX x86_64 Kernel Module  520.61.05  Thu Sep 29 05:30:25 UTC 2022
|  GCC version:  gcc version 9.4.0 (Ubuntu 9.4.0-1ubuntu1~20.04.1) 

|  	linux-vdso.so.1 (0x00007fff4b35a000)
|  	libdftd4.so.3 => /mnt/group-bin/dftd4/3.5.0/lib/x86_64-linux-gnu/libdftd4.so.3 (0x00007f8d33a72000)
|  	libmpi.so.12 => /mnt/group-bin/terachem-3c-dev-pit/lib/libmpi.so.12 (0x00007f8d32155000)
|  	libgpubox.so.1 => /mnt/group-bin/terachem-3c-dev-pit/lib/libgpubox.so.1 (0x00007f8d3213d000)
|  	libtensorbox.so.1 => /mnt/group-bin/terachem-3c-dev-pit/lib/libtensorbox.so.1 (0x00007f8d3211f000)
|  	libiobox.so.1 => /mnt/group-bin/terachem-3c-dev-pit/lib/libiobox.so.1 (0x00007f8d32109000)
|  	libintbox.so.1 => /mnt/group-bin/terachem-3c-dev-pit/lib/libintbox.so.1 (0x00007f8d140ee000)
|  	libsqmbox.so.1 => /mnt/group-bin/terachem-3c-dev-pit/lib/libsqmbox.so.1 (0x00007f8d13d90000)
|  	libgridbox.so.1 => /mnt/group-bin/terachem-3c-dev-pit/lib/libgridbox.so.1 (0x00007f8d13bab000)
|  	libdftbox.so.1 => /mnt/group-bin/terachem-3c-dev-pit/lib/libdftbox.so.1 (0x00007f8d13acd000)
|  	libcibox.so.1 => /mnt/group-bin/terachem-3c-dev-pit/lib/libcibox.so.1 (0x00007f8d1378c000)
|  	libccbox.so.1 => /mnt/group-bin/terachem-3c-dev-pit/lib/libccbox.so.1 (0x00007f8d13489000)
|  	libsimbox.so.1 => /mnt/group-bin/terachem-3c-dev-pit/lib/libsimbox.so.1 (0x00007f8d13469000)
|  	liboptbox.so.1 => /mnt/group-bin/terachem-3c-dev-pit/lib/liboptbox.so.1 (0x00007f8d13431000)
|  	libnvToolsExt.so.1 => /usr/local/cuda-11.6/targets/x86_64-linux/lib/libnvToolsExt.so.1 (0x00007f8d13227000)
|  	libssl.so.1.1 => /mnt/group-bin/terachem-3c-dev-pit/lib/libssl.so.1.1 (0x00007f8d13194000)
|  	libcrypto.so.1.1 => /mnt/group-bin/terachem-3c-dev-pit/lib/libcrypto.so.1.1 (0x00007f8d12ebe000)
|  	libcuda.so.1 => /lib/x86_64-linux-gnu/libcuda.so.1 (0x00007f8d11539000)
|  	libcudart.so.11.0 => /usr/local/cuda-11.6/targets/x86_64-linux/lib/libcudart.so.11.0 (0x00007f8d11293000)
|  	libcublas.so.11 => /usr/local/cuda-11.6/targets/x86_64-linux/lib/libcublas.so.11 (0x00007f8d07b15000)
|  	libcufft.so.10 => /usr/local/cuda-11.6/targets/x86_64-linux/lib/libcufft.so.10 (0x00007f8cff088000)
|  	libcusparse.so.11 => /usr/local/cuda-11.6/targets/x86_64-linux/lib/libcusparse.so.11 (0x00007f8cefc3f000)
|  	libcusolver.so.11 => /usr/local/cuda-11.6/targets/x86_64-linux/lib/libcusolver.so.11 (0x00007f8cdf856000)
|  	libstdc++.so.6 => /lib/x86_64-linux-gnu/libstdc++.so.6 (0x00007f8cdf674000)
|  	libm.so.6 => /lib/x86_64-linux-gnu/libm.so.6 (0x00007f8cdf523000)
|  	libiomp5.so => /mnt/group-bin/terachem-3c-dev-pit/lib/libiomp5.so (0x00007f8cdf0dd000)
|  	libcilkrts.so.5 => /mnt/group-bin/terachem-3c-dev-pit/lib/libcilkrts.so.5 (0x00007f8cdeea0000)
|  	libgcc_s.so.1 => /lib/x86_64-linux-gnu/libgcc_s.so.1 (0x00007f8cdee85000)
|  	libpthread.so.0 => /lib/x86_64-linux-gnu/libpthread.so.0 (0x00007f8cdee62000)
|  	libc.so.6 => /lib/x86_64-linux-gnu/libc.so.6 (0x00007f8cdec70000)
|  	/lib64/ld-linux-x86-64.so.2 (0x00007f8d33b4c000)
|  	libdl.so.2 => /lib/x86_64-linux-gnu/libdl.so.2 (0x00007f8cdec68000)
|  	libmkl_intel_ilp64.so.2 => /mnt/group-bin/terachem-3c-dev-pit/lib/libmkl_intel_ilp64.so.2 (0x00007f8cdddad000)
|  	libmkl_intel_thread.so.2 => /mnt/group-bin/terachem-3c-dev-pit/lib/libmkl_intel_thread.so.2 (0x00007f8cda614000)
|  	libmkl_core.so.2 => /mnt/group-bin/terachem-3c-dev-pit/lib/libmkl_core.so.2 (0x00007f8cd6232000)
|  	libifcore.so.5 => /mnt/group-bin/terachem-3c-dev-pit/lib/libifcore.so.5 (0x00007f8cd60f4000)
|  	libimf.so => /mnt/group-bin/terachem-3c-dev-pit/lib/libimf.so (0x00007f8cd5d0f000)
|  	libsvml.so => /mnt/group-bin/terachem-3c-dev-pit/lib/libsvml.so (0x00007f8cd4701000)
|  	libirng.so => /mnt/group-bin/terachem-3c-dev-pit/lib/libirng.so (0x00007f8cd4397000)
|  	libintlc.so.5 => /mnt/group-bin/terachem-3c-dev-pit/lib/libintlc.so.5 (0x00007f8cd4324000)
|  	librt.so.1 => /lib/x86_64-linux-gnu/librt.so.1 (0x00007f8cd431a000)
|  	libcublasLt.so.11 => /usr/local/cuda-11.6/targets/x86_64-linux/lib/libcublasLt.so.11 (0x00007f8cbf2b2000)
| #################################################################################################

-----------------------------------
Processed Input file:
              coordinates coord.xyz
                 spinmult 1
                   charge +1
                   method 3c-pbeh
                    basis def2-msvp
                      pcm cosmo
                  epsilon 78.39
                      fon yes
               fon_method constant
                   closed 0
                    hhtda yes
            hhtdasinglets 4
            hhtdatriplets 4
             cisnumstates 8
             cisguessvecs 15
                   cismax 300
               cismaxiter 500
               cisconvtol 1.0e-6
                  cphftol 1.0e-6
                 cphfiter 1000
           max_l_in_basis 2
           sphericalbasis yes
                    guess sad
                   purify no
                  dftgrid 3
                     xtol 1e-6
                 convthre 5e-5
                  threall 1e-14
                precision mixed
                     gpus 1
            min_tolerance 1e-4
          min_tolerance_e 1e-5
                      run energy
-----------------------------------
Jobname: coord
Scratch directory: ./scr.coord
Scratch data will be generated
| Random number seed: 1853120415

XYZ coordinates coord.xyz
Molden File Output: ./scr.coord/coord.molden
Using basis set: def2-msvp
dmrgstart not found
Spin multiplicity: 1
DIIS will use up to 10 vectors.
Condition number limit for the DIIS overlap matrix is            0
WF convergence threshold: 5.00e-05
Using DIIS algorithm to converge WF
Maximum number of SCF iterations: 100
Incremental fock with rebuild every 8 iterations
Will switch to conventional Fock if diffuse functions are detected
X-matrix tolerance: 1.00e-06
PRECISION: MIXED
Single/Double precision threshold: 1.00e-05
TeraChem will select linear algebra engine
Using fractional orbital occupations
0 occupied orbitals will have integer occupation
0 occupied orbitals will have fractional occupation
kT is set to  0.250 a.u.
Density matrix purification turned off
DFT Functional requested: 3c-pbeh
Method: PBEh-3c composite method 
  PBEh exchange functional:              0.58 
  Hartree-Fock exact exchange:          0.42 
  PBEh correlation functional:           1.0  
Wavefunction: RESTRICTED

 DFT-D code reimplemented following the
 code by S.Grimme, University Bonn 
 based on DFTD3 V3.2 Rev 0         
 
Please cite DFT-D3 work done with this code as:
S. Grimme, J. Antony, S. Ehrlich and H. Krieg,
J. Chem. Phys. 132 (2010), 154104
If used with BJ-damping cite also
S. Grimme, S. Ehrlich and L. Goerigk,
J. Comput. Chem. 32 (2011), 1456-1465
For DFT-D2 the reference is
S. Grimme, J. Comput. Chem., 27 (2006), 1787-1799
BSSE Correction calculated using:
 ___________________________________________
                                            
|              **  g C P  **                |
|  a geometrical counterpoise correction    |
|             H.Kruse S.Grimme              |
|        Version 2.31                       |
|                                           |
 ___________________________________________ 

Please cite work done with this code as:
H. Kruse, S. Grimme J. Chem. Phys, 2012,136,154101
DOI: 10.1063/1.3700154 

DFT grid type: 3
Using a single DFT grid.
Ignoring all functions in basis set file with angular momentum > 2 
Initial guess generated from superposition of atomic densities generated with HF,
using spherically symmetric atomic densities and averaged alpha and beta spin densities.

********************************************
***** SINGLE POINT ENERGY CALCULATIONS *****
********************************************
COSMO model for polarizable continuum model enabled
*************WARNING***************
Unrecognized or unnecessary keywords:
These are being ignored.
   min_tolerance 1e-4
   min_tolerance_e 1e-5
***********************************
Starting TensorBox...
| TeraChem will select linear algebra engine
| Using cuSolver for matrix diagonalization

| using 1 out of 1 CUDA devices
|   Device 0: NVIDIA GeForce RTX 3070,  7982MB, CC 8.6 -- CPU THREAD 0
| -------------------------------------------------------------------
| CPU Memory Available: 3976.88 MegaWords 
| GPU Memory Available: 741.79 MegaWords 
| Maximum recommended basis set size: 10200 basis functions
|  (limited by GPU memory)
| -------------------------------------------------------------------
| Initialize GPUBox with 128 MW of memory


Basis set:       def2-msvp
Total atoms:     32
Total charge:    1
Total electrons: 126 (63-alpha, 63-beta)
Number electrons modeled by ECPs: 0
Total orbitals: 316 (Cartesian), 298 (spherical) 
Total AO shells: 154 (100 S-shells; 36 P-shells; 18 D-shells; 0 F-shells; 0 G-shells)
Spin multiplicity: 1
Nuclear repulsion energy (QM atoms): 1142.841179564125 a.u.

Using neutral atomic charges and default spins and spin directions.
Number of unique atoms is: 4 
Atom #1 is unique. Calculating atomic density. 
XCEnergy: 0.000000 NNRepEnergy: 0.000000 
Rest of SCF Energy: -51.788831
XCEnergy: 0.000000 NNRepEnergy: 0.000000 
Rest of SCF Energy: -51.788831
Iteration: 0
XCEnergy: 0.000000 NNRepEnergy: 0.000000 
Rest of SCF Energy: -54.335150
XCEnergy: 0.000000 NNRepEnergy: 0.000000 
Rest of SCF Energy: -54.335150
Iteration: 1
XCEnergy: 0.000000 NNRepEnergy: 0.000000 
Rest of SCF Energy: -54.383016
XCEnergy: 0.000000 NNRepEnergy: 0.000000 
Rest of SCF Energy: -54.383016
Iteration: 2
XCEnergy: 0.000000 NNRepEnergy: 0.000000 
Rest of SCF Energy: -54.383724
XCEnergy: 0.000000 NNRepEnergy: 0.000000 
Rest of SCF Energy: -54.383724
Iteration: 3
XCEnergy: 0.000000 NNRepEnergy: 0.000000 
Rest of SCF Energy: -54.383757
XCEnergy: 0.000000 NNRepEnergy: 0.000000 
Rest of SCF Energy: -54.383757
Iteration: 4
XCEnergy: 0.000000 NNRepEnergy: 0.000000 
Rest of SCF Energy: -54.383758
XCEnergy: 0.000000 NNRepEnergy: 0.000000 
Rest of SCF Energy: -54.383758
Iteration: 5
XCEnergy: 0.000000 NNRepEnergy: 0.000000 
Rest of SCF Energy: -54.383758
XCEnergy: 0.000000 NNRepEnergy: 0.000000 
SCF Energy: -54.383758
Atom #2 is unique. Calculating atomic density. 
XCEnergy: 0.000000 NNRepEnergy: 0.000000 
Rest of SCF Energy: -35.859370
XCEnergy: 0.000000 NNRepEnergy: 0.000000 
Rest of SCF Energy: -35.859370
Iteration: 0
XCEnergy: 0.000000 NNRepEnergy: 0.000000 
Rest of SCF Energy: -37.672403
XCEnergy: 0.000000 NNRepEnergy: 0.000000 
Rest of SCF Energy: -37.672403
Iteration: 1
XCEnergy: 0.000000 NNRepEnergy: 0.000000 
Rest of SCF Energy: -37.680531
XCEnergy: 0.000000 NNRepEnergy: 0.000000 
Rest of SCF Energy: -37.680531
Iteration: 2
XCEnergy: 0.000000 NNRepEnergy: 0.000000 
Rest of SCF Energy: -37.680842
XCEnergy: 0.000000 NNRepEnergy: 0.000000 
Rest of SCF Energy: -37.680842
Iteration: 3
XCEnergy: 0.000000 NNRepEnergy: 0.000000 
Rest of SCF Energy: -37.680865
XCEnergy: 0.000000 NNRepEnergy: 0.000000 
Rest of SCF Energy: -37.680865
Iteration: 4
XCEnergy: 0.000000 NNRepEnergy: 0.000000 
Rest of SCF Energy: -37.680866
XCEnergy: 0.000000 NNRepEnergy: 0.000000 
Rest of SCF Energy: -37.680866
Iteration: 5
XCEnergy: 0.000000 NNRepEnergy: 0.000000 
Rest of SCF Energy: -37.680866
XCEnergy: 0.000000 NNRepEnergy: 0.000000 
SCF Energy: -37.680866
Atom #7 is unique. Calculating atomic density. 
XCEnergy: 0.000000 NNRepEnergy: 0.000000 
Rest of SCF Energy: -0.497727
XCEnergy: 0.000000 NNRepEnergy: 0.000000 
Rest of SCF Energy: -0.497727
Iteration: 0
XCEnergy: 0.000000 NNRepEnergy: 0.000000 
Rest of SCF Energy: -0.497727
XCEnergy: 0.000000 NNRepEnergy: 0.000000 
Rest of SCF Energy: -0.497727
Iteration: 1
XCEnergy: 0.000000 NNRepEnergy: 0.000000 
Rest of SCF Energy: -0.497727
XCEnergy: 0.000000 NNRepEnergy: 0.000000 
SCF Energy: -0.497727
Atom #21 is unique. Calculating atomic density. 
XCEnergy: 0.000000 NNRepEnergy: 0.000000 
Rest of SCF Energy: -71.187919
XCEnergy: 0.000000 NNRepEnergy: 0.000000 
Rest of SCF Energy: -71.187919
Iteration: 0
XCEnergy: 0.000000 NNRepEnergy: 0.000000 
Rest of SCF Energy: -74.545712
XCEnergy: 0.000000 NNRepEnergy: 0.000000 
Rest of SCF Energy: -74.545712
Iteration: 1
XCEnergy: 0.000000 NNRepEnergy: 0.000000 
Rest of SCF Energy: -74.776315
XCEnergy: 0.000000 NNRepEnergy: 0.000000 
Rest of SCF Energy: -74.776315
Iteration: 2
XCEnergy: 0.000000 NNRepEnergy: 0.000000 
Rest of SCF Energy: -74.781311
XCEnergy: 0.000000 NNRepEnergy: 0.000000 
Rest of SCF Energy: -74.781311
Iteration: 3
XCEnergy: 0.000000 NNRepEnergy: 0.000000 
Rest of SCF Energy: -74.781357
XCEnergy: 0.000000 NNRepEnergy: 0.000000 
Rest of SCF Energy: -74.781357
Iteration: 4
XCEnergy: 0.000000 NNRepEnergy: 0.000000 
Rest of SCF Energy: -74.781359
XCEnergy: 0.000000 NNRepEnergy: 0.000000 
Rest of SCF Energy: -74.781359
Iteration: 5
XCEnergy: 0.000000 NNRepEnergy: 0.000000 
Rest of SCF Energy: -74.781359
XCEnergy: 0.000000 NNRepEnergy: 0.000000 
SCF Energy: -74.781359
DFTD Energy:    -0.0206912 hartree
gCP Energy:     0.0540317 hartree
Setting up the DFT grid...
| time to set the grid = 0.08 s
DFT grid points: 367892 (11496 points/atom)
=COSMO= Number of H atoms in QM atoms:14
=COSMO= Number of Heavy atoms in QM atoms:18
=COSMO= size of A matrix:26093088 bytes
=COSMO= ++++++++++++++++++++++++++++++ COSMO parameters ++++++++++++++++++++++++++++++
=COSMO= I. Cavity Information:
=COSMO= SAS(Solvent accesible surface) initialization finished
=COSMO= Time for initializing Molecular Surface:0.01554800 (sec)
=COSMO= Time for initializing cosmo calculation:0.02322600 (sec)
=COSMO= Cavity effective radius(Angstrom) (r_solv+r_vdw-dsc) was written into ./scr.coord/ratom.txt
=COSMO= Solvent Dielectric Constant:78.390000
=COSMO= Cosmo Solvent radius:0.000000
=COSMO= Cosmo charge scaling method:0
=COSMO= Cavity built with Lebedev Grid
=COSMO= Grid points/QM Hydrogen: 110
=COSMO= Grid points/QM Heavy atom: 110
=COSMO= Herbert Switching-Gaussian method turned on
=COSMO= After removing points inside of SAS:
=COSMO= Total number of segments on molecular surface:1806
=COSMO= Number of segments belonging to QM atoms:1806
=COSMO= Total surface area of cavity: 294.9762(Angstrom^2)
=COSMO= Total volume of cavity: 178.3428 (Angstrom^3)
=COSMO= II. COSMO integral options:
=COSMO= Building COSMO c vector with original algorithm
=COSMO= COSMO one-electron integral threshold: 1e-12 
=COSMO= III. Linear solver options:
=COSMO= Initialize COSMO for A matrix in full storage form
=COSMO= CG precondtioner:Jacobi
=COSMO= Tight CG convergence threshold:1e-06
=COSMO= CG dynamic threshold: on
=COSMO= Adjust CG convergence threshold dynamically
=COSMO= IV. PCM field read/write options:
=COSMO= PCM field is not written to files
=COSMO= No PCM field file is read in
=COSMO= ++++++++++++++++++++++++++++++++++++++++++++++++++++++++++++++++++++++++++++++++

                      *** Start SCF Iterations ***

 Iter     DIIS Error       Energy change      Electrons        XC Energy           Energy              E_PCM      Time(s)
-------------------------------------------------------------------------------------------------------------------------
Initial temperature is 0.250000
| Skip purify step
|    1     1.8343455493    -785.1993823384   126.9999807143   -63.8646220017    -785.1993823384     -0.0002057061    1.26  
|    2     0.0663410475     +13.0977003504   125.9999933041   -63.9856683333    -772.1016819880     -0.2031634745    1.85  
|    3     0.1398020373      +0.2318799988   125.9999896209   -63.7222907987    -771.8698019892     -0.0885398186    1.83  
|    4     0.0198609723      -0.3770427582   125.9999925777   -63.8319567274    -772.2468447474     -0.1445360358    1.83  
|    5     0.0109826945      -0.0102012414   125.9999933876   -63.8668393722    -772.2570459888     -0.1215752834    1.78  
|    6     0.0026653316      -0.0036632673   125.9999930316   -63.8655243154    -772.2607092561     -0.1263038307    1.76  
|    7     0.0010263451      -0.0003437047   125.9999931646   -63.8563093096    -772.2610529608     -0.1244840127    1.73  
|    8     0.0004493093      -0.0000586979   125.9999931811   -63.8550966224    -772.2611116587     -0.1240909299    1.72  
|    9     0.0001622018      -0.0000161719   125.9999932079   -63.8564403960    -772.2611278306     -0.1239795268    1.87  
|   10     0.0000927920      -0.0000025138   125.9999932150   -63.8564647086    -772.2611303444     -0.1238647721    1.69  
|   11     0.0000315101      -0.0000005602   125.9999932185   -63.8563657244    -772.2611309046     -0.1238270396    1.67  
-------------------------------------------------------------------------------------------------------------------------
FINAL ENERGY: -772.2611309046 a.u.
Fractional Occupation Entropy: 0.0000000000
Mermin Free Energy:            -772.2611309046
DISPERSION CONTRIBUTION TO ENERGY: -0.0206911544 a.u.
GCP BSSE CORRECTION: 0.0540316605 a.u.
C-PCM contribution to final energy:-0.1238270396 a.u. ( already included in final energy )
HOMO-LUMO GAP: 3.175 eV
CENTER OF MASS: {-0.009482, -0.038294, -0.060902} ANGS
DIPOLE MOMENT: {-19.106991, -3.755142, 2.879060} (|D| = 19.684186) DEBYE
Writing out molden info

Running Mulliken population analysis...


  Restricted hh-TDA Parameters
--------------------------------------------
Number of occupied orbitals:            64
Number of virtual orbitals:            234
Number of molecular orbitals:          298
Number of basis functions:             316
Multiplicity of target state:      singlet

 Generating 2nd functional diffs
Reference energy:             -779.4612184485
Number of electrons:           127.9999931111
XC energy:                     -65.1705446437

      Davidson Diagonalization Parameters
-----------------------------------------------
Number of roots to find:                    4
Number of guess vectors:                   15
Maximum subspace size:                    300
Number of vectors to save:                  4
Collapse vectors per root:                  2
Number of CSFs:                          2080
Maximum Davidson iterations:              500
Residual convergence:                 1.0e-06
Orthogonality tolerance:              1.0e-12
Use incremental sigma vectors:             No

Davidson memory usage:  12.89 MB

Guess Vectors:
  64 &  64 : closed :    -0.237698
  64 &  62 :  open  :    -0.172460
  64 &  63 :  open  :    -0.116490
  62 &  62 : closed :    -0.107222
  64 &  61 :  open  :    -0.078428
  64 &  59 :  open  :    -0.059075
  63 &  62 :  open  :    -0.051252
  64 &  60 :  open  :    -0.037300
  62 &  61 :  open  :    -0.013189
  63 &  63 : closed :     0.004717
  62 &  59 :  open  :     0.006164
  64 &  57 :  open  :     0.010944
  64 &  55 :  open  :     0.025038
  62 &  60 :  open  :     0.027938
  63 &  61 :  open  :     0.042780

  Root           Eigenvalue       Energy Change        Residual
-------------------------------------------------------------------
Iteration:    0   Subspace Size:   15
Root: 1:        -0.15411610        -0.15411610         0.04541844  
Root: 2:        -0.07296585        -0.07296585         0.04407946  
Root: 3:        -0.02204132        -0.02204132         0.04595901  
Root: 4:        -0.00048735        -0.00048735         0.04934644  

Iteration:    1   Subspace Size:   19
Root: 1:        -0.15787284        -0.00375675         0.00589526  
Root: 2:        -0.07876629        -0.00580044         0.01023953  
Root: 3:        -0.02814018        -0.00609886         0.01489520  
Root: 4:        -0.00769360        -0.00720625         0.01779661  

Iteration:    2   Subspace Size:   23
Root: 1:        -0.15793353        -0.00006069         0.00114505  
Root: 2:        -0.07902136        -0.00025508         0.00225571  
Root: 3:        -0.02874996        -0.00060978         0.00517694  
Root: 4:        -0.00856469        -0.00087109         0.00522580  

Iteration:    3   Subspace Size:   27
Root: 1:        -0.15793575        -0.00000222         0.00025391  
Root: 2:        -0.07903170        -0.00001033         0.00055950  
Root: 3:        -0.02882303        -0.00007306         0.00165540  
Root: 4:        -0.00863638        -0.00007169         0.00152472  

Iteration:    4   Subspace Size:   31
Root: 1:        -0.15793585        -0.00000010         0.00005525  
Root: 2:        -0.07903225        -0.00000056         0.00013662  
Root: 3:        -0.02882924        -0.00000621         0.00045942  
Root: 4:        -0.00864246        -0.00000608         0.00046162  

Iteration:    5   Subspace Size:   35
Root: 1:        -0.15793586        -0.00000000         0.00001058  
Root: 2:        -0.07903229        -0.00000003         0.00003081  
Root: 3:        -0.02882965        -0.00000042         0.00010174  
Root: 4:        -0.00864295        -0.00000049         0.00012610  

Iteration:    6   Subspace Size:   39
Root: 1:        -0.15793586        -0.00000000         0.00000218  
Root: 2:        -0.07903229        -0.00000000         0.00000686  
Root: 3:        -0.02882967        -0.00000002         0.00002240  
Root: 4:        -0.00864299        -0.00000004         0.00003741  

Iteration:    7   Subspace Size:   43
Root: 1:        -0.15793586        -0.00000000         0.00000035  Converged
Root: 2:        -0.07903229        -0.00000000         0.00000138  
Root: 3:        -0.02882968        -0.00000000         0.00000536  
Root: 4:        -0.00864299        -0.00000000         0.00001133  

Iteration:    8   Subspace Size:   46
Root: 1:        -0.15793586        -0.00000000         0.00000034  Converged
Root: 2:        -0.07903229        -0.00000000         0.00000026  Converged
Root: 3:        -0.02882968        -0.00000000         0.00000123  
Root: 4:        -0.00864299        -0.00000000         0.00000286  

Iteration:    9   Subspace Size:   48
Root: 1:        -0.15793586        -0.00000000         0.00000034  Converged
Root: 2:        -0.07903229        -0.00000000         0.00000023  Converged
Root: 3:        -0.02882968        -0.00000000         0.00000032  Converged
Root: 4:        -0.00864299        -0.00000000         0.00000070  Converged

Davidson converged in 9 iterations
48 sigma vectors were formed

      Davidson Diagonalization Parameters
-----------------------------------------------
Number of roots to find:                    4
Number of guess vectors:                   15
Maximum subspace size:                    300
Number of vectors to save:                  4
Collapse vectors per root:                  2
Number of CSFs:                          2016
Maximum Davidson iterations:              500
Residual convergence:                 1.0e-06
Orthogonality tolerance:              1.0e-12
Use incremental sigma vectors:             No

Davidson memory usage:  12.58 MB

Guess Vectors:
  64 &  62 :  open  :    -0.172460
  64 &  63 :  open  :    -0.116490
  64 &  61 :  open  :    -0.078428
  64 &  59 :  open  :    -0.059075
  63 &  62 :  open  :    -0.051252
  64 &  60 :  open  :    -0.037300
  62 &  61 :  open  :    -0.013189
  62 &  59 :  open  :     0.006164
  64 &  57 :  open  :     0.010944
  64 &  55 :  open  :     0.025038
  62 &  60 :  open  :     0.027938
  63 &  61 :  open  :     0.042780
  64 &  56 :  open  :     0.047464
  64 &  54 :  open  :     0.057102
  63 &  59 :  open  :     0.062133

  Root           Eigenvalue       Energy Change        Residual
-------------------------------------------------------------------
Iteration:    0   Subspace Size:   15
Root: 1:        -0.07763381        -0.07763381         0.03794597  
Root: 2:        -0.05112928        -0.05112928         0.02835151  
Root: 3:        -0.02454714        -0.02454714         0.03027547  
Root: 4:         0.01584913         0.01584913         0.03688641  

Iteration:    1   Subspace Size:   19
Root: 1:        -0.08196020        -0.00432638         0.00828472  
Root: 2:        -0.05375342        -0.00262414         0.00581151  
Root: 3:        -0.02758898        -0.00304184         0.00854077  
Root: 4:         0.00874929        -0.00709984         0.01137516  

Iteration:    2   Subspace Size:   23
Root: 1:        -0.08213573        -0.00017553         0.00165162  
Root: 2:        -0.05384211        -0.00008870         0.00129018  
Root: 3:        -0.02780329        -0.00021431         0.00255860  
Root: 4:         0.00825491        -0.00049438         0.00340513  

Iteration:    3   Subspace Size:   27
Root: 1:        -0.08214150        -0.00000577         0.00033318  
Root: 2:        -0.05384585        -0.00000374         0.00024640  
Root: 3:        -0.02782033        -0.00001704         0.00069516  
Root: 4:         0.00820725        -0.00004766         0.00164201  

Iteration:    4   Subspace Size:   31
Root: 1:        -0.08214171        -0.00000021         0.00006695  
Root: 2:        -0.05384597        -0.00000012         0.00005414  
Root: 3:        -0.02782155        -0.00000122         0.00017682  
Root: 4:         0.00819261        -0.00001464         0.00083307  

Iteration:    5   Subspace Size:   35
Root: 1:        -0.08214172        -0.00000001         0.00001289  
Root: 2:        -0.05384598        -0.00000001         0.00001103  
Root: 3:        -0.02782163        -0.00000008         0.00003655  
Root: 4:         0.00818979        -0.00000282         0.00025003  

Iteration:    6   Subspace Size:   39
Root: 1:        -0.08214172        -0.00000000         0.00000239  
Root: 2:        -0.05384598        -0.00000000         0.00000207  
Root: 3:        -0.02782164        -0.00000000         0.00000810  
Root: 4:         0.00818961        -0.00000018         0.00006947  

Iteration:    7   Subspace Size:   43
Root: 1:        -0.08214172        -0.00000000         0.00000040  Converged
Root: 2:        -0.05384598        -0.00000000         0.00000046  Converged
Root: 3:        -0.02782164        -0.00000000         0.00000162  
Root: 4:         0.00818959        -0.00000001         0.00001549  

Iteration:    8   Subspace Size:   45
Root: 1:        -0.08214172        -0.00000000         0.00000036  Converged
Root: 2:        -0.05384598        -0.00000000         0.00000044  Converged
Root: 3:        -0.02782164        -0.00000000         0.00000033  Converged
Root: 4:         0.00818959        -0.00000000         0.00000347  

Iteration:    9   Subspace Size:   46
Root: 1:        -0.08214172        -0.00000000         0.00000036  Converged
Root: 2:        -0.05384598        -0.00000000         0.00000041  Converged
Root: 3:        -0.02782164        -0.00000000         0.00000033  Converged
Root: 4:         0.00818959        -0.00000000         0.00000096  Converged

Davidson converged in 9 iterations
46 sigma vectors were formed

  Root   Mult.   Total Energy (a.u.)   Ex. Energy (a.u.)     Ex. Energy (eV)     Ex. Energy (nm)        Osc. (a.u.)  
-------------------------------------------------------------------------------------------------------------------
     1  singlet       -779.61915431
     2  triplet       -779.54336017          0.07579414          2.06246314        601.14635900          0.00000000
     3  singlet       -779.54025074          0.07890357          2.14707499        577.45640655          0.00044636
     4  triplet       -779.51506443          0.10408988          2.83242919        437.73105116          0.00000000
     5  singlet       -779.49004812          0.12910618          3.51315736        352.91394047          0.48109434
     6  triplet       -779.48904008          0.13011422          3.54058753        350.17979282          0.00000000
     7  singlet       -779.46986144          0.14929286          4.06246481        305.19457155          0.14756848
     8  triplet       -779.45302886          0.16612545          4.52050275        274.27086670          0.00000000

Singlet  1: Largest CI coefficients:
  64  &  64 : closed :  -0.970428
  63  &  64 :  open  :   0.123280
  64  &  63 :  open  :   0.123280

Triplet  2: Largest CI coefficients:
  62  &  64 :  open  :   0.683043
  64  &  62 :  open  :  -0.683043
  63  &  64 :  open  :   0.128323
  64  &  63 :  open  :  -0.128323

Singlet  3: Largest CI coefficients:
  62  &  64 :  open  :   0.680626
  64  &  62 :  open  :   0.680626
  63  &  64 :  open  :   0.124776
  64  &  63 :  open  :   0.124776

Triplet  4: Largest CI coefficients:
  63  &  64 :  open  :   0.588698
  64  &  63 :  open  :  -0.588698
  61  &  64 :  open  :   0.287973
  64  &  61 :  open  :  -0.287973
  57  &  64 :  open  :  -0.184460
  64  &  57 :  open  :   0.184460
  62  &  64 :  open  :  -0.127901
  64  &  62 :  open  :   0.127901

Singlet  5: Largest CI coefficients:
  63  &  64 :  open  :  -0.617340
  64  &  63 :  open  :  -0.617340
  63  &  63 : closed :   0.252758
  59  &  64 :  open  :   0.204608
  64  &  59 :  open  :   0.204608
  64  &  64 : closed :  -0.136108

Triplet  6: Largest CI coefficients:
  61  &  64 :  open  :  -0.569902
  64  &  61 :  open  :   0.569902
  63  &  64 :  open  :   0.306900
  64  &  63 :  open  :  -0.306900
  59  &  64 :  open  :  -0.174362
  64  &  59 :  open  :   0.174362
  55  &  64 :  open  :  -0.131177
  64  &  55 :  open  :   0.131177
  61  &  63 :  open  :   0.117169
  63  &  61 :  open  :  -0.117169

Singlet  7: Largest CI coefficients:
  61  &  64 :  open  :   0.677403
  64  &  61 :  open  :   0.677403
  64  &  64 : closed :   0.115356
  61  &  61 : closed :  -0.113687

Triplet  8: Largest CI coefficients:
  60  &  64 :  open  :  -0.632347
  64  &  60 :  open  :   0.632347
  59  &  64 :  open  :  -0.182461
  64  &  59 :  open  :   0.182461
  61  &  64 :  open  :   0.162945
  64  &  61 :  open  :  -0.162945
  57  &  64 :  open  :   0.111470
  64  &  57 :  open  :  -0.111470

Singlet state dipole moments:

  Root       Dx         Dy         Dz         |D|  (Debye)
------------------------------------------------------------
     1   -14.9111    -2.6187     0.6715    15.1541
     2    -8.9102     0.8688    -0.8612     8.9938
     3   -18.1954    -3.4725     0.1331    18.5242
     4    -0.1016    -4.4649     1.9170     4.8601

Triplet state dipole moments:

  Root       Dx         Dy         Dz         |D|  (Debye)
------------------------------------------------------------
     1    -8.7655     0.9001    -0.8815     8.8555
     2   -16.5618    -2.1692    -0.1331    16.7037
     3    -5.1586    -3.7955     1.2114     6.5180
     4     3.3506    -6.1080     2.8172     7.5147

Transition dipole moments between singlet states:

    Transition       Tx         Ty         Tz         |T| (a.u.)
------------------------------------------------------------------
     1 ->    2     0.0834    -0.0124     0.0372     0.0921
     1 ->    3    -2.3593     0.1522    -0.0032     2.3642
     1 ->    4    -0.8222     0.8096    -0.3888     1.2177
     2 ->    3     0.1126     0.1788    -0.0758     0.2244
     2 ->    4    -0.2026     0.0970    -0.0841     0.2398
     3 ->    4     0.3522    -0.1263     0.0666     0.3800

Transition dipole moments between triplet states:

    Transition       Tx         Ty         Tz         |T| (a.u.)
------------------------------------------------------------------
     1 ->    2    -0.1812    -0.0962     0.0381     0.2087
     1 ->    3     0.1303    -0.2037     0.1186     0.2693
     1 ->    4    -0.1578    -0.0259    -0.0035     0.1599
     2 ->    3    -2.6205    -0.3648    -0.0321     2.6460
     2 ->    4     0.7737    -0.1268     0.0336     0.7848
     3 ->    4    -0.9216     0.0443    -0.0060     0.9227

Magnetic transition dipole moments and rotational strengths:

 Transition      Lx         Ly         Lz       R(len)     R(vel) (a.u.)
------------------------------------------------------------------------
 1 ->    2    -0.0117    -0.5533     0.2180    -0.0140     0.0155
 1 ->    3     0.3882    -0.0820     0.4796     0.9298    -3.2713
 1 ->    4    -0.0161    -0.1219    -0.2046     0.0059    -0.1358

Electric transition quadrupole moments (Cartesian):

 Transition      Qxy        Qxz        Qyz        Qxx        Qyy        Qzz       norm (a.u.)
----------------------------------------------------------------------------------------------
 1 ->    2    -0.2189    -0.2110    -0.0041     0.9917    -0.0145    -0.0965     1.0418
 1 ->    3    -1.6124     0.4664     0.2496     8.0993    -0.3409     0.0574     8.2824
 1 ->    4     4.4812    -1.9900    -0.7611   -18.2358     0.8786     0.2031    18.9203


| Total processing time: 52.54 sec 

| Job finished: Mon Dec 30 09:47:14 2024
