# Supplementary material for: Photovermellogens: Minimalistic Pyridinium-Based Acylhydrazones with Photoswitchable Basicity for Operation in Aqueous Media
Source: J Org Chem. 2026 May 4;91(19):6559–65. doi: 10.1021/acs.joc.5c02962 (PMC13185115; doi:10.1021/acs.joc.5c02962)
Supplement: Supplementary file 3 [file jo5c02962_si_003.zip › scans/pah/gfn2/0009.out]

| Startfile from command line: tc.inp


|       ***********************************************************
|       *                    TeraChem v1.9-2023.05-dev            *
|       *  Git Version: a4ee3fa724c44e9172ae1b788db2b2bf144bca1c  *
|       *                   Development Version                   *
|       *           Chemistry at the Speed of Graphics!           *
|       ***********************************************************
|       * This program may only be used in connection with        *
|       * a valid license from PetaChem, LLC. Use of this program *
|       * or results thereof indicates acceptance of all terms    *
|       * and conditions stated in the license and that a valid   *
|       * license agreement between the user and PetaChem, LLC    *
|       * exists. PetaChem, LLC does not warrant the correctness  *
|       * of results or their suitability for any purpose.        *
|       * Please email bugs, suggestions, and comments to         *
|       *                  help@petachem.com                      *
|       *                                                         *
|       ***********************************************************


|       ***********************************************************
|       *  Compiled by pisteinbach  Wed May 10 12:27:15 CEST 2023  *
|       *  Supported architectures: sm_75 sm_80                   *
|       *  Build cuda_11.6.r11.6/compiler.31057947_0              *
|       ***********************************************************


| Job started   Mon Dec 30 09:54:32 2024
| On jtc-hpz107 (available memory: 20078 MB)

| ######################################### RUNTIME INFO ##########################################
| terachem  tc.inp 

|  NVRM version: NVIDIA UNIX x86_64 Kernel Module  520.61.05  Thu Sep 29 05:30:25 UTC 2022
|  GCC version:  gcc version 9.4.0 (Ubuntu 9.4.0-1ubuntu1~20.04.1) 

|  	linux-vdso.so.1 (0x00007ffc7d5e8000)
|  	libdftd4.so.3 => /mnt/group-bin/dftd4/3.5.0/lib/x86_64-linux-gnu/libdftd4.so.3 (0x00007f18cc36b000)
|  	libmpi.so.12 => /mnt/group-bin/terachem-3c-dev-pit/lib/libmpi.so.12 (0x00007f18caa4e000)
|  	libgpubox.so.1 => /mnt/group-bin/terachem-3c-dev-pit/lib/libgpubox.so.1 (0x00007f18caa36000)
|  	libtensorbox.so.1 => /mnt/group-bin/terachem-3c-dev-pit/lib/libtensorbox.so.1 (0x00007f18caa18000)
|  	libiobox.so.1 => /mnt/group-bin/terachem-3c-dev-pit/lib/libiobox.so.1 (0x00007f18caa02000)
|  	libintbox.so.1 => /mnt/group-bin/terachem-3c-dev-pit/lib/libintbox.so.1 (0x00007f18ac9e7000)
|  	libsqmbox.so.1 => /mnt/group-bin/terachem-3c-dev-pit/lib/libsqmbox.so.1 (0x00007f18ac689000)
|  	libgridbox.so.1 => /mnt/group-bin/terachem-3c-dev-pit/lib/libgridbox.so.1 (0x00007f18ac4a4000)
|  	libdftbox.so.1 => /mnt/group-bin/terachem-3c-dev-pit/lib/libdftbox.so.1 (0x00007f18ac3c6000)
|  	libcibox.so.1 => /mnt/group-bin/terachem-3c-dev-pit/lib/libcibox.so.1 (0x00007f18ac085000)
|  	libccbox.so.1 => /mnt/group-bin/terachem-3c-dev-pit/lib/libccbox.so.1 (0x00007f18abd82000)
|  	libsimbox.so.1 => /mnt/group-bin/terachem-3c-dev-pit/lib/libsimbox.so.1 (0x00007f18abd62000)
|  	liboptbox.so.1 => /mnt/group-bin/terachem-3c-dev-pit/lib/liboptbox.so.1 (0x00007f18abd2a000)
|  	libnvToolsExt.so.1 => /usr/local/cuda-11.6/targets/x86_64-linux/lib/libnvToolsExt.so.1 (0x00007f18abb20000)
|  	libssl.so.1.1 => /mnt/group-bin/terachem-3c-dev-pit/lib/libssl.so.1.1 (0x00007f18aba8d000)
|  	libcrypto.so.1.1 => /mnt/group-bin/terachem-3c-dev-pit/lib/libcrypto.so.1.1 (0x00007f18ab7b7000)
|  	libcuda.so.1 => /lib/x86_64-linux-gnu/libcuda.so.1 (0x00007f18a9e32000)
|  	libcudart.so.11.0 => /usr/local/cuda-11.6/targets/x86_64-linux/lib/libcudart.so.11.0 (0x00007f18a9b8c000)
|  	libcublas.so.11 => /usr/local/cuda-11.6/targets/x86_64-linux/lib/libcublas.so.11 (0x00007f18a040e000)
|  	libcufft.so.10 => /usr/local/cuda-11.6/targets/x86_64-linux/lib/libcufft.so.10 (0x00007f1897981000)
|  	libcusparse.so.11 => /usr/local/cuda-11.6/targets/x86_64-linux/lib/libcusparse.so.11 (0x00007f1888538000)
|  	libcusolver.so.11 => /usr/local/cuda-11.6/targets/x86_64-linux/lib/libcusolver.so.11 (0x00007f187814f000)
|  	libstdc++.so.6 => /lib/x86_64-linux-gnu/libstdc++.so.6 (0x00007f1877f6d000)
|  	libm.so.6 => /lib/x86_64-linux-gnu/libm.so.6 (0x00007f1877e1c000)
|  	libiomp5.so => /mnt/group-bin/terachem-3c-dev-pit/lib/libiomp5.so (0x00007f18779d6000)
|  	libcilkrts.so.5 => /mnt/group-bin/terachem-3c-dev-pit/lib/libcilkrts.so.5 (0x00007f1877799000)
|  	libgcc_s.so.1 => /lib/x86_64-linux-gnu/libgcc_s.so.1 (0x00007f187777e000)
|  	libpthread.so.0 => /lib/x86_64-linux-gnu/libpthread.so.0 (0x00007f187775b000)
|  	libc.so.6 => /lib/x86_64-linux-gnu/libc.so.6 (0x00007f1877569000)
|  	/lib64/ld-linux-x86-64.so.2 (0x00007f18cc445000)
|  	libdl.so.2 => /lib/x86_64-linux-gnu/libdl.so.2 (0x00007f1877561000)
|  	libmkl_intel_ilp64.so.2 => /mnt/group-bin/terachem-3c-dev-pit/lib/libmkl_intel_ilp64.so.2 (0x00007f18766a6000)
|  	libmkl_intel_thread.so.2 => /mnt/group-bin/terachem-3c-dev-pit/lib/libmkl_intel_thread.so.2 (0x00007f1872f0d000)
|  	libmkl_core.so.2 => /mnt/group-bin/terachem-3c-dev-pit/lib/libmkl_core.so.2 (0x00007f186eb2b000)
|  	libifcore.so.5 => /mnt/group-bin/terachem-3c-dev-pit/lib/libifcore.so.5 (0x00007f186e9ed000)
|  	libimf.so => /mnt/group-bin/terachem-3c-dev-pit/lib/libimf.so (0x00007f186e608000)
|  	libsvml.so => /mnt/group-bin/terachem-3c-dev-pit/lib/libsvml.so (0x00007f186cffa000)
|  	libirng.so => /mnt/group-bin/terachem-3c-dev-pit/lib/libirng.so (0x00007f186cc90000)
|  	libintlc.so.5 => /mnt/group-bin/terachem-3c-dev-pit/lib/libintlc.so.5 (0x00007f186cc1d000)
|  	librt.so.1 => /lib/x86_64-linux-gnu/librt.so.1 (0x00007f186cc13000)
|  	libcublasLt.so.11 => /usr/local/cuda-11.6/targets/x86_64-linux/lib/libcublasLt.so.11 (0x00007f1857bab000)
| #################################################################################################

-----------------------------------
Processed Input file:
              coordinates coord.xyz
                 spinmult 1
                   charge +1
                   method 3c-pbeh
                    basis def2-msvp
                      pcm cosmo
                  epsilon 78.39
                      fon yes
               fon_method constant
                   closed 0
                    hhtda yes
            hhtdasinglets 4
            hhtdatriplets 4
             cisnumstates 8
             cisguessvecs 15
                   cismax 300
               cismaxiter 500
               cisconvtol 1.0e-6
                  cphftol 1.0e-6
                 cphfiter 1000
           max_l_in_basis 2
           sphericalbasis yes
                    guess sad
                   purify no
                  dftgrid 3
                     xtol 1e-6
                 convthre 5e-5
                  threall 1e-14
                precision mixed
                     gpus 1
            min_tolerance 1e-4
          min_tolerance_e 1e-5
                      run energy
-----------------------------------
Jobname: coord
Scratch directory: ./scr.coord
Scratch data will be generated
| Random number seed: 632041601

XYZ coordinates coord.xyz
Molden File Output: ./scr.coord/coord.molden
Using basis set: def2-msvp
dmrgstart not found
Spin multiplicity: 1
DIIS will use up to 10 vectors.
Condition number limit for the DIIS overlap matrix is            0
WF convergence threshold: 5.00e-05
Using DIIS algorithm to converge WF
Maximum number of SCF iterations: 100
Incremental fock with rebuild every 8 iterations
Will switch to conventional Fock if diffuse functions are detected
X-matrix tolerance: 1.00e-06
PRECISION: MIXED
Single/Double precision threshold: 1.00e-05
TeraChem will select linear algebra engine
Using fractional orbital occupations
0 occupied orbitals will have integer occupation
0 occupied orbitals will have fractional occupation
kT is set to  0.250 a.u.
Density matrix purification turned off
DFT Functional requested: 3c-pbeh
Method: PBEh-3c composite method 
  PBEh exchange functional:              0.58 
  Hartree-Fock exact exchange:          0.42 
  PBEh correlation functional:           1.0  
Wavefunction: RESTRICTED

 DFT-D code reimplemented following the
 code by S.Grimme, University Bonn 
 based on DFTD3 V3.2 Rev 0         
 
Please cite DFT-D3 work done with this code as:
S. Grimme, J. Antony, S. Ehrlich and H. Krieg,
J. Chem. Phys. 132 (2010), 154104
If used with BJ-damping cite also
S. Grimme, S. Ehrlich and L. Goerigk,
J. Comput. Chem. 32 (2011), 1456-1465
For DFT-D2 the reference is
S. Grimme, J. Comput. Chem., 27 (2006), 1787-1799
BSSE Correction calculated using:
 ___________________________________________
                                            
|              **  g C P  **                |
|  a geometrical counterpoise correction    |
|             H.Kruse S.Grimme              |
|        Version 2.31                       |
|                                           |
 ___________________________________________ 

Please cite work done with this code as:
H. Kruse, S. Grimme J. Chem. Phys, 2012,136,154101
DOI: 10.1063/1.3700154 

DFT grid type: 3
Using a single DFT grid.
Ignoring all functions in basis set file with angular momentum > 2 
Initial guess generated from superposition of atomic densities generated with HF,
using spherically symmetric atomic densities and averaged alpha and beta spin densities.

********************************************
***** SINGLE POINT ENERGY CALCULATIONS *****
********************************************
COSMO model for polarizable continuum model enabled
*************WARNING***************
Unrecognized or unnecessary keywords:
These are being ignored.
   min_tolerance 1e-4
   min_tolerance_e 1e-5
***********************************
Starting TensorBox...
| TeraChem will select linear algebra engine
| Using cuSolver for matrix diagonalization

| using 1 out of 1 CUDA devices
|   Device 0: NVIDIA GeForce RTX 3070,  7982MB, CC 8.6 -- CPU THREAD 0
| -------------------------------------------------------------------
| CPU Memory Available: 3976.88 MegaWords 
| GPU Memory Available: 741.79 MegaWords 
| Maximum recommended basis set size: 10200 basis functions
|  (limited by GPU memory)
| -------------------------------------------------------------------
| Initialize GPUBox with 128 MW of memory


Basis set:       def2-msvp
Total atoms:     32
Total charge:    1
Total electrons: 126 (63-alpha, 63-beta)
Number electrons modeled by ECPs: 0
Total orbitals: 316 (Cartesian), 298 (spherical) 
Total AO shells: 154 (100 S-shells; 36 P-shells; 18 D-shells; 0 F-shells; 0 G-shells)
Spin multiplicity: 1
Nuclear repulsion energy (QM atoms): 1142.527762445360 a.u.

Using neutral atomic charges and default spins and spin directions.
Number of unique atoms is: 4 
Atom #1 is unique. Calculating atomic density. 
XCEnergy: 0.000000 NNRepEnergy: 0.000000 
Rest of SCF Energy: -51.788831
XCEnergy: 0.000000 NNRepEnergy: 0.000000 
Rest of SCF Energy: -51.788831
Iteration: 0
XCEnergy: 0.000000 NNRepEnergy: 0.000000 
Rest of SCF Energy: -54.335150
XCEnergy: 0.000000 NNRepEnergy: 0.000000 
Rest of SCF Energy: -54.335150
Iteration: 1
XCEnergy: 0.000000 NNRepEnergy: 0.000000 
Rest of SCF Energy: -54.383016
XCEnergy: 0.000000 NNRepEnergy: 0.000000 
Rest of SCF Energy: -54.383016
Iteration: 2
XCEnergy: 0.000000 NNRepEnergy: 0.000000 
Rest of SCF Energy: -54.383724
XCEnergy: 0.000000 NNRepEnergy: 0.000000 
Rest of SCF Energy: -54.383724
Iteration: 3
XCEnergy: 0.000000 NNRepEnergy: 0.000000 
Rest of SCF Energy: -54.383757
XCEnergy: 0.000000 NNRepEnergy: 0.000000 
Rest of SCF Energy: -54.383757
Iteration: 4
XCEnergy: 0.000000 NNRepEnergy: 0.000000 
Rest of SCF Energy: -54.383758
XCEnergy: 0.000000 NNRepEnergy: 0.000000 
Rest of SCF Energy: -54.383758
Iteration: 5
XCEnergy: 0.000000 NNRepEnergy: 0.000000 
Rest of SCF Energy: -54.383758
XCEnergy: 0.000000 NNRepEnergy: 0.000000 
SCF Energy: -54.383758
Atom #2 is unique. Calculating atomic density. 
XCEnergy: 0.000000 NNRepEnergy: 0.000000 
Rest of SCF Energy: -35.859370
XCEnergy: 0.000000 NNRepEnergy: 0.000000 
Rest of SCF Energy: -35.859370
Iteration: 0
XCEnergy: 0.000000 NNRepEnergy: 0.000000 
Rest of SCF Energy: -37.672403
XCEnergy: 0.000000 NNRepEnergy: 0.000000 
Rest of SCF Energy: -37.672403
Iteration: 1
XCEnergy: 0.000000 NNRepEnergy: 0.000000 
Rest of SCF Energy: -37.680531
XCEnergy: 0.000000 NNRepEnergy: 0.000000 
Rest of SCF Energy: -37.680531
Iteration: 2
XCEnergy: 0.000000 NNRepEnergy: 0.000000 
Rest of SCF Energy: -37.680842
XCEnergy: 0.000000 NNRepEnergy: 0.000000 
Rest of SCF Energy: -37.680842
Iteration: 3
XCEnergy: 0.000000 NNRepEnergy: 0.000000 
Rest of SCF Energy: -37.680865
XCEnergy: 0.000000 NNRepEnergy: 0.000000 
Rest of SCF Energy: -37.680865
Iteration: 4
XCEnergy: 0.000000 NNRepEnergy: 0.000000 
Rest of SCF Energy: -37.680866
XCEnergy: 0.000000 NNRepEnergy: 0.000000 
Rest of SCF Energy: -37.680866
Iteration: 5
XCEnergy: 0.000000 NNRepEnergy: 0.000000 
Rest of SCF Energy: -37.680866
XCEnergy: 0.000000 NNRepEnergy: 0.000000 
SCF Energy: -37.680866
Atom #7 is unique. Calculating atomic density. 
XCEnergy: 0.000000 NNRepEnergy: 0.000000 
Rest of SCF Energy: -0.497727
XCEnergy: 0.000000 NNRepEnergy: 0.000000 
Rest of SCF Energy: -0.497727
Iteration: 0
XCEnergy: 0.000000 NNRepEnergy: 0.000000 
Rest of SCF Energy: -0.497727
XCEnergy: 0.000000 NNRepEnergy: 0.000000 
Rest of SCF Energy: -0.497727
Iteration: 1
XCEnergy: 0.000000 NNRepEnergy: 0.000000 
Rest of SCF Energy: -0.497727
XCEnergy: 0.000000 NNRepEnergy: 0.000000 
SCF Energy: -0.497727
Atom #21 is unique. Calculating atomic density. 
XCEnergy: 0.000000 NNRepEnergy: 0.000000 
Rest of SCF Energy: -71.187919
XCEnergy: 0.000000 NNRepEnergy: 0.000000 
Rest of SCF Energy: -71.187919
Iteration: 0
XCEnergy: 0.000000 NNRepEnergy: 0.000000 
Rest of SCF Energy: -74.545712
XCEnergy: 0.000000 NNRepEnergy: 0.000000 
Rest of SCF Energy: -74.545712
Iteration: 1
XCEnergy: 0.000000 NNRepEnergy: 0.000000 
Rest of SCF Energy: -74.776315
XCEnergy: 0.000000 NNRepEnergy: 0.000000 
Rest of SCF Energy: -74.776315
Iteration: 2
XCEnergy: 0.000000 NNRepEnergy: 0.000000 
Rest of SCF Energy: -74.781311
XCEnergy: 0.000000 NNRepEnergy: 0.000000 
Rest of SCF Energy: -74.781311
Iteration: 3
XCEnergy: 0.000000 NNRepEnergy: 0.000000 
Rest of SCF Energy: -74.781357
XCEnergy: 0.000000 NNRepEnergy: 0.000000 
Rest of SCF Energy: -74.781357
Iteration: 4
XCEnergy: 0.000000 NNRepEnergy: 0.000000 
Rest of SCF Energy: -74.781359
XCEnergy: 0.000000 NNRepEnergy: 0.000000 
Rest of SCF Energy: -74.781359
Iteration: 5
XCEnergy: 0.000000 NNRepEnergy: 0.000000 
Rest of SCF Energy: -74.781359
XCEnergy: 0.000000 NNRepEnergy: 0.000000 
SCF Energy: -74.781359
DFTD Energy:    -0.0206715 hartree
gCP Energy:     0.0531308 hartree
Setting up the DFT grid...
| time to set the grid = 0.08 s
DFT grid points: 367990 (11499 points/atom)
=COSMO= Number of H atoms in QM atoms:14
=COSMO= Number of Heavy atoms in QM atoms:18
=COSMO= size of A matrix:26732672 bytes
=COSMO= ++++++++++++++++++++++++++++++ COSMO parameters ++++++++++++++++++++++++++++++
=COSMO= I. Cavity Information:
=COSMO= SAS(Solvent accesible surface) initialization finished
=COSMO= Time for initializing Molecular Surface:0.02417000 (sec)
=COSMO= Time for initializing cosmo calculation:0.01788000 (sec)
=COSMO= Cavity effective radius(Angstrom) (r_solv+r_vdw-dsc) was written into ./scr.coord/ratom.txt
=COSMO= Solvent Dielectric Constant:78.390000
=COSMO= Cosmo Solvent radius:0.000000
=COSMO= Cosmo charge scaling method:0
=COSMO= Cavity built with Lebedev Grid
=COSMO= Grid points/QM Hydrogen: 110
=COSMO= Grid points/QM Heavy atom: 110
=COSMO= Herbert Switching-Gaussian method turned on
=COSMO= After removing points inside of SAS:
=COSMO= Total number of segments on molecular surface:1828
=COSMO= Number of segments belonging to QM atoms:1828
=COSMO= Total surface area of cavity: 297.4418(Angstrom^2)
=COSMO= Total volume of cavity: 179.6265 (Angstrom^3)
=COSMO= II. COSMO integral options:
=COSMO= Building COSMO c vector with original algorithm
=COSMO= COSMO one-electron integral threshold: 1e-12 
=COSMO= III. Linear solver options:
=COSMO= Initialize COSMO for A matrix in full storage form
=COSMO= CG precondtioner:Jacobi
=COSMO= Tight CG convergence threshold:1e-06
=COSMO= CG dynamic threshold: on
=COSMO= Adjust CG convergence threshold dynamically
=COSMO= IV. PCM field read/write options:
=COSMO= PCM field is not written to files
=COSMO= No PCM field file is read in
=COSMO= ++++++++++++++++++++++++++++++++++++++++++++++++++++++++++++++++++++++++++++++++

                      *** Start SCF Iterations ***

 Iter     DIIS Error       Energy change      Electrons        XC Energy           Energy              E_PCM      Time(s)
-------------------------------------------------------------------------------------------------------------------------
Initial temperature is 0.250000
| Skip purify step
|    1     2.0745418400    -785.1828348494   126.9998945344   -63.8602321778    -785.1828348494     -0.0002042912    1.32  
|    2     0.0703675116     +13.0764121308   125.9999568419   -63.9919609762    -772.1064227186     -0.1668596141    1.94  
|    3     0.1149387231      +0.0547474427   125.9999564620   -63.6981541349    -772.0516752759     -0.0851901511    1.89  
|    4     0.0157188489      -0.1866653582   125.9999574542   -63.8409520526    -772.2383406342     -0.1293121710    1.87  
|    5     0.0140409413      -0.0040388070   125.9999578955   -63.8587067685    -772.2423794412     -0.1183069371    1.84  
|    6     0.0023302315      -0.0044770180   125.9999579537   -63.8603649199    -772.2468564591     -0.1215021937    1.83  
|    7     0.0005140867      -0.0001838449   125.9999578583   -63.8535504778    -772.2470403041     -0.1209076862    1.79  
|    8     0.0003220597      -0.0000138385   125.9999578622   -63.8522537443    -772.2470541425     -0.1206794236    1.76  
|    9     0.0000809230      -0.0000060854   125.9999578547   -63.8529782275    -772.2470602279     -0.1206391073    1.93  
|   10     0.0000464292      -0.0000012560   125.9999578530   -63.8530956021    -772.2470614839     -0.1205908243    1.73  
-------------------------------------------------------------------------------------------------------------------------
FINAL ENERGY: -772.2470614839 a.u.
Fractional Occupation Entropy: 0.0000000000
Mermin Free Energy:            -772.2470614839
DISPERSION CONTRIBUTION TO ENERGY: -0.0206714625 a.u.
GCP BSSE CORRECTION: 0.0531308359 a.u.
C-PCM contribution to final energy:-0.1205908243 a.u. ( already included in final energy )
HOMO-LUMO GAP: 0.992 eV
CENTER OF MASS: {-0.018065, -0.084396, -0.074695} ANGS
DIPOLE MOMENT: {-16.842232, -1.131882, 3.663414} (|D| = 17.273174) DEBYE
Writing out molden info

Running Mulliken population analysis...


  Restricted hh-TDA Parameters
--------------------------------------------
Number of occupied orbitals:            64
Number of virtual orbitals:            234
Number of molecular orbitals:          298
Number of basis functions:             316
Multiplicity of target state:      singlet

 Generating 2nd functional diffs
Reference energy:             -779.4456232261
Number of electrons:           127.9999571843
XC energy:                     -65.1672048964

      Davidson Diagonalization Parameters
-----------------------------------------------
Number of roots to find:                    4
Number of guess vectors:                   15
Maximum subspace size:                    300
Number of vectors to save:                  4
Collapse vectors per root:                  2
Number of CSFs:                          2080
Maximum Davidson iterations:              500
Residual convergence:                 1.0e-06
Orthogonality tolerance:              1.0e-12
Use incremental sigma vectors:             No

Davidson memory usage:  12.89 MB

Guess Vectors:
  64 &  64 : closed :    -0.215882
  64 &  63 :  open  :    -0.176955
  64 &  62 :  open  :    -0.159668
  63 &  63 : closed :    -0.138027
  63 &  62 :  open  :    -0.120740
  62 &  62 : closed :    -0.103453
  64 &  61 :  open  :    -0.053514
  64 &  60 :  open  :    -0.016300
  64 &  59 :  open  :    -0.015114
  63 &  61 :  open  :    -0.014587
  64 &  58 :  open  :    -0.003626
  62 &  61 :  open  :     0.002701
  63 &  60 :  open  :     0.022628
  63 &  59 :  open  :     0.023814
  63 &  58 :  open  :     0.035301

  Root           Eigenvalue       Energy Change        Residual
-------------------------------------------------------------------
Iteration:    0   Subspace Size:   15
Root: 1:        -0.12009413        -0.12009413         0.05074574  
Root: 2:        -0.07655240        -0.07655240         0.04802297  
Root: 3:        -0.06066355        -0.06066355         0.04550121  
Root: 4:        -0.03443471        -0.03443471         0.04926456  

Iteration:    1   Subspace Size:   19
Root: 1:        -0.12564506        -0.00555093         0.00843117  
Root: 2:        -0.08266037        -0.00610796         0.00991390  
Root: 3:        -0.06730190        -0.00663836         0.01183228  
Root: 4:        -0.04221751        -0.00778281         0.01624255  

Iteration:    2   Subspace Size:   23
Root: 1:        -0.12579878        -0.00015372         0.00208358  
Root: 2:        -0.08288194        -0.00022157         0.00262710  
Root: 3:        -0.06768907        -0.00038717         0.00307210  
Root: 4:        -0.04290790        -0.00069039         0.00426106  

Iteration:    3   Subspace Size:   27
Root: 1:        -0.12580785        -0.00000907         0.00041980  
Root: 2:        -0.08289857        -0.00001663         0.00065045  
Root: 3:        -0.06770890        -0.00001983         0.00081748  
Root: 4:        -0.04294288        -0.00003498         0.00108454  

Iteration:    4   Subspace Size:   31
Root: 1:        -0.12580813        -0.00000028         0.00008462  
Root: 2:        -0.08289942        -0.00000085         0.00013635  
Root: 3:        -0.06771016        -0.00000126         0.00018757  
Root: 4:        -0.04294522        -0.00000234         0.00031907  

Iteration:    5   Subspace Size:   35
Root: 1:        -0.12580814        -0.00000001         0.00001689  
Root: 2:        -0.08289945        -0.00000003         0.00002934  
Root: 3:        -0.06771023        -0.00000006         0.00004227  
Root: 4:        -0.04294540        -0.00000018         0.00007400  

Iteration:    6   Subspace Size:   39
Root: 1:        -0.12580814        -0.00000000         0.00000331  
Root: 2:        -0.08289945        -0.00000000         0.00000648  
Root: 3:        -0.06771023        -0.00000000         0.00000853  
Root: 4:        -0.04294541        -0.00000001         0.00001988  

Iteration:    7   Subspace Size:   43
Root: 1:        -0.12580814        -0.00000000         0.00000055  Converged
Root: 2:        -0.08289945        -0.00000000         0.00000133  
Root: 3:        -0.06771023        -0.00000000         0.00000195  
Root: 4:        -0.04294541        -0.00000000         0.00000524  

Iteration:    8   Subspace Size:   46
Root: 1:        -0.12580814        -0.00000000         0.00000052  Converged
Root: 2:        -0.08289945        -0.00000000         0.00000029  Converged
Root: 3:        -0.06771023        -0.00000000         0.00000042  Converged
Root: 4:        -0.04294541        -0.00000000         0.00000123  

Iteration:    9   Subspace Size:   47
Root: 1:        -0.12580814        -0.00000000         0.00000052  Converged
Root: 2:        -0.08289945        -0.00000000         0.00000024  Converged
Root: 3:        -0.06771023        -0.00000000         0.00000037  Converged
Root: 4:        -0.04294541        -0.00000000         0.00000027  Converged

Davidson converged in 9 iterations
47 sigma vectors were formed

      Davidson Diagonalization Parameters
-----------------------------------------------
Number of roots to find:                    4
Number of guess vectors:                   15
Maximum subspace size:                    300
Number of vectors to save:                  4
Collapse vectors per root:                  2
Number of CSFs:                          2016
Maximum Davidson iterations:              500
Residual convergence:                 1.0e-06
Orthogonality tolerance:              1.0e-12
Use incremental sigma vectors:             No

Davidson memory usage:  12.58 MB

Guess Vectors:
  64 &  63 :  open  :    -0.176955
  64 &  62 :  open  :    -0.159668
  63 &  62 :  open  :    -0.120740
  64 &  61 :  open  :    -0.053514
  64 &  60 :  open  :    -0.016300
  64 &  59 :  open  :    -0.015114
  63 &  61 :  open  :    -0.014587
  64 &  58 :  open  :    -0.003626
  62 &  61 :  open  :     0.002701
  63 &  60 :  open  :     0.022628
  63 &  59 :  open  :     0.023814
  63 &  58 :  open  :     0.035301
  62 &  60 :  open  :     0.039915
  62 &  59 :  open  :     0.041101
  64 &  56 :  open  :     0.043648

  Root           Eigenvalue       Energy Change        Residual
-------------------------------------------------------------------
Iteration:    0   Subspace Size:   15
Root: 1:        -0.09285341        -0.09285341         0.03542332  
Root: 2:        -0.06260052        -0.06260052         0.04034477  
Root: 3:        -0.03949724        -0.03949724         0.03638352  
Root: 4:        -0.00280053        -0.00280053         0.03715370  

Iteration:    1   Subspace Size:   19
Root: 1:        -0.09693657        -0.00408316         0.00819257  
Root: 2:        -0.06842558        -0.00582506         0.01100013  
Root: 3:        -0.04328858        -0.00379134         0.00908076  
Root: 4:        -0.01087512        -0.00807459         0.01624685  

Iteration:    2   Subspace Size:   23
Root: 1:        -0.09711357        -0.00017699         0.00190467  
Root: 2:        -0.06876864        -0.00034306         0.00257712  
Root: 3:        -0.04352230        -0.00023372         0.00228414  
Root: 4:        -0.01197112        -0.00109600         0.00575733  

Iteration:    3   Subspace Size:   27
Root: 1:        -0.09712172        -0.00000816         0.00035487  
Root: 2:        -0.06878440        -0.00001576         0.00056642  
Root: 3:        -0.04353422        -0.00001192         0.00046770  
Root: 4:        -0.01208300        -0.00011188         0.00190400  

Iteration:    4   Subspace Size:   31
Root: 1:        -0.09712198        -0.00000026         0.00007293  
Root: 2:        -0.06878506        -0.00000067         0.00012050  
Root: 3:        -0.04353467        -0.00000045         0.00012158  
Root: 4:        -0.01209402        -0.00001101         0.00059010  

Iteration:    5   Subspace Size:   35
Root: 1:        -0.09712199        -0.00000001         0.00001667  
Root: 2:        -0.06878509        -0.00000003         0.00002725  
Root: 3:        -0.04353470        -0.00000003         0.00002901  
Root: 4:        -0.01209495        -0.00000093         0.00015550  

Iteration:    6   Subspace Size:   39
Root: 1:        -0.09712199        -0.00000000         0.00000335  
Root: 2:        -0.06878510        -0.00000000         0.00000596  
Root: 3:        -0.04353471        -0.00000000         0.00000668  
Root: 4:        -0.01209501        -0.00000006         0.00003880  

Iteration:    7   Subspace Size:   43
Root: 1:        -0.09712199        -0.00000000         0.00000058  Converged
Root: 2:        -0.06878510        -0.00000000         0.00000133  
Root: 3:        -0.04353471        -0.00000000         0.00000150  
Root: 4:        -0.01209502        -0.00000000         0.00000918  

Iteration:    8   Subspace Size:   46
Root: 1:        -0.09712199        -0.00000000         0.00000036  Converged
Root: 2:        -0.06878510        -0.00000000         0.00000027  Converged
Root: 3:        -0.04353471        -0.00000000         0.00000033  Converged
Root: 4:        -0.01209502        -0.00000000         0.00000240  

Iteration:    9   Subspace Size:   47
Root: 1:        -0.09712199        -0.00000000         0.00000034  Converged
Root: 2:        -0.06878510        -0.00000000         0.00000023  Converged
Root: 3:        -0.04353471        -0.00000000         0.00000033  Converged
Root: 4:        -0.01209502        -0.00000000         0.00000060  Converged

Davidson converged in 9 iterations
47 sigma vectors were formed

  Root   Mult.   Total Energy (a.u.)   Ex. Energy (a.u.)     Ex. Energy (eV)     Ex. Energy (nm)        Osc. (a.u.)  
-------------------------------------------------------------------------------------------------------------------
     1  singlet       -779.57143136
     2  triplet       -779.54274522          0.02868615          0.78058967       1588.34052666          0.00000000
     3  singlet       -779.52852268          0.04290868          1.16760448       1061.86832249          0.13905508
     4  triplet       -779.51440832          0.05702304          1.55167566        799.03438325          0.00000000
     5  singlet       -779.51333346          0.05809791          1.58092421        784.25151368          0.03156549
     6  triplet       -779.48915793          0.08227343          2.23877361        553.80418995          0.00000000
     7  singlet       -779.48856864          0.08286272          2.25480908        549.86571530          0.01301430
     8  triplet       -779.45771824          0.11371312          3.09429098        400.68701215          0.00000000

Singlet  1: Largest CI coefficients:
  64  &  64 : closed :  -0.929374
  63  &  64 :  open  :  -0.223408
  64  &  63 :  open  :  -0.223408

Triplet  2: Largest CI coefficients:
  63  &  64 :  open  :   0.674921
  64  &  63 :  open  :  -0.674921
  62  &  64 :  open  :   0.135189
  64  &  62 :  open  :  -0.135189

Singlet  3: Largest CI coefficients:
  63  &  64 :  open  :  -0.529694
  64  &  63 :  open  :  -0.529694
  63  &  63 : closed :  -0.517831
  64  &  64 : closed :   0.213156
  62  &  64 :  open  :  -0.181921
  64  &  62 :  open  :  -0.181921

Triplet  4: Largest CI coefficients:
  62  &  64 :  open  :   0.672433
  64  &  62 :  open  :  -0.672433
  63  &  64 :  open  :  -0.118741
  64  &  63 :  open  :   0.118741

Singlet  5: Largest CI coefficients:
  62  &  64 :  open  :   0.632942
  64  &  62 :  open  :   0.632942
  63  &  63 : closed :  -0.302754
  62  &  63 :  open  :  -0.161533
  63  &  62 :  open  :  -0.161533

Triplet  6: Largest CI coefficients:
  62  &  63 :  open  :  -0.684501
  63  &  62 :  open  :   0.684501

Singlet  7: Largest CI coefficients:
  62  &  63 :  open  :   0.630901
  63  &  62 :  open  :   0.630901
  63  &  63 : closed :   0.195726
  62  &  64 :  open  :   0.184264
  64  &  62 :  open  :   0.184264
  63  &  64 :  open  :  -0.128151
  64  &  63 :  open  :  -0.128151
  59  &  62 :  open  :  -0.100798
  62  &  59 :  open  :  -0.100798

Triplet  8: Largest CI coefficients:
  61  &  64 :  open  :   0.593979
  64  &  61 :  open  :  -0.593979
  58  &  64 :  open  :   0.185260
  64  &  58 :  open  :  -0.185260
  61  &  63 :  open  :   0.185070
  63  &  61 :  open  :  -0.185070
  55  &  64 :  open  :   0.133182
  64  &  55 :  open  :  -0.133182
  59  &  64 :  open  :  -0.123062
  64  &  59 :  open  :   0.123062
  56  &  64 :  open  :   0.113649
  64  &  56 :  open  :  -0.113649
  57  &  64 :  open  :   0.111382
  64  &  57 :  open  :  -0.111382

Singlet state dipole moments:

  Root       Dx         Dy         Dz         |D|  (Debye)
------------------------------------------------------------
     1   -11.4539    -2.0005     2.1998    11.8336
     2   -13.0305    -1.6874     1.8556    13.2697
     3   -11.1132     0.2918    -1.0536    11.1668
     4    -7.5525    -0.0034    -1.4093     7.6828

Triplet state dipole moments:

  Root       Dx         Dy         Dz         |D|  (Debye)
------------------------------------------------------------
     1   -16.9600    -1.4821     2.3491    17.1859
     2    -9.7590     0.3081    -1.3715     9.8597
     3    -8.4227     0.2805    -1.6913     8.5954
     4     0.6141    -2.1933     0.9211     2.4569

Transition dipole moments between singlet states:

    Transition       Tx         Ty         Tz         |T| (a.u.)
------------------------------------------------------------------
     1 ->    2     2.1912    -0.1746    -0.1711     2.2048
     1 ->    3     0.8948    -0.1146    -0.0348     0.9028
     1 ->    4     0.4821    -0.0463    -0.0327     0.4854
     2 ->    3    -0.5212    -0.2287     0.3634     0.6753
     2 ->    4    -1.2729    -0.0105     0.2282     1.2933
     3 ->    4     1.8844    -0.1828    -0.0991     1.8958

Transition dipole moments between triplet states:

    Transition       Tx         Ty         Tz         |T| (a.u.)
------------------------------------------------------------------
     1 ->    2     1.0369     0.1611    -0.3505     1.1063
     1 ->    3    -0.9112     0.0787     0.0782     0.9179
     1 ->    4     0.0100    -0.1469     0.2458     0.2866
     2 ->    3    -2.1130     0.2178     0.0865     2.1260
     2 ->    4    -0.2322     0.1383    -0.1544     0.3113
     3 ->    4     0.2030    -0.0733     0.0810     0.2306

Magnetic transition dipole moments and rotational strengths:

 Transition      Lx         Ly         Lz       R(len)     R(vel) (a.u.)
------------------------------------------------------------------------
 1 ->    2    -0.4468    -0.2012    -0.0303     0.9387    -0.3512
 1 ->    3    -0.1785     0.1830    -0.5560     0.1613    -0.1293
 1 ->    4    -0.0995     0.0383    -0.2974     0.0400    -0.0682

Electric transition quadrupole moments (Cartesian):

 Transition      Qxy        Qxz        Qyz        Qxx        Qyy        Qzz       norm (a.u.)
----------------------------------------------------------------------------------------------
 1 ->    2     0.9159    -0.5864    -0.0875    -6.7734     0.1766     0.1878     6.8655
 1 ->    3     0.3018     0.0779    -0.0118    -0.7003     0.0701    -0.0830     0.7743
 1 ->    4     0.2196     0.0286    -0.0526    -0.4562    -0.0180    -0.0358     0.5114


| Total processing time: 52.10 sec 

| Job finished: Mon Dec 30 09:55:27 2024
