# Supplementary material for: Photovermellogens: Minimalistic Pyridinium-Based Acylhydrazones with Photoswitchable Basicity for Operation in Aqueous Media
Source: J Org Chem. 2026 May 4;91(19):6559–65. doi: 10.1021/acs.joc.5c02962 (PMC13185115; doi:10.1021/acs.joc.5c02962)
Supplement: Supplementary file 3 [file jo5c02962_si_003.zip › scans/pah/gfn2/xtbscan.trj]

32
 energy: -49.506810817061 xtb: 6.6.1 (47b0e9d)
N           -5.07692417216140        1.07518766724715        0.00594622690904
C           -3.91907795225833        1.76112160375476        0.12346814591156
C           -2.70688558079126        1.15025196194314       -0.00056636269395
C           -2.65126653450661       -0.24063299199667       -0.25855391831614
C           -3.87692484093369       -0.93311875909410       -0.37738313841370
C           -5.05121542531462       -0.24891370605564       -0.23996081414059
H           -3.99787094569180        2.81931170322823        0.31629881416010
H           -1.78981478878034        1.71018960204862        0.07824719142991
N           -1.47383092824706       -0.89074949801123       -0.38485930980006
H           -3.89436720689130       -1.99210331905046       -0.57178321993922
H           -6.00137459230552       -0.75115840938787       -0.32807474399197
C           -6.32628273628046        1.78440141995000        0.12603853580887
H           -6.36337284439483        2.32194271408551        1.07294673974166
H           -6.42570851062581        2.50903268538224       -0.68256175475666
H           -7.16084395639719        1.09080250043813        0.08034040692842
H           -1.50213582079906       -1.88010041138941       -0.65123392111742
N           -0.33056644262539       -0.26303910215754       -0.33911616493363
C            0.87462124654644       -0.69322168405049       -0.13189762521410
C            2.01827539017744        0.14712409383313       -0.35088545507067
H            1.06166184123890       -1.63056486248389        0.38311584002429
O            1.89836658809317        1.29826745142578       -0.82812807369013
C            3.34044308794331       -0.39473441236819        0.01275512779547
C            4.45568058020721        0.31469409207604       -0.45039923979604
C            5.73273102768713       -0.13792871536380       -0.19486255025134
C            5.92735575190850       -1.29746278440755        0.53993006830340
C            4.83159150967411       -1.99846462868816        1.01987806268727
C            3.54917759518024       -1.54905305882683        0.76781592668679
H            4.28502595178779        1.21335224605925       -1.02481349489254
H            6.57963219991080        0.41447253908604       -0.57271618560493
H            6.92638559603951       -1.64879583167771        0.74622278961743
H            4.97962816815245       -2.89376695988907        1.60363410872156
H            2.72589825105698       -2.10495313575971        1.19018181919697
32
 energy: -49.507227641384 xtb: 6.6.1 (47b0e9d)
N           -5.08008957153725        1.07532871474099        0.00667677003437
C           -3.92321994938260        1.76092160437457        0.13362512303437
C           -2.71042188090003        1.15189747712097        0.00647078410525
C           -2.65359493068369       -0.23602232177212       -0.26641685944171
C           -3.87816300571395       -0.92774054448097       -0.39818763702583
C           -5.05321023633467       -0.24565650805065       -0.25491428624265
H           -4.00294011734138        2.81704072470225        0.33719671992283
H           -1.79364591920294        1.71093830018192        0.09381564673405
N           -1.47437302868083       -0.88312093064478       -0.39346305502605
H           -3.89474254811344       -1.98442879605644       -0.60486175132421
H           -6.00292277706284       -0.74763291150256       -0.34976836617089
C           -6.33005923116042        1.78244390332552        0.13359979674374
H           -6.36498047270020        2.31514416645548        1.08324605910672
H           -6.43231256481514        2.51098135914391       -0.67112812490019
H           -7.16395225131435        1.08817320499245        0.08666058703535
H           -1.49736991820544       -1.86848957024683       -0.67462422328686
N           -0.33345793051632       -0.25847510126309       -0.30576207966990
C            0.87324515602116       -0.69323163765642       -0.10813046616949
C            2.01976313099867        0.13294415292960       -0.36625888509553
H            1.05797638961321       -1.61529324292036        0.43477133942663
O            1.90097953570931        1.26743185209387       -0.88157285088416
C            3.34244514384666       -0.40190535227957        0.00711649554130
C            4.45674955647907        0.30620704504217       -0.46018675708148
C            5.73507970643742       -0.13939493627052       -0.19864933213874
C            5.93216017740222       -1.29301467107099        0.54476957776422
C            4.83757666879476       -1.99358125945955        1.02801992476917
C            3.55414353134913       -1.55002426365898        0.77104301041753
H            4.28442719466968        1.19960420244253       -1.04238123967523
H            6.58101823276714        0.41310228446715       -0.57849238348033
H            6.93192366091940       -1.64017232043358        0.75470202024180
H            4.98725085205662       -2.88484743107063        1.61757993605230
H            2.73272890320033       -2.10773718327569        1.19452833798324
32
 energy: -49.507604506092 xtb: 6.6.1 (47b0e9d)
N           -5.08864001270119        1.07697690108475        0.00701761773876
C           -3.93531210380020        1.76079853944880        0.16819782721638
C           -2.71919475514053        1.15739716879770        0.04290315747452
C           -2.65548415557465       -0.22302528152141       -0.26346141503583
C           -3.87674961779252       -0.91201012644610       -0.43491975347884
C           -5.05525699161565       -0.23563535635098       -0.29239737685283
H           -4.02012011625825        2.81092388099940        0.39903639188203
H           -1.80561844387219        1.71630346567387        0.15857663640042
N           -1.47473223162006       -0.86827603383878       -0.38575851694969
H           -3.88825648998612       -1.96221937558341       -0.67261029505043
H           -6.00235404384966       -0.73568904957259       -0.41848889375061
C           -6.34231425119343        1.77685835959063        0.13760197126788
H           -6.38212851075824        2.29956253907726        1.09247805528067
H           -6.44653808888421        2.51309580232907       -0.65991720434560
H           -7.17269405686425        1.07902152395741        0.08151018757926
H           -1.49700632005972       -1.85037464907716       -0.67909253688577
N           -0.33349421901829       -0.25033602048674       -0.27103906553754
C            0.87282649281543       -0.69118207209432       -0.07204724681951
C            2.02479363009404        0.10288358762110       -0.39856241732710
H            1.05106074804381       -1.58281441409846        0.52070617407164
O            1.90898284229842        1.20512896414703       -0.97953121131433
C            3.34899045854253       -0.42057811979502       -0.01176497129302
C            4.46126312990523        0.28392562947397       -0.48918244422449
C            5.74175376741507       -0.14541059076314       -0.21135673787519
C            5.94302499521196       -1.28197648064530        0.55675963554678
C            4.85068894121969       -1.98239842872825        1.04515956539401
C            3.56525632626792       -1.55452891557797        0.77194157040317
H            4.28549765623437        1.16427948801345       -1.08998085733983
H            6.58562625256366        0.40627052761492       -0.59692110914862
H            6.94415474855503       -1.61712058372950        0.77943007994980
H            5.00403746582423       -2.86252989604557        1.65037683688722
H            2.74594846059709       -2.11593097357497        1.19436017743627
32
 energy: -49.507863970510 xtb: 6.6.1 (47b0e9d)
N           -5.09172492267187        1.07653918876640        0.00718175614017
C           -3.94018854674168        1.75964588452527        0.18148685459859
C           -2.72300371687170        1.15844617391931        0.05592766273146
C           -2.65672942950167       -0.21788360123058       -0.26724032513195
C           -3.87603025712963       -0.90620947664836       -0.45241105703231
C           -5.05587552979671       -0.23252814203326       -0.30617120630023
H           -4.02684663786882        2.80718035613318        0.42315241125330
H           -1.81018939773241        1.71602891937472        0.18305895973061
N           -1.47354716482591       -0.85856931187725       -0.39089561677547
H           -3.88553834683135       -1.95388561873998       -0.70115667662172
H           -6.00200374005731       -0.73257020138321       -0.43961670613953
C           -6.34647583573774        1.77462380968024        0.13757567432071
H           -6.38913951472624        2.29366193728507        1.09426609808628
H           -6.44909993842374        2.51375579522510       -0.65750072823961
H           -7.17613018623859        1.07635873607332        0.07654778031171
H           -1.48821539168021       -1.83394922547880       -0.70597866651986
N           -0.33664958297864       -0.24497759683369       -0.22905345480528
C            0.87254094624713       -0.68933768572007       -0.04489862845992
C            2.02409744078297        0.09004692357585       -0.40714222383976
H            1.05235067580435       -1.56478788826877        0.57109435111637
O            1.90667863908590        1.17476720884801       -1.01848848403451
C            3.35036156610734       -0.42742924313571       -0.01657802655883
C            4.46087634123483        0.27457857578029       -0.50091340121420
C            5.74279284515397       -0.14893280887954       -0.22002385151199
C            5.94704968864074       -1.27903699657218        0.55665463315883
C            4.85649566446100       -1.97824224444644        1.05061584567541
C            3.56997614150067       -1.55537305074551        0.77497207224229
H            4.28317430764289        1.14965557154399       -1.10884685581142
H            6.58531775139490        0.40205490043631       -0.60944911287628
H            6.94905229497061       -1.61000436581319        0.78168648716388
H            5.01177622157929       -2.85412691094915        1.66151491410525
H            2.75285912180699       -2.11810960251170        1.19965335253760
32
 energy: -49.508143478743 xtb: 6.6.1 (47b0e9d)
N           -5.10139592984006        1.07981981216131        0.00260382206284
C           -3.95598808463888        1.75785484326893        0.22649726518631
C           -2.73445324092073        1.16262894088838        0.11039159635245
C           -2.65777324521351       -0.20250696343636       -0.25399926530334
C           -3.87113213538822       -0.88473936980068       -0.49324402721107
C           -5.05552781730896       -0.21706526458718       -0.35551072484725
H           -4.05034703402192        2.79665127508541        0.50103394308441
H           -1.82688905423530        1.71768255391341        0.27851866732411
N           -1.47297425317161       -0.84209999433973       -0.36667929468512
H           -3.87273698012871       -1.92303451651153       -0.77880899309745
H           -5.99699081024444       -0.71253493028569       -0.53229520491272
C           -6.36113867499489        1.76999862335295        0.12768152736211
H           -6.41672899416668        2.27709762164046        1.08993325541796
H           -6.45970868245074        2.51809880292700       -0.65958236444878
H           -7.18635346510450        1.06813523456743        0.04936450159600
H           -1.48614270717773       -1.81277803832902       -0.69719834964139
N           -0.33668085274398       -0.23683479130457       -0.17768927151524
C            0.87310763445353       -0.68561633612828        0.01217381602707
C            2.02501586868093        0.04850108258167       -0.43417871716700
H            1.04872381276155       -1.50855841956892        0.69716159319233
O            1.90405936848205        1.08275674920653       -1.12597540662406
C            3.35658830115497       -0.45121187824980       -0.03430054785094
C            4.46082346328838        0.25043331279373       -0.53243788354967
C            5.74705340781046       -0.15328947277489       -0.24162799955394
C            5.96129440184484       -1.26573552203869        0.55742441818502
C            4.87702421036261       -1.96803786974841        1.06057536919814
C            3.58637117322874       -1.56493756682033        0.77427300048360
H            4.27519419256840        1.11215929316219       -1.15683978435281
H            6.58440519444326        0.39895353315943       -0.64028862205324
H            6.96635476597920       -1.58248941099401        0.78935399524351
H            5.04095476868253       -2.83283552550290        1.68493780718395
H            2.77400290460871       -2.13507579838813        1.19775571021404
32
 energy: -49.508858833967 xtb: 6.6.1 (47b0e9d)
N           -5.09040495243531        1.10337016099349       -0.02502349403590
C           -3.94109620587641        1.79880065500288        0.10371289874568
C           -2.72236167042300        1.18915767713418        0.04620374125475
C           -2.65368898326117       -0.21020694871188       -0.15130972482706
C           -3.87153057420862       -0.91268252307879       -0.28427979554133
C           -5.05271287825768       -0.22808535030030       -0.21609168549259
H           -4.02983019922174        2.86339321906496        0.25308807384461
H           -1.81175594832084        1.75689902273508        0.13690548436344
N           -1.47208648853251       -0.86283891619563       -0.20652810772240
H           -3.87951699958143       -1.97858483996274       -0.43791537330324
H           -5.99741788549207       -0.73872905048767       -0.31641832433391
C           -6.34572053976731        1.80999050682759        0.03825378241062
H           -6.43703731561925        2.32715244746883        0.99306748304881
H           -6.39945403791773        2.55162993750321       -0.75858727869229
H           -7.17572631244695        1.11781623040077       -0.06879829268038
H           -1.49400098869206       -1.86911415452153       -0.40390152799772
N           -0.33183893748253       -0.24450750106810       -0.12113140412834
C            0.89045357378176       -0.67314025007259        0.07105457902152
C            2.01296888293910       -0.07039225040501       -0.59314789820466
H            1.11394892451054       -1.29724807160610        0.93064193835614
O            1.87335942838098        0.80145091508905       -1.47386549344870
C            3.35346878298780       -0.50186642181954       -0.13868219695159
C            4.42472564631868        0.36387360152086       -0.36763018164376
C            5.70511880362940        0.01018035326898        0.00903998568147
C            5.93703828414931       -1.21736344437131        0.60952469147459
C            4.88282592693995       -2.09262230840446        0.82182253319729
C            3.59765246932040       -1.73934417460322        0.45537126935501
H            4.22643339084466        1.31356901753040       -0.84266114781588
H            6.52335129298207        0.69163111752013       -0.16732389678511
H            6.93703746089375       -1.49423621577317        0.90598672126096
H            5.06614998872177       -3.05591461570460        1.27274468668149
H            2.79965956773544       -2.45064781507381        0.60490178620750
32
 energy: -49.509053263190 xtb: 6.6.1 (47b0e9d)
N           -5.09099462136022        1.10311142106966       -0.02849318570914
C           -3.94399269238150        1.80044319476207        0.10699234545320
C           -2.72379637441424        1.19366075122359        0.05051131585393
C           -2.65142691060954       -0.20390950267796       -0.15665135001305
C           -3.86674639499791       -0.90778350189656       -0.30142015658283
C           -5.04975741666176       -0.22633850615384       -0.22986960783487
H           -4.03541667083076        2.86407718735808        0.26131911963700
H           -1.81440040228660        1.76210800174223        0.14829894130153
N           -1.46761054224646       -0.85261630225389       -0.20701222183178
H           -3.87194052741594       -1.97245193084362       -0.46304328380128
H           -5.99307082938874       -0.73868766530350       -0.33431016737435
C           -6.34816290510591        1.80616420512282        0.03942668852875
H           -6.43954339846831        2.31870120556660        0.99669408146928
H           -6.40464875447381        2.55119208023966       -0.75402477644012
H           -7.17651565381170        1.11235435208908       -0.06971271795690
H           -1.48196467174265       -1.85474423276915       -0.42444718955412
N           -0.33216290720654       -0.23534202409010       -0.06809210565028
C            0.89339434227418       -0.66679355804134        0.10549078318747
C            2.00676289460566       -0.08344418407244       -0.59142496662978
H            1.12984401500173       -1.26952761053639        0.97695981808733
O            1.85779351149972        0.76482959060162       -1.49204719509288
C            3.35154665196053       -0.50924130637382       -0.14232955150014
C            4.41999173595226        0.35814891635990       -0.37558665421840
C            5.70163724048353        0.00863337744020        0.00148223675721
C            5.93688652090530       -1.21677008660090        0.60500283515761
C            4.88519950488222       -2.09424127126544        0.82016651154114
C            3.59886650641587       -1.74481312044914        0.45412501653337
H            4.21929667920919        1.30581150302608       -0.85335533696716
H            6.51821231481791        0.69144313653028       -0.17695719082486
H            6.93766544399008       -1.49001882898898        0.90214517436045
H            5.07102705815496       -3.05575248459155        1.27352217831421
H            2.80203875984839       -2.45681279632327        0.60566444309848
32
 energy: -49.509284212860 xtb: 6.6.1 (47b0e9d)
N           -5.09545452944920        1.10511645984087       -0.03730334300399
C           -3.95559731893095        1.80415146340702        0.13992807168705
C           -2.73100245677194        1.20463180149093        0.09698109448533
C           -2.64659578690432       -0.18719613312026       -0.14081368008305
C           -3.85471206760591       -0.89205494919490       -0.33324928804072
C           -5.04260825176278       -0.21790178632356       -0.27334616612114
H           -4.05595289049788        2.86339298234570        0.31749983883639
H           -1.82757554504905        1.77526988413579        0.23000332866593
N           -1.46027968032488       -0.83158302111103       -0.17623669412569
H           -3.85051112428640       -1.95206081509381       -0.52309440247398
H           -5.98035484055975       -0.73144160584594       -0.41534876376742
C           -6.35807702125677        1.79921186780865        0.02349951314051
H           -6.46323905525362        2.30111355772383        0.98488273205090
H           -6.41133280546342        2.55194522374866       -0.76293765314555
H           -7.18040570380368        1.10092760920687       -0.10170628748124
H           -1.46829381429660       -1.83080070210125       -0.40740775352103
N           -0.32839943531529       -0.21678203967729        0.00266020814953
C            0.89922867083270       -0.65593905561351        0.15874763912212
C            1.99805252317405       -0.11866372447454       -0.59606635116838
H            1.15248779832470       -1.22020223852535        1.05070292374215
O            1.83502094557310        0.67572093738261       -1.54084071171849
C            3.35025442544789       -0.52896554315519       -0.15160225016902
C            4.41105798002699        0.34268219943278       -0.39943841822926
C            5.69647120503495        0.00554263701935       -0.02297867083847
C            5.94186301254517       -1.21266818848472        0.59092900525987
C            4.89698939880589       -2.09480064130750        0.81954529430899
C            3.60657246200772       -1.75650457701245        0.45700206829039
H            4.20256899695873        1.28449162862000       -0.88533959072304
H            6.50787169296295        0.69214681719093       -0.21015150555283
H            6.94598012947611       -1.47711724490490        0.88483417178467
H            5.09147109923401       -3.05106082066805        1.28031481142191
H            2.81251349372638       -2.46921197283973        0.61935466051648
32
 energy: -49.509520161228 xtb: 6.6.1 (47b0e9d)
N           -5.09735826983705        1.10545464578899       -0.04378046959348
C           -3.96423459194902        1.80266630204695        0.17611721323812
C           -2.73681037747616        1.20798574036281        0.14373881880517
C           -2.64236883880833       -0.17637457735611       -0.13002494112798
C           -3.84362193254153       -0.87924704307461       -0.36660971375165
C           -5.03493984162232       -0.21032160278561       -0.31387473652405
H           -4.07188609419944        2.85659312428042        0.37930685224878
H           -1.83869804018790        1.77736430647088        0.31267264139686
N           -1.45368398832102       -0.81628700725619       -0.15801413681701
H           -3.83178264979057       -1.93380365138198       -0.58449927868000
H           -5.96768450588917       -0.72277655220230       -0.48898079874528
C           -6.36341451629876        1.79430727345920        0.00605931590897
H           -6.48202031952344        2.29014202916113        0.96887119488599
H           -6.41026693702817        2.55135676118367       -0.77676224020760
H           -7.18139459769121        1.09358836308193       -0.13326874981061
H           -1.45340459092489       -1.80910008777868       -0.41523798404094
N           -0.32813241092338       -0.20631944404612        0.07228651286113
C            0.90300112870137       -0.64547461549591        0.21093033030852
C            1.98701333853314       -0.14091744020394       -0.58691969630957
H            1.17326500599813       -1.17960872962011        1.11628138731056
O            1.80792806021660        0.61495786076809       -1.55902823308611
C            3.34627020106050       -0.54199560986205       -0.15394879306389
C            4.40258601357757        0.32704538437839       -0.42685936025663
C            5.69231797593452       -0.00207326959074       -0.05761205749830
C            5.94591950135622       -1.21058396887860        0.57191610213537
C            4.90504411028617       -2.09079861173859        0.82456529813004
C            3.61032553818539       -1.75971284925834        0.47059396638077
H            4.18791117272687        1.26081235707070       -0.92547312905844
H            6.50063967446127        0.68303068723785       -0.26268460012777
H            6.95338099097154       -1.46869979112118        0.85996555469958
H            5.10582885913479       -3.03967082118574        1.29775770378688
H            2.81828243846733       -2.47014915255397        0.65153985790146
32
 energy: -49.509845602907 xtb: 6.6.1 (47b0e9d)
N           -5.09720581965933        1.10731403077325       -0.05466744851249
C           -3.97507553301050        1.79142234877479        0.24583300545097
C           -2.74671152277166        1.19751374032547        0.23558786262949
C           -2.63962922994785       -0.17151490999545       -0.10204084116112
C           -3.83043623749666       -0.86274949506545       -0.41364171963361
C           -5.02336383391799       -0.19542876834810       -0.37887285123262
H           -4.09156257491085        2.83456361125005        0.49467445421366
H           -1.85721302692378        1.75686987121134        0.47026798566453
N           -1.44959143418622       -0.80869391269593       -0.12141957769782
H           -3.80934402120404       -1.90682481062819       -0.67672608661046
H           -5.94808124486005       -0.69880222628403       -0.61317911734414
C           -6.36332633041333        1.79782281828765       -0.04143259810858
H           -6.50532178013740        2.30267312360324        0.91308882428714
H           -6.38954951013091        2.54758787516809       -0.83255479599086
H           -7.17843067445656        1.09682041475503       -0.19560875163752
H           -1.43901130189330       -1.78878031767483       -0.42306563268470
N           -0.33262107541554       -0.21123486294692        0.17509930444360
C            0.90326576347837       -0.64736637425526        0.28780035876519
C            1.96663487113755       -0.15953566228410       -0.54840332056809
H            1.19482158590855       -1.15764650589966        1.19996684956069
O            1.76053245028537        0.56944494679972       -1.53504126381672
C            3.33709540831527       -0.55289995596532       -0.14457981746172
C            4.38608309460087        0.30621266043774       -0.47205645925367
C            5.68563412514215       -0.01444511561087       -0.13090320226140
C            5.95613610536928       -1.20522800569812        0.52493779192285
C            4.92207839615057       -2.07601373161361        0.83224432816781
C            3.61803013450150       -1.75330038098199        0.50571345276695
H            4.15791656935558        1.22608307315728       -0.99016209081922
H            6.48834311833754        0.66327605551402       -0.37807219627631
H            6.97123128692721       -1.45690836520146        0.79103902430557
H            5.13545721500416       -3.01147952557123        1.32617106494867
H            2.83122653342120       -2.45736163343715        0.72902729524258
32
 energy: -49.510171814199 xtb: 6.6.1 (47b0e9d)
N           -5.09290064186352        1.11081211969751       -0.06565884229089
C           -3.97791352820991        1.78882020697143        0.27208926279355
C           -2.74854661916613        1.19674315225500        0.27081678749399
C           -2.63265423739522       -0.16336379489448       -0.09827128631734
C           -3.81507377060584       -0.84576132031175       -0.45730840443737
C           -5.00970560486850       -0.18117161783226       -0.42778687674623
H           -4.10090355737952        2.82523755873051        0.54480369281542
H           -1.86489348851104        1.75092294262792        0.53754537054466
N           -1.44303261450874       -0.80112968751393       -0.10125180007288
H           -3.78641540616424       -1.88135014049550       -0.75135269339203
H           -5.92843691683572       -0.67846351607630       -0.69607807586854
C           -6.36203224859409        1.79585740711718       -0.04934825116922
H           -6.50970048875247        2.28756947835889        0.91104388786960
H           -6.38882703511898        2.55553140923223       -0.83095553171271
H           -7.17345138811840        1.09327057660349       -0.21550560014222
H           -1.42468870954109       -1.77405362173599       -0.42487957631784
N           -0.33514364124928       -0.21522224738930        0.24942701128274
C            0.90448357925207       -0.64626298955932        0.34624900809389
C            1.94810033494267       -0.18814882827414       -0.53132437747749
H            1.21568675589664       -1.12592642810611        1.26799132498665
O            1.71907056017337        0.50146058359801       -1.54023566892445
C            3.32689942745350       -0.56847618662304       -0.14317542629964
C            4.36660132863283        0.29030640138453       -0.49883102714237
C            5.67191334181073       -0.01752570310487       -0.16762030604097
C            5.95692843589257       -1.19575119136336        0.50452337895186
C            4.93168469197407       -2.06685963547597        0.83899008313205
C            3.62190346116653       -1.75619566662038        0.52383906380261
H            4.12738284775131        1.20017851639489       -1.02944734907053
H            6.46789856824401        0.66020979250675       -0.43568273353283
H            6.97665585007825       -1.43772582583988        0.76178748179857
H            5.15632664988793       -2.99279458101704        1.34572082548362
H            2.84079557032523       -2.45934715334452        0.76891047920492
32
 energy: -49.510713729587 xtb: 6.6.1 (47b0e9d)
N           -5.08029336836654        1.12043010775364       -0.07989939496786
C           -3.98157366002342        1.76194532948696        0.36410147061454
C           -2.75791812262519        1.15833523239712        0.38967974983801
C           -2.63037892955350       -0.17398466733067       -0.06602646695747
C           -3.79741249312422       -0.82122343696133       -0.52647275861884
C           -4.98699889366824       -0.14732519771481       -0.51801974489422
H           -4.11147501782283        2.77920386485918        0.69870778920564
H           -1.88719647406592        1.68375441310967        0.74278336957224
N           -1.44450116588944       -0.81823175486150       -0.05814640802746
H           -3.76030310333971       -1.83638312105510       -0.88406332333746
H           -5.89369295895515       -0.61656614074521       -0.86602073591694
C           -6.34129751372023        1.81993850851959       -0.10715820015718
H           -6.50619535371459        2.33362607450886        0.83822859124889
H           -6.34015957143402        2.56263202878003       -0.90586021559561
H           -7.15676982063815        1.12329177848114       -0.27925564109042
H           -1.41515882754756       -1.76782139233417       -0.44382246540830
N           -0.34950558197907       -0.26206166053833        0.37239916454400
C            0.89595314794949       -0.68177336116132        0.43919856024448
C            1.91151607304704       -0.22349071969732       -0.47208448675255
H            1.23272319990025       -1.14104181166625        1.36155007523088
O            1.64271337028759        0.44324598966663       -1.48669374292024
C            3.30529335600868       -0.58457046125453       -0.12403125894510
C            4.32373154362764        0.26369331832346       -0.55927341805773
C            5.64369909584773       -0.02117561438694       -0.26902913007729
C            5.96496672550619       -1.16606201351864        0.44331827449776
C            4.96073266445770       -2.02713893776654        0.85791275993220
C            3.63682855610185       -1.73991865684072        0.58189861368299
H            4.05581652987002        1.14741940494194       -1.11956225064336
H            6.42274153432798        0.64824627199651       -0.60031159347378
H            6.99613752085847       -1.39037623635799        0.66897687277441
H            5.21281221907817       -2.92774487966831        1.39641990375106
H            2.87317682619785       -2.43748224906519        0.88957987200335
32
 energy: -49.511226969738 xtb: 6.6.1 (47b0e9d)
N           -5.07405824859740        1.12346596318211       -0.08774548378662
C           -3.98432501234845        1.75738188831225        0.38804753198496
C           -2.75896842954916        1.15728632851075        0.41678370793121
C           -2.61957940641334       -0.16249005382227       -0.07091391990477
C           -3.77539262469876       -0.79803658503590       -0.57401224662427
C           -4.96770625448644       -0.12909527712228       -0.56485576210566
H           -4.12310385295434        2.76499025925876        0.74735017140318
H           -1.89602140879518        1.67577868404289        0.79812206119142
N           -1.43448903674758       -0.80748486854331       -0.05037259843899
H           -3.72779254905000       -1.80133515751505       -0.96243810977741
H           -5.86659648079402       -0.59050418827162       -0.94230120527699
C           -6.34035048802127        1.81380980410413       -0.10493627083274
H           -6.50848042380984        2.31235705552508        0.84785988009639
H           -6.34607082875941        2.56775859070967       -0.89301845249242
H           -7.15037189828063        1.11309378631256       -0.28628595086912
H           -1.39508967780395       -1.74670345816109       -0.45955029477726
N           -0.35294678976378       -0.26939804394450        0.43490767163971
C            0.89630646554402       -0.67923274951631        0.49025173098499
C            1.89322079404487       -0.25261743008868       -0.45684646709111
H            1.25037143514708       -1.10561064969619        1.42119334211901
O            1.60316533229027        0.37236943526890       -1.49167418876647
C            3.29317006174568       -0.60115075247649       -0.12171995173055
C            4.30183202900760        0.24282368110777       -0.58672333278154
C            5.62632889723766       -0.02884639632979       -0.30434144010037
C            5.96153631367962       -1.15693500363711        0.42809094528823
C            4.96667076203411       -2.01439362466516        0.87166938566493
C            3.63825177527405       -1.73971148590392        0.60464714264649
H            4.02339790917360        1.11337617868859       -1.16223472770131
H            6.39806697231894        0.63782489465023       -0.65751231701482
H            6.99634996254392       -1.37118716365733        0.64674574832576
H            5.22959008760148       -2.90226909505952        1.42586724268488
H            2.88109611982953       -2.43392455632737        0.93496998941004
32
 energy: -49.511951608118 xtb: 6.6.1 (47b0e9d)
N           -5.05857243367079        1.13153956492727       -0.10012733280001
C           -3.98743847018000        1.73068436020821        0.45568043448644
C           -2.76694981953756        1.12164129525833        0.50287415079186
C           -2.61172825105586       -0.16880832915756       -0.05344635947281
C           -3.74924267818476       -0.77002044945199       -0.63502765569283
C           -4.93802650668824       -0.09529804884906       -0.63814346360917
H           -4.13635056986932        2.71781063172231        0.86431675239575
H           -1.91959053099575        1.61202131336100        0.95051789452752
N           -1.43004480972891       -0.81935645998728       -0.02423050102257
H           -3.68980045531755       -1.75155292578327       -1.07416272897954
H           -5.82306488025973       -0.53019558468189       -1.07525500875986
C           -6.31877840432962        1.83164719964110       -0.14401030944265
H           -6.50022754137532        2.33817163173079        0.80172126633480
H           -6.30423584218209        2.57963345822665       -0.93796256380579
H           -7.13096972587748        1.13603538671770       -0.33586471066659
H           -1.37604818771290       -1.73212290813881       -0.48765609892083
N           -0.36747042138314       -0.31877870315946        0.53706600990666
C            0.88751638977557       -0.71039620427366        0.56983536587662
C            1.85938201630178       -0.28376732694844       -0.40391497865380
H            1.26264235933275       -1.11506374244690        1.50126911592221
O            1.53456503542507        0.31931254374439       -1.44202477875136
C            3.27007498462996       -0.61523582788585       -0.10260612218150
C            4.25673395966599        0.21498785831366       -0.63605204670645
C            5.59190698827231       -0.03692574135047       -0.38890335004514
C            5.96042171377812       -1.13155945941256        0.37761688602943
C            4.98742292235361       -1.97535901802394        0.89048975540341
C            3.64862060459202       -1.72105295369705        0.65730025827060
H            3.95232337748403        1.05963108935059       -1.23645304396102
H            6.34604509880994        0.61898815481366       -0.79610548495403
H            7.00366191776150       -1.33078236268663        0.56860073277384
H            5.27551328006158       -2.83754065183750        1.47206583526296
H            2.90972038670418       -2.40689778034418        1.04161591174214
32
 energy: -49.512837869850 xtb: 6.6.1 (47b0e9d)
N           -5.04024267694683        1.14086099100613       -0.10945605053768
C           -3.98918783650995        1.70190700893134        0.51936012804284
C           -2.77300837901488        1.08513171543712        0.57672122675223
C           -2.60027333657851       -0.17199752858372       -0.04680769997774
C           -3.71657402786313       -0.73284234767747       -0.70517241326984
C           -4.90214083509384       -0.05299029736284       -0.71441094981924
H           -4.15017420521130        2.66449552633509        0.97867713028080
H           -1.94223762465412        1.54425624472893        1.08450389606347
N           -1.42289309015268       -0.82958124394065       -0.00723302019497
H           -3.64253507994369       -1.68699597033458       -1.19902524407262
H           -5.77112527326576       -0.45648117094820       -1.20998094714725
C           -6.29745444419899        1.84569579797437       -0.16214461441920
H           -6.48641601150821        2.34805651181336        0.78400491848103
H           -6.27304676316319        2.59714099700937       -0.95277101267578
H           -7.11005364669003        1.15360378772235       -0.36555468712524
H           -1.35298786414275       -1.71633687368897       -0.51637670127352
N           -0.38051853794025       -0.36459944076464        0.61960127111029
C            0.87891577892653       -0.73846129784090        0.63717087075639
C            1.82539424088389       -0.33065749778492       -0.36980916635793
H            1.27410463104962       -1.10878474144973        1.57346340064388
O            1.46669719514311        0.22896955051721       -1.42166771398346
C            3.24543774363090       -0.63713742915666       -0.09196468411268
C            4.20839078942273        0.17769211263809       -0.68958940006420
C            5.55213922031448       -0.04666712828385       -0.46411827548957
C            5.95338354795096       -1.09872355136264        0.34449358567355
C            5.00398241284917       -1.92799514855159        0.92136211387772
C            3.65674171179676       -1.70127035768931        0.70963375945766
H            3.87865133677685        0.98916828106603       -1.32150115515215
H            6.28756903633731        0.59761851101300       -0.92109202541322
H            7.00343577478244       -1.27664119277649        0.51831214785257
H            5.31705594743420       -2.75783394637312        1.53612226705690
H            2.93698177217840       -2.37720986172270        1.14427287633561
32
 energy: -49.514044919257 xtb: 6.6.1 (47b0e9d)
N           -5.01132153524787        1.15362840325522       -0.12727196430500
C           -3.99411751438709        1.66075392551487        0.59539496796339
C           -2.78517592752869        1.03191495690876        0.67437710788468
C           -2.58329031223990       -0.17902531560638       -0.02689686542225
C           -3.66458941332090       -0.68402907324660       -0.78232945997025
C           -4.84480678910619        0.00385311937448       -0.80746335641091
H           -4.17510825663491        2.58969696919591        1.11284617017741
H           -1.98203534445422        1.44701295747184        1.25875247437121
N           -1.41230622302305       -0.84635386041551        0.03003612012942
H           -3.56660899936398       -1.60111622042711       -1.33829657357583
H           -5.68750996986169       -0.35566643255084       -1.37674972057126
C           -6.26277473644842        1.86629940519783       -0.20412397479538
H           -6.45899649239893        2.38365128116315        0.73188798316849
H           -6.22495342543515        2.60502480713456       -1.00630055417862
H           -7.07772063052303        1.17625092100364       -0.40678584648147
H           -1.31724799490539       -1.69520399266490       -0.53581163884454
N           -0.40012120721407       -0.43098864619320        0.73760565796291
C            0.86413166044120       -0.78402027584264        0.73527492513172
C            1.77780857814193       -0.37775445679296       -0.30281369609354
H            1.28151261600657       -1.12960997231122        1.66991078138588
O            1.37390655607931        0.14964709413935       -1.35610426684133
C            3.20921321971706       -0.65818749723537       -0.06713864376842
C            4.13597602720903        0.13487170919299       -0.74709762301625
C            5.49058691194360       -0.06045150664873       -0.56571697532130
C            5.93971342049660       -1.06139102594047        0.28178270081420
C            5.02638453641680       -1.86905365700411        0.94165480096587
C            3.66849429528462       -1.67235924825793        0.77267867737315
H            3.76902684537765        0.90677788238657       -1.40746822895596
H            6.19717560469470        0.56687244367922       -1.08715819171139
H            6.99837846173010       -1.21699823108099        0.42111045912081
H            5.37608456588211       -2.65941679405378        1.58794651888901
H            2.97830297927088       -2.33323965944625        1.27329206622399
32
 energy: -49.515516538916 xtb: 6.6.1 (47b0e9d)
N           -4.98462984282914        1.16737043417833       -0.13587060224970
C           -4.00585301472042        1.61228218267696        0.67486829110210
C           -2.80149939350160        0.97559618422480        0.76378279596800
C           -2.56259960080691       -0.17589347386620       -0.02114126869109
C           -3.60453270422797       -0.61672259608655       -0.86730924069313
C           -4.78220250206962        0.07424083327945       -0.89698444236287
H           -4.21273298051865        2.49715995265545        1.25580208462824
H           -2.03050824022837        1.33943810893078        1.42109763190409
N           -1.39583662638716       -0.84977496125158        0.04363930765307
H           -3.47667793089432       -1.48643774517523       -1.48942622978365
H           -5.59530438591849       -0.23488396132844       -1.53483417208396
C           -6.23515657848612        1.88035526840712       -0.22363328957619
H           -6.42492997541480        2.42261708316607        0.69900576895926
H           -6.20196594137727        2.59602490001241       -1.04670036463085
H           -7.05261212392771        1.18591604176201       -0.40270037344644
H           -1.26942237502817       -1.65026143125705       -0.58276996749112
N           -0.41628221350864       -0.48831962695083        0.82452292756533
C            0.84961668704266       -0.82794236774168        0.81168118689327
C            1.73533541085211       -0.44594257558353       -0.25946043285152
H            1.28314740876674       -1.14017628581405        1.74925680082025
O            1.29015950013345        0.02284861110858       -1.32546894869707
C            3.17561691335832       -0.69045519180804       -0.05097345136402
C            4.06605325237625        0.07300468966979       -0.81025360429972
C            5.42883685681638       -0.08460670797435       -0.65766394167097
C            5.92350716908430       -1.01779837092179        0.24042438003582
C            5.04659922316413       -1.79568809260076        0.98075845321576
C            3.68060086541447       -1.63716716126880        0.84029618004987
H            3.66419493825265        0.79261663106550       -1.50826442153274
H            6.10647144250796        0.51953973404131       -1.24130421319009
H            6.98876224236681       -1.14462075005307        0.35664447542185
H            5.43117890500129       -2.53419386599749        1.66721587852934
H            3.02067712130647       -2.27673547959947        1.40478663316713
32
 energy: -49.517297985887 xtb: 6.6.1 (47b0e9d)
N           -4.95291089736168        1.17914695333167       -0.15070166212421
C           -4.02845624501603        1.55482743145150        0.75281139629781
C           -2.82834482695114        0.91296220864029        0.86229603570724
C           -2.53442663817226       -0.16791144163742       -0.00045395362307
C           -3.52276711999267       -0.54075860904758       -0.93920731270870
C           -4.69979531834055        0.14940409103209       -0.98351067865301
H           -4.27433817896157        2.38787177400155        1.39206301505242
H           -2.10290815718628        1.21952341442584        1.59602207980275
N           -1.36863746432924       -0.84191755795816        0.07741925523923
H           -3.35235621679814       -1.35700216440580       -1.62063148649316
H           -5.47287747095967       -0.10680657499663       -1.69074510595948
C           -6.20246114162308        1.89038906610129       -0.26201144533590
H           -6.39191425752615        2.46350208774859        0.64131051570574
H           -6.16929019035299        2.57612683926866       -1.10989024849673
H           -7.02090260353902        1.19054603314059       -0.41739517307731
H           -1.19698419776673       -1.58360409488615       -0.60731722453636
N           -0.42976202739162       -0.53535721953950        0.93073322449526
C            0.83743862362809       -0.86230873371246        0.90668849064468
C            1.68706965943273       -0.50918278832396       -0.20232960187990
H            1.29035566867093       -1.14230200364600        1.84371411513230
O            1.19238974614306       -0.10136062837308       -1.27377927881658
C            3.13533230402345       -0.72175953083172       -0.03348767592027
C            3.98479471308338        0.01008702174937       -0.86821631928423
C            5.35445406313072       -0.11396686281843       -0.75288191235613
C            5.89741764113359       -0.98182499614132        0.18202754512353
C            5.06115527937995       -1.72866356378701        0.99771235508359
C            3.68847624049518       -1.60406196926075        0.89486190011542
H            3.54622652306894        0.67951843549050       -1.59334789717553
H            5.99991101865456        0.46600929826104       -1.39456164525137
H            6.96819310602266       -1.08257556636446        0.26880285253718
H            5.48279856549193       -2.41680750894066        1.71403904311416
H            3.06113130650735       -2.22035283007271        1.51899062893876
32
 energy: -49.520237368346 xtb: 6.6.1 (47b0e9d)
N           -4.92115031225145        1.19739133964517       -0.16858862985123
C           -4.11805873163925        1.41548892864586        0.88904717095430
C           -2.91058845829984        0.78982912410885        1.01629921269400
C           -2.48104857598220       -0.10683536230800        0.01106229730344
C           -3.34860529687797       -0.32426040322299       -1.08407040667030
C           -4.54016876272393        0.33769317034026       -1.13722754985493
H           -4.46619530904093        2.10931254744537        1.63778982264249
H           -2.28193497205424        0.97126298261135        1.87108735121465
N           -1.30773486560629       -0.76662070293733        0.09663339124672
H           -3.06999449351177       -0.99870274992630       -1.87611147983188
H           -5.22420237392602        0.19821015618066       -1.95954354363095
C           -6.19493697193723        1.86298942236338       -0.28740357689656
H           -6.33899358071011        2.55327820597463        0.53855955445493
H           -6.24183615542784        2.41750304775467       -1.22428121972114
H           -7.00273551640586        1.13107246178388       -0.28107929709321
H           -1.01943833637264       -1.33638918956853       -0.70555857205206
N           -0.44601039541425       -0.57501435758851        1.06067487253318
C            0.81383743985521       -0.92038484006506        1.03750943571171
C            1.63347471810482       -0.60892109268248       -0.10420880060099
H            1.27017108910670       -1.19306194979949        1.97279949490650
O            1.07567354300640       -0.28914712843469       -1.18117078403672
C            3.08740985972340       -0.78045112342767        0.00796809573967
C            3.86871732291733       -0.16812887962465       -0.97909830959494
C            5.24480684983391       -0.24860085626657       -0.93069694283104
C            5.86518155055277       -0.95431093414754        0.08901675955341
C            5.09782285412291       -1.58068115955991        1.05972348023554
C            3.71880087963833       -1.49938116120979        1.02426907015727
H            3.37074737874974        0.37687402090672       -1.76736684573841
H            5.83510806678489        0.23932108825057       -1.69115946251610
H            6.94135817523706       -1.02339665643311        0.12288701060665
H            5.57907772011998       -2.14240857304814        1.84543829828631
H            3.14945716702611       -2.02213936586135        1.77582393397858
32
 energy: -49.524163523067 xtb: 6.6.1 (47b0e9d)
N           -4.98605011052495        1.14140633346754       -0.11898887065653
C           -4.35100888905897        0.96118479439048        1.05620989254387
C           -3.08587204975646        0.45480587015457        1.12046745324611
C           -2.41336090247041        0.10631923522689       -0.07440585965184
C           -3.10567646757659        0.29780115819126       -1.29122042033304
C           -4.37103174007581        0.80910695396280       -1.27176266412399
H           -4.88807604780500        1.23782260007380        1.94969852878133
H           -2.59264886709597        0.31306347161343        2.06682570407987
N           -1.18546962008061       -0.44840584774814       -0.06464383277204
H           -2.63571430466288        0.05153607231985       -2.22823719104303
H           -4.92357917753557        0.96635993156922       -2.18445585639283
C           -6.33798148164382        1.64396517839883       -0.13914052486854
H           -6.49803431980540        2.32581970310885        0.69248239584316
H           -6.52997531843811        2.16926444922157       -1.07129572199577
H           -7.04679116955440        0.81884919157443       -0.05278858385923
H           -0.66514934321905       -0.55426953290684       -0.96094283503314
N           -0.43551354678039       -0.53468433661501        1.00447690735977
C            0.81242776637815       -0.91131262041577        0.98005251703864
C            1.67028516016361       -0.51716912528285       -0.09991703589264
H            1.22106940553100       -1.34724796027674        1.87305897644198
O            1.13203105338231       -0.13841637989702       -1.17903325120046
C            3.10870518387608       -0.76502313505727        0.01502297108224
C            3.85826725977906       -0.76998565289695       -1.16804493028105
C            5.22363207691901       -0.95930405548954       -1.12482787102651
C            5.86307194243288       -1.14804399147009        0.09109321992227
C            5.12869899729896       -1.13017319863707        1.26820190187120
C            3.76031916000402       -0.94475100438673        1.23663602750315
H            3.34775698533169       -0.62000388645140       -2.10746505663852
H            5.79068556211680       -0.96011049904726       -2.04301007168307
H            6.92963366365523       -1.30733386556371        0.12268019835312
H            5.62761022987499       -1.26323833386706        2.21552116714684
H            3.21575041593672       -0.91644150736682        2.16677654754003
32
 energy: -49.525347830443 xtb: 6.6.1 (47b0e9d)
N           -4.98376516192400        1.14102155379781       -0.11779593512744
C           -4.34811115395143        0.95621541762423        1.05637925222237
C           -3.08229813648307        0.45153156739291        1.11782517745278
C           -2.40889961325533        0.11066857871007       -0.07886056580003
C           -3.10164477836749        0.30736978080496       -1.29462821554803
C           -4.36837279552328        0.81518571071514       -1.27225698957671
H           -4.88521299322613        1.22797951387879        1.95132251943385
H           -2.58892088203445        0.30545278438744        2.06345301190128
N           -1.17975176796350       -0.44085358182814       -0.07101949018834
H           -2.63156096944158        0.06641925920793       -2.23295076883133
H           -4.92214860295235        0.97423851322985       -2.18388357241741
C           -6.33639054413526        1.64193255764166       -0.13465841117547
H           -6.49613282933585        2.32052879661404        0.69970395188444
H           -6.53011037681131        2.17048548263121       -1.06460020827653
H           -7.04420595774984        0.81574968467643       -0.05041311222124
H           -0.65375731044726       -0.53922223147648       -0.96620805374483
N           -0.44110064689907       -0.55074284136684        1.00289816308958
C            0.81164916846514       -0.90537163071187        0.98441853019526
C            1.66463330020067       -0.53035852458794       -0.10506326685317
H            1.22269457801906       -1.32609153394299        1.88335425454766
O            1.12569401179103       -0.16650339705289       -1.18985119835660
C            3.10369867568927       -0.77183199388874        0.01342327288351
C            3.85478554815255       -0.77889588261119       -1.16901089696150
C            5.22095264342311       -0.96152838267025       -1.12326580299066
C            5.86048031725612       -1.14256002016843        0.09370957271862
C            5.12459407080399       -1.12365529022897        1.26984630628006
C            3.75555353174971       -0.94426779965066        1.23615079431825
H            3.34518401071421       -0.63519012923155       -2.10988721955137
H            5.78884104842777       -0.96303565832557       -2.04097510051439
H            6.92774749801895       -1.29656579926881        0.12707359736110
H            5.62251945257507       -1.25143516281260        2.21840976884651
H            3.21136817181073       -0.91527933159128        2.16638446630114
32
 energy: -49.526498028042 xtb: 6.6.1 (47b0e9d)
N           -4.97919185278872        1.14192045672619       -0.11962983388615
C           -4.35217985958459        0.93782403209355        1.05597111949290
C           -3.08516428782908        0.43705305156596        1.11788512170265
C           -2.40064433561872        0.12040604315312       -0.07946279819300
C           -3.08339346059766        0.33945455277536       -1.29682024658170
C           -4.35240956392043        0.84203297632287       -1.27481602973321
H           -4.89713748462582        1.19099405859373        1.95161623311141
H           -2.59804582502981        0.27504353203035        2.06417088572936
N           -1.17156103234967       -0.42988555278316       -0.06722192352141
H           -2.60419037555703        0.11936779256487       -2.23563923522833
H           -4.89887320218131        1.01763973163054       -2.18783806481569
C           -6.33484365053700        1.63485595003893       -0.13591406539947
H           -6.50080585743927        2.30464207282320        0.70441097766015
H           -6.52960769165978        2.17077877733503       -1.06130113588911
H           -7.03763337127826        0.80351814384308       -0.06085753025490
H           -0.61854535621218       -0.50893505595354       -0.95431589592145
N           -0.44625668225970       -0.55608732561764        1.01432966855441
C            0.80887240408035       -0.89847759387614        1.00257636818848
C            1.65318278307499       -0.56340617771988       -0.10517112054054
H            1.22357322623445       -1.29579408356925        1.90993904574576
O            1.10792320084528       -0.23109055419568       -1.19938619986500
C            3.09335202604491       -0.79166419622460        0.01169989778116
C            3.84101179231476       -0.80836439045713       -1.17333889583982
C            5.20932885777289       -0.97332088183133       -1.12916256583350
C            5.85532285316689       -1.12780071510439        0.08809020196707
C            5.12273062594001       -1.10178538687959        1.26612865372962
C            3.75159108554927       -0.93956658077806        1.23454718431256
H            3.32684196555884       -0.68497762239775       -2.11457946388294
H            5.77414597083240       -0.98097954828512       -2.04874608568253
H            6.92467352471232       -1.26670855937559        0.12029634884458
H            5.62482619096134       -1.20997615652318        2.21493156111401
H            3.21111888897653       -0.90532078002748        2.16663165443597
32
 energy: -49.527421801011 xtb: 6.6.1 (47b0e9d)
N           -4.97753891888655        1.14090904316364       -0.12065611238463
C           -4.35502939063027        0.92995694163823        1.05615474611617
C           -3.08753856149218        0.43070444978972        1.12034320290147
C           -2.39719780476851        0.12326077822816       -0.07611132313013
C           -3.07539020580222        0.34942938350432       -1.29489857148866
C           -4.34548959112158        0.84915327862397       -1.27509273205277
H           -4.90407515702405        1.17679398007216        1.95108915185731
H           -2.60477899244908        0.26312542311042        2.06790132255484
N           -1.16650298850497       -0.42234855821513       -0.06424773026649
H           -2.59197303000687        0.13611556649983       -2.23311566564620
H           -4.88878101971603        1.02848369953306       -2.18927191806549
C           -6.33358773485502        1.63272217255724       -0.13936284874668
H           -6.50221777083067        2.30078566531504        0.70183814067385
H           -6.52632624892372        2.17033007737843       -1.06418759258810
H           -7.03600132659048        0.80076754609767       -0.06770367334933
H           -0.60983062759540       -0.49530701364534       -0.95065822263395
N           -0.45019172455136       -0.57367452683247        1.01927682537147
C            0.81028613644488       -0.89115557387543        1.01086873940431
C            1.64860709128464       -0.56918386309105       -0.10420948088010
H            1.22851056364610       -1.28113091435152        1.91964621331839
O            1.10231433173861       -0.24364657308888       -1.20058539249678
C            3.08965371049943       -0.79342351169377        0.01214350264005
C            3.83490249113522       -0.81528491366184       -1.17448261902344
C            5.20347641890560       -0.97869177080367       -1.13230911521745
C            5.85250094574528       -1.12711943805504        0.08400033392790
C            5.12227741578673       -1.09632136741636        1.26337549010540
C            3.75101346258245       -0.93504969110769        1.23408382446795
H            3.31909578413486       -0.69687021745405       -2.11544135468340
H            5.76616579804880       -0.99001760976010       -2.05318455355917
H            6.92203304374824       -1.26493287960127        0.11456814818212
H            5.62629276891805       -1.19998716952788        2.21167284232025
H            3.21333263772627       -0.89700240343315        2.16758025367270
32
 energy: -49.528345207173 xtb: 6.6.1 (47b0e9d)
N           -4.98001533548242        1.13065844283267       -0.13014062426936
C           -4.39049819074958        0.87494927755295        1.05504327880950
C           -3.11790906227375        0.39183729950734        1.13717670274712
C           -2.38701978716574        0.14659712862675       -0.04984690648996
C           -3.03150241180968        0.41861661405160       -1.27783215001743
C           -4.30841802331937        0.90061718239698       -1.27589763543312
H           -4.97126473660113        1.07313713548899        1.94212229124333
H           -2.66227572624445        0.18957494776168        2.09137579998459
N           -1.15021233524398       -0.38166674451876       -0.02935264036262
H           -2.51565778259736        0.25464178093056       -2.20873264817104
H           -4.82458909313116        1.11529253053973       -2.19814291505659
C           -6.34154172315806        1.60642625514659       -0.16590420266236
H           -6.52683794755206        2.27724697757994        0.66988082857786
H           -6.53030396927261        2.13687871706553       -1.09546851458513
H           -7.03495006133358        0.76680783369980       -0.09670097566062
H           -0.56936833502143       -0.42011755200253       -0.90921464034313
N           -0.44567986232047       -0.56690637859611        1.05622144730178
C            0.81917475528840       -0.86834129001387        1.04388443214413
C            1.64343976437914       -0.56369968176395       -0.08441068953395
H            1.24499749474140       -1.25808290694887        1.94894074119963
O            1.09052689336644       -0.23704892618563       -1.17907073771575
C            3.08444245694755       -0.79695217086661        0.01493363505853
C            3.80950696846337       -0.86750662539015       -1.18210004354787
C            5.17764357314431       -1.03833986797638       -1.15557324922185
C            5.84531446468621       -1.14461730134181        0.05498332511567
C            5.13447607525460       -1.06638152687268        1.24402560344949
C            3.76360473445865       -0.89867440883462        1.23092579649313
H            3.27955390805089       -0.78159986823606       -2.11866629693241
H            5.72519985565633       -1.08789593814792       -2.08434236150200
H            6.91470618002994       -1.28575401017223        0.07347738645995
H            5.65347826431175       -1.13648452226649        2.18732774271960
H            3.23999050109469       -0.82182239314908        2.17010205150223
32
 energy: -49.529003409275 xtb: 6.6.1 (47b0e9d)
N           -4.97877145088808        1.12957256341645       -0.13003165380202
C           -4.39009776820914        0.86908087632342        1.05447823961069
C           -3.11747738759837        0.38601340589666        1.13557331666826
C           -2.38508676498265        0.14714476317957       -0.05182904263846
C           -3.02888603919197        0.42359490873458       -1.27911405063736
C           -4.30634882647788        0.90425359894119       -1.27610633477873
H           -4.97145544207160        1.06366954269166        1.94191215686114
H           -2.66252157684278        0.17941677198762        2.08913978394728
N           -1.14670007693053       -0.37688258518653       -0.03207264172648
H           -2.51241405918190        0.26354542961531       -2.21027660949766
H           -4.82237362507651        1.12142168057943       -2.19781247910972
C           -6.34020759983670        1.60572893954761       -0.16456610785021
H           -6.52513924317707        2.27469050659605        0.67280721618816
H           -6.52895196048584        2.13841877215946       -1.09283844048024
H           -7.03387285363361        0.76619416691892       -0.09713771790128
H           -0.56213539432257       -0.41113969993013       -0.91056003528959
N           -0.45005670272160       -0.58206766537663        1.05468821426421
C            0.82019963702674       -0.85656477441431        1.04922058880078
C            1.64043865331558       -0.56790848684873       -0.08544037150060
H            1.24739377672682       -1.24002743950033        1.95611567115437
O            1.08758237936101       -0.25002176661795       -1.18307028918718
C            3.08219365422997       -0.79603169710737        0.01546500503082
C            3.80666598811211       -0.86996913975914       -1.18179219727873
C            5.17464020138090       -1.04187175157635       -1.15549810778955
C            5.84311338905775       -1.14604924062499        0.05475591910577
C            5.13308802229925       -1.06358294918495        1.24385869829724
C            3.76242379973322       -0.89427067391164        1.23118754421311
H            3.27641471524156       -0.78554910714562       -2.11829354967474
H            5.72145232055726       -1.09388439171638       -2.08450478984159
H            6.91224168416541       -1.28915352881048        0.07298874989376
H            5.65240384780761       -1.13232172278151        2.18704950040344
H            3.24025620921045       -0.81405929619759        2.17072764584649
32
 energy: -49.529539883976 xtb: 6.6.1 (47b0e9d)
N           -4.97799575284914        1.12555644209171       -0.13176588067523
C           -4.39733904610602        0.84427693214727        1.05198312856537
C           -3.12369893922975        0.36499831671989        1.13326913058353
C           -2.38118731151048        0.15134541325061       -0.05306709226608
C           -3.01754227756289        0.44672460707963       -1.27970284021057
C           -4.29668433768353        0.92308742212056       -1.27675804707598
H           -4.98584145444768        1.01970179691957        1.93872532436006
H           -2.67435615959659        0.14210045920226        2.08582542691135
N           -1.13942616674687       -0.36180808386839       -0.02935507766247
H           -2.49400273048550        0.30533884897683       -2.20993682388521
H           -4.80663203981765        1.15605662739308       -2.19800654305984
C           -6.33984635097931        1.60072988972596       -0.16548844647368
H           -6.52678851632487        2.26241246753707        0.67730072325622
H           -6.52693276170313        2.14137203334940       -1.08941576722077
H           -7.03293884350989        0.76014521790864       -0.10649554171869
H           -0.53806285576341       -0.38937036463095       -0.90275592283475
N           -0.45188629169604       -0.57915197099745        1.06037175924618
C            0.82179414285719       -0.83442134250371        1.06257319704972
C            1.63568717398910       -0.57772236598358       -0.08277394149181
H            1.25099998930893       -1.19751440220429        1.97660420414899
O            1.07980003721672       -0.28012585511171       -1.18637601265848
C            3.07777742868665       -0.80033699572554        0.01646653195159
C            3.79779114442690       -0.88917147336579       -1.18274773081580
C            5.16578658094511       -1.06035986659656       -1.15950648773468
C            5.83930967374104       -1.14888672249022        0.04919758567554
C            5.13385071268755       -1.05116864137109        1.23982610217576
C            3.76311238841357       -0.88225329600024        1.23055021813579
H            3.26375683363883       -0.81714559866439       -2.11812175264382
H            5.70860700627772       -1.12409524587699       -2.09015012016123
H            6.90853989036555       -1.29122312441769        0.06512543281926
H            5.65657872358795       -1.10732270169544        2.18198372060408
H            3.24578161646677       -0.79037841302117        2.17164537440699
32
 energy: -49.529927318809 xtb: 6.6.1 (47b0e9d)
N           -4.97841200345535        1.12473766222586       -0.13187239849797
C           -4.40001626385812        0.83941567155684        1.05199172280625
C           -3.12584881725142        0.36150596086011        1.13447493373300
C           -2.37988555473031        0.15482393936356       -0.05086126339890
C           -3.01406819014771        0.45420404832519       -1.27774532991202
C           -4.29423028202666        0.92773602439702       -1.27603731729126
H           -4.99089918998931        1.01052251416232        1.93798517059406
H           -2.67882783581967        0.13505736820595        2.08727617017166
N           -1.13642347234570       -0.35390215628023       -0.02839976297312
H           -2.48830790446541        0.31711680128469       -2.20734875420643
H           -4.80282094257204        1.16221594658052       -2.19763808517655
C           -6.34064698923309        1.59882442431932       -0.16699532221181
H           -6.52952058258904        2.25908898543216        0.67648705872138
H           -6.52658515237674        2.14081884667548       -1.09037070651198
H           -7.03328116101034        0.75769871125838       -0.11052321294663
H           -0.53502812568234       -0.37759603462096       -0.90176751309833
N           -0.45448976266903       -0.59471119972441        1.05980737588105
C            0.82363711031268       -0.82447612549281        1.06705728170131
C            1.63436779893465       -0.58239607093601       -0.08341144807875
H            1.25395055833202       -1.18770011387195        1.98048739920961
O            1.07885961478462       -0.28855595749645       -1.18816241086017
C            3.07718327351151       -0.80150168788750        0.01656992762589
C            3.79604041297933       -0.89453156104079       -1.18303937654960
C            5.16413165451463       -1.06536590947667       -1.16050570899732
C            5.83898599540610       -1.14952523643417        0.04767223528147
C            5.13463960621639       -1.04813377353883        1.23861647966631
C            3.76390868512372       -0.87913350363393        1.23017530543530
H            3.26129651823335       -0.82585184379546       -2.11824414910553
H            5.70603645228404       -1.13207521655410       -2.09147420712856
H            6.90830894994087       -1.29136451605460        0.06297584206996
H            5.65834235382470       -1.10147819230486        2.18038443518578
H            3.24761475242050       -0.78407779560642        2.17145946016325
32
 energy: -49.530236465319 xtb: 6.6.1 (47b0e9d)
N           -4.98493225451067        1.11130789850521       -0.13904537947323
C           -4.43530687202580        0.77704362514677        1.04586436619729
C           -3.15477737688433        0.31988201544394        1.14338298644332
C           -2.37123141855094        0.18437305575696       -0.02809724327372
C           -2.97648962305431        0.53230762254434       -1.25706117463513
C           -4.26426023261105        0.98379773267948       -1.27036551901164
H           -5.05569383289250        0.89130602969855        1.92075212936468
H           -2.73187745745918        0.05496335055557        2.09719006976946
N           -1.11916781388161       -0.29840427313856        0.00252961921365
H           -2.42145608273297        0.45065103002960       -2.17609191565006
H           -4.74914291259108        1.25663850961377       -2.19412901418848
C           -6.35407336200528        1.56409775046245       -0.18897958420543
H           -6.56741041857379        2.20686237809015        0.66234863091594
H           -6.53331426533318        2.11905405837354       -1.10584833357241
H           -7.03382435972911        0.71129526548976       -0.15830635882246
H           -0.50187251621408       -0.29935875823265       -0.86658177925622
N           -0.44495920807608       -0.57168297674367        1.08711627655349
C            0.83636260226550       -0.78733767827958        1.09219492298603
C            1.63561265574275       -0.56444881884551       -0.06824429112037
H            1.27231617662931       -1.15132018112403        2.00259558205482
O            1.07611901269629       -0.26519163797191       -1.17095645881722
C            3.07719890118726       -0.79908835893065        0.01800735923243
C            3.77551529740866       -0.95481946037476       -1.18670708369206
C            5.14156582085361       -1.14343455307842       -1.17621206252845
C            5.83343579243129       -1.18096536489771        0.02457422319018
C            5.14868384541556       -1.01729017592184        1.21998167855669
C            3.77991397629838       -0.83196183600624        1.22412657965118
H            3.22799661156380       -0.92134096571693       -2.11629323857176
H            5.66822942487872       -1.26010298767633       -2.11101018882742
H            6.90119877265991       -1.33496610455811        0.03044103762587
H            5.68612672147914       -1.03414171443367        2.15526518724151
H            3.27752590221275       -0.68633446656220        2.16658280795078
32
 energy: -49.530353654810 xtb: 6.6.1 (47b0e9d)
N           -4.98501166048171        1.11095026827666       -0.13820711736549
C           -4.43495053592859        0.77453369231335        1.04591559979122
C           -3.15421130995734        0.31778221092445        1.14224944833681
C           -2.37044286336948        0.18619840213159       -0.02964631470340
C           -2.97598105588690        0.53689376702434       -1.25774954987368
C           -4.26432562079264        0.98670822423036       -1.26992536804057
H           -5.05511235973217        0.88693650953658        1.92127202535879
H           -2.73107703784209        0.05084176260640        2.09541693468356
N           -1.11685842326865       -0.29171725928126       -0.00004525372204
H           -2.42088119613587        0.45788840316451       -2.17700176041996
H           -4.74984323999420        1.26041022135659       -2.19311765052483
C           -6.35470374204710        1.56219740619730       -0.18699022215854
H           -6.56858902701965        2.20321641700910        0.66551633763718
H           -6.53484830917255        2.11855170998367       -1.10283347780475
H           -7.03341606031014        0.70852398543001       -0.15762018812305
H           -0.49975405901545       -0.29251466660984       -0.86956601019083
N           -0.44739184642129       -0.58554182332282        1.08180246742177
C            0.83756533677187       -0.77569702516437        1.09387050599153
C            1.63445875047424       -0.56980366559568       -0.07101498001843
H            1.27387214065363       -1.13581611637384        2.00559742617960
O            1.07556655813382       -0.27737693105405       -1.17579971833880
C            3.07690763887657       -0.79877968080861        0.01774742002938
C            3.77581938180207       -0.95605322518598       -1.18652002063490
C            5.14165349133439       -1.14596822545916       -1.17500049984064
C            5.83291412657019       -1.18337893558308        0.02609724313526
C            5.14777349322349       -1.01710010724875        1.22085174895421
C            3.77924464984790       -0.82976235823846        1.22408638359609
H            3.22877831949155       -0.92320559257029       -2.11646391098012
H            5.66851695630754       -1.26395548084142       -2.10950825722553
H            6.90050721923437       -1.33831820255004        0.03275953683303
H            5.68465190561959       -1.03310953137111        2.15654373170111
H            3.27717988563160       -0.68214414302880        2.16630732161726
32
 energy: -49.530329103371 xtb: 6.6.1 (47b0e9d)
N           -4.98577326477379        1.11024694076985       -0.13750385719417
C           -4.43577477462958        0.77010001425132        1.04556885483299
C           -3.15465827022315        0.31430353282676        1.14076534254109
C           -2.36995954697735        0.18873807549359       -0.03121985546926
C           -2.97543624520957        0.54329673525114       -1.25826980513936
C           -4.26449853923716        0.99099893105924       -1.26935701253710
H           -5.05626344778052        0.87893561953944        1.92114906412110
H           -2.73157378909940        0.04438373461370        2.09311650079130
N           -1.11437810910476       -0.28285252045117       -0.00220556779643
H           -2.41990488674537        0.46830708418904       -2.17758932974029
H           -4.75018226500447        1.26686719701058       -2.19181600942882
C           -6.35597092040756        1.56015582261709       -0.18504929220321
H           -6.57039254420734        2.19889323885732        0.66904218815658
H           -6.53677581941241        2.11858987455580       -1.09948874389896
H           -7.03378677674538        0.70571425348329       -0.15767619535217
H           -0.49651820935765       -0.28364696632666       -0.87177851859287
N           -0.44913538011774       -0.59576845466294        1.07673682794823
C            0.83880492261898       -0.76221853403333        1.09599322878816
C            1.63373946903456       -0.57711192722737       -0.07355640315115
H            1.27517362780916       -1.11698802299815        2.00980114803129
O            1.07513014801769       -0.29335397286336       -1.18079915004677
C            3.07688227939637       -0.80047186891533        0.01760463253332
C            3.77623443512907       -0.95983508237249       -1.18624571536309
C            5.14204449552503       -1.14968245915021       -1.17398495943941
C            5.83315688138655       -1.18480634993854        0.02720596978711
C            5.14769978129193       -1.01607835165613        1.22140233159373
C            3.77921809477417       -0.82828936404757        1.22398099072680
H            3.22937274221636       -0.92891519275740       -2.11635808794077
H            5.66895515991586       -1.26944798173724       -2.10825199755526
H            6.90075439559521       -1.33964986945638        0.03442913423819
H            5.68424715016647       -1.03037091400717        2.15731159870673
H            3.27758071275278       -0.67865321201936        2.16606651935372
