# Supplementary material for: Photovermellogens: Minimalistic Pyridinium-Based Acylhydrazones with Photoswitchable Basicity for Operation in Aqueous Media
Source: J Org Chem. 2026 May 4;91(19):6559–65. doi: 10.1021/acs.joc.5c02962 (PMC13185115; doi:10.1021/acs.joc.5c02962)
Supplement: Supplementary file 3 [file jo5c02962_si_003.zip › scans/pah/gfn2/0023.out]

| Startfile from command line: tc.inp


|       ***********************************************************
|       *                    TeraChem v1.9-2023.05-dev            *
|       *  Git Version: a4ee3fa724c44e9172ae1b788db2b2bf144bca1c  *
|       *                   Development Version                   *
|       *           Chemistry at the Speed of Graphics!           *
|       ***********************************************************
|       * This program may only be used in connection with        *
|       * a valid license from PetaChem, LLC. Use of this program *
|       * or results thereof indicates acceptance of all terms    *
|       * and conditions stated in the license and that a valid   *
|       * license agreement between the user and PetaChem, LLC    *
|       * exists. PetaChem, LLC does not warrant the correctness  *
|       * of results or their suitability for any purpose.        *
|       * Please email bugs, suggestions, and comments to         *
|       *                  help@petachem.com                      *
|       *                                                         *
|       ***********************************************************


|       ***********************************************************
|       *  Compiled by pisteinbach  Wed May 10 12:27:15 CEST 2023  *
|       *  Supported architectures: sm_75 sm_80                   *
|       *  Build cuda_11.6.r11.6/compiler.31057947_0              *
|       ***********************************************************


| Job started   Mon Dec 30 10:07:22 2024
| On jtc-hpz107 (available memory: 20049 MB)

| ######################################### RUNTIME INFO ##########################################
| terachem  tc.inp 

|  NVRM version: NVIDIA UNIX x86_64 Kernel Module  520.61.05  Thu Sep 29 05:30:25 UTC 2022
|  GCC version:  gcc version 9.4.0 (Ubuntu 9.4.0-1ubuntu1~20.04.1) 

|  	linux-vdso.so.1 (0x00007fff9715d000)
|  	libdftd4.so.3 => /mnt/group-bin/dftd4/3.5.0/lib/x86_64-linux-gnu/libdftd4.so.3 (0x00007f76a8f44000)
|  	libmpi.so.12 => /mnt/group-bin/terachem-3c-dev-pit/lib/libmpi.so.12 (0x00007f76a7627000)
|  	libgpubox.so.1 => /mnt/group-bin/terachem-3c-dev-pit/lib/libgpubox.so.1 (0x00007f76a760f000)
|  	libtensorbox.so.1 => /mnt/group-bin/terachem-3c-dev-pit/lib/libtensorbox.so.1 (0x00007f76a75f1000)
|  	libiobox.so.1 => /mnt/group-bin/terachem-3c-dev-pit/lib/libiobox.so.1 (0x00007f76a75db000)
|  	libintbox.so.1 => /mnt/group-bin/terachem-3c-dev-pit/lib/libintbox.so.1 (0x00007f76895c0000)
|  	libsqmbox.so.1 => /mnt/group-bin/terachem-3c-dev-pit/lib/libsqmbox.so.1 (0x00007f7689262000)
|  	libgridbox.so.1 => /mnt/group-bin/terachem-3c-dev-pit/lib/libgridbox.so.1 (0x00007f768907d000)
|  	libdftbox.so.1 => /mnt/group-bin/terachem-3c-dev-pit/lib/libdftbox.so.1 (0x00007f7688f9f000)
|  	libcibox.so.1 => /mnt/group-bin/terachem-3c-dev-pit/lib/libcibox.so.1 (0x00007f7688c5e000)
|  	libccbox.so.1 => /mnt/group-bin/terachem-3c-dev-pit/lib/libccbox.so.1 (0x00007f768895b000)
|  	libsimbox.so.1 => /mnt/group-bin/terachem-3c-dev-pit/lib/libsimbox.so.1 (0x00007f768893b000)
|  	liboptbox.so.1 => /mnt/group-bin/terachem-3c-dev-pit/lib/liboptbox.so.1 (0x00007f7688903000)
|  	libnvToolsExt.so.1 => /usr/local/cuda-11.6/targets/x86_64-linux/lib/libnvToolsExt.so.1 (0x00007f76886f9000)
|  	libssl.so.1.1 => /mnt/group-bin/terachem-3c-dev-pit/lib/libssl.so.1.1 (0x00007f7688666000)
|  	libcrypto.so.1.1 => /mnt/group-bin/terachem-3c-dev-pit/lib/libcrypto.so.1.1 (0x00007f7688390000)
|  	libcuda.so.1 => /lib/x86_64-linux-gnu/libcuda.so.1 (0x00007f7686a0b000)
|  	libcudart.so.11.0 => /usr/local/cuda-11.6/targets/x86_64-linux/lib/libcudart.so.11.0 (0x00007f7686765000)
|  	libcublas.so.11 => /usr/local/cuda-11.6/targets/x86_64-linux/lib/libcublas.so.11 (0x00007f767cfe7000)
|  	libcufft.so.10 => /usr/local/cuda-11.6/targets/x86_64-linux/lib/libcufft.so.10 (0x00007f767455a000)
|  	libcusparse.so.11 => /usr/local/cuda-11.6/targets/x86_64-linux/lib/libcusparse.so.11 (0x00007f7665111000)
|  	libcusolver.so.11 => /usr/local/cuda-11.6/targets/x86_64-linux/lib/libcusolver.so.11 (0x00007f7654d28000)
|  	libstdc++.so.6 => /lib/x86_64-linux-gnu/libstdc++.so.6 (0x00007f7654b46000)
|  	libm.so.6 => /lib/x86_64-linux-gnu/libm.so.6 (0x00007f76549f5000)
|  	libiomp5.so => /mnt/group-bin/terachem-3c-dev-pit/lib/libiomp5.so (0x00007f76545af000)
|  	libcilkrts.so.5 => /mnt/group-bin/terachem-3c-dev-pit/lib/libcilkrts.so.5 (0x00007f7654372000)
|  	libgcc_s.so.1 => /lib/x86_64-linux-gnu/libgcc_s.so.1 (0x00007f7654357000)
|  	libpthread.so.0 => /lib/x86_64-linux-gnu/libpthread.so.0 (0x00007f7654334000)
|  	libc.so.6 => /lib/x86_64-linux-gnu/libc.so.6 (0x00007f7654142000)
|  	/lib64/ld-linux-x86-64.so.2 (0x00007f76a901e000)
|  	libdl.so.2 => /lib/x86_64-linux-gnu/libdl.so.2 (0x00007f765413a000)
|  	libmkl_intel_ilp64.so.2 => /mnt/group-bin/terachem-3c-dev-pit/lib/libmkl_intel_ilp64.so.2 (0x00007f765327f000)
|  	libmkl_intel_thread.so.2 => /mnt/group-bin/terachem-3c-dev-pit/lib/libmkl_intel_thread.so.2 (0x00007f764fae6000)
|  	libmkl_core.so.2 => /mnt/group-bin/terachem-3c-dev-pit/lib/libmkl_core.so.2 (0x00007f764b704000)
|  	libifcore.so.5 => /mnt/group-bin/terachem-3c-dev-pit/lib/libifcore.so.5 (0x00007f764b5c6000)
|  	libimf.so => /mnt/group-bin/terachem-3c-dev-pit/lib/libimf.so (0x00007f764b1e1000)
|  	libsvml.so => /mnt/group-bin/terachem-3c-dev-pit/lib/libsvml.so (0x00007f7649bd3000)
|  	libirng.so => /mnt/group-bin/terachem-3c-dev-pit/lib/libirng.so (0x00007f7649869000)
|  	libintlc.so.5 => /mnt/group-bin/terachem-3c-dev-pit/lib/libintlc.so.5 (0x00007f76497f6000)
|  	librt.so.1 => /lib/x86_64-linux-gnu/librt.so.1 (0x00007f76497ec000)
|  	libcublasLt.so.11 => /usr/local/cuda-11.6/targets/x86_64-linux/lib/libcublasLt.so.11 (0x00007f7634784000)
| #################################################################################################

-----------------------------------
Processed Input file:
              coordinates coord.xyz
                 spinmult 1
                   charge +1
                   method 3c-pbeh
                    basis def2-msvp
                      pcm cosmo
                  epsilon 78.39
                      fon yes
               fon_method constant
                   closed 0
                    hhtda yes
            hhtdasinglets 4
            hhtdatriplets 4
             cisnumstates 8
             cisguessvecs 15
                   cismax 300
               cismaxiter 500
               cisconvtol 1.0e-6
                  cphftol 1.0e-6
                 cphfiter 1000
           max_l_in_basis 2
           sphericalbasis yes
                    guess sad
                   purify no
                  dftgrid 3
                     xtol 1e-6
                 convthre 5e-5
                  threall 1e-14
                precision mixed
                     gpus 1
            min_tolerance 1e-4
          min_tolerance_e 1e-5
                      run energy
-----------------------------------
Jobname: coord
Scratch directory: ./scr.coord
Scratch data will be generated
| Random number seed: 559813656

XYZ coordinates coord.xyz
Molden File Output: ./scr.coord/coord.molden
Using basis set: def2-msvp
dmrgstart not found
Spin multiplicity: 1
DIIS will use up to 10 vectors.
Condition number limit for the DIIS overlap matrix is            0
WF convergence threshold: 5.00e-05
Using DIIS algorithm to converge WF
Maximum number of SCF iterations: 100
Incremental fock with rebuild every 8 iterations
Will switch to conventional Fock if diffuse functions are detected
X-matrix tolerance: 1.00e-06
PRECISION: MIXED
Single/Double precision threshold: 1.00e-05
TeraChem will select linear algebra engine
Using fractional orbital occupations
0 occupied orbitals will have integer occupation
0 occupied orbitals will have fractional occupation
kT is set to  0.250 a.u.
Density matrix purification turned off
DFT Functional requested: 3c-pbeh
Method: PBEh-3c composite method 
  PBEh exchange functional:              0.58 
  Hartree-Fock exact exchange:          0.42 
  PBEh correlation functional:           1.0  
Wavefunction: RESTRICTED

 DFT-D code reimplemented following the
 code by S.Grimme, University Bonn 
 based on DFTD3 V3.2 Rev 0         
 
Please cite DFT-D3 work done with this code as:
S. Grimme, J. Antony, S. Ehrlich and H. Krieg,
J. Chem. Phys. 132 (2010), 154104
If used with BJ-damping cite also
S. Grimme, S. Ehrlich and L. Goerigk,
J. Comput. Chem. 32 (2011), 1456-1465
For DFT-D2 the reference is
S. Grimme, J. Comput. Chem., 27 (2006), 1787-1799
BSSE Correction calculated using:
 ___________________________________________
                                            
|              **  g C P  **                |
|  a geometrical counterpoise correction    |
|             H.Kruse S.Grimme              |
|        Version 2.31                       |
|                                           |
 ___________________________________________ 

Please cite work done with this code as:
H. Kruse, S. Grimme J. Chem. Phys, 2012,136,154101
DOI: 10.1063/1.3700154 

DFT grid type: 3
Using a single DFT grid.
Ignoring all functions in basis set file with angular momentum > 2 
Initial guess generated from superposition of atomic densities generated with HF,
using spherically symmetric atomic densities and averaged alpha and beta spin densities.

********************************************
***** SINGLE POINT ENERGY CALCULATIONS *****
********************************************
COSMO model for polarizable continuum model enabled
*************WARNING***************
Unrecognized or unnecessary keywords:
These are being ignored.
   min_tolerance 1e-4
   min_tolerance_e 1e-5
***********************************
Starting TensorBox...
| TeraChem will select linear algebra engine
| Using cuSolver for matrix diagonalization

| using 1 out of 1 CUDA devices
|   Device 0: NVIDIA GeForce RTX 3070,  7982MB, CC 8.6 -- CPU THREAD 0
| -------------------------------------------------------------------
| CPU Memory Available: 3976.88 MegaWords 
| GPU Memory Available: 741.79 MegaWords 
| Maximum recommended basis set size: 10200 basis functions
|  (limited by GPU memory)
| -------------------------------------------------------------------
| Initialize GPUBox with 128 MW of memory


Basis set:       def2-msvp
Total atoms:     32
Total charge:    1
Total electrons: 126 (63-alpha, 63-beta)
Number electrons modeled by ECPs: 0
Total orbitals: 316 (Cartesian), 298 (spherical) 
Total AO shells: 154 (100 S-shells; 36 P-shells; 18 D-shells; 0 F-shells; 0 G-shells)
Spin multiplicity: 1
Nuclear repulsion energy (QM atoms): 1164.397574980258 a.u.

Using neutral atomic charges and default spins and spin directions.
Number of unique atoms is: 4 
Atom #1 is unique. Calculating atomic density. 
XCEnergy: 0.000000 NNRepEnergy: 0.000000 
Rest of SCF Energy: -51.788831
XCEnergy: 0.000000 NNRepEnergy: 0.000000 
Rest of SCF Energy: -51.788831
Iteration: 0
XCEnergy: 0.000000 NNRepEnergy: 0.000000 
Rest of SCF Energy: -54.335150
XCEnergy: 0.000000 NNRepEnergy: 0.000000 
Rest of SCF Energy: -54.335150
Iteration: 1
XCEnergy: 0.000000 NNRepEnergy: 0.000000 
Rest of SCF Energy: -54.383016
XCEnergy: 0.000000 NNRepEnergy: 0.000000 
Rest of SCF Energy: -54.383016
Iteration: 2
XCEnergy: 0.000000 NNRepEnergy: 0.000000 
Rest of SCF Energy: -54.383724
XCEnergy: 0.000000 NNRepEnergy: 0.000000 
Rest of SCF Energy: -54.383724
Iteration: 3
XCEnergy: 0.000000 NNRepEnergy: 0.000000 
Rest of SCF Energy: -54.383757
XCEnergy: 0.000000 NNRepEnergy: 0.000000 
Rest of SCF Energy: -54.383757
Iteration: 4
XCEnergy: 0.000000 NNRepEnergy: 0.000000 
Rest of SCF Energy: -54.383758
XCEnergy: 0.000000 NNRepEnergy: 0.000000 
Rest of SCF Energy: -54.383758
Iteration: 5
XCEnergy: 0.000000 NNRepEnergy: 0.000000 
Rest of SCF Energy: -54.383758
XCEnergy: 0.000000 NNRepEnergy: 0.000000 
SCF Energy: -54.383758
Atom #2 is unique. Calculating atomic density. 
XCEnergy: 0.000000 NNRepEnergy: 0.000000 
Rest of SCF Energy: -35.859370
XCEnergy: 0.000000 NNRepEnergy: 0.000000 
Rest of SCF Energy: -35.859370
Iteration: 0
XCEnergy: 0.000000 NNRepEnergy: 0.000000 
Rest of SCF Energy: -37.672403
XCEnergy: 0.000000 NNRepEnergy: 0.000000 
Rest of SCF Energy: -37.672403
Iteration: 1
XCEnergy: 0.000000 NNRepEnergy: 0.000000 
Rest of SCF Energy: -37.680531
XCEnergy: 0.000000 NNRepEnergy: 0.000000 
Rest of SCF Energy: -37.680531
Iteration: 2
XCEnergy: 0.000000 NNRepEnergy: 0.000000 
Rest of SCF Energy: -37.680842
XCEnergy: 0.000000 NNRepEnergy: 0.000000 
Rest of SCF Energy: -37.680842
Iteration: 3
XCEnergy: 0.000000 NNRepEnergy: 0.000000 
Rest of SCF Energy: -37.680865
XCEnergy: 0.000000 NNRepEnergy: 0.000000 
Rest of SCF Energy: -37.680865
Iteration: 4
XCEnergy: 0.000000 NNRepEnergy: 0.000000 
Rest of SCF Energy: -37.680866
XCEnergy: 0.000000 NNRepEnergy: 0.000000 
Rest of SCF Energy: -37.680866
Iteration: 5
XCEnergy: 0.000000 NNRepEnergy: 0.000000 
Rest of SCF Energy: -37.680866
XCEnergy: 0.000000 NNRepEnergy: 0.000000 
SCF Energy: -37.680866
Atom #7 is unique. Calculating atomic density. 
XCEnergy: 0.000000 NNRepEnergy: 0.000000 
Rest of SCF Energy: -0.497727
XCEnergy: 0.000000 NNRepEnergy: 0.000000 
Rest of SCF Energy: -0.497727
Iteration: 0
XCEnergy: 0.000000 NNRepEnergy: 0.000000 
Rest of SCF Energy: -0.497727
XCEnergy: 0.000000 NNRepEnergy: 0.000000 
Rest of SCF Energy: -0.497727
Iteration: 1
XCEnergy: 0.000000 NNRepEnergy: 0.000000 
Rest of SCF Energy: -0.497727
XCEnergy: 0.000000 NNRepEnergy: 0.000000 
SCF Energy: -0.497727
Atom #21 is unique. Calculating atomic density. 
XCEnergy: 0.000000 NNRepEnergy: 0.000000 
Rest of SCF Energy: -71.187919
XCEnergy: 0.000000 NNRepEnergy: 0.000000 
Rest of SCF Energy: -71.187919
Iteration: 0
XCEnergy: 0.000000 NNRepEnergy: 0.000000 
Rest of SCF Energy: -74.545712
XCEnergy: 0.000000 NNRepEnergy: 0.000000 
Rest of SCF Energy: -74.545712
Iteration: 1
XCEnergy: 0.000000 NNRepEnergy: 0.000000 
Rest of SCF Energy: -74.776315
XCEnergy: 0.000000 NNRepEnergy: 0.000000 
Rest of SCF Energy: -74.776315
Iteration: 2
XCEnergy: 0.000000 NNRepEnergy: 0.000000 
Rest of SCF Energy: -74.781311
XCEnergy: 0.000000 NNRepEnergy: 0.000000 
Rest of SCF Energy: -74.781311
Iteration: 3
XCEnergy: 0.000000 NNRepEnergy: 0.000000 
Rest of SCF Energy: -74.781357
XCEnergy: 0.000000 NNRepEnergy: 0.000000 
Rest of SCF Energy: -74.781357
Iteration: 4
XCEnergy: 0.000000 NNRepEnergy: 0.000000 
Rest of SCF Energy: -74.781359
XCEnergy: 0.000000 NNRepEnergy: 0.000000 
Rest of SCF Energy: -74.781359
Iteration: 5
XCEnergy: 0.000000 NNRepEnergy: 0.000000 
Rest of SCF Energy: -74.781359
XCEnergy: 0.000000 NNRepEnergy: 0.000000 
SCF Energy: -74.781359
DFTD Energy:    -0.0211986 hartree
gCP Energy:     0.0597265 hartree
Setting up the DFT grid...
| time to set the grid = 0.08 s
DFT grid points: 367245 (11476 points/atom)
=COSMO= Number of H atoms in QM atoms:14
=COSMO= Number of Heavy atoms in QM atoms:18
=COSMO= size of A matrix:24921800 bytes
=COSMO= ++++++++++++++++++++++++++++++ COSMO parameters ++++++++++++++++++++++++++++++
=COSMO= I. Cavity Information:
=COSMO= SAS(Solvent accesible surface) initialization finished
=COSMO= Time for initializing Molecular Surface:0.05031200 (sec)
=COSMO= Time for initializing cosmo calculation:0.02979400 (sec)
=COSMO= Cavity effective radius(Angstrom) (r_solv+r_vdw-dsc) was written into ./scr.coord/ratom.txt
=COSMO= Solvent Dielectric Constant:78.390000
=COSMO= Cosmo Solvent radius:0.000000
=COSMO= Cosmo charge scaling method:0
=COSMO= Cavity built with Lebedev Grid
=COSMO= Grid points/QM Hydrogen: 110
=COSMO= Grid points/QM Heavy atom: 110
=COSMO= Herbert Switching-Gaussian method turned on
=COSMO= After removing points inside of SAS:
=COSMO= Total number of segments on molecular surface:1765
=COSMO= Number of segments belonging to QM atoms:1765
=COSMO= Total surface area of cavity: 290.6633(Angstrom^2)
=COSMO= Total volume of cavity: 176.5078 (Angstrom^3)
=COSMO= II. COSMO integral options:
=COSMO= Building COSMO c vector with original algorithm
=COSMO= COSMO one-electron integral threshold: 1e-12 
=COSMO= III. Linear solver options:
=COSMO= Initialize COSMO for A matrix in full storage form
=COSMO= CG precondtioner:Jacobi
=COSMO= Tight CG convergence threshold:1e-06
=COSMO= CG dynamic threshold: on
=COSMO= Adjust CG convergence threshold dynamically
=COSMO= IV. PCM field read/write options:
=COSMO= PCM field is not written to files
=COSMO= No PCM field file is read in
=COSMO= ++++++++++++++++++++++++++++++++++++++++++++++++++++++++++++++++++++++++++++++++

                      *** Start SCF Iterations ***

 Iter     DIIS Error       Energy change      Electrons        XC Energy           Energy              E_PCM      Time(s)
-------------------------------------------------------------------------------------------------------------------------
Initial temperature is 0.250000
| Skip purify step
|    1     2.0196001502    -785.2453251147   126.9999516316   -63.8791381603    -785.2453251147     -0.0002027461    1.36  
|    2     0.0716486392     +13.1095176418   125.9999735889   -63.9955470234    -772.1358074729     -0.1476269754    1.98  
|    3     0.0907467290      +0.1338490844   125.9999710719   -63.7408260456    -772.0019583885     -0.0791412160    1.95  
|    4     0.0146680630      -0.2637161045   125.9999729035   -63.8528290548    -772.2656744931     -0.1092302835    1.93  
|    5     0.0085086772      -0.0069588394   125.9999731108   -63.8807558311    -772.2726333325     -0.0964107448    1.90  
|    6     0.0017557342      -0.0025307821   125.9999727038   -63.8801503810    -772.2751641145     -0.0994662858    1.89  
|    7     0.0004950279      -0.0001860374   125.9999727736   -63.8718802872    -772.2753501519     -0.0982945957    1.83  
|    8     0.0003719927      -0.0000327427   125.9999726825   -63.8716370616    -772.2753828946     -0.0982572643    1.83  
|    9     0.0001078903      -0.0000093612   125.9999726902   -63.8726244508    -772.2753922558     -0.0981223198    1.98  
|   10     0.0000659193      -0.0000016334   125.9999726705   -63.8726115167    -772.2753938892     -0.0980591705    1.81  
|   11     0.0000227841      -0.0000004071   125.9999726688   -63.8725512029    -772.2753942963     -0.0980217781    1.78  
-------------------------------------------------------------------------------------------------------------------------
FINAL ENERGY: -772.2753942963 a.u.
Fractional Occupation Entropy: 0.0000000000
Mermin Free Energy:            -772.2753942963
DISPERSION CONTRIBUTION TO ENERGY: -0.0211986269 a.u.
GCP BSSE CORRECTION: 0.0597264964 a.u.
C-PCM contribution to final energy:-0.0980217781 a.u. ( already included in final energy )
HOMO-LUMO GAP: 3.041 eV
CENTER OF MASS: {-0.066151, -0.146088, 0.004771} ANGS
DIPOLE MOMENT: {-14.330583, 4.010539, 0.105743} (|D| = 14.881573) DEBYE
Writing out molden info

Running Mulliken population analysis...


  Restricted hh-TDA Parameters
--------------------------------------------
Number of occupied orbitals:            64
Number of virtual orbitals:            234
Number of molecular orbitals:          298
Number of basis functions:             316
Multiplicity of target state:      singlet

 Generating 2nd functional diffs
Reference energy:             -779.5025548375
Number of electrons:           127.9999722348
XC energy:                     -65.1870747969

      Davidson Diagonalization Parameters
-----------------------------------------------
Number of roots to find:                    4
Number of guess vectors:                   15
Maximum subspace size:                    300
Number of vectors to save:                  4
Collapse vectors per root:                  2
Number of CSFs:                          2080
Maximum Davidson iterations:              500
Residual convergence:                 1.0e-06
Orthogonality tolerance:              1.0e-12
Use incremental sigma vectors:             No

Davidson memory usage:  12.89 MB

Guess Vectors:
  64 &  64 : closed :    -0.221576
  64 &  63 :  open  :    -0.126540
  64 &  62 :  open  :    -0.096213
  64 &  61 :  open  :    -0.052237
  63 &  63 : closed :    -0.031504
  64 &  60 :  open  :    -0.024542
  64 &  59 :  open  :    -0.011376
  63 &  62 :  open  :    -0.001177
  64 &  57 :  open  :     0.000958
  62 &  62 : closed :     0.029150
  64 &  58 :  open  :     0.032285
  63 &  61 :  open  :     0.042799
  64 &  55 :  open  :     0.047171
  64 &  56 :  open  :     0.066397
  63 &  60 :  open  :     0.070494

  Root           Eigenvalue       Energy Change        Residual
-------------------------------------------------------------------
Iteration:    0   Subspace Size:   15
Root: 1:        -0.13507786        -0.13507786         0.04199586  
Root: 2:        -0.03799616        -0.03799616         0.04874721  
Root: 3:         0.00913976         0.00913976         0.03885276  
Root: 4:         0.02680922         0.02680922         0.05335695  

Iteration:    1   Subspace Size:   19
Root: 1:        -0.13806744        -0.00298958         0.00554938  
Root: 2:        -0.04401077        -0.00601461         0.01027094  
Root: 3:         0.00500062        -0.00413914         0.01024390  
Root: 4:         0.01857336        -0.00823586         0.01524496  

Iteration:    2   Subspace Size:   23
Root: 1:        -0.13812554        -0.00005810         0.00102175  
Root: 2:        -0.04431689        -0.00030612         0.00271190  
Root: 3:         0.00473184        -0.00026878         0.00300705  
Root: 4:         0.01788983        -0.00068353         0.00533434  

Iteration:    3   Subspace Size:   27
Root: 1:        -0.13812719        -0.00000164         0.00021471  
Root: 2:        -0.04433409        -0.00001720         0.00066845  
Root: 3:         0.00471070        -0.00002114         0.00083403  
Root: 4:         0.01781380        -0.00007603         0.00140011  

Iteration:    4   Subspace Size:   31
Root: 1:        -0.13812725        -0.00000007         0.00004632  
Root: 2:        -0.04433505        -0.00000096         0.00014644  
Root: 3:         0.00470902        -0.00000167         0.00021611  
Root: 4:         0.01780896        -0.00000484         0.00037101  

Iteration:    5   Subspace Size:   35
Root: 1:        -0.13812726        -0.00000000         0.00000852  
Root: 2:        -0.04433509        -0.00000004         0.00003340  
Root: 3:         0.00470891        -0.00000011         0.00005147  
Root: 4:         0.01780863        -0.00000033         0.00010488  

Iteration:    6   Subspace Size:   39
Root: 1:        -0.13812726        -0.00000000         0.00000140  
Root: 2:        -0.04433509        -0.00000000         0.00000725  
Root: 3:         0.00470891        -0.00000001         0.00001364  
Root: 4:         0.01780861        -0.00000003         0.00002824  

Iteration:    7   Subspace Size:   43
Root: 1:        -0.13812726        -0.00000000         0.00000020  Converged
Root: 2:        -0.04433509        -0.00000000         0.00000142  
Root: 3:         0.00470891        -0.00000000         0.00000316  
Root: 4:         0.01780861        -0.00000000         0.00000740  

Iteration:    8   Subspace Size:   46
Root: 1:        -0.13812726        -0.00000000         0.00000019  Converged
Root: 2:        -0.04433509        -0.00000000         0.00000027  Converged
Root: 3:         0.00470891        -0.00000000         0.00000069  Converged
Root: 4:         0.01780861        -0.00000000         0.00000179  

Iteration:    9   Subspace Size:   47
Root: 1:        -0.13812726        -0.00000000         0.00000019  Converged
Root: 2:        -0.04433509        -0.00000000         0.00000027  Converged
Root: 3:         0.00470891        -0.00000000         0.00000066  Converged
Root: 4:         0.01780861        -0.00000000         0.00000041  Converged

Davidson converged in 9 iterations
47 sigma vectors were formed

      Davidson Diagonalization Parameters
-----------------------------------------------
Number of roots to find:                    4
Number of guess vectors:                   15
Maximum subspace size:                    300
Number of vectors to save:                  4
Collapse vectors per root:                  2
Number of CSFs:                          2016
Maximum Davidson iterations:              500
Residual convergence:                 1.0e-06
Orthogonality tolerance:              1.0e-12
Use incremental sigma vectors:             No

Davidson memory usage:  12.58 MB

Guess Vectors:
  64 &  63 :  open  :    -0.126540
  64 &  62 :  open  :    -0.096213
  64 &  61 :  open  :    -0.052237
  64 &  60 :  open  :    -0.024542
  64 &  59 :  open  :    -0.011376
  63 &  62 :  open  :    -0.001177
  64 &  57 :  open  :     0.000958
  64 &  58 :  open  :     0.032285
  63 &  61 :  open  :     0.042799
  64 &  55 :  open  :     0.047171
  64 &  56 :  open  :     0.066397
  63 &  60 :  open  :     0.070494
  62 &  61 :  open  :     0.073126
  64 &  54 :  open  :     0.083631
  63 &  59 :  open  :     0.083660

  Root           Eigenvalue       Energy Change        Residual
-------------------------------------------------------------------
Iteration:    0   Subspace Size:   15
Root: 1:        -0.04905649        -0.04905649         0.03543695  
Root: 2:        -0.01699540        -0.01699540         0.02806209  
Root: 3:         0.00268328         0.00268328         0.02369035  
Root: 4:         0.03132470         0.03132470         0.03307710  

Iteration:    1   Subspace Size:   19
Root: 1:        -0.05252627        -0.00346978         0.00679109  
Root: 2:        -0.01927646        -0.00228106         0.00606447  
Root: 3:         0.00072960        -0.00195368         0.00693583  
Root: 4:         0.02679828        -0.00452642         0.00845332  

Iteration:    2   Subspace Size:   23
Root: 1:        -0.05264815        -0.00012188         0.00152642  
Root: 2:        -0.01937711        -0.00010065         0.00134360  
Root: 3:         0.00059337        -0.00013624         0.00178175  
Root: 4:         0.02657258        -0.00022570         0.00181188  

Iteration:    3   Subspace Size:   27
Root: 1:        -0.05265332        -0.00000517         0.00028400  
Root: 2:        -0.01938174        -0.00000463         0.00028894  
Root: 3:         0.00058484        -0.00000853         0.00037789  
Root: 4:         0.02656171        -0.00001087         0.00045275  

Iteration:    4   Subspace Size:   31
Root: 1:        -0.05265348        -0.00000016         0.00004904  
Root: 2:        -0.01938194        -0.00000020         0.00005566  
Root: 3:         0.00058451        -0.00000032         0.00007598  
Root: 4:         0.02656115        -0.00000056         0.00010270  

Iteration:    5   Subspace Size:   35
Root: 1:        -0.05265348        -0.00000000         0.00000908  
Root: 2:        -0.01938194        -0.00000001         0.00001016  
Root: 3:         0.00058450        -0.00000001         0.00001516  
Root: 4:         0.02656112        -0.00000003         0.00003063  

Iteration:    6   Subspace Size:   39
Root: 1:        -0.05265348        -0.00000000         0.00000169  
Root: 2:        -0.01938194        -0.00000000         0.00000197  
Root: 3:         0.00058450        -0.00000000         0.00000310  
Root: 4:         0.02656112        -0.00000000         0.00000571  

Iteration:    7   Subspace Size:   43
Root: 1:        -0.05265348        -0.00000000         0.00000028  Converged
Root: 2:        -0.01938194        -0.00000000         0.00000032  Converged
Root: 3:         0.00058450        -0.00000000         0.00000067  Converged
Root: 4:         0.02656112        -0.00000000         0.00000125  

Iteration:    8   Subspace Size:   44
Root: 1:        -0.05265348        -0.00000000         0.00000027  Converged
Root: 2:        -0.01938194        -0.00000000         0.00000030  Converged
Root: 3:         0.00058450        -0.00000000         0.00000067  Converged
Root: 4:         0.02656112        -0.00000000         0.00000024  Converged

Davidson converged in 8 iterations
44 sigma vectors were formed

  Root   Mult.   Total Energy (a.u.)   Ex. Energy (a.u.)     Ex. Energy (eV)     Ex. Energy (nm)        Osc. (a.u.)  
-------------------------------------------------------------------------------------------------------------------
     1  singlet       -779.64068209
     2  triplet       -779.55520832          0.08547377          2.32585936        533.06843346          0.00000000
     3  singlet       -779.54688993          0.09379217          2.55221424        485.79080302          0.07919219
     4  triplet       -779.52193678          0.11874531          3.23122387        383.70668698          0.00000000
     5  triplet       -779.50197034          0.13871176          3.77453831        328.47519461          0.00000000
     6  singlet       -779.49784593          0.14283616          3.88676911        318.99044510          1.01675923
     7  singlet       -779.48474623          0.15593586          4.24322999        292.19302510          0.04628852
     8  triplet       -779.47599372          0.16468838          4.48139799        276.66415911          0.00000000

Singlet  1: Largest CI coefficients:
  64  &  64 : closed :   0.981187

Triplet  2: Largest CI coefficients:
  63  &  64 :  open  :  -0.657268
  64  &  63 :  open  :   0.657268
  62  &  64 :  open  :  -0.224371
  64  &  62 :  open  :   0.224371

Singlet  3: Largest CI coefficients:
  63  &  64 :  open  :  -0.580873
  64  &  63 :  open  :  -0.580873
  62  &  64 :  open  :  -0.372183
  64  &  62 :  open  :  -0.372183

Triplet  4: Largest CI coefficients:
  62  &  64 :  open  :  -0.595253
  64  &  62 :  open  :   0.595253
  61  &  64 :  open  :  -0.220208
  64  &  61 :  open  :   0.220208
  63  &  64 :  open  :   0.188308
  64  &  63 :  open  :  -0.188308
  59  &  64 :  open  :  -0.160794
  64  &  59 :  open  :   0.160794
  57  &  64 :  open  :   0.110194
  64  &  57 :  open  :  -0.110194

Triplet  5: Largest CI coefficients:
  61  &  64 :  open  :   0.621306
  64  &  61 :  open  :  -0.621306
  62  &  64 :  open  :  -0.217927
  64  &  62 :  open  :   0.217927
  60  &  64 :  open  :   0.154402
  64  &  60 :  open  :  -0.154402
  63  &  64 :  open  :   0.119931
  64  &  63 :  open  :  -0.119931
  55  &  64 :  open  :  -0.119169
  64  &  55 :  open  :   0.119169

Singlet  6: Largest CI coefficients:
  62  &  64 :  open  :  -0.523436
  64  &  62 :  open  :  -0.523436
  63  &  64 :  open  :   0.344171
  64  &  63 :  open  :   0.344171
  63  &  63 : closed :  -0.212829
  59  &  64 :  open  :  -0.173649
  64  &  59 :  open  :  -0.173649
  61  &  64 :  open  :   0.134062
  64  &  61 :  open  :   0.134062
  58  &  64 :  open  :  -0.124084
  64  &  58 :  open  :  -0.124084

Singlet  7: Largest CI coefficients:
  61  &  64 :  open  :  -0.666346
  64  &  61 :  open  :  -0.666346

Triplet  8: Largest CI coefficients:
  60  &  64 :  open  :   0.667774
  64  &  60 :  open  :  -0.667774
  61  &  64 :  open  :  -0.182323
  64  &  61 :  open  :   0.182323

Singlet state dipole moments:

  Root       Dx         Dy         Dz         |D|  (Debye)
------------------------------------------------------------
     1   -11.7873     2.4145     0.7165    12.0533
     2   -10.0620     1.9857    -0.6725    10.2781
     3   -11.5084     1.8487     0.8113    11.6842
     4     0.7870     0.5556    -0.4783     1.0756

Triplet state dipole moments:

  Root       Dx         Dy         Dz         |D|  (Debye)
------------------------------------------------------------
     1   -11.5617     1.9534     0.0303    11.7256
     2   -13.1228     2.4210    -0.2079    13.3459
     3     2.9487     0.2394    -0.6254     3.0238
     4     7.7516    -0.6039     0.4755     7.7897

Transition dipole moments between singlet states:

    Transition       Tx         Ty         Tz         |T| (a.u.)
------------------------------------------------------------------
     1 ->    2     1.1084    -0.1944    -0.0094     1.1254
     1 ->    3    -3.2007     0.6530     0.0807     3.2677
     1 ->    4     0.5875    -0.1293     0.2889     0.6673
     2 ->    3     0.7981     0.1252    -0.7755     1.1198
     2 ->    4     0.4804    -0.0325    -0.2276     0.5326
     3 ->    4    -2.3436     0.2958     0.0699     2.3632

Transition dipole moments between triplet states:

    Transition       Tx         Ty         Tz         |T| (a.u.)
------------------------------------------------------------------
     1 ->    2     1.3346    -0.0121    -0.6120     1.4683
     1 ->    3     0.3674     0.0757    -0.3846     0.5373
     1 ->    4    -0.2203    -0.0145     0.1074     0.2455
     2 ->    3    -0.7993     0.0307     0.3589     0.8767
     2 ->    4     0.0186    -0.0234     0.1100     0.1140
     3 ->    4    -0.1800     0.0313     0.2845     0.3381

Magnetic transition dipole moments and rotational strengths:

 Transition      Lx         Ly         Lz       R(len)     R(vel) (a.u.)
------------------------------------------------------------------------
 1 ->    2     0.0199    -0.0144    -0.3580    -0.0283     0.0347
 1 ->    3    -0.1890     0.7070     0.0922    -1.0739   -25.7142
 1 ->    4    -0.0822     0.0143    -0.0314     0.0592     0.5561

Electric transition quadrupole moments (Cartesian):

 Transition      Qxy        Qxz        Qyz        Qxx        Qyy        Qzz       norm (a.u.)
----------------------------------------------------------------------------------------------
 1 ->    2     0.7891    -0.0077     0.0729    -3.6004    -0.1933     0.1423     3.6944
 1 ->    3    -0.1716     0.2063    -0.1857     0.8182     0.0700    -0.0797     0.8873
 1 ->    4    -3.5288    -0.9601     0.1988    20.4477     0.8452    -0.4982    20.7962


| Total processing time: 54.23 sec 

| Job finished: Mon Dec 30 10:08:18 2024
