# Supplementary material for: Photovermellogens: Minimalistic Pyridinium-Based Acylhydrazones with Photoswitchable Basicity for Operation in Aqueous Media
Source: J Org Chem. 2026 May 4;91(19):6559–65. doi: 10.1021/acs.joc.5c02962 (PMC13185115; doi:10.1021/acs.joc.5c02962)
Supplement: Supplementary file 3 [file jo5c02962_si_003.zip › scans/pah/gfn2/0024.out]

| Startfile from command line: tc.inp


|       ***********************************************************
|       *                    TeraChem v1.9-2023.05-dev            *
|       *  Git Version: a4ee3fa724c44e9172ae1b788db2b2bf144bca1c  *
|       *                   Development Version                   *
|       *           Chemistry at the Speed of Graphics!           *
|       ***********************************************************
|       * This program may only be used in connection with        *
|       * a valid license from PetaChem, LLC. Use of this program *
|       * or results thereof indicates acceptance of all terms    *
|       * and conditions stated in the license and that a valid   *
|       * license agreement between the user and PetaChem, LLC    *
|       * exists. PetaChem, LLC does not warrant the correctness  *
|       * of results or their suitability for any purpose.        *
|       * Please email bugs, suggestions, and comments to         *
|       *                  help@petachem.com                      *
|       *                                                         *
|       ***********************************************************


|       ***********************************************************
|       *  Compiled by pisteinbach  Wed May 10 12:27:15 CEST 2023  *
|       *  Supported architectures: sm_75 sm_80                   *
|       *  Build cuda_11.6.r11.6/compiler.31057947_0              *
|       ***********************************************************


| Job started   Mon Dec 30 10:08:18 2024
| On jtc-hpz107 (available memory: 20050 MB)

| ######################################### RUNTIME INFO ##########################################
| terachem  tc.inp 

|  NVRM version: NVIDIA UNIX x86_64 Kernel Module  520.61.05  Thu Sep 29 05:30:25 UTC 2022
|  GCC version:  gcc version 9.4.0 (Ubuntu 9.4.0-1ubuntu1~20.04.1) 

|  	linux-vdso.so.1 (0x00007fff7c9fe000)
|  	libdftd4.so.3 => /mnt/group-bin/dftd4/3.5.0/lib/x86_64-linux-gnu/libdftd4.so.3 (0x00007f1b519b1000)
|  	libmpi.so.12 => /mnt/group-bin/terachem-3c-dev-pit/lib/libmpi.so.12 (0x00007f1b50094000)
|  	libgpubox.so.1 => /mnt/group-bin/terachem-3c-dev-pit/lib/libgpubox.so.1 (0x00007f1b5007c000)
|  	libtensorbox.so.1 => /mnt/group-bin/terachem-3c-dev-pit/lib/libtensorbox.so.1 (0x00007f1b5005e000)
|  	libiobox.so.1 => /mnt/group-bin/terachem-3c-dev-pit/lib/libiobox.so.1 (0x00007f1b50048000)
|  	libintbox.so.1 => /mnt/group-bin/terachem-3c-dev-pit/lib/libintbox.so.1 (0x00007f1b3202d000)
|  	libsqmbox.so.1 => /mnt/group-bin/terachem-3c-dev-pit/lib/libsqmbox.so.1 (0x00007f1b31ccf000)
|  	libgridbox.so.1 => /mnt/group-bin/terachem-3c-dev-pit/lib/libgridbox.so.1 (0x00007f1b31aea000)
|  	libdftbox.so.1 => /mnt/group-bin/terachem-3c-dev-pit/lib/libdftbox.so.1 (0x00007f1b31a0c000)
|  	libcibox.so.1 => /mnt/group-bin/terachem-3c-dev-pit/lib/libcibox.so.1 (0x00007f1b316cb000)
|  	libccbox.so.1 => /mnt/group-bin/terachem-3c-dev-pit/lib/libccbox.so.1 (0x00007f1b313c8000)
|  	libsimbox.so.1 => /mnt/group-bin/terachem-3c-dev-pit/lib/libsimbox.so.1 (0x00007f1b313a8000)
|  	liboptbox.so.1 => /mnt/group-bin/terachem-3c-dev-pit/lib/liboptbox.so.1 (0x00007f1b31370000)
|  	libnvToolsExt.so.1 => /usr/local/cuda-11.6/targets/x86_64-linux/lib/libnvToolsExt.so.1 (0x00007f1b31166000)
|  	libssl.so.1.1 => /mnt/group-bin/terachem-3c-dev-pit/lib/libssl.so.1.1 (0x00007f1b310d3000)
|  	libcrypto.so.1.1 => /mnt/group-bin/terachem-3c-dev-pit/lib/libcrypto.so.1.1 (0x00007f1b30dfd000)
|  	libcuda.so.1 => /lib/x86_64-linux-gnu/libcuda.so.1 (0x00007f1b2f478000)
|  	libcudart.so.11.0 => /usr/local/cuda-11.6/targets/x86_64-linux/lib/libcudart.so.11.0 (0x00007f1b2f1d2000)
|  	libcublas.so.11 => /usr/local/cuda-11.6/targets/x86_64-linux/lib/libcublas.so.11 (0x00007f1b25a54000)
|  	libcufft.so.10 => /usr/local/cuda-11.6/targets/x86_64-linux/lib/libcufft.so.10 (0x00007f1b1cfc7000)
|  	libcusparse.so.11 => /usr/local/cuda-11.6/targets/x86_64-linux/lib/libcusparse.so.11 (0x00007f1b0db7e000)
|  	libcusolver.so.11 => /usr/local/cuda-11.6/targets/x86_64-linux/lib/libcusolver.so.11 (0x00007f1afd795000)
|  	libstdc++.so.6 => /lib/x86_64-linux-gnu/libstdc++.so.6 (0x00007f1afd5b3000)
|  	libm.so.6 => /lib/x86_64-linux-gnu/libm.so.6 (0x00007f1afd462000)
|  	libiomp5.so => /mnt/group-bin/terachem-3c-dev-pit/lib/libiomp5.so (0x00007f1afd01c000)
|  	libcilkrts.so.5 => /mnt/group-bin/terachem-3c-dev-pit/lib/libcilkrts.so.5 (0x00007f1afcddf000)
|  	libgcc_s.so.1 => /lib/x86_64-linux-gnu/libgcc_s.so.1 (0x00007f1afcdc4000)
|  	libpthread.so.0 => /lib/x86_64-linux-gnu/libpthread.so.0 (0x00007f1afcda1000)
|  	libc.so.6 => /lib/x86_64-linux-gnu/libc.so.6 (0x00007f1afcbaf000)
|  	/lib64/ld-linux-x86-64.so.2 (0x00007f1b51a8b000)
|  	libdl.so.2 => /lib/x86_64-linux-gnu/libdl.so.2 (0x00007f1afcba7000)
|  	libmkl_intel_ilp64.so.2 => /mnt/group-bin/terachem-3c-dev-pit/lib/libmkl_intel_ilp64.so.2 (0x00007f1afbcec000)
|  	libmkl_intel_thread.so.2 => /mnt/group-bin/terachem-3c-dev-pit/lib/libmkl_intel_thread.so.2 (0x00007f1af8553000)
|  	libmkl_core.so.2 => /mnt/group-bin/terachem-3c-dev-pit/lib/libmkl_core.so.2 (0x00007f1af4171000)
|  	libifcore.so.5 => /mnt/group-bin/terachem-3c-dev-pit/lib/libifcore.so.5 (0x00007f1af4033000)
|  	libimf.so => /mnt/group-bin/terachem-3c-dev-pit/lib/libimf.so (0x00007f1af3c4e000)
|  	libsvml.so => /mnt/group-bin/terachem-3c-dev-pit/lib/libsvml.so (0x00007f1af2640000)
|  	libirng.so => /mnt/group-bin/terachem-3c-dev-pit/lib/libirng.so (0x00007f1af22d6000)
|  	libintlc.so.5 => /mnt/group-bin/terachem-3c-dev-pit/lib/libintlc.so.5 (0x00007f1af2263000)
|  	librt.so.1 => /lib/x86_64-linux-gnu/librt.so.1 (0x00007f1af2259000)
|  	libcublasLt.so.11 => /usr/local/cuda-11.6/targets/x86_64-linux/lib/libcublasLt.so.11 (0x00007f1add1f1000)
| #################################################################################################

-----------------------------------
Processed Input file:
              coordinates coord.xyz
                 spinmult 1
                   charge +1
                   method 3c-pbeh
                    basis def2-msvp
                      pcm cosmo
                  epsilon 78.39
                      fon yes
               fon_method constant
                   closed 0
                    hhtda yes
            hhtdasinglets 4
            hhtdatriplets 4
             cisnumstates 8
             cisguessvecs 15
                   cismax 300
               cismaxiter 500
               cisconvtol 1.0e-6
                  cphftol 1.0e-6
                 cphfiter 1000
           max_l_in_basis 2
           sphericalbasis yes
                    guess sad
                   purify no
                  dftgrid 3
                     xtol 1e-6
                 convthre 5e-5
                  threall 1e-14
                precision mixed
                     gpus 1
            min_tolerance 1e-4
          min_tolerance_e 1e-5
                      run energy
-----------------------------------
Jobname: coord
Scratch directory: ./scr.coord
Scratch data will be generated
| Random number seed: 1041035171

XYZ coordinates coord.xyz
Molden File Output: ./scr.coord/coord.molden
Using basis set: def2-msvp
dmrgstart not found
Spin multiplicity: 1
DIIS will use up to 10 vectors.
Condition number limit for the DIIS overlap matrix is            0
WF convergence threshold: 5.00e-05
Using DIIS algorithm to converge WF
Maximum number of SCF iterations: 100
Incremental fock with rebuild every 8 iterations
Will switch to conventional Fock if diffuse functions are detected
X-matrix tolerance: 1.00e-06
PRECISION: MIXED
Single/Double precision threshold: 1.00e-05
TeraChem will select linear algebra engine
Using fractional orbital occupations
0 occupied orbitals will have integer occupation
0 occupied orbitals will have fractional occupation
kT is set to  0.250 a.u.
Density matrix purification turned off
DFT Functional requested: 3c-pbeh
Method: PBEh-3c composite method 
  PBEh exchange functional:              0.58 
  Hartree-Fock exact exchange:          0.42 
  PBEh correlation functional:           1.0  
Wavefunction: RESTRICTED

 DFT-D code reimplemented following the
 code by S.Grimme, University Bonn 
 based on DFTD3 V3.2 Rev 0         
 
Please cite DFT-D3 work done with this code as:
S. Grimme, J. Antony, S. Ehrlich and H. Krieg,
J. Chem. Phys. 132 (2010), 154104
If used with BJ-damping cite also
S. Grimme, S. Ehrlich and L. Goerigk,
J. Comput. Chem. 32 (2011), 1456-1465
For DFT-D2 the reference is
S. Grimme, J. Comput. Chem., 27 (2006), 1787-1799
BSSE Correction calculated using:
 ___________________________________________
                                            
|              **  g C P  **                |
|  a geometrical counterpoise correction    |
|             H.Kruse S.Grimme              |
|        Version 2.31                       |
|                                           |
 ___________________________________________ 

Please cite work done with this code as:
H. Kruse, S. Grimme J. Chem. Phys, 2012,136,154101
DOI: 10.1063/1.3700154 

DFT grid type: 3
Using a single DFT grid.
Ignoring all functions in basis set file with angular momentum > 2 
Initial guess generated from superposition of atomic densities generated with HF,
using spherically symmetric atomic densities and averaged alpha and beta spin densities.

********************************************
***** SINGLE POINT ENERGY CALCULATIONS *****
********************************************
COSMO model for polarizable continuum model enabled
*************WARNING***************
Unrecognized or unnecessary keywords:
These are being ignored.
   min_tolerance 1e-4
   min_tolerance_e 1e-5
***********************************
Starting TensorBox...
| TeraChem will select linear algebra engine
| Using cuSolver for matrix diagonalization

| using 1 out of 1 CUDA devices
|   Device 0: NVIDIA GeForce RTX 3070,  7982MB, CC 8.6 -- CPU THREAD 0
| -------------------------------------------------------------------
| CPU Memory Available: 3976.88 MegaWords 
| GPU Memory Available: 741.79 MegaWords 
| Maximum recommended basis set size: 10200 basis functions
|  (limited by GPU memory)
| -------------------------------------------------------------------
| Initialize GPUBox with 128 MW of memory


Basis set:       def2-msvp
Total atoms:     32
Total charge:    1
Total electrons: 126 (63-alpha, 63-beta)
Number electrons modeled by ECPs: 0
Total orbitals: 316 (Cartesian), 298 (spherical) 
Total AO shells: 154 (100 S-shells; 36 P-shells; 18 D-shells; 0 F-shells; 0 G-shells)
Spin multiplicity: 1
Nuclear repulsion energy (QM atoms): 1164.626620572015 a.u.

Using neutral atomic charges and default spins and spin directions.
Number of unique atoms is: 4 
Atom #1 is unique. Calculating atomic density. 
XCEnergy: 0.000000 NNRepEnergy: 0.000000 
Rest of SCF Energy: -51.788831
XCEnergy: 0.000000 NNRepEnergy: 0.000000 
Rest of SCF Energy: -51.788831
Iteration: 0
XCEnergy: 0.000000 NNRepEnergy: 0.000000 
Rest of SCF Energy: -54.335150
XCEnergy: 0.000000 NNRepEnergy: 0.000000 
Rest of SCF Energy: -54.335150
Iteration: 1
XCEnergy: 0.000000 NNRepEnergy: 0.000000 
Rest of SCF Energy: -54.383016
XCEnergy: 0.000000 NNRepEnergy: 0.000000 
Rest of SCF Energy: -54.383016
Iteration: 2
XCEnergy: 0.000000 NNRepEnergy: 0.000000 
Rest of SCF Energy: -54.383724
XCEnergy: 0.000000 NNRepEnergy: 0.000000 
Rest of SCF Energy: -54.383724
Iteration: 3
XCEnergy: 0.000000 NNRepEnergy: 0.000000 
Rest of SCF Energy: -54.383757
XCEnergy: 0.000000 NNRepEnergy: 0.000000 
Rest of SCF Energy: -54.383757
Iteration: 4
XCEnergy: 0.000000 NNRepEnergy: 0.000000 
Rest of SCF Energy: -54.383758
XCEnergy: 0.000000 NNRepEnergy: 0.000000 
Rest of SCF Energy: -54.383758
Iteration: 5
XCEnergy: 0.000000 NNRepEnergy: 0.000000 
Rest of SCF Energy: -54.383758
XCEnergy: 0.000000 NNRepEnergy: 0.000000 
SCF Energy: -54.383758
Atom #2 is unique. Calculating atomic density. 
XCEnergy: 0.000000 NNRepEnergy: 0.000000 
Rest of SCF Energy: -35.859370
XCEnergy: 0.000000 NNRepEnergy: 0.000000 
Rest of SCF Energy: -35.859370
Iteration: 0
XCEnergy: 0.000000 NNRepEnergy: 0.000000 
Rest of SCF Energy: -37.672403
XCEnergy: 0.000000 NNRepEnergy: 0.000000 
Rest of SCF Energy: -37.672403
Iteration: 1
XCEnergy: 0.000000 NNRepEnergy: 0.000000 
Rest of SCF Energy: -37.680531
XCEnergy: 0.000000 NNRepEnergy: 0.000000 
Rest of SCF Energy: -37.680531
Iteration: 2
XCEnergy: 0.000000 NNRepEnergy: 0.000000 
Rest of SCF Energy: -37.680842
XCEnergy: 0.000000 NNRepEnergy: 0.000000 
Rest of SCF Energy: -37.680842
Iteration: 3
XCEnergy: 0.000000 NNRepEnergy: 0.000000 
Rest of SCF Energy: -37.680865
XCEnergy: 0.000000 NNRepEnergy: 0.000000 
Rest of SCF Energy: -37.680865
Iteration: 4
XCEnergy: 0.000000 NNRepEnergy: 0.000000 
Rest of SCF Energy: -37.680866
XCEnergy: 0.000000 NNRepEnergy: 0.000000 
Rest of SCF Energy: -37.680866
Iteration: 5
XCEnergy: 0.000000 NNRepEnergy: 0.000000 
Rest of SCF Energy: -37.680866
XCEnergy: 0.000000 NNRepEnergy: 0.000000 
SCF Energy: -37.680866
Atom #7 is unique. Calculating atomic density. 
XCEnergy: 0.000000 NNRepEnergy: 0.000000 
Rest of SCF Energy: -0.497727
XCEnergy: 0.000000 NNRepEnergy: 0.000000 
Rest of SCF Energy: -0.497727
Iteration: 0
XCEnergy: 0.000000 NNRepEnergy: 0.000000 
Rest of SCF Energy: -0.497727
XCEnergy: 0.000000 NNRepEnergy: 0.000000 
Rest of SCF Energy: -0.497727
Iteration: 1
XCEnergy: 0.000000 NNRepEnergy: 0.000000 
Rest of SCF Energy: -0.497727
XCEnergy: 0.000000 NNRepEnergy: 0.000000 
SCF Energy: -0.497727
Atom #21 is unique. Calculating atomic density. 
XCEnergy: 0.000000 NNRepEnergy: 0.000000 
Rest of SCF Energy: -71.187919
XCEnergy: 0.000000 NNRepEnergy: 0.000000 
Rest of SCF Energy: -71.187919
Iteration: 0
XCEnergy: 0.000000 NNRepEnergy: 0.000000 
Rest of SCF Energy: -74.545712
XCEnergy: 0.000000 NNRepEnergy: 0.000000 
Rest of SCF Energy: -74.545712
Iteration: 1
XCEnergy: 0.000000 NNRepEnergy: 0.000000 
Rest of SCF Energy: -74.776315
XCEnergy: 0.000000 NNRepEnergy: 0.000000 
Rest of SCF Energy: -74.776315
Iteration: 2
XCEnergy: 0.000000 NNRepEnergy: 0.000000 
Rest of SCF Energy: -74.781311
XCEnergy: 0.000000 NNRepEnergy: 0.000000 
Rest of SCF Energy: -74.781311
Iteration: 3
XCEnergy: 0.000000 NNRepEnergy: 0.000000 
Rest of SCF Energy: -74.781357
XCEnergy: 0.000000 NNRepEnergy: 0.000000 
Rest of SCF Energy: -74.781357
Iteration: 4
XCEnergy: 0.000000 NNRepEnergy: 0.000000 
Rest of SCF Energy: -74.781359
XCEnergy: 0.000000 NNRepEnergy: 0.000000 
Rest of SCF Energy: -74.781359
Iteration: 5
XCEnergy: 0.000000 NNRepEnergy: 0.000000 
Rest of SCF Energy: -74.781359
XCEnergy: 0.000000 NNRepEnergy: 0.000000 
SCF Energy: -74.781359
DFTD Energy:    -0.0212039 hartree
gCP Energy:     0.0597661 hartree
Setting up the DFT grid...
| time to set the grid = 0.08 s
DFT grid points: 367254 (11476 points/atom)
=COSMO= Number of H atoms in QM atoms:14
=COSMO= Number of Heavy atoms in QM atoms:18
=COSMO= size of A matrix:24921800 bytes
=COSMO= ++++++++++++++++++++++++++++++ COSMO parameters ++++++++++++++++++++++++++++++
=COSMO= I. Cavity Information:
=COSMO= SAS(Solvent accesible surface) initialization finished
=COSMO= Time for initializing Molecular Surface:0.02703700 (sec)
=COSMO= Time for initializing cosmo calculation:0.02546700 (sec)
=COSMO= Cavity effective radius(Angstrom) (r_solv+r_vdw-dsc) was written into ./scr.coord/ratom.txt
=COSMO= Solvent Dielectric Constant:78.390000
=COSMO= Cosmo Solvent radius:0.000000
=COSMO= Cosmo charge scaling method:0
=COSMO= Cavity built with Lebedev Grid
=COSMO= Grid points/QM Hydrogen: 110
=COSMO= Grid points/QM Heavy atom: 110
=COSMO= Herbert Switching-Gaussian method turned on
=COSMO= After removing points inside of SAS:
=COSMO= Total number of segments on molecular surface:1765
=COSMO= Number of segments belonging to QM atoms:1765
=COSMO= Total surface area of cavity: 290.5221(Angstrom^2)
=COSMO= Total volume of cavity: 176.4377 (Angstrom^3)
=COSMO= II. COSMO integral options:
=COSMO= Building COSMO c vector with original algorithm
=COSMO= COSMO one-electron integral threshold: 1e-12 
=COSMO= III. Linear solver options:
=COSMO= Initialize COSMO for A matrix in full storage form
=COSMO= CG precondtioner:Jacobi
=COSMO= Tight CG convergence threshold:1e-06
=COSMO= CG dynamic threshold: on
=COSMO= Adjust CG convergence threshold dynamically
=COSMO= IV. PCM field read/write options:
=COSMO= PCM field is not written to files
=COSMO= No PCM field file is read in
=COSMO= ++++++++++++++++++++++++++++++++++++++++++++++++++++++++++++++++++++++++++++++++

                      *** Start SCF Iterations ***

 Iter     DIIS Error       Energy change      Electrons        XC Energy           Energy              E_PCM      Time(s)
-------------------------------------------------------------------------------------------------------------------------
Initial temperature is 0.250000
| Skip purify step
|    1     2.0223860456    -785.2503271130   126.9999561327   -63.8801167366    -785.2503271130     -0.0002026470    1.38  
|    2     0.0728618474     +13.1133311243   125.9999767578   -63.9963281307    -772.1369959887     -0.1479021334    1.99  
|    3     0.0924497350      +0.1352369440   125.9999742774   -63.7424152579    -772.0017590447     -0.0793107408    1.96  
|    4     0.0147160123      -0.2648891476   125.9999761476   -63.8538044561    -772.2666481923     -0.1094046942    1.95  
|    5     0.0084030836      -0.0070830721   125.9999763809   -63.8817765286    -772.2737312644     -0.0965036062    1.91  
|    6     0.0018658621      -0.0025351254   125.9999759584   -63.8812336331    -772.2762663899     -0.0995207040    1.88  
|    7     0.0004875095      -0.0001823039   125.9999760403   -63.8729066647    -772.2764486938     -0.0983550384    1.85  
|    8     0.0003684912      -0.0000339808   125.9999759551   -63.8727112761    -772.2764826745     -0.0983180168    1.84  
|    9     0.0001091742      -0.0000090974   125.9999759628   -63.8736925459    -772.2764917720     -0.0981825938    2.00  
|   10     0.0000651219      -0.0000015790   125.9999759435   -63.8736722630    -772.2764933510     -0.0981204392    1.82  
|   11     0.0000227515      -0.0000003989   125.9999759423   -63.8736133360    -772.2764937499     -0.0980833974    1.80  
-------------------------------------------------------------------------------------------------------------------------
FINAL ENERGY: -772.2764937499 a.u.
Fractional Occupation Entropy: 0.0000000000
Mermin Free Energy:            -772.2764937499
DISPERSION CONTRIBUTION TO ENERGY: -0.0212038535 a.u.
GCP BSSE CORRECTION: 0.0597661039 a.u.
C-PCM contribution to final energy:-0.0980833974 a.u. ( already included in final energy )
HOMO-LUMO GAP: 3.081 eV
CENTER OF MASS: {-0.066591, -0.147287, 0.004333} ANGS
DIPOLE MOMENT: {-14.443601, 4.096779, 0.144128} (|D| = 15.014059) DEBYE
Writing out molden info

Running Mulliken population analysis...


  Restricted hh-TDA Parameters
--------------------------------------------
Number of occupied orbitals:            64
Number of virtual orbitals:            234
Number of molecular orbitals:          298
Number of basis functions:             316
Multiplicity of target state:      singlet

 Generating 2nd functional diffs
Reference energy:             -779.5037960834
Number of electrons:           127.9999755607
XC energy:                     -65.1881593945

      Davidson Diagonalization Parameters
-----------------------------------------------
Number of roots to find:                    4
Number of guess vectors:                   15
Maximum subspace size:                    300
Number of vectors to save:                  4
Collapse vectors per root:                  2
Number of CSFs:                          2080
Maximum Davidson iterations:              500
Residual convergence:                 1.0e-06
Orthogonality tolerance:              1.0e-12
Use incremental sigma vectors:             No

Davidson memory usage:  12.89 MB

Guess Vectors:
  64 &  64 : closed :    -0.221843
  64 &  63 :  open  :    -0.125205
  64 &  62 :  open  :    -0.096102
  64 &  61 :  open  :    -0.052749
  63 &  63 : closed :    -0.028566
  64 &  60 :  open  :    -0.025441
  63 &  62 :  open  :     0.000537
  64 &  57 :  open  :     0.001768
  64 &  58 :  open  :     0.007775
  64 &  59 :  open  :     0.013277
  62 &  62 : closed :     0.029639
  63 &  61 :  open  :     0.043889
  64 &  55 :  open  :     0.047419
  64 &  56 :  open  :     0.066188
  63 &  60 :  open  :     0.071198

  Root           Eigenvalue       Energy Change        Residual
-------------------------------------------------------------------
Iteration:    0   Subspace Size:   15
Root: 1:        -0.13537442        -0.13537442         0.04207071  
Root: 2:        -0.03747402        -0.03747402         0.04883021  
Root: 3:         0.00954065         0.00954065         0.03831168  
Root: 4:         0.02685103         0.02685103         0.05347965  

Iteration:    1   Subspace Size:   19
Root: 1:        -0.13836983        -0.00299541         0.00553008  
Root: 2:        -0.04349888        -0.00602486         0.01008090  
Root: 3:         0.00544312        -0.00409753         0.01004235  
Root: 4:         0.01864403        -0.00820700         0.01510088  

Iteration:    2   Subspace Size:   23
Root: 1:        -0.13842659        -0.00005676         0.00104688  
Root: 2:        -0.04380133        -0.00030245         0.00256849  
Root: 3:         0.00518213        -0.00026099         0.00275352  
Root: 4:         0.01796682        -0.00067721         0.00531030  

Iteration:    3   Subspace Size:   27
Root: 1:        -0.13842829        -0.00000170         0.00022059  
Root: 2:        -0.04381698        -0.00001564         0.00059646  
Root: 3:         0.00516479        -0.00001734         0.00068092  
Root: 4:         0.01789033        -0.00007649         0.00138113  

Iteration:    4   Subspace Size:   31
Root: 1:        -0.13842836        -0.00000007         0.00004727  
Root: 2:        -0.04381773        -0.00000075         0.00012615  
Root: 3:         0.00516368        -0.00000110         0.00018854  
Root: 4:         0.01788558        -0.00000475         0.00039264  

Iteration:    5   Subspace Size:   35
Root: 1:        -0.13842836        -0.00000000         0.00000869  
Root: 2:        -0.04381776        -0.00000003         0.00002808  
Root: 3:         0.00516360        -0.00000008         0.00005980  
Root: 4:         0.01788521        -0.00000037         0.00011864  

Iteration:    6   Subspace Size:   39
Root: 1:        -0.13842836        -0.00000000         0.00000141  
Root: 2:        -0.04381776        -0.00000000         0.00000535  
Root: 3:         0.00516359        -0.00000001         0.00001572  
Root: 4:         0.01788518        -0.00000003         0.00003057  

Iteration:    7   Subspace Size:   43
Root: 1:        -0.13842836        -0.00000000         0.00000020  Converged
Root: 2:        -0.04381776        -0.00000000         0.00000103  
Root: 3:         0.00516359        -0.00000000         0.00000352  
Root: 4:         0.01788517        -0.00000000         0.00000766  

Iteration:    8   Subspace Size:   46
Root: 1:        -0.13842836        -0.00000000         0.00000020  Converged
Root: 2:        -0.04381776        -0.00000000         0.00000021  Converged
Root: 3:         0.00516359        -0.00000000         0.00000074  Converged
Root: 4:         0.01788517        -0.00000000         0.00000188  

Iteration:    9   Subspace Size:   47
Root: 1:        -0.13842836        -0.00000000         0.00000019  Converged
Root: 2:        -0.04381776        -0.00000000         0.00000021  Converged
Root: 3:         0.00516359        -0.00000000         0.00000074  Converged
Root: 4:         0.01788517        -0.00000000         0.00000042  Converged

Davidson converged in 9 iterations
47 sigma vectors were formed

      Davidson Diagonalization Parameters
-----------------------------------------------
Number of roots to find:                    4
Number of guess vectors:                   15
Maximum subspace size:                    300
Number of vectors to save:                  4
Collapse vectors per root:                  2
Number of CSFs:                          2016
Maximum Davidson iterations:              500
Residual convergence:                 1.0e-06
Orthogonality tolerance:              1.0e-12
Use incremental sigma vectors:             No

Davidson memory usage:  12.58 MB

Guess Vectors:
  64 &  63 :  open  :    -0.125205
  64 &  62 :  open  :    -0.096102
  64 &  61 :  open  :    -0.052749
  64 &  60 :  open  :    -0.025441
  63 &  62 :  open  :     0.000537
  64 &  57 :  open  :     0.001768
  64 &  58 :  open  :     0.007775
  64 &  59 :  open  :     0.013277
  63 &  61 :  open  :     0.043889
  64 &  55 :  open  :     0.047419
  64 &  56 :  open  :     0.066188
  63 &  60 :  open  :     0.071198
  62 &  61 :  open  :     0.072992
  64 &  54 :  open  :     0.082894
  64 &  51 :  open  :     0.090602

  Root           Eigenvalue       Energy Change        Residual
-------------------------------------------------------------------
Iteration:    0   Subspace Size:   15
Root: 1:        -0.04784899        -0.04784899         0.03617694  
Root: 2:        -0.01658392        -0.01658392         0.02798589  
Root: 3:         0.00207147         0.00207147         0.02328425  
Root: 4:         0.03077849         0.03077849         0.03302248  

Iteration:    1   Subspace Size:   19
Root: 1:        -0.05152585        -0.00367686         0.00644942  
Root: 2:        -0.01886141        -0.00227749         0.00596181  
Root: 3:         0.00019345        -0.00187802         0.00614489  
Root: 4:         0.02625887        -0.00451962         0.00835022  

Iteration:    2   Subspace Size:   23
Root: 1:        -0.05164716        -0.00012131         0.00121973  
Root: 2:        -0.01896273        -0.00010132         0.00118798  
Root: 3:         0.00008352        -0.00010994         0.00144517  
Root: 4:         0.02603689        -0.00022198         0.00181342  

Iteration:    3   Subspace Size:   27
Root: 1:        -0.05165036        -0.00000320         0.00026111  
Root: 2:        -0.01896630        -0.00000357         0.00023253  
Root: 3:         0.00007803        -0.00000548         0.00030780  
Root: 4:         0.02602600        -0.00001089         0.00042266  

Iteration:    4   Subspace Size:   31
Root: 1:        -0.05165050        -0.00000014         0.00005508  
Root: 2:        -0.01896642        -0.00000012         0.00004147  
Root: 3:         0.00007782        -0.00000021         0.00005641  
Root: 4:         0.02602550        -0.00000049         0.00010732  

Iteration:    5   Subspace Size:   35
Root: 1:        -0.05165051        -0.00000001         0.00001003  
Root: 2:        -0.01896642        -0.00000000         0.00000810  
Root: 3:         0.00007781        -0.00000001         0.00001209  
Root: 4:         0.02602547        -0.00000004         0.00003808  

Iteration:    6   Subspace Size:   39
Root: 1:        -0.05165051        -0.00000000         0.00000182  
Root: 2:        -0.01896642        -0.00000000         0.00000154  
Root: 3:         0.00007781        -0.00000000         0.00000248  
Root: 4:         0.02602546        -0.00000000         0.00000835  

Iteration:    7   Subspace Size:   43
Root: 1:        -0.05165051        -0.00000000         0.00000033  Converged
Root: 2:        -0.01896642        -0.00000000         0.00000026  Converged
Root: 3:         0.00007781        -0.00000000         0.00000044  Converged
Root: 4:         0.02602546        -0.00000000         0.00000195  

Iteration:    8   Subspace Size:   44
Root: 1:        -0.05165051        -0.00000000         0.00000029  Converged
Root: 2:        -0.01896642        -0.00000000         0.00000026  Converged
Root: 3:         0.00007781        -0.00000000         0.00000043  Converged
Root: 4:         0.02602546        -0.00000000         0.00000043  Converged

Davidson converged in 8 iterations
44 sigma vectors were formed

  Root   Mult.   Total Energy (a.u.)   Ex. Energy (a.u.)     Ex. Energy (eV)     Ex. Energy (nm)        Osc. (a.u.)  
-------------------------------------------------------------------------------------------------------------------
     1  singlet       -779.64222445
     2  triplet       -779.55544659          0.08677786          2.36134519        525.05758572          0.00000000
     3  singlet       -779.54761385          0.09461060          2.57448493        481.58844937          0.07394755
     4  triplet       -779.52276250          0.11946194          3.25072428        381.40491155          0.00000000
     5  triplet       -779.50371827          0.13850617          3.76894411        328.96274684          0.00000000
     6  singlet       -779.49863249          0.14359195          3.90733518        317.31145402          1.06575170
     7  singlet       -779.48591091          0.15631354          4.25350704        291.48704711          0.03252866
     8  triplet       -779.47777062          0.16445382          4.47501551        277.05875053          0.00000000

Singlet  1: Largest CI coefficients:
  64  &  64 : closed :  -0.981526

Triplet  2: Largest CI coefficients:
  63  &  64 :  open  :  -0.653811
  64  &  63 :  open  :   0.653811
  62  &  64 :  open  :  -0.234080
  64  &  62 :  open  :   0.234080

Singlet  3: Largest CI coefficients:
  63  &  64 :  open  :  -0.579408
  64  &  63 :  open  :  -0.579408
  62  &  64 :  open  :  -0.374469
  64  &  62 :  open  :  -0.374469

Triplet  4: Largest CI coefficients:
  62  &  64 :  open  :  -0.592245
  64  &  62 :  open  :   0.592245
  61  &  64 :  open  :  -0.223166
  64  &  61 :  open  :   0.223166
  63  &  64 :  open  :   0.197597
  64  &  63 :  open  :  -0.197597
  58  &  64 :  open  :  -0.127957
  64  &  58 :  open  :   0.127957
  59  &  64 :  open  :  -0.125916
  64  &  59 :  open  :   0.125916
  57  &  64 :  open  :   0.118429
  64  &  57 :  open  :  -0.118429

Triplet  5: Largest CI coefficients:
  61  &  64 :  open  :   0.618694
  64  &  61 :  open  :  -0.618694
  62  &  64 :  open  :  -0.221367
  64  &  62 :  open  :   0.221367
  60  &  64 :  open  :   0.159653
  64  &  60 :  open  :  -0.159653
  63  &  64 :  open  :   0.121880
  64  &  63 :  open  :  -0.121880
  55  &  64 :  open  :  -0.119205
  64  &  55 :  open  :   0.119205

Singlet  6: Largest CI coefficients:
  62  &  64 :  open  :  -0.524531
  64  &  62 :  open  :  -0.524531
  63  &  64 :  open  :   0.344834
  64  &  63 :  open  :   0.344834
  63  &  63 : closed :  -0.201947
  58  &  64 :  open  :  -0.153272
  64  &  58 :  open  :  -0.153272
  61  &  64 :  open  :   0.152243
  64  &  61 :  open  :   0.152243
  59  &  64 :  open  :  -0.129456
  64  &  59 :  open  :  -0.129456

Singlet  7: Largest CI coefficients:
  61  &  64 :  open  :   0.662860
  64  &  61 :  open  :   0.662860

Triplet  8: Largest CI coefficients:
  60  &  64 :  open  :   0.666817
  64  &  60 :  open  :  -0.666817
  61  &  64 :  open  :  -0.188513
  64  &  61 :  open  :   0.188513

Singlet state dipole moments:

  Root       Dx         Dy         Dz         |D|  (Debye)
------------------------------------------------------------
     1   -11.7316     2.4576     0.7106    12.0073
     2   -10.0242     2.0146    -0.6982    10.2484
     3   -11.2955     1.8902     0.8627    11.4850
     4     0.3924     0.6474    -0.4538     0.8826

Triplet state dipole moments:

  Root       Dx         Dy         Dz         |D|  (Debye)
------------------------------------------------------------
     1   -11.4453     2.0014    -0.0567    11.6192
     2   -13.4172     2.4787    -0.0519    13.6443
     3     2.9318     0.2951    -0.6180     3.0107
     4     7.8024    -0.5462     0.4732     7.8358

Transition dipole moments between singlet states:

    Transition       Tx         Ty         Tz         |T| (a.u.)
------------------------------------------------------------------
     1 ->    2    -1.0672     0.1828     0.0062     1.0828
     1 ->    3     3.2696    -0.6630    -0.0583     3.3366
     1 ->    4     0.4762    -0.1023     0.2736     0.5587
     2 ->    3     0.7799     0.1069    -0.7258     1.0708
     2 ->    4    -0.4867     0.0297     0.2422     0.5445
     3 ->    4     2.5283    -0.3159    -0.0930     2.5497

Transition dipole moments between triplet states:

    Transition       Tx         Ty         Tz         |T| (a.u.)
------------------------------------------------------------------
     1 ->    2     1.3237    -0.0253    -0.5883     1.4488
     1 ->    3     0.3691     0.0656    -0.3654     0.5235
     1 ->    4    -0.2325    -0.0100     0.1026     0.2544
     2 ->    3    -0.8065     0.0339     0.3739     0.8896
     2 ->    4     0.0765    -0.0293     0.1055     0.1336
     3 ->    4    -0.1699     0.0308     0.2838     0.3322

Magnetic transition dipole moments and rotational strengths:

 Transition      Lx         Ly         Lz       R(len)     R(vel) (a.u.)
------------------------------------------------------------------------
 1 ->    2    -0.0177     0.0071     0.3595    -0.0224     0.0249
 1 ->    3     0.1778    -0.6980    -0.1108    -1.0504   -23.1513
 1 ->    4    -0.0897     0.0180    -0.0235     0.0510     0.5036

Electric transition quadrupole moments (Cartesian):

 Transition      Qxy        Qxz        Qyz        Qxx        Qyy        Qzz       norm (a.u.)
----------------------------------------------------------------------------------------------
 1 ->    2    -0.7775     0.0198    -0.0787     3.4949     0.2203    -0.1413     3.5908
 1 ->    3     0.0794    -0.1823     0.1900    -0.1259    -0.0619     0.0658     0.3157
 1 ->    4    -3.5626    -1.0648     0.1996    20.6096     0.8591    -0.5042    20.9669


| Total processing time: 54.50 sec 

| Job finished: Mon Dec 30 10:09:15 2024
