# Supplementary material for: Photovermellogens: Minimalistic Pyridinium-Based Acylhydrazones with Photoswitchable Basicity for Operation in Aqueous Media
Source: J Org Chem. 2026 May 4;91(19):6559–65. doi: 10.1021/acs.joc.5c02962 (PMC13185115; doi:10.1021/acs.joc.5c02962)
Supplement: Supplementary file 3 [file jo5c02962_si_003.zip › scans/pah/gfn2/0018.out]

| Startfile from command line: tc.inp


|       ***********************************************************
|       *                    TeraChem v1.9-2023.05-dev            *
|       *  Git Version: a4ee3fa724c44e9172ae1b788db2b2bf144bca1c  *
|       *                   Development Version                   *
|       *           Chemistry at the Speed of Graphics!           *
|       ***********************************************************
|       * This program may only be used in connection with        *
|       * a valid license from PetaChem, LLC. Use of this program *
|       * or results thereof indicates acceptance of all terms    *
|       * and conditions stated in the license and that a valid   *
|       * license agreement between the user and PetaChem, LLC    *
|       * exists. PetaChem, LLC does not warrant the correctness  *
|       * of results or their suitability for any purpose.        *
|       * Please email bugs, suggestions, and comments to         *
|       *                  help@petachem.com                      *
|       *                                                         *
|       ***********************************************************


|       ***********************************************************
|       *  Compiled by pisteinbach  Wed May 10 12:27:15 CEST 2023  *
|       *  Supported architectures: sm_75 sm_80                   *
|       *  Build cuda_11.6.r11.6/compiler.31057947_0              *
|       ***********************************************************


| Job started   Mon Dec 30 10:02:40 2024
| On jtc-hpz107 (available memory: 20059 MB)

| ######################################### RUNTIME INFO ##########################################
| terachem  tc.inp 

|  NVRM version: NVIDIA UNIX x86_64 Kernel Module  520.61.05  Thu Sep 29 05:30:25 UTC 2022
|  GCC version:  gcc version 9.4.0 (Ubuntu 9.4.0-1ubuntu1~20.04.1) 

|  	linux-vdso.so.1 (0x00007ffd542bf000)
|  	libdftd4.so.3 => /mnt/group-bin/dftd4/3.5.0/lib/x86_64-linux-gnu/libdftd4.so.3 (0x00007ff10ab08000)
|  	libmpi.so.12 => /mnt/group-bin/terachem-3c-dev-pit/lib/libmpi.so.12 (0x00007ff1091eb000)
|  	libgpubox.so.1 => /mnt/group-bin/terachem-3c-dev-pit/lib/libgpubox.so.1 (0x00007ff1091d3000)
|  	libtensorbox.so.1 => /mnt/group-bin/terachem-3c-dev-pit/lib/libtensorbox.so.1 (0x00007ff1091b5000)
|  	libiobox.so.1 => /mnt/group-bin/terachem-3c-dev-pit/lib/libiobox.so.1 (0x00007ff10919f000)
|  	libintbox.so.1 => /mnt/group-bin/terachem-3c-dev-pit/lib/libintbox.so.1 (0x00007ff0eb184000)
|  	libsqmbox.so.1 => /mnt/group-bin/terachem-3c-dev-pit/lib/libsqmbox.so.1 (0x00007ff0eae26000)
|  	libgridbox.so.1 => /mnt/group-bin/terachem-3c-dev-pit/lib/libgridbox.so.1 (0x00007ff0eac41000)
|  	libdftbox.so.1 => /mnt/group-bin/terachem-3c-dev-pit/lib/libdftbox.so.1 (0x00007ff0eab63000)
|  	libcibox.so.1 => /mnt/group-bin/terachem-3c-dev-pit/lib/libcibox.so.1 (0x00007ff0ea822000)
|  	libccbox.so.1 => /mnt/group-bin/terachem-3c-dev-pit/lib/libccbox.so.1 (0x00007ff0ea51f000)
|  	libsimbox.so.1 => /mnt/group-bin/terachem-3c-dev-pit/lib/libsimbox.so.1 (0x00007ff0ea4ff000)
|  	liboptbox.so.1 => /mnt/group-bin/terachem-3c-dev-pit/lib/liboptbox.so.1 (0x00007ff0ea4c7000)
|  	libnvToolsExt.so.1 => /usr/local/cuda-11.6/targets/x86_64-linux/lib/libnvToolsExt.so.1 (0x00007ff0ea2bd000)
|  	libssl.so.1.1 => /mnt/group-bin/terachem-3c-dev-pit/lib/libssl.so.1.1 (0x00007ff0ea22a000)
|  	libcrypto.so.1.1 => /mnt/group-bin/terachem-3c-dev-pit/lib/libcrypto.so.1.1 (0x00007ff0e9f54000)
|  	libcuda.so.1 => /lib/x86_64-linux-gnu/libcuda.so.1 (0x00007ff0e85cf000)
|  	libcudart.so.11.0 => /usr/local/cuda-11.6/targets/x86_64-linux/lib/libcudart.so.11.0 (0x00007ff0e8329000)
|  	libcublas.so.11 => /usr/local/cuda-11.6/targets/x86_64-linux/lib/libcublas.so.11 (0x00007ff0debab000)
|  	libcufft.so.10 => /usr/local/cuda-11.6/targets/x86_64-linux/lib/libcufft.so.10 (0x00007ff0d611e000)
|  	libcusparse.so.11 => /usr/local/cuda-11.6/targets/x86_64-linux/lib/libcusparse.so.11 (0x00007ff0c6cd5000)
|  	libcusolver.so.11 => /usr/local/cuda-11.6/targets/x86_64-linux/lib/libcusolver.so.11 (0x00007ff0b68ec000)
|  	libstdc++.so.6 => /lib/x86_64-linux-gnu/libstdc++.so.6 (0x00007ff0b670a000)
|  	libm.so.6 => /lib/x86_64-linux-gnu/libm.so.6 (0x00007ff0b65b9000)
|  	libiomp5.so => /mnt/group-bin/terachem-3c-dev-pit/lib/libiomp5.so (0x00007ff0b6173000)
|  	libcilkrts.so.5 => /mnt/group-bin/terachem-3c-dev-pit/lib/libcilkrts.so.5 (0x00007ff0b5f36000)
|  	libgcc_s.so.1 => /lib/x86_64-linux-gnu/libgcc_s.so.1 (0x00007ff0b5f1b000)
|  	libpthread.so.0 => /lib/x86_64-linux-gnu/libpthread.so.0 (0x00007ff0b5ef8000)
|  	libc.so.6 => /lib/x86_64-linux-gnu/libc.so.6 (0x00007ff0b5d06000)
|  	/lib64/ld-linux-x86-64.so.2 (0x00007ff10abe2000)
|  	libdl.so.2 => /lib/x86_64-linux-gnu/libdl.so.2 (0x00007ff0b5cfe000)
|  	libmkl_intel_ilp64.so.2 => /mnt/group-bin/terachem-3c-dev-pit/lib/libmkl_intel_ilp64.so.2 (0x00007ff0b4e43000)
|  	libmkl_intel_thread.so.2 => /mnt/group-bin/terachem-3c-dev-pit/lib/libmkl_intel_thread.so.2 (0x00007ff0b16aa000)
|  	libmkl_core.so.2 => /mnt/group-bin/terachem-3c-dev-pit/lib/libmkl_core.so.2 (0x00007ff0ad2c8000)
|  	libifcore.so.5 => /mnt/group-bin/terachem-3c-dev-pit/lib/libifcore.so.5 (0x00007ff0ad18a000)
|  	libimf.so => /mnt/group-bin/terachem-3c-dev-pit/lib/libimf.so (0x00007ff0acda5000)
|  	libsvml.so => /mnt/group-bin/terachem-3c-dev-pit/lib/libsvml.so (0x00007ff0ab797000)
|  	libirng.so => /mnt/group-bin/terachem-3c-dev-pit/lib/libirng.so (0x00007ff0ab42d000)
|  	libintlc.so.5 => /mnt/group-bin/terachem-3c-dev-pit/lib/libintlc.so.5 (0x00007ff0ab3ba000)
|  	librt.so.1 => /lib/x86_64-linux-gnu/librt.so.1 (0x00007ff0ab3b0000)
|  	libcublasLt.so.11 => /usr/local/cuda-11.6/targets/x86_64-linux/lib/libcublasLt.so.11 (0x00007ff096348000)
| #################################################################################################

-----------------------------------
Processed Input file:
              coordinates coord.xyz
                 spinmult 1
                   charge +1
                   method 3c-pbeh
                    basis def2-msvp
                      pcm cosmo
                  epsilon 78.39
                      fon yes
               fon_method constant
                   closed 0
                    hhtda yes
            hhtdasinglets 4
            hhtdatriplets 4
             cisnumstates 8
             cisguessvecs 15
                   cismax 300
               cismaxiter 500
               cisconvtol 1.0e-6
                  cphftol 1.0e-6
                 cphfiter 1000
           max_l_in_basis 2
           sphericalbasis yes
                    guess sad
                   purify no
                  dftgrid 3
                     xtol 1e-6
                 convthre 5e-5
                  threall 1e-14
                precision mixed
                     gpus 1
            min_tolerance 1e-4
          min_tolerance_e 1e-5
                      run energy
-----------------------------------
Jobname: coord
Scratch directory: ./scr.coord
Scratch data will be generated
| Random number seed: 1359743652

XYZ coordinates coord.xyz
Molden File Output: ./scr.coord/coord.molden
Using basis set: def2-msvp
dmrgstart not found
Spin multiplicity: 1
DIIS will use up to 10 vectors.
Condition number limit for the DIIS overlap matrix is            0
WF convergence threshold: 5.00e-05
Using DIIS algorithm to converge WF
Maximum number of SCF iterations: 100
Incremental fock with rebuild every 8 iterations
Will switch to conventional Fock if diffuse functions are detected
X-matrix tolerance: 1.00e-06
PRECISION: MIXED
Single/Double precision threshold: 1.00e-05
TeraChem will select linear algebra engine
Using fractional orbital occupations
0 occupied orbitals will have integer occupation
0 occupied orbitals will have fractional occupation
kT is set to  0.250 a.u.
Density matrix purification turned off
DFT Functional requested: 3c-pbeh
Method: PBEh-3c composite method 
  PBEh exchange functional:              0.58 
  Hartree-Fock exact exchange:          0.42 
  PBEh correlation functional:           1.0  
Wavefunction: RESTRICTED

 DFT-D code reimplemented following the
 code by S.Grimme, University Bonn 
 based on DFTD3 V3.2 Rev 0         
 
Please cite DFT-D3 work done with this code as:
S. Grimme, J. Antony, S. Ehrlich and H. Krieg,
J. Chem. Phys. 132 (2010), 154104
If used with BJ-damping cite also
S. Grimme, S. Ehrlich and L. Goerigk,
J. Comput. Chem. 32 (2011), 1456-1465
For DFT-D2 the reference is
S. Grimme, J. Comput. Chem., 27 (2006), 1787-1799
BSSE Correction calculated using:
 ___________________________________________
                                            
|              **  g C P  **                |
|  a geometrical counterpoise correction    |
|             H.Kruse S.Grimme              |
|        Version 2.31                       |
|                                           |
 ___________________________________________ 

Please cite work done with this code as:
H. Kruse, S. Grimme J. Chem. Phys, 2012,136,154101
DOI: 10.1063/1.3700154 

DFT grid type: 3
Using a single DFT grid.
Ignoring all functions in basis set file with angular momentum > 2 
Initial guess generated from superposition of atomic densities generated with HF,
using spherically symmetric atomic densities and averaged alpha and beta spin densities.

********************************************
***** SINGLE POINT ENERGY CALCULATIONS *****
********************************************
COSMO model for polarizable continuum model enabled
*************WARNING***************
Unrecognized or unnecessary keywords:
These are being ignored.
   min_tolerance 1e-4
   min_tolerance_e 1e-5
***********************************
Starting TensorBox...
| TeraChem will select linear algebra engine
| Using cuSolver for matrix diagonalization

| using 1 out of 1 CUDA devices
|   Device 0: NVIDIA GeForce RTX 3070,  7982MB, CC 8.6 -- CPU THREAD 0
| -------------------------------------------------------------------
| CPU Memory Available: 3976.88 MegaWords 
| GPU Memory Available: 741.79 MegaWords 
| Maximum recommended basis set size: 10200 basis functions
|  (limited by GPU memory)
| -------------------------------------------------------------------
| Initialize GPUBox with 128 MW of memory


Basis set:       def2-msvp
Total atoms:     32
Total charge:    1
Total electrons: 126 (63-alpha, 63-beta)
Number electrons modeled by ECPs: 0
Total orbitals: 316 (Cartesian), 298 (spherical) 
Total AO shells: 154 (100 S-shells; 36 P-shells; 18 D-shells; 0 F-shells; 0 G-shells)
Spin multiplicity: 1
Nuclear repulsion energy (QM atoms): 1160.860584540640 a.u.

Using neutral atomic charges and default spins and spin directions.
Number of unique atoms is: 4 
Atom #1 is unique. Calculating atomic density. 
XCEnergy: 0.000000 NNRepEnergy: 0.000000 
Rest of SCF Energy: -51.788831
XCEnergy: 0.000000 NNRepEnergy: 0.000000 
Rest of SCF Energy: -51.788831
Iteration: 0
XCEnergy: 0.000000 NNRepEnergy: 0.000000 
Rest of SCF Energy: -54.335150
XCEnergy: 0.000000 NNRepEnergy: 0.000000 
Rest of SCF Energy: -54.335150
Iteration: 1
XCEnergy: 0.000000 NNRepEnergy: 0.000000 
Rest of SCF Energy: -54.383016
XCEnergy: 0.000000 NNRepEnergy: 0.000000 
Rest of SCF Energy: -54.383016
Iteration: 2
XCEnergy: 0.000000 NNRepEnergy: 0.000000 
Rest of SCF Energy: -54.383724
XCEnergy: 0.000000 NNRepEnergy: 0.000000 
Rest of SCF Energy: -54.383724
Iteration: 3
XCEnergy: 0.000000 NNRepEnergy: 0.000000 
Rest of SCF Energy: -54.383757
XCEnergy: 0.000000 NNRepEnergy: 0.000000 
Rest of SCF Energy: -54.383757
Iteration: 4
XCEnergy: 0.000000 NNRepEnergy: 0.000000 
Rest of SCF Energy: -54.383758
XCEnergy: 0.000000 NNRepEnergy: 0.000000 
Rest of SCF Energy: -54.383758
Iteration: 5
XCEnergy: 0.000000 NNRepEnergy: 0.000000 
Rest of SCF Energy: -54.383758
XCEnergy: 0.000000 NNRepEnergy: 0.000000 
SCF Energy: -54.383758
Atom #2 is unique. Calculating atomic density. 
XCEnergy: 0.000000 NNRepEnergy: 0.000000 
Rest of SCF Energy: -35.859370
XCEnergy: 0.000000 NNRepEnergy: 0.000000 
Rest of SCF Energy: -35.859370
Iteration: 0
XCEnergy: 0.000000 NNRepEnergy: 0.000000 
Rest of SCF Energy: -37.672403
XCEnergy: 0.000000 NNRepEnergy: 0.000000 
Rest of SCF Energy: -37.672403
Iteration: 1
XCEnergy: 0.000000 NNRepEnergy: 0.000000 
Rest of SCF Energy: -37.680531
XCEnergy: 0.000000 NNRepEnergy: 0.000000 
Rest of SCF Energy: -37.680531
Iteration: 2
XCEnergy: 0.000000 NNRepEnergy: 0.000000 
Rest of SCF Energy: -37.680842
XCEnergy: 0.000000 NNRepEnergy: 0.000000 
Rest of SCF Energy: -37.680842
Iteration: 3
XCEnergy: 0.000000 NNRepEnergy: 0.000000 
Rest of SCF Energy: -37.680865
XCEnergy: 0.000000 NNRepEnergy: 0.000000 
Rest of SCF Energy: -37.680865
Iteration: 4
XCEnergy: 0.000000 NNRepEnergy: 0.000000 
Rest of SCF Energy: -37.680866
XCEnergy: 0.000000 NNRepEnergy: 0.000000 
Rest of SCF Energy: -37.680866
Iteration: 5
XCEnergy: 0.000000 NNRepEnergy: 0.000000 
Rest of SCF Energy: -37.680866
XCEnergy: 0.000000 NNRepEnergy: 0.000000 
SCF Energy: -37.680866
Atom #7 is unique. Calculating atomic density. 
XCEnergy: 0.000000 NNRepEnergy: 0.000000 
Rest of SCF Energy: -0.497727
XCEnergy: 0.000000 NNRepEnergy: 0.000000 
Rest of SCF Energy: -0.497727
Iteration: 0
XCEnergy: 0.000000 NNRepEnergy: 0.000000 
Rest of SCF Energy: -0.497727
XCEnergy: 0.000000 NNRepEnergy: 0.000000 
Rest of SCF Energy: -0.497727
Iteration: 1
XCEnergy: 0.000000 NNRepEnergy: 0.000000 
Rest of SCF Energy: -0.497727
XCEnergy: 0.000000 NNRepEnergy: 0.000000 
SCF Energy: -0.497727
Atom #21 is unique. Calculating atomic density. 
XCEnergy: 0.000000 NNRepEnergy: 0.000000 
Rest of SCF Energy: -71.187919
XCEnergy: 0.000000 NNRepEnergy: 0.000000 
Rest of SCF Energy: -71.187919
Iteration: 0
XCEnergy: 0.000000 NNRepEnergy: 0.000000 
Rest of SCF Energy: -74.545712
XCEnergy: 0.000000 NNRepEnergy: 0.000000 
Rest of SCF Energy: -74.545712
Iteration: 1
XCEnergy: 0.000000 NNRepEnergy: 0.000000 
Rest of SCF Energy: -74.776315
XCEnergy: 0.000000 NNRepEnergy: 0.000000 
Rest of SCF Energy: -74.776315
Iteration: 2
XCEnergy: 0.000000 NNRepEnergy: 0.000000 
Rest of SCF Energy: -74.781311
XCEnergy: 0.000000 NNRepEnergy: 0.000000 
Rest of SCF Energy: -74.781311
Iteration: 3
XCEnergy: 0.000000 NNRepEnergy: 0.000000 
Rest of SCF Energy: -74.781357
XCEnergy: 0.000000 NNRepEnergy: 0.000000 
Rest of SCF Energy: -74.781357
Iteration: 4
XCEnergy: 0.000000 NNRepEnergy: 0.000000 
Rest of SCF Energy: -74.781359
XCEnergy: 0.000000 NNRepEnergy: 0.000000 
Rest of SCF Energy: -74.781359
Iteration: 5
XCEnergy: 0.000000 NNRepEnergy: 0.000000 
Rest of SCF Energy: -74.781359
XCEnergy: 0.000000 NNRepEnergy: 0.000000 
SCF Energy: -74.781359
DFTD Energy:    -0.0210516 hartree
gCP Energy:     0.0558627 hartree
Setting up the DFT grid...
| time to set the grid = 0.08 s
DFT grid points: 367764 (11492 points/atom)
=COSMO= Number of H atoms in QM atoms:14
=COSMO= Number of Heavy atoms in QM atoms:18
=COSMO= size of A matrix:25461248 bytes
=COSMO= ++++++++++++++++++++++++++++++ COSMO parameters ++++++++++++++++++++++++++++++
=COSMO= I. Cavity Information:
=COSMO= SAS(Solvent accesible surface) initialization finished
=COSMO= Time for initializing Molecular Surface:0.12922099 (sec)
=COSMO= Time for initializing cosmo calculation:0.03193200 (sec)
=COSMO= Cavity effective radius(Angstrom) (r_solv+r_vdw-dsc) was written into ./scr.coord/ratom.txt
=COSMO= Solvent Dielectric Constant:78.390000
=COSMO= Cosmo Solvent radius:0.000000
=COSMO= Cosmo charge scaling method:0
=COSMO= Cavity built with Lebedev Grid
=COSMO= Grid points/QM Hydrogen: 110
=COSMO= Grid points/QM Heavy atom: 110
=COSMO= Herbert Switching-Gaussian method turned on
=COSMO= After removing points inside of SAS:
=COSMO= Total number of segments on molecular surface:1784
=COSMO= Number of segments belonging to QM atoms:1784
=COSMO= Total surface area of cavity: 291.7374(Angstrom^2)
=COSMO= Total volume of cavity: 176.4478 (Angstrom^3)
=COSMO= II. COSMO integral options:
=COSMO= Building COSMO c vector with original algorithm
=COSMO= COSMO one-electron integral threshold: 1e-12 
=COSMO= III. Linear solver options:
=COSMO= Initialize COSMO for A matrix in full storage form
=COSMO= CG precondtioner:Jacobi
=COSMO= Tight CG convergence threshold:1e-06
=COSMO= CG dynamic threshold: on
=COSMO= Adjust CG convergence threshold dynamically
=COSMO= IV. PCM field read/write options:
=COSMO= PCM field is not written to files
=COSMO= No PCM field file is read in
=COSMO= ++++++++++++++++++++++++++++++++++++++++++++++++++++++++++++++++++++++++++++++++

                      *** Start SCF Iterations ***

 Iter     DIIS Error       Energy change      Electrons        XC Energy           Energy              E_PCM      Time(s)
-------------------------------------------------------------------------------------------------------------------------
Initial temperature is 0.250000
| Skip purify step
|    1     2.2454315933    -785.1951333463   127.0000401009   -63.8658040305    -785.1951333463     -0.0002060427    1.37  
|    2     0.0607881367     +13.0802609572   126.0000127297   -63.9929542018    -772.1148723891     -0.1525898646    1.98  
|    3     0.1213020690      +0.1191561733   126.0000124026   -63.7178107317    -771.9957162157     -0.0781768979    1.96  
|    4     0.0142830893      -0.2580237400   126.0000119838   -63.8421860925    -772.2537399557     -0.1143229474    1.94  
|    5     0.0087428047      -0.0055195488   126.0000114910   -63.8695274428    -772.2592595046     -0.1019807754    1.90  
|    6     0.0024685771      -0.0027621368   126.0000115911   -63.8689355583    -772.2620216414     -0.1056937906    1.89  
|    7     0.0007169119      -0.0002532081   126.0000115420   -63.8609190057    -772.2622748495     -0.1044539937    1.84  
|    8     0.0004345518      -0.0000394495   126.0000115243   -63.8597365574    -772.2623142990     -0.1043765634    1.83  
|    9     0.0000909337      -0.0000112161   126.0000115139   -63.8608739194    -772.2623255151     -0.1042920822    1.99  
|   10     0.0000602603      -0.0000017604   126.0000115088   -63.8609009827    -772.2623272755     -0.1042259558    1.81  
|   11     0.0000200238      -0.0000003204   126.0000115071   -63.8608434706    -772.2623275959     -0.1041980488    1.79  
-------------------------------------------------------------------------------------------------------------------------
FINAL ENERGY: -772.2623275959 a.u.
Fractional Occupation Entropy: 0.0000000000
Mermin Free Energy:            -772.2623275959
DISPERSION CONTRIBUTION TO ENERGY: -0.0210516206 a.u.
GCP BSSE CORRECTION: 0.0558627049 a.u.
C-PCM contribution to final energy:-0.1041980488 a.u. ( already included in final energy )
HOMO-LUMO GAP: 2.413 eV
CENTER OF MASS: {-0.070790, -0.161529, 0.010662} ANGS
DIPOLE MOMENT: {-14.018825, 3.207179, -0.320303} (|D| = 14.384577) DEBYE
Writing out molden info

Running Mulliken population analysis...


  Restricted hh-TDA Parameters
--------------------------------------------
Number of occupied orbitals:            64
Number of virtual orbitals:            234
Number of molecular orbitals:          298
Number of basis functions:             316
Multiplicity of target state:      singlet

 Generating 2nd functional diffs
Reference energy:             -779.4791697747
Number of electrons:           128.0000116895
XC energy:                     -65.1751163646

      Davidson Diagonalization Parameters
-----------------------------------------------
Number of roots to find:                    4
Number of guess vectors:                   15
Maximum subspace size:                    300
Number of vectors to save:                  4
Collapse vectors per root:                  2
Number of CSFs:                          2080
Maximum Davidson iterations:              500
Residual convergence:                 1.0e-06
Orthogonality tolerance:              1.0e-12
Use incremental sigma vectors:             No

Davidson memory usage:  12.89 MB

Guess Vectors:
  64 &  64 : closed :    -0.226938
  64 &  63 :  open  :    -0.148517
  64 &  62 :  open  :    -0.131612
  63 &  63 : closed :    -0.070095
  64 &  61 :  open  :    -0.056430
  63 &  62 :  open  :    -0.053190
  62 &  62 : closed :    -0.036285
  64 &  60 :  open  :    -0.023366
  64 &  59 :  open  :    -0.022448
  64 &  57 :  open  :    -0.014444
  63 &  61 :  open  :     0.021992
  64 &  55 :  open  :     0.038258
  62 &  61 :  open  :     0.038896
  64 &  58 :  open  :     0.046485
  63 &  60 :  open  :     0.055056

  Root           Eigenvalue       Energy Change        Residual
-------------------------------------------------------------------
Iteration:    0   Subspace Size:   15
Root: 1:        -0.13824415        -0.13824415         0.04317411  
Root: 2:        -0.05501712        -0.05501712         0.04432246  
Root: 3:        -0.02005807        -0.02005807         0.04318568  
Root: 4:         0.01653742         0.01653742         0.04935909  

Iteration:    1   Subspace Size:   19
Root: 1:        -0.14158270        -0.00333855         0.00593724  
Root: 2:        -0.06029518        -0.00527805         0.00870269  
Root: 3:        -0.02476294        -0.00470488         0.01208690  
Root: 4:         0.00854393        -0.00799348         0.01685543  

Iteration:    2   Subspace Size:   23
Root: 1:        -0.14165102        -0.00006832         0.00125666  
Root: 2:        -0.06046493        -0.00016976         0.00196744  
Root: 3:        -0.02510029        -0.00033735         0.00375951  
Root: 4:         0.00766298        -0.00088095         0.00634545  

Iteration:    3   Subspace Size:   27
Root: 1:        -0.14165358        -0.00000255         0.00024329  
Root: 2:        -0.06047266        -0.00000773         0.00045285  
Root: 3:        -0.02513738        -0.00003709         0.00103600  
Root: 4:         0.00754267        -0.00012032         0.00183561  

Iteration:    4   Subspace Size:   31
Root: 1:        -0.14165368        -0.00000010         0.00004876  
Root: 2:        -0.06047302        -0.00000036         0.00011806  
Root: 3:        -0.02513967        -0.00000229         0.00021465  
Root: 4:         0.00753213        -0.00001054         0.00072812  

Iteration:    5   Subspace Size:   35
Root: 1:        -0.14165368        -0.00000000         0.00000901  
Root: 2:        -0.06047304        -0.00000002         0.00002398  
Root: 3:        -0.02513977        -0.00000010         0.00004881  
Root: 4:         0.00753064        -0.00000148         0.00023649  

Iteration:    6   Subspace Size:   39
Root: 1:        -0.14165368        -0.00000000         0.00000137  
Root: 2:        -0.06047304        -0.00000000         0.00000466  
Root: 3:        -0.02513977        -0.00000000         0.00001033  
Root: 4:         0.00753050        -0.00000014         0.00006078  

Iteration:    7   Subspace Size:   43
Root: 1:        -0.14165368        -0.00000000         0.00000019  Converged
Root: 2:        -0.06047304        -0.00000000         0.00000086  Converged
Root: 3:        -0.02513977        -0.00000000         0.00000233  
Root: 4:         0.00753050        -0.00000001         0.00001646  

Iteration:    8   Subspace Size:   45
Root: 1:        -0.14165368        -0.00000000         0.00000018  Converged
Root: 2:        -0.06047304        -0.00000000         0.00000083  Converged
Root: 3:        -0.02513977        -0.00000000         0.00000047  Converged
Root: 4:         0.00753049        -0.00000000         0.00000410  

Iteration:    9   Subspace Size:   46
Root: 1:        -0.14165368         0.00000000         0.00000018  Converged
Root: 2:        -0.06047304        -0.00000000         0.00000083  Converged
Root: 3:        -0.02513977        -0.00000000         0.00000046  Converged
Root: 4:         0.00753049        -0.00000000         0.00000114  

Iteration:   10   Subspace Size:   47
Root: 1:        -0.14165368         0.00000000         0.00000018  Converged
Root: 2:        -0.06047304        -0.00000000         0.00000082  Converged
Root: 3:        -0.02513977        -0.00000000         0.00000046  Converged
Root: 4:         0.00753049        -0.00000000         0.00000030  Converged

Davidson converged in 10 iterations
47 sigma vectors were formed

      Davidson Diagonalization Parameters
-----------------------------------------------
Number of roots to find:                    4
Number of guess vectors:                   15
Maximum subspace size:                    300
Number of vectors to save:                  4
Collapse vectors per root:                  2
Number of CSFs:                          2016
Maximum Davidson iterations:              500
Residual convergence:                 1.0e-06
Orthogonality tolerance:              1.0e-12
Use incremental sigma vectors:             No

Davidson memory usage:  12.58 MB

Guess Vectors:
  64 &  63 :  open  :    -0.148517
  64 &  62 :  open  :    -0.131612
  64 &  61 :  open  :    -0.056430
  63 &  62 :  open  :    -0.053190
  64 &  60 :  open  :    -0.023366
  64 &  59 :  open  :    -0.022448
  64 &  57 :  open  :    -0.014444
  63 &  61 :  open  :     0.021992
  64 &  55 :  open  :     0.038258
  62 &  61 :  open  :     0.038896
  64 &  58 :  open  :     0.046485
  63 &  60 :  open  :     0.055056
  63 &  59 :  open  :     0.055974
  64 &  56 :  open  :     0.057978
  63 &  57 :  open  :     0.063977

  Root           Eigenvalue       Energy Change        Residual
-------------------------------------------------------------------
Iteration:    0   Subspace Size:   15
Root: 1:        -0.06979093        -0.06979093         0.03170229  
Root: 2:        -0.04122633        -0.04122633         0.03182339  
Root: 3:        -0.00253791        -0.00253791         0.02483657  
Root: 4:         0.02828148         0.02828148         0.03316295  

Iteration:    1   Subspace Size:   19
Root: 1:        -0.07271450        -0.00292358         0.00591489  
Root: 2:        -0.04435974        -0.00313341         0.00812388  
Root: 3:        -0.00465661        -0.00211870         0.00664621  
Root: 4:         0.02408984        -0.00419164         0.01138989  

Iteration:    2   Subspace Size:   23
Root: 1:        -0.07280175        -0.00008725         0.00104800  
Root: 2:        -0.04452443        -0.00016469         0.00135524  
Root: 3:        -0.00477392        -0.00011731         0.00198930  
Root: 4:         0.02356095        -0.00052889         0.00279696  

Iteration:    3   Subspace Size:   27
Root: 1:        -0.07280410        -0.00000235         0.00016653  
Root: 2:        -0.04452823        -0.00000381         0.00023632  
Root: 3:        -0.00478419        -0.00001027         0.00045368  
Root: 4:         0.02353479        -0.00002615         0.00058008  

Iteration:    4   Subspace Size:   31
Root: 1:        -0.07280415        -0.00000005         0.00002754  
Root: 2:        -0.04452834        -0.00000010         0.00004249  
Root: 3:        -0.00478465        -0.00000047         0.00009681  
Root: 4:         0.02353385        -0.00000095         0.00012334  

Iteration:    5   Subspace Size:   35
Root: 1:        -0.07280416        -0.00000000         0.00000486  
Root: 2:        -0.04452834        -0.00000000         0.00000838  
Root: 3:        -0.00478467        -0.00000002         0.00002008  
Root: 4:         0.02353381        -0.00000004         0.00004048  

Iteration:    6   Subspace Size:   39
Root: 1:        -0.07280416        -0.00000000         0.00000086  Converged
Root: 2:        -0.04452834        -0.00000000         0.00000152  
Root: 3:        -0.00478468        -0.00000000         0.00000462  
Root: 4:         0.02353380        -0.00000001         0.00001810  

Iteration:    7   Subspace Size:   42
Root: 1:        -0.07280416        -0.00000000         0.00000081  Converged
Root: 2:        -0.04452834        -0.00000000         0.00000027  Converged
Root: 3:        -0.00478468        -0.00000000         0.00000089  Converged
Root: 4:         0.02353380        -0.00000000         0.00000792  

Iteration:    8   Subspace Size:   43
Root: 1:        -0.07280416        -0.00000000         0.00000081  Converged
Root: 2:        -0.04452834         0.00000000         0.00000027  Converged
Root: 3:        -0.00478468        -0.00000000         0.00000089  Converged
Root: 4:         0.02353380        -0.00000000         0.00000280  

Iteration:    9   Subspace Size:   44
Root: 1:        -0.07280416        -0.00000000         0.00000081  Converged
Root: 2:        -0.04452834        -0.00000000         0.00000027  Converged
Root: 3:        -0.00478468        -0.00000000         0.00000089  Converged
Root: 4:         0.02353380        -0.00000000         0.00000082  Converged

Davidson converged in 9 iterations
44 sigma vectors were formed

  Root   Mult.   Total Energy (a.u.)   Ex. Energy (a.u.)     Ex. Energy (eV)     Ex. Energy (nm)        Osc. (a.u.)  
-------------------------------------------------------------------------------------------------------------------
     1  singlet       -779.62082345
     2  triplet       -779.55197393          0.06884952          1.87349054        661.78194250          0.00000000
     3  singlet       -779.53964282          0.08118063          2.20903709        561.25911668          0.12092368
     4  triplet       -779.52369812          0.09712534          2.64291448        469.11930659          0.00000000
     5  singlet       -779.50430955          0.11651391          3.17050417        391.05522034          0.33753111
     6  triplet       -779.48395445          0.13686900          3.72439448        332.89765993          0.00000000
     7  singlet       -779.47163928          0.14918417          4.05950725        305.41692180          0.21587922
     8  triplet       -779.45563598          0.16518748          4.49497923        275.82823919          0.00000000

Singlet  1: Largest CI coefficients:
  64  &  64 : closed :   0.974601
  63  &  64 :  open  :  -0.114279
  64  &  63 :  open  :  -0.114279

Triplet  2: Largest CI coefficients:
  63  &  64 :  open  :   0.667648
  64  &  63 :  open  :  -0.667648
  62  &  64 :  open  :   0.173420
  64  &  62 :  open  :  -0.173420

Singlet  3: Largest CI coefficients:
  63  &  64 :  open  :  -0.543360
  64  &  63 :  open  :  -0.543360
  62  &  64 :  open  :  -0.420924
  64  &  62 :  open  :  -0.420924

Triplet  4: Largest CI coefficients:
  62  &  64 :  open  :  -0.664922
  64  &  62 :  open  :   0.664922
  63  &  64 :  open  :   0.159849
  64  &  63 :  open  :  -0.159849

Singlet  5: Largest CI coefficients:
  62  &  64 :  open  :  -0.501272
  64  &  62 :  open  :  -0.501272
  63  &  64 :  open  :   0.376563
  64  &  63 :  open  :   0.376563
  63  &  63 : closed :  -0.319197
  59  &  64 :  open  :  -0.167315
  64  &  59 :  open  :  -0.167315
  64  &  64 : closed :   0.113336

Triplet  6: Largest CI coefficients:
  61  &  64 :  open  :  -0.652587
  64  &  61 :  open  :   0.652587
  55  &  64 :  open  :  -0.127266
  64  &  55 :  open  :   0.127266
  59  &  64 :  open  :  -0.120337
  64  &  59 :  open  :   0.120337
  63  &  64 :  open  :   0.104839
  64  &  63 :  open  :  -0.104839

Singlet  7: Largest CI coefficients:
  61  &  64 :  open  :  -0.630779
  64  &  61 :  open  :  -0.630779
  63  &  63 : closed :  -0.274392
  62  &  64 :  open  :   0.139634
  64  &  62 :  open  :   0.139634

Triplet  8: Largest CI coefficients:
  60  &  64 :  open  :  -0.688245
  64  &  60 :  open  :   0.688245

Singlet state dipole moments:

  Root       Dx         Dy         Dz         |D|  (Debye)
------------------------------------------------------------
     1   -12.1383     1.0424     0.8412    12.2120
     2   -10.4267     0.9019    -1.0331    10.5165
     3   -12.4786     0.5230     0.8235    12.5166
     4     0.9270    -0.1806    -0.4805     1.0596

Triplet state dipole moments:

  Root       Dx         Dy         Dz         |D|  (Debye)
------------------------------------------------------------
     1   -13.1790     0.6766     0.7158    13.2157
     2   -10.5768     1.1754    -1.8062    10.7941
     3     1.8255    -0.3017    -0.7774     2.0069
     4     8.5088    -1.2428     0.2368     8.6024

Transition dipole moments between singlet states:

    Transition       Tx         Ty         Tz         |T| (a.u.)
------------------------------------------------------------------
     1 ->    2     1.4610    -0.3137     0.0389     1.4948
     1 ->    3    -2.0377     0.4019     0.1775     2.0846
     1 ->    4    -1.4121     0.1577    -0.3894     1.4733
     2 ->    3     0.9496     0.2226    -1.1392     1.4997
     2 ->    4    -1.0811     0.2145    -0.0593     1.1037
     3 ->    4    -0.2756    -0.0292     0.0486     0.2813

Transition dipole moments between triplet states:

    Transition       Tx         Ty         Tz         |T| (a.u.)
------------------------------------------------------------------
     1 ->    2    -1.3977    -0.0676     0.8564     1.6406
     1 ->    3    -0.4000    -0.1336     0.6135     0.7445
     1 ->    4    -0.1332     0.0426    -0.0695     0.1562
     2 ->    3    -1.3543     0.1028     0.2009     1.3730
     2 ->    4    -0.4017    -0.0048     0.0437     0.4041
     3 ->    4     0.1225     0.1729    -0.2396     0.3198

Magnetic transition dipole moments and rotational strengths:

 Transition      Lx         Ly         Lz       R(len)     R(vel) (a.u.)
------------------------------------------------------------------------
 1 ->    2     0.0548    -0.0020    -0.4314    -0.0640     0.0893
 1 ->    3    -0.4109     0.5258    -0.1286    -1.0257     3.2897
 1 ->    4    -0.1147     0.0477     0.2560    -0.0698    -1.2110

Electric transition quadrupole moments (Cartesian):

 Transition      Qxy        Qxz        Qyz        Qxx        Qyy        Qzz       norm (a.u.)
----------------------------------------------------------------------------------------------
 1 ->    2     0.9517    -0.2392    -0.0686    -4.2825    -0.0208     0.1345     4.3962
 1 ->    3    -0.9679     0.1669    -0.1951     8.1342     0.3030    -0.2883     8.2063
 1 ->    4     1.5498    -0.0389     0.1136   -16.6525    -0.3549     0.5739    16.7385


| Total processing time: 53.62 sec 

| Job finished: Mon Dec 30 10:03:36 2024
