# Supplementary material for: Photovermellogens: Minimalistic Pyridinium-Based Acylhydrazones with Photoswitchable Basicity for Operation in Aqueous Media
Source: J Org Chem. 2026 May 4;91(19):6559–65. doi: 10.1021/acs.joc.5c02962 (PMC13185115; doi:10.1021/acs.joc.5c02962)
Supplement: Supplementary file 3 [file jo5c02962_si_003.zip › scans/pah/gfn2/0011.out]

| Startfile from command line: tc.inp


|       ***********************************************************
|       *                    TeraChem v1.9-2023.05-dev            *
|       *  Git Version: a4ee3fa724c44e9172ae1b788db2b2bf144bca1c  *
|       *                   Development Version                   *
|       *           Chemistry at the Speed of Graphics!           *
|       ***********************************************************
|       * This program may only be used in connection with        *
|       * a valid license from PetaChem, LLC. Use of this program *
|       * or results thereof indicates acceptance of all terms    *
|       * and conditions stated in the license and that a valid   *
|       * license agreement between the user and PetaChem, LLC    *
|       * exists. PetaChem, LLC does not warrant the correctness  *
|       * of results or their suitability for any purpose.        *
|       * Please email bugs, suggestions, and comments to         *
|       *                  help@petachem.com                      *
|       *                                                         *
|       ***********************************************************


|       ***********************************************************
|       *  Compiled by pisteinbach  Wed May 10 12:27:15 CEST 2023  *
|       *  Supported architectures: sm_75 sm_80                   *
|       *  Build cuda_11.6.r11.6/compiler.31057947_0              *
|       ***********************************************************


| Job started   Mon Dec 30 09:56:21 2024
| On jtc-hpz107 (available memory: 20076 MB)

| ######################################### RUNTIME INFO ##########################################
| terachem  tc.inp 

|  NVRM version: NVIDIA UNIX x86_64 Kernel Module  520.61.05  Thu Sep 29 05:30:25 UTC 2022
|  GCC version:  gcc version 9.4.0 (Ubuntu 9.4.0-1ubuntu1~20.04.1) 

|  	linux-vdso.so.1 (0x00007ffef39fd000)
|  	libdftd4.so.3 => /mnt/group-bin/dftd4/3.5.0/lib/x86_64-linux-gnu/libdftd4.so.3 (0x00007f3d6064d000)
|  	libmpi.so.12 => /mnt/group-bin/terachem-3c-dev-pit/lib/libmpi.so.12 (0x00007f3d5ed30000)
|  	libgpubox.so.1 => /mnt/group-bin/terachem-3c-dev-pit/lib/libgpubox.so.1 (0x00007f3d5ed18000)
|  	libtensorbox.so.1 => /mnt/group-bin/terachem-3c-dev-pit/lib/libtensorbox.so.1 (0x00007f3d5ecfa000)
|  	libiobox.so.1 => /mnt/group-bin/terachem-3c-dev-pit/lib/libiobox.so.1 (0x00007f3d5ece4000)
|  	libintbox.so.1 => /mnt/group-bin/terachem-3c-dev-pit/lib/libintbox.so.1 (0x00007f3d40cc9000)
|  	libsqmbox.so.1 => /mnt/group-bin/terachem-3c-dev-pit/lib/libsqmbox.so.1 (0x00007f3d4096b000)
|  	libgridbox.so.1 => /mnt/group-bin/terachem-3c-dev-pit/lib/libgridbox.so.1 (0x00007f3d40786000)
|  	libdftbox.so.1 => /mnt/group-bin/terachem-3c-dev-pit/lib/libdftbox.so.1 (0x00007f3d406a8000)
|  	libcibox.so.1 => /mnt/group-bin/terachem-3c-dev-pit/lib/libcibox.so.1 (0x00007f3d40367000)
|  	libccbox.so.1 => /mnt/group-bin/terachem-3c-dev-pit/lib/libccbox.so.1 (0x00007f3d40064000)
|  	libsimbox.so.1 => /mnt/group-bin/terachem-3c-dev-pit/lib/libsimbox.so.1 (0x00007f3d40044000)
|  	liboptbox.so.1 => /mnt/group-bin/terachem-3c-dev-pit/lib/liboptbox.so.1 (0x00007f3d4000c000)
|  	libnvToolsExt.so.1 => /usr/local/cuda-11.6/targets/x86_64-linux/lib/libnvToolsExt.so.1 (0x00007f3d3fe02000)
|  	libssl.so.1.1 => /mnt/group-bin/terachem-3c-dev-pit/lib/libssl.so.1.1 (0x00007f3d3fd6f000)
|  	libcrypto.so.1.1 => /mnt/group-bin/terachem-3c-dev-pit/lib/libcrypto.so.1.1 (0x00007f3d3fa99000)
|  	libcuda.so.1 => /lib/x86_64-linux-gnu/libcuda.so.1 (0x00007f3d3e114000)
|  	libcudart.so.11.0 => /usr/local/cuda-11.6/targets/x86_64-linux/lib/libcudart.so.11.0 (0x00007f3d3de6e000)
|  	libcublas.so.11 => /usr/local/cuda-11.6/targets/x86_64-linux/lib/libcublas.so.11 (0x00007f3d346f0000)
|  	libcufft.so.10 => /usr/local/cuda-11.6/targets/x86_64-linux/lib/libcufft.so.10 (0x00007f3d2bc63000)
|  	libcusparse.so.11 => /usr/local/cuda-11.6/targets/x86_64-linux/lib/libcusparse.so.11 (0x00007f3d1c81a000)
|  	libcusolver.so.11 => /usr/local/cuda-11.6/targets/x86_64-linux/lib/libcusolver.so.11 (0x00007f3d0c431000)
|  	libstdc++.so.6 => /lib/x86_64-linux-gnu/libstdc++.so.6 (0x00007f3d0c24f000)
|  	libm.so.6 => /lib/x86_64-linux-gnu/libm.so.6 (0x00007f3d0c0fe000)
|  	libiomp5.so => /mnt/group-bin/terachem-3c-dev-pit/lib/libiomp5.so (0x00007f3d0bcb8000)
|  	libcilkrts.so.5 => /mnt/group-bin/terachem-3c-dev-pit/lib/libcilkrts.so.5 (0x00007f3d0ba7b000)
|  	libgcc_s.so.1 => /lib/x86_64-linux-gnu/libgcc_s.so.1 (0x00007f3d0ba60000)
|  	libpthread.so.0 => /lib/x86_64-linux-gnu/libpthread.so.0 (0x00007f3d0ba3d000)
|  	libc.so.6 => /lib/x86_64-linux-gnu/libc.so.6 (0x00007f3d0b84b000)
|  	/lib64/ld-linux-x86-64.so.2 (0x00007f3d60727000)
|  	libdl.so.2 => /lib/x86_64-linux-gnu/libdl.so.2 (0x00007f3d0b843000)
|  	libmkl_intel_ilp64.so.2 => /mnt/group-bin/terachem-3c-dev-pit/lib/libmkl_intel_ilp64.so.2 (0x00007f3d0a988000)
|  	libmkl_intel_thread.so.2 => /mnt/group-bin/terachem-3c-dev-pit/lib/libmkl_intel_thread.so.2 (0x00007f3d071ef000)
|  	libmkl_core.so.2 => /mnt/group-bin/terachem-3c-dev-pit/lib/libmkl_core.so.2 (0x00007f3d02e0d000)
|  	libifcore.so.5 => /mnt/group-bin/terachem-3c-dev-pit/lib/libifcore.so.5 (0x00007f3d02ccf000)
|  	libimf.so => /mnt/group-bin/terachem-3c-dev-pit/lib/libimf.so (0x00007f3d028ea000)
|  	libsvml.so => /mnt/group-bin/terachem-3c-dev-pit/lib/libsvml.so (0x00007f3d012dc000)
|  	libirng.so => /mnt/group-bin/terachem-3c-dev-pit/lib/libirng.so (0x00007f3d00f72000)
|  	libintlc.so.5 => /mnt/group-bin/terachem-3c-dev-pit/lib/libintlc.so.5 (0x00007f3d00eff000)
|  	librt.so.1 => /lib/x86_64-linux-gnu/librt.so.1 (0x00007f3d00ef5000)
|  	libcublasLt.so.11 => /usr/local/cuda-11.6/targets/x86_64-linux/lib/libcublasLt.so.11 (0x00007f3cebe8d000)
| #################################################################################################

-----------------------------------
Processed Input file:
              coordinates coord.xyz
                 spinmult 1
                   charge +1
                   method 3c-pbeh
                    basis def2-msvp
                      pcm cosmo
                  epsilon 78.39
                      fon yes
               fon_method constant
                   closed 0
                    hhtda yes
            hhtdasinglets 4
            hhtdatriplets 4
             cisnumstates 8
             cisguessvecs 15
                   cismax 300
               cismaxiter 500
               cisconvtol 1.0e-6
                  cphftol 1.0e-6
                 cphfiter 1000
           max_l_in_basis 2
           sphericalbasis yes
                    guess sad
                   purify no
                  dftgrid 3
                     xtol 1e-6
                 convthre 5e-5
                  threall 1e-14
                precision mixed
                     gpus 1
            min_tolerance 1e-4
          min_tolerance_e 1e-5
                      run energy
-----------------------------------
Jobname: coord
Scratch directory: ./scr.coord
Scratch data will be generated
| Random number seed: 1031961038

XYZ coordinates coord.xyz
Molden File Output: ./scr.coord/coord.molden
Using basis set: def2-msvp
dmrgstart not found
Spin multiplicity: 1
DIIS will use up to 10 vectors.
Condition number limit for the DIIS overlap matrix is            0
WF convergence threshold: 5.00e-05
Using DIIS algorithm to converge WF
Maximum number of SCF iterations: 100
Incremental fock with rebuild every 8 iterations
Will switch to conventional Fock if diffuse functions are detected
X-matrix tolerance: 1.00e-06
PRECISION: MIXED
Single/Double precision threshold: 1.00e-05
TeraChem will select linear algebra engine
Using fractional orbital occupations
0 occupied orbitals will have integer occupation
0 occupied orbitals will have fractional occupation
kT is set to  0.250 a.u.
Density matrix purification turned off
DFT Functional requested: 3c-pbeh
Method: PBEh-3c composite method 
  PBEh exchange functional:              0.58 
  Hartree-Fock exact exchange:          0.42 
  PBEh correlation functional:           1.0  
Wavefunction: RESTRICTED

 DFT-D code reimplemented following the
 code by S.Grimme, University Bonn 
 based on DFTD3 V3.2 Rev 0         
 
Please cite DFT-D3 work done with this code as:
S. Grimme, J. Antony, S. Ehrlich and H. Krieg,
J. Chem. Phys. 132 (2010), 154104
If used with BJ-damping cite also
S. Grimme, S. Ehrlich and L. Goerigk,
J. Comput. Chem. 32 (2011), 1456-1465
For DFT-D2 the reference is
S. Grimme, J. Comput. Chem., 27 (2006), 1787-1799
BSSE Correction calculated using:
 ___________________________________________
                                            
|              **  g C P  **                |
|  a geometrical counterpoise correction    |
|             H.Kruse S.Grimme              |
|        Version 2.31                       |
|                                           |
 ___________________________________________ 

Please cite work done with this code as:
H. Kruse, S. Grimme J. Chem. Phys, 2012,136,154101
DOI: 10.1063/1.3700154 

DFT grid type: 3
Using a single DFT grid.
Ignoring all functions in basis set file with angular momentum > 2 
Initial guess generated from superposition of atomic densities generated with HF,
using spherically symmetric atomic densities and averaged alpha and beta spin densities.

********************************************
***** SINGLE POINT ENERGY CALCULATIONS *****
********************************************
COSMO model for polarizable continuum model enabled
*************WARNING***************
Unrecognized or unnecessary keywords:
These are being ignored.
   min_tolerance 1e-4
   min_tolerance_e 1e-5
***********************************
Starting TensorBox...
| TeraChem will select linear algebra engine
| Using cuSolver for matrix diagonalization

| using 1 out of 1 CUDA devices
|   Device 0: NVIDIA GeForce RTX 3070,  7982MB, CC 8.6 -- CPU THREAD 0
| -------------------------------------------------------------------
| CPU Memory Available: 3976.88 MegaWords 
| GPU Memory Available: 741.79 MegaWords 
| Maximum recommended basis set size: 10200 basis functions
|  (limited by GPU memory)
| -------------------------------------------------------------------
| Initialize GPUBox with 128 MW of memory


Basis set:       def2-msvp
Total atoms:     32
Total charge:    1
Total electrons: 126 (63-alpha, 63-beta)
Number electrons modeled by ECPs: 0
Total orbitals: 316 (Cartesian), 298 (spherical) 
Total AO shells: 154 (100 S-shells; 36 P-shells; 18 D-shells; 0 F-shells; 0 G-shells)
Spin multiplicity: 1
Nuclear repulsion energy (QM atoms): 1144.284726426248 a.u.

Using neutral atomic charges and default spins and spin directions.
Number of unique atoms is: 4 
Atom #1 is unique. Calculating atomic density. 
XCEnergy: 0.000000 NNRepEnergy: 0.000000 
Rest of SCF Energy: -51.788831
XCEnergy: 0.000000 NNRepEnergy: 0.000000 
Rest of SCF Energy: -51.788831
Iteration: 0
XCEnergy: 0.000000 NNRepEnergy: 0.000000 
Rest of SCF Energy: -54.335150
XCEnergy: 0.000000 NNRepEnergy: 0.000000 
Rest of SCF Energy: -54.335150
Iteration: 1
XCEnergy: 0.000000 NNRepEnergy: 0.000000 
Rest of SCF Energy: -54.383016
XCEnergy: 0.000000 NNRepEnergy: 0.000000 
Rest of SCF Energy: -54.383016
Iteration: 2
XCEnergy: 0.000000 NNRepEnergy: 0.000000 
Rest of SCF Energy: -54.383724
XCEnergy: 0.000000 NNRepEnergy: 0.000000 
Rest of SCF Energy: -54.383724
Iteration: 3
XCEnergy: 0.000000 NNRepEnergy: 0.000000 
Rest of SCF Energy: -54.383757
XCEnergy: 0.000000 NNRepEnergy: 0.000000 
Rest of SCF Energy: -54.383757
Iteration: 4
XCEnergy: 0.000000 NNRepEnergy: 0.000000 
Rest of SCF Energy: -54.383758
XCEnergy: 0.000000 NNRepEnergy: 0.000000 
Rest of SCF Energy: -54.383758
Iteration: 5
XCEnergy: 0.000000 NNRepEnergy: 0.000000 
Rest of SCF Energy: -54.383758
XCEnergy: 0.000000 NNRepEnergy: 0.000000 
SCF Energy: -54.383758
Atom #2 is unique. Calculating atomic density. 
XCEnergy: 0.000000 NNRepEnergy: 0.000000 
Rest of SCF Energy: -35.859370
XCEnergy: 0.000000 NNRepEnergy: 0.000000 
Rest of SCF Energy: -35.859370
Iteration: 0
XCEnergy: 0.000000 NNRepEnergy: 0.000000 
Rest of SCF Energy: -37.672403
XCEnergy: 0.000000 NNRepEnergy: 0.000000 
Rest of SCF Energy: -37.672403
Iteration: 1
XCEnergy: 0.000000 NNRepEnergy: 0.000000 
Rest of SCF Energy: -37.680531
XCEnergy: 0.000000 NNRepEnergy: 0.000000 
Rest of SCF Energy: -37.680531
Iteration: 2
XCEnergy: 0.000000 NNRepEnergy: 0.000000 
Rest of SCF Energy: -37.680842
XCEnergy: 0.000000 NNRepEnergy: 0.000000 
Rest of SCF Energy: -37.680842
Iteration: 3
XCEnergy: 0.000000 NNRepEnergy: 0.000000 
Rest of SCF Energy: -37.680865
XCEnergy: 0.000000 NNRepEnergy: 0.000000 
Rest of SCF Energy: -37.680865
Iteration: 4
XCEnergy: 0.000000 NNRepEnergy: 0.000000 
Rest of SCF Energy: -37.680866
XCEnergy: 0.000000 NNRepEnergy: 0.000000 
Rest of SCF Energy: -37.680866
Iteration: 5
XCEnergy: 0.000000 NNRepEnergy: 0.000000 
Rest of SCF Energy: -37.680866
XCEnergy: 0.000000 NNRepEnergy: 0.000000 
SCF Energy: -37.680866
Atom #7 is unique. Calculating atomic density. 
XCEnergy: 0.000000 NNRepEnergy: 0.000000 
Rest of SCF Energy: -0.497727
XCEnergy: 0.000000 NNRepEnergy: 0.000000 
Rest of SCF Energy: -0.497727
Iteration: 0
XCEnergy: 0.000000 NNRepEnergy: 0.000000 
Rest of SCF Energy: -0.497727
XCEnergy: 0.000000 NNRepEnergy: 0.000000 
Rest of SCF Energy: -0.497727
Iteration: 1
XCEnergy: 0.000000 NNRepEnergy: 0.000000 
Rest of SCF Energy: -0.497727
XCEnergy: 0.000000 NNRepEnergy: 0.000000 
SCF Energy: -0.497727
Atom #21 is unique. Calculating atomic density. 
XCEnergy: 0.000000 NNRepEnergy: 0.000000 
Rest of SCF Energy: -71.187919
XCEnergy: 0.000000 NNRepEnergy: 0.000000 
Rest of SCF Energy: -71.187919
Iteration: 0
XCEnergy: 0.000000 NNRepEnergy: 0.000000 
Rest of SCF Energy: -74.545712
XCEnergy: 0.000000 NNRepEnergy: 0.000000 
Rest of SCF Energy: -74.545712
Iteration: 1
XCEnergy: 0.000000 NNRepEnergy: 0.000000 
Rest of SCF Energy: -74.776315
XCEnergy: 0.000000 NNRepEnergy: 0.000000 
Rest of SCF Energy: -74.776315
Iteration: 2
XCEnergy: 0.000000 NNRepEnergy: 0.000000 
Rest of SCF Energy: -74.781311
XCEnergy: 0.000000 NNRepEnergy: 0.000000 
Rest of SCF Energy: -74.781311
Iteration: 3
XCEnergy: 0.000000 NNRepEnergy: 0.000000 
Rest of SCF Energy: -74.781357
XCEnergy: 0.000000 NNRepEnergy: 0.000000 
Rest of SCF Energy: -74.781357
Iteration: 4
XCEnergy: 0.000000 NNRepEnergy: 0.000000 
Rest of SCF Energy: -74.781359
XCEnergy: 0.000000 NNRepEnergy: 0.000000 
Rest of SCF Energy: -74.781359
Iteration: 5
XCEnergy: 0.000000 NNRepEnergy: 0.000000 
Rest of SCF Energy: -74.781359
XCEnergy: 0.000000 NNRepEnergy: 0.000000 
SCF Energy: -74.781359
DFTD Energy:    -0.0206974 hartree
gCP Energy:     0.0531200 hartree
Setting up the DFT grid...
| time to set the grid = 0.08 s
DFT grid points: 368040 (11501 points/atom)
=COSMO= Number of H atoms in QM atoms:14
=COSMO= Number of Heavy atoms in QM atoms:18
=COSMO= size of A matrix:26499200 bytes
=COSMO= ++++++++++++++++++++++++++++++ COSMO parameters ++++++++++++++++++++++++++++++
=COSMO= I. Cavity Information:
=COSMO= SAS(Solvent accesible surface) initialization finished
=COSMO= Time for initializing Molecular Surface:0.03284600 (sec)
=COSMO= Time for initializing cosmo calculation:0.02771700 (sec)
=COSMO= Cavity effective radius(Angstrom) (r_solv+r_vdw-dsc) was written into ./scr.coord/ratom.txt
=COSMO= Solvent Dielectric Constant:78.390000
=COSMO= Cosmo Solvent radius:0.000000
=COSMO= Cosmo charge scaling method:0
=COSMO= Cavity built with Lebedev Grid
=COSMO= Grid points/QM Hydrogen: 110
=COSMO= Grid points/QM Heavy atom: 110
=COSMO= Herbert Switching-Gaussian method turned on
=COSMO= After removing points inside of SAS:
=COSMO= Total number of segments on molecular surface:1820
=COSMO= Number of segments belonging to QM atoms:1820
=COSMO= Total surface area of cavity: 297.9288(Angstrom^2)
=COSMO= Total volume of cavity: 179.9471 (Angstrom^3)
=COSMO= II. COSMO integral options:
=COSMO= Building COSMO c vector with original algorithm
=COSMO= COSMO one-electron integral threshold: 1e-12 
=COSMO= III. Linear solver options:
=COSMO= Initialize COSMO for A matrix in full storage form
=COSMO= CG precondtioner:Jacobi
=COSMO= Tight CG convergence threshold:1e-06
=COSMO= CG dynamic threshold: on
=COSMO= Adjust CG convergence threshold dynamically
=COSMO= IV. PCM field read/write options:
=COSMO= PCM field is not written to files
=COSMO= No PCM field file is read in
=COSMO= ++++++++++++++++++++++++++++++++++++++++++++++++++++++++++++++++++++++++++++++++

                      *** Start SCF Iterations ***

 Iter     DIIS Error       Energy change      Electrons        XC Energy           Energy              E_PCM      Time(s)
-------------------------------------------------------------------------------------------------------------------------
Initial temperature is 0.250000
| Skip purify step
|    1     2.1010399049    -785.1826760484   126.9999724770   -63.8602340323    -785.1826760484     -0.0002046456    1.32  
|    2     0.0680096896     +13.0761015302   125.9999944876   -63.9930350560    -772.1065745181     -0.1609629504    1.92  
|    3     0.1054034649      +0.0442611784   125.9999947179   -63.6975790541    -772.0623133398     -0.0887814171    1.89  
|    4     0.0169791987      -0.1734681185   125.9999950275   -63.8423117608    -772.2357814582     -0.1280609751    1.86  
|    5     0.0131769568      -0.0048948554   125.9999950820   -63.8579941149    -772.2406763137     -0.1170808007    1.85  
|    6     0.0019825304      -0.0046117472   125.9999951414   -63.8601868377    -772.2452880608     -0.1203132368    1.81  
|    7     0.0005076504      -0.0001842619   125.9999950806   -63.8536958166    -772.2454723227     -0.1196947791    1.78  
|    8     0.0002966662      -0.0000102436   125.9999950929   -63.8525223446    -772.2454825663     -0.1194819752    1.75  
|    9     0.0000991895      -0.0000049803   125.9999950845   -63.8531264425    -772.2454875466     -0.1194414084    1.93  
|   10     0.0000499408      -0.0000006477   125.9999950829   -63.8532751968    -772.2454881943     -0.1193866884    1.74  
-------------------------------------------------------------------------------------------------------------------------
FINAL ENERGY: -772.2454881943 a.u.
Fractional Occupation Entropy: 0.0000000000
Mermin Free Energy:            -772.2454881943
DISPERSION CONTRIBUTION TO ENERGY: -0.0206974371 a.u.
GCP BSSE CORRECTION: 0.0531199901 a.u.
C-PCM contribution to final energy:-0.1193866884 a.u. ( already included in final energy )
HOMO-LUMO GAP: 0.343 eV
CENTER OF MASS: {-0.027398, -0.096535, -0.057392} ANGS
DIPOLE MOMENT: {-16.460667, -0.462331, 2.710766} (|D| = 16.688786) DEBYE
Writing out molden info

Running Mulliken population analysis...


  Restricted hh-TDA Parameters
--------------------------------------------
Number of occupied orbitals:            64
Number of virtual orbitals:            234
Number of molecular orbitals:          298
Number of basis functions:             316
Multiplicity of target state:      singlet

 Generating 2nd functional diffs
Reference energy:             -779.4443499780
Number of electrons:           127.9999950055
XC energy:                     -65.1673881663

      Davidson Diagonalization Parameters
-----------------------------------------------
Number of roots to find:                    4
Number of guess vectors:                   15
Maximum subspace size:                    300
Number of vectors to save:                  4
Collapse vectors per root:                  2
Number of CSFs:                          2080
Maximum Davidson iterations:              500
Residual convergence:                 1.0e-06
Orthogonality tolerance:              1.0e-12
Use incremental sigma vectors:             No

Davidson memory usage:  12.89 MB

Guess Vectors:
  64 &  64 : closed :    -0.217840
  64 &  63 :  open  :    -0.183273
  64 &  62 :  open  :    -0.159439
  63 &  63 : closed :    -0.148706
  63 &  62 :  open  :    -0.124872
  62 &  62 : closed :    -0.101038
  64 &  61 :  open  :    -0.053816
  64 &  58 :  open  :    -0.035560
  63 &  61 :  open  :    -0.019248
  64 &  60 :  open  :    -0.017091
  64 &  59 :  open  :    -0.006291
  63 &  58 :  open  :    -0.000993
  62 &  61 :  open  :     0.004585
  63 &  60 :  open  :     0.017476
  62 &  58 :  open  :     0.022841

  Root           Eigenvalue       Energy Change        Residual
-------------------------------------------------------------------
Iteration:    0   Subspace Size:   15
Root: 1:        -0.10551533        -0.10551533         0.05530511  
Root: 2:        -0.09178879        -0.09178879         0.04350314  
Root: 3:        -0.05947469        -0.05947469         0.03841013  
Root: 4:        -0.04489735        -0.04489735         0.04654115  

Iteration:    1   Subspace Size:   19
Root: 1:        -0.11243890        -0.00692357         0.00877982  
Root: 2:        -0.09630231        -0.00451351         0.01072883  
Root: 3:        -0.06392321        -0.00444852         0.00971667  
Root: 4:        -0.05111178        -0.00621442         0.01441221  

Iteration:    2   Subspace Size:   23
Root: 1:        -0.11260351        -0.00016461         0.00186079  
Root: 2:        -0.09658881        -0.00028651         0.00302246  
Root: 3:        -0.06415128        -0.00022807         0.00273443  
Root: 4:        -0.05162713        -0.00051535         0.00340393  

Iteration:    3   Subspace Size:   27
Root: 1:        -0.11261009        -0.00000657         0.00042148  
Root: 2:        -0.09660798        -0.00001917         0.00071397  
Root: 3:        -0.06416779        -0.00001651         0.00067991  
Root: 4:        -0.05165111        -0.00002398         0.00092143  

Iteration:    4   Subspace Size:   31
Root: 1:        -0.11261043        -0.00000035         0.00008774  
Root: 2:        -0.09660887        -0.00000089         0.00016911  
Root: 3:        -0.06416871        -0.00000091         0.00017037  
Root: 4:        -0.05165285        -0.00000174         0.00024345  

Iteration:    5   Subspace Size:   35
Root: 1:        -0.11261044        -0.00000001         0.00001490  
Root: 2:        -0.09660892        -0.00000005         0.00003267  
Root: 3:        -0.06416876        -0.00000005         0.00003477  
Root: 4:        -0.05165296        -0.00000011         0.00005185  

Iteration:    6   Subspace Size:   39
Root: 1:        -0.11261044        -0.00000000         0.00000310  
Root: 2:        -0.09660892        -0.00000000         0.00000659  
Root: 3:        -0.06416876        -0.00000000         0.00000837  
Root: 4:        -0.05165297        -0.00000001         0.00001238  

Iteration:    7   Subspace Size:   43
Root: 1:        -0.11261044        -0.00000000         0.00000054  Converged
Root: 2:        -0.09660892        -0.00000000         0.00000149  
Root: 3:        -0.06416876        -0.00000000         0.00000172  
Root: 4:        -0.05165297        -0.00000000         0.00000316  

Iteration:    8   Subspace Size:   46
Root: 1:        -0.11261044        -0.00000000         0.00000043  Converged
Root: 2:        -0.09660892        -0.00000000         0.00000032  Converged
Root: 3:        -0.06416876        -0.00000000         0.00000035  Converged
Root: 4:        -0.05165297        -0.00000000         0.00000071  Converged

Davidson converged in 8 iterations
46 sigma vectors were formed

      Davidson Diagonalization Parameters
-----------------------------------------------
Number of roots to find:                    4
Number of guess vectors:                   15
Maximum subspace size:                    300
Number of vectors to save:                  4
Collapse vectors per root:                  2
Number of CSFs:                          2016
Maximum Davidson iterations:              500
Residual convergence:                 1.0e-06
Orthogonality tolerance:              1.0e-12
Use incremental sigma vectors:             No

Davidson memory usage:  12.58 MB

Guess Vectors:
  64 &  63 :  open  :    -0.183273
  64 &  62 :  open  :    -0.159439
  63 &  62 :  open  :    -0.124872
  64 &  61 :  open  :    -0.053816
  64 &  58 :  open  :    -0.035560
  63 &  61 :  open  :    -0.019248
  64 &  60 :  open  :    -0.017091
  64 &  59 :  open  :    -0.006291
  63 &  58 :  open  :    -0.000993
  62 &  61 :  open  :     0.004585
  63 &  60 :  open  :     0.017476
  62 &  58 :  open  :     0.022841
  63 &  59 :  open  :     0.028276
  62 &  60 :  open  :     0.041310
  64 &  56 :  open  :     0.041368

  Root           Eigenvalue       Energy Change        Residual
-------------------------------------------------------------------
Iteration:    0   Subspace Size:   15
Root: 1:        -0.09847209        -0.09847209         0.03129188  
Root: 2:        -0.05691383        -0.05691383         0.03396189  
Root: 3:        -0.04888707        -0.04888707         0.03972308  
Root: 4:        -0.00113620        -0.00113620         0.03468748  

Iteration:    1   Subspace Size:   19
Root: 1:        -0.10141354        -0.00294144         0.00642597  
Root: 2:        -0.06069704        -0.00378321         0.00724066  
Root: 3:        -0.05431922        -0.00543215         0.01110315  
Root: 4:        -0.00730781        -0.00617160         0.01520418  

Iteration:    2   Subspace Size:   23
Root: 1:        -0.10151428        -0.00010074         0.00138361  
Root: 2:        -0.06083502        -0.00013798         0.00168654  
Root: 3:        -0.05465676        -0.00033753         0.00244685  
Root: 4:        -0.00817396        -0.00086615         0.00481390  

Iteration:    3   Subspace Size:   27
Root: 1:        -0.10151827        -0.00000398         0.00025324  
Root: 2:        -0.06084138        -0.00000636         0.00038563  
Root: 3:        -0.05466988        -0.00001312         0.00055635  
Root: 4:        -0.00825029        -0.00007633         0.00137686  

Iteration:    4   Subspace Size:   31
Root: 1:        -0.10151839        -0.00000012         0.00004944  
Root: 2:        -0.06084168        -0.00000031         0.00008889  
Root: 3:        -0.05467049        -0.00000062         0.00014234  
Root: 4:        -0.00825585        -0.00000556         0.00040999  

Iteration:    5   Subspace Size:   35
Root: 1:        -0.10151839        -0.00000000         0.00001043  
Root: 2:        -0.06084170        -0.00000002         0.00002081  
Root: 3:        -0.05467053        -0.00000004         0.00003451  
Root: 4:        -0.00825632        -0.00000047         0.00010365  

Iteration:    6   Subspace Size:   39
Root: 1:        -0.10151839        -0.00000000         0.00000233  
Root: 2:        -0.06084170        -0.00000000         0.00000431  
Root: 3:        -0.05467053        -0.00000000         0.00000787  
Root: 4:        -0.00825635        -0.00000003         0.00002644  

Iteration:    7   Subspace Size:   43
Root: 1:        -0.10151839        -0.00000000         0.00000046  Converged
Root: 2:        -0.06084170        -0.00000000         0.00000092  Converged
Root: 3:        -0.05467054        -0.00000000         0.00000185  
Root: 4:        -0.00825635        -0.00000000         0.00000644  

Iteration:    8   Subspace Size:   45
Root: 1:        -0.10151839        -0.00000000         0.00000032  Converged
Root: 2:        -0.06084170        -0.00000000         0.00000055  Converged
Root: 3:        -0.05467054        -0.00000000         0.00000039  Converged
Root: 4:        -0.00825635        -0.00000000         0.00000155  

Iteration:    9   Subspace Size:   46
Root: 1:        -0.10151839        -0.00000000         0.00000031  Converged
Root: 2:        -0.06084170        -0.00000000         0.00000055  Converged
Root: 3:        -0.05467054        -0.00000000         0.00000029  Converged
Root: 4:        -0.00825635        -0.00000000         0.00000037  Converged

Davidson converged in 9 iterations
46 sigma vectors were formed

  Root   Mult.   Total Energy (a.u.)   Ex. Energy (a.u.)     Ex. Energy (eV)     Ex. Energy (nm)        Osc. (a.u.)  
-------------------------------------------------------------------------------------------------------------------
     1  singlet       -779.55696042
     2  triplet       -779.54586837          0.01109205          0.30182999       4107.75015966          0.00000000
     3  singlet       -779.54095890          0.01600152          0.43542355       2847.43945805          0.02890329
     4  singlet       -779.50851874          0.04844168          1.31816507        940.58189791          0.00121664
     5  triplet       -779.50519168          0.05176874          1.40869893        880.13285268          0.00000000
     6  triplet       -779.49902051          0.05793991          1.57662488        786.39010433          0.00000000
     7  singlet       -779.49600295          0.06095748          1.65873704        747.46157687          0.00829295
     8  triplet       -779.45260633          0.10435409          2.83961879        436.62276513          0.00000000

Singlet  1: Largest CI coefficients:
  64  &  64 : closed :   0.925759
  63  &  64 :  open  :   0.234636
  64  &  63 :  open  :   0.234636

Triplet  2: Largest CI coefficients:
  63  &  64 :  open  :   0.682603
  64  &  63 :  open  :  -0.682603

Singlet  3: Largest CI coefficients:
  63  &  63 : closed :   0.547917
  63  &  64 :  open  :   0.532101
  64  &  63 :  open  :   0.532101
  64  &  64 : closed :  -0.255330

Singlet  4: Largest CI coefficients:
  62  &  64 :  open  :   0.457116
  64  &  62 :  open  :   0.457116
  62  &  63 :  open  :  -0.452223
  63  &  62 :  open  :  -0.452223
  63  &  63 : closed :  -0.310512
  63  &  64 :  open  :   0.128251
  64  &  63 :  open  :   0.128251

Triplet  5: Largest CI coefficients:
  62  &  64 :  open  :  -0.615211
  64  &  62 :  open  :   0.615211
  62  &  63 :  open  :   0.296031
  63  &  62 :  open  :  -0.296031

Triplet  6: Largest CI coefficients:
  62  &  63 :  open  :   0.623280
  63  &  62 :  open  :  -0.623280
  62  &  64 :  open  :   0.296376
  64  &  62 :  open  :  -0.296376

Singlet  7: Largest CI coefficients:
  62  &  64 :  open  :  -0.500108
  64  &  62 :  open  :  -0.500108
  62  &  63 :  open  :  -0.450015
  63  &  62 :  open  :  -0.450015

Triplet  8: Largest CI coefficients:
  61  &  64 :  open  :  -0.584419
  64  &  61 :  open  :   0.584419
  58  &  64 :  open  :  -0.233078
  64  &  58 :  open  :   0.233078
  61  &  63 :  open  :  -0.215069
  63  &  61 :  open  :   0.215069
  55  &  64 :  open  :  -0.123232
  64  &  55 :  open  :   0.123232
  56  &  64 :  open  :  -0.108955
  64  &  56 :  open  :   0.108955
  59  &  64 :  open  :   0.100442
  64  &  59 :  open  :  -0.100442

Singlet state dipole moments:

  Root       Dx         Dy         Dz         |D|  (Debye)
------------------------------------------------------------
     1    -7.8198    -2.2045     2.0356     8.3757
     2   -15.2074    -1.3880     2.2150    15.4304
     3   -14.3302     0.6583    -0.9430    14.3762
     4    -4.3835    -0.1655    -1.9304     4.7926

Triplet state dipole moments:

  Root       Dx         Dy         Dz         |D|  (Debye)
------------------------------------------------------------
     1   -16.8571    -1.2886     2.5098    17.0916
     2   -11.1280     0.5003    -1.4959    11.2392
     3    -6.9225     0.2445    -2.0334     7.2191
     4     2.1819    -2.1084     0.3347     3.0526

Transition dipole moments between singlet states:

    Transition       Tx         Ty         Tz         |T| (a.u.)
------------------------------------------------------------------
     1 ->    2     1.6331    -0.1222    -0.1659     1.6460
     1 ->    3    -0.1869     0.0506    -0.0139     0.1941
     1 ->    4     0.4474    -0.0548    -0.0294     0.4517
     2 ->    3     0.1605    -0.0167    -0.0202     0.1626
     2 ->    4    -1.0218    -0.0492     0.2577     1.0549
     3 ->    4    -1.1830     0.1155     0.0723     1.1908

Transition dipole moments between triplet states:

    Transition       Tx         Ty         Tz         |T| (a.u.)
------------------------------------------------------------------
     1 ->    2    -0.7186    -0.0892     0.2402     0.7629
     1 ->    3     0.9873    -0.0347    -0.1737     1.0031
     1 ->    4    -0.2340     0.0373    -0.0417     0.2406
     2 ->    3    -1.9896     0.2391     0.0602     2.0048
     2 ->    4    -0.2727     0.0903    -0.0896     0.3009
     3 ->    4     0.2877    -0.1010     0.1068     0.3231

Magnetic transition dipole moments and rotational strengths:

 Transition      Lx         Ly         Lz       R(len)     R(vel) (a.u.)
------------------------------------------------------------------------
 1 ->    2    -0.4648    -0.1272    -0.0639     0.7328    -0.0862
 1 ->    3     0.0279    -0.1548     0.2863     0.0170    -0.0054
 1 ->    4    -0.1526     0.1917    -0.5139     0.0637    -0.0787

Electric transition quadrupole moments (Cartesian):

 Transition      Qxy        Qxz        Qyz        Qxx        Qyy        Qzz       norm (a.u.)
----------------------------------------------------------------------------------------------
 1 ->    2     0.4865    -0.2022    -0.0471    -4.5937     0.2266    -0.1374     4.6316
 1 ->    3    -0.0423    -0.1013    -0.0207    -0.4839    -0.0558     0.0818     0.5064
 1 ->    4     0.1184     0.1351    -0.0294     0.7787     0.0361    -0.1997     0.8251


| Total processing time: 51.52 sec 

| Job finished: Mon Dec 30 09:57:15 2024
