# Supplementary material for: Photovermellogens: Minimalistic Pyridinium-Based Acylhydrazones with Photoswitchable Basicity for Operation in Aqueous Media
Source: J Org Chem. 2026 May 4;91(19):6559–65. doi: 10.1021/acs.joc.5c02962 (PMC13185115; doi:10.1021/acs.joc.5c02962)
Supplement: Supplementary file 3 [file jo5c02962_si_003.zip › scans/pah/gfn2/0016.out]

| Startfile from command line: tc.inp


|       ***********************************************************
|       *                    TeraChem v1.9-2023.05-dev            *
|       *  Git Version: a4ee3fa724c44e9172ae1b788db2b2bf144bca1c  *
|       *                   Development Version                   *
|       *           Chemistry at the Speed of Graphics!           *
|       ***********************************************************
|       * This program may only be used in connection with        *
|       * a valid license from PetaChem, LLC. Use of this program *
|       * or results thereof indicates acceptance of all terms    *
|       * and conditions stated in the license and that a valid   *
|       * license agreement between the user and PetaChem, LLC    *
|       * exists. PetaChem, LLC does not warrant the correctness  *
|       * of results or their suitability for any purpose.        *
|       * Please email bugs, suggestions, and comments to         *
|       *                  help@petachem.com                      *
|       *                                                         *
|       ***********************************************************


|       ***********************************************************
|       *  Compiled by pisteinbach  Wed May 10 12:27:15 CEST 2023  *
|       *  Supported architectures: sm_75 sm_80                   *
|       *  Build cuda_11.6.r11.6/compiler.31057947_0              *
|       ***********************************************************


| Job started   Mon Dec 30 10:00:53 2024
| On jtc-hpz107 (available memory: 20064 MB)

| ######################################### RUNTIME INFO ##########################################
| terachem  tc.inp 

|  NVRM version: NVIDIA UNIX x86_64 Kernel Module  520.61.05  Thu Sep 29 05:30:25 UTC 2022
|  GCC version:  gcc version 9.4.0 (Ubuntu 9.4.0-1ubuntu1~20.04.1) 

|  	linux-vdso.so.1 (0x00007ffd0adf1000)
|  	libdftd4.so.3 => /mnt/group-bin/dftd4/3.5.0/lib/x86_64-linux-gnu/libdftd4.so.3 (0x00007fb672ee0000)
|  	libmpi.so.12 => /mnt/group-bin/terachem-3c-dev-pit/lib/libmpi.so.12 (0x00007fb6715c3000)
|  	libgpubox.so.1 => /mnt/group-bin/terachem-3c-dev-pit/lib/libgpubox.so.1 (0x00007fb6715ab000)
|  	libtensorbox.so.1 => /mnt/group-bin/terachem-3c-dev-pit/lib/libtensorbox.so.1 (0x00007fb67158d000)
|  	libiobox.so.1 => /mnt/group-bin/terachem-3c-dev-pit/lib/libiobox.so.1 (0x00007fb671577000)
|  	libintbox.so.1 => /mnt/group-bin/terachem-3c-dev-pit/lib/libintbox.so.1 (0x00007fb65355c000)
|  	libsqmbox.so.1 => /mnt/group-bin/terachem-3c-dev-pit/lib/libsqmbox.so.1 (0x00007fb6531fe000)
|  	libgridbox.so.1 => /mnt/group-bin/terachem-3c-dev-pit/lib/libgridbox.so.1 (0x00007fb653019000)
|  	libdftbox.so.1 => /mnt/group-bin/terachem-3c-dev-pit/lib/libdftbox.so.1 (0x00007fb652f3b000)
|  	libcibox.so.1 => /mnt/group-bin/terachem-3c-dev-pit/lib/libcibox.so.1 (0x00007fb652bfa000)
|  	libccbox.so.1 => /mnt/group-bin/terachem-3c-dev-pit/lib/libccbox.so.1 (0x00007fb6528f7000)
|  	libsimbox.so.1 => /mnt/group-bin/terachem-3c-dev-pit/lib/libsimbox.so.1 (0x00007fb6528d7000)
|  	liboptbox.so.1 => /mnt/group-bin/terachem-3c-dev-pit/lib/liboptbox.so.1 (0x00007fb65289f000)
|  	libnvToolsExt.so.1 => /usr/local/cuda-11.6/targets/x86_64-linux/lib/libnvToolsExt.so.1 (0x00007fb652695000)
|  	libssl.so.1.1 => /mnt/group-bin/terachem-3c-dev-pit/lib/libssl.so.1.1 (0x00007fb652602000)
|  	libcrypto.so.1.1 => /mnt/group-bin/terachem-3c-dev-pit/lib/libcrypto.so.1.1 (0x00007fb65232c000)
|  	libcuda.so.1 => /lib/x86_64-linux-gnu/libcuda.so.1 (0x00007fb6509a7000)
|  	libcudart.so.11.0 => /usr/local/cuda-11.6/targets/x86_64-linux/lib/libcudart.so.11.0 (0x00007fb650701000)
|  	libcublas.so.11 => /usr/local/cuda-11.6/targets/x86_64-linux/lib/libcublas.so.11 (0x00007fb646f83000)
|  	libcufft.so.10 => /usr/local/cuda-11.6/targets/x86_64-linux/lib/libcufft.so.10 (0x00007fb63e4f6000)
|  	libcusparse.so.11 => /usr/local/cuda-11.6/targets/x86_64-linux/lib/libcusparse.so.11 (0x00007fb62f0ad000)
|  	libcusolver.so.11 => /usr/local/cuda-11.6/targets/x86_64-linux/lib/libcusolver.so.11 (0x00007fb61ecc4000)
|  	libstdc++.so.6 => /lib/x86_64-linux-gnu/libstdc++.so.6 (0x00007fb61eae2000)
|  	libm.so.6 => /lib/x86_64-linux-gnu/libm.so.6 (0x00007fb61e991000)
|  	libiomp5.so => /mnt/group-bin/terachem-3c-dev-pit/lib/libiomp5.so (0x00007fb61e54b000)
|  	libcilkrts.so.5 => /mnt/group-bin/terachem-3c-dev-pit/lib/libcilkrts.so.5 (0x00007fb61e30e000)
|  	libgcc_s.so.1 => /lib/x86_64-linux-gnu/libgcc_s.so.1 (0x00007fb61e2f3000)
|  	libpthread.so.0 => /lib/x86_64-linux-gnu/libpthread.so.0 (0x00007fb61e2d0000)
|  	libc.so.6 => /lib/x86_64-linux-gnu/libc.so.6 (0x00007fb61e0de000)
|  	/lib64/ld-linux-x86-64.so.2 (0x00007fb672fba000)
|  	libdl.so.2 => /lib/x86_64-linux-gnu/libdl.so.2 (0x00007fb61e0d6000)
|  	libmkl_intel_ilp64.so.2 => /mnt/group-bin/terachem-3c-dev-pit/lib/libmkl_intel_ilp64.so.2 (0x00007fb61d21b000)
|  	libmkl_intel_thread.so.2 => /mnt/group-bin/terachem-3c-dev-pit/lib/libmkl_intel_thread.so.2 (0x00007fb619a82000)
|  	libmkl_core.so.2 => /mnt/group-bin/terachem-3c-dev-pit/lib/libmkl_core.so.2 (0x00007fb6156a0000)
|  	libifcore.so.5 => /mnt/group-bin/terachem-3c-dev-pit/lib/libifcore.so.5 (0x00007fb615562000)
|  	libimf.so => /mnt/group-bin/terachem-3c-dev-pit/lib/libimf.so (0x00007fb61517d000)
|  	libsvml.so => /mnt/group-bin/terachem-3c-dev-pit/lib/libsvml.so (0x00007fb613b6f000)
|  	libirng.so => /mnt/group-bin/terachem-3c-dev-pit/lib/libirng.so (0x00007fb613805000)
|  	libintlc.so.5 => /mnt/group-bin/terachem-3c-dev-pit/lib/libintlc.so.5 (0x00007fb613792000)
|  	librt.so.1 => /lib/x86_64-linux-gnu/librt.so.1 (0x00007fb613788000)
|  	libcublasLt.so.11 => /usr/local/cuda-11.6/targets/x86_64-linux/lib/libcublasLt.so.11 (0x00007fb5fe720000)
| #################################################################################################

-----------------------------------
Processed Input file:
              coordinates coord.xyz
                 spinmult 1
                   charge +1
                   method 3c-pbeh
                    basis def2-msvp
                      pcm cosmo
                  epsilon 78.39
                      fon yes
               fon_method constant
                   closed 0
                    hhtda yes
            hhtdasinglets 4
            hhtdatriplets 4
             cisnumstates 8
             cisguessvecs 15
                   cismax 300
               cismaxiter 500
               cisconvtol 1.0e-6
                  cphftol 1.0e-6
                 cphfiter 1000
           max_l_in_basis 2
           sphericalbasis yes
                    guess sad
                   purify no
                  dftgrid 3
                     xtol 1e-6
                 convthre 5e-5
                  threall 1e-14
                precision mixed
                     gpus 1
            min_tolerance 1e-4
          min_tolerance_e 1e-5
                      run energy
-----------------------------------
Jobname: coord
Scratch directory: ./scr.coord
Scratch data will be generated
| Random number seed: 1653195319

XYZ coordinates coord.xyz
Molden File Output: ./scr.coord/coord.molden
Using basis set: def2-msvp
dmrgstart not found
Spin multiplicity: 1
DIIS will use up to 10 vectors.
Condition number limit for the DIIS overlap matrix is            0
WF convergence threshold: 5.00e-05
Using DIIS algorithm to converge WF
Maximum number of SCF iterations: 100
Incremental fock with rebuild every 8 iterations
Will switch to conventional Fock if diffuse functions are detected
X-matrix tolerance: 1.00e-06
PRECISION: MIXED
Single/Double precision threshold: 1.00e-05
TeraChem will select linear algebra engine
Using fractional orbital occupations
0 occupied orbitals will have integer occupation
0 occupied orbitals will have fractional occupation
kT is set to  0.250 a.u.
Density matrix purification turned off
DFT Functional requested: 3c-pbeh
Method: PBEh-3c composite method 
  PBEh exchange functional:              0.58 
  Hartree-Fock exact exchange:          0.42 
  PBEh correlation functional:           1.0  
Wavefunction: RESTRICTED

 DFT-D code reimplemented following the
 code by S.Grimme, University Bonn 
 based on DFTD3 V3.2 Rev 0         
 
Please cite DFT-D3 work done with this code as:
S. Grimme, J. Antony, S. Ehrlich and H. Krieg,
J. Chem. Phys. 132 (2010), 154104
If used with BJ-damping cite also
S. Grimme, S. Ehrlich and L. Goerigk,
J. Comput. Chem. 32 (2011), 1456-1465
For DFT-D2 the reference is
S. Grimme, J. Comput. Chem., 27 (2006), 1787-1799
BSSE Correction calculated using:
 ___________________________________________
                                            
|              **  g C P  **                |
|  a geometrical counterpoise correction    |
|             H.Kruse S.Grimme              |
|        Version 2.31                       |
|                                           |
 ___________________________________________ 

Please cite work done with this code as:
H. Kruse, S. Grimme J. Chem. Phys, 2012,136,154101
DOI: 10.1063/1.3700154 

DFT grid type: 3
Using a single DFT grid.
Ignoring all functions in basis set file with angular momentum > 2 
Initial guess generated from superposition of atomic densities generated with HF,
using spherically symmetric atomic densities and averaged alpha and beta spin densities.

********************************************
***** SINGLE POINT ENERGY CALCULATIONS *****
********************************************
COSMO model for polarizable continuum model enabled
*************WARNING***************
Unrecognized or unnecessary keywords:
These are being ignored.
   min_tolerance 1e-4
   min_tolerance_e 1e-5
***********************************
Starting TensorBox...
| TeraChem will select linear algebra engine
| Using cuSolver for matrix diagonalization

| using 1 out of 1 CUDA devices
|   Device 0: NVIDIA GeForce RTX 3070,  7982MB, CC 8.6 -- CPU THREAD 0
| -------------------------------------------------------------------
| CPU Memory Available: 3976.88 MegaWords 
| GPU Memory Available: 741.79 MegaWords 
| Maximum recommended basis set size: 10200 basis functions
|  (limited by GPU memory)
| -------------------------------------------------------------------
| Initialize GPUBox with 128 MW of memory


Basis set:       def2-msvp
Total atoms:     32
Total charge:    1
Total electrons: 126 (63-alpha, 63-beta)
Number electrons modeled by ECPs: 0
Total orbitals: 316 (Cartesian), 298 (spherical) 
Total AO shells: 154 (100 S-shells; 36 P-shells; 18 D-shells; 0 F-shells; 0 G-shells)
Spin multiplicity: 1
Nuclear repulsion energy (QM atoms): 1152.977056321493 a.u.

Using neutral atomic charges and default spins and spin directions.
Number of unique atoms is: 4 
Atom #1 is unique. Calculating atomic density. 
XCEnergy: 0.000000 NNRepEnergy: 0.000000 
Rest of SCF Energy: -51.788831
XCEnergy: 0.000000 NNRepEnergy: 0.000000 
Rest of SCF Energy: -51.788831
Iteration: 0
XCEnergy: 0.000000 NNRepEnergy: 0.000000 
Rest of SCF Energy: -54.335150
XCEnergy: 0.000000 NNRepEnergy: 0.000000 
Rest of SCF Energy: -54.335150
Iteration: 1
XCEnergy: 0.000000 NNRepEnergy: 0.000000 
Rest of SCF Energy: -54.383016
XCEnergy: 0.000000 NNRepEnergy: 0.000000 
Rest of SCF Energy: -54.383016
Iteration: 2
XCEnergy: 0.000000 NNRepEnergy: 0.000000 
Rest of SCF Energy: -54.383724
XCEnergy: 0.000000 NNRepEnergy: 0.000000 
Rest of SCF Energy: -54.383724
Iteration: 3
XCEnergy: 0.000000 NNRepEnergy: 0.000000 
Rest of SCF Energy: -54.383757
XCEnergy: 0.000000 NNRepEnergy: 0.000000 
Rest of SCF Energy: -54.383757
Iteration: 4
XCEnergy: 0.000000 NNRepEnergy: 0.000000 
Rest of SCF Energy: -54.383758
XCEnergy: 0.000000 NNRepEnergy: 0.000000 
Rest of SCF Energy: -54.383758
Iteration: 5
XCEnergy: 0.000000 NNRepEnergy: 0.000000 
Rest of SCF Energy: -54.383758
XCEnergy: 0.000000 NNRepEnergy: 0.000000 
SCF Energy: -54.383758
Atom #2 is unique. Calculating atomic density. 
XCEnergy: 0.000000 NNRepEnergy: 0.000000 
Rest of SCF Energy: -35.859370
XCEnergy: 0.000000 NNRepEnergy: 0.000000 
Rest of SCF Energy: -35.859370
Iteration: 0
XCEnergy: 0.000000 NNRepEnergy: 0.000000 
Rest of SCF Energy: -37.672403
XCEnergy: 0.000000 NNRepEnergy: 0.000000 
Rest of SCF Energy: -37.672403
Iteration: 1
XCEnergy: 0.000000 NNRepEnergy: 0.000000 
Rest of SCF Energy: -37.680531
XCEnergy: 0.000000 NNRepEnergy: 0.000000 
Rest of SCF Energy: -37.680531
Iteration: 2
XCEnergy: 0.000000 NNRepEnergy: 0.000000 
Rest of SCF Energy: -37.680842
XCEnergy: 0.000000 NNRepEnergy: 0.000000 
Rest of SCF Energy: -37.680842
Iteration: 3
XCEnergy: 0.000000 NNRepEnergy: 0.000000 
Rest of SCF Energy: -37.680865
XCEnergy: 0.000000 NNRepEnergy: 0.000000 
Rest of SCF Energy: -37.680865
Iteration: 4
XCEnergy: 0.000000 NNRepEnergy: 0.000000 
Rest of SCF Energy: -37.680866
XCEnergy: 0.000000 NNRepEnergy: 0.000000 
Rest of SCF Energy: -37.680866
Iteration: 5
XCEnergy: 0.000000 NNRepEnergy: 0.000000 
Rest of SCF Energy: -37.680866
XCEnergy: 0.000000 NNRepEnergy: 0.000000 
SCF Energy: -37.680866
Atom #7 is unique. Calculating atomic density. 
XCEnergy: 0.000000 NNRepEnergy: 0.000000 
Rest of SCF Energy: -0.497727
XCEnergy: 0.000000 NNRepEnergy: 0.000000 
Rest of SCF Energy: -0.497727
Iteration: 0
XCEnergy: 0.000000 NNRepEnergy: 0.000000 
Rest of SCF Energy: -0.497727
XCEnergy: 0.000000 NNRepEnergy: 0.000000 
Rest of SCF Energy: -0.497727
Iteration: 1
XCEnergy: 0.000000 NNRepEnergy: 0.000000 
Rest of SCF Energy: -0.497727
XCEnergy: 0.000000 NNRepEnergy: 0.000000 
SCF Energy: -0.497727
Atom #21 is unique. Calculating atomic density. 
XCEnergy: 0.000000 NNRepEnergy: 0.000000 
Rest of SCF Energy: -71.187919
XCEnergy: 0.000000 NNRepEnergy: 0.000000 
Rest of SCF Energy: -71.187919
Iteration: 0
XCEnergy: 0.000000 NNRepEnergy: 0.000000 
Rest of SCF Energy: -74.545712
XCEnergy: 0.000000 NNRepEnergy: 0.000000 
Rest of SCF Energy: -74.545712
Iteration: 1
XCEnergy: 0.000000 NNRepEnergy: 0.000000 
Rest of SCF Energy: -74.776315
XCEnergy: 0.000000 NNRepEnergy: 0.000000 
Rest of SCF Energy: -74.776315
Iteration: 2
XCEnergy: 0.000000 NNRepEnergy: 0.000000 
Rest of SCF Energy: -74.781311
XCEnergy: 0.000000 NNRepEnergy: 0.000000 
Rest of SCF Energy: -74.781311
Iteration: 3
XCEnergy: 0.000000 NNRepEnergy: 0.000000 
Rest of SCF Energy: -74.781357
XCEnergy: 0.000000 NNRepEnergy: 0.000000 
Rest of SCF Energy: -74.781357
Iteration: 4
XCEnergy: 0.000000 NNRepEnergy: 0.000000 
Rest of SCF Energy: -74.781359
XCEnergy: 0.000000 NNRepEnergy: 0.000000 
Rest of SCF Energy: -74.781359
Iteration: 5
XCEnergy: 0.000000 NNRepEnergy: 0.000000 
Rest of SCF Energy: -74.781359
XCEnergy: 0.000000 NNRepEnergy: 0.000000 
SCF Energy: -74.781359
DFTD Energy:    -0.0208690 hartree
gCP Energy:     0.0535725 hartree
Setting up the DFT grid...
| time to set the grid = 0.08 s
DFT grid points: 367987 (11499 points/atom)
=COSMO= Number of H atoms in QM atoms:14
=COSMO= Number of Heavy atoms in QM atoms:18
=COSMO= size of A matrix:25747488 bytes
=COSMO= ++++++++++++++++++++++++++++++ COSMO parameters ++++++++++++++++++++++++++++++
=COSMO= I. Cavity Information:
=COSMO= SAS(Solvent accesible surface) initialization finished
=COSMO= Time for initializing Molecular Surface:0.03149400 (sec)
=COSMO= Time for initializing cosmo calculation:0.02657700 (sec)
=COSMO= Cavity effective radius(Angstrom) (r_solv+r_vdw-dsc) was written into ./scr.coord/ratom.txt
=COSMO= Solvent Dielectric Constant:78.390000
=COSMO= Cosmo Solvent radius:0.000000
=COSMO= Cosmo charge scaling method:0
=COSMO= Cavity built with Lebedev Grid
=COSMO= Grid points/QM Hydrogen: 110
=COSMO= Grid points/QM Heavy atom: 110
=COSMO= Herbert Switching-Gaussian method turned on
=COSMO= After removing points inside of SAS:
=COSMO= Total number of segments on molecular surface:1794
=COSMO= Number of segments belonging to QM atoms:1794
=COSMO= Total surface area of cavity: 296.2577(Angstrom^2)
=COSMO= Total volume of cavity: 178.9187 (Angstrom^3)
=COSMO= II. COSMO integral options:
=COSMO= Building COSMO c vector with original algorithm
=COSMO= COSMO one-electron integral threshold: 1e-12 
=COSMO= III. Linear solver options:
=COSMO= Initialize COSMO for A matrix in full storage form
=COSMO= CG precondtioner:Jacobi
=COSMO= Tight CG convergence threshold:1e-06
=COSMO= CG dynamic threshold: on
=COSMO= Adjust CG convergence threshold dynamically
=COSMO= IV. PCM field read/write options:
=COSMO= PCM field is not written to files
=COSMO= No PCM field file is read in
=COSMO= ++++++++++++++++++++++++++++++++++++++++++++++++++++++++++++++++++++++++++++++++

                      *** Start SCF Iterations ***

 Iter     DIIS Error       Energy change      Electrons        XC Energy           Energy              E_PCM      Time(s)
-------------------------------------------------------------------------------------------------------------------------
Initial temperature is 0.250000
| Skip purify step
|    1     2.1269284678    -785.1874564414   127.0000381753   -63.8618803988    -785.1874564414     -0.0002075551    1.30  
|    2     0.0663688137     +13.0765630791   126.0000198907   -63.9927992478    -772.1108933623     -0.1555927201    1.92  
|    3     0.1124729265      +0.0595499499   126.0000253403   -63.7069405660    -772.0513434123     -0.0797059089    1.89  
|    4     0.0116359529      -0.1949831152   126.0000214377   -63.8419492884    -772.2463265275     -0.1203560205    1.87  
|    5     0.0089516141      -0.0032240065   126.0000219789   -63.8638496970    -772.2495505340     -0.1098058584    1.83  
|    6     0.0021244209      -0.0032476027   126.0000217779   -63.8637174216    -772.2527981367     -0.1134017823    1.81  
|    7     0.0006272357      -0.0002207539   126.0000218048   -63.8565410382    -772.2530188905     -0.1125799875    1.78  
|    8     0.0003231262      -0.0000232672   126.0000218284   -63.8552335676    -772.2530421578     -0.1124122797    1.76  
|    9     0.0000616366      -0.0000072106   126.0000218310   -63.8561057977    -772.2530493683     -0.1123794535    1.93  
|   10     0.0000419562      -0.0000012927   126.0000218305   -63.8561850875    -772.2530506610     -0.1123293858    1.74  
-------------------------------------------------------------------------------------------------------------------------
FINAL ENERGY: -772.2530506610 a.u.
Fractional Occupation Entropy: 0.0000000000
Mermin Free Energy:            -772.2530506610
DISPERSION CONTRIBUTION TO ENERGY: -0.0208689560 a.u.
GCP BSSE CORRECTION: 0.0535725323 a.u.
C-PCM contribution to final energy:-0.1123293858 a.u. ( already included in final energy )
HOMO-LUMO GAP: 1.567 eV
CENTER OF MASS: {-0.055864, -0.138489, -0.016243} ANGS
DIPOLE MOMENT: {-15.156997, 1.720164, 0.628909} (|D| = 15.267254) DEBYE
Writing out molden info

Running Mulliken population analysis...


  Restricted hh-TDA Parameters
--------------------------------------------
Number of occupied orbitals:            64
Number of virtual orbitals:            234
Number of molecular orbitals:          298
Number of basis functions:             316
Multiplicity of target state:      singlet

 Generating 2nd functional diffs
Reference energy:             -779.4596217284
Number of electrons:           128.0000221763
XC energy:                     -65.1703590243

      Davidson Diagonalization Parameters
-----------------------------------------------
Number of roots to find:                    4
Number of guess vectors:                   15
Maximum subspace size:                    300
Number of vectors to save:                  4
Collapse vectors per root:                  2
Number of CSFs:                          2080
Maximum Davidson iterations:              500
Residual convergence:                 1.0e-06
Orthogonality tolerance:              1.0e-12
Use incremental sigma vectors:             No

Davidson memory usage:  12.89 MB

Guess Vectors:
  64 &  64 : closed :    -0.225021
  64 &  63 :  open  :    -0.168753
  64 &  62 :  open  :    -0.150432
  63 &  63 : closed :    -0.112484
  63 &  62 :  open  :    -0.094164
  62 &  62 : closed :    -0.075843
  64 &  61 :  open  :    -0.057116
  64 &  60 :  open  :    -0.022039
  64 &  59 :  open  :    -0.005374
  63 &  61 :  open  :    -0.000848
  64 &  57 :  open  :     0.005402
  64 &  58 :  open  :     0.013175
  62 &  61 :  open  :     0.017473
  63 &  60 :  open  :     0.034230
  64 &  55 :  open  :     0.035126

  Root           Eigenvalue       Energy Change        Residual
-------------------------------------------------------------------
Iteration:    0   Subspace Size:   15
Root: 1:        -0.13108654        -0.13108654         0.04730992  
Root: 2:        -0.06825409        -0.06825409         0.04541687  
Root: 3:        -0.04379696        -0.04379696         0.04576781  
Root: 4:        -0.01119621        -0.01119621         0.05383833  

Iteration:    1   Subspace Size:   19
Root: 1:        -0.13547574        -0.00438920         0.00680615  
Root: 2:        -0.07367966        -0.00542557         0.00928757  
Root: 3:        -0.05005400        -0.00625704         0.01250501  
Root: 4:        -0.02031509        -0.00911888         0.01752500  

Iteration:    2   Subspace Size:   23
Root: 1:        -0.13556569        -0.00008995         0.00162858  
Root: 2:        -0.07389855        -0.00021889         0.00251285  
Root: 3:        -0.05048589        -0.00043188         0.00344040  
Root: 4:        -0.02123283        -0.00091774         0.00540797  

Iteration:    3   Subspace Size:   27
Root: 1:        -0.13557074        -0.00000505         0.00035859  
Root: 2:        -0.07391251        -0.00001396         0.00053614  
Root: 3:        -0.05051503        -0.00002914         0.00085855  
Root: 4:        -0.02130593        -0.00007309         0.00159437  

Iteration:    4   Subspace Size:   31
Root: 1:        -0.13557094        -0.00000019         0.00007738  
Root: 2:        -0.07391305        -0.00000054         0.00009944  
Root: 3:        -0.05051651        -0.00000148         0.00018809  
Root: 4:        -0.02131151        -0.00000559         0.00041547  

Iteration:    5   Subspace Size:   35
Root: 1:        -0.13557094        -0.00000001         0.00001460  
Root: 2:        -0.07391306        -0.00000002         0.00002044  
Root: 3:        -0.05051657        -0.00000006         0.00003789  
Root: 4:        -0.02131186        -0.00000034         0.00011636  

Iteration:    6   Subspace Size:   39
Root: 1:        -0.13557094        -0.00000000         0.00000291  
Root: 2:        -0.07391306        -0.00000000         0.00000440  
Root: 3:        -0.05051657        -0.00000000         0.00000894  
Root: 4:        -0.02131188        -0.00000003         0.00003173  

Iteration:    7   Subspace Size:   43
Root: 1:        -0.13557094        -0.00000000         0.00000054  Converged
Root: 2:        -0.07391306        -0.00000000         0.00000092  Converged
Root: 3:        -0.05051657        -0.00000000         0.00000191  
Root: 4:        -0.02131188        -0.00000000         0.00000839  

Iteration:    8   Subspace Size:   45
Root: 1:        -0.13557094        -0.00000000         0.00000046  Converged
Root: 2:        -0.07391306        -0.00000000         0.00000078  Converged
Root: 3:        -0.05051657        -0.00000000         0.00000042  Converged
Root: 4:        -0.02131188        -0.00000000         0.00000194  

Iteration:    9   Subspace Size:   46
Root: 1:        -0.13557094        -0.00000000         0.00000045  Converged
Root: 2:        -0.07391306        -0.00000000         0.00000074  Converged
Root: 3:        -0.05051657        -0.00000000         0.00000041  Converged
Root: 4:        -0.02131188        -0.00000000         0.00000048  Converged

Davidson converged in 9 iterations
46 sigma vectors were formed

      Davidson Diagonalization Parameters
-----------------------------------------------
Number of roots to find:                    4
Number of guess vectors:                   15
Maximum subspace size:                    300
Number of vectors to save:                  4
Collapse vectors per root:                  2
Number of CSFs:                          2016
Maximum Davidson iterations:              500
Residual convergence:                 1.0e-06
Orthogonality tolerance:              1.0e-12
Use incremental sigma vectors:             No

Davidson memory usage:  12.58 MB

Guess Vectors:
  64 &  63 :  open  :    -0.168753
  64 &  62 :  open  :    -0.150432
  63 &  62 :  open  :    -0.094164
  64 &  61 :  open  :    -0.057116
  64 &  60 :  open  :    -0.022039
  64 &  59 :  open  :    -0.005374
  63 &  61 :  open  :    -0.000848
  64 &  57 :  open  :     0.005402
  64 &  58 :  open  :     0.013175
  62 &  61 :  open  :     0.017473
  63 &  60 :  open  :     0.034230
  64 &  55 :  open  :     0.035126
  63 &  59 :  open  :     0.050895
  64 &  56 :  open  :     0.051527
  62 &  60 :  open  :     0.052551

  Root           Eigenvalue       Energy Change        Residual
-------------------------------------------------------------------
Iteration:    0   Subspace Size:   15
Root: 1:        -0.08585587        -0.08585587         0.03215741  
Root: 2:        -0.05601244        -0.05601244         0.03589812  
Root: 3:        -0.01111734        -0.01111734         0.03331662  
Root: 4:        -0.00285197        -0.00285197         0.03391009  

Iteration:    1   Subspace Size:   19
Root: 1:        -0.08904066        -0.00318479         0.00632448  
Root: 2:        -0.06035788        -0.00434544         0.00843056  
Root: 3:        -0.01584338        -0.00472604         0.01087986  
Root: 4:        -0.00720521        -0.00435324         0.00966788  

Iteration:    2   Subspace Size:   23
Root: 1:        -0.08915204        -0.00011138         0.00145516  
Root: 2:        -0.06054892        -0.00019104         0.00169670  
Root: 3:        -0.01618603        -0.00034266         0.00299661  
Root: 4:        -0.00749651        -0.00029130         0.00268186  

Iteration:    3   Subspace Size:   27
Root: 1:        -0.08915673        -0.00000468         0.00029296  
Root: 2:        -0.06055511        -0.00000619         0.00034692  
Root: 3:        -0.01620972        -0.00002369         0.00073047  
Root: 4:        -0.00751753        -0.00002101         0.00082212  

Iteration:    4   Subspace Size:   31
Root: 1:        -0.08915691        -0.00000018         0.00005334  
Root: 2:        -0.06055535        -0.00000024         0.00008051  
Root: 3:        -0.01621103        -0.00000131         0.00019886  
Root: 4:        -0.00751958        -0.00000205         0.00025577  

Iteration:    5   Subspace Size:   35
Root: 1:        -0.08915691        -0.00000001         0.00001027  
Root: 2:        -0.06055536        -0.00000001         0.00001596  
Root: 3:        -0.01621112        -0.00000009         0.00004776  
Root: 4:        -0.00751975        -0.00000017         0.00006523  

Iteration:    6   Subspace Size:   39
Root: 1:        -0.08915691        -0.00000000         0.00000204  
Root: 2:        -0.06055536        -0.00000000         0.00000304  
Root: 3:        -0.01621113        -0.00000001         0.00001098  
Root: 4:        -0.00751976        -0.00000001         0.00001652  

Iteration:    7   Subspace Size:   43
Root: 1:        -0.08915691        -0.00000000         0.00000039  Converged
Root: 2:        -0.06055536        -0.00000000         0.00000061  Converged
Root: 3:        -0.01621113        -0.00000000         0.00000257  
Root: 4:        -0.00751976        -0.00000000         0.00000398  

Iteration:    8   Subspace Size:   45
Root: 1:        -0.08915691        -0.00000000         0.00000031  Converged
Root: 2:        -0.06055536        -0.00000000         0.00000046  Converged
Root: 3:        -0.01621113        -0.00000000         0.00000058  Converged
Root: 4:        -0.00751976        -0.00000000         0.00000091  Converged

Davidson converged in 8 iterations
45 sigma vectors were formed

  Root   Mult.   Total Energy (a.u.)   Ex. Energy (a.u.)     Ex. Energy (eV)     Ex. Energy (nm)        Osc. (a.u.)  
-------------------------------------------------------------------------------------------------------------------
     1  singlet       -779.59519267
     2  triplet       -779.54877864          0.04641403          1.26298987        981.67233191          0.00000000
     3  singlet       -779.53353479          0.06165788          1.67779601        738.97076991          0.12755239
     4  triplet       -779.52017709          0.07501558          2.04127746        607.38543887          0.00000000
     5  singlet       -779.51013830          0.08505437          2.31444679        535.69700238          0.16083790
     6  singlet       -779.48093361          0.11425906          3.10914669        398.77250330          0.01097832
     7  triplet       -779.47583286          0.11935982          3.24794532        381.73124412          0.00000000
     8  triplet       -779.46714149          0.12805118          3.48444937        355.82155904          0.00000000

Singlet  1: Largest CI coefficients:
  64  &  64 : closed :  -0.960301
  63  &  64 :  open  :  -0.150067
  64  &  63 :  open  :  -0.150067

Triplet  2: Largest CI coefficients:
  63  &  64 :  open  :  -0.679160
  64  &  63 :  open  :   0.679160
  62  &  64 :  open  :   0.112405
  64  &  62 :  open  :  -0.112405

Singlet  3: Largest CI coefficients:
  63  &  64 :  open  :  -0.551231
  64  &  63 :  open  :  -0.551231
  62  &  64 :  open  :   0.376435
  64  &  62 :  open  :   0.376435
  63  &  63 : closed :  -0.223303
  64  &  64 : closed :   0.116220

Triplet  4: Largest CI coefficients:
  62  &  64 :  open  :  -0.679049
  64  &  62 :  open  :   0.679049
  63  &  64 :  open  :  -0.102278
  64  &  63 :  open  :   0.102278

Singlet  5: Largest CI coefficients:
  62  &  64 :  open  :  -0.526210
  64  &  62 :  open  :  -0.526210
  63  &  63 : closed :  -0.442784
  63  &  64 :  open  :  -0.270387
  64  &  63 :  open  :  -0.270387
  59  &  64 :  open  :  -0.119147
  64  &  59 :  open  :  -0.119147
  64  &  64 : closed :   0.101718

Singlet  6: Largest CI coefficients:
  62  &  63 :  open  :   0.549828
  63  &  62 :  open  :   0.549828
  63  &  63 : closed :  -0.476424
  62  &  64 :  open  :   0.183888
  64  &  62 :  open  :   0.183888
  63  &  64 :  open  :   0.122348
  64  &  63 :  open  :   0.122348

Triplet  7: Largest CI coefficients:
  62  &  63 :  open  :  -0.622127
  63  &  62 :  open  :   0.622127
  61  &  64 :  open  :   0.251603
  64  &  61 :  open  :  -0.251603

Triplet  8: Largest CI coefficients:
  61  &  64 :  open  :  -0.585827
  64  &  61 :  open  :   0.585827
  62  &  63 :  open  :  -0.255802
  63  &  62 :  open  :   0.255802
  61  &  63 :  open  :  -0.149670
  63  &  61 :  open  :   0.149670
  55  &  64 :  open  :  -0.121732
  64  &  55 :  open  :   0.121732

Singlet state dipole moments:

  Root       Dx         Dy         Dz         |D|  (Debye)
------------------------------------------------------------
     1   -11.7419    -0.3571     1.3370    11.8232
     2   -11.4481    -0.1781     0.4708    11.4591
     3   -11.8693     0.0708    -0.2213    11.8715
     4    -9.1038    -0.2045    -0.6793     9.1314

Triplet state dipole moments:

  Root       Dx         Dy         Dz         |D|  (Debye)
------------------------------------------------------------
     1   -15.2302    -0.3646     1.9828    15.3631
     2    -9.9859     0.8753    -2.3780    10.3024
     3    -7.5791    -0.0927    -1.2792     7.6868
     4     0.0803    -1.0805    -0.4629     1.1782

Transition dipole moments between singlet states:

    Transition       Tx         Ty         Tz         |T| (a.u.)
------------------------------------------------------------------
     1 ->    2     1.7334    -0.3133     0.0179     1.7616
     1 ->    3     1.6624    -0.1986    -0.1829     1.6842
     1 ->    4    -0.3592     0.0465     0.1136     0.3796
     2 ->    3    -0.6689    -0.4032     1.0876     1.3390
     2 ->    4     2.1792    -0.2517    -0.2609     2.2091
     3 ->    4    -0.9496     0.0337     0.1533     0.9625

Transition dipole moments between triplet states:

    Transition       Tx         Ty         Tz         |T| (a.u.)
------------------------------------------------------------------
     1 ->    2    -1.2265    -0.0790     0.5892     1.3630
     1 ->    3    -0.7380     0.1407    -0.0701     0.7545
     1 ->    4    -0.8211    -0.1295     0.5857     1.0169
     2 ->    3     2.0026    -0.2805    -0.0512     2.0228
     2 ->    4     0.1164    -0.0355     0.0006     0.1217
     3 ->    4    -1.5165     0.1570    -0.1211     1.5294

Magnetic transition dipole moments and rotational strengths:

 Transition      Lx         Ly         Lz       R(len)     R(vel) (a.u.)
------------------------------------------------------------------------
 1 ->    2     0.2537     0.0989    -0.3086    -0.4032     0.3011
 1 ->    3     0.3788    -0.4067     0.2363    -0.6672     0.7129
 1 ->    4    -0.0848     0.2055    -0.0976    -0.0289     0.0400

Electric transition quadrupole moments (Cartesian):

 Transition      Qxy        Qxz        Qyz        Qxx        Qyy        Qzz       norm (a.u.)
----------------------------------------------------------------------------------------------
 1 ->    2     0.9116    -0.2959     0.0380    -5.2823     0.0587     0.1457     5.3710
 1 ->    3     0.6337    -0.5010     0.1197    -5.9519    -0.2756     0.3948     6.0269
 1 ->    4    -0.3395     0.2515     0.0108     3.2038     0.1416    -0.2554     3.2447


| Total processing time: 50.90 sec 

| Job finished: Mon Dec 30 10:01:46 2024
