# Supplementary material for: Photovermellogens: Minimalistic Pyridinium-Based Acylhydrazones with Photoswitchable Basicity for Operation in Aqueous Media
Source: J Org Chem. 2026 May 4;91(19):6559–65. doi: 10.1021/acs.joc.5c02962 (PMC13185115; doi:10.1021/acs.joc.5c02962)
Supplement: Supplementary file 3 [file jo5c02962_si_003.zip › scans/pah/dftmin/0009.xyz]

32
Coordinates from ORCA-job orca E -779.478328605175
  N          -5.08612643427034      1.00459015801898     -0.14211055896287
  C          -4.13427380031589      1.64634940790590      0.55626838862615
  C          -2.85866857900815      1.16716550727643      0.64759127877969
  C          -2.53061571385556     -0.02306330643041     -0.01536005475389
  C          -3.53807406852617     -0.68111501880100     -0.73332468289079
  C          -4.79144910884169     -0.14258948367067     -0.77709333592949
  H          -4.42840987301036      2.56122964746330      1.04939699640212
  H          -2.13312601038086      1.71079217001781      1.23235473641233
  N          -1.27298630737797     -0.53448378684587     -0.00822606583548
  H          -3.34636748242645     -1.60837282988750     -1.25505128377603
  H          -5.59446359036771     -0.61889607761913     -1.32001136962234
  C          -6.42854632094544      1.58025119125472     -0.25374056459757
  H          -6.65757528919459      2.13712201649418      0.64912807310016
  H          -6.47019994423994      2.24340916250550     -1.11449554565523
  H          -7.15293227971574      0.78103149736388     -0.37301357089007
  H          -1.11200312425626     -1.45457345386497     -0.41593811794567
  N          -0.30847754830500      0.07344842353288      0.64512452356901
  C           0.87545218193779     -0.42705319079126      0.65193002108444
  C           2.02451755151441      0.33429170493706      0.08026815730972
  H           0.97223236157831     -1.49750110609140      0.42444580847955
  O           1.86318994865276      1.40366315053460     -0.46463102912806
  C           3.33460305953361     -0.35784920890888      0.09896330729618
  C           4.32238983519612      0.02206779443252     -0.80969276720221
  C           5.56799293935603     -0.58096276287555     -0.77341298522409
  C           5.84210298926730     -1.55593339091410      0.17910648917426
  C           4.86645423220615     -1.93093071868439      1.09314845324351
  C           3.61364060258255     -1.33933350283867      1.04790478518219
  H           4.11380441139320      0.78388755163194     -1.54936834391002
  H           6.32851611024826     -0.29086556360842     -1.48608858782329
  H           6.81749918678105     -2.02387789568669      0.20808353691483
  H           5.08000696727906     -2.68430124931712      1.83947883481559
  H           2.85990460411076     -1.63620682663364      1.76738930505601
