# Supplementary material for: Photovermellogens: Minimalistic Pyridinium-Based Acylhydrazones with Photoswitchable Basicity for Operation in Aqueous Media
Source: J Org Chem. 2026 May 4;91(19):6559–65. doi: 10.1021/acs.joc.5c02962 (PMC13185115; doi:10.1021/acs.joc.5c02962)
Supplement: Supplementary file 3 [file jo5c02962_si_003.zip › scans/pah/dftmin/0000.xyz]

32
Coordinates from ORCA-job orca E -779.515669698644
  N          -5.10860064188908      1.02529570899463     -0.05371541130994
  C          -4.01240820152007      1.79455496506650      0.07442356160718
  C          -2.75367327075229      1.27098137191198      0.04170140344578
  C          -2.59408943923206     -0.11360932347750     -0.13182511106504
  C          -3.74913993345440     -0.89648685914246     -0.26813400855323
  C          -4.97637513148770     -0.30012278406730     -0.22483096909649
  H          -4.18039483037550      2.85366424119340      0.20712408382578
  H          -1.90645625936270      1.92946527003125      0.15246637046210
  N          -1.37687170146537     -0.70099532867833     -0.17405736456071
  H          -3.69004763830921     -1.96724405724152     -0.40477851676324
  H          -5.88617994997071     -0.87313322432102     -0.32471201700716
  C          -6.43106723109315      1.65349330180197     -0.02202195980550
  H          -6.52205572369127      2.25887496009904      0.87544484300360
  H          -6.55824955633325      2.27910199708199     -0.90183488786276
  H          -7.19462422892477      0.88346416008153     -0.01312723104220
  H          -1.31614767449910     -1.71130112513572     -0.27731815596739
  N          -0.28048336864358      0.02962691195954     -0.03780784884682
  C           0.85289924097107     -0.55006866016305     -0.05508012770015
  C           2.06329976174597      0.31150421593451     -0.14788851382308
  H           0.95320777015392     -1.63176732211114     -0.13130595602456
  O           1.96569638163939      1.49331202683697     -0.40094772301417
  C           3.38091747533517     -0.34138496453988      0.03777480521847
  C           4.52215954079262      0.29509059547703     -0.45490131670671
  C           5.77148958022352     -0.27130738251894     -0.27443706685743
  C           5.89869302608419     -1.47046989965996      0.41811066052660
  C           4.77210657315877     -2.10231760955110      0.92499254992899
  C           3.51700604616777     -1.54559918248760      0.72952853738707
  H           4.42863020361870      1.22992100322269     -0.99154275617503
  H           6.64908853101435      0.22125715140960     -0.67153701191423
  H           6.87666719130100     -1.91069860903382      0.56275323108184
  H           4.86851412587636     -3.03009242784797      1.47277536421498
  H           2.65450083952075     -2.05161911122559      1.14373237469310
