# Supplementary material for: Photovermellogens: Minimalistic Pyridinium-Based Acylhydrazones with Photoswitchable Basicity for Operation in Aqueous Media
Source: J Org Chem. 2026 May 4;91(19):6559–65. doi: 10.1021/acs.joc.5c02962 (PMC13185115; doi:10.1021/acs.joc.5c02962)
Supplement: Supplementary file 3 [file jo5c02962_si_003.zip › scans/pah/dftmin/0007.xyz]

32
Coordinates from ORCA-job orca E -779.492110486726
  N          -5.09099553166762      1.01340371814327     -0.15299386945543
  C          -4.09834238861396      1.71839111593152      0.41535475065435
  C          -2.82691473128617      1.22899525531875      0.50909031103727
  C          -2.54677276572798     -0.04268491888137     -0.01021150567827
  C          -3.59669932136482     -0.76389533137496     -0.59609038170230
  C          -4.84227112975102     -0.20975271179850     -0.65172247045412
  H          -4.35588143839800      2.69402895933059      0.80086570499314
  H          -2.06631705370325      1.82830907253695      0.98451006672639
  N          -1.30157998162345     -0.57838455733203      0.01481598284943
  H          -3.44255279197029     -1.75272578354632     -1.00509991735291
  H          -5.67626575882921     -0.73289445663002     -1.09588430538051
  C          -6.42945589460808      1.59417563296831     -0.27874690633927
  H          -6.58961783803963      2.30597198980156      0.52441321398628
  H          -6.51976499172936      2.09831958953415     -1.23792529216492
  H          -7.17156576966121      0.80528823785667     -0.20825793197589
  H          -1.17041885814343     -1.53900045215405     -0.29691548082715
  N          -0.29874608933166      0.08590053109215      0.55235159585720
  C           0.86767066765999     -0.44316676312633      0.57896914592161
  C           2.04117784601368      0.35312120966296      0.11877660248969
  H           0.96750588596359     -1.52027050839085      0.41042469738701
  O           1.91164071889936      1.47505040077430     -0.31969423956225
  C           3.34777741018630     -0.34636095333657      0.11971884100072
  C           4.35868475457423      0.09798502182134     -0.73331283762435
  C           5.60111537944760     -0.51185197508591     -0.71653370271564
  C           5.85135917426179     -1.55806322774013      0.16440047658886
  C           4.85432024441656     -1.99693406495227      1.02497322546421
  C           3.60360084229345     -1.39940361765686      0.99655117317633
  H           4.16956414492744      0.91525514098484     -1.41690443655438
  H           6.37804919831780     -0.17134682353143     -1.38800617167959
  H           6.82450060931706     -2.03131725855291      0.17916733303905
  H           5.04886970135119     -2.80565087322074      1.71655664538026
  H           2.83633726341800     -1.74910158854611      1.67638351421412
