# Supplementary material for: Photovermellogens: Minimalistic Pyridinium-Based Acylhydrazones with Photoswitchable Basicity for Operation in Aqueous Media
Source: J Org Chem. 2026 May 4;91(19):6559–65. doi: 10.1021/acs.joc.5c02962 (PMC13185115; doi:10.1021/acs.joc.5c02962)
Supplement: Supplementary file 3 [file jo5c02962_si_003.zip › scans/pah/dftmin/0024.xyz]

32
Coordinates from ORCA-job orca E -779.513132305460
  N          -5.06037438810479      1.05546095311572     -0.07378142104611
  C          -4.32517709974271      1.14054707204416      1.04729603074979
  C          -3.00566255732441      0.78804905842661      1.07478104228633
  C          -2.40042021443803      0.31927373309200     -0.09954793518025
  C          -3.18570708958592      0.23789470988871     -1.25914942832060
  C          -4.49689531653903      0.60948532883334     -1.21050562972051
  H          -4.82820164897342      1.50505337181442      1.93085145948608
  H          -2.45658811132391      0.88001708631079      1.99875460640607
  N          -1.10220478005570     -0.06306610374207     -0.15527166136688
  H          -2.77139940111471     -0.11135502510965     -2.19478321488434
  H          -5.13326973154133      0.56144780926108     -2.08202499608107
  C          -6.48447361426197      1.39724606840992     -0.05880832194845
  H          -6.69278917669290      2.03681699502135      0.79239084825696
  H          -6.73715855818741      1.92686310749311     -0.97234353811028
  H          -7.07708503075939      0.48855867801343      0.01465198000199
  H          -0.69299868259741     -0.35085117351548     -1.04085104275326
  N          -0.34424576777099      0.02997661032467      0.92332791994602
  C           0.87540669479967     -0.36464569210594      0.92414042389949
  C           1.72056710784840     -0.58323265486677     -0.27316520100346
  H           1.35342596177089     -0.28894952936088      1.89126189581758
  O           1.24122398981027     -0.50511672608947     -1.39365553793302
  C           3.16413530467018     -0.83824467681997     -0.07325229738174
  C           4.03853107051864     -0.59023921516123     -1.13411775234888
  C           5.39159292446411     -0.84294301191682     -0.99649540734544
  C           5.88431919162208     -1.36613117667700      0.19381319217692
  C           5.02032826974193     -1.63005430302966      1.24731224766433
  C           3.66659014988058     -1.35949404360862      1.11980590475563
  H           3.65926723682278     -0.18750883187644     -2.06390224747148
  H           6.06447389207333     -0.63519270160882     -1.81770328865050
  H           6.94214999487596     -1.56896093953944      0.29831174493354
  H           5.39957671967000     -2.04635591913543      2.17082519398481
  H           3.01107416704206     -1.58295884798828      1.95085826248212
