# Supplementary material for: Photovermellogens: Minimalistic Pyridinium-Based Acylhydrazones with Photoswitchable Basicity for Operation in Aqueous Media
Source: J Org Chem. 2026 May 4;91(19):6559–65. doi: 10.1021/acs.joc.5c02962 (PMC13185115; doi:10.1021/acs.joc.5c02962)
Supplement: Supplementary file 3 [file jo5c02962_si_003.zip › scans/pah/dftmin/0023.xyz]

32
Coordinates from ORCA-job orca E -779.511926840294
  N          -5.05649794215309      1.06923842857428     -0.07795881453684
  C          -4.31178070887481      1.16595172757873      1.03653086035374
  C          -2.99780847699100      0.79523566214419      1.06257251148112
  C          -2.40761273839838      0.29403424584825     -0.10646709588909
  C          -3.20215739897416      0.19973498705828     -1.25808514310291
  C          -4.50810104726583      0.59127278581716     -1.20843870031674
  H          -4.80414497164953      1.55586927095773      1.91535257722958
  H          -2.44059179889138      0.89898879203047      1.98040408040691
  N          -1.11498880099956     -0.10770968258479     -0.16181418264239
  H          -2.79980461341990     -0.17447661896802     -2.18927324763667
  H          -5.15026288148591      0.53376817199792     -2.07497659006485
  C          -6.47569199257722      1.43076577088801     -0.04834085898130
  H          -6.63533165076336      2.19952633967459      0.70091042832990
  H          -6.76938814070300      1.81522100734640     -1.01994807008385
  H          -7.07099044192009      0.55383559829812      0.19439601575957
  H          -0.71526040132475     -0.41043361984894     -1.04637774042085
  N          -0.34943148085150     -0.00152877860973      0.91005668044926
  C           0.86422982228645     -0.41496829272262      0.91306192145109
  C           1.71920369618943     -0.60376111268296     -0.28298350578766
  H           1.34180274555226     -0.33835027121422      1.88060847100690
  O           1.24707348611083     -0.50931959528465     -1.40482147276044
  C           3.16468691827542     -0.84201703859810     -0.07539785405306
  C           4.04592006663094     -0.55245834590851     -1.11977330801258
  C           5.40116557755421     -0.78904163604775     -0.97443654157870
  C           5.88924566982647     -1.33737933751610      0.20640061387911
  C           5.01838635049770     -1.64293541877327      1.24291216413492
  C           3.66224475173641     -1.38836776281777      1.10833311354479
  H           3.67030329891359     -0.13024508589523     -2.04238465410002
  H           6.07933144389080     -0.54933388970329     -1.78248068430702
  H           6.94885056421470     -1.52741817960798      0.31680959530484
  H           5.39423701128375     -2.07879797764078      2.15875968527105
  H           3.00117559087740     -1.64351013389205      1.92587357697355
