# Supplementary material for: Photovermellogens: Minimalistic Pyridinium-Based Acylhydrazones with Photoswitchable Basicity for Operation in Aqueous Media
Source: J Org Chem. 2026 May 4;91(19):6559–65. doi: 10.1021/acs.joc.5c02962 (PMC13185115; doi:10.1021/acs.joc.5c02962)
Supplement: Supplementary file 3 [file jo5c02962_si_003.zip › scans/pah/dftmin/0016.xyz]

32
Coordinates from ORCA-job orca E -779.479284152683
  N          -5.11627189973742      0.98780745024630     -0.00240330447279
  C          -4.19722499439841      1.49733310963186      0.83433594157547
  C          -2.88828613909039      1.10772286214391      0.79397092403281
  C          -2.49441674910733      0.14355802949553     -0.14311995650346
  C          -3.46656781115308     -0.37094937618285     -1.01185020339509
  C          -4.75425420301525      0.06892084521313     -0.91474648166934
  H          -4.54256097319022      2.23593661175560      1.54236331022361
  H          -2.18718037698730      1.55223691331515      1.48285248943871
  N          -1.22178225464799     -0.32324510576329     -0.21644634222883
  H          -3.22016290134735     -1.11335220828171     -1.75833972351427
  H          -5.53192481917661     -0.30446249047546     -1.56483125461053
  C          -6.50122773083544      1.46399415298005      0.03287556227005
  H          -6.70075742693108      1.91932992848784      0.99705063980744
  H          -6.65515960473677      2.19697988518841     -0.75536526745988
  H          -7.17344030003549      0.62355655446693     -0.11087434871221
  H          -0.98305541246705     -0.96908733339401     -0.96534305075536
  N          -0.29833606815325      0.14722659568862      0.59673885294135
  C           0.89104079496735     -0.35654153173094      0.61460815326944
  C           1.88892111382922     -0.28354093507154     -0.49605936246727
  H           1.38454594464256     -0.09174960636701      1.55012326478882
  O           1.58374728723561      0.16537552944168     -1.58056212130023
  C           3.27991504626255     -0.66103507361571     -0.15360397598294
  C           4.32826647553217     -0.18043209210172     -0.93792891481447
  C           5.63111453495240     -0.55866176169283     -0.66186507317510
  C           5.89495706755699     -1.43220108960317      0.38690734574249
  C           4.85388009728887     -1.92404582313544      1.16302203693106
  C           3.55052907588641     -1.53310249931876      0.89904013233104
  H           4.12440241442601      0.49380368456087     -1.75929168380002
  H           6.44295076424218     -0.17580697654139     -1.26581416727534
  H           6.91368334962254     -1.72963475383927      0.59883033705285
  H           5.05677321192530     -2.60890538863414      1.97537404742429
  H           2.74589399323889     -1.92563809696701      1.50937602560596
