# Supplementary material for: Photovermellogens: Minimalistic Pyridinium-Based Acylhydrazones with Photoswitchable Basicity for Operation in Aqueous Media
Source: J Org Chem. 2026 May 4;91(19):6559–65. doi: 10.1021/acs.joc.5c02962 (PMC13185115; doi:10.1021/acs.joc.5c02962)
Supplement: Supplementary file 3 [file jo5c02962_si_003.zip › scans/pah/dftmin/0011.xyz]

32
Coordinates from ORCA-job orca E -779.461007320176
  N          -5.08340945873010      0.98979065481968     -0.13772309596614
  C          -4.17591939538833      1.57034499291571      0.66649708605245
  C          -2.89246871128401      1.11351131514439      0.75435757304844
  C          -2.50887087058702      0.01459068918476     -0.02610432869682
  C          -3.46861038409233     -0.58057388604771     -0.85277632681828
  C          -4.73555219809976     -0.07036697169815     -0.88471030582012
  H          -4.51597505985409      2.41552226940218      1.24683288462008
  H          -2.20413196584374      1.60232981231045      1.42604772836118
  N          -1.23459084304698     -0.46154425339611     -0.03080122407750
  H          -3.23265519394468     -1.43787459288669     -1.46764297841033
  H          -5.50333743186958     -0.50328405821363     -1.50840959241479
  C          -6.43720698851143      1.54497051360005     -0.21153121107939
  H          -6.79905404630347      1.74591124704299      0.79247276753230
  H          -6.42108087637920      2.46629868776146     -0.78850092043157
  H          -7.09382209212972      0.82730868110062     -0.69118511828773
  H          -1.03703642218994     -1.33120336853440     -0.52671800741906
  N          -0.31653560837910      0.08094956112053      0.72963024072497
  C           0.88822227029397     -0.38376734394770      0.72190904251488
  C           2.01263605439041      0.31829296691889      0.03425470062025
  H           0.97594838580469     -1.44685119585674      0.43672058751074
  O           1.81839582771120      1.31723393433453     -0.62085959943002
  C           3.32393966835983     -0.37057631007553      0.07752473036876
  C           4.29101837292430     -0.06541330556456     -0.87949193709052
  C           5.53641280685669     -0.66805764901359     -0.82262859794408
  C           5.82819396483323     -1.56909507993615      0.19495202884457
  C           4.87153956695744     -1.86970148563960      1.15575880200433
  C           3.62066177882359     -1.27616314228263      1.09329280596693
  H           4.06748565831757      0.63874664072892     -1.67010194579555
  H           6.28247356084833     -0.43523539769047     -1.57074933582585
  H           6.80288646114623     -2.03737837856921      0.23862055318196
  H           5.09908015425818     -2.56574318324576      1.95195977226119
  H           2.87937452170672     -1.51158235388667      1.84812705319333
