# Supplementary material for: Photovermellogens: Minimalistic Pyridinium-Based Acylhydrazones with Photoswitchable Basicity for Operation in Aqueous Media
Source: J Org Chem. 2026 May 4;91(19):6559–65. doi: 10.1021/acs.joc.5c02962 (PMC13185115; doi:10.1021/acs.joc.5c02962)
Supplement: Supplementary file 3 [file jo5c02962_si_003.zip › scans/pah/dftmin/0018.xyz]

32
Coordinates from ORCA-job orca E -779.497469531028
  N          -5.07504381061986      1.04312222991905     -0.04354718978478
  C          -4.22336560445170      1.38753054263561      0.93563325926714
  C          -2.91972883725371      0.97767761604416      0.93696564287481
  C          -2.45890518098547      0.17066960611841     -0.11115595651266
  C          -3.36306617148104     -0.17441410398734     -1.12673771155931
  C          -4.64903684505788      0.27404986491617     -1.06154508539140
  H          -4.61704386890263      2.00849097795658      1.72673501778538
  H          -2.27359362443807      1.28553286160240      1.74398112225250
  N          -1.18836308709984     -0.30038667824306     -0.16723759395223
  H          -3.06321923941538     -0.79168807498687     -1.96216478922016
  H          -5.37587124229283      0.03146313601287     -1.82306442959762
  C          -6.46046253972734      1.51776176617433     -0.03588280321258
  H          -6.67320220163646      1.98880873288211      0.91735693384817
  H          -6.60284463926409      2.23962959781885     -0.83612330858751
  H          -7.13147382178835      0.67521338912006     -0.17678572554659
  H          -0.89965477754961     -0.82414581393420     -0.98801455669756
  N          -0.32803310493537      0.01419829141389      0.78290681813495
  C           0.86101760069361     -0.47511143654106      0.79364943940625
  C           1.77259101345822     -0.52428319404517     -0.38375511532079
  H           1.36159942750467     -0.29680587325002      1.73977762073823
  O           1.36214227629953     -0.27733355276995     -1.50122499760842
  C           3.20705660113373     -0.77243822233917     -0.11270401511732
  C           4.15409350632278     -0.32716049289475     -1.03615509991120
  C           5.49906820868396     -0.57893571851970     -0.82891701207114
  C           5.90870113141290     -1.29540082604010      0.28992980284227
  C           4.97040367269026     -1.75565754488313      1.20372573969019
  C           3.62423378195432     -1.48715251510115      1.00947138024335
  H           3.83823540265840      0.22459237389242     -1.91168991869732
  H           6.23045140844418     -0.22028065412256     -1.54080914458236
  H           6.96034785329289     -1.49552733562115      0.44832276610748
  H           5.28604204942168     -2.32142199953936      2.06993243529192
  H           2.90493616952625     -1.85920693978891      1.72815030618718
