# Supplementary material for: Photovermellogens: Minimalistic Pyridinium-Based Acylhydrazones with Photoswitchable Basicity for Operation in Aqueous Media
Source: J Org Chem. 2026 May 4;91(19):6559–65. doi: 10.1021/acs.joc.5c02962 (PMC13185115; doi:10.1021/acs.joc.5c02962)
Supplement: Supplementary file 3 [file jo5c02962_si_003.zip › scans/pah/dftmin/tc.out]

| Startfile from command line: tc.inp


|       ***********************************************************
|       *                 TeraChem v1.9-2023.07-dev               *
|       *                   Development Version                   *
|       *           Chemistry at the Speed of Graphics!           *
|       ***********************************************************
|       * This program may only be used in connection with        *
|       * a valid license from PetaChem, LLC. Use of this program *
|       * or results thereof indicates acceptance of all terms    *
|       * and conditions stated in the license and that a valid   *
|       * license agreement between the user and PetaChem, LLC    *
|       * exists. PetaChem, LLC does not warrant the correctness  *
|       * of results or their suitability for any purpose.        *
|       * Please email bugs, suggestions, and comments to         *
|       *                  help@petachem.com                      *
|       *                                                         *
|       ***********************************************************


|       ***********************************************************
|       *  Compiled by pisteinbach  Thu 27 Mar 2025 01:00:35 PM CET  *
|       *  Supported architecture SMs: 89 86 75                   *
|       *  Build cuda_11.8.r11.8/compiler.31833905_0              *
|       *  Git Version: d77d3eebd7eb45d4c3711b706ca3c5694cd0c5a9  *
|       ***********************************************************


| Job started   Mon Sep  8 11:00:20 2025
| On hpz101 (available memory: 27171 MB)

| ######################################### RUNTIME INFO ##########################################
| terachem  tc.inp 

|  NVRM version: NVIDIA UNIX x86_64 Kernel Module  530.30.02  Wed Feb 22 04:11:39 UTC 2023
|  GCC version:  gcc version 9.4.0 (Ubuntu 9.4.0-1ubuntu1~20.04.1) 

|  	linux-vdso.so.1 (0x00007fffb4bd5000)
|  	libdftd4.so.3 => /mnt/group-bin/dftd4/3.5.0/lib/x86_64-linux-gnu/libdftd4.so.3 (0x000015071921c000)
|  	libm.so.6 => /lib/x86_64-linux-gnu/libm.so.6 (0x00001507190ba000)
|  	libthcbox.so.1 => /mnt/group-bin/terachem/dev-03-2025/lib/libthcbox.so.1 (0x0000150717bec000)
|  	libnvToolsExt.so.1 => /mnt/group-lib/nvidia-hpc-sdk/Linux_x86_64/24.7/cuda/11.8/lib64/libnvToolsExt.so.1 (0x00001507179e2000)
|  	libgpubox.so.1 => /mnt/group-bin/terachem/dev-03-2025/lib/libgpubox.so.1 (0x00001507179c9000)
|  	libcpubox.so.1 => /mnt/group-bin/terachem/dev-03-2025/lib/libcpubox.so.1 (0x00001507179c3000)
|  	libtensorbox.so.1 => /mnt/group-bin/terachem/dev-03-2025/lib/libtensorbox.so.1 (0x00001507179a4000)
|  	libiobox.so.1 => /mnt/group-bin/terachem/dev-03-2025/lib/libiobox.so.1 (0x000015071798c000)
|  	libintbox.so.1 => /mnt/group-bin/terachem/dev-03-2025/lib/libintbox.so.1 (0x00001506dc425000)
|  	libatmx2cbox.so.1 => /mnt/group-bin/terachem/dev-03-2025/lib/libatmx2cbox.so.1 (0x00001506dc34e000)
|  	libperiodicbox.so.1 => /mnt/group-bin/terachem/dev-03-2025/lib/libperiodicbox.so.1 (0x00001506ca6fc000)
|  	libsqmbox.so.1 => /mnt/group-bin/terachem/dev-03-2025/lib/libsqmbox.so.1 (0x00001506ca398000)
|  	libgridbox.so.1 => /mnt/group-bin/terachem/dev-03-2025/lib/libgridbox.so.1 (0x00001506c8b92000)
|  	libdftbox.so.1 => /mnt/group-bin/terachem/dev-03-2025/lib/libdftbox.so.1 (0x00001506c8aa2000)
|  	libcibox.so.1 => /mnt/group-bin/terachem/dev-03-2025/lib/libcibox.so.1 (0x00001506c8655000)
|  	libccbox.so.1 => /mnt/group-bin/terachem/dev-03-2025/lib/libccbox.so.1 (0x00001506c8314000)
|  	libsimbox.so.1 => /mnt/group-bin/terachem/dev-03-2025/lib/libsimbox.so.1 (0x00001506c82ee000)
|  	liboptbox.so.1 => /mnt/group-bin/terachem/dev-03-2025/lib/liboptbox.so.1 (0x00001506c82b4000)
|  	libssl.so.1.1 => /lib/x86_64-linux-gnu/libssl.so.1.1 (0x00001506c8221000)
|  	libcrypto.so.1.1 => /lib/x86_64-linux-gnu/libcrypto.so.1.1 (0x00001506c7f49000)
|  	libifcore.so.5 => /mnt/group-lib/intel_oneAPI/compiler/2024.0/lib/libifcore.so.5 (0x00001506c7e09000)
|  	libcuda.so.1 => /lib/x86_64-linux-gnu/libcuda.so.1 (0x00001506c6120000)
|  	libcudart.so.11.0 => /mnt/group-bin/terachem/dev-03-2025/lib/libcudart.so.11.0 (0x00001506c5e79000)
|  	libcublas.so.11 => /mnt/group-bin/terachem/dev-03-2025/lib/libcublas.so.11 (0x00001506c021b000)
|  	libcufft.so.10 => /mnt/group-bin/terachem/dev-03-2025/lib/libcufft.so.10 (0x00001506af340000)
|  	libcusparse.so.11 => /mnt/group-bin/terachem/dev-03-2025/lib/libcusparse.so.11 (0x000015069e646000)
|  	libcusolver.so.11 => /mnt/group-bin/terachem/dev-03-2025/lib/libcusolver.so.11 (0x000015068c38e000)
|  	libiomp5.so => /mnt/group-lib/intel_oneAPI/compiler/2024.0/lib/libiomp5.so (0x000015068bf47000)
|  	libdl.so.2 => /lib/x86_64-linux-gnu/libdl.so.2 (0x000015068bf41000)
|  	libpthread.so.0 => /lib/x86_64-linux-gnu/libpthread.so.0 (0x000015068bf1e000)
|  	libstdc++.so.6 => /lib/x86_64-linux-gnu/libstdc++.so.6 (0x000015068bd3c000)
|  	libcilkrts.so.5 => /mnt/group-bin/terachem/dev-03-2025/lib/libcilkrts.so.5 (0x000015068bafd000)
|  	libgcc_s.so.1 => /lib/x86_64-linux-gnu/libgcc_s.so.1 (0x000015068bae2000)
|  	libc.so.6 => /lib/x86_64-linux-gnu/libc.so.6 (0x000015068b8f0000)
|  	/lib64/ld-linux-x86-64.so.2 (0x00001507192f6000)
|  	libmkl_intel_ilp64.so.2 => /mnt/group-lib/intel_oneAPI/mkl/2023.2.0/lib/intel64/libmkl_intel_ilp64.so.2 (0x000015068a763000)
|  	libmkl_intel_thread.so.2 => /mnt/group-lib/intel_oneAPI/mkl/2023.2.0/lib/intel64/libmkl_intel_thread.so.2 (0x0000150687137000)
|  	libmkl_core.so.2 => /mnt/group-lib/intel_oneAPI/mkl/2023.2.0/lib/intel64/libmkl_core.so.2 (0x0000150682dbf000)
|  	libimf.so => /mnt/group-lib/intel_oneAPI/compiler/2024.0/lib/libimf.so (0x000015068299f000)
|  	libsvml.so => /mnt/group-lib/intel_oneAPI/compiler/2024.0/lib/libsvml.so (0x000015068136b000)
|  	libirng.so => /mnt/group-lib/intel_oneAPI/compiler/2024.0/lib/libirng.so (0x0000150681271000)
|  	libintlc.so.5 => /mnt/group-lib/intel_oneAPI/compiler/2024.0/lib/libintlc.so.5 (0x0000150681210000)
|  	librt.so.1 => /lib/x86_64-linux-gnu/librt.so.1 (0x0000150681206000)
|  	libcublasLt.so.11 => /mnt/group-lib/nvidia-hpc-sdk/Linux_x86_64/24.7/math_libs/11.8/lib64/libcublasLt.so.11 (0x000015065cc7e000)
| #################################################################################################

-----------------------------------
Processed Input file:
              coordinates coord.xyz
                 spinmult 1
                   charge +1
                   method 3c-pbeh
                    basis def2-msvp
                      pcm cosmo
                  epsilon 78.39
                      fon yes
               fon_method constant
                   closed 0
                    hhtda yes
            hhtdasinglets 4
            hhtdatriplets 4
             cisnumstates 8
             cisguessvecs 15
                   cismax 300
               cismaxiter 500
               cisconvtol 1.0e-6
                  cphftol 1.0e-6
                 cphfiter 1000
           max_l_in_basis 2
           sphericalbasis yes
                    guess sad
                   purify no
                  dftgrid 3
                     xtol 1e-6
                 convthre 5e-5
                  threall 1e-14
                precision mixed
                     gpus 1
            min_tolerance 1e-4
          min_tolerance_e 1e-5
                      run energy
-----------------------------------
Jobname: coord
Scratch data will be generated
Scratch directory: ./scr.coord
| Random number seed: 629454945

XYZ coordinates coord.xyz
Molden File Output: ./scr.coord/coord.molden
Using basis set: def2-msvp
dmrgstart not found
Spin multiplicity: 1
DIIS will use up to 10 vectors.
Condition number limit for the DIIS overlap matrix is            0
WF convergence threshold: 5.00e-05
Using DIIS algorithm to converge WF
Maximum number of SCF iterations: 100
Incremental fock with rebuild every 8 iterations
Will switch to conventional Fock if diffuse functions are detected
X-matrix tolerance: 1.00e-06
PRECISION: MIXED
Single/Double precision threshold: 1.00e-05
TeraChem will select linear algebra engine
Using fractional orbital occupations
0 occupied orbitals will have integer occupation
0 occupied orbitals will have fractional occupation
kT is set to  0.250 a.u.
Density matrix guess purification turned off
DFT Functional requested: 3c-pbeh
Method: PBEh-3c composite method 
  PBEh exchange functional:              0.58 
  Hartree-Fock exact exchange:          0.42 
  PBEh correlation functional:           1.0  
Please find the citation for the method under https://doi.org/10.1063/1.4927476Please also cite the implementation paper: https://doi.org/10.1039/D3CP06086A Wavefunction: RESTRICTED

 DFT-D code reimplemented following the
 code by S.Grimme, University Bonn 
 based on DFTD3 V3.2 Rev 0         
 
Please cite DFT-D3 work done with this code as:
S. Grimme, J. Antony, S. Ehrlich and H. Krieg,
J. Chem. Phys. 132 (2010), 154104
If used with BJ-damping cite also
S. Grimme, S. Ehrlich and L. Goerigk,
J. Comput. Chem. 32 (2011), 1456-1465
For DFT-D2 the reference is
S. Grimme, J. Comput. Chem., 27 (2006), 1787-1799
BSSE Correction calculated using:
 ___________________________________________
                                            
|              **  g C P  **                |
|  a geometrical counterpoise correction    |
|             H.Kruse S.Grimme              |
|        Version 2.31                       |
|                                           |
 ___________________________________________ 

Please cite work done with this code as:
H. Kruse, S. Grimme J. Chem. Phys, 2012,136,154101
DOI: 10.1063/1.3700154 

DFT grid type: 3
Using a single DFT grid.
Ignoring all functions in basis set file with angular momentum > 2 
Initial guess generated from superposition of atomic densities generated with HF,
using spherically symmetric atomic densities and averaged alpha and beta spin densities.

********************************************
***** SINGLE POINT ENERGY CALCULATIONS *****
********************************************
COSMO model for polarizable continuum model enabled
*************WARNING***************
Unrecognized or unnecessary keywords:
These are being ignored.
   min_tolerance 1e-4
   min_tolerance_e 1e-5
***********************************
Starting TensorBox...
| TeraChem will select linear algebra engine
| Using cuSolver for matrix diagonalization

| using 1 out of 1 CUDA devices
|   Device 0: NVIDIA GeForce RTX 3070,  7973MB, CC 8.6 -- CPU THREAD 0
| -------------------------------------------------------------------
| CPU Memory Available: 3985.12 MegaWords 
| GPU Memory Available: 740.71 MegaWords 
| Maximum recommended basis set size: 10200 basis functions
|  (limited by GPU memory)
| -------------------------------------------------------------------
| Initialize GPUBox with 128 MW of memory


Basis set:       def2-msvp
Total atoms:     32
Total charge:    1
Total electrons: 126 (63-alpha, 63-beta)
Number electrons modeled by ECPs: 0
Total orbitals: 316 (Cartesian), 298 (spherical) 
Total AO shells: 154 (100 S-shells; 36 P-shells; 18 D-shells; 0 F-shells; 0 G-shells)
Spin multiplicity: 1
Nuclear repulsion energy (QM atoms): 1157.746911294300 a.u.

 in gcp call
 n=          32
 coors(1) =   -9.57178129069446        1.96310895072429     
 -0.127766672577785     
 coors(2) =   -8.39096232409604        1.24161173713894     
   2.00327239831192     
 elements:            7           6
 gcp_e =    1.00000000000000     
 echo:  F
 pbc:  F
 method =pbeh3c              
Using neutral atomic charges and default spins and spin directions.
Number of unique atoms is: 4 
Atom #1 is unique. Calculating atomic density. 
Atom #2 is unique. Calculating atomic density. 
Atom #7 is unique. Calculating atomic density. 
Atom #21 is unique. Calculating atomic density. 
DFTD Energy:    -0.0210700 hartree
gCP Energy:     0.0580347 hartree
| Total AOs: 316    Total MOs: 298
Setting up the DFT grid...
| time to set the grid = 0.09 s
DFT grid points: 367473 (11483 points/atom)
=COSMO= Number of H atoms in QM atoms:14
=COSMO= Number of Heavy atoms in QM atoms:18
=COSMO= size of A matrix:25489800 bytes
=COSMO= ++++++++++++++++++++++++++++++ COSMO parameters ++++++++++++++++++++++++++++++
=COSMO= I. Cavity Information:
=COSMO= SAS(Solvent accesible surface) initialization finished
=COSMO= Time for initializing Molecular Surface:0.00162800 (sec)
=COSMO= Time for initializing cosmo calculation:0.01759900 (sec)
=COSMO= Cavity effective radius(Angstrom) (r_solv+r_vdw-dsc) was written into ./scr.coord/ratom.txt
=COSMO= Solvent Dielectric Constant:78.390000
=COSMO= Cosmo Solvent radius:0.000000
=COSMO= Cosmo charge scaling method:0
=COSMO= Cavity built with Lebedev Grid
=COSMO= Grid points/QM Hydrogen: 110
=COSMO= Grid points/QM Heavy atom: 110
=COSMO= Herbert Switching-Gaussian method turned on
=COSMO= After removing points inside of SAS:
=COSMO= Total number of segments on molecular surface:1785
=COSMO= Number of segments belonging to QM atoms:1785
=COSMO= Total surface area of cavity: 291.8252(Angstrom^2)
=COSMO= Total volume of cavity: 176.9792 (Angstrom^3)
=COSMO= II. COSMO integral options:
=COSMO= Building COSMO c vector with original algorithm
=COSMO= COSMO one-electron integral threshold: 1e-12 
=COSMO= III. Linear solver options:
=COSMO= Initialize COSMO for A matrix in full storage form
=COSMO= CG precondtioner:Jacobi
=COSMO= Tight CG convergence threshold:1e-06
=COSMO= CG dynamic threshold: on
=COSMO= Adjust CG convergence threshold dynamically
=COSMO= IV. PCM field read/write options:
=COSMO= PCM field is not written to files
=COSMO= No PCM field file is read in
=COSMO= ++++++++++++++++++++++++++++++++++++++++++++++++++++++++++++++++++++++++++++++++

                      *** Start SCF Iterations ***

 Iter     DIIS Error       Energy change      Electrons        XC Energy           Energy              E_PCM      Time(s)
-------------------------------------------------------------------------------------------------------------------------
Initial temperature is 0.250000
| Skip purify step
|    1     2.1260375849    -785.2244275353   126.9995267983   -63.8720199629    -785.2244275353     -0.0002044809    1.48  
|    2     0.0721701139     +13.1042493092   125.9999800907   -63.9948022466    -772.1201782260     -0.1611576659    2.25  
|    3     0.1314351038      +0.2161972884   125.9999734103   -63.7394411066    -771.9039809376     -0.0918595511    2.17  
|    4     0.0241828796      -0.3510342062   125.9999776430   -63.8427601385    -772.2550151438     -0.1177981323    2.19  
|    5     0.0127781424      -0.0112616829   125.9999777662   -63.8768902290    -772.2662768267     -0.0971162351    2.10  
|    6     0.0034149398      -0.0037246274   125.9999775625   -63.8767606272    -772.2700014541     -0.1012773703    2.03  
|    7     0.0007826210      -0.0002350254   125.9999775721   -63.8673285605    -772.2702364795     -0.0997433613    1.96  
|    8     0.0005718272      -0.0000505644   125.9999775710   -63.8669648012    -772.2702870440     -0.0996103028    1.98  
|    9     0.0002080400      -0.0000136584   125.9999775828   -63.8681664536    -772.2703007023     -0.0994322613    2.24  
|   10     0.0001142115      -0.0000028177   125.9999775897   -63.8681553195    -772.2703035201     -0.0993380787    1.93  
|   11     0.0000428046      -0.0000006415   125.9999775923   -63.8680824699    -772.2703041616     -0.0992878268    1.92  
-------------------------------------------------------------------------------------------------------------------------
FINAL ENERGY: -772.2703041616 a.u.
Fractional Occupation Entropy: 0.0000000000
Mermin Free Energy:            -772.2703041616
DISPERSION CONTRIBUTION TO ENERGY: -0.0210700212 a.u.
GCP BSSE CORRECTION: 0.0580347092 a.u.
C-PCM contribution to final energy:-0.0992878268 a.u. ( already included in final energy )
HOMO-LUMO GAP: 3.885 eV
CENTER OF MASS: {-0.043647, -0.113448, -0.024363} ANGS
DIPOLE MOMENT: {-15.775201, 3.700986, 0.846960} (|D| = 16.225646) DEBYE
Writing out molden info

Running Mulliken population analysis...


  Restricted hh-TDA Parameters
--------------------------------------------
Number of occupied orbitals:            64
Number of virtual orbitals:            234
Number of molecular orbitals:          298
Number of basis functions:             316
Multiplicity of target state:      singlet

 Generating 2nd functional diffs
Reference energy:             -779.4982772403
Number of electrons:           127.9999772361
XC energy:                     -65.1825104475

      Davidson Diagonalization Parameters
-----------------------------------------------
Number of roots to find:                    4
Number of guess vectors:                   15
Maximum subspace size:                    300
Number of vectors to save:                  4
Collapse vectors per root:                  2
Number of CSFs:                          2080
Maximum Davidson iterations:              500
Residual convergence:                 1.0e-06
Orthogonality tolerance:              1.0e-12
Use incremental sigma vectors:             No

Davidson memory usage:  12.89 MB

Guess Vectors:
  64 &  64 : closed :    -0.238980
  64 &  62 :  open  :    -0.114878
  64 &  63 :  open  :    -0.113131
  64 &  61 :  open  :    -0.060268
  64 &  58 :  open  :    -0.049450
  64 &  60 :  open  :    -0.036376
  62 &  62 : closed :     0.009225
  63 &  62 :  open  :     0.010971
  63 &  63 : closed :     0.012718
  64 &  57 :  open  :     0.017247
  64 &  55 :  open  :     0.044780
  64 &  59 :  open  :     0.055143
  64 &  56 :  open  :     0.060221
  62 &  61 :  open  :     0.063835
  63 &  61 :  open  :     0.065581

  Root           Eigenvalue       Energy Change        Residual
-------------------------------------------------------------------
Iteration:    0   Subspace Size:   15
Root: 1:        -0.15315248        -0.15315248         0.04071225  
Root: 2:        -0.04031233        -0.04031233         0.04749248  
Root: 3:         0.00466255         0.00466255         0.03423478  
Root: 4:         0.01766570         0.01766570         0.04938268  

Iteration:    1   Subspace Size:   19
Root: 1:        -0.15576187        -0.00260940         0.00492280  
Root: 2:        -0.04585426        -0.00554193         0.00978238  
Root: 3:         0.00128302        -0.00337953         0.01066961  
Root: 4:         0.01125150        -0.00641420         0.01380580  

Iteration:    2   Subspace Size:   23
Root: 1:        -0.15580283        -0.00004096         0.00093149  
Root: 2:        -0.04612326        -0.00026900         0.00250801  
Root: 3:         0.00096611        -0.00031691         0.00298897  
Root: 4:         0.01076424        -0.00048726         0.00436394  

Iteration:    3   Subspace Size:   27
Root: 1:        -0.15580414        -0.00000131         0.00019458  
Root: 2:        -0.04613932        -0.00001607         0.00047430  
Root: 3:         0.00094359        -0.00002253         0.00079415  
Root: 4:         0.01071883        -0.00004541         0.00129845  

Iteration:    4   Subspace Size:   31
Root: 1:        -0.15580419        -0.00000005         0.00004103  
Root: 2:        -0.04613978        -0.00000046         0.00009260  
Root: 3:         0.00094214        -0.00000145         0.00017993  
Root: 4:         0.01071500        -0.00000383         0.00041390  

Iteration:    5   Subspace Size:   35
Root: 1:        -0.15580419        -0.00000000         0.00000734  
Root: 2:        -0.04613980        -0.00000002         0.00001830  
Root: 3:         0.00094207        -0.00000007         0.00003988  
Root: 4:         0.01071456        -0.00000045         0.00010869  

Iteration:    6   Subspace Size:   39
Root: 1:        -0.15580419        -0.00000000         0.00000103  
Root: 2:        -0.04613980        -0.00000000         0.00000340  
Root: 3:         0.00094207        -0.00000000         0.00000994  
Root: 4:         0.01071453        -0.00000003         0.00002835  

Iteration:    7   Subspace Size:   43
Root: 1:        -0.15580419        -0.00000000         0.00000014  Converged
Root: 2:        -0.04613980        -0.00000000         0.00000061  Converged
Root: 3:         0.00094207        -0.00000000         0.00000215  
Root: 4:         0.01071453        -0.00000000         0.00000636  

Iteration:    8   Subspace Size:   45
Root: 1:        -0.15580419        -0.00000000         0.00000014  Converged
Root: 2:        -0.04613980        -0.00000000         0.00000060  Converged
Root: 3:         0.00094207        -0.00000000         0.00000040  Converged
Root: 4:         0.01071453        -0.00000000         0.00000160  

Iteration:    9   Subspace Size:   46
Root: 1:        -0.15580419        -0.00000000         0.00000014  Converged
Root: 2:        -0.04613980        -0.00000000         0.00000060  Converged
Root: 3:         0.00094207        -0.00000000         0.00000035  Converged
Root: 4:         0.01071453        -0.00000000         0.00000034  Converged

Davidson converged in 9 iterations
46 sigma vectors were formed

      Davidson Diagonalization Parameters
-----------------------------------------------
Number of roots to find:                    4
Number of guess vectors:                   15
Maximum subspace size:                    300
Number of vectors to save:                  4
Collapse vectors per root:                  2
Number of CSFs:                          2016
Maximum Davidson iterations:              500
Residual convergence:                 1.0e-06
Orthogonality tolerance:              1.0e-12
Use incremental sigma vectors:             No

Davidson memory usage:  12.58 MB

Guess Vectors:
  64 &  62 :  open  :    -0.114878
  64 &  63 :  open  :    -0.113131
  64 &  61 :  open  :    -0.060268
  64 &  58 :  open  :    -0.049450
  64 &  60 :  open  :    -0.036376
  63 &  62 :  open  :     0.010971
  64 &  57 :  open  :     0.017247
  64 &  55 :  open  :     0.044780
  64 &  59 :  open  :     0.055143
  64 &  56 :  open  :     0.060221
  62 &  61 :  open  :     0.063835
  63 &  61 :  open  :     0.065581
  64 &  51 :  open  :     0.066447
  64 &  54 :  open  :     0.071833
  62 &  58 :  open  :     0.074653

  Root           Eigenvalue       Energy Change        Residual
-------------------------------------------------------------------
Iteration:    0   Subspace Size:   15
Root: 1:        -0.04563016        -0.04563016         0.03941337  
Root: 2:        -0.02396558        -0.02396558         0.01950271  
Root: 3:        -0.00585443        -0.00585443         0.02241746  
Root: 4:         0.01919396         0.01919396         0.03213518  

Iteration:    1   Subspace Size:   19
Root: 1:        -0.04973231        -0.00410215         0.00685174  
Root: 2:        -0.02503512        -0.00106954         0.00366849  
Root: 3:        -0.00749449        -0.00164006         0.00637087  
Root: 4:         0.01481408        -0.00437987         0.00740831  

Iteration:    2   Subspace Size:   23
Root: 1:        -0.04986395        -0.00013165         0.00142629  
Root: 2:        -0.02506983        -0.00003471         0.00085109  
Root: 3:        -0.00761983        -0.00012534         0.00127619  
Root: 4:         0.01464083        -0.00017325         0.00101898  

Iteration:    3   Subspace Size:   27
Root: 1:        -0.04986918        -0.00000523         0.00024223  
Root: 2:        -0.02507147        -0.00000165         0.00019080  
Root: 3:        -0.00762416        -0.00000433         0.00026587  
Root: 4:         0.01463787        -0.00000296         0.00025154  

Iteration:    4   Subspace Size:   31
Root: 1:        -0.04986930        -0.00000012         0.00003893  
Root: 2:        -0.02507156        -0.00000008         0.00003540  
Root: 3:        -0.00762433        -0.00000017         0.00004710  
Root: 4:         0.01463769        -0.00000018         0.00004297  

Iteration:    5   Subspace Size:   35
Root: 1:        -0.04986930        -0.00000000         0.00000708  
Root: 2:        -0.02507156        -0.00000000         0.00000602  
Root: 3:        -0.00762433        -0.00000000         0.00000809  
Root: 4:         0.01463768        -0.00000000         0.00000916  

Iteration:    6   Subspace Size:   39
Root: 1:        -0.04986930        -0.00000000         0.00000126  
Root: 2:        -0.02507156        -0.00000000         0.00000093  Converged
Root: 3:        -0.00762433        -0.00000000         0.00000143  
Root: 4:         0.01463768        -0.00000000         0.00000146  

Iteration:    7   Subspace Size:   42
Root: 1:        -0.04986930        -0.00000000         0.00000022  Converged
Root: 2:        -0.02507156        -0.00000000         0.00000075  Converged
Root: 3:        -0.00762433        -0.00000000         0.00000028  Converged
Root: 4:         0.01463768        -0.00000000         0.00000032  Converged

Davidson converged in 7 iterations
42 sigma vectors were formed

  Root   Mult.   Total Energy (a.u.)   Ex. Energy (a.u.)     Ex. Energy (eV)     Ex. Energy (nm)        Osc. (a.u.)  
-------------------------------------------------------------------------------------------------------------------
     1  singlet       -779.65408143
     2  triplet       -779.54814654          0.10593489          2.88263462        430.10730534          0.00000000
     3  singlet       -779.54441704          0.10966440          2.98411955        415.48007202          0.00029218
     4  triplet       -779.52334880          0.13073263          3.55741536        348.52331816          0.00000000
     5  triplet       -779.50590157          0.14817986          4.03217852        307.48693280          0.00000000
     6  singlet       -779.49733517          0.15674626          4.26528204        290.68235002          1.31090986
     7  singlet       -779.48756271          0.16651872          4.53120414        273.62311826          0.03938499
     8  triplet       -779.48363956          0.17044187          4.63795859        267.32498406          0.00000000

Singlet  1: Largest CI coefficients:
  64  &  64 : closed :  -0.986138

Triplet  2: Largest CI coefficients:
  63  &  64 :  open  :   0.498106
  64  &  63 :  open  :  -0.498106
  62  &  64 :  open  :   0.485081
  64  &  62 :  open  :  -0.485081

Singlet  3: Largest CI coefficients:
  62  &  64 :  open  :   0.508121
  64  &  62 :  open  :   0.508121
  63  &  64 :  open  :   0.471470
  64  &  63 :  open  :   0.471470
  58  &  64 :  open  :   0.101528
  64  &  58 :  open  :   0.101528

Triplet  4: Largest CI coefficients:
  62  &  64 :  open  :   0.472263
  64  &  62 :  open  :  -0.472263
  63  &  64 :  open  :  -0.453299
  64  &  63 :  open  :   0.453299
  57  &  64 :  open  :   0.183201
  64  &  57 :  open  :  -0.183201
  61  &  64 :  open  :  -0.175424
  64  &  61 :  open  :   0.175424

Triplet  5: Largest CI coefficients:
  61  &  64 :  open  :   0.645808
  64  &  61 :  open  :  -0.645808
  60  &  64 :  open  :  -0.151967
  64  &  60 :  open  :   0.151967
  63  &  64 :  open  :  -0.147412
  64  &  63 :  open  :   0.147412
  62  &  64 :  open  :   0.127149
  64  &  62 :  open  :  -0.127149
  55  &  64 :  open  :  -0.108803
  64  &  55 :  open  :   0.108803

Singlet  6: Largest CI coefficients:
  63  &  64 :  open  :   0.436838
  64  &  63 :  open  :   0.436838
  62  &  64 :  open  :  -0.406137
  64  &  62 :  open  :  -0.406137
  61  &  64 :  open  :  -0.324937
  64  &  61 :  open  :  -0.324937

Singlet  7: Largest CI coefficients:
  61  &  64 :  open  :  -0.609744
  64  &  61 :  open  :  -0.609744
  63  &  64 :  open  :  -0.232590
  64  &  63 :  open  :  -0.232590
  62  &  64 :  open  :   0.211135
  64  &  62 :  open  :   0.211135
  64  &  64 : closed :   0.104231

Triplet  8: Largest CI coefficients:
  60  &  64 :  open  :  -0.678367
  64  &  60 :  open  :   0.678367
  61  &  64 :  open  :  -0.166300
  64  &  61 :  open  :   0.166300

Singlet state dipole moments:

  Root       Dx         Dy         Dz         |D|  (Debye)
------------------------------------------------------------
     1   -13.0885     2.8219     0.6812    13.4065
     2    -8.9989     2.2714    -1.6623     9.4289
     3   -10.2728     2.0996     1.4118    10.5798
     4    -3.6769     0.8955     0.2552     3.7930

Triplet state dipole moments:

  Root       Dx         Dy         Dz         |D|  (Debye)
------------------------------------------------------------
     1    -9.0189     2.2440    -1.6208     9.4341
     2   -17.7968     3.6899     1.4108    18.2300
     3     2.8730    -0.4475    -0.0519     2.9081
     4     7.0857    -1.3833     0.9764     7.2852

Transition dipole moments between singlet states:

    Transition       Tx         Ty         Tz         |T| (a.u.)
------------------------------------------------------------------
     1 ->    2    -0.0208    -0.0546     0.0241     0.0632
     1 ->    3    -3.4516     0.7916    -0.0686     3.5419
     1 ->    4     0.5558    -0.0413    -0.2102     0.5956
     2 ->    3    -0.2699    -0.0278     0.0950     0.2875
     2 ->    4    -0.2537     0.0414     0.0809     0.2695
     3 ->    4     3.8519    -0.7836    -0.2189     3.9368

Transition dipole moments between triplet states:

    Transition       Tx         Ty         Tz         |T| (a.u.)
------------------------------------------------------------------
     1 ->    2     0.2704     0.0274    -0.0798     0.2832
     1 ->    3     0.4797    -0.0318    -0.1196     0.4954
     1 ->    4    -0.2055     0.0341     0.0986     0.2305
     2 ->    3    -0.8884     0.1117     0.4047     0.9826
     2 ->    4     0.3898    -0.0858     0.0341     0.4006
     3 ->    4    -0.0611     0.0679     0.2608     0.2764

Magnetic transition dipole moments and rotational strengths:

 Transition      Lx         Ly         Lz       R(len)     R(vel) (a.u.)
------------------------------------------------------------------------
 1 ->    2     0.0073    -0.0900     0.3672    -0.0136     0.0239
 1 ->    3     0.0629     0.4014     0.0561    -0.0967   -14.3081
 1 ->    4    -0.0389    -0.0308    -0.1812    -0.0178    -0.3472

Electric transition quadrupole moments (Cartesian):

 Transition      Qxy        Qxz        Qyz        Qxx        Qyy        Qzz       norm (a.u.)
----------------------------------------------------------------------------------------------
 1 ->    2    -0.3915    -0.1044    -0.0029     1.1924     0.1398    -0.0943     1.2706
 1 ->    3     0.7024    -0.4645    -0.0736    -2.4056    -0.3060     0.1577     2.5730
 1 ->    4     5.0066     1.1970    -0.4240   -21.0444    -1.2650     0.5986    21.7142


| Total processing time: 54.29 sec 

| Job finished: Mon Sep  8 11:01:17 2025
