# Supplementary material for: Photovermellogens: Minimalistic Pyridinium-Based Acylhydrazones with Photoswitchable Basicity for Operation in Aqueous Media
Source: J Org Chem. 2026 May 4;91(19):6559–65. doi: 10.1021/acs.joc.5c02962 (PMC13185115; doi:10.1021/acs.joc.5c02962)
Supplement: Supplementary file 3 [file jo5c02962_si_003.zip › scans/pah/dftmin/0006.xyz]

32
Coordinates from ORCA-job orca E -779.497784154773
  N          -5.09712787672064      1.01271478025979     -0.17137992310396
  C          -4.07885059776094      1.75072941272436      0.30570672590387
  C          -2.80959302079560      1.25897693860402      0.39361396547273
  C          -2.55703137969021     -0.05487302561922     -0.03035014008909
  C          -3.63125870077686     -0.80780097131423     -0.52237109847427
  C          -4.87530016948297     -0.24711029292990     -0.57890238615949
  H          -4.31844100757586      2.75627800992397      0.62026940710772
  H          -2.02772048504340      1.88757906625057      0.79013922660319
  N          -1.31684001897241     -0.59992007314943      0.00157919032784
  H          -3.49920046963409     -1.82680232297099     -0.85875240221144
  H          -5.72617068889895     -0.79678803482446     -0.95241266477206
  C          -6.43720197662018      1.60016012061099     -0.23327436298476
  H          -6.75024206562340      1.89443901761700      0.76482367278659
  H          -6.42264572578379      2.46945634079764     -0.88537081716268
  H          -7.13277021040855      0.86685051386431     -0.62630326593030
  H          -1.20227822355806     -1.58065751457373     -0.24610113250555
  N          -0.29381030386126      0.09209394554184      0.46435143861892
  C           0.86412125903490     -0.45009992596925      0.50593434796912
  C           2.04844105585771      0.35075453592806      0.08493709806002
  H           0.96289691875555     -1.53218039521759      0.38418732547707
  O           1.92880483117440      1.48067603699761     -0.33617049407941
  C           3.35740099991247     -0.34370800375128      0.11056794793983
  C           4.38742059402356      0.11747096699072     -0.71044595432493
  C           5.63170517274414     -0.48731105573155     -0.67251993882676
  C           5.86521535353249     -1.54547600090967      0.19875646939479
  C           4.84958695652681     -2.00098839004880      1.02817376263544
  C           3.59701986618398     -1.40853913857451      0.97806537759797
  H           4.21136014018968      0.94410375144828     -1.38621640832958
  H           6.42318224852847     -0.13353024220770     -1.31970652971504
  H           6.83986779855719     -2.01476357461713      0.23040334111109
  H           5.03098360323916     -2.81882400318341      1.71257152690035
  H           2.81648762954563     -1.77152046206634      1.63522052606180
