# Supplementary material for: Photovermellogens: Minimalistic Pyridinium-Based Acylhydrazones with Photoswitchable Basicity for Operation in Aqueous Media
Source: J Org Chem. 2026 May 4;91(19):6559–65. doi: 10.1021/acs.joc.5c02962 (PMC13185115; doi:10.1021/acs.joc.5c02962)
Supplement: Supplementary file 3 [file jo5c02962_si_003.zip › scans/pah/dftmin/0001.xyz]

32
Coordinates from ORCA-job orca E -779.514513676851
  N          -5.10759109863140      1.03682148357805     -0.06337867760111
  C          -4.01865514290664      1.79410068266044      0.14943025986539
  C          -2.75841287269741      1.26884583192564      0.13725910358123
  C          -2.59222349919953     -0.10220224263608     -0.10775266755832
  C          -3.74249599936785     -0.87500973437852     -0.33174309466598
  C          -4.96869683094068     -0.27932857921831     -0.30318814585014
  H          -4.18745592173082      2.84479165404566      0.33428567915872
  H          -1.91668388836412      1.91823199398408      0.31973856888769
  N          -1.37424643145460     -0.68934939309954     -0.14057845928859
  H          -3.67820201013316     -1.93694658477185     -0.52396073246434
  H          -5.87654332564663     -0.84102969974709     -0.46866919257026
  C          -6.44197652387971      1.63997097170064     -0.08053094986737
  H          -6.40862864184013      2.59749308220693      0.42832407025636
  H          -6.76475447645701      1.78464897509816     -1.10870645490571
  H          -7.13955727003750      0.98659929322331      0.43478621102347
  H          -1.31038462613458     -1.69385328752336     -0.28871127070906
  N          -0.28328816852381      0.03117650568632      0.06884978805238
  C           0.85190447497022     -0.54553578662496      0.04833576608546
  C           2.06042838936743      0.31719457091032     -0.06274267030974
  H           0.95299103261360     -1.62431368554956     -0.06474949834612
  O           1.95785967709333      1.50300737021368     -0.29383502139494
  C           3.38127153686157     -0.34213433332764      0.06837832843253
  C           4.50785937038330      0.29745692619746     -0.45294031482032
  C           5.76026596655300     -0.27565268654460     -0.32154974435166
  C           5.90542248269766     -1.48494999082429      0.34957167929738
  C           4.79371375275284     -2.12025527095870      0.88434303854583
  C           3.53511385726927     -1.55650669113745      0.73807126572316
  H           4.40014774041173      1.23997032597526     -0.97319202106768
  H           6.62636013267954      0.21950419719482     -0.74011581732709
  H           6.88593325168940     -1.93044118872375      0.45583745097442
  H           4.90452870420935     -3.05599611082953      1.41557053534525
  H           2.68400786499265     -2.06491858880588      1.17258681916878
