# Supplementary material for: Photovermellogens: Minimalistic Pyridinium-Based Acylhydrazones with Photoswitchable Basicity for Operation in Aqueous Media
Source: J Org Chem. 2026 May 4;91(19):6559–65. doi: 10.1021/acs.joc.5c02962 (PMC13185115; doi:10.1021/acs.joc.5c02962)
Supplement: Supplementary file 3 [file jo5c02962_si_003.zip › scans/pah/dftmin/0008.xyz]

32
Coordinates from ORCA-job orca E -779.485843905069
  N          -5.08777467827607      1.00784957561380     -0.15323136772321
  C          -4.11261618293002      1.68543946750812      0.47646007014798
  C          -2.84091900735666      1.19809928829621      0.57264467794809
  C          -2.54116321132154     -0.04109235648498     -0.01057166150250
  C          -3.57251788538197     -0.73479635911098     -0.65787037789045
  C          -4.82058143659949     -0.18466380835194     -0.71176645543802
  H          -4.38572053588675      2.63664241993975      0.90955817419579
  H          -2.09524842984195      1.77330307839783      1.09886353861746
  N          -1.29096629339665     -0.56752569217051      0.00841296793932
  H          -3.40292359478844     -1.69853508007230     -1.11740893777794
  H          -5.64081865033525     -0.68757725341230     -1.20228519145984
  C          -6.42421860970086      1.59484461231950     -0.27387491527669
  H          -6.64968448672629      2.16428225943973      0.62219911299934
  H          -6.45855107277869      2.24801241486176     -1.14256420392196
  H          -7.15582673473161      0.80123479623521     -0.38544777905108
  H          -1.14664181221966     -1.51156168781258     -0.34633933949191
  N          -0.30571031674394      0.07297158484069      0.60052063747082
  C           0.86955555972455     -0.44125366231342      0.61723897960645
  C           2.02951484136828      0.34122516317133      0.10041121910754
  H           0.96990268600872     -1.51561930934997      0.42242647020112
  O           1.88222834099387      1.43798624312390     -0.39214791919495
  C           3.33967204068177     -0.35122942870468      0.11063169595383
  C           4.33926504993848      0.06629560342808     -0.76856091347144
  C           5.58515789963828     -0.53626142229397     -0.74115804943354
  C           5.84902022486260     -1.54857774118996      0.17466415226894
  C           4.86244930745079     -1.96102071643373      1.06019165586083
  C           3.60889012766078     -1.37017591788688      1.02264268430055
  H           4.13925280293715      0.85721168638328     -1.47950948179308
  H           6.35407940624857     -0.21652040506159     -1.43179025562941
  H           6.82474309943095     -2.01618366027774      0.19722080749986
  H           5.06769290837327     -2.74347453763480      1.77839257332976
  H           2.84847015029683     -1.69793914509662      1.72107126290722
