# Supplementary material for: Photovermellogens: Minimalistic Pyridinium-Based Acylhydrazones with Photoswitchable Basicity for Operation in Aqueous Media
Source: J Org Chem. 2026 May 4;91(19):6559–65. doi: 10.1021/acs.joc.5c02962 (PMC13185115; doi:10.1021/acs.joc.5c02962)
Supplement: Supplementary file 3 [file jo5c02962_si_003.zip › scans/pah/dftmin/0019.xyz]

32
Coordinates from ORCA-job orca E -779.504512518197
  N          -5.05751064959793      1.08714427239096     -0.06723531521814
  C          -4.25473656036693      1.29199868478686      0.99084545828699
  C          -2.95100191387323      0.88643834894882      0.99860807690432
  C          -2.43472106680721      0.23119375172682     -0.12814770667186
  C          -3.28785101621141      0.02794078516718     -1.22202448576925
  C          -4.57959663263294      0.46299388386882     -1.15758604540444
  H          -4.69122885365161      1.79920510729405      1.83883295165957
  H          -2.34442944627177      1.08297305629212      1.86863560565699
  N          -1.15814389430121     -0.22111935351738     -0.18966686230808
  H          -2.94383023985740     -0.46593067788310     -2.12013435011689
  H          -5.26645212287755      0.32394651765616     -1.97944927589417
  C          -6.46391858503956      1.49287187672300     -0.01159480345625
  H          -6.56408972142984      2.35240993220463      0.64331597241906
  H          -6.80051990661973      1.76306715777992     -1.00742329874591
  H          -7.06624397010693      0.67119877830056      0.36849132805562
  H          -0.81733955461354     -0.62309083874979     -1.05791192699769
  N          -0.34318581015934     -0.02045345160343      0.83015557686923
  C           0.84918596169769     -0.49618470078152      0.84045293806662
  C           1.74389989447664     -0.58721981078446     -0.34254946164720
  H           1.33290123806892     -0.38384301007547      1.80330967362139
  O           1.31108843852760     -0.39993610363311     -1.46559486629590
  C           3.18442458390304     -0.81980623058400     -0.09357332158681
  C           4.10586884262794     -0.42096887387256     -1.06380731629836
  C           5.45681132319432     -0.65664836392900     -0.87948310773254
  C           5.89937071402540     -1.31170874696906      0.26426706349496
  C           4.98761948178413     -1.72594842256040      1.22538424456334
  C           3.63537744911599     -1.47306774357789      1.05339335620180
  H           3.76510227646480      0.08309259869366     -1.95850381703681
  H           6.16716084804016     -0.33371912796407     -1.62876866399889
  H           6.95570265659989     -1.50009043212646      0.40482683273230
  H           5.32855382776524     -2.24422772551348      2.11147570112975
  H           2.93974391472248     -1.81112112781111      1.81048367681862
