# Supplementary material for: Photovermellogens: Minimalistic Pyridinium-Based Acylhydrazones with Photoswitchable Basicity for Operation in Aqueous Media
Source: J Org Chem. 2026 May 4;91(19):6559–65. doi: 10.1021/acs.joc.5c02962 (PMC13185115; doi:10.1021/acs.joc.5c02962)
Supplement: Supplementary file 3 [file jo5c02962_si_003.zip › scans/pah/dftmin/0010.xyz]

32
Coordinates from ORCA-job orca E -779.470635187586
  N          -5.08767759177546      0.99458552281320     -0.14060747911395
  C          -4.15440217878998      1.61706477530062      0.60023168800630
  C          -2.87345940130191      1.15306702028738      0.68668967722502
  C          -2.51960024622576     -0.00047444819893     -0.02655024493280
  C          -3.50644681726037     -0.63836522602881     -0.78802875145917
  C          -4.76816711574193     -0.11671350818711     -0.82386257992288
  H          -4.47083532143463      2.50302051735623      1.13113837988650
  H          -2.16387250332026      1.67845723634227      1.30668846050250
  N          -1.25314563581395     -0.49291210923097     -0.02617200420352
  H          -3.29450896148401     -1.53765525828132     -1.34934635339512
  H          -5.55586996554809     -0.58091756793636     -1.39847747672751
  C          -6.43688699521556      1.55948108797142     -0.22358566747374
  H          -6.75216051205548      1.88370182608800      0.76352560745368
  H          -6.43564301083077      2.40635005819010     -0.90551520324677
  H          -7.12241168260879      0.80122311919982     -0.58610537657951
  H          -1.07547587006590     -1.39520318779570     -0.46672127350942
  N          -0.30833466594062      0.09384806871410      0.67041308099517
  C           0.88367848197340     -0.39406943016037      0.67547999528035
  C           2.02379409006657      0.32948860838906      0.03901731587629
  H           0.97337986720280     -1.46470074422985      0.43480767846687
  O           1.85027390079079      1.35847604675933     -0.57485904000058
  C           3.33252679106943     -0.36399945586307      0.08138980714627
  C           4.31173277262073     -0.03925154179770     -0.85704069306102
  C           5.55527736171593     -0.64525185403832     -0.79958407722403
  C           5.83453444730052     -1.56804087232577      0.20207658217639
  C           4.86672835902306     -1.88773255999472      1.14517765156812
  C           3.61658434646885     -1.29263034539893      1.08027627919328
  H           4.09825542487181      0.68206969868074     -1.63488782915171
  H           6.30990934666442     -0.39821635653045     -1.53442295458053
  H           6.80812550614954     -2.03849423824866      0.24688830983473
  H           5.08467946604106     -2.60035948194008      1.92929464501254
  H           2.86742982005364     -1.54445539000496      1.82169567725683
