# Supplementary material for: Photovermellogens: Minimalistic Pyridinium-Based Acylhydrazones with Photoswitchable Basicity for Operation in Aqueous Media
Source: J Org Chem. 2026 May 4;91(19):6559–65. doi: 10.1021/acs.joc.5c02962 (PMC13185115; doi:10.1021/acs.joc.5c02962)
Supplement: Supplementary file 3 [file jo5c02962_si_003.zip › scans/pah/dftmin/0017.xyz]

32
Coordinates from ORCA-job orca E -779.488028456644
  N          -5.09420947925205      1.01351785969553     -0.03021460285274
  C          -4.20493622548306      1.44749465075219      0.87866329328287
  C          -2.90210575915706      1.03786142700490      0.86811830711598
  C          -2.48146615109298      0.13341738113927     -0.11621336507263
  C          -3.42232697496361     -0.30222734260451     -1.05946182488617
  C          -4.70650772308871      0.15349680195605     -0.98789161532740
  H          -4.57056944391298      2.14113137877594      1.62127726766385
  H          -2.22569713492325      1.41994568963721      1.61652435218915
  N          -1.21335315585047     -0.34653232388667     -0.17001167305681
  H          -3.15416143924294     -0.99527940600567     -1.84481479835130
  H          -5.45974877570819     -0.15917878757636     -1.69610329512322
  C          -6.46821097609836      1.52083347448075     -0.01753187640291
  H          -6.73083488993846      1.82053045863921      0.99164276018226
  H          -6.54797130041853      2.37513898467182     -0.68549417608772
  H          -7.14382002714120      0.73646836176450     -0.34353153499844
  H          -0.95540958155892     -0.94983969487611     -0.94633645120631
  N          -0.31715286922125      0.05986809682584      0.70782584360555
  C           0.87157088255283     -0.43827604035945      0.71844232453123
  C           1.82095526112099     -0.41026084642860     -0.43381061865910
  H           1.37415093639681     -0.21285235216961      1.65633235940915
  O           1.45481525164585     -0.05283431891746     -1.53480443833343
  C           3.23874692315265     -0.71479444315232     -0.13212575825448
  C           4.23109137434107     -0.23504308566734     -0.98742607618051
  C           5.55997129514469     -0.54140057772802     -0.75040780042745
  C           5.90714912446035     -1.34430018572336      0.33015198301314
  C           4.92279906681627     -1.83750640112666      1.17602211616935
  C           3.59300386773853     -1.51654345461567      0.95171741141066
  H           3.96316811880890      0.38384117020532     -1.83357316681758
  H           6.32739141104887     -0.15762426210475     -1.40931654885765
  H           6.94622101334992     -1.58600325176648      0.51194739896329
  H           5.19000763929017     -2.46921466205195      2.01245937525958
  H           2.83545124778184     -1.91244428888836      1.61696865939791
