# Supplementary material for: Photovermellogens: Minimalistic Pyridinium-Based Acylhydrazones with Photoswitchable Basicity for Operation in Aqueous Media
Source: J Org Chem. 2026 May 4;91(19):6559–65. doi: 10.1021/acs.joc.5c02962 (PMC13185115; doi:10.1021/acs.joc.5c02962)
Supplement: Supplementary file 3 [file jo5c02962_si_003.zip › scans/pah/dftmin/0022.xyz]

32
Coordinates from ORCA-job orca E -779.510369823198
  N          -5.05616512767836      1.07512353507412     -0.07587418306243
  C          -4.29567331492099      1.20354110427614      1.02477513303907
  C          -2.98473087606752      0.82247700113240      1.04654687235694
  C          -2.41450952819380      0.27617876100294     -0.11216650409652
  C          -3.22466191393520      0.15045841335331     -1.24962086286927
  C          -4.52677211824982      0.55460874425574     -1.19643623361052
  H          -4.77309984634840      1.62798654724853      1.89584651524369
  H          -2.41422209682107      0.95337645869327      1.95265719008166
  N          -1.12643022214553     -0.14048386289993     -0.16897480706963
  H          -2.83802788717531     -0.25863731855676     -2.17275506496625
  H          -5.18070944376881      0.47303882767762     -2.05212433046272
  C          -6.47184345783335      1.44959358380171     -0.03758483205414
  H          -6.60966936119014      2.26174264039687      0.66905680418396
  H          -6.78381525575876      1.77944696014680     -1.02337955699085
  H          -7.06809005269535      0.59317983771201      0.26809411377971
  H          -0.74215844776565     -0.46977943387157     -1.05036230994945
  N          -0.34798813477805     -0.00740171530314      0.89040393649489
  C           0.86013397131975     -0.43751532387840      0.89566046580081
  C           1.72426894734063     -0.60345272786108     -0.29830819296107
  H           1.33993325407835     -0.34965928450986      1.86155947494535
  O           1.26124603814387     -0.48859369379570     -1.42128421210617
  C           3.16907205687779     -0.83750176162358     -0.08051859000459
  C           4.06103397863287     -0.51616878655956     -1.10606426693679
  C           5.41559330389185     -0.75066155317109     -0.95048106024400
  C           5.89189020616443     -1.32852037715151      0.22104606576341
  C           5.01005986963996     -1.66582363546672      1.23831097480751
  C           3.65451981918211     -1.41325468760491      1.09408922010290
  H           3.69442956885980     -0.07137878316972     -2.02169190571039
  H           6.10238565650680     -0.48664023293615     -1.74351991027662
  H           6.95097126928632     -1.51681104290279      0.33922768035976
  H           5.37680854287507     -2.12455501972158      2.14664899139898
  H           2.98423210912267     -1.69252316389018      1.89624721631417
