# Supplementary material for: Photovermellogens: Minimalistic Pyridinium-Based Acylhydrazones with Photoswitchable Basicity for Operation in Aqueous Media
Source: J Org Chem. 2026 May 4;91(19):6559–65. doi: 10.1021/acs.joc.5c02962 (PMC13185115; doi:10.1021/acs.joc.5c02962)
Supplement: Supplementary file 3 [file jo5c02962_si_003.zip › scans/pah/dftmin/0025.xyz]

32
Coordinates from ORCA-job orca E -779.513602877442
  N          -5.05177805240872      1.08273522878679     -0.06228944357141
  C          -4.39072841707617      0.84303685353259      1.08305845096604
  C          -3.07856175973228      0.46515884920137      1.09528158677706
  C          -2.39970263088005      0.31802147728710     -0.12292365135497
  C          -3.10767219665861      0.57329051589616     -1.30614572501847
  C          -4.41784551400275      0.94771262936676     -1.23972970371480
  H          -4.94852826646053      0.96756852273378      1.99966570472477
  H          -2.59093079786015      0.29153387946287      2.04163597906201
  N          -1.10208548968674     -0.06311103485146     -0.19870910519796
  H          -2.63569836488500      0.48182579099807     -2.27444679653434
  H          -4.99458145031566      1.15222931718012     -2.12965834943185
  C          -6.47221629016099      1.43816442212355     -0.03222942775354
  H          -6.68950469708253      1.97411579384360      0.88602271288152
  H          -6.70080870286474      2.07719231613051     -0.87923775298319
  H          -7.07638614871934      0.53526848712913     -0.08070673169269
  H          -0.63313951828518     -0.12091545205993     -1.10036463733119
  N          -0.42493626506654     -0.29750744712492      0.91159611678092
  C           0.79707674366310     -0.68460825674679      0.89014808164270
  C           1.71146442823479     -0.61528574184131     -0.27088633341008
  H           1.19160680255823     -0.91659638477978      1.86875770146104
  O           1.27187087669020     -0.35902135170776     -1.38249341291805
  C           3.15943997844409     -0.84872610122262     -0.06318053993526
  C           3.96649342268375     -0.99701080404475     -1.19561100421241
  C           5.32596233595180     -1.21366801889564     -1.06600780511069
  C           5.90403716252349     -1.27377382854901      0.19708925508715
  C           5.11503975223237     -1.11832372998502      1.32745094207780
  C           3.75011584489191     -0.91031048788672      1.20109710063621
  H           3.52468587607701     -0.95246276284467     -2.18178933933427
  H           5.93799228278032     -1.33601930864857     -1.94960653957404
  H           6.96843156508509     -1.44067295575760      0.29859426806223
  H           5.56087850069667     -1.15678765940066      2.31215339625923
  H           3.16802049623001     -0.78166274742791      2.10248883396184
