# Supplementary material for: Photovermellogens: Minimalistic Pyridinium-Based Acylhydrazones with Photoswitchable Basicity for Operation in Aqueous Media
Source: J Org Chem. 2026 May 4;91(19):6559–65. doi: 10.1021/acs.joc.5c02962 (PMC13185115; doi:10.1021/acs.joc.5c02962)
Supplement: Supplementary file 3 [file jo5c02962_si_003.zip › scans/pah/dftmin/0014.xyz]

32
Coordinates from ORCA-job orca E -779.459975326658
  N          -5.15386599360664      0.91706223237422      0.06658212313898
  C          -4.18691420370896      1.55993799703185      0.74261708608259
  C          -2.87046726834243      1.21518670485237      0.62413801622385
  C          -2.51969954211240      0.15452293180221     -0.22181199331900
  C          -3.54127547452397     -0.49780042921594     -0.92532825896350
  C          -4.83418158651429     -0.09411179950107     -0.75924468496083
  H          -4.50132422809494      2.36795835228582      1.38656325944530
  H          -2.13071364212613      1.76582400831896      1.18391569212868
  N          -1.23967175800035     -0.27815157630527     -0.35520093498868
  H          -3.32926348689873     -1.31948642918647     -1.59534596321692
  H          -5.64861925893496     -0.57302003763929     -1.28270506159554
  C          -6.54775195813589      1.35249266556073      0.18304546786993
  H          -6.70096966647239      1.80733662847372      1.15622131406458
  H          -6.77118849299698      2.07484141339762     -0.59844590927933
  H          -7.20212252691357      0.49205931204692      0.08487964395877
  H          -1.04183540386543     -1.01184215460702     -1.03308114353224
  N          -0.26496459654220      0.32553951676508      0.28897525430419
  C           0.93538532666638     -0.16615102908129      0.32638860685834
  C           2.05049420054610     -0.05490635919766     -0.66517882434964
  H           1.40096578942209      0.22248812877764      1.24151718974550
  O           1.89783324593897      0.53063080719619     -1.71381822736397
  C           3.36570022803533     -0.56559080640539     -0.21170348186082
  C           4.52688646760844     -0.12795343742403     -0.84653109335880
  C           5.75846300010690     -0.62961078986020     -0.45991812840094
  C           5.83700008573030     -1.57864181753222      0.55270066497171
  C           4.68176080813980     -2.02498143853843      1.18122858241528
  C           3.44958223258603     -1.51549157636892      0.80327942652744
  H           4.46703341162938      0.60776265611799     -1.63765213413548
  H           6.65902888120134     -0.28229494992290     -0.94859574301632
  H           6.80015777903111     -1.97136429898945      0.85151578059437
  H           4.74083692100904     -2.76846691055515      1.96470022624260
  H           2.55171221673829     -1.87238750477121      1.29531707906855
