# Supplementary material for: Photovermellogens: Minimalistic Pyridinium-Based Acylhydrazones with Photoswitchable Basicity for Operation in Aqueous Media
Source: J Org Chem. 2026 May 4;91(19):6559–65. doi: 10.1021/acs.joc.5c02962 (PMC13185115; doi:10.1021/acs.joc.5c02962)
Supplement: Supplementary file 3 [file jo5c02962_si_003.zip › scans/pah/dftmin/0013.xyz]

32
Coordinates from ORCA-job orca E -779.450622646381
  N          -5.16016165328196      0.88522252394738      0.09670482786126
  C          -4.17979109561286      1.56866023204067      0.71107920958085
  C          -2.86292411751003      1.24135424011312      0.55460506760346
  C          -2.52574991249966      0.15562847194295     -0.26503550499050
  C          -3.56153808897497     -0.53852059068921     -0.90493884320324
  C          -4.85413376594383     -0.15050085424668     -0.70343499070641
  H          -4.48396923190006      2.39489797211333      1.33663230876823
  H          -2.11212969679230      1.82425856986680      1.06477127602719
  N          -1.24491452339345     -0.26170302870549     -0.43170321679746
  H          -3.36032073764742     -1.38084123408187     -1.55227518997668
  H          -5.67948507077487     -0.66201975061047     -1.17648825211425
  C          -6.55560178031406      1.30354841342739      0.24972298471893
  H          -6.68423153363908      1.77627446363757      1.21795906330833
  H          -6.81460294684977      2.00644526405054     -0.53848385728460
  H          -7.20028187480530      0.43238677854097      0.18989311869782
  H          -1.05950705511650     -1.01759959528282     -1.08853651559602
  N          -0.25690763612049      0.37887321587036      0.15417604359011
  C           0.94974668250530     -0.10246043026240      0.18701801287606
  C           2.12488984123150      0.04829216553484     -0.72736034839576
  H           1.39608066567572      0.32337401730214      1.10074987416999
  O           2.04578665744755      0.70662344933022     -1.73917463927383
  C           3.39895867528396     -0.51904902149078     -0.22671403801867
  C           4.60577677164521     -0.07398131903324     -0.76280451161822
  C           5.79987442792321     -0.62788224157030     -0.33191183697945
  C           5.79472711314645     -1.63523182947798      0.62582791081399
  C           4.59333697941218     -2.08715709884046      1.15651173756765
  C           3.39840064722467     -1.52682665348197      0.73385931710893
  H           4.61105902398771      0.70686321335854     -1.51178021090047
  H           6.73637237568195     -0.27631495946172     -0.74402634465893
  H           6.72865262120301     -2.06902371621027      0.95870785842501
  H           4.58767749423363     -2.87501885103960      1.89766835410517
  H           2.46292225117397     -1.88718180669240      1.14780516658980
