# Supplementary material for: Photovermellogens: Minimalistic Pyridinium-Based Acylhydrazones with Photoswitchable Basicity for Operation in Aqueous Media
Source: J Org Chem. 2026 May 4;91(19):6559–65. doi: 10.1021/acs.joc.5c02962 (PMC13185115; doi:10.1021/acs.joc.5c02962)
Supplement: Supplementary file 3 [file jo5c02962_si_003.zip › scans/pah/dftmin/0026.xyz]

32
Coordinates from ORCA-job orca E -779.514487877212
  N          -5.05559454747096      1.07050391600162     -0.05840853531093
  C          -4.40847846288876      0.77085564102978      1.08088930440339
  C          -3.09190570656644      0.40886206576017      1.09123176050077
  C          -2.39280087531030      0.34356653460815     -0.12273492570153
  C          -3.08687311421656      0.65856319880940     -1.29968353165506
  C          -4.40276317336389      1.01223407215641     -1.23177669371922
  H          -4.98153953324791      0.83348522910580      1.99437247457296
  H          -2.61637669834206      0.18472466837611      2.03312114819418
  N          -1.08853090747192     -0.01353434433900     -0.20022253229049
  H          -2.59979470441713      0.62952484273395     -2.26440905127477
  H          -4.96900828551666      1.26041749065428     -2.11726792729643
  C          -6.48081408142261      1.40652875765768     -0.02722226652246
  H          -6.71164441205860      1.90718589714915      0.90762177936156
  H          -6.71149860126693      2.07248242589785     -0.85265105548232
  H          -7.07281754130581      0.49838587586257     -0.11249935249123
  H          -0.60794898214731     -0.02286703837368     -1.09763988145633
  N          -0.42569064173067     -0.30684490276999      0.90465239564919
  C           0.80305718582794     -0.67043198104499      0.88009308643826
  C           1.71882301426306     -0.57905269982007     -0.27795525866295
  H           1.19332994901014     -0.94739922837733      1.84894670275158
  O           1.28566263391103     -0.29737964252980     -1.38584149882967
  C           3.16177568492640     -0.83698367509348     -0.06927054023999
  C           3.95580847539487     -1.07730911296757     -1.19460096135646
  C           5.31086855166857     -1.31736032215609     -1.05808254534637
  C           5.89672630836690     -1.30413632269453      0.20282097360848
  C           5.12051199502677     -1.05278787911786      1.32497718846707
  C           3.75918870925295     -0.82581045793262      1.19300584149624
  H           3.50717502356156     -1.08932510756180     -2.17877160849668
  H           5.91348128706672     -1.51462633895425     -1.93456955338685
  H           6.95783241211084     -1.48824173060734      0.30896196278177
  H           5.57360803840414     -1.03190403679561      2.30690225685919
  H           3.18424250654951     -0.61993578476966      2.08503467573645
