# Supplementary material for: Photovermellogens: Minimalistic Pyridinium-Based Acylhydrazones with Photoswitchable Basicity for Operation in Aqueous Media
Source: J Org Chem. 2026 May 4;91(19):6559–65. doi: 10.1021/acs.joc.5c02962 (PMC13185115; doi:10.1021/acs.joc.5c02962)
Supplement: Supplementary file 3 [file jo5c02962_si_003.zip › scans/pah/dftmin/0021.xyz]

32
Coordinates from ORCA-job orca E -779.508718207873
  N          -5.05496678797680      1.08200664678101     -0.07443232768739
  C          -4.28176209667580      1.23055123027835      1.01486813082568
  C          -2.97423081132601      0.83812926410948      1.03265145080223
  C          -2.42129807391201      0.25777706420796     -0.11785847610928
  C          -3.24424194885759      0.11159907429086     -1.24342285016414
  C          -4.54217133498756      0.52904918919551     -1.18698930086958
  H          -4.74620249922672      1.68097037468585      1.87992448563377
  H          -2.39285463797109      0.98677463961393      1.92904690605458
  N          -1.13784334149077     -0.17359406839129     -0.17597741606378
  H          -2.87123279696733     -0.32383765317811     -2.16007283623367
  H          -5.20561987221353      0.43233317090615     -2.03369911837198
  C          -6.46635753209947      1.47150985949920     -0.02908277241281
  H          -6.58440227288460      2.31579500781048      0.64271248695345
  H          -6.79264095987475      1.75988938411092     -1.02316902335592
  H          -7.06498501009432      0.63554127724035      0.32478877817611
  H          -0.76636511109753     -0.52268012165854     -1.05493136598080
  N          -0.34874359281357     -0.02241755178847      0.87285414963776
  C           0.85352243675716     -0.46972077367502      0.87988377271205
  C           1.72734395741561     -0.61001881537732     -0.31124539573592
  H           1.33408777338778     -0.37680720798833      1.84532486631413
  O           1.27285501897125     -0.47584975328180     -1.43492077308000
  C           3.17211857829802     -0.83619745053781     -0.08400178344385
  C           4.07180279426173     -0.48296655913535     -1.09199262193533
  C           5.42661255714090     -0.71032925999132     -0.92761041555323
  C           5.89533109003085     -1.31253384966064      0.23465219282602
  C           5.00569131869001     -1.68165525573120      1.23398458247958
  C           3.64974566057349     -1.43634845310397      1.08140956409781
  H           3.71102294219987     -0.01946974380577     -2.00064733661328
  H           6.11954114708323     -0.42192594578276     -1.70669656453304
  H           6.95464764026848     -1.49499960928651      0.35967540464117
  H           5.36677832831422     -2.15922571407057      2.13484914321744
  H           2.97282894367303     -1.73995838638798      1.86914829507355
