# Supplementary material for: Photovermellogens: Minimalistic Pyridinium-Based Acylhydrazones with Photoswitchable Basicity for Operation in Aqueous Media
Source: J Org Chem. 2026 May 4;91(19):6559–65. doi: 10.1021/acs.joc.5c02962 (PMC13185115; doi:10.1021/acs.joc.5c02962)
Supplement: Supplementary file 3 [file jo5c02962_si_003.zip › scans/pah/dftmin/0028.xyz]

32
Coordinates from ORCA-job orca E -779.515667638960
  N          -5.06279477025933      1.04778555189870     -0.06525555310512
  C          -4.43259133877123      0.68664959284911      1.06624808936851
  C          -3.10801399851384      0.35761369703685      1.08266099067390
  C          -2.38131259488790      0.39361315032283     -0.11684919579415
  C          -3.05765048522794      0.77172914951753     -1.28510895860383
  C          -4.38399424718930      1.08752866468566     -1.22398618333150
  H          -5.02813455330989      0.67161725205373      1.96745428112861
  H          -2.64719071138214      0.07933452172503      2.01739090643946
  N          -1.06607569786713      0.07786992274187     -0.18695632437586
  H          -2.54938110157827      0.82088987827275     -2.23800168551504
  H          -4.93688113633227      1.38286599885080     -2.10336898448718
  C          -6.49599553485688      1.34657320923719     -0.03346439007982
  H          -6.72764129819935      1.90262589240002      0.86978068155352
  H          -6.75772754329089      1.94727161804274     -0.89802831309125
  H          -7.06350287994130      0.41906381580733     -0.04914134554084
  H          -0.56969735126839      0.12233233633538     -1.07472063561554
  N          -0.42135156691507     -0.27807954051385      0.91019605588479
  C           0.81937155636280     -0.59724289370764      0.89306381392183
  C           1.72990211416841     -0.52224087268249     -0.27024638995917
  H           1.20407303046774     -0.90719136619905      1.85424818135983
  O           1.29795529250413     -0.23168324412301     -1.37626897530334
  C           3.16492215641692     -0.82404767377045     -0.06925732525415
  C           3.93835151998866     -1.13201105401053     -1.19207781523804
  C           5.28607533361178     -1.41211044899941     -1.05828381025902
  C           5.88471628573741     -1.37001499534822      0.19599762162318
  C           5.12901914186210     -1.04988613559672      1.31478872011671
  C           3.77430948166867     -0.78462703116671      1.18647773467537
  H           3.47922840642266     -1.16585496087634     -2.17095103981928
  H           5.87303950929430     -1.66275215470312     -1.93173913606992
  H           6.94024103367498     -1.58507710920468      0.29958385782992
  H           5.59298697700577     -1.00577411242619      2.29084967920363
  H           3.21375647720182     -0.52538064855175      2.07398927896506
