# Supplementary material for: Photovermellogens: Minimalistic Pyridinium-Based Acylhydrazones with Photoswitchable Basicity for Operation in Aqueous Media
Source: J Org Chem. 2026 May 4;91(19):6559–65. doi: 10.1021/acs.joc.5c02962 (PMC13185115; doi:10.1021/acs.joc.5c02962)
Supplement: Supplementary file 3 [file jo5c02962_si_003.zip › scans/pah/dftmin/0002.xyz]

32
Coordinates from ORCA-job orca E -779.512584648305
  N          -5.11235358146753      1.02598988512872     -0.08314637622475
  C          -4.03484018341683      1.78667706222737      0.17795549238623
  C          -2.77201444531293      1.27029770003955      0.19454021353607
  C          -2.58910682885579     -0.09563328892952     -0.07178214801751
  C          -3.72589642214311     -0.87112064668194     -0.34324269881661
  C          -4.95733139561580     -0.28323071742181     -0.34228820020849
  H          -4.21818290386076      2.83251270552063      0.37734968792370
  H          -1.94053551120967      1.92088219260871      0.41600608207375
  N          -1.36617721363507     -0.67358339450810     -0.08325785110409
  H          -3.64924060828301     -1.92912449757618     -0.55195361925669
  H          -5.85428109127273     -0.84889024830084     -0.54632836091657
  C          -6.44076797937950      1.63999042106447     -0.13262565011825
  H          -6.52540698995581      2.38118885908409      0.65622410427893
  H          -6.58869680972152      2.11454909366339     -1.09965311783872
  H          -7.19520913384099      0.87465708203606      0.01673895800043
  H          -1.29334820267525     -1.67662892299881     -0.23684320817802
  N          -0.28431113312629      0.04788167492548      0.16315882910757
  C           0.85353853199936     -0.52566657148397      0.16104468131325
  C           2.06045455796396      0.32686235991422     -0.02238652353156
  H           0.95316444825045     -1.60629202394144      0.06100019490553
  O           1.95668766138588      1.50443971756160     -0.29133154868072
  C           3.38021194391349     -0.34027314241927      0.07551733426811
  C           4.48714950482935      0.26180118359987     -0.52599678753486
  C           5.73863649604237     -0.31980610412597     -0.42595566844461
  C           5.90280681989237     -1.49886391269687      0.29290174803855
  C           4.81091314554841     -2.09629000025028      0.90661569170547
  C           3.55252316795325     -1.52501872920972      0.79189658745645
  H           4.36424779929862      1.18073387323092     -1.08378193897432
  H           6.58930965000784      0.14520597341226     -0.90618775377046
  H           6.88280403243383     -1.95065451456120      0.37447142504172
  H           4.93709445169846     -3.00837428530596      1.47432023500445
  H           2.71616972915431     -2.00282877370579      1.28604401787558
