# Supplementary material for: Photovermellogens: Minimalistic Pyridinium-Based Acylhydrazones with Photoswitchable Basicity for Operation in Aqueous Media
Source: J Org Chem. 2026 May 4;91(19):6559–65. doi: 10.1021/acs.joc.5c02962 (PMC13185115; doi:10.1021/acs.joc.5c02962)
Supplement: Supplementary file 3 [file jo5c02962_si_003.zip › scans/pah/dftmin/0005.xyz]

32
Coordinates from ORCA-job orca E -779.502212213115
  N          -5.09877956076710      1.01702200445304     -0.17692742299195
  C          -4.06568763083996      1.77447748588143      0.23323117977140
  C          -2.79834562624094      1.27869083488072      0.32570448138951
  C          -2.56322137387483     -0.06093051087209     -0.02132060463868
  C          -3.65293157114412     -0.83351449078116     -0.44482584645950
  C          -4.89393304609305     -0.26742955558643     -0.50975035704971
  H          -4.29099016287236      2.79969005696600      0.48936350230237
  H          -2.00404829637449      1.92449213412415      0.66601191044284
  N          -1.32772012744546     -0.61408963796735      0.02143148002615
  H          -3.53485481610053     -1.87201968100903     -0.72157265044908
  H          -5.75608768727040     -0.83245162260832     -0.83058425405568
  C          -6.43809095702020      1.60622318326969     -0.23690532860852
  H          -6.75684574761188      1.88642425188103      0.76364950634701
  H          -6.41916354669366      2.48460083397715     -0.87630217029780
  H          -7.13155136716277      0.87950495061925     -0.64564362245119
  H          -1.22462723525748     -1.60686402880589     -0.17727113646229
  N          -0.28958134261388      0.09570372518849      0.42257464787792
  C           0.86235002161615     -0.45545158789577      0.47184781097400
  C           2.05374455249404      0.35446430661635      0.09215419549692
  H           0.96093080696277     -1.53930085897005      0.38021953734598
  O           1.94236476027890      1.49951638107517     -0.28896788898745
  C           3.36239976100025     -0.34104997318475      0.11304891530833
  C           4.40121067384845      0.14617103950242     -0.68174276903278
  C           5.64483894647146     -0.46018975548340     -0.65175290561933
  C           5.86967482286922     -1.54649422273126      0.18661143840177
  C           4.84592991922536     -2.02785409512533      0.99086727029417
  C           3.59379599904936     -1.43375564086918      0.94788646628938
  H           4.23201861168726      0.99447298520558     -1.33189073693793
  H           6.44253458118155     -0.08579369082783     -1.27941170529881
  H           6.84380300953532     -2.01722868099010      0.21236330773744
  H           5.02035972781563     -2.86747498404133      1.65022944167345
  H           2.80851540794644     -1.81817114599123      1.58669813896109
