# Supplementary material for: Photovermellogens: Minimalistic Pyridinium-Based Acylhydrazones with Photoswitchable Basicity for Operation in Aqueous Media
Source: J Org Chem. 2026 May 4;91(19):6559–65. doi: 10.1021/acs.joc.5c02962 (PMC13185115; doi:10.1021/acs.joc.5c02962)
Supplement: Supplementary file 3 [file jo5c02962_si_003.zip › scans/pah/dftmin/0029.xyz]

32
Coordinates from ORCA-job orca E -779.515938643436
  N          -5.06516889373659      1.03883259450270     -0.06761121633926
  C          -4.44030636114162      0.65703268368328      1.06008617721712
  C          -3.11326175956106      0.33855092936352      1.07909758121212
  C          -2.37788676211141      0.40847149040647     -0.11368547085502
  C          -3.04898078283500      0.80673805859838     -1.27826338250432
  C          -4.37837902003375      1.11010853778214     -1.22008882807365
  H          -5.04258490789350      0.61663917130360      1.95604846591388
  H          -2.65719815528245      0.04244545399185      2.01068465017478
  N          -1.05868652818336      0.10922943177916     -0.18009254509864
  H          -2.53418892668381      0.88153754795819     -2.22596905489440
  H          -4.92746627119020      1.42066747441111     -2.09661325972868
  C          -6.50052080852929      1.32717908960708     -0.03812270038233
  H          -6.73876317267856      1.87553056317950      0.86817092997247
  H          -6.76397717823134      1.93151692887907     -0.89957802088497
  H          -7.06130344769237      0.39577516043155     -0.06178276343844
  H          -0.55746074252192      0.17183184745524     -1.06399240841983
  N          -0.41970950487722     -0.26902195225951      0.91297574762611
  C           0.82684619644109     -0.56436863651899      0.90063097040144
  C           1.73371544245744     -0.50332491004455     -0.26655820801530
  H           1.21033583113155     -0.88289395292112      1.85955245046919
  O           1.30030401797179     -0.21676839774529     -1.37297257447074
  C           3.16578915791386     -0.82011558433034     -0.06877537918569
  C           3.93048224851721     -1.15231344943194     -1.19054943503826
  C           5.27575613974770     -1.44492872913644     -1.05857681180542
  C           5.88045326868048     -1.39109265125295      0.19236147054539
  C           5.13338523086902     -1.04677586818591      1.30980251068933
  C           3.78094300308120     -0.76926266384847      1.18364258613081
  H           3.46658717651928     -1.19485996193019     -2.16684701314437
  H           5.85618015801069     -1.71423850076092     -1.93083928830965
  H           6.93411144077160     -1.61584235582969      0.29436577972690
  H           5.60233331723193     -0.99351123432775      2.28302282040640
  H           3.22663210043561     -0.49137810491141      2.06950005140425
