# Supplementary material for: Photovermellogens: Minimalistic Pyridinium-Based Acylhydrazones with Photoswitchable Basicity for Operation in Aqueous Media
Source: J Org Chem. 2026 May 4;91(19):6559–65. doi: 10.1021/acs.joc.5c02962 (PMC13185115; doi:10.1021/acs.joc.5c02962)
Supplement: Supplementary file 3 [file jo5c02962_si_003.zip › scans/pah/dftmin/0020.xyz]

32
Coordinates from ORCA-job orca E -779.506672184529
  N          -5.05465314663211      1.08678709431408     -0.07204853571149
  C          -4.26877025734188      1.25445037002019      1.00532769299803
  C          -2.96425486879285      0.85199488625206      1.01857874146283
  C          -2.42849120245068      0.23989390675965     -0.12348804655752
  C          -3.26441432854298      0.07397987780024     -1.23658940565211
  C          -4.55831859076570      0.50350565248222     -1.17652291397005
  H          -4.72021496741152      1.72897210645645      1.86436676691638
  H          -2.37197323007146      1.01749080761991      1.90480426027247
  N          -1.14947557950022     -0.20512955426816     -0.18322025026444
  H          -2.90500968138082     -0.38615256856383     -2.14655973970513
  H          -5.23155976639705      0.39239022627548     -2.01368266494376
  C          -6.46214091589264      1.48945675541365     -0.02096031799420
  H          -6.56562525904630      2.35069773934305      0.63142877437607
  H          -6.79698209469695      1.75647203379726     -1.01816264587853
  H          -7.06379730093076      0.66748816770165      0.35956053797308
  H          -0.79161740911703     -0.57501043198494     -1.05910701424661
  N          -0.34838702375878     -0.03433619803507      0.85318203262762
  C           0.84756131511300     -0.49980309974775      0.86183680632092
  C           1.73213131901405     -0.61199492334571     -0.32541005682476
  H           1.32890275190014     -0.40124451164228      1.82680948263855
  O           1.28720420943176     -0.45531337625486     -1.44930816339430
  C           3.17632922080425     -0.83228835405586     -0.08771463704655
  C           4.08399331409682     -0.45001522853687     -1.07763225076438
  C           5.43855308092271     -0.67226987676555     -0.90388569683262
  C           5.89897079573482     -1.29774779790957      0.24933597599310
  C           5.00128448914109     -1.69569452788455      1.23030790712119
  C           3.64539989597963     -1.45590714500505      1.06866154943564
  H           3.72963413750667      0.03134738028585     -1.97950481114770
  H           6.13779086085900     -0.36182262960029     -1.66872910325169
  H           6.95813088803987     -1.47586832322494      0.38170852920454
  H           5.35608549275135     -2.19121211988836      2.12394616281964
  H           2.96172535803075     -1.78172632791081      1.84169486532716
