# Supplementary material for: Photovermellogens: Minimalistic Pyridinium-Based Acylhydrazones with Photoswitchable Basicity for Operation in Aqueous Media
Source: J Org Chem. 2026 May 4;91(19):6559–65. doi: 10.1021/acs.joc.5c02962 (PMC13185115; doi:10.1021/acs.joc.5c02962)
Supplement: Supplementary file 3 [file jo5c02962_si_003.zip › scans/pah/dftmin/0027.xyz]

32
Coordinates from ORCA-job orca E -779.515192963517
  N          -5.05972534670407      1.05827360171137     -0.06197327134177
  C          -4.42362940967477      0.71638368298782      1.07214325872435
  C          -3.10221201576309      0.37430263822889      1.08515590180339
  C          -2.38539690874292      0.37535071645655     -0.12070582364404
  C          -3.06765835903806      0.73432369623833     -1.29158042992780
  C          -4.39009951077889      1.06498294068428     -1.22676524762755
  H          -5.01137698409310      0.72785358433688      1.97847876646772
  H          -2.63637751107352      0.11307382718574      2.02232279814102
  N          -1.07478041335738      0.04178189464011     -0.19502704315525
  H          -2.56696325794335      0.75691197433639     -2.24947880847515
  H          -4.94717979909327      1.34572850923052     -2.10825675060852
  C          -6.49006333772602      1.37057897207810     -0.02736536133294
  H          -6.71478605572606      1.92761391146973      0.87693465447782
  H          -6.74750971359272      1.97537651580006     -0.89047454527806
  H          -7.06637028432433      0.44850810467005     -0.04314402846900
  H          -0.58411175187230      0.06852072451227     -1.08665281357947
  N          -0.42375532821833     -0.29415913611359      0.90468434066627
  C           0.81093277731250     -0.63618232686115      0.88243244334325
  C           1.72588675312382     -0.54387299074392     -0.27609500996550
  H           1.19700087382735     -0.93973368109638      1.84510905741243
  O           1.29599013623588     -0.24816310262372     -1.38154819273431
  C           3.16385380620870     -0.82867498023812     -0.07043156896941
  C           3.94661009019467     -1.11340919886799     -1.19301267190993
  C           5.29701673885370     -1.37863273828684     -1.05600395502958
  C           5.88910205690753     -1.34466823792559      0.20160403352376
  C           5.12409962819867     -1.04758053599497      1.32040092023377
  C           3.76689828536770     -0.79709201183056      1.18865018501187
  H           3.49269914345832     -1.14125761820037     -2.17449363675711
  H           5.89113560943127     -1.61149753093419     -1.92954764589082
  H           6.94666392853674     -1.54813967798069      0.30779667440216
  H           5.58276735172609     -1.00976593985047      2.29923023861884
  H           3.19935031493623     -0.55534557712121      2.07663736317083
