# Supplementary material for: Photovermellogens: Minimalistic Pyridinium-Based Acylhydrazones with Photoswitchable Basicity for Operation in Aqueous Media
Source: J Org Chem. 2026 May 4;91(19):6559–65. doi: 10.1021/acs.joc.5c02962 (PMC13185115; doi:10.1021/acs.joc.5c02962)
Supplement: Supplementary file 3 [file jo5c02962_si_003.zip › scans/pah/dftmin/0012.xyz]

32
Coordinates from ORCA-job orca E -779.452832801756
  N          -5.07649476902732      0.98581245166626     -0.14736011348144
  C          -4.19975333683589      1.56037827290040      0.69416888998408
  C          -2.91079575652301      1.12279733027353      0.80170079508884
  C          -2.49068999973513      0.05110597725139      0.00292305678231
  C          -3.41754309763474     -0.53633376458541     -0.86557504071185
  C          -4.69205174138464     -0.04672437575592     -0.91519307342494
  H          -4.56872670028549      2.38387764727658      1.28774607182308
  H          -2.24663363347957      1.60519077547370      1.50182474650117
  N          -1.20900315940659     -0.40692225049518      0.02451650552900
  H          -3.15064808083079     -1.37156638518629     -1.49790822107935
  H          -5.43677652988531     -0.47365228887405     -1.57018778833028
  C          -6.43774532659705      1.51908487829339     -0.24329086438476
  H          -6.81333460875462      1.72777210414944      0.75392850182271
  H          -6.42930452302625      2.43289443067894     -0.83237270221177
  H          -7.07769403765904      0.78445434863874     -0.71995607395232
  H          -0.98212287615631     -1.24735990040807     -0.50678810333864
  N          -0.32134760032898      0.12279580572524      0.82612172899510
  C           0.90401978305743     -0.36569998814636      0.82372029353579
  C           1.98854531228300      0.28853960418119      0.05158886931454
  H           0.97235129552580     -1.45112493279610      0.65271162942931
  O           1.76606514131405      1.25954803996954     -0.64160852400023
  C           3.30615372528634     -0.39125769457685      0.07395337154538
  C           4.22151236834150     -0.14344008304654     -0.94819288411791
  C           5.47045935038613     -0.74109980073513     -0.92129335854436
  C           5.81906990825393     -1.57899352818686      0.13162494915876
  C           4.91500828821122     -1.82129084117374      1.15748712343607
  C           3.66009822847852     -1.23339305010049      1.12566888475202
  H           3.95469362489187      0.51162456454063     -1.76707937446412
  H           6.17528969845389     -0.55297862352200     -1.72028999688002
  H           6.79654736423134     -2.04301992645706      0.15232526456740
  H           5.18689876451912     -2.46730370287947      1.98149932582273
  H           2.96196443091550     -1.42232508419365      1.93260994213248
