# Supplementary material for: Photovermellogens: Minimalistic Pyridinium-Based Acylhydrazones with Photoswitchable Basicity for Operation in Aqueous Media
Source: J Org Chem. 2026 May 4;91(19):6559–65. doi: 10.1021/acs.joc.5c02962 (PMC13185115; doi:10.1021/acs.joc.5c02962)
Supplement: Supplementary file 3 [file jo5c02962_si_003.zip › scans/pah/dftmin/0015.xyz]

32
Coordinates from ORCA-job orca E -779.469905363224
  N          -5.14019209795118      0.94572806967038      0.03627060894743
  C          -4.19148646623710      1.54166512429751      0.77767535933379
  C          -2.87605221235840      1.18330865846456      0.69223380343115
  C          -2.50654094260130      0.15971582419280     -0.19044848311855
  C          -3.50899155594297     -0.44362324561820     -0.96171894903623
  C          -4.80209657336601     -0.03014229244175     -0.82420271879867
  H          -4.51921884758034      2.32382674744399      1.44634941349481
  H          -2.15138570771640      1.69643508718090      1.30487697771804
  N          -1.22750416401016     -0.28291486258053     -0.29701837224811
  H          -3.28252107216353     -1.23575124321648     -1.66195507358559
  H          -5.60215435985294     -0.47238958233296     -1.39954914566146
  C          -6.53259874281264      1.39346509022976      0.11967796854550
  H          -6.71076624963184      1.83219964391975      1.09598640839867
  H          -6.72563552809230      2.13210495791236     -0.65462338561987
  H          -7.19204358996225      0.54155229971628     -0.01348459047738
  H          -1.00961092803779     -0.97502231562445     -1.01097768693405
  N          -0.27646905020856      0.26063193495697      0.43236986511833
  C           0.91741100077297     -0.23906587147538      0.46580644625199
  C           1.97591916009523     -0.15267809190344     -0.58772651435844
  H           1.39666440897027      0.08953737901972      1.39244616739875
  O           1.75194058232300      0.36938981834706     -1.65790689937759
  C           3.32746178898986     -0.60822056733124     -0.18590744659240
  C           4.44049876796437     -0.15685834200270     -0.89393593011835
  C           5.70549563332559     -0.60888161826184     -0.55802301040870
  C           5.86597346741259     -1.52436219646738      0.47572853952409
  C           4.75948699591199     -1.98535103309196      1.17687562352421
  C           3.49404796484090     -1.52312680986292      0.85125539782462
  H           4.31682425256916      0.55210168780927     -1.70191570539582
  H           6.56830599591766     -0.24965736030901     -1.10295279158363
  H           6.85521808959879     -1.87871039498100      0.73459353874857
  H           4.88206660935866     -2.70247352497734      1.97738169867607
  H           2.63596487707335     -1.89104296078333      1.40184271767727
