# Supplementary material for: Photovermellogens: Minimalistic Pyridinium-Based Acylhydrazones with Photoswitchable Basicity for Operation in Aqueous Media
Source: J Org Chem. 2026 May 4;91(19):6559–65. doi: 10.1021/acs.joc.5c02962 (PMC13185115; doi:10.1021/acs.joc.5c02962)
Supplement: Supplementary file 3 [file jo5c02962_si_003.zip › scans/pah/dftmin/0004.xyz]

32
Coordinates from ORCA-job orca E -779.506737480294
  N          -5.10632826133181      1.02782031984880     -0.10799155613843
  C          -4.05329500715980      1.77043752291890      0.27170342925518
  C          -2.78682470295222      1.26156891215036      0.31348377044253
  C          -2.57587831603789     -0.07425588777967     -0.05703320746007
  C          -3.68843407860578     -0.83232191230276     -0.45249105205496
  C          -4.92410929068970     -0.25520665035475     -0.46654490492890
  H          -4.25641087583942      2.79471143218448      0.54757420003727
  H          -1.97628393073802      1.89619463484405      0.63582281704481
  N          -1.34672209978434     -0.64158553768229     -0.05768453425693
  H          -3.58955954414271     -1.86906584090381     -0.74304648790211
  H          -5.80405663381945     -0.80702247243678     -0.76285173736480
  C          -6.44406034636378      1.61943141502450     -0.17786546877846
  H          -6.48623615036428      2.48665149660087      0.47272408973808
  H          -6.65840866633039      1.91923935418209     -1.20088351090303
  H          -7.17753812074121      0.88999879708955      0.15174005398788
  H          -1.25927751256528     -1.63040865256747     -0.28090715769917
  N          -0.28975272258506      0.05449469487094      0.32273909620165
  C           0.85584857794091     -0.50789384259686      0.33549950068589
  C           2.05461711865779      0.33502964263435      0.06769071585461
  H           0.95648715765939     -1.58550540533158      0.19641856610102
  O           1.94402350463863      1.50418652482249     -0.23236379130984
  C           3.37168919278401     -0.34313302087269      0.10518058552037
  C           4.44357124010053      0.22108836763943     -0.58869231695562
  C           5.69391791786664     -0.36978928671227     -0.54052395590966
  C           5.89186541366372     -1.51919565598270      0.21674105923368
  C           4.83484813030819     -2.07844503874390      0.92116252729842
  C           3.57675869380298     -1.49864341958324      0.85887503073055
  H           4.29451124177469      1.11784133571550     -1.17554757506239
  H           6.51762622363992      0.06546953990508     -1.09055766945732
  H           6.87123114594689     -1.97783884712807      0.25750163946859
  H           4.98808120038488     -2.96744566839532      1.51807385375333
  H           2.76611100748128     -1.94501684115753      1.42107782212767
