# Supplementary material for: Photovermellogens: Minimalistic Pyridinium-Based Acylhydrazones with Photoswitchable Basicity for Operation in Aqueous Media
Source: J Org Chem. 2026 May 4;91(19):6559–65. doi: 10.1021/acs.joc.5c02962 (PMC13185115; doi:10.1021/acs.joc.5c02962)
Supplement: Supplementary file 3 [file jo5c02962_si_003.zip › scans/pah/dftmin/0003.xyz]

32
Coordinates from ORCA-job orca E -779.510272852798
  N          -5.11093956999875      1.02523535694815     -0.09243641072360
  C          -4.04227462491244      1.77831646869269      0.22103405958362
  C          -2.77844310581089      1.26448372882052      0.24813654441608
  C          -2.58508412793453     -0.08973970691155     -0.06490930081359
  C          -3.71277323399287     -0.85776943640715     -0.39007305451758
  C          -4.94591576873607     -0.27343727413078     -0.39533321979010
  H          -4.23287885392663      2.81569480803108      0.45452211443415
  H          -1.95477303606216      1.90825202367108      0.51420157234480
  N          -1.35959977606725     -0.66335007716017     -0.07262573943899
  H          -3.62820702000344     -1.90747585063563     -0.63474937117878
  H          -5.83620146082654     -0.83366229928790     -0.63953487799549
  C          -6.44032910459230      1.63633159526789     -0.15192356761556
  H          -6.53513373458978      2.37158932213959      0.64119353921860
  H          -6.57876531094195      2.11767124436072     -1.11702395126851
  H          -7.19446998765098      0.86813483927048     -0.01610516632540
  H          -1.28134822655762     -1.66122663471388     -0.25466795499120
  N          -0.28694822734119      0.04915159845622      0.22968720753682
  C           0.85399854104213     -0.51995154437026      0.23536519274463
  C           2.05722446513415      0.32797416739855      0.00861500309783
  H           0.95421854915429     -1.59991545582562      0.12316313775607
  O           1.94944665467572      1.49985406174703     -0.28224455312331
  C           3.37683200587693     -0.34197738393791      0.08436110654734
  C           4.46836874970704      0.23919010601273     -0.56371690202103
  C           5.72021877766192     -0.34459851740199     -0.48190772936373
  C           5.90005947706544     -1.50412589299776      0.26442485085797
  C           4.82344226006712     -2.08043158094399      0.92380522290870
  C           3.56428336191515     -1.50753572050847      0.82751254474505
  H           4.33319447942691      1.14335699549866     -1.14246578944582
  H           6.55909476036561      0.10378201139744     -0.99740691160884
  H           6.88050717855045     -1.95729266095090      0.33172875825859
  H           4.96221376433674     -2.97728836985315      1.51244671568697
  H           2.73899365156514     -1.96784991177606      1.35595076138388
