# Supplementary material for: Photovermellogens: Minimalistic Pyridinium-Based Acylhydrazones with Photoswitchable Basicity for Operation in Aqueous Media
Source: J Org Chem. 2026 May 4;91(19):6559–65. doi: 10.1021/acs.joc.5c02962 (PMC13185115; doi:10.1021/acs.joc.5c02962)
Supplement: Supplementary file 3 [file jo5c02962_si_003.zip › scans/pa/gfn2/0020.out]

| Startfile from command line: tc.inp


|       ***********************************************************
|       *                 TeraChem v1.9-2023.07-dev               *
|       *                   Development Version                   *
|       *           Chemistry at the Speed of Graphics!           *
|       ***********************************************************
|       * This program may only be used in connection with        *
|       * a valid license from PetaChem, LLC. Use of this program *
|       * or results thereof indicates acceptance of all terms    *
|       * and conditions stated in the license and that a valid   *
|       * license agreement between the user and PetaChem, LLC    *
|       * exists. PetaChem, LLC does not warrant the correctness  *
|       * of results or their suitability for any purpose.        *
|       * Please email bugs, suggestions, and comments to         *
|       *                  help@petachem.com                      *
|       *                                                         *
|       ***********************************************************


|       ***********************************************************
|       *  Compiled by pisteinbach  Thu 27 Mar 2025 01:00:35 PM CET  *
|       *  Supported architecture SMs: 89 86 75                   *
|       *  Build cuda_11.8.r11.8/compiler.31833905_0              *
|       *  Git Version: d77d3eebd7eb45d4c3711b706ca3c5694cd0c5a9  *
|       ***********************************************************


| Job started   Tue Sep  2 23:13:19 2025
| On gpunode-13 (available memory: 400338 MB)

| ######################################### RUNTIME INFO ##########################################
| terachem  tc.inp 

|  NVRM version: NVIDIA UNIX x86_64 Kernel Module  550.127.08  Fri Oct 25 22:14:46 UTC 2024
|  GCC version:  gcc version 9.4.0 (Ubuntu 9.4.0-1ubuntu1~20.04.2) 

|  	linux-vdso.so.1 (0x00007ffeef1fb000)
|  	libdftd4.so.3 => /mnt/group-bin/dftd4/3.5.0/lib/x86_64-linux-gnu/libdftd4.so.3 (0x000014d9e75e5000)
|  	libm.so.6 => /lib/x86_64-linux-gnu/libm.so.6 (0x000014d9e748b000)
|  	libthcbox.so.1 => /mnt/group-bin/terachem/dev-03-2025/lib/libthcbox.so.1 (0x000014d9e5fbd000)
|  	libnvToolsExt.so.1 => /mnt/group-lib/nvidia-hpc-sdk/Linux_x86_64/24.7/cuda/11.8/lib64/libnvToolsExt.so.1 (0x000014d9e5db3000)
|  	libgpubox.so.1 => /mnt/group-bin/terachem/dev-03-2025/lib/libgpubox.so.1 (0x000014d9e5d9a000)
|  	libcpubox.so.1 => /mnt/group-bin/terachem/dev-03-2025/lib/libcpubox.so.1 (0x000014d9e5d94000)
|  	libtensorbox.so.1 => /mnt/group-bin/terachem/dev-03-2025/lib/libtensorbox.so.1 (0x000014d9e5d75000)
|  	libiobox.so.1 => /mnt/group-bin/terachem/dev-03-2025/lib/libiobox.so.1 (0x000014d9e5d5d000)
|  	libintbox.so.1 => /mnt/group-bin/terachem/dev-03-2025/lib/libintbox.so.1 (0x000014d9aa7f6000)
|  	libatmx2cbox.so.1 => /mnt/group-bin/terachem/dev-03-2025/lib/libatmx2cbox.so.1 (0x000014d9aa71f000)
|  	libperiodicbox.so.1 => /mnt/group-bin/terachem/dev-03-2025/lib/libperiodicbox.so.1 (0x000014d998acd000)
|  	libsqmbox.so.1 => /mnt/group-bin/terachem/dev-03-2025/lib/libsqmbox.so.1 (0x000014d998769000)
|  	libgridbox.so.1 => /mnt/group-bin/terachem/dev-03-2025/lib/libgridbox.so.1 (0x000014d996f63000)
|  	libdftbox.so.1 => /mnt/group-bin/terachem/dev-03-2025/lib/libdftbox.so.1 (0x000014d996e73000)
|  	libcibox.so.1 => /mnt/group-bin/terachem/dev-03-2025/lib/libcibox.so.1 (0x000014d996a26000)
|  	libccbox.so.1 => /mnt/group-bin/terachem/dev-03-2025/lib/libccbox.so.1 (0x000014d9966e5000)
|  	libsimbox.so.1 => /mnt/group-bin/terachem/dev-03-2025/lib/libsimbox.so.1 (0x000014d9966bf000)
|  	liboptbox.so.1 => /mnt/group-bin/terachem/dev-03-2025/lib/liboptbox.so.1 (0x000014d996685000)
|  	libssl.so.1.1 => /lib/x86_64-linux-gnu/libssl.so.1.1 (0x000014d9965f2000)
|  	libcrypto.so.1.1 => /lib/x86_64-linux-gnu/libcrypto.so.1.1 (0x000014d996319000)
|  	libifcore.so.5 => /mnt/group-lib/intel_oneAPI/compiler/2024.0/lib/libifcore.so.5 (0x000014d9961d9000)
|  	libcuda.so.1 => /lib/x86_64-linux-gnu/libcuda.so.1 (0x000014d99460d000)
|  	libcudart.so.11.0 => /mnt/group-bin/terachem/dev-03-2025/lib/libcudart.so.11.0 (0x000014d994366000)
|  	libcublas.so.11 => /mnt/group-bin/terachem/dev-03-2025/lib/libcublas.so.11 (0x000014d98e708000)
|  	libcufft.so.10 => /mnt/group-bin/terachem/dev-03-2025/lib/libcufft.so.10 (0x000014d97d82d000)
|  	libcusparse.so.11 => /mnt/group-bin/terachem/dev-03-2025/lib/libcusparse.so.11 (0x000014d96cb33000)
|  	libcusolver.so.11 => /mnt/group-bin/terachem/dev-03-2025/lib/libcusolver.so.11 (0x000014d95a87b000)
|  	libiomp5.so => /mnt/group-lib/intel_oneAPI/compiler/2024.0/lib/libiomp5.so (0x000014d95a434000)
|  	libdl.so.2 => /lib/x86_64-linux-gnu/libdl.so.2 (0x000014d95a42e000)
|  	libpthread.so.0 => /lib/x86_64-linux-gnu/libpthread.so.0 (0x000014d95a40b000)
|  	libstdc++.so.6 => /lib/x86_64-linux-gnu/libstdc++.so.6 (0x000014d95a229000)
|  	libcilkrts.so.5 => /mnt/group-bin/terachem/dev-03-2025/lib/libcilkrts.so.5 (0x000014d959fea000)
|  	libgcc_s.so.1 => /lib/x86_64-linux-gnu/libgcc_s.so.1 (0x000014d959fcf000)
|  	libc.so.6 => /lib/x86_64-linux-gnu/libc.so.6 (0x000014d959ddd000)
|  	/lib64/ld-linux-x86-64.so.2 (0x000014d9e76bf000)
|  	libmkl_intel_ilp64.so.2 => /mnt/group-lib/intel_oneAPI/mkl/2023.2.0/lib/intel64/libmkl_intel_ilp64.so.2 (0x000014d958c50000)
|  	libmkl_intel_thread.so.2 => /mnt/group-lib/intel_oneAPI/mkl/2023.2.0/lib/intel64/libmkl_intel_thread.so.2 (0x000014d955624000)
|  	libmkl_core.so.2 => /mnt/group-lib/intel_oneAPI/mkl/2023.2.0/lib/intel64/libmkl_core.so.2 (0x000014d9512ac000)
|  	libimf.so => /mnt/group-lib/intel_oneAPI/compiler/2024.0/lib/libimf.so (0x000014d950e8c000)
|  	libsvml.so => /mnt/group-lib/intel_oneAPI/compiler/2024.0/lib/libsvml.so (0x000014d94f858000)
|  	libirng.so => /mnt/group-lib/intel_oneAPI/compiler/2024.0/lib/libirng.so (0x000014d94f75e000)
|  	libintlc.so.5 => /mnt/group-lib/intel_oneAPI/compiler/2024.0/lib/libintlc.so.5 (0x000014d94f6fd000)
|  	librt.so.1 => /lib/x86_64-linux-gnu/librt.so.1 (0x000014d94f6f3000)
|  	libcublasLt.so.11 => /mnt/group-lib/nvidia-hpc-sdk/Linux_x86_64/24.7/math_libs/11.8/lib64/libcublasLt.so.11 (0x000014d92b16b000)
| #################################################################################################

-----------------------------------
Processed Input file:
              coordinates coord.xyz
                 spinmult 1
                   charge 0
                   method 3c-pbeh
                    basis def2-msvp
                      pcm cosmo
                  epsilon 78.39
                      fon yes
               fon_method constant
                   closed 0
                    hhtda yes
            hhtdasinglets 4
            hhtdatriplets 4
             cisnumstates 8
             cisguessvecs 15
                   cismax 300
               cismaxiter 500
               cisconvtol 1.0e-6
                  cphftol 1.0e-6
                 cphfiter 1000
           max_l_in_basis 2
           sphericalbasis yes
                    guess sad
                   purify no
                  dftgrid 3
                     xtol 1e-6
                 convthre 5e-5
                  threall 1e-14
                precision mixed
                     gpus 1
            min_tolerance 1e-4
          min_tolerance_e 1e-5
                      run energy
-----------------------------------
Jobname: coord
Scratch data will be generated
Scratch directory: ./scr.coord
| Random number seed: 1080505518

XYZ coordinates coord.xyz
Molden File Output: ./scr.coord/coord.molden
Using basis set: def2-msvp
dmrgstart not found
Spin multiplicity: 1
DIIS will use up to 10 vectors.
Condition number limit for the DIIS overlap matrix is            0
WF convergence threshold: 5.00e-05
Using DIIS algorithm to converge WF
Maximum number of SCF iterations: 100
Incremental fock with rebuild every 8 iterations
Will switch to conventional Fock if diffuse functions are detected
X-matrix tolerance: 1.00e-06
PRECISION: MIXED
Single/Double precision threshold: 1.00e-05
TeraChem will select linear algebra engine
Using fractional orbital occupations
0 occupied orbitals will have integer occupation
0 occupied orbitals will have fractional occupation
kT is set to  0.250 a.u.
Density matrix guess purification turned off
DFT Functional requested: 3c-pbeh
Method: PBEh-3c composite method 
  PBEh exchange functional:              0.58 
  Hartree-Fock exact exchange:          0.42 
  PBEh correlation functional:           1.0  
Please find the citation for the method under https://doi.org/10.1063/1.4927476Please also cite the implementation paper: https://doi.org/10.1039/D3CP06086A Wavefunction: RESTRICTED

 DFT-D code reimplemented following the
 code by S.Grimme, University Bonn 
 based on DFTD3 V3.2 Rev 0         
 
Please cite DFT-D3 work done with this code as:
S. Grimme, J. Antony, S. Ehrlich and H. Krieg,
J. Chem. Phys. 132 (2010), 154104
If used with BJ-damping cite also
S. Grimme, S. Ehrlich and L. Goerigk,
J. Comput. Chem. 32 (2011), 1456-1465
For DFT-D2 the reference is
S. Grimme, J. Comput. Chem., 27 (2006), 1787-1799
BSSE Correction calculated using:
 ___________________________________________
                                            
|              **  g C P  **                |
|  a geometrical counterpoise correction    |
|             H.Kruse S.Grimme              |
|        Version 2.31                       |
|                                           |
 ___________________________________________ 

Please cite work done with this code as:
H. Kruse, S. Grimme J. Chem. Phys, 2012,136,154101
DOI: 10.1063/1.3700154 

DFT grid type: 3
Using a single DFT grid.
Ignoring all functions in basis set file with angular momentum > 2 
Initial guess generated from superposition of atomic densities generated with HF,
using spherically symmetric atomic densities and averaged alpha and beta spin densities.

********************************************
***** SINGLE POINT ENERGY CALCULATIONS *****
********************************************
COSMO model for polarizable continuum model enabled
*************WARNING***************
Unrecognized or unnecessary keywords:
These are being ignored.
   min_tolerance 1e-4
   min_tolerance_e 1e-5
***********************************
Starting TensorBox...
| TeraChem will select linear algebra engine
| Using cuSolver for matrix diagonalization

| using 1 out of 1 CUDA devices
|   Device 0: NVIDIA GeForce RTX 4090, 24210MB, CC 8.9 -- CPU THREAD 0
| -------------------------------------------------------------------
| CPU Memory Available: 64429.50 MegaWords 
| GPU Memory Available: 2770.29 MegaWords 
| Maximum recommended basis set size: 19400 basis functions
|  (limited by GPU memory)
| -------------------------------------------------------------------
| Initialize GPUBox with 128 MW of memory


Basis set:       def2-msvp
Total atoms:     31
Total charge:    0
Total electrons: 126 (63-alpha, 63-beta)
Number electrons modeled by ECPs: 0
Total orbitals: 314 (Cartesian), 296 (spherical) 
Total AO shells: 152 (98 S-shells; 36 P-shells; 18 D-shells; 0 F-shells; 0 G-shells)
Spin multiplicity: 1
Nuclear repulsion energy (QM atoms): 1134.815995632256 a.u.

 in gcp call
 n=          31
 coors(1) =   -9.69868706560120      -0.961295422139509     
 -2.861903859576441E-002
 coors(2) =   -8.73437809981672       -1.93524609291846     
   2.14751081620347     
 elements:            7           6
 gcp_e =    1.00000000000000     
 echo:  F
 pbc:  F
 method =pbeh3c              
Using neutral atomic charges and default spins and spin directions.
Number of unique atoms is: 4 
Atom #1 is unique. Calculating atomic density. 
Atom #2 is unique. Calculating atomic density. 
Atom #7 is unique. Calculating atomic density. 
Atom #20 is unique. Calculating atomic density. 
DFTD Energy:    -0.0202411 hartree
gCP Energy:     0.0497060 hartree
| Total AOs: 314    Total MOs: 296
Setting up the DFT grid...
| time to set the grid = 0.09 s
DFT grid points: 357048 (11517 points/atom)
=COSMO= Number of H atoms in QM atoms:13
=COSMO= Number of Heavy atoms in QM atoms:18
=COSMO= size of A matrix:24696392 bytes
=COSMO= ++++++++++++++++++++++++++++++ COSMO parameters ++++++++++++++++++++++++++++++
=COSMO= I. Cavity Information:
=COSMO= SAS(Solvent accesible surface) initialization finished
=COSMO= Time for initializing Molecular Surface:0.00296700 (sec)
=COSMO= Time for initializing cosmo calculation:0.03187200 (sec)
=COSMO= Cavity effective radius(Angstrom) (r_solv+r_vdw-dsc) was written into ./scr.coord/ratom.txt
=COSMO= Solvent Dielectric Constant:78.390000
=COSMO= Cosmo Solvent radius:0.000000
=COSMO= Cosmo charge scaling method:0
=COSMO= Cavity built with Lebedev Grid
=COSMO= Grid points/QM Hydrogen: 110
=COSMO= Grid points/QM Heavy atom: 110
=COSMO= Herbert Switching-Gaussian method turned on
=COSMO= After removing points inside of SAS:
=COSMO= Total number of segments on molecular surface:1757
=COSMO= Number of segments belonging to QM atoms:1757
=COSMO= Total surface area of cavity: 293.2678(Angstrom^2)
=COSMO= Total volume of cavity: 178.3750 (Angstrom^3)
=COSMO= II. COSMO integral options:
=COSMO= Building COSMO c vector with original algorithm
=COSMO= COSMO one-electron integral threshold: 1e-12 
=COSMO= III. Linear solver options:
=COSMO= Initialize COSMO for A matrix in full storage form
=COSMO= CG precondtioner:Jacobi
=COSMO= Tight CG convergence threshold:1e-06
=COSMO= CG dynamic threshold: on
=COSMO= Adjust CG convergence threshold dynamically
=COSMO= IV. PCM field read/write options:
=COSMO= PCM field is not written to files
=COSMO= No PCM field file is read in
=COSMO= ++++++++++++++++++++++++++++++++++++++++++++++++++++++++++++++++++++++++++++++++

                      *** Start SCF Iterations ***

 Iter     DIIS Error       Energy change      Electrons        XC Energy           Energy              E_PCM      Time(s)
-------------------------------------------------------------------------------------------------------------------------
Initial temperature is 0.250000
| Skip purify step
|    1     2.0084303964    -784.4504548703   126.0004798850   -63.6188596452    -784.4504548703     -0.0001946891    0.79  
|    2     0.0693312450     +12.7988235570   125.9999853781   -64.0636148772    -771.6516313133     -0.1459287018    0.98  
|    3     0.1231722521      +0.0395011643   125.9999845775   -63.6010167926    -771.6121301491     -0.0372265529    0.98  
|    4     0.0114127712      -0.1869434323   125.9999852149   -63.7864262165    -771.7990735813     -0.0859698518    0.96  
|    5     0.0072897160      -0.0045120704   125.9999855167   -63.8365236685    -771.8035856517     -0.0762861335    0.93  
|    6     0.0030709257      -0.0012985006   125.9999854479   -63.8216957090    -771.8048841523     -0.0792089578    0.93  
|    7     0.0004736518      -0.0001853743   125.9999854308   -63.8174957772    -771.8050695266     -0.0779640923    0.90  
|    8     0.0002774648      -0.0000319985   125.9999854497   -63.8177487235    -771.8051015252     -0.0779701905    0.89  
|    9     0.0001150704      -0.0000074702   125.9999854350   -63.8182246659    -771.8051089954     -0.0779148806    1.00  
|   10     0.0000761186      -0.0000018800   125.9999854417   -63.8183325191    -771.8051108754     -0.0778501230    0.87  
|   11     0.0000267562      -0.0000004740   125.9999854386   -63.8182501568    -771.8051113494     -0.0778365208    0.86  
-------------------------------------------------------------------------------------------------------------------------
FINAL ENERGY: -771.8051113494 a.u.
Fractional Occupation Entropy: 0.0000000000
Mermin Free Energy:            -771.8051113494
DISPERSION CONTRIBUTION TO ENERGY: -0.0202411484 a.u.
GCP BSSE CORRECTION: 0.0497060312 a.u.
C-PCM contribution to final energy:-0.0778365208 a.u. ( already included in final energy )
HOMO-LUMO GAP: 1.658 eV
CENTER OF MASS: {-0.042105, -0.277843, 0.455962} ANGS
DIPOLE MOMENT: {-9.451327, 1.119618, -3.688434} (|D| = 10.207138) DEBYE
Writing out molden info

Running Mulliken population analysis...


  Restricted hh-TDA Parameters
--------------------------------------------
Number of occupied orbitals:            64
Number of virtual orbitals:            232
Number of molecular orbitals:          296
Number of basis functions:             314
Multiplicity of target state:      singlet

 Generating 2nd functional diffs
Reference energy:             -778.7398742280
Number of electrons:           127.9999852083
XC energy:                     -65.1316519724

      Davidson Diagonalization Parameters
-----------------------------------------------
Number of roots to find:                    4
Number of guess vectors:                   15
Maximum subspace size:                    300
Number of vectors to save:                  4
Collapse vectors per root:                  2
Number of CSFs:                          2080
Maximum Davidson iterations:              500
Residual convergence:                 1.0e-06
Orthogonality tolerance:              1.0e-12
Use incremental sigma vectors:             No

Davidson memory usage:  12.89 MB

Guess Vectors:
  64 &  64 : closed :    -0.543339
  64 &  63 :  open  :    -0.499108
  63 &  63 : closed :    -0.454878
  64 &  62 :  open  :    -0.452016
  64 &  61 :  open  :    -0.448722
  63 &  62 :  open  :    -0.407786
  63 &  61 :  open  :    -0.404492
  62 &  62 : closed :    -0.360694
  62 &  61 :  open  :    -0.357400
  61 &  61 : closed :    -0.354105
  64 &  60 :  open  :    -0.342672
  64 &  58 :  open  :    -0.324528
  64 &  56 :  open  :    -0.310896
  63 &  60 :  open  :    -0.298442
  64 &  59 :  open  :    -0.284244

  Root           Eigenvalue       Energy Change        Residual
-------------------------------------------------------------------
Iteration:    0   Subspace Size:   15
Root: 1:        -0.46815702        -0.46815702         0.04668117  
Root: 2:        -0.41582127        -0.41582127         0.04489254  
Root: 3:        -0.36851052        -0.36851052         0.04632154  
Root: 4:        -0.36399243        -0.36399243         0.04389973  

Iteration:    1   Subspace Size:   19
Root: 1:        -0.47247719        -0.00432017         0.00881101  
Root: 2:        -0.42130530        -0.00548402         0.01107120  
Root: 3:        -0.37638081        -0.00787029         0.01553786  
Root: 4:        -0.36864606        -0.00465363         0.01234640  

Iteration:    2   Subspace Size:   23
Root: 1:        -0.47262946        -0.00015227         0.00246753  
Root: 2:        -0.42157949        -0.00027419         0.00262571  
Root: 3:        -0.37709207        -0.00071125         0.00413951  
Root: 4:        -0.36899809        -0.00035203         0.00342118  

Iteration:    3   Subspace Size:   27
Root: 1:        -0.47263995        -0.00001050         0.00060752  
Root: 2:        -0.42159283        -0.00001334         0.00066318  
Root: 3:        -0.37713270        -0.00004064         0.00126277  
Root: 4:        -0.36902120        -0.00002311         0.00095677  

Iteration:    4   Subspace Size:   31
Root: 1:        -0.47264054        -0.00000059         0.00014390  
Root: 2:        -0.42159365        -0.00000082         0.00015638  
Root: 3:        -0.37713598        -0.00000328         0.00037979  
Root: 4:        -0.36902290        -0.00000170         0.00025566  

Iteration:    5   Subspace Size:   35
Root: 1:        -0.47264057        -0.00000003         0.00002965  
Root: 2:        -0.42159369        -0.00000004         0.00003684  
Root: 3:        -0.37713627        -0.00000029         0.00009905  
Root: 4:        -0.36902302        -0.00000012         0.00007386  

Iteration:    6   Subspace Size:   39
Root: 1:        -0.47264057        -0.00000000         0.00000542  
Root: 2:        -0.42159370        -0.00000000         0.00000880  
Root: 3:        -0.37713628        -0.00000002         0.00002348  
Root: 4:        -0.36902303        -0.00000001         0.00001786  

Iteration:    7   Subspace Size:   43
Root: 1:        -0.47264057        -0.00000000         0.00000099  Converged
Root: 2:        -0.42159370        -0.00000000         0.00000193  
Root: 3:        -0.37713629        -0.00000000         0.00000569  
Root: 4:        -0.36902303        -0.00000000         0.00000397  

Iteration:    8   Subspace Size:   46
Root: 1:        -0.47264057        -0.00000000         0.00000099  Converged
Root: 2:        -0.42159370        -0.00000000         0.00000047  Converged
Root: 3:        -0.37713629        -0.00000000         0.00000146  
Root: 4:        -0.36902303        -0.00000000         0.00000102  

Iteration:    9   Subspace Size:   48
Root: 1:        -0.47264057        -0.00000000         0.00000097  Converged
Root: 2:        -0.42159370        -0.00000000         0.00000045  Converged
Root: 3:        -0.37713629        -0.00000000         0.00000038  Converged
Root: 4:        -0.36902303        -0.00000000         0.00000026  Converged

Davidson converged in 9 iterations
48 sigma vectors were formed

      Davidson Diagonalization Parameters
-----------------------------------------------
Number of roots to find:                    4
Number of guess vectors:                   15
Maximum subspace size:                    300
Number of vectors to save:                  4
Collapse vectors per root:                  2
Number of CSFs:                          2016
Maximum Davidson iterations:              500
Residual convergence:                 1.0e-06
Orthogonality tolerance:              1.0e-12
Use incremental sigma vectors:             No

Davidson memory usage:  12.58 MB

Guess Vectors:
  64 &  63 :  open  :    -0.499108
  64 &  62 :  open  :    -0.452016
  64 &  61 :  open  :    -0.448722
  63 &  62 :  open  :    -0.407786
  63 &  61 :  open  :    -0.404492
  62 &  61 :  open  :    -0.357400
  64 &  60 :  open  :    -0.342672
  64 &  58 :  open  :    -0.324528
  64 &  56 :  open  :    -0.310896
  63 &  60 :  open  :    -0.298442
  64 &  59 :  open  :    -0.284244
  63 &  58 :  open  :    -0.280298
  63 &  56 :  open  :    -0.266666
  64 &  57 :  open  :    -0.259649
  64 &  55 :  open  :    -0.251367

  Root           Eigenvalue       Energy Change        Residual
-------------------------------------------------------------------
Iteration:    0   Subspace Size:   15
Root: 1:        -0.42807166        -0.42807166         0.03371908  
Root: 2:        -0.38133990        -0.38133990         0.03624238  
Root: 3:        -0.36607654        -0.36607654         0.04076773  
Root: 4:        -0.35024149        -0.35024149         0.03547343  

Iteration:    1   Subspace Size:   19
Root: 1:        -0.43125402        -0.00318236         0.00736677  
Root: 2:        -0.38621841        -0.00487851         0.01013388  
Root: 3:        -0.37275849        -0.00668195         0.01245425  
Root: 4:        -0.35449238        -0.00425089         0.00988994  

Iteration:    2   Subspace Size:   23
Root: 1:        -0.43137525        -0.00012122         0.00171701  
Root: 2:        -0.38650743        -0.00028902         0.00250560  
Root: 3:        -0.37320818        -0.00044969         0.00318992  
Root: 4:        -0.35475771        -0.00026533         0.00252812  

Iteration:    3   Subspace Size:   27
Root: 1:        -0.43138057        -0.00000533         0.00035983  
Root: 2:        -0.38652185        -0.00001442         0.00065479  
Root: 3:        -0.37323418        -0.00002600         0.00085899  
Root: 4:        -0.35477249        -0.00001478         0.00068948  

Iteration:    4   Subspace Size:   31
Root: 1:        -0.43138080        -0.00000022         0.00007539  
Root: 2:        -0.38652274        -0.00000089         0.00016760  
Root: 3:        -0.37323581        -0.00000163         0.00022931  
Root: 4:        -0.35477357        -0.00000109         0.00018029  

Iteration:    5   Subspace Size:   35
Root: 1:        -0.43138081        -0.00000001         0.00001523  
Root: 2:        -0.38652279        -0.00000005         0.00004273  
Root: 3:        -0.37323592        -0.00000011         0.00005453  
Root: 4:        -0.35477364        -0.00000007         0.00004499  

Iteration:    6   Subspace Size:   39
Root: 1:        -0.43138081        -0.00000000         0.00000309  
Root: 2:        -0.38652279        -0.00000000         0.00000967  
Root: 3:        -0.37323593        -0.00000001         0.00001182  
Root: 4:        -0.35477364        -0.00000000         0.00001153  

Iteration:    7   Subspace Size:   43
Root: 1:        -0.43138081        -0.00000000         0.00000061  Converged
Root: 2:        -0.38652279        -0.00000000         0.00000223  
Root: 3:        -0.37323593        -0.00000000         0.00000276  
Root: 4:        -0.35477364        -0.00000000         0.00000318  

Iteration:    8   Subspace Size:   46
Root: 1:        -0.43138081        -0.00000000         0.00000054  Converged
Root: 2:        -0.38652279        -0.00000000         0.00000052  Converged
Root: 3:        -0.37323593        -0.00000000         0.00000066  Converged
Root: 4:        -0.35477364        -0.00000000         0.00000077  Converged

Davidson converged in 8 iterations
46 sigma vectors were formed

  Root   Mult.   Total Energy (a.u.)   Ex. Energy (a.u.)     Ex. Energy (eV)     Ex. Energy (nm)        Osc. (a.u.)  
-------------------------------------------------------------------------------------------------------------------
     1  singlet       -779.21251480
     2  triplet       -779.17125504          0.04125977          1.12273519       1104.30510639          0.00000000
     3  singlet       -779.16146792          0.05104688          1.38905602        892.57897831          0.06048587
     4  triplet       -779.12639702          0.08611778          2.34338364        529.08204420          0.00000000
     5  singlet       -779.11701051          0.09550429          2.59880351        477.08193487          0.03620501
     6  triplet       -779.11311015          0.09940465          2.70493769        458.36257594          0.00000000
     7  singlet       -779.10889726          0.10361754          2.81957626        439.72643199          0.00336837
     8  triplet       -779.09464787          0.11786693          3.20732182        386.56619940          0.00000000

Singlet  1: Largest CI coefficients:
  64  &  64 : closed :  -0.917136
  63  &  64 :  open  :  -0.242918
  64  &  63 :  open  :  -0.242918

Triplet  2: Largest CI coefficients:
  63  &  64 :  open  :  -0.669438
  64  &  63 :  open  :   0.669438
  62  &  64 :  open  :   0.130071
  64  &  62 :  open  :  -0.130071
  62  &  63 :  open  :   0.117294
  63  &  62 :  open  :  -0.117294

Singlet  3: Largest CI coefficients:
  63  &  64 :  open  :  -0.556865
  64  &  63 :  open  :  -0.556865
  63  &  63 : closed :  -0.361094
  64  &  64 : closed :   0.285256
  62  &  64 :  open  :   0.235593
  64  &  62 :  open  :   0.235593

Triplet  4: Largest CI coefficients:
  62  &  64 :  open  :  -0.631363
  64  &  62 :  open  :   0.631363
  61  &  64 :  open  :  -0.155933
  64  &  61 :  open  :   0.155933
  58  &  64 :  open  :  -0.149742
  64  &  58 :  open  :   0.149742
  63  &  64 :  open  :  -0.126101
  64  &  63 :  open  :   0.126101

Singlet  5: Largest CI coefficients:
  61  &  64 :  open  :   0.530796
  64  &  61 :  open  :   0.530796
  62  &  64 :  open  :   0.350490
  64  &  62 :  open  :   0.350490
  63  &  63 : closed :   0.287122
  62  &  62 : closed :  -0.113262

Triplet  6: Largest CI coefficients:
  61  &  64 :  open  :  -0.619157
  64  &  61 :  open  :   0.619157
  62  &  63 :  open  :   0.182639
  63  &  62 :  open  :  -0.182639
  60  &  64 :  open  :  -0.175266
  64  &  60 :  open  :   0.175266
  61  &  63 :  open  :  -0.104985
  63  &  61 :  open  :   0.104985

Singlet  7: Largest CI coefficients:
  63  &  63 : closed :  -0.542879
  62  &  63 :  open  :   0.380966
  63  &  62 :  open  :   0.380966
  61  &  63 :  open  :   0.352635
  63  &  61 :  open  :   0.352635
  61  &  61 : closed :   0.239818
  62  &  62 : closed :  -0.160926
  63  &  64 :  open  :   0.117569
  64  &  63 :  open  :   0.117569
  61  &  64 :  open  :   0.104872
  64  &  61 :  open  :   0.104872

Triplet  8: Largest CI coefficients:
  61  &  63 :  open  :  -0.573503
  63  &  61 :  open  :   0.573503
  62  &  63 :  open  :  -0.319341
  63  &  62 :  open  :   0.319341
  61  &  62 :  open  :   0.200111
  62  &  61 :  open  :  -0.200111

Singlet state dipole moments:

  Root       Dx         Dy         Dz         |D|  (Debye)
------------------------------------------------------------
     1    -5.1559     1.5153    -2.2873     5.8405
     2   -10.2687     2.7648    -1.9821    10.8176
     3    -5.6725    -1.7757    -1.6110     6.1584
     4    -8.8991     0.5496    -1.3322     9.0151

Triplet state dipole moments:

  Root       Dx         Dy         Dz         |D|  (Debye)
------------------------------------------------------------
     1   -11.4341     2.8852    -2.1509    11.9871
     2    -7.1167     0.3228    -1.6139     7.3046
     3    -5.5073    -0.2561    -1.1602     5.6340
     4    -7.9606    -0.7831    -1.1726     8.0846

Transition dipole moments between singlet states:

    Transition       Tx         Ty         Tz         |T| (a.u.)
------------------------------------------------------------------
     1 ->    2     1.3141     0.1643     0.1529     1.3332
     1 ->    3    -0.7514     0.0184    -0.0610     0.7541
     1 ->    4     0.2168    -0.0413    -0.0080     0.2208
     2 ->    3     0.7962    -0.6489     0.0440     1.0281
     2 ->    4     1.2116    -0.1028     0.0944     1.2196
     3 ->    4     1.4171    -0.1874     0.0850     1.4320

Transition dipole moments between triplet states:

    Transition       Tx         Ty         Tz         |T| (a.u.)
------------------------------------------------------------------
     1 ->    2    -1.1370     0.2369    -0.1756     1.1746
     1 ->    3    -0.4414     0.5969     0.0662     0.7453
     1 ->    4    -0.4820     0.0824    -0.0352     0.4903
     2 ->    3     0.6844    -0.8680    -0.0628     1.1072
     2 ->    4     0.8810     0.0105     0.0634     0.8834
     3 ->    4     1.0029     0.1081     0.0935     1.0131

Magnetic transition dipole moments and rotational strengths:

 Transition      Lx         Ly         Lz       R(len)     R(vel) (a.u.)
------------------------------------------------------------------------
 1 ->    2     0.2974    -0.1701     0.0091    -0.3642     0.0573
 1 ->    3    -0.3717    -0.5184    -0.1053    -0.2762     0.0555
 1 ->    4    -0.1024    -0.1690     0.0379     0.0155    -0.0028

Electric transition quadrupole moments (Cartesian):

 Transition      Qxy        Qxz        Qyz        Qxx        Qyy        Qzz       norm (a.u.)
----------------------------------------------------------------------------------------------
 1 ->    2    -0.6519    -0.4618    -0.2525   -11.0152    -0.0260     0.1533    11.0481
 1 ->    3     0.0030    -0.2163     0.2442     5.2384    -0.0518     0.0005     5.2488
 1 ->    4    -0.0085    -0.0144     0.1094     1.0546     0.0649    -0.0280     1.0627


| Total processing time: 24.02 sec 

| Job finished: Tue Sep  2 23:13:55 2025
