# Supplementary material for: Photovermellogens: Minimalistic Pyridinium-Based Acylhydrazones with Photoswitchable Basicity for Operation in Aqueous Media
Source: J Org Chem. 2026 May 4;91(19):6559–65. doi: 10.1021/acs.joc.5c02962 (PMC13185115; doi:10.1021/acs.joc.5c02962)
Supplement: Supplementary file 3 [file jo5c02962_si_003.zip › scans/pa/gfn2/0027.out]

| Startfile from command line: tc.inp


|       ***********************************************************
|       *                 TeraChem v1.9-2023.07-dev               *
|       *                   Development Version                   *
|       *           Chemistry at the Speed of Graphics!           *
|       ***********************************************************
|       * This program may only be used in connection with        *
|       * a valid license from PetaChem, LLC. Use of this program *
|       * or results thereof indicates acceptance of all terms    *
|       * and conditions stated in the license and that a valid   *
|       * license agreement between the user and PetaChem, LLC    *
|       * exists. PetaChem, LLC does not warrant the correctness  *
|       * of results or their suitability for any purpose.        *
|       * Please email bugs, suggestions, and comments to         *
|       *                  help@petachem.com                      *
|       *                                                         *
|       ***********************************************************


|       ***********************************************************
|       *  Compiled by pisteinbach  Thu 27 Mar 2025 01:00:35 PM CET  *
|       *  Supported architecture SMs: 89 86 75                   *
|       *  Build cuda_11.8.r11.8/compiler.31833905_0              *
|       *  Git Version: d77d3eebd7eb45d4c3711b706ca3c5694cd0c5a9  *
|       ***********************************************************


| Job started   Tue Sep  2 23:13:31 2025
| On gpunode-11 (available memory: 435335 MB)

| ######################################### RUNTIME INFO ##########################################
| terachem  tc.inp 

|  NVRM version: NVIDIA UNIX x86_64 Kernel Module  550.127.08  Fri Oct 25 22:14:46 UTC 2024
|  GCC version:  gcc version 9.4.0 (Ubuntu 9.4.0-1ubuntu1~20.04.2) 

|  	linux-vdso.so.1 (0x00007ffce29e7000)
|  	libdftd4.so.3 => /mnt/group-bin/dftd4/3.5.0/lib/x86_64-linux-gnu/libdftd4.so.3 (0x000014fadf3c4000)
|  	libm.so.6 => /lib/x86_64-linux-gnu/libm.so.6 (0x000014fadf26a000)
|  	libthcbox.so.1 => /mnt/group-bin/terachem/dev-03-2025/lib/libthcbox.so.1 (0x000014faddd9c000)
|  	libnvToolsExt.so.1 => /mnt/group-lib/nvidia-hpc-sdk/Linux_x86_64/24.7/cuda/11.8/lib64/libnvToolsExt.so.1 (0x000014faddb92000)
|  	libgpubox.so.1 => /mnt/group-bin/terachem/dev-03-2025/lib/libgpubox.so.1 (0x000014faddb79000)
|  	libcpubox.so.1 => /mnt/group-bin/terachem/dev-03-2025/lib/libcpubox.so.1 (0x000014faddb73000)
|  	libtensorbox.so.1 => /mnt/group-bin/terachem/dev-03-2025/lib/libtensorbox.so.1 (0x000014faddb54000)
|  	libiobox.so.1 => /mnt/group-bin/terachem/dev-03-2025/lib/libiobox.so.1 (0x000014faddb3c000)
|  	libintbox.so.1 => /mnt/group-bin/terachem/dev-03-2025/lib/libintbox.so.1 (0x000014faa25d5000)
|  	libatmx2cbox.so.1 => /mnt/group-bin/terachem/dev-03-2025/lib/libatmx2cbox.so.1 (0x000014faa24fe000)
|  	libperiodicbox.so.1 => /mnt/group-bin/terachem/dev-03-2025/lib/libperiodicbox.so.1 (0x000014fa908ac000)
|  	libsqmbox.so.1 => /mnt/group-bin/terachem/dev-03-2025/lib/libsqmbox.so.1 (0x000014fa90548000)
|  	libgridbox.so.1 => /mnt/group-bin/terachem/dev-03-2025/lib/libgridbox.so.1 (0x000014fa8ed42000)
|  	libdftbox.so.1 => /mnt/group-bin/terachem/dev-03-2025/lib/libdftbox.so.1 (0x000014fa8ec52000)
|  	libcibox.so.1 => /mnt/group-bin/terachem/dev-03-2025/lib/libcibox.so.1 (0x000014fa8e805000)
|  	libccbox.so.1 => /mnt/group-bin/terachem/dev-03-2025/lib/libccbox.so.1 (0x000014fa8e4c4000)
|  	libsimbox.so.1 => /mnt/group-bin/terachem/dev-03-2025/lib/libsimbox.so.1 (0x000014fa8e49e000)
|  	liboptbox.so.1 => /mnt/group-bin/terachem/dev-03-2025/lib/liboptbox.so.1 (0x000014fa8e464000)
|  	libssl.so.1.1 => /lib/x86_64-linux-gnu/libssl.so.1.1 (0x000014fa8e3d1000)
|  	libcrypto.so.1.1 => /lib/x86_64-linux-gnu/libcrypto.so.1.1 (0x000014fa8e0f8000)
|  	libifcore.so.5 => /mnt/group-lib/intel_oneAPI/compiler/2024.0/lib/libifcore.so.5 (0x000014fa8dfb8000)
|  	libcuda.so.1 => /lib/x86_64-linux-gnu/libcuda.so.1 (0x000014fa8c3ec000)
|  	libcudart.so.11.0 => /mnt/group-bin/terachem/dev-03-2025/lib/libcudart.so.11.0 (0x000014fa8c145000)
|  	libcublas.so.11 => /mnt/group-bin/terachem/dev-03-2025/lib/libcublas.so.11 (0x000014fa864e7000)
|  	libcufft.so.10 => /mnt/group-bin/terachem/dev-03-2025/lib/libcufft.so.10 (0x000014fa7560c000)
|  	libcusparse.so.11 => /mnt/group-bin/terachem/dev-03-2025/lib/libcusparse.so.11 (0x000014fa64912000)
|  	libcusolver.so.11 => /mnt/group-bin/terachem/dev-03-2025/lib/libcusolver.so.11 (0x000014fa5265a000)
|  	libiomp5.so => /mnt/group-lib/intel_oneAPI/compiler/2024.0/lib/libiomp5.so (0x000014fa52213000)
|  	libdl.so.2 => /lib/x86_64-linux-gnu/libdl.so.2 (0x000014fa5220d000)
|  	libpthread.so.0 => /lib/x86_64-linux-gnu/libpthread.so.0 (0x000014fa521ea000)
|  	libstdc++.so.6 => /lib/x86_64-linux-gnu/libstdc++.so.6 (0x000014fa52008000)
|  	libcilkrts.so.5 => /mnt/group-bin/terachem/dev-03-2025/lib/libcilkrts.so.5 (0x000014fa51dc9000)
|  	libgcc_s.so.1 => /lib/x86_64-linux-gnu/libgcc_s.so.1 (0x000014fa51dae000)
|  	libc.so.6 => /lib/x86_64-linux-gnu/libc.so.6 (0x000014fa51bbc000)
|  	/lib64/ld-linux-x86-64.so.2 (0x000014fadf49e000)
|  	libmkl_intel_ilp64.so.2 => /mnt/group-lib/intel_oneAPI/mkl/2023.2.0/lib/intel64/libmkl_intel_ilp64.so.2 (0x000014fa50a2f000)
|  	libmkl_intel_thread.so.2 => /mnt/group-lib/intel_oneAPI/mkl/2023.2.0/lib/intel64/libmkl_intel_thread.so.2 (0x000014fa4d403000)
|  	libmkl_core.so.2 => /mnt/group-lib/intel_oneAPI/mkl/2023.2.0/lib/intel64/libmkl_core.so.2 (0x000014fa4908b000)
|  	libimf.so => /mnt/group-lib/intel_oneAPI/compiler/2024.0/lib/libimf.so (0x000014fa48c6b000)
|  	libsvml.so => /mnt/group-lib/intel_oneAPI/compiler/2024.0/lib/libsvml.so (0x000014fa47637000)
|  	libirng.so => /mnt/group-lib/intel_oneAPI/compiler/2024.0/lib/libirng.so (0x000014fa4753d000)
|  	libintlc.so.5 => /mnt/group-lib/intel_oneAPI/compiler/2024.0/lib/libintlc.so.5 (0x000014fa474dc000)
|  	librt.so.1 => /lib/x86_64-linux-gnu/librt.so.1 (0x000014fa474d2000)
|  	libcublasLt.so.11 => /mnt/group-lib/nvidia-hpc-sdk/Linux_x86_64/24.7/math_libs/11.8/lib64/libcublasLt.so.11 (0x000014fa22f4a000)
| #################################################################################################

-----------------------------------
Processed Input file:
              coordinates coord.xyz
                 spinmult 1
                   charge 0
                   method 3c-pbeh
                    basis def2-msvp
                      pcm cosmo
                  epsilon 78.39
                      fon yes
               fon_method constant
                   closed 0
                    hhtda yes
            hhtdasinglets 4
            hhtdatriplets 4
             cisnumstates 8
             cisguessvecs 15
                   cismax 300
               cismaxiter 500
               cisconvtol 1.0e-6
                  cphftol 1.0e-6
                 cphfiter 1000
           max_l_in_basis 2
           sphericalbasis yes
                    guess sad
                   purify no
                  dftgrid 3
                     xtol 1e-6
                 convthre 5e-5
                  threall 1e-14
                precision mixed
                     gpus 1
            min_tolerance 1e-4
          min_tolerance_e 1e-5
                      run energy
-----------------------------------
Jobname: coord
Scratch data will be generated
Scratch directory: ./scr.coord
| Random number seed: 466486507

XYZ coordinates coord.xyz
Molden File Output: ./scr.coord/coord.molden
Using basis set: def2-msvp
dmrgstart not found
Spin multiplicity: 1
DIIS will use up to 10 vectors.
Condition number limit for the DIIS overlap matrix is            0
WF convergence threshold: 5.00e-05
Using DIIS algorithm to converge WF
Maximum number of SCF iterations: 100
Incremental fock with rebuild every 8 iterations
Will switch to conventional Fock if diffuse functions are detected
X-matrix tolerance: 1.00e-06
PRECISION: MIXED
Single/Double precision threshold: 1.00e-05
TeraChem will select linear algebra engine
Using fractional orbital occupations
0 occupied orbitals will have integer occupation
0 occupied orbitals will have fractional occupation
kT is set to  0.250 a.u.
Density matrix guess purification turned off
DFT Functional requested: 3c-pbeh
Method: PBEh-3c composite method 
  PBEh exchange functional:              0.58 
  Hartree-Fock exact exchange:          0.42 
  PBEh correlation functional:           1.0  
Please find the citation for the method under https://doi.org/10.1063/1.4927476Please also cite the implementation paper: https://doi.org/10.1039/D3CP06086A Wavefunction: RESTRICTED

 DFT-D code reimplemented following the
 code by S.Grimme, University Bonn 
 based on DFTD3 V3.2 Rev 0         
 
Please cite DFT-D3 work done with this code as:
S. Grimme, J. Antony, S. Ehrlich and H. Krieg,
J. Chem. Phys. 132 (2010), 154104
If used with BJ-damping cite also
S. Grimme, S. Ehrlich and L. Goerigk,
J. Comput. Chem. 32 (2011), 1456-1465
For DFT-D2 the reference is
S. Grimme, J. Comput. Chem., 27 (2006), 1787-1799
BSSE Correction calculated using:
 ___________________________________________
                                            
|              **  g C P  **                |
|  a geometrical counterpoise correction    |
|             H.Kruse S.Grimme              |
|        Version 2.31                       |
|                                           |
 ___________________________________________ 

Please cite work done with this code as:
H. Kruse, S. Grimme J. Chem. Phys, 2012,136,154101
DOI: 10.1063/1.3700154 

DFT grid type: 3
Using a single DFT grid.
Ignoring all functions in basis set file with angular momentum > 2 
Initial guess generated from superposition of atomic densities generated with HF,
using spherically symmetric atomic densities and averaged alpha and beta spin densities.

********************************************
***** SINGLE POINT ENERGY CALCULATIONS *****
********************************************
COSMO model for polarizable continuum model enabled
*************WARNING***************
Unrecognized or unnecessary keywords:
These are being ignored.
   min_tolerance 1e-4
   min_tolerance_e 1e-5
***********************************
Starting TensorBox...
| TeraChem will select linear algebra engine
| Using cuSolver for matrix diagonalization

| using 1 out of 1 CUDA devices
|   Device 0: NVIDIA GeForce RTX 4090, 24210MB, CC 8.9 -- CPU THREAD 0
| -------------------------------------------------------------------
| CPU Memory Available: 64431.00 MegaWords 
| GPU Memory Available: 2770.29 MegaWords 
| Maximum recommended basis set size: 19400 basis functions
|  (limited by GPU memory)
| -------------------------------------------------------------------
| Initialize GPUBox with 128 MW of memory


Basis set:       def2-msvp
Total atoms:     31
Total charge:    0
Total electrons: 126 (63-alpha, 63-beta)
Number electrons modeled by ECPs: 0
Total orbitals: 314 (Cartesian), 296 (spherical) 
Total AO shells: 152 (98 S-shells; 36 P-shells; 18 D-shells; 0 F-shells; 0 G-shells)
Spin multiplicity: 1
Nuclear repulsion energy (QM atoms): 1147.660218996895 a.u.

 in gcp call
 n=          31
 coors(1) =   -9.51779481418558       -1.14652180807020     
  2.386010540115563E-002
 coors(2) =   -8.06519119581096       -2.69602618550367     
   1.47371490528543     
 elements:            7           6
 gcp_e =    1.00000000000000     
 echo:  F
 pbc:  F
 method =pbeh3c              
Using neutral atomic charges and default spins and spin directions.
Number of unique atoms is: 4 
Atom #1 is unique. Calculating atomic density. 
Atom #2 is unique. Calculating atomic density. 
Atom #7 is unique. Calculating atomic density. 
Atom #20 is unique. Calculating atomic density. 
DFTD Energy:    -0.0204834 hartree
gCP Energy:     0.0510101 hartree
| Total AOs: 314    Total MOs: 296
Setting up the DFT grid...
| time to set the grid = 0.09 s
DFT grid points: 356799 (11509 points/atom)
=COSMO= Number of H atoms in QM atoms:13
=COSMO= Number of Heavy atoms in QM atoms:18
=COSMO= size of A matrix:24248648 bytes
=COSMO= ++++++++++++++++++++++++++++++ COSMO parameters ++++++++++++++++++++++++++++++
=COSMO= I. Cavity Information:
=COSMO= SAS(Solvent accesible surface) initialization finished
=COSMO= Time for initializing Molecular Surface:0.00216100 (sec)
=COSMO= Time for initializing cosmo calculation:0.03043200 (sec)
=COSMO= Cavity effective radius(Angstrom) (r_solv+r_vdw-dsc) was written into ./scr.coord/ratom.txt
=COSMO= Solvent Dielectric Constant:78.390000
=COSMO= Cosmo Solvent radius:0.000000
=COSMO= Cosmo charge scaling method:0
=COSMO= Cavity built with Lebedev Grid
=COSMO= Grid points/QM Hydrogen: 110
=COSMO= Grid points/QM Heavy atom: 110
=COSMO= Herbert Switching-Gaussian method turned on
=COSMO= After removing points inside of SAS:
=COSMO= Total number of segments on molecular surface:1741
=COSMO= Number of segments belonging to QM atoms:1741
=COSMO= Total surface area of cavity: 291.1981(Angstrom^2)
=COSMO= Total volume of cavity: 177.1871 (Angstrom^3)
=COSMO= II. COSMO integral options:
=COSMO= Building COSMO c vector with original algorithm
=COSMO= COSMO one-electron integral threshold: 1e-12 
=COSMO= III. Linear solver options:
=COSMO= Initialize COSMO for A matrix in full storage form
=COSMO= CG precondtioner:Jacobi
=COSMO= Tight CG convergence threshold:1e-06
=COSMO= CG dynamic threshold: on
=COSMO= Adjust CG convergence threshold dynamically
=COSMO= IV. PCM field read/write options:
=COSMO= PCM field is not written to files
=COSMO= No PCM field file is read in
=COSMO= ++++++++++++++++++++++++++++++++++++++++++++++++++++++++++++++++++++++++++++++++

                      *** Start SCF Iterations ***

 Iter     DIIS Error       Energy change      Electrons        XC Energy           Energy              E_PCM      Time(s)
-------------------------------------------------------------------------------------------------------------------------
Initial temperature is 0.250000
| Skip purify step
|    1     2.0782531933    -784.4739666663   126.0005764656   -63.6257083471    -784.4739666663     -0.0001951713    0.85  
|    2     0.0700847668     +12.8397441681   126.0000101095   -64.0848177447    -771.6342224982     -0.1468787988    1.04  
|    3     0.1106635082      +0.0747733884   126.0000065399   -63.6069039523    -771.5594491098     -0.0322153005    1.05  
|    4     0.0111517269      -0.2339176612   126.0000074717   -63.7966146024    -771.7933667710     -0.0786802285    1.04  
|    5     0.0061585546      -0.0051919518   126.0000070898   -63.8527610803    -771.7985587228     -0.0715343027    1.00  
|    6     0.0013551335      -0.0009861653   126.0000071515   -63.8346931191    -771.7995448882     -0.0725803072    0.98  
|    7     0.0005276801      -0.0000638827   126.0000071562   -63.8321351028    -771.7996087709     -0.0717979189    0.96  
|    8     0.0003011547      -0.0000270630   126.0000071811   -63.8330751023    -771.7996358339     -0.0719715996    0.95  
|    9     0.0001503230      -0.0000038902   126.0000071879   -63.8334720808    -771.7996397241     -0.0718350683    1.06  
|   10     0.0000508376      -0.0000020693   126.0000071969   -63.8333856857    -771.7996417933     -0.0718279527    0.95  
|   11     0.0000224782      -0.0000001982   126.0000071993   -63.8334209747    -771.7996419915     -0.0718144948    0.93  
-------------------------------------------------------------------------------------------------------------------------
FINAL ENERGY: -771.7996419915 a.u.
Fractional Occupation Entropy: 0.0000000000
Mermin Free Energy:            -771.7996419915
DISPERSION CONTRIBUTION TO ENERGY: -0.0204834112 a.u.
GCP BSSE CORRECTION: 0.0510100743 a.u.
C-PCM contribution to final energy:-0.0718144948 a.u. ( already included in final energy )
HOMO-LUMO GAP: 1.791 eV
CENTER OF MASS: {-0.050508, -0.229416, 0.423387} ANGS
DIPOLE MOMENT: {-9.023177, -0.936892, -2.641275} (|D| = 9.448377) DEBYE
Writing out molden info

Running Mulliken population analysis...


  Restricted hh-TDA Parameters
--------------------------------------------
Number of occupied orbitals:            64
Number of virtual orbitals:            232
Number of molecular orbitals:          296
Number of basis functions:             314
Multiplicity of target state:      singlet

 Generating 2nd functional diffs
Reference energy:             -778.7310646792
Number of electrons:           128.0000073140
XC energy:                     -65.1471417727

      Davidson Diagonalization Parameters
-----------------------------------------------
Number of roots to find:                    4
Number of guess vectors:                   15
Maximum subspace size:                    300
Number of vectors to save:                  4
Collapse vectors per root:                  2
Number of CSFs:                          2080
Maximum Davidson iterations:              500
Residual convergence:                 1.0e-06
Orthogonality tolerance:              1.0e-12
Use incremental sigma vectors:             No

Davidson memory usage:  12.89 MB

Guess Vectors:
  64 &  64 : closed :    -0.546810
  64 &  63 :  open  :    -0.534424
  63 &  63 : closed :    -0.522039
  64 &  62 :  open  :    -0.447466
  64 &  61 :  open  :    -0.446529
  63 &  62 :  open  :    -0.435081
  63 &  61 :  open  :    -0.434143
  64 &  60 :  open  :    -0.361103
  63 &  60 :  open  :    -0.348717
  62 &  62 : closed :    -0.348122
  62 &  61 :  open  :    -0.347185
  61 &  61 : closed :    -0.346248
  64 &  56 :  open  :    -0.334843
  63 &  56 :  open  :    -0.322457
  64 &  57 :  open  :    -0.299033

  Root           Eigenvalue       Energy Change        Residual
-------------------------------------------------------------------
Iteration:    0   Subspace Size:   15
Root: 1:        -0.47329772        -0.47329772         0.04779522  
Root: 2:        -0.44373583        -0.44373583         0.04615170  
Root: 3:        -0.40085437        -0.40085437         0.05482718  
Root: 4:        -0.36853871        -0.36853871         0.04372553  

Iteration:    1   Subspace Size:   19
Root: 1:        -0.47835264        -0.00505492         0.00935151  
Root: 2:        -0.44944415        -0.00570833         0.01095120  
Root: 3:        -0.40714628        -0.00629192         0.01459920  
Root: 4:        -0.37652559        -0.00798688         0.01591372  

Iteration:    2   Subspace Size:   23
Root: 1:        -0.47853495        -0.00018232         0.00242773  
Root: 2:        -0.44971132        -0.00026716         0.00297152  
Root: 3:        -0.40754968        -0.00040340         0.00413449  
Root: 4:        -0.37725384        -0.00072825         0.00484421  

Iteration:    3   Subspace Size:   27
Root: 1:        -0.47854638        -0.00001143         0.00055719  
Root: 2:        -0.44972770        -0.00001638         0.00080513  
Root: 3:        -0.40757951        -0.00002983         0.00100030  
Root: 4:        -0.37731202        -0.00005818         0.00137629  

Iteration:    4   Subspace Size:   31
Root: 1:        -0.47854691        -0.00000053         0.00010732  
Root: 2:        -0.44972881        -0.00000112         0.00019130  
Root: 3:        -0.40758120        -0.00000169         0.00022784  
Root: 4:        -0.37731634        -0.00000432         0.00038011  

Iteration:    5   Subspace Size:   35
Root: 1:        -0.47854693        -0.00000002         0.00002052  
Root: 2:        -0.44972888        -0.00000006         0.00004344  
Root: 3:        -0.40758128        -0.00000008         0.00005665  
Root: 4:        -0.37731665        -0.00000031         0.00010380  

Iteration:    6   Subspace Size:   39
Root: 1:        -0.47854693        -0.00000000         0.00000365  
Root: 2:        -0.44972888        -0.00000000         0.00000972  
Root: 3:        -0.40758128        -0.00000001         0.00001415  
Root: 4:        -0.37731667        -0.00000002         0.00002848  

Iteration:    7   Subspace Size:   43
Root: 1:        -0.47854693        -0.00000000         0.00000070  Converged
Root: 2:        -0.44972888        -0.00000000         0.00000207  
Root: 3:        -0.40758129        -0.00000000         0.00000331  
Root: 4:        -0.37731667        -0.00000000         0.00000766  

Iteration:    8   Subspace Size:   46
Root: 1:        -0.47854693        -0.00000000         0.00000056  Converged
Root: 2:        -0.44972888        -0.00000000         0.00000043  Converged
Root: 3:        -0.40758129        -0.00000000         0.00000080  Converged
Root: 4:        -0.37731667        -0.00000000         0.00000198  

Iteration:    9   Subspace Size:   47
Root: 1:        -0.47854693        -0.00000000         0.00000056  Converged
Root: 2:        -0.44972888        -0.00000000         0.00000042  Converged
Root: 3:        -0.40758129        -0.00000000         0.00000080  Converged
Root: 4:        -0.37731667        -0.00000000         0.00000047  Converged

Davidson converged in 9 iterations
47 sigma vectors were formed

      Davidson Diagonalization Parameters
-----------------------------------------------
Number of roots to find:                    4
Number of guess vectors:                   15
Maximum subspace size:                    300
Number of vectors to save:                  4
Collapse vectors per root:                  2
Number of CSFs:                          2016
Maximum Davidson iterations:              500
Residual convergence:                 1.0e-06
Orthogonality tolerance:              1.0e-12
Use incremental sigma vectors:             No

Davidson memory usage:  12.58 MB

Guess Vectors:
  64 &  63 :  open  :    -0.534424
  64 &  62 :  open  :    -0.447466
  64 &  61 :  open  :    -0.446529
  63 &  62 :  open  :    -0.435081
  63 &  61 :  open  :    -0.434143
  64 &  60 :  open  :    -0.361103
  63 &  60 :  open  :    -0.348717
  62 &  61 :  open  :    -0.347185
  64 &  56 :  open  :    -0.334843
  63 &  56 :  open  :    -0.322457
  64 &  57 :  open  :    -0.299033
  64 &  58 :  open  :    -0.291238
  64 &  59 :  open  :    -0.287679
  63 &  57 :  open  :    -0.286647
  64 &  55 :  open  :    -0.282732

  Root           Eigenvalue       Energy Change        Residual
-------------------------------------------------------------------
Iteration:    0   Subspace Size:   15
Root: 1:        -0.45232198        -0.45232198         0.03804595  
Root: 2:        -0.38803869        -0.38803869         0.03456137  
Root: 3:        -0.37079296        -0.37079296         0.03790921  
Root: 4:        -0.36051759        -0.36051759         0.03297654  

Iteration:    1   Subspace Size:   19
Root: 1:        -0.45627169        -0.00394971         0.00799788  
Root: 2:        -0.39275583        -0.00471715         0.01019499  
Root: 3:        -0.37667408        -0.00588112         0.01302228  
Root: 4:        -0.36383162        -0.00331403         0.00869012  

Iteration:    2   Subspace Size:   23
Root: 1:        -0.45642086        -0.00014917         0.00169893  
Root: 2:        -0.39303885        -0.00028302         0.00292676  
Root: 3:        -0.37717910        -0.00050502         0.00338215  
Root: 4:        -0.36402577        -0.00019416         0.00236430  

Iteration:    3   Subspace Size:   27
Root: 1:        -0.45642630        -0.00000544         0.00034963  
Root: 2:        -0.39305887        -0.00002002         0.00067918  
Root: 3:        -0.37720493        -0.00002584         0.00093117  
Root: 4:        -0.36403810        -0.00001233         0.00060203  

Iteration:    4   Subspace Size:   31
Root: 1:        -0.45642651        -0.00000021         0.00007812  
Root: 2:        -0.39305992        -0.00000104         0.00015089  
Root: 3:        -0.37720676        -0.00000183         0.00024437  
Root: 4:        -0.36403887        -0.00000077         0.00015706  

Iteration:    5   Subspace Size:   35
Root: 1:        -0.45642652        -0.00000001         0.00001609  
Root: 2:        -0.39305997        -0.00000005         0.00003465  
Root: 3:        -0.37720688        -0.00000012         0.00005844  
Root: 4:        -0.36403892        -0.00000005         0.00004055  

Iteration:    6   Subspace Size:   39
Root: 1:        -0.45642652        -0.00000000         0.00000306  
Root: 2:        -0.39305997        -0.00000000         0.00000811  
Root: 3:        -0.37720689        -0.00000001         0.00001400  
Root: 4:        -0.36403892        -0.00000000         0.00001110  

Iteration:    7   Subspace Size:   43
Root: 1:        -0.45642652        -0.00000000         0.00000056  Converged
Root: 2:        -0.39305997        -0.00000000         0.00000210  
Root: 3:        -0.37720689        -0.00000000         0.00000336  
Root: 4:        -0.36403892        -0.00000000         0.00000282  

Iteration:    8   Subspace Size:   46
Root: 1:        -0.45642652        -0.00000000         0.00000055  Converged
Root: 2:        -0.39305997        -0.00000000         0.00000045  Converged
Root: 3:        -0.37720689        -0.00000000         0.00000080  Converged
Root: 4:        -0.36403892        -0.00000000         0.00000069  Converged

Davidson converged in 8 iterations
46 sigma vectors were formed

  Root   Mult.   Total Energy (a.u.)   Ex. Energy (a.u.)     Ex. Energy (eV)     Ex. Energy (nm)        Osc. (a.u.)  
-------------------------------------------------------------------------------------------------------------------
     1  singlet       -779.20961161
     2  triplet       -779.18749120          0.02212041          0.60192685       2059.78883848          0.00000000
     3  singlet       -779.18079356          0.02881805          0.78417889       1581.07062661          0.00161418
     4  singlet       -779.13864596          0.07096564          1.93107312        642.04829592          0.00500954
     5  triplet       -779.12412465          0.08548696          2.32621820        532.98620301          0.00000000
     6  singlet       -779.10838135          0.10123026          2.75461494        450.09637845          0.04237673
     7  triplet       -779.10827157          0.10134004          2.75760241        449.60876302          0.00000000
     8  triplet       -779.09510360          0.11450801          3.11592086        397.90555087          0.00000000

Singlet  1: Largest CI coefficients:
  64  &  64 : closed :  -0.900835
  63  &  64 :  open  :   0.260827
  64  &  63 :  open  :   0.260827

Triplet  2: Largest CI coefficients:
  63  &  64 :  open  :   0.676797
  64  &  63 :  open  :  -0.676797
  62  &  64 :  open  :   0.122007
  64  &  62 :  open  :  -0.122007
  62  &  63 :  open  :  -0.104963
  63  &  62 :  open  :   0.104963

Singlet  3: Largest CI coefficients:
  63  &  64 :  open  :   0.610731
  64  &  63 :  open  :   0.610731
  64  &  64 : closed :   0.321829
  62  &  64 :  open  :   0.189108
  64  &  62 :  open  :   0.189108
  63  &  63 : closed :  -0.162152

Singlet  4: Largest CI coefficients:
  63  &  63 : closed :  -0.884431
  61  &  61 : closed :   0.228898
  61  &  63 :  open  :  -0.177480
  63  &  61 :  open  :  -0.177480
  62  &  63 :  open  :  -0.172536
  63  &  62 :  open  :  -0.172536

Triplet  5: Largest CI coefficients:
  62  &  64 :  open  :   0.642943
  64  &  62 :  open  :  -0.642943
  60  &  64 :  open  :  -0.158840
  64  &  60 :  open  :   0.158840
  57  &  64 :  open  :   0.126533
  64  &  57 :  open  :  -0.126533
  63  &  64 :  open  :  -0.121218
  64  &  63 :  open  :   0.121218
  58  &  64 :  open  :   0.111012
  64  &  58 :  open  :  -0.111012

Singlet  6: Largest CI coefficients:
  61  &  64 :  open  :   0.531910
  64  &  61 :  open  :   0.531910
  62  &  63 :  open  :  -0.309723
  63  &  62 :  open  :  -0.309723
  62  &  64 :  open  :   0.204632
  64  &  62 :  open  :   0.204632
  60  &  64 :  open  :   0.140395
  64  &  60 :  open  :   0.140395
  60  &  63 :  open  :   0.123128
  63  &  60 :  open  :   0.123128
  63  &  63 : closed :   0.122910

Triplet  7: Largest CI coefficients:
  61  &  64 :  open  :  -0.574307
  64  &  61 :  open  :   0.574307
  62  &  63 :  open  :  -0.273710
  63  &  62 :  open  :   0.273710
  60  &  64 :  open  :  -0.169294
  64  &  60 :  open  :   0.169294
  60  &  63 :  open  :   0.156368
  63  &  60 :  open  :  -0.156368
  61  &  63 :  open  :   0.120842
  63  &  61 :  open  :  -0.120842

Triplet  8: Largest CI coefficients:
  61  &  63 :  open  :   0.643075
  63  &  61 :  open  :  -0.643075
  62  &  63 :  open  :   0.198261
  63  &  62 :  open  :  -0.198261
  60  &  63 :  open  :   0.147524
  63  &  60 :  open  :  -0.147524

Singlet state dipole moments:

  Root       Dx         Dy         Dz         |D|  (Debye)
------------------------------------------------------------
     1    -6.0815     0.5339    -1.7671     6.3555
     2    -8.8376     0.7696    -1.3085     8.9671
     3    -9.0009     0.5244    -0.6732     9.0413
     4    -7.8305    -0.6945    -0.9525     7.9187

Triplet state dipole moments:

  Root       Dx         Dy         Dz         |D|  (Debye)
------------------------------------------------------------
     1    -8.8279     0.9224    -1.3341     8.9757
     2   -11.5150     1.0082    -1.8181    11.7012
     3    -6.8818    -0.7985    -0.7431     6.9677
     4    -7.7692    -0.5041    -0.3775     7.7947

Transition dipole moments between singlet states:

    Transition       Tx         Ty         Tz         |T| (a.u.)
------------------------------------------------------------------
     1 ->    2     0.2513     0.1338     0.0543     0.2899
     1 ->    3     0.3253     0.0060     0.0057     0.3254
     1 ->    4    -0.7399    -0.2826     0.0239     0.7924
     2 ->    3     0.7258     0.0472     0.0321     0.7280
     2 ->    4     0.6717    -0.7869     0.1994     1.0536
     3 ->    4     0.4436     0.0800     0.0217     0.4512

Transition dipole moments between triplet states:

    Transition       Tx         Ty         Tz         |T| (a.u.)
------------------------------------------------------------------
     1 ->    2     0.7253     0.0169     0.1195     0.7353
     1 ->    3    -0.4108     0.9048    -0.1910     1.0119
     1 ->    4    -0.3878    -0.1253     0.0218     0.4081
     2 ->    3     0.1435     0.1488     0.0293     0.2088
     2 ->    4    -0.1594    -0.0123    -0.0143     0.1605
     3 ->    4     0.6947     0.0697     0.0553     0.7004

Magnetic transition dipole moments and rotational strengths:

 Transition      Lx         Ly         Lz       R(len)     R(vel) (a.u.)
------------------------------------------------------------------------
 1 ->    2     0.0659    -0.2058     0.0087     0.0105     0.0040
 1 ->    3    -0.0051    -0.0575     0.0402     0.0018    -0.0004
 1 ->    4    -0.4556    -0.5207    -0.1264    -0.4812     0.1043

Electric transition quadrupole moments (Cartesian):

 Transition      Qxy        Qxz        Qyz        Qxx        Qyy        Qzz       norm (a.u.)
----------------------------------------------------------------------------------------------
 1 ->    2    -0.7771    -0.4513    -0.3662    -8.3546    -0.1234    -0.2633     8.4158
 1 ->    3    -0.0649    -0.0265    -0.0113    -0.6087     0.0185     0.0256     0.6137
 1 ->    4    -0.1972     0.2348     0.2826     7.2494    -0.0136    -0.0786     7.2619


| Total processing time: 25.03 sec 

| Job finished: Tue Sep  2 23:14:09 2025
