# Supplementary material for: Photovermellogens: Minimalistic Pyridinium-Based Acylhydrazones with Photoswitchable Basicity for Operation in Aqueous Media
Source: J Org Chem. 2026 May 4;91(19):6559–65. doi: 10.1021/acs.joc.5c02962 (PMC13185115; doi:10.1021/acs.joc.5c02962)
Supplement: Supplementary file 3 [file jo5c02962_si_003.zip › scans/pa/gfn2/0029.out]

| Startfile from command line: tc.inp


|       ***********************************************************
|       *                 TeraChem v1.9-2023.07-dev               *
|       *                   Development Version                   *
|       *           Chemistry at the Speed of Graphics!           *
|       ***********************************************************
|       * This program may only be used in connection with        *
|       * a valid license from PetaChem, LLC. Use of this program *
|       * or results thereof indicates acceptance of all terms    *
|       * and conditions stated in the license and that a valid   *
|       * license agreement between the user and PetaChem, LLC    *
|       * exists. PetaChem, LLC does not warrant the correctness  *
|       * of results or their suitability for any purpose.        *
|       * Please email bugs, suggestions, and comments to         *
|       *                  help@petachem.com                      *
|       *                                                         *
|       ***********************************************************


|       ***********************************************************
|       *  Compiled by pisteinbach  Thu 27 Mar 2025 01:00:35 PM CET  *
|       *  Supported architecture SMs: 89 86 75                   *
|       *  Build cuda_11.8.r11.8/compiler.31833905_0              *
|       *  Git Version: d77d3eebd7eb45d4c3711b706ca3c5694cd0c5a9  *
|       ***********************************************************


| Job started   Tue Sep  2 23:13:56 2025
| On gpunode-07 (available memory: 242709 MB)

| ######################################### RUNTIME INFO ##########################################
| terachem  tc.inp 

|  NVRM version: NVIDIA UNIX x86_64 Kernel Module  535.247.01  Wed Mar 26 11:50:32 UTC 2025
|  GCC version:  gcc version 9.4.0 (Ubuntu 9.4.0-1ubuntu1~20.04.2) 

|  	linux-vdso.so.1 (0x00007ffdf8100000)
|  	libdftd4.so.3 => /mnt/group-bin/dftd4/3.5.0/lib/x86_64-linux-gnu/libdftd4.so.3 (0x000014ac56f68000)
|  	libm.so.6 => /lib/x86_64-linux-gnu/libm.so.6 (0x000014ac56e08000)
|  	libthcbox.so.1 => /mnt/group-bin/terachem/dev-03-2025/lib/libthcbox.so.1 (0x000014ac5593a000)
|  	libnvToolsExt.so.1 => /mnt/group-lib/nvidia-hpc-sdk/Linux_x86_64/24.7/cuda/11.8/lib64/libnvToolsExt.so.1 (0x000014ac55730000)
|  	libgpubox.so.1 => /mnt/group-bin/terachem/dev-03-2025/lib/libgpubox.so.1 (0x000014ac55717000)
|  	libcpubox.so.1 => /mnt/group-bin/terachem/dev-03-2025/lib/libcpubox.so.1 (0x000014ac55711000)
|  	libtensorbox.so.1 => /mnt/group-bin/terachem/dev-03-2025/lib/libtensorbox.so.1 (0x000014ac556f2000)
|  	libiobox.so.1 => /mnt/group-bin/terachem/dev-03-2025/lib/libiobox.so.1 (0x000014ac556da000)
|  	libintbox.so.1 => /mnt/group-bin/terachem/dev-03-2025/lib/libintbox.so.1 (0x000014ac1a173000)
|  	libatmx2cbox.so.1 => /mnt/group-bin/terachem/dev-03-2025/lib/libatmx2cbox.so.1 (0x000014ac1a09c000)
|  	libperiodicbox.so.1 => /mnt/group-bin/terachem/dev-03-2025/lib/libperiodicbox.so.1 (0x000014ac0844a000)
|  	libsqmbox.so.1 => /mnt/group-bin/terachem/dev-03-2025/lib/libsqmbox.so.1 (0x000014ac080e6000)
|  	libgridbox.so.1 => /mnt/group-bin/terachem/dev-03-2025/lib/libgridbox.so.1 (0x000014ac068e0000)
|  	libdftbox.so.1 => /mnt/group-bin/terachem/dev-03-2025/lib/libdftbox.so.1 (0x000014ac067f0000)
|  	libcibox.so.1 => /mnt/group-bin/terachem/dev-03-2025/lib/libcibox.so.1 (0x000014ac063a3000)
|  	libccbox.so.1 => /mnt/group-bin/terachem/dev-03-2025/lib/libccbox.so.1 (0x000014ac06062000)
|  	libsimbox.so.1 => /mnt/group-bin/terachem/dev-03-2025/lib/libsimbox.so.1 (0x000014ac0603c000)
|  	liboptbox.so.1 => /mnt/group-bin/terachem/dev-03-2025/lib/liboptbox.so.1 (0x000014ac06002000)
|  	libssl.so.1.1 => /lib/x86_64-linux-gnu/libssl.so.1.1 (0x000014ac05f6f000)
|  	libcrypto.so.1.1 => /lib/x86_64-linux-gnu/libcrypto.so.1.1 (0x000014ac05c96000)
|  	libifcore.so.5 => /mnt/group-lib/intel_oneAPI/compiler/2024.0/lib/libifcore.so.5 (0x000014ac05b56000)
|  	libcuda.so.1 => /lib/x86_64-linux-gnu/libcuda.so.1 (0x000014ac03ee8000)
|  	libcudart.so.11.0 => /mnt/group-bin/terachem/dev-03-2025/lib/libcudart.so.11.0 (0x000014ac03c41000)
|  	libcublas.so.11 => /mnt/group-bin/terachem/dev-03-2025/lib/libcublas.so.11 (0x000014abfdfe3000)
|  	libcufft.so.10 => /mnt/group-bin/terachem/dev-03-2025/lib/libcufft.so.10 (0x000014abed108000)
|  	libcusparse.so.11 => /mnt/group-bin/terachem/dev-03-2025/lib/libcusparse.so.11 (0x000014abdc40e000)
|  	libcusolver.so.11 => /mnt/group-bin/terachem/dev-03-2025/lib/libcusolver.so.11 (0x000014abca156000)
|  	libiomp5.so => /mnt/group-lib/intel_oneAPI/compiler/2024.0/lib/libiomp5.so (0x000014abc9d0f000)
|  	libdl.so.2 => /lib/x86_64-linux-gnu/libdl.so.2 (0x000014abc9d09000)
|  	libpthread.so.0 => /lib/x86_64-linux-gnu/libpthread.so.0 (0x000014abc9ce6000)
|  	libstdc++.so.6 => /lib/x86_64-linux-gnu/libstdc++.so.6 (0x000014abc9b04000)
|  	libcilkrts.so.5 => /mnt/group-bin/terachem/dev-03-2025/lib/libcilkrts.so.5 (0x000014abc98c5000)
|  	libgcc_s.so.1 => /lib/x86_64-linux-gnu/libgcc_s.so.1 (0x000014abc98aa000)
|  	libc.so.6 => /lib/x86_64-linux-gnu/libc.so.6 (0x000014abc96b8000)
|  	/lib64/ld-linux-x86-64.so.2 (0x000014ac57042000)
|  	libmkl_intel_ilp64.so.2 => /mnt/group-lib/intel_oneAPI/mkl/2023.2.0/lib/intel64/libmkl_intel_ilp64.so.2 (0x000014abc852b000)
|  	libmkl_intel_thread.so.2 => /mnt/group-lib/intel_oneAPI/mkl/2023.2.0/lib/intel64/libmkl_intel_thread.so.2 (0x000014abc4eff000)
|  	libmkl_core.so.2 => /mnt/group-lib/intel_oneAPI/mkl/2023.2.0/lib/intel64/libmkl_core.so.2 (0x000014abc0b87000)
|  	libimf.so => /mnt/group-lib/intel_oneAPI/compiler/2024.0/lib/libimf.so (0x000014abc0767000)
|  	libsvml.so => /mnt/group-lib/intel_oneAPI/compiler/2024.0/lib/libsvml.so (0x000014abbf133000)
|  	libirng.so => /mnt/group-lib/intel_oneAPI/compiler/2024.0/lib/libirng.so (0x000014abbf039000)
|  	libintlc.so.5 => /mnt/group-lib/intel_oneAPI/compiler/2024.0/lib/libintlc.so.5 (0x000014abbefd8000)
|  	librt.so.1 => /lib/x86_64-linux-gnu/librt.so.1 (0x000014abbefce000)
|  	libcublasLt.so.11 => /mnt/group-lib/nvidia-hpc-sdk/Linux_x86_64/24.7/math_libs/11.8/lib64/libcublasLt.so.11 (0x000014ab9aa46000)
| #################################################################################################

-----------------------------------
Processed Input file:
              coordinates coord.xyz
                 spinmult 1
                   charge 0
                   method 3c-pbeh
                    basis def2-msvp
                      pcm cosmo
                  epsilon 78.39
                      fon yes
               fon_method constant
                   closed 0
                    hhtda yes
            hhtdasinglets 4
            hhtdatriplets 4
             cisnumstates 8
             cisguessvecs 15
                   cismax 300
               cismaxiter 500
               cisconvtol 1.0e-6
                  cphftol 1.0e-6
                 cphfiter 1000
           max_l_in_basis 2
           sphericalbasis yes
                    guess sad
                   purify no
                  dftgrid 3
                     xtol 1e-6
                 convthre 5e-5
                  threall 1e-14
                precision mixed
                     gpus 1
            min_tolerance 1e-4
          min_tolerance_e 1e-5
                      run energy
-----------------------------------
Jobname: coord
Scratch data will be generated
Scratch directory: ./scr.coord
| Random number seed: 224036388

XYZ coordinates coord.xyz
Molden File Output: ./scr.coord/coord.molden
Using basis set: def2-msvp
dmrgstart not found
Spin multiplicity: 1
DIIS will use up to 10 vectors.
Condition number limit for the DIIS overlap matrix is            0
WF convergence threshold: 5.00e-05
Using DIIS algorithm to converge WF
Maximum number of SCF iterations: 100
Incremental fock with rebuild every 8 iterations
Will switch to conventional Fock if diffuse functions are detected
X-matrix tolerance: 1.00e-06
PRECISION: MIXED
Single/Double precision threshold: 1.00e-05
TeraChem will select linear algebra engine
Using fractional orbital occupations
0 occupied orbitals will have integer occupation
0 occupied orbitals will have fractional occupation
kT is set to  0.250 a.u.
Density matrix guess purification turned off
DFT Functional requested: 3c-pbeh
Method: PBEh-3c composite method 
  PBEh exchange functional:              0.58 
  Hartree-Fock exact exchange:          0.42 
  PBEh correlation functional:           1.0  
Please find the citation for the method under https://doi.org/10.1063/1.4927476Please also cite the implementation paper: https://doi.org/10.1039/D3CP06086A Wavefunction: RESTRICTED

 DFT-D code reimplemented following the
 code by S.Grimme, University Bonn 
 based on DFTD3 V3.2 Rev 0         
 
Please cite DFT-D3 work done with this code as:
S. Grimme, J. Antony, S. Ehrlich and H. Krieg,
J. Chem. Phys. 132 (2010), 154104
If used with BJ-damping cite also
S. Grimme, S. Ehrlich and L. Goerigk,
J. Comput. Chem. 32 (2011), 1456-1465
For DFT-D2 the reference is
S. Grimme, J. Comput. Chem., 27 (2006), 1787-1799
BSSE Correction calculated using:
 ___________________________________________
                                            
|              **  g C P  **                |
|  a geometrical counterpoise correction    |
|             H.Kruse S.Grimme              |
|        Version 2.31                       |
|                                           |
 ___________________________________________ 

Please cite work done with this code as:
H. Kruse, S. Grimme J. Chem. Phys, 2012,136,154101
DOI: 10.1063/1.3700154 

DFT grid type: 3
Using a single DFT grid.
Ignoring all functions in basis set file with angular momentum > 2 
Initial guess generated from superposition of atomic densities generated with HF,
using spherically symmetric atomic densities and averaged alpha and beta spin densities.

********************************************
***** SINGLE POINT ENERGY CALCULATIONS *****
********************************************
COSMO model for polarizable continuum model enabled
*************WARNING***************
Unrecognized or unnecessary keywords:
These are being ignored.
   min_tolerance 1e-4
   min_tolerance_e 1e-5
***********************************
Starting TensorBox...
| TeraChem will select linear algebra engine
| Using cuSolver for matrix diagonalization

| using 1 out of 1 CUDA devices
|   Device 0: NVIDIA GeForce RTX 3080 Ti, 12037MB, CC 8.6 -- CPU THREAD 0
| -------------------------------------------------------------------
| CPU Memory Available: 32120.88 MegaWords 
| GPU Memory Available: 1248.63 MegaWords 
| Maximum recommended basis set size: 13300 basis functions
|  (limited by GPU memory)
| -------------------------------------------------------------------
| Initialize GPUBox with 128 MW of memory


Basis set:       def2-msvp
Total atoms:     31
Total charge:    0
Total electrons: 126 (63-alpha, 63-beta)
Number electrons modeled by ECPs: 0
Total orbitals: 314 (Cartesian), 296 (spherical) 
Total AO shells: 152 (98 S-shells; 36 P-shells; 18 D-shells; 0 F-shells; 0 G-shells)
Spin multiplicity: 1
Nuclear repulsion energy (QM atoms): 1147.019691566752 a.u.

 in gcp call
 n=          31
 coors(1) =   -9.56354126176229       -1.11576153948413     
  8.429129028315442E-002
 coors(2) =   -8.01707447444193       -2.82482914856948     
   1.22465103309198     
 elements:            7           6
 gcp_e =    1.00000000000000     
 echo:  F
 pbc:  F
 method =pbeh3c              
Using neutral atomic charges and default spins and spin directions.
Number of unique atoms is: 4 
Atom #1 is unique. Calculating atomic density. 
Atom #2 is unique. Calculating atomic density. 
Atom #7 is unique. Calculating atomic density. 
Atom #20 is unique. Calculating atomic density. 
DFTD Energy:    -0.0204770 hartree
gCP Energy:     0.0510791 hartree
| Total AOs: 314    Total MOs: 296
Setting up the DFT grid...
| time to set the grid = 0.09 s
DFT grid points: 356759 (11508 points/atom)
=COSMO= Number of H atoms in QM atoms:13
=COSMO= Number of Heavy atoms in QM atoms:18
=COSMO= size of A matrix:24137352 bytes
=COSMO= ++++++++++++++++++++++++++++++ COSMO parameters ++++++++++++++++++++++++++++++
=COSMO= I. Cavity Information:
=COSMO= SAS(Solvent accesible surface) initialization finished
=COSMO= Time for initializing Molecular Surface:0.00195800 (sec)
=COSMO= Time for initializing cosmo calculation:0.02760700 (sec)
=COSMO= Cavity effective radius(Angstrom) (r_solv+r_vdw-dsc) was written into ./scr.coord/ratom.txt
=COSMO= Solvent Dielectric Constant:78.390000
=COSMO= Cosmo Solvent radius:0.000000
=COSMO= Cosmo charge scaling method:0
=COSMO= Cavity built with Lebedev Grid
=COSMO= Grid points/QM Hydrogen: 110
=COSMO= Grid points/QM Heavy atom: 110
=COSMO= Herbert Switching-Gaussian method turned on
=COSMO= After removing points inside of SAS:
=COSMO= Total number of segments on molecular surface:1737
=COSMO= Number of segments belonging to QM atoms:1737
=COSMO= Total surface area of cavity: 290.7225(Angstrom^2)
=COSMO= Total volume of cavity: 176.9103 (Angstrom^3)
=COSMO= II. COSMO integral options:
=COSMO= Building COSMO c vector with original algorithm
=COSMO= COSMO one-electron integral threshold: 1e-12 
=COSMO= III. Linear solver options:
=COSMO= Initialize COSMO for A matrix in full storage form
=COSMO= CG precondtioner:Jacobi
=COSMO= Tight CG convergence threshold:1e-06
=COSMO= CG dynamic threshold: on
=COSMO= Adjust CG convergence threshold dynamically
=COSMO= IV. PCM field read/write options:
=COSMO= PCM field is not written to files
=COSMO= No PCM field file is read in
=COSMO= ++++++++++++++++++++++++++++++++++++++++++++++++++++++++++++++++++++++++++++++++

                      *** Start SCF Iterations ***

 Iter     DIIS Error       Energy change      Electrons        XC Energy           Energy              E_PCM      Time(s)
-------------------------------------------------------------------------------------------------------------------------
Initial temperature is 0.250000
| Skip purify step
|    1     2.0361115063    -784.4767607742   126.0018617108   -63.6269782661    -784.4767607742     -0.0001892331    1.12  
|    2     0.0768141348     +12.8449751100   126.0000010867   -64.0871581794    -771.6317856642     -0.1469056263    1.53  
|    3     0.1111587096      +0.0742635107   125.9999990314   -63.6110505606    -771.5575221536     -0.0327448283    1.52  
|    4     0.0124623941      -0.2342019570   125.9999996035   -63.7979997124    -771.7917241106     -0.0778865551    1.50  
|    5     0.0074187688      -0.0051061416   125.9999996229   -63.8553525319    -771.7968302521     -0.0711764154    1.43  
|    6     0.0013751496      -0.0009755342   125.9999996624   -63.8366086634    -771.7978057863     -0.0718942896    1.39  
|    7     0.0005287458      -0.0000574029   125.9999996981   -63.8343477212    -771.7978631892     -0.0712564675    1.35  
|    8     0.0002572960      -0.0000247454   125.9999997278   -63.8353458529    -771.7978879346     -0.0713791329    1.34  
|    9     0.0001760508      -0.0000042737   125.9999997450   -63.8356509599    -771.7978922083     -0.0712457584    1.54  
|   10     0.0000444770      -0.0000018152   125.9999997541   -63.8355832770    -771.7978940235     -0.0712508998    1.32  
-------------------------------------------------------------------------------------------------------------------------
FINAL ENERGY: -771.7978940235 a.u.
Fractional Occupation Entropy: 0.0000000000
Mermin Free Energy:            -771.7978940235
DISPERSION CONTRIBUTION TO ENERGY: -0.0204770223 a.u.
GCP BSSE CORRECTION: 0.0510790646 a.u.
C-PCM contribution to final energy:-0.0712508998 a.u. ( already included in final energy )
HOMO-LUMO GAP: 1.756 eV
CENTER OF MASS: {-0.046868, -0.237008, 0.398930} ANGS
DIPOLE MOMENT: {-8.778251, -0.687966, -1.761703} (|D| = 8.979676) DEBYE
Writing out molden info

Running Mulliken population analysis...


  Restricted hh-TDA Parameters
--------------------------------------------
Number of occupied orbitals:            64
Number of virtual orbitals:            232
Number of molecular orbitals:          296
Number of basis functions:             314
Multiplicity of target state:      singlet

 Generating 2nd functional diffs
Reference energy:             -778.7293422718
Number of electrons:           127.9999997500
XC energy:                     -65.1493493924

      Davidson Diagonalization Parameters
-----------------------------------------------
Number of roots to find:                    4
Number of guess vectors:                   15
Maximum subspace size:                    300
Number of vectors to save:                  4
Collapse vectors per root:                  2
Number of CSFs:                          2080
Maximum Davidson iterations:              500
Residual convergence:                 1.0e-06
Orthogonality tolerance:              1.0e-12
Use incremental sigma vectors:             No

Davidson memory usage:  12.89 MB

Guess Vectors:
  63 &  63 : closed :    -0.543256
  64 &  63 :  open  :    -0.542851
  64 &  64 : closed :    -0.542445
  63 &  61 :  open  :    -0.446168
  64 &  61 :  open  :    -0.445763
  63 &  62 :  open  :    -0.442240
  64 &  62 :  open  :    -0.441834
  63 &  60 :  open  :    -0.356574
  64 &  60 :  open  :    -0.356169
  61 &  61 : closed :    -0.349080
  62 &  61 :  open  :    -0.345152
  62 &  62 : closed :    -0.341223
  63 &  56 :  open  :    -0.333960
  64 &  56 :  open  :    -0.333555
  63 &  57 :  open  :    -0.311005

  Root           Eigenvalue       Energy Change        Residual
-------------------------------------------------------------------
Iteration:    0   Subspace Size:   15
Root: 1:        -0.46722152        -0.46722152         0.04858891  
Root: 2:        -0.45145441        -0.45145441         0.04400899  
Root: 3:        -0.40863221        -0.40863221         0.05534400  
Root: 4:        -0.36945338        -0.36945338         0.04066941  

Iteration:    1   Subspace Size:   19
Root: 1:        -0.47287248        -0.00565096         0.01081869  
Root: 2:        -0.45651694        -0.00506253         0.00935011  
Root: 3:        -0.41467254        -0.00604033         0.01372619  
Root: 4:        -0.37547765        -0.00602427         0.01443394  

Iteration:    2   Subspace Size:   23
Root: 1:        -0.47313056        -0.00025808         0.00306262  
Root: 2:        -0.45670655        -0.00018961         0.00225245  
Root: 3:        -0.41501720        -0.00034466         0.00399074  
Root: 4:        -0.37602924        -0.00055159         0.00485227  

Iteration:    3   Subspace Size:   27
Root: 1:        -0.47314841        -0.00001784         0.00084079  
Root: 2:        -0.45671575        -0.00000919         0.00056462  
Root: 3:        -0.41504431        -0.00002711         0.00091703  
Root: 4:        -0.37608683        -0.00005759         0.00157314  

Iteration:    4   Subspace Size:   31
Root: 1:        -0.47314957        -0.00000116         0.00017993  
Root: 2:        -0.45671628        -0.00000054         0.00013214  
Root: 3:        -0.41504559        -0.00000129         0.00020439  
Root: 4:        -0.37609225        -0.00000542         0.00048670  

Iteration:    5   Subspace Size:   35
Root: 1:        -0.47314962        -0.00000005         0.00003598  
Root: 2:        -0.45671631        -0.00000003         0.00002989  
Root: 3:        -0.41504566        -0.00000006         0.00004634  
Root: 4:        -0.37609275        -0.00000051         0.00014207  

Iteration:    6   Subspace Size:   39
Root: 1:        -0.47314962        -0.00000000         0.00000671  
Root: 2:        -0.45671631        -0.00000000         0.00000616  
Root: 3:        -0.41504566        -0.00000000         0.00001010  
Root: 4:        -0.37609279        -0.00000004         0.00003320  

Iteration:    7   Subspace Size:   43
Root: 1:        -0.47314962        -0.00000000         0.00000121  
Root: 2:        -0.45671631        -0.00000000         0.00000122  
Root: 3:        -0.41504566        -0.00000000         0.00000233  
Root: 4:        -0.37609280        -0.00000000         0.00000778  

Iteration:    8   Subspace Size:   47
Root: 1:        -0.47314962        -0.00000000         0.00000020  Converged
Root: 2:        -0.45671631        -0.00000000         0.00000023  Converged
Root: 3:        -0.41504566        -0.00000000         0.00000053  Converged
Root: 4:        -0.37609280        -0.00000000         0.00000207  

Iteration:    9   Subspace Size:   48
Root: 1:        -0.47314962        -0.00000000         0.00000020  Converged
Root: 2:        -0.45671631         0.00000000         0.00000023  Converged
Root: 3:        -0.41504566        -0.00000000         0.00000052  Converged
Root: 4:        -0.37609280        -0.00000000         0.00000055  Converged

Davidson converged in 9 iterations
48 sigma vectors were formed

      Davidson Diagonalization Parameters
-----------------------------------------------
Number of roots to find:                    4
Number of guess vectors:                   15
Maximum subspace size:                    300
Number of vectors to save:                  4
Collapse vectors per root:                  2
Number of CSFs:                          2016
Maximum Davidson iterations:              500
Residual convergence:                 1.0e-06
Orthogonality tolerance:              1.0e-12
Use incremental sigma vectors:             No

Davidson memory usage:  12.58 MB

Guess Vectors:
  64 &  63 :  open  :    -0.542851
  63 &  61 :  open  :    -0.446168
  64 &  61 :  open  :    -0.445763
  63 &  62 :  open  :    -0.442240
  64 &  62 :  open  :    -0.441834
  63 &  60 :  open  :    -0.356574
  64 &  60 :  open  :    -0.356169
  62 &  61 :  open  :    -0.345152
  63 &  56 :  open  :    -0.333960
  64 &  56 :  open  :    -0.333555
  63 &  57 :  open  :    -0.311005
  64 &  57 :  open  :    -0.310600
  63 &  59 :  open  :    -0.284463
  64 &  59 :  open  :    -0.284058
  63 &  55 :  open  :    -0.284019

  Root           Eigenvalue       Energy Change        Residual
-------------------------------------------------------------------
Iteration:    0   Subspace Size:   15
Root: 1:        -0.45607260        -0.45607260         0.03806253  
Root: 2:        -0.38542657        -0.38542657         0.03933848  
Root: 3:        -0.37165982        -0.37165982         0.03620562  
Root: 4:        -0.36516644        -0.36516644         0.02935970  

Iteration:    1   Subspace Size:   19
Root: 1:        -0.45989942        -0.00382682         0.00765533  
Root: 2:        -0.39195098        -0.00652441         0.01343294  
Root: 3:        -0.37657181        -0.00491199         0.01140777  
Root: 4:        -0.36737320        -0.00220676         0.00616589  

Iteration:    2   Subspace Size:   23
Root: 1:        -0.46002649        -0.00012707         0.00158182  
Root: 2:        -0.39250008        -0.00054910         0.00362649  
Root: 3:        -0.37693391        -0.00036210         0.00280251  
Root: 4:        -0.36745808        -0.00008488         0.00156008  

Iteration:    3   Subspace Size:   27
Root: 1:        -0.46003101        -0.00000452         0.00032310  
Root: 2:        -0.39253144        -0.00003135         0.00098076  
Root: 3:        -0.37695200        -0.00001808         0.00077022  
Root: 4:        -0.36746322        -0.00000513         0.00034509  

Iteration:    4   Subspace Size:   31
Root: 1:        -0.46003119        -0.00000018         0.00006684  
Root: 2:        -0.39253359        -0.00000216         0.00025037  
Root: 3:        -0.37695324        -0.00000124         0.00019178  
Root: 4:        -0.36746344        -0.00000022         0.00008494  

Iteration:    5   Subspace Size:   35
Root: 1:        -0.46003120        -0.00000001         0.00001377  
Root: 2:        -0.39253373        -0.00000014         0.00006205  
Root: 3:        -0.37695331        -0.00000007         0.00004645  
Root: 4:        -0.36746345        -0.00000001         0.00002054  

Iteration:    6   Subspace Size:   39
Root: 1:        -0.46003120        -0.00000000         0.00000268  
Root: 2:        -0.39253374        -0.00000001         0.00001435  
Root: 3:        -0.37695332        -0.00000000         0.00000988  
Root: 4:        -0.36746345        -0.00000000         0.00000510  

Iteration:    7   Subspace Size:   43
Root: 1:        -0.46003120        -0.00000000         0.00000050  Converged
Root: 2:        -0.39253374        -0.00000000         0.00000362  
Root: 3:        -0.37695332        -0.00000000         0.00000241  
Root: 4:        -0.36746345        -0.00000000         0.00000124  

Iteration:    8   Subspace Size:   46
Root: 1:        -0.46003120        -0.00000000         0.00000046  Converged
Root: 2:        -0.39253374        -0.00000000         0.00000075  Converged
Root: 3:        -0.37695332        -0.00000000         0.00000065  Converged
Root: 4:        -0.36746345        -0.00000000         0.00000030  Converged

Davidson converged in 8 iterations
46 sigma vectors were formed

  Root   Mult.   Total Energy (a.u.)   Ex. Energy (a.u.)     Ex. Energy (eV)     Ex. Energy (nm)        Osc. (a.u.)  
-------------------------------------------------------------------------------------------------------------------
     1  singlet       -779.20249189
     2  triplet       -779.18937347          0.01311842          0.35697035       3473.23585979          0.00000000
     3  singlet       -779.18605858          0.01643331          0.44717294       2772.62349842          0.00008061
     4  singlet       -779.14438793          0.05810396          1.58108884        784.16985559          0.00011165
     5  triplet       -779.12187602          0.08061587          2.19366917        565.19106074          0.00000000
     6  triplet       -779.10629559          0.09619630          2.61763412        473.64992527          0.00000000
     7  singlet       -779.10543507          0.09705682          2.64105007        469.45047432          0.00698571
     8  triplet       -779.09680573          0.10568616          2.87586638        431.11954588          0.00000000

Singlet  1: Largest CI coefficients:
  64  &  64 : closed :   0.933869
  63  &  64 :  open  :  -0.150212
  64  &  63 :  open  :  -0.150212
  62  &  64 :  open  :   0.147652
  64  &  62 :  open  :   0.147652

Triplet  2: Largest CI coefficients:
  63  &  64 :  open  :  -0.686063
  64  &  63 :  open  :   0.686063
  62  &  63 :  open  :   0.110641
  63  &  62 :  open  :  -0.110641

Singlet  3: Largest CI coefficients:
  63  &  64 :  open  :  -0.667927
  64  &  63 :  open  :  -0.667927
  64  &  64 : closed :  -0.191141
  62  &  63 :  open  :  -0.105147
  63  &  62 :  open  :  -0.105147

Singlet  4: Largest CI coefficients:
  63  &  63 : closed :   0.925906
  61  &  61 : closed :  -0.231237
  61  &  63 :  open  :   0.172191
  63  &  61 :  open  :   0.172191

Triplet  5: Largest CI coefficients:
  62  &  64 :  open  :   0.655973
  64  &  62 :  open  :  -0.655973
  60  &  64 :  open  :  -0.155789
  64  &  60 :  open  :   0.155789
  57  &  64 :  open  :   0.152149
  64  &  57 :  open  :  -0.152149

Triplet  6: Largest CI coefficients:
  61  &  64 :  open  :   0.558673
  64  &  61 :  open  :  -0.558673
  62  &  63 :  open  :   0.339452
  63  &  62 :  open  :  -0.339452
  60  &  63 :  open  :  -0.144494
  63  &  60 :  open  :   0.144494
  60  &  64 :  open  :   0.144014
  64  &  60 :  open  :  -0.144014
  57  &  63 :  open  :   0.114364
  63  &  57 :  open  :  -0.114364

Singlet  7: Largest CI coefficients:
  61  &  64 :  open  :  -0.550093
  64  &  61 :  open  :  -0.550093
  62  &  63 :  open  :   0.345460
  63  &  62 :  open  :   0.345460
  60  &  64 :  open  :  -0.136480
  64  &  60 :  open  :  -0.136480
  60  &  63 :  open  :  -0.134733
  63  &  60 :  open  :  -0.134733
  57  &  63 :  open  :   0.120748
  63  &  57 :  open  :   0.120748

Triplet  8: Largest CI coefficients:
  61  &  63 :  open  :  -0.680294
  63  &  61 :  open  :   0.680294
  60  &  63 :  open  :  -0.151727
  63  &  60 :  open  :   0.151727

Singlet state dipole moments:

  Root       Dx         Dy         Dz         |D|  (Debye)
------------------------------------------------------------
     1    -6.9476     0.5310    -1.4181     7.1107
     2    -8.6226     0.8908    -1.1721     8.7474
     3    -7.6507     0.5828    -0.7101     7.7057
     4    -8.0676    -0.6972    -0.5943     8.1194

Triplet state dipole moments:

  Root       Dx         Dy         Dz         |D|  (Debye)
------------------------------------------------------------
     1    -8.5289     0.9346    -1.2423     8.6694
     2   -12.0895     0.9833    -1.7196    12.2507
     3    -7.8108    -0.6895    -0.5584     7.8610
     4    -6.5310    -0.4461    -0.2310     6.5503

Transition dipole moments between singlet states:

    Transition       Tx         Ty         Tz         |T| (a.u.)
------------------------------------------------------------------
     1 ->    2     0.0352     0.0540    -0.0566     0.0858
     1 ->    3     0.0531    -0.0033    -0.0071     0.0537
     1 ->    4    -0.2778    -0.1525     0.0869     0.3286
     2 ->    3     0.2996    -0.0152    -0.0343     0.3019
     2 ->    4     0.1022    -0.8075     0.2617     0.8550
     3 ->    4     0.1851     0.0071    -0.0149     0.1859

Transition dipole moments between triplet states:

    Transition       Tx         Ty         Tz         |T| (a.u.)
------------------------------------------------------------------
     1 ->    2    -0.2512    -0.0109    -0.0471     0.2558
     1 ->    3    -0.0640     0.8497    -0.2773     0.8961
     1 ->    4    -0.1491    -0.0446     0.0536     0.1646
     2 ->    3    -0.0855    -0.0503    -0.0092     0.0996
     2 ->    4     0.0359    -0.0022     0.0008     0.0360
     3 ->    4     0.3052     0.0210    -0.0073     0.3060

Magnetic transition dipole moments and rotational strengths:

 Transition      Lx         Ly         Lz       R(len)     R(vel) (a.u.)
------------------------------------------------------------------------
 1 ->    2     0.0626    -0.1645     0.0337     0.0086     0.0015
 1 ->    3    -0.0144    -0.0530     0.0176     0.0007    -0.0002
 1 ->    4    -0.3924    -0.4684     0.0479    -0.1846     0.0342

Electric transition quadrupole moments (Cartesian):

 Transition      Qxy        Qxz        Qyz        Qxx        Qyy        Qzz       norm (a.u.)
----------------------------------------------------------------------------------------------
 1 ->    2    -0.3957    -0.1653    -0.3258    -4.6911    -0.1764    -0.1236     4.7268
 1 ->    3     0.0111     0.0110     0.0099     0.4596    -0.0135     0.0346     0.4615
 1 ->    4    -0.2319     0.0713     0.2930     4.3022     0.1475    -0.1809     4.3253


| Total processing time: 36.00 sec 

| Job finished: Tue Sep  2 23:14:34 2025
