# Supplementary material for: Photovermellogens: Minimalistic Pyridinium-Based Acylhydrazones with Photoswitchable Basicity for Operation in Aqueous Media
Source: J Org Chem. 2026 May 4;91(19):6559–65. doi: 10.1021/acs.joc.5c02962 (PMC13185115; doi:10.1021/acs.joc.5c02962)
Supplement: Supplementary file 3 [file jo5c02962_si_003.zip › scans/pa/gfn2/0012.out]

| Startfile from command line: tc.inp


|       ***********************************************************
|       *                 TeraChem v1.9-2023.07-dev               *
|       *                   Development Version                   *
|       *           Chemistry at the Speed of Graphics!           *
|       ***********************************************************
|       * This program may only be used in connection with        *
|       * a valid license from PetaChem, LLC. Use of this program *
|       * or results thereof indicates acceptance of all terms    *
|       * and conditions stated in the license and that a valid   *
|       * license agreement between the user and PetaChem, LLC    *
|       * exists. PetaChem, LLC does not warrant the correctness  *
|       * of results or their suitability for any purpose.        *
|       * Please email bugs, suggestions, and comments to         *
|       *                  help@petachem.com                      *
|       *                                                         *
|       ***********************************************************


|       ***********************************************************
|       *  Compiled by pisteinbach  Thu 27 Mar 2025 01:00:35 PM CET  *
|       *  Supported architecture SMs: 89 86 75                   *
|       *  Build cuda_11.8.r11.8/compiler.31833905_0              *
|       *  Git Version: d77d3eebd7eb45d4c3711b706ca3c5694cd0c5a9  *
|       ***********************************************************


| Job started   Tue Sep  2 23:14:11 2025
| On hpz109 (available memory: 24970 MB)

| ######################################### RUNTIME INFO ##########################################
| terachem  tc.inp 

|  NVRM version: NVIDIA UNIX x86_64 Kernel Module  550.127.08  Fri Oct 25 22:14:46 UTC 2024
|  GCC version:  gcc version 9.4.0 (Ubuntu 9.4.0-1ubuntu1~20.04.2) 

|  	linux-vdso.so.1 (0x00007ffc7dbba000)
|  	libdftd4.so.3 => /mnt/group-bin/dftd4/3.5.0/lib/x86_64-linux-gnu/libdftd4.so.3 (0x00001553e2e91000)
|  	libm.so.6 => /lib/x86_64-linux-gnu/libm.so.6 (0x00001553e2d30000)
|  	libthcbox.so.1 => /mnt/group-bin/terachem/dev-03-2025/lib/libthcbox.so.1 (0x00001553e1862000)
|  	libnvToolsExt.so.1 => /mnt/group-lib/nvidia-hpc-sdk/Linux_x86_64/24.7/cuda/11.8/lib64/libnvToolsExt.so.1 (0x00001553e1658000)
|  	libgpubox.so.1 => /mnt/group-bin/terachem/dev-03-2025/lib/libgpubox.so.1 (0x00001553e163f000)
|  	libcpubox.so.1 => /mnt/group-bin/terachem/dev-03-2025/lib/libcpubox.so.1 (0x00001553e1639000)
|  	libtensorbox.so.1 => /mnt/group-bin/terachem/dev-03-2025/lib/libtensorbox.so.1 (0x00001553e161a000)
|  	libiobox.so.1 => /mnt/group-bin/terachem/dev-03-2025/lib/libiobox.so.1 (0x00001553e1602000)
|  	libintbox.so.1 => /mnt/group-bin/terachem/dev-03-2025/lib/libintbox.so.1 (0x00001553a609b000)
|  	libatmx2cbox.so.1 => /mnt/group-bin/terachem/dev-03-2025/lib/libatmx2cbox.so.1 (0x00001553a5fc4000)
|  	libperiodicbox.so.1 => /mnt/group-bin/terachem/dev-03-2025/lib/libperiodicbox.so.1 (0x0000155394372000)
|  	libsqmbox.so.1 => /mnt/group-bin/terachem/dev-03-2025/lib/libsqmbox.so.1 (0x000015539400e000)
|  	libgridbox.so.1 => /mnt/group-bin/terachem/dev-03-2025/lib/libgridbox.so.1 (0x0000155392808000)
|  	libdftbox.so.1 => /mnt/group-bin/terachem/dev-03-2025/lib/libdftbox.so.1 (0x0000155392718000)
|  	libcibox.so.1 => /mnt/group-bin/terachem/dev-03-2025/lib/libcibox.so.1 (0x00001553922cb000)
|  	libccbox.so.1 => /mnt/group-bin/terachem/dev-03-2025/lib/libccbox.so.1 (0x0000155391f8a000)
|  	libsimbox.so.1 => /mnt/group-bin/terachem/dev-03-2025/lib/libsimbox.so.1 (0x0000155391f64000)
|  	liboptbox.so.1 => /mnt/group-bin/terachem/dev-03-2025/lib/liboptbox.so.1 (0x0000155391f2a000)
|  	libssl.so.1.1 => /lib/x86_64-linux-gnu/libssl.so.1.1 (0x0000155391e97000)
|  	libcrypto.so.1.1 => /lib/x86_64-linux-gnu/libcrypto.so.1.1 (0x0000155391bbe000)
|  	libifcore.so.5 => /mnt/group-lib/intel_oneAPI/compiler/2024.0/lib/libifcore.so.5 (0x0000155391a7e000)
|  	libcuda.so.1 => /lib/x86_64-linux-gnu/libcuda.so.1 (0x000015538feb2000)
|  	libcudart.so.11.0 => /mnt/group-bin/terachem/dev-03-2025/lib/libcudart.so.11.0 (0x000015538fc0b000)
|  	libcublas.so.11 => /mnt/group-bin/terachem/dev-03-2025/lib/libcublas.so.11 (0x0000155389fad000)
|  	libcufft.so.10 => /mnt/group-bin/terachem/dev-03-2025/lib/libcufft.so.10 (0x00001553790d2000)
|  	libcusparse.so.11 => /mnt/group-bin/terachem/dev-03-2025/lib/libcusparse.so.11 (0x00001553683d8000)
|  	libcusolver.so.11 => /mnt/group-bin/terachem/dev-03-2025/lib/libcusolver.so.11 (0x0000155356120000)
|  	libiomp5.so => /mnt/group-lib/intel_oneAPI/compiler/2024.0/lib/libiomp5.so (0x0000155355cd9000)
|  	libdl.so.2 => /lib/x86_64-linux-gnu/libdl.so.2 (0x0000155355cd3000)
|  	libpthread.so.0 => /lib/x86_64-linux-gnu/libpthread.so.0 (0x0000155355cb0000)
|  	libstdc++.so.6 => /lib/x86_64-linux-gnu/libstdc++.so.6 (0x0000155355ace000)
|  	libcilkrts.so.5 => /mnt/group-bin/terachem/dev-03-2025/lib/libcilkrts.so.5 (0x000015535588f000)
|  	libgcc_s.so.1 => /lib/x86_64-linux-gnu/libgcc_s.so.1 (0x0000155355874000)
|  	libc.so.6 => /lib/x86_64-linux-gnu/libc.so.6 (0x0000155355682000)
|  	/lib64/ld-linux-x86-64.so.2 (0x00001553e2f6b000)
|  	libmkl_intel_ilp64.so.2 => /mnt/group-lib/intel_oneAPI/mkl/2023.2.0/lib/intel64/libmkl_intel_ilp64.so.2 (0x00001553544f5000)
|  	libmkl_intel_thread.so.2 => /mnt/group-lib/intel_oneAPI/mkl/2023.2.0/lib/intel64/libmkl_intel_thread.so.2 (0x0000155350ec9000)
|  	libmkl_core.so.2 => /mnt/group-lib/intel_oneAPI/mkl/2023.2.0/lib/intel64/libmkl_core.so.2 (0x000015534cb51000)
|  	libimf.so => /mnt/group-lib/intel_oneAPI/compiler/2024.0/lib/libimf.so (0x000015534c731000)
|  	libsvml.so => /mnt/group-lib/intel_oneAPI/compiler/2024.0/lib/libsvml.so (0x000015534b0fd000)
|  	libirng.so => /mnt/group-lib/intel_oneAPI/compiler/2024.0/lib/libirng.so (0x000015534b003000)
|  	libintlc.so.5 => /mnt/group-lib/intel_oneAPI/compiler/2024.0/lib/libintlc.so.5 (0x000015534afa2000)
|  	librt.so.1 => /lib/x86_64-linux-gnu/librt.so.1 (0x000015534af98000)
|  	libcublasLt.so.11 => /mnt/group-lib/nvidia-hpc-sdk/Linux_x86_64/24.7/math_libs/11.8/lib64/libcublasLt.so.11 (0x0000155326a10000)
| #################################################################################################

-----------------------------------
Processed Input file:
              coordinates coord.xyz
                 spinmult 1
                   charge 0
                   method 3c-pbeh
                    basis def2-msvp
                      pcm cosmo
                  epsilon 78.39
                      fon yes
               fon_method constant
                   closed 0
                    hhtda yes
            hhtdasinglets 4
            hhtdatriplets 4
             cisnumstates 8
             cisguessvecs 15
                   cismax 300
               cismaxiter 500
               cisconvtol 1.0e-6
                  cphftol 1.0e-6
                 cphfiter 1000
           max_l_in_basis 2
           sphericalbasis yes
                    guess sad
                   purify no
                  dftgrid 3
                     xtol 1e-6
                 convthre 5e-5
                  threall 1e-14
                precision mixed
                     gpus 1
            min_tolerance 1e-4
          min_tolerance_e 1e-5
                      run energy
-----------------------------------
Jobname: coord
Scratch data will be generated
Scratch directory: ./scr.coord
| Random number seed: 552025786

XYZ coordinates coord.xyz
Molden File Output: ./scr.coord/coord.molden
Using basis set: def2-msvp
dmrgstart not found
Spin multiplicity: 1
DIIS will use up to 10 vectors.
Condition number limit for the DIIS overlap matrix is            0
WF convergence threshold: 5.00e-05
Using DIIS algorithm to converge WF
Maximum number of SCF iterations: 100
Incremental fock with rebuild every 8 iterations
Will switch to conventional Fock if diffuse functions are detected
X-matrix tolerance: 1.00e-06
PRECISION: MIXED
Single/Double precision threshold: 1.00e-05
TeraChem will select linear algebra engine
Using fractional orbital occupations
0 occupied orbitals will have integer occupation
0 occupied orbitals will have fractional occupation
kT is set to  0.250 a.u.
Density matrix guess purification turned off
DFT Functional requested: 3c-pbeh
Method: PBEh-3c composite method 
  PBEh exchange functional:              0.58 
  Hartree-Fock exact exchange:          0.42 
  PBEh correlation functional:           1.0  
Please find the citation for the method under https://doi.org/10.1063/1.4927476Please also cite the implementation paper: https://doi.org/10.1039/D3CP06086A Wavefunction: RESTRICTED

 DFT-D code reimplemented following the
 code by S.Grimme, University Bonn 
 based on DFTD3 V3.2 Rev 0         
 
Please cite DFT-D3 work done with this code as:
S. Grimme, J. Antony, S. Ehrlich and H. Krieg,
J. Chem. Phys. 132 (2010), 154104
If used with BJ-damping cite also
S. Grimme, S. Ehrlich and L. Goerigk,
J. Comput. Chem. 32 (2011), 1456-1465
For DFT-D2 the reference is
S. Grimme, J. Comput. Chem., 27 (2006), 1787-1799
BSSE Correction calculated using:
 ___________________________________________
                                            
|              **  g C P  **                |
|  a geometrical counterpoise correction    |
|             H.Kruse S.Grimme              |
|        Version 2.31                       |
|                                           |
 ___________________________________________ 

Please cite work done with this code as:
H. Kruse, S. Grimme J. Chem. Phys, 2012,136,154101
DOI: 10.1063/1.3700154 

DFT grid type: 3
Using a single DFT grid.
Ignoring all functions in basis set file with angular momentum > 2 
Initial guess generated from superposition of atomic densities generated with HF,
using spherically symmetric atomic densities and averaged alpha and beta spin densities.

********************************************
***** SINGLE POINT ENERGY CALCULATIONS *****
********************************************
COSMO model for polarizable continuum model enabled
*************WARNING***************
Unrecognized or unnecessary keywords:
These are being ignored.
   min_tolerance 1e-4
   min_tolerance_e 1e-5
***********************************
Starting TensorBox...
| TeraChem will select linear algebra engine
| Using cuSolver for matrix diagonalization

| using 1 out of 1 CUDA devices
|   Device 0: NVIDIA GeForce RTX 3070,  7966MB, CC 8.6 -- CPU THREAD 0
| -------------------------------------------------------------------
| CPU Memory Available: 3976.38 MegaWords 
| GPU Memory Available: 739.84 MegaWords 
| Maximum recommended basis set size: 10200 basis functions
|  (limited by GPU memory)
| -------------------------------------------------------------------
| Initialize GPUBox with 128 MW of memory


Basis set:       def2-msvp
Total atoms:     31
Total charge:    0
Total electrons: 126 (63-alpha, 63-beta)
Number electrons modeled by ECPs: 0
Total orbitals: 314 (Cartesian), 296 (spherical) 
Total AO shells: 152 (98 S-shells; 36 P-shells; 18 D-shells; 0 F-shells; 0 G-shells)
Spin multiplicity: 1
Nuclear repulsion energy (QM atoms): 1127.380100200937 a.u.

 in gcp call
 n=          31
 coors(1) =   -9.77002064928596      -0.883355273601860     
 -1.121113722201864E-002
 coors(2) =   -9.31112400306182      -0.537485125774490     
   2.48521715759822     
 elements:            7           6
 gcp_e =    1.00000000000000     
 echo:  F
 pbc:  F
 method =pbeh3c              
Using neutral atomic charges and default spins and spin directions.
Number of unique atoms is: 4 
Atom #1 is unique. Calculating atomic density. 
Atom #2 is unique. Calculating atomic density. 
Atom #7 is unique. Calculating atomic density. 
Atom #20 is unique. Calculating atomic density. 
DFTD Energy:    -0.0201142 hartree
gCP Energy:     0.0495215 hartree
| Total AOs: 314    Total MOs: 296
Setting up the DFT grid...
| time to set the grid = 0.10 s
DFT grid points: 357181 (11521 points/atom)
=COSMO= Number of H atoms in QM atoms:13
=COSMO= Number of Heavy atoms in QM atoms:18
=COSMO= size of A matrix:24696392 bytes
=COSMO= ++++++++++++++++++++++++++++++ COSMO parameters ++++++++++++++++++++++++++++++
=COSMO= I. Cavity Information:
=COSMO= SAS(Solvent accesible surface) initialization finished
=COSMO= Time for initializing Molecular Surface:0.00270700 (sec)
=COSMO= Time for initializing cosmo calculation:0.02027100 (sec)
=COSMO= Cavity effective radius(Angstrom) (r_solv+r_vdw-dsc) was written into ./scr.coord/ratom.txt
=COSMO= Solvent Dielectric Constant:78.390000
=COSMO= Cosmo Solvent radius:0.000000
=COSMO= Cosmo charge scaling method:0
=COSMO= Cavity built with Lebedev Grid
=COSMO= Grid points/QM Hydrogen: 110
=COSMO= Grid points/QM Heavy atom: 110
=COSMO= Herbert Switching-Gaussian method turned on
=COSMO= After removing points inside of SAS:
=COSMO= Total number of segments on molecular surface:1757
=COSMO= Number of segments belonging to QM atoms:1757
=COSMO= Total surface area of cavity: 296.9127(Angstrom^2)
=COSMO= Total volume of cavity: 180.7271 (Angstrom^3)
=COSMO= II. COSMO integral options:
=COSMO= Building COSMO c vector with original algorithm
=COSMO= COSMO one-electron integral threshold: 1e-12 
=COSMO= III. Linear solver options:
=COSMO= Initialize COSMO for A matrix in full storage form
=COSMO= CG precondtioner:Jacobi
=COSMO= Tight CG convergence threshold:1e-06
=COSMO= CG dynamic threshold: on
=COSMO= Adjust CG convergence threshold dynamically
=COSMO= IV. PCM field read/write options:
=COSMO= PCM field is not written to files
=COSMO= No PCM field file is read in
=COSMO= ++++++++++++++++++++++++++++++++++++++++++++++++++++++++++++++++++++++++++++++++

                      *** Start SCF Iterations ***

 Iter     DIIS Error       Energy change      Electrons        XC Energy           Energy              E_PCM      Time(s)
-------------------------------------------------------------------------------------------------------------------------
Initial temperature is 0.250000
| Skip purify step
|    1     2.0953033021    -784.4466160190   126.0030299209   -63.6192090666    -784.4466160190     -0.0001825004    1.41  
|    2     0.0709688852     +12.8065463221   126.0000107858   -64.0596927945    -771.6400696969     -0.1363737879    2.08  
|    3     0.1045483841      +0.0334729381   126.0000060642   -63.5932629150    -771.6065967588     -0.0387021548    2.03  
|    4     0.0132769256      -0.1683414355   126.0000080526   -63.7888875392    -771.7749381944     -0.0884106650    1.98  
|    5     0.0086185571      -0.0064825128   126.0000080476   -63.8269199491    -771.7814207071     -0.0733315537    1.93  
|    6     0.0029080012      -0.0036160534   126.0000078252   -63.8227401003    -771.7850367606     -0.0779095161    1.89  
|    7     0.0006309778      -0.0003450744   126.0000079047   -63.8142794167    -771.7853818350     -0.0768578225    1.83  
|    8     0.0004345086      -0.0000286881   126.0000079267   -63.8142716112    -771.7854105231     -0.0766528188    1.79  
|    9     0.0001227788      -0.0000126977   126.0000079366   -63.8146690854    -771.7854232208     -0.0766173577    2.10  
|   10     0.0000782057      -0.0000019677   126.0000079438   -63.8149510412    -771.7854251885     -0.0765391087    1.76  
|   11     0.0000209872      -0.0000006197   126.0000079480   -63.8148159005    -771.7854258082     -0.0765311855    1.74  
-------------------------------------------------------------------------------------------------------------------------
FINAL ENERGY: -771.7854258082 a.u.
Fractional Occupation Entropy: 0.0000000000
Mermin Free Energy:            -771.7854258082
DISPERSION CONTRIBUTION TO ENERGY: -0.0201141815 a.u.
GCP BSSE CORRECTION: 0.0495215243 a.u.
C-PCM contribution to final energy:-0.0765311855 a.u. ( already included in final energy )
HOMO-LUMO GAP: 0.274 eV
CENTER OF MASS: {-0.040052, -0.309055, 0.448057} ANGS
DIPOLE MOMENT: {-8.790436, 2.731162, -2.744556} (|D| = 9.605394) DEBYE
Writing out molden info

Running Mulliken population analysis...


  Restricted hh-TDA Parameters
--------------------------------------------
Number of occupied orbitals:            64
Number of virtual orbitals:            232
Number of molecular orbitals:          296
Number of basis functions:             314
Multiplicity of target state:      singlet

 Generating 2nd functional diffs
Reference energy:             -778.7265906478
Number of electrons:           128.0000080740
XC energy:                     -65.1281463430

      Davidson Diagonalization Parameters
-----------------------------------------------
Number of roots to find:                    4
Number of guess vectors:                   15
Maximum subspace size:                    300
Number of vectors to save:                  4
Collapse vectors per root:                  2
Number of CSFs:                          2080
Maximum Davidson iterations:              500
Residual convergence:                 1.0e-06
Orthogonality tolerance:              1.0e-12
Use incremental sigma vectors:             No

Davidson memory usage:  12.89 MB

Guess Vectors:
  64 &  64 : closed :    -0.558227
  64 &  63 :  open  :    -0.507183
  64 &  62 :  open  :    -0.469354
  63 &  63 : closed :    -0.456139
  64 &  61 :  open  :    -0.438654
  63 &  62 :  open  :    -0.418310
  63 &  61 :  open  :    -0.387611
  62 &  62 : closed :    -0.380482
  62 &  61 :  open  :    -0.349782
  64 &  60 :  open  :    -0.333215
  64 &  59 :  open  :    -0.333032
  61 &  61 : closed :    -0.319082
  64 &  56 :  open  :    -0.304242
  64 &  58 :  open  :    -0.295670
  63 &  60 :  open  :    -0.282171

  Root           Eigenvalue       Energy Change        Residual
-------------------------------------------------------------------
Iteration:    0   Subspace Size:   15
Root: 1:        -0.44935073        -0.44935073         0.04758226  
Root: 2:        -0.42854592        -0.42854592         0.03911678  
Root: 3:        -0.36811588        -0.36811588         0.03917367  
Root: 4:        -0.36062225        -0.36062225         0.04614963  

Iteration:    1   Subspace Size:   19
Root: 1:        -0.45321150        -0.00386077         0.00672525  
Root: 2:        -0.43263036        -0.00408444         0.00981440  
Root: 3:        -0.37265491        -0.00453903         0.01130108  
Root: 4:        -0.36743494        -0.00681269         0.01364559  

Iteration:    2   Subspace Size:   23
Root: 1:        -0.45329043        -0.00007892         0.00135915  
Root: 2:        -0.43284498        -0.00021462         0.00285826  
Root: 3:        -0.37296021        -0.00030530         0.00374608  
Root: 4:        -0.36794862        -0.00051369         0.00353153  

Iteration:    3   Subspace Size:   27
Root: 1:        -0.45329339        -0.00000296         0.00027178  
Root: 2:        -0.43286056        -0.00001558         0.00076507  
Root: 3:        -0.37298999        -0.00002977         0.00109745  
Root: 4:        -0.36797771        -0.00002909         0.00100773  

Iteration:    4   Subspace Size:   31
Root: 1:        -0.45329350        -0.00000011         0.00005996  
Root: 2:        -0.43286157        -0.00000102         0.00018459  
Root: 3:        -0.37299268        -0.00000270         0.00035281  
Root: 4:        -0.36797984        -0.00000213         0.00028902  

Iteration:    5   Subspace Size:   35
Root: 1:        -0.45329351        -0.00000001         0.00001301  
Root: 2:        -0.43286163        -0.00000006         0.00003758  
Root: 3:        -0.37299293        -0.00000025         0.00008860  
Root: 4:        -0.36798000        -0.00000015         0.00007109  

Iteration:    6   Subspace Size:   39
Root: 1:        -0.45329351        -0.00000000         0.00000249  
Root: 2:        -0.43286163        -0.00000000         0.00000806  
Root: 3:        -0.37299295        -0.00000001         0.00002176  
Root: 4:        -0.36798000        -0.00000001         0.00001633  

Iteration:    7   Subspace Size:   43
Root: 1:        -0.45329351        -0.00000000         0.00000047  Converged
Root: 2:        -0.43286163        -0.00000000         0.00000186  
Root: 3:        -0.37299295        -0.00000000         0.00000563  
Root: 4:        -0.36798001        -0.00000000         0.00000412  

Iteration:    8   Subspace Size:   46
Root: 1:        -0.45329351        -0.00000000         0.00000046  Converged
Root: 2:        -0.43286163        -0.00000000         0.00000041  Converged
Root: 3:        -0.37299295        -0.00000000         0.00000165  
Root: 4:        -0.36798001        -0.00000000         0.00000107  

Iteration:    9   Subspace Size:   48
Root: 1:        -0.45329351        -0.00000000         0.00000046  Converged
Root: 2:        -0.43286163        -0.00000000         0.00000031  Converged
Root: 3:        -0.37299295        -0.00000000         0.00000043  Converged
Root: 4:        -0.36798001        -0.00000000         0.00000026  Converged

Davidson converged in 9 iterations
48 sigma vectors were formed

      Davidson Diagonalization Parameters
-----------------------------------------------
Number of roots to find:                    4
Number of guess vectors:                   15
Maximum subspace size:                    300
Number of vectors to save:                  4
Collapse vectors per root:                  2
Number of CSFs:                          2016
Maximum Davidson iterations:              500
Residual convergence:                 1.0e-06
Orthogonality tolerance:              1.0e-12
Use incremental sigma vectors:             No

Davidson memory usage:  12.58 MB

Guess Vectors:
  64 &  63 :  open  :    -0.507183
  64 &  62 :  open  :    -0.469354
  64 &  61 :  open  :    -0.438654
  63 &  62 :  open  :    -0.418310
  63 &  61 :  open  :    -0.387611
  62 &  61 :  open  :    -0.349782
  64 &  60 :  open  :    -0.333215
  64 &  59 :  open  :    -0.333032
  64 &  56 :  open  :    -0.304242
  64 &  58 :  open  :    -0.295670
  63 &  60 :  open  :    -0.282171
  63 &  59 :  open  :    -0.281988
  64 &  57 :  open  :    -0.263570
  64 &  55 :  open  :    -0.254274
  63 &  56 :  open  :    -0.253199

  Root           Eigenvalue       Energy Change        Residual
-------------------------------------------------------------------
Iteration:    0   Subspace Size:   15
Root: 1:        -0.43383468        -0.43383468         0.03017592  
Root: 2:        -0.37105063        -0.37105063         0.03305445  
Root: 3:        -0.35958841        -0.35958841         0.03894353  
Root: 4:        -0.35558912        -0.35558912         0.04299552  

Iteration:    1   Subspace Size:   19
Root: 1:        -0.43609889        -0.00226421         0.00576307  
Root: 2:        -0.37433920        -0.00328858         0.00856249  
Root: 3:        -0.36693221        -0.00734380         0.01264928  
Root: 4:        -0.36265309        -0.00706398         0.01135080  

Iteration:    2   Subspace Size:   23
Root: 1:        -0.43616704        -0.00006815         0.00131613  
Root: 2:        -0.37452387        -0.00018466         0.00206135  
Root: 3:        -0.36738299        -0.00045078         0.00320660  
Root: 4:        -0.36303435        -0.00038125         0.00278921  

Iteration:    3   Subspace Size:   27
Root: 1:        -0.43617023        -0.00000319         0.00027734  
Root: 2:        -0.37453393        -0.00001006         0.00046746  
Root: 3:        -0.36740834        -0.00002535         0.00073363  
Root: 4:        -0.36305382        -0.00001948         0.00065314  

Iteration:    4   Subspace Size:   31
Root: 1:        -0.43617037        -0.00000014         0.00006291  
Root: 2:        -0.37453437        -0.00000044         0.00010533  
Root: 3:        -0.36740950        -0.00000115         0.00018789  
Root: 4:        -0.36305475        -0.00000093         0.00015377  

Iteration:    5   Subspace Size:   35
Root: 1:        -0.43617037        -0.00000001         0.00001290  
Root: 2:        -0.37453439        -0.00000002         0.00002176  
Root: 3:        -0.36740957        -0.00000007         0.00004364  
Root: 4:        -0.36305480        -0.00000005         0.00003539  

Iteration:    6   Subspace Size:   39
Root: 1:        -0.43617037        -0.00000000         0.00000275  
Root: 2:        -0.37453440        -0.00000000         0.00000483  
Root: 3:        -0.36740957        -0.00000000         0.00001096  
Root: 4:        -0.36305480        -0.00000000         0.00000827  

Iteration:    7   Subspace Size:   43
Root: 1:        -0.43617037        -0.00000000         0.00000049  Converged
Root: 2:        -0.37453440        -0.00000000         0.00000111  
Root: 3:        -0.36740957        -0.00000000         0.00000278  
Root: 4:        -0.36305480        -0.00000000         0.00000196  

Iteration:    8   Subspace Size:   46
Root: 1:        -0.43617037        -0.00000000         0.00000045  Converged
Root: 2:        -0.37453440        -0.00000000         0.00000023  Converged
Root: 3:        -0.36740957        -0.00000000         0.00000064  Converged
Root: 4:        -0.36305480        -0.00000000         0.00000040  Converged

Davidson converged in 8 iterations
46 sigma vectors were formed

  Root   Mult.   Total Energy (a.u.)   Ex. Energy (a.u.)     Ex. Energy (eV)     Ex. Energy (nm)        Osc. (a.u.)  
-------------------------------------------------------------------------------------------------------------------
     1  singlet       -779.17988415
     2  triplet       -779.16276102          0.01712313          0.46594408       2660.92493309          0.00000000
     3  singlet       -779.15945228          0.02043187          0.55597944       2230.01450373          0.00008110
     4  triplet       -779.10112504          0.07875911          2.14314409        578.51556232          0.00000000
     5  singlet       -779.09958360          0.08030056          2.18508900        567.41039219          0.00048963
     6  singlet       -779.09457065          0.08531350          2.32149809        534.06987923          0.00031753
     7  triplet       -779.09400022          0.08588393          2.33702035        530.52264164          0.00000000
     8  triplet       -779.08964545          0.09023871          2.45551973        504.92048314          0.00000000

Singlet  1: Largest CI coefficients:
  64  &  64 : closed :  -0.940024
  63  &  64 :  open  :  -0.191083
  64  &  63 :  open  :  -0.191083

Triplet  2: Largest CI coefficients:
  63  &  64 :  open  :   0.682727
  64  &  63 :  open  :  -0.682727

Singlet  3: Largest CI coefficients:
  63  &  64 :  open  :  -0.632780
  64  &  63 :  open  :  -0.632780
  64  &  64 : closed :   0.268171
  63  &  63 : closed :  -0.235225

Triplet  4: Largest CI coefficients:
  62  &  64 :  open  :  -0.583860
  64  &  62 :  open  :   0.583860
  62  &  63 :  open  :  -0.336590
  63  &  62 :  open  :   0.336590
  61  &  62 :  open  :   0.180795
  62  &  61 :  open  :  -0.180795

Singlet  5: Largest CI coefficients:
  62  &  63 :  open  :   0.517895
  63  &  62 :  open  :   0.517895
  63  &  63 : closed :   0.389644
  61  &  63 :  open  :   0.236922
  63  &  61 :  open  :   0.236922
  62  &  64 :  open  :   0.230792
  64  &  62 :  open  :   0.230792
  61  &  62 :  open  :   0.101986
  62  &  61 :  open  :   0.101986

Singlet  6: Largest CI coefficients:
  62  &  64 :  open  :   0.581319
  64  &  62 :  open  :   0.581319
  63  &  63 : closed :  -0.261230
  62  &  63 :  open  :  -0.196514
  63  &  62 :  open  :  -0.196514
  61  &  64 :  open  :   0.188970
  64  &  61 :  open  :   0.188970
  62  &  62 : closed :  -0.128846
  61  &  62 :  open  :   0.112873
  62  &  61 :  open  :   0.112873
  61  &  61 : closed :   0.105561

Triplet  7: Largest CI coefficients:
  62  &  63 :  open  :  -0.524745
  63  &  62 :  open  :   0.524745
  62  &  64 :  open  :   0.302058
  64  &  62 :  open  :  -0.302058
  61  &  63 :  open  :  -0.221545
  63  &  61 :  open  :   0.221545
  61  &  64 :  open  :  -0.221257
  64  &  61 :  open  :   0.221257

Triplet  8: Largest CI coefficients:
  61  &  64 :  open  :   0.617726
  64  &  61 :  open  :  -0.617726
  62  &  63 :  open  :  -0.191057
  63  &  62 :  open  :   0.191057
  59  &  64 :  open  :  -0.149878
  64  &  59 :  open  :   0.149878
  62  &  64 :  open  :   0.139148
  64  &  62 :  open  :  -0.139148
  60  &  64 :  open  :   0.100273
  64  &  60 :  open  :  -0.100273

Singlet state dipole moments:

  Root       Dx         Dy         Dz         |D|  (Debye)
------------------------------------------------------------
     1     0.0176     2.4798    -1.2624     2.7826
     2   -12.2453     3.4382    -1.1759    12.7731
     3    -8.6408    -0.4593    -1.9399     8.8678
     4    -3.1847    -1.2833    -2.2600     4.1105

Triplet state dipole moments:

  Root       Dx         Dy         Dz         |D|  (Debye)
------------------------------------------------------------
     1   -12.1622     3.5342    -1.1534    12.7177
     2    -0.6982    -1.2085    -1.9142     2.3690
     3    -8.6805    -0.6151    -1.8508     8.8969
     4    -4.1142     0.7830    -0.9330     4.2907

Transition dipole moments between singlet states:

    Transition       Tx         Ty         Tz         |T| (a.u.)
------------------------------------------------------------------
     1 ->    2     0.0535     0.0104     0.0547     0.0772
     1 ->    3    -0.0810     0.0456     0.0227     0.0956
     1 ->    4     0.0480     0.0438     0.0369     0.0747
     2 ->    3    -0.2831     0.0731     0.0156     0.2928
     2 ->    4    -0.4494     0.0580     0.0183     0.4535
     3 ->    4     2.4198    -0.3913    -0.0347     2.4515

Transition dipole moments between triplet states:

    Transition       Tx         Ty         Tz         |T| (a.u.)
------------------------------------------------------------------
     1 ->    2    -0.2663     0.0547     0.0418     0.2751
     1 ->    3    -0.1699    -0.0659    -0.0728     0.1962
     1 ->    4     0.7489    -0.0806     0.0401     0.7543
     2 ->    3    -0.7967    -0.2762    -0.1126     0.8507
     2 ->    4    -1.1104     0.6032     0.2719     1.2926
     3 ->    4    -0.5992    -0.5816    -0.3393     0.9013

Magnetic transition dipole moments and rotational strengths:

 Transition      Lx         Ly         Lz       R(len)     R(vel) (a.u.)
------------------------------------------------------------------------
 1 ->    2    -0.4565    -0.0258     0.1880     0.0144    -0.0019
 1 ->    3    -0.1127    -0.2985    -0.1052     0.0069    -0.0022
 1 ->    4    -0.1700    -0.4736    -0.1654     0.0350    -0.0063

Electric transition quadrupole moments (Cartesian):

 Transition      Qxy        Qxz        Qyz        Qxx        Qyy        Qzz       norm (a.u.)
----------------------------------------------------------------------------------------------
 1 ->    2     0.2652    -0.0520     0.3366    -2.1148    -0.2357     0.1003     2.1736
 1 ->    3     0.0353    -0.2376     0.0656     0.6346    -0.1423     0.0631     0.6992
 1 ->    4    -0.0155    -0.3805     0.1111     0.6706    -0.1660     0.1319     0.8075


| Total processing time: 53.78 sec 

| Job finished: Tue Sep  2 23:15:08 2025
