# Supplementary material for: Photovermellogens: Minimalistic Pyridinium-Based Acylhydrazones with Photoswitchable Basicity for Operation in Aqueous Media
Source: J Org Chem. 2026 May 4;91(19):6559–65. doi: 10.1021/acs.joc.5c02962 (PMC13185115; doi:10.1021/acs.joc.5c02962)
Supplement: Supplementary file 3 [file jo5c02962_si_003.zip › scans/pa/gfn2/0015.out]

| Startfile from command line: tc.inp


|       ***********************************************************
|       *                 TeraChem v1.9-2023.07-dev               *
|       *                   Development Version                   *
|       *           Chemistry at the Speed of Graphics!           *
|       ***********************************************************
|       * This program may only be used in connection with        *
|       * a valid license from PetaChem, LLC. Use of this program *
|       * or results thereof indicates acceptance of all terms    *
|       * and conditions stated in the license and that a valid   *
|       * license agreement between the user and PetaChem, LLC    *
|       * exists. PetaChem, LLC does not warrant the correctness  *
|       * of results or their suitability for any purpose.        *
|       * Please email bugs, suggestions, and comments to         *
|       *                  help@petachem.com                      *
|       *                                                         *
|       ***********************************************************


|       ***********************************************************
|       *  Compiled by pisteinbach  Thu 27 Mar 2025 01:00:35 PM CET  *
|       *  Supported architecture SMs: 89 86 75                   *
|       *  Build cuda_11.8.r11.8/compiler.31833905_0              *
|       *  Git Version: d77d3eebd7eb45d4c3711b706ca3c5694cd0c5a9  *
|       ***********************************************************


| Job started   Tue Sep  2 23:12:32 2025
| On dual-gpu-03 (available memory: 40137 MB)

| ######################################### RUNTIME INFO ##########################################
| terachem  tc.inp 

|  NVRM version: NVIDIA UNIX x86_64 Kernel Module  525.60.13  Wed Nov 30 06:39:21 UTC 2022
|  GCC version:  gcc version 9.4.0 (Ubuntu 9.4.0-1ubuntu1~20.04.1) 

|  	linux-vdso.so.1 (0x00007ffcd2d88000)
|  	libdftd4.so.3 => /mnt/group-bin/dftd4/3.5.0/lib/x86_64-linux-gnu/libdftd4.so.3 (0x00001551b1d76000)
|  	libm.so.6 => /lib/x86_64-linux-gnu/libm.so.6 (0x00001551b1c14000)
|  	libthcbox.so.1 => /mnt/group-bin/terachem/dev-03-2025/lib/libthcbox.so.1 (0x00001551b0746000)
|  	libnvToolsExt.so.1 => /mnt/group-lib/nvidia-hpc-sdk/Linux_x86_64/24.7/cuda/11.8/lib64/libnvToolsExt.so.1 (0x00001551b053c000)
|  	libgpubox.so.1 => /mnt/group-bin/terachem/dev-03-2025/lib/libgpubox.so.1 (0x00001551b0523000)
|  	libcpubox.so.1 => /mnt/group-bin/terachem/dev-03-2025/lib/libcpubox.so.1 (0x00001551b051d000)
|  	libtensorbox.so.1 => /mnt/group-bin/terachem/dev-03-2025/lib/libtensorbox.so.1 (0x00001551b04fe000)
|  	libiobox.so.1 => /mnt/group-bin/terachem/dev-03-2025/lib/libiobox.so.1 (0x00001551b04e6000)
|  	libintbox.so.1 => /mnt/group-bin/terachem/dev-03-2025/lib/libintbox.so.1 (0x0000155174f7f000)
|  	libatmx2cbox.so.1 => /mnt/group-bin/terachem/dev-03-2025/lib/libatmx2cbox.so.1 (0x0000155174ea8000)
|  	libperiodicbox.so.1 => /mnt/group-bin/terachem/dev-03-2025/lib/libperiodicbox.so.1 (0x0000155163256000)
|  	libsqmbox.so.1 => /mnt/group-bin/terachem/dev-03-2025/lib/libsqmbox.so.1 (0x0000155162ef2000)
|  	libgridbox.so.1 => /mnt/group-bin/terachem/dev-03-2025/lib/libgridbox.so.1 (0x00001551616ec000)
|  	libdftbox.so.1 => /mnt/group-bin/terachem/dev-03-2025/lib/libdftbox.so.1 (0x00001551615fc000)
|  	libcibox.so.1 => /mnt/group-bin/terachem/dev-03-2025/lib/libcibox.so.1 (0x00001551611af000)
|  	libccbox.so.1 => /mnt/group-bin/terachem/dev-03-2025/lib/libccbox.so.1 (0x0000155160e6e000)
|  	libsimbox.so.1 => /mnt/group-bin/terachem/dev-03-2025/lib/libsimbox.so.1 (0x0000155160e48000)
|  	liboptbox.so.1 => /mnt/group-bin/terachem/dev-03-2025/lib/liboptbox.so.1 (0x0000155160e0e000)
|  	libssl.so.1.1 => /lib/x86_64-linux-gnu/libssl.so.1.1 (0x0000155160d7b000)
|  	libcrypto.so.1.1 => /lib/x86_64-linux-gnu/libcrypto.so.1.1 (0x0000155160aa3000)
|  	libifcore.so.5 => /mnt/group-lib/intel_oneAPI/compiler/2024.0/lib/libifcore.so.5 (0x0000155160963000)
|  	libcuda.so.1 => /lib/x86_64-linux-gnu/libcuda.so.1 (0x000015515eca8000)
|  	libcudart.so.11.0 => /mnt/group-bin/terachem/dev-03-2025/lib/libcudart.so.11.0 (0x000015515ea01000)
|  	libcublas.so.11 => /mnt/group-bin/terachem/dev-03-2025/lib/libcublas.so.11 (0x0000155158da3000)
|  	libcufft.so.10 => /mnt/group-bin/terachem/dev-03-2025/lib/libcufft.so.10 (0x0000155147ec8000)
|  	libcusparse.so.11 => /mnt/group-bin/terachem/dev-03-2025/lib/libcusparse.so.11 (0x00001551371ce000)
|  	libcusolver.so.11 => /mnt/group-bin/terachem/dev-03-2025/lib/libcusolver.so.11 (0x0000155124f16000)
|  	libiomp5.so => /mnt/group-lib/intel_oneAPI/compiler/2024.0/lib/libiomp5.so (0x0000155124acf000)
|  	libdl.so.2 => /lib/x86_64-linux-gnu/libdl.so.2 (0x0000155124ac9000)
|  	libpthread.so.0 => /lib/x86_64-linux-gnu/libpthread.so.0 (0x0000155124aa6000)
|  	libstdc++.so.6 => /lib/x86_64-linux-gnu/libstdc++.so.6 (0x00001551248c4000)
|  	libcilkrts.so.5 => /mnt/group-bin/terachem/dev-03-2025/lib/libcilkrts.so.5 (0x0000155124685000)
|  	libgcc_s.so.1 => /lib/x86_64-linux-gnu/libgcc_s.so.1 (0x000015512466a000)
|  	libc.so.6 => /lib/x86_64-linux-gnu/libc.so.6 (0x0000155124478000)
|  	/lib64/ld-linux-x86-64.so.2 (0x00001551b1e50000)
|  	libmkl_intel_ilp64.so.2 => /mnt/group-lib/intel_oneAPI/mkl/2023.2.0/lib/intel64/libmkl_intel_ilp64.so.2 (0x00001551232eb000)
|  	libmkl_intel_thread.so.2 => /mnt/group-lib/intel_oneAPI/mkl/2023.2.0/lib/intel64/libmkl_intel_thread.so.2 (0x000015511fcbf000)
|  	libmkl_core.so.2 => /mnt/group-lib/intel_oneAPI/mkl/2023.2.0/lib/intel64/libmkl_core.so.2 (0x000015511b947000)
|  	libimf.so => /mnt/group-lib/intel_oneAPI/compiler/2024.0/lib/libimf.so (0x000015511b527000)
|  	libsvml.so => /mnt/group-lib/intel_oneAPI/compiler/2024.0/lib/libsvml.so (0x0000155119ef3000)
|  	libirng.so => /mnt/group-lib/intel_oneAPI/compiler/2024.0/lib/libirng.so (0x0000155119df9000)
|  	libintlc.so.5 => /mnt/group-lib/intel_oneAPI/compiler/2024.0/lib/libintlc.so.5 (0x0000155119d98000)
|  	librt.so.1 => /lib/x86_64-linux-gnu/librt.so.1 (0x0000155119d8e000)
|  	libcublasLt.so.11 => /mnt/group-lib/nvidia-hpc-sdk/Linux_x86_64/24.7/math_libs/11.8/lib64/libcublasLt.so.11 (0x00001550f5806000)
| #################################################################################################

-----------------------------------
Processed Input file:
              coordinates coord.xyz
                 spinmult 1
                   charge 0
                   method 3c-pbeh
                    basis def2-msvp
                      pcm cosmo
                  epsilon 78.39
                      fon yes
               fon_method constant
                   closed 0
                    hhtda yes
            hhtdasinglets 4
            hhtdatriplets 4
             cisnumstates 8
             cisguessvecs 15
                   cismax 300
               cismaxiter 500
               cisconvtol 1.0e-6
                  cphftol 1.0e-6
                 cphfiter 1000
           max_l_in_basis 2
           sphericalbasis yes
                    guess sad
                   purify no
                  dftgrid 3
                     xtol 1e-6
                 convthre 5e-5
                  threall 1e-14
                precision mixed
                     gpus 1
            min_tolerance 1e-4
          min_tolerance_e 1e-5
                      run energy
-----------------------------------
Jobname: coord
Scratch data will be generated
Scratch directory: ./scr.coord
| Random number seed: 2013655988

XYZ coordinates coord.xyz
Molden File Output: ./scr.coord/coord.molden
Using basis set: def2-msvp
dmrgstart not found
Spin multiplicity: 1
DIIS will use up to 10 vectors.
Condition number limit for the DIIS overlap matrix is            0
WF convergence threshold: 5.00e-05
Using DIIS algorithm to converge WF
Maximum number of SCF iterations: 100
Incremental fock with rebuild every 8 iterations
Will switch to conventional Fock if diffuse functions are detected
X-matrix tolerance: 1.00e-06
PRECISION: MIXED
Single/Double precision threshold: 1.00e-05
TeraChem will select linear algebra engine
Using fractional orbital occupations
0 occupied orbitals will have integer occupation
0 occupied orbitals will have fractional occupation
kT is set to  0.250 a.u.
Density matrix guess purification turned off
DFT Functional requested: 3c-pbeh
Method: PBEh-3c composite method 
  PBEh exchange functional:              0.58 
  Hartree-Fock exact exchange:          0.42 
  PBEh correlation functional:           1.0  
Please find the citation for the method under https://doi.org/10.1063/1.4927476Please also cite the implementation paper: https://doi.org/10.1039/D3CP06086A Wavefunction: RESTRICTED

 DFT-D code reimplemented following the
 code by S.Grimme, University Bonn 
 based on DFTD3 V3.2 Rev 0         
 
Please cite DFT-D3 work done with this code as:
S. Grimme, J. Antony, S. Ehrlich and H. Krieg,
J. Chem. Phys. 132 (2010), 154104
If used with BJ-damping cite also
S. Grimme, S. Ehrlich and L. Goerigk,
J. Comput. Chem. 32 (2011), 1456-1465
For DFT-D2 the reference is
S. Grimme, J. Comput. Chem., 27 (2006), 1787-1799
BSSE Correction calculated using:
 ___________________________________________
                                            
|              **  g C P  **                |
|  a geometrical counterpoise correction    |
|             H.Kruse S.Grimme              |
|        Version 2.31                       |
|                                           |
 ___________________________________________ 

Please cite work done with this code as:
H. Kruse, S. Grimme J. Chem. Phys, 2012,136,154101
DOI: 10.1063/1.3700154 

DFT grid type: 3
Using a single DFT grid.
Ignoring all functions in basis set file with angular momentum > 2 
Initial guess generated from superposition of atomic densities generated with HF,
using spherically symmetric atomic densities and averaged alpha and beta spin densities.

********************************************
***** SINGLE POINT ENERGY CALCULATIONS *****
********************************************
COSMO model for polarizable continuum model enabled
*************WARNING***************
Unrecognized or unnecessary keywords:
These are being ignored.
   min_tolerance 1e-4
   min_tolerance_e 1e-5
***********************************
Starting TensorBox...
| TeraChem will select linear algebra engine
| Using cuSolver for matrix diagonalization

| using 1 out of 1 CUDA devices
|   Device 0: NVIDIA GeForce RTX 3080 Ti, 12045MB, CC 8.6 -- CPU THREAD 0
| -------------------------------------------------------------------
| CPU Memory Available: 7991.12 MegaWords 
| GPU Memory Available: 1249.65 MegaWords 
| Maximum recommended basis set size: 13300 basis functions
|  (limited by GPU memory)
| -------------------------------------------------------------------
| Initialize GPUBox with 128 MW of memory


Basis set:       def2-msvp
Total atoms:     31
Total charge:    0
Total electrons: 126 (63-alpha, 63-beta)
Number electrons modeled by ECPs: 0
Total orbitals: 314 (Cartesian), 296 (spherical) 
Total AO shells: 152 (98 S-shells; 36 P-shells; 18 D-shells; 0 F-shells; 0 G-shells)
Spin multiplicity: 1
Nuclear repulsion energy (QM atoms): 1128.256677978738 a.u.

 in gcp call
 n=          31
 coors(1) =   -9.78680547864881      -0.832353844663350     
 -2.319390144551257E-002
 coors(2) =   -9.14225663149783       -1.15260933212273     
   2.43949510726216     
 elements:            7           6
 gcp_e =    1.00000000000000     
 echo:  F
 pbc:  F
 method =pbeh3c              
Using neutral atomic charges and default spins and spin directions.
Number of unique atoms is: 4 
Atom #1 is unique. Calculating atomic density. 
Atom #2 is unique. Calculating atomic density. 
Atom #7 is unique. Calculating atomic density. 
Atom #20 is unique. Calculating atomic density. 
DFTD Energy:    -0.0201211 hartree
gCP Energy:     0.0494601 hartree
| Total AOs: 314    Total MOs: 296
Setting up the DFT grid...
| time to set the grid = 0.11 s
DFT grid points: 357177 (11521 points/atom)
=COSMO= Number of H atoms in QM atoms:13
=COSMO= Number of Heavy atoms in QM atoms:18
=COSMO= size of A matrix:24921800 bytes
=COSMO= ++++++++++++++++++++++++++++++ COSMO parameters ++++++++++++++++++++++++++++++
=COSMO= I. Cavity Information:
=COSMO= SAS(Solvent accesible surface) initialization finished
=COSMO= Time for initializing Molecular Surface:0.00290800 (sec)
=COSMO= Time for initializing cosmo calculation:0.04074300 (sec)
=COSMO= Cavity effective radius(Angstrom) (r_solv+r_vdw-dsc) was written into ./scr.coord/ratom.txt
=COSMO= Solvent Dielectric Constant:78.390000
=COSMO= Cosmo Solvent radius:0.000000
=COSMO= Cosmo charge scaling method:0
=COSMO= Cavity built with Lebedev Grid
=COSMO= Grid points/QM Hydrogen: 110
=COSMO= Grid points/QM Heavy atom: 110
=COSMO= Herbert Switching-Gaussian method turned on
=COSMO= After removing points inside of SAS:
=COSMO= Total number of segments on molecular surface:1765
=COSMO= Number of segments belonging to QM atoms:1765
=COSMO= Total surface area of cavity: 295.2039(Angstrom^2)
=COSMO= Total volume of cavity: 179.4524 (Angstrom^3)
=COSMO= II. COSMO integral options:
=COSMO= Building COSMO c vector with original algorithm
=COSMO= COSMO one-electron integral threshold: 1e-12 
=COSMO= III. Linear solver options:
=COSMO= Initialize COSMO for A matrix in full storage form
=COSMO= CG precondtioner:Jacobi
=COSMO= Tight CG convergence threshold:1e-06
=COSMO= CG dynamic threshold: on
=COSMO= Adjust CG convergence threshold dynamically
=COSMO= IV. PCM field read/write options:
=COSMO= PCM field is not written to files
=COSMO= No PCM field file is read in
=COSMO= ++++++++++++++++++++++++++++++++++++++++++++++++++++++++++++++++++++++++++++++++

                      *** Start SCF Iterations ***

 Iter     DIIS Error       Energy change      Electrons        XC Energy           Energy              E_PCM      Time(s)
-------------------------------------------------------------------------------------------------------------------------
Initial temperature is 0.250000
| Skip purify step
|    1     2.0158555070    -784.4431996661   126.0005240499   -63.6172056634    -784.4431996661     -0.0001953737    1.29  
|    2     0.0698694699     +12.7968020948   126.0000117668   -64.0593035193    -771.6463975712     -0.1387432527    1.67  
|    3     0.1055336257      +0.0263176444   126.0000164136   -63.5968009052    -771.6200799268     -0.0397110773    1.63  
|    4     0.0136126148      -0.1642083093   126.0000144328   -63.7877908071    -771.7842882361     -0.0882045857    1.55  
|    5     0.0072716023      -0.0052762401   126.0000132291   -63.8288303832    -771.7895644762     -0.0749576999    1.50  
|    6     0.0029415402      -0.0027683863   126.0000140812   -63.8215337034    -771.7923328625     -0.0792478016    1.48  
|    7     0.0006312004      -0.0003065000   126.0000137830   -63.8141401079    -771.7926393625     -0.0781007488    1.44  
|    8     0.0004272135      -0.0000290885   126.0000137695   -63.8141451759    -771.7926684510     -0.0779477093    1.46  
|    9     0.0001327516      -0.0000110869   126.0000137385   -63.8145742393    -771.7926795379     -0.0779133823    1.77  
|   10     0.0000647118      -0.0000021617   126.0000137181   -63.8148230107    -771.7926816996     -0.0778382975    1.45  
|   11     0.0000202775      -0.0000004400   126.0000137092   -63.8146963970    -771.7926821396     -0.0778279842    1.42  
-------------------------------------------------------------------------------------------------------------------------
FINAL ENERGY: -771.7926821396 a.u.
Fractional Occupation Entropy: 0.0000000000
Mermin Free Energy:            -771.7926821396
DISPERSION CONTRIBUTION TO ENERGY: -0.0201210843 a.u.
GCP BSSE CORRECTION: 0.0494600547 a.u.
C-PCM contribution to final energy:-0.0778279842 a.u. ( already included in final energy )
HOMO-LUMO GAP: 0.837 eV
CENTER OF MASS: {-0.037325, -0.308775, 0.463452} ANGS
DIPOLE MOMENT: {-8.856887, 2.595133, -3.636910} (|D| = 9.919994) DEBYE
Writing out molden info

Running Mulliken population analysis...


  Restricted hh-TDA Parameters
--------------------------------------------
Number of occupied orbitals:            64
Number of virtual orbitals:            232
Number of molecular orbitals:          296
Number of basis functions:             314
Multiplicity of target state:      singlet

 Generating 2nd functional diffs
Reference energy:             -778.7314837446
Number of electrons:           128.0000139265
XC energy:                     -65.1280233798

      Davidson Diagonalization Parameters
-----------------------------------------------
Number of roots to find:                    4
Number of guess vectors:                   15
Maximum subspace size:                    300
Number of vectors to save:                  4
Collapse vectors per root:                  2
Number of CSFs:                          2080
Maximum Davidson iterations:              500
Residual convergence:                 1.0e-06
Orthogonality tolerance:              1.0e-12
Use incremental sigma vectors:             No

Davidson memory usage:  12.89 MB

Guess Vectors:
  64 &  64 : closed :    -0.538184
  64 &  63 :  open  :    -0.503455
  63 &  63 : closed :    -0.468727
  64 &  62 :  open  :    -0.454394
  64 &  61 :  open  :    -0.437160
  63 &  62 :  open  :    -0.419665
  63 &  61 :  open  :    -0.402431
  62 &  62 : closed :    -0.370604
  62 &  61 :  open  :    -0.353370
  61 &  61 : closed :    -0.336135
  64 &  60 :  open  :    -0.328832
  64 &  59 :  open  :    -0.315577
  64 &  56 :  open  :    -0.298509
  63 &  60 :  open  :    -0.294103
  64 &  58 :  open  :    -0.288991

  Root           Eigenvalue       Energy Change        Residual
-------------------------------------------------------------------
Iteration:    0   Subspace Size:   15
Root: 1:        -0.45695605        -0.45695605         0.04533018  
Root: 2:        -0.42013594        -0.42013594         0.04241468  
Root: 3:        -0.36780055        -0.36780055         0.04422993  
Root: 4:        -0.36123117        -0.36123117         0.04283398  

Iteration:    1   Subspace Size:   19
Root: 1:        -0.46078529        -0.00382924         0.00757285  
Root: 2:        -0.42459256        -0.00445662         0.00956941  
Root: 3:        -0.37469674        -0.00689619         0.01334117  
Root: 4:        -0.36617829        -0.00494713         0.01078929  

Iteration:    2   Subspace Size:   23
Root: 1:        -0.46088902        -0.00010372         0.00178575  
Root: 2:        -0.42479020        -0.00019763         0.00217502  
Root: 3:        -0.37517380        -0.00047706         0.00354036  
Root: 4:        -0.36644639        -0.00026809         0.00330260  

Iteration:    3   Subspace Size:   27
Root: 1:        -0.46089419        -0.00000518         0.00042185  
Root: 2:        -0.42479931        -0.00000911         0.00048158  
Root: 3:        -0.37520264        -0.00002884         0.00107390  
Root: 4:        -0.36646987        -0.00002349         0.00099537  

Iteration:    4   Subspace Size:   31
Root: 1:        -0.46089447        -0.00000028         0.00009771  
Root: 2:        -0.42479975        -0.00000044         0.00010409  
Root: 3:        -0.37520509        -0.00000245         0.00029223  
Root: 4:        -0.36647213        -0.00000226         0.00028610  

Iteration:    5   Subspace Size:   35
Root: 1:        -0.46089448        -0.00000001         0.00002353  
Root: 2:        -0.42479977        -0.00000002         0.00002295  
Root: 3:        -0.37520524        -0.00000015         0.00007281  
Root: 4:        -0.36647230        -0.00000016         0.00007723  

Iteration:    6   Subspace Size:   39
Root: 1:        -0.46089448        -0.00000000         0.00000495  
Root: 2:        -0.42479977        -0.00000000         0.00000538  
Root: 3:        -0.37520525        -0.00000001         0.00001806  
Root: 4:        -0.36647231        -0.00000001         0.00002171  

Iteration:    7   Subspace Size:   43
Root: 1:        -0.46089448        -0.00000000         0.00000102  
Root: 2:        -0.42479977        -0.00000000         0.00000121  
Root: 3:        -0.37520525        -0.00000000         0.00000473  
Root: 4:        -0.36647231        -0.00000000         0.00000564  

Iteration:    8   Subspace Size:   47
Root: 1:        -0.46089448        -0.00000000         0.00000019  Converged
Root: 2:        -0.42479977        -0.00000000         0.00000027  Converged
Root: 3:        -0.37520525        -0.00000000         0.00000115  
Root: 4:        -0.36647231        -0.00000000         0.00000138  

Iteration:    9   Subspace Size:   49
Root: 1:        -0.46089448        -0.00000000         0.00000016  Converged
Root: 2:        -0.42479977        -0.00000000         0.00000026  Converged
Root: 3:        -0.37520525        -0.00000000         0.00000026  Converged
Root: 4:        -0.36647231        -0.00000000         0.00000034  Converged

Davidson converged in 9 iterations
49 sigma vectors were formed

      Davidson Diagonalization Parameters
-----------------------------------------------
Number of roots to find:                    4
Number of guess vectors:                   15
Maximum subspace size:                    300
Number of vectors to save:                  4
Collapse vectors per root:                  2
Number of CSFs:                          2016
Maximum Davidson iterations:              500
Residual convergence:                 1.0e-06
Orthogonality tolerance:              1.0e-12
Use incremental sigma vectors:             No

Davidson memory usage:  12.58 MB

Guess Vectors:
  64 &  63 :  open  :    -0.503455
  64 &  62 :  open  :    -0.454394
  64 &  61 :  open  :    -0.437160
  63 &  62 :  open  :    -0.419665
  63 &  61 :  open  :    -0.402431
  62 &  61 :  open  :    -0.353370
  64 &  60 :  open  :    -0.328832
  64 &  59 :  open  :    -0.315577
  64 &  56 :  open  :    -0.298509
  63 &  60 :  open  :    -0.294103
  64 &  58 :  open  :    -0.288991
  63 &  59 :  open  :    -0.280848
  63 &  56 :  open  :    -0.263780
  63 &  58 :  open  :    -0.254262
  64 &  57 :  open  :    -0.253070

  Root           Eigenvalue       Energy Change        Residual
-------------------------------------------------------------------
Iteration:    0   Subspace Size:   15
Root: 1:        -0.43055040        -0.43055040         0.03115712  
Root: 2:        -0.37447908        -0.37447908         0.03492341  
Root: 3:        -0.36052804        -0.36052804         0.03881994  
Root: 4:        -0.35369189        -0.35369189         0.03889162  

Iteration:    1   Subspace Size:   19
Root: 1:        -0.43306628        -0.00251589         0.00602592  
Root: 2:        -0.37882499        -0.00434591         0.00958116  
Root: 3:        -0.36695875        -0.00643071         0.01064131  
Root: 4:        -0.35928665        -0.00559476         0.01093744  

Iteration:    2   Subspace Size:   23
Root: 1:        -0.43314573        -0.00007945         0.00131788  
Root: 2:        -0.37906735        -0.00024236         0.00248135  
Root: 3:        -0.36727428        -0.00031552         0.00276452  
Root: 4:        -0.35959600        -0.00030935         0.00295391  

Iteration:    3   Subspace Size:   27
Root: 1:        -0.43314904        -0.00000331         0.00025026  
Root: 2:        -0.37908110        -0.00001375         0.00072242  
Root: 3:        -0.36729393        -0.00001966         0.00082912  
Root: 4:        -0.35961660        -0.00002060         0.00092011  

Iteration:    4   Subspace Size:   31
Root: 1:        -0.43314915        -0.00000011         0.00005349  
Root: 2:        -0.37908225        -0.00000116         0.00018364  
Root: 3:        -0.36729558        -0.00000165         0.00021683  
Root: 4:        -0.35961856        -0.00000196         0.00025457  

Iteration:    5   Subspace Size:   35
Root: 1:        -0.43314916        -0.00000000         0.00001051  
Root: 2:        -0.37908232        -0.00000007         0.00004400  
Root: 3:        -0.36729568        -0.00000010         0.00004929  
Root: 4:        -0.35961869        -0.00000014         0.00006256  

Iteration:    6   Subspace Size:   39
Root: 1:        -0.43314916        -0.00000000         0.00000227  
Root: 2:        -0.37908232        -0.00000000         0.00001046  
Root: 3:        -0.36729569        -0.00000000         0.00001122  
Root: 4:        -0.35961870        -0.00000001         0.00001451  

Iteration:    7   Subspace Size:   43
Root: 1:        -0.43314916        -0.00000000         0.00000046  Converged
Root: 2:        -0.37908232        -0.00000000         0.00000243  
Root: 3:        -0.36729569        -0.00000000         0.00000293  
Root: 4:        -0.35961870        -0.00000000         0.00000375  

Iteration:    8   Subspace Size:   46
Root: 1:        -0.43314916        -0.00000000         0.00000043  Converged
Root: 2:        -0.37908232        -0.00000000         0.00000053  Converged
Root: 3:        -0.36729569        -0.00000000         0.00000070  Converged
Root: 4:        -0.35961870        -0.00000000         0.00000091  Converged

Davidson converged in 8 iterations
46 sigma vectors were formed

  Root   Mult.   Total Energy (a.u.)   Ex. Energy (a.u.)     Ex. Energy (eV)     Ex. Energy (nm)        Osc. (a.u.)  
-------------------------------------------------------------------------------------------------------------------
     1  singlet       -779.19237823
     2  triplet       -779.16463290          0.02774533          0.75498864       1642.19981314          0.00000000
     3  singlet       -779.15628351          0.03609471          0.98218699       1262.32806532          0.08374275
     4  triplet       -779.11056607          0.08181216          2.22622174        556.92664538          0.00000000
     5  singlet       -779.10668900          0.08568923          2.33172217        531.72810310          0.00855376
     6  triplet       -779.09877943          0.09359880          2.54695242        486.79441183          0.00000000
     7  singlet       -779.09795605          0.09442217          2.56935766        482.54948160          0.00182055
     8  triplet       -779.09110245          0.10127578          2.75585375        449.89405080          0.00000000

Singlet  1: Largest CI coefficients:
  64  &  64 : closed :  -0.897588
  63  &  64 :  open  :  -0.275133
  64  &  63 :  open  :  -0.275133

Triplet  2: Largest CI coefficients:
  63  &  64 :  open  :  -0.683042
  64  &  63 :  open  :   0.683042

Singlet  3: Largest CI coefficients:
  63  &  63 : closed :  -0.553107
  63  &  64 :  open  :  -0.503276
  64  &  63 :  open  :  -0.503276
  64  &  64 : closed :   0.314886
  62  &  64 :  open  :   0.116224
  64  &  62 :  open  :   0.116224

Triplet  4: Largest CI coefficients:
  62  &  64 :  open  :  -0.660513
  64  &  62 :  open  :   0.660513
  61  &  62 :  open  :   0.139424
  62  &  61 :  open  :  -0.139424

Singlet  5: Largest CI coefficients:
  62  &  64 :  open  :   0.494308
  64  &  62 :  open  :   0.494308
  61  &  64 :  open  :   0.356660
  64  &  61 :  open  :   0.356660
  63  &  63 : closed :   0.335076
  61  &  63 :  open  :  -0.118882
  63  &  61 :  open  :  -0.118882
  62  &  62 : closed :  -0.108927
  63  &  64 :  open  :  -0.103213
  64  &  63 :  open  :  -0.103213

Triplet  6: Largest CI coefficients:
  61  &  64 :  open  :  -0.590288
  64  &  61 :  open  :   0.590288
  62  &  63 :  open  :   0.316401
  63  &  62 :  open  :  -0.316401
  60  &  64 :  open  :  -0.122796
  64  &  60 :  open  :   0.122796

Singlet  7: Largest CI coefficients:
  62  &  63 :  open  :   0.489024
  63  &  62 :  open  :   0.489024
  63  &  63 : closed :  -0.345640
  61  &  63 :  open  :   0.266008
  63  &  61 :  open  :   0.266008
  61  &  61 : closed :   0.193848
  62  &  62 : closed :  -0.179083
  62  &  64 :  open  :   0.158707
  64  &  62 :  open  :   0.158707
  61  &  64 :  open  :   0.155802
  64  &  61 :  open  :   0.155802
  63  &  64 :  open  :   0.149000
  64  &  63 :  open  :   0.149000

Triplet  8: Largest CI coefficients:
  61  &  63 :  open  :   0.462670
  63  &  61 :  open  :  -0.462670
  62  &  63 :  open  :   0.447647
  63  &  62 :  open  :  -0.447647
  61  &  64 :  open  :   0.157782
  64  &  61 :  open  :  -0.157782
  61  &  62 :  open  :  -0.154992
  62  &  61 :  open  :   0.154992

Singlet state dipole moments:

  Root       Dx         Dy         Dz         |D|  (Debye)
------------------------------------------------------------
     1    -3.1234     2.3336    -1.9861     4.3756
     2   -10.1601     3.5559    -1.8893    10.9289
     3    -6.9946    -1.2236    -2.1299     7.4133
     4    -5.7291    -0.1513    -1.7957     6.0058

Triplet state dipole moments:

  Root       Dx         Dy         Dz         |D|  (Debye)
------------------------------------------------------------
     1   -12.1900     3.6142    -2.0801    12.8835
     2    -3.0495    -0.8291    -1.7263     3.6009
     3    -5.8524     1.0096    -1.0693     6.0344
     4    -5.9536    -0.8823    -1.6943     6.2526

Transition dipole moments between singlet states:

    Transition       Tx         Ty         Tz         |T| (a.u.)
------------------------------------------------------------------
     1 ->    2     1.8617    -0.0053     0.1184     1.8655
     1 ->    3    -0.3718     0.1071     0.0000     0.3870
     1 ->    4    -0.1670     0.0307    -0.0091     0.1701
     2 ->    3     0.2251    -0.2428    -0.0408     0.3336
     2 ->    4     0.9392    -0.0932     0.0522     0.9453
     3 ->    4     2.4039    -0.4963     0.0560     2.4553

Transition dipole moments between triplet states:

    Transition       Tx         Ty         Tz         |T| (a.u.)
------------------------------------------------------------------
     1 ->    2    -0.6544     0.0921    -0.0446     0.6623
     1 ->    3    -0.2292     0.1926     0.0634     0.3060
     1 ->    4     0.5080    -0.2004    -0.0181     0.5464
     2 ->    3     0.0618    -0.8213    -0.2340     0.8563
     2 ->    4    -1.5693     0.2826     0.0064     1.5945
     3 ->    4    -1.1070    -0.2898    -0.1740     1.1575

Magnetic transition dipole moments and rotational strengths:

 Transition      Lx         Ly         Lz       R(len)     R(vel) (a.u.)
------------------------------------------------------------------------
 1 ->    2     0.4383    -0.0909    -0.0696    -0.8082     0.0694
 1 ->    3    -0.1786    -0.4519    -0.1294    -0.0180     0.0015
 1 ->    4    -0.1720    -0.2919    -0.0800    -0.0205     0.0039

Electric transition quadrupole moments (Cartesian):

 Transition      Qxy        Qxz        Qyz        Qxx        Qyy        Qzz       norm (a.u.)
----------------------------------------------------------------------------------------------
 1 ->    2    -0.5800    -0.1307    -0.2035    -9.8190     0.1668     0.1991     9.8425
 1 ->    3     0.0659    -0.3265     0.1463     2.0301    -0.1962     0.1228     2.0754
 1 ->    4     0.0713    -0.1799     0.1386     1.9812    -0.1302     0.0722     2.0010


| Total processing time: 43.40 sec 

| Job finished: Tue Sep  2 23:13:21 2025
