# Supplementary material for: Photovermellogens: Minimalistic Pyridinium-Based Acylhydrazones with Photoswitchable Basicity for Operation in Aqueous Media
Source: J Org Chem. 2026 May 4;91(19):6559–65. doi: 10.1021/acs.joc.5c02962 (PMC13185115; doi:10.1021/acs.joc.5c02962)
Supplement: Supplementary file 3 [file jo5c02962_si_003.zip › scans/pa/gfn2/0004.out]

| Startfile from command line: tc.inp


|       ***********************************************************
|       *                 TeraChem v1.9-2023.07-dev               *
|       *                   Development Version                   *
|       *           Chemistry at the Speed of Graphics!           *
|       ***********************************************************
|       * This program may only be used in connection with        *
|       * a valid license from PetaChem, LLC. Use of this program *
|       * or results thereof indicates acceptance of all terms    *
|       * and conditions stated in the license and that a valid   *
|       * license agreement between the user and PetaChem, LLC    *
|       * exists. PetaChem, LLC does not warrant the correctness  *
|       * of results or their suitability for any purpose.        *
|       * Please email bugs, suggestions, and comments to         *
|       *                  help@petachem.com                      *
|       *                                                         *
|       ***********************************************************


|       ***********************************************************
|       *  Compiled by pisteinbach  Thu 27 Mar 2025 01:00:35 PM CET  *
|       *  Supported architecture SMs: 89 86 75                   *
|       *  Build cuda_11.8.r11.8/compiler.31833905_0              *
|       *  Git Version: d77d3eebd7eb45d4c3711b706ca3c5694cd0c5a9  *
|       ***********************************************************


| Job started   Tue Sep  2 23:10:58 2025
| On dual-gpu-03 (available memory: 40351 MB)

| ######################################### RUNTIME INFO ##########################################
| terachem  tc.inp 

|  NVRM version: NVIDIA UNIX x86_64 Kernel Module  525.60.13  Wed Nov 30 06:39:21 UTC 2022
|  GCC version:  gcc version 9.4.0 (Ubuntu 9.4.0-1ubuntu1~20.04.1) 

|  	linux-vdso.so.1 (0x00007ffd573e2000)
|  	libdftd4.so.3 => /mnt/group-bin/dftd4/3.5.0/lib/x86_64-linux-gnu/libdftd4.so.3 (0x0000150061443000)
|  	libm.so.6 => /lib/x86_64-linux-gnu/libm.so.6 (0x00001500612e1000)
|  	libthcbox.so.1 => /mnt/group-bin/terachem/dev-03-2025/lib/libthcbox.so.1 (0x000015005fe13000)
|  	libnvToolsExt.so.1 => /mnt/group-lib/nvidia-hpc-sdk/Linux_x86_64/24.7/cuda/11.8/lib64/libnvToolsExt.so.1 (0x000015005fc09000)
|  	libgpubox.so.1 => /mnt/group-bin/terachem/dev-03-2025/lib/libgpubox.so.1 (0x000015005fbf0000)
|  	libcpubox.so.1 => /mnt/group-bin/terachem/dev-03-2025/lib/libcpubox.so.1 (0x000015005fbea000)
|  	libtensorbox.so.1 => /mnt/group-bin/terachem/dev-03-2025/lib/libtensorbox.so.1 (0x000015005fbcb000)
|  	libiobox.so.1 => /mnt/group-bin/terachem/dev-03-2025/lib/libiobox.so.1 (0x000015005fbb3000)
|  	libintbox.so.1 => /mnt/group-bin/terachem/dev-03-2025/lib/libintbox.so.1 (0x000015002464c000)
|  	libatmx2cbox.so.1 => /mnt/group-bin/terachem/dev-03-2025/lib/libatmx2cbox.so.1 (0x0000150024575000)
|  	libperiodicbox.so.1 => /mnt/group-bin/terachem/dev-03-2025/lib/libperiodicbox.so.1 (0x0000150012923000)
|  	libsqmbox.so.1 => /mnt/group-bin/terachem/dev-03-2025/lib/libsqmbox.so.1 (0x00001500125bf000)
|  	libgridbox.so.1 => /mnt/group-bin/terachem/dev-03-2025/lib/libgridbox.so.1 (0x0000150010db9000)
|  	libdftbox.so.1 => /mnt/group-bin/terachem/dev-03-2025/lib/libdftbox.so.1 (0x0000150010cc9000)
|  	libcibox.so.1 => /mnt/group-bin/terachem/dev-03-2025/lib/libcibox.so.1 (0x000015001087c000)
|  	libccbox.so.1 => /mnt/group-bin/terachem/dev-03-2025/lib/libccbox.so.1 (0x000015001053b000)
|  	libsimbox.so.1 => /mnt/group-bin/terachem/dev-03-2025/lib/libsimbox.so.1 (0x0000150010515000)
|  	liboptbox.so.1 => /mnt/group-bin/terachem/dev-03-2025/lib/liboptbox.so.1 (0x00001500104db000)
|  	libssl.so.1.1 => /lib/x86_64-linux-gnu/libssl.so.1.1 (0x0000150010448000)
|  	libcrypto.so.1.1 => /lib/x86_64-linux-gnu/libcrypto.so.1.1 (0x0000150010170000)
|  	libifcore.so.5 => /mnt/group-lib/intel_oneAPI/compiler/2024.0/lib/libifcore.so.5 (0x0000150010030000)
|  	libcuda.so.1 => /lib/x86_64-linux-gnu/libcuda.so.1 (0x000015000e375000)
|  	libcudart.so.11.0 => /mnt/group-bin/terachem/dev-03-2025/lib/libcudart.so.11.0 (0x000015000e0ce000)
|  	libcublas.so.11 => /mnt/group-bin/terachem/dev-03-2025/lib/libcublas.so.11 (0x0000150008470000)
|  	libcufft.so.10 => /mnt/group-bin/terachem/dev-03-2025/lib/libcufft.so.10 (0x000014fff7595000)
|  	libcusparse.so.11 => /mnt/group-bin/terachem/dev-03-2025/lib/libcusparse.so.11 (0x000014ffe689b000)
|  	libcusolver.so.11 => /mnt/group-bin/terachem/dev-03-2025/lib/libcusolver.so.11 (0x000014ffd45e3000)
|  	libiomp5.so => /mnt/group-lib/intel_oneAPI/compiler/2024.0/lib/libiomp5.so (0x000014ffd419c000)
|  	libdl.so.2 => /lib/x86_64-linux-gnu/libdl.so.2 (0x000014ffd4196000)
|  	libpthread.so.0 => /lib/x86_64-linux-gnu/libpthread.so.0 (0x000014ffd4173000)
|  	libstdc++.so.6 => /lib/x86_64-linux-gnu/libstdc++.so.6 (0x000014ffd3f91000)
|  	libcilkrts.so.5 => /mnt/group-bin/terachem/dev-03-2025/lib/libcilkrts.so.5 (0x000014ffd3d52000)
|  	libgcc_s.so.1 => /lib/x86_64-linux-gnu/libgcc_s.so.1 (0x000014ffd3d37000)
|  	libc.so.6 => /lib/x86_64-linux-gnu/libc.so.6 (0x000014ffd3b45000)
|  	/lib64/ld-linux-x86-64.so.2 (0x000015006151d000)
|  	libmkl_intel_ilp64.so.2 => /mnt/group-lib/intel_oneAPI/mkl/2023.2.0/lib/intel64/libmkl_intel_ilp64.so.2 (0x000014ffd29b8000)
|  	libmkl_intel_thread.so.2 => /mnt/group-lib/intel_oneAPI/mkl/2023.2.0/lib/intel64/libmkl_intel_thread.so.2 (0x000014ffcf38c000)
|  	libmkl_core.so.2 => /mnt/group-lib/intel_oneAPI/mkl/2023.2.0/lib/intel64/libmkl_core.so.2 (0x000014ffcb014000)
|  	libimf.so => /mnt/group-lib/intel_oneAPI/compiler/2024.0/lib/libimf.so (0x000014ffcabf4000)
|  	libsvml.so => /mnt/group-lib/intel_oneAPI/compiler/2024.0/lib/libsvml.so (0x000014ffc95c0000)
|  	libirng.so => /mnt/group-lib/intel_oneAPI/compiler/2024.0/lib/libirng.so (0x000014ffc94c6000)
|  	libintlc.so.5 => /mnt/group-lib/intel_oneAPI/compiler/2024.0/lib/libintlc.so.5 (0x000014ffc9465000)
|  	librt.so.1 => /lib/x86_64-linux-gnu/librt.so.1 (0x000014ffc945b000)
|  	libcublasLt.so.11 => /mnt/group-lib/nvidia-hpc-sdk/Linux_x86_64/24.7/math_libs/11.8/lib64/libcublasLt.so.11 (0x000014ffa4ed3000)
| #################################################################################################

-----------------------------------
Processed Input file:
              coordinates coord.xyz
                 spinmult 1
                   charge 0
                   method 3c-pbeh
                    basis def2-msvp
                      pcm cosmo
                  epsilon 78.39
                      fon yes
               fon_method constant
                   closed 0
                    hhtda yes
            hhtdasinglets 4
            hhtdatriplets 4
             cisnumstates 8
             cisguessvecs 15
                   cismax 300
               cismaxiter 500
               cisconvtol 1.0e-6
                  cphftol 1.0e-6
                 cphfiter 1000
           max_l_in_basis 2
           sphericalbasis yes
                    guess sad
                   purify no
                  dftgrid 3
                     xtol 1e-6
                 convthre 5e-5
                  threall 1e-14
                precision mixed
                     gpus 1
            min_tolerance 1e-4
          min_tolerance_e 1e-5
                      run energy
-----------------------------------
Jobname: coord
Scratch data will be generated
Scratch directory: ./scr.coord
| Random number seed: 7602396

XYZ coordinates coord.xyz
Molden File Output: ./scr.coord/coord.molden
Using basis set: def2-msvp
dmrgstart not found
Spin multiplicity: 1
DIIS will use up to 10 vectors.
Condition number limit for the DIIS overlap matrix is            0
WF convergence threshold: 5.00e-05
Using DIIS algorithm to converge WF
Maximum number of SCF iterations: 100
Incremental fock with rebuild every 8 iterations
Will switch to conventional Fock if diffuse functions are detected
X-matrix tolerance: 1.00e-06
PRECISION: MIXED
Single/Double precision threshold: 1.00e-05
TeraChem will select linear algebra engine
Using fractional orbital occupations
0 occupied orbitals will have integer occupation
0 occupied orbitals will have fractional occupation
kT is set to  0.250 a.u.
Density matrix guess purification turned off
DFT Functional requested: 3c-pbeh
Method: PBEh-3c composite method 
  PBEh exchange functional:              0.58 
  Hartree-Fock exact exchange:          0.42 
  PBEh correlation functional:           1.0  
Please find the citation for the method under https://doi.org/10.1063/1.4927476Please also cite the implementation paper: https://doi.org/10.1039/D3CP06086A Wavefunction: RESTRICTED

 DFT-D code reimplemented following the
 code by S.Grimme, University Bonn 
 based on DFTD3 V3.2 Rev 0         
 
Please cite DFT-D3 work done with this code as:
S. Grimme, J. Antony, S. Ehrlich and H. Krieg,
J. Chem. Phys. 132 (2010), 154104
If used with BJ-damping cite also
S. Grimme, S. Ehrlich and L. Goerigk,
J. Comput. Chem. 32 (2011), 1456-1465
For DFT-D2 the reference is
S. Grimme, J. Comput. Chem., 27 (2006), 1787-1799
BSSE Correction calculated using:
 ___________________________________________
                                            
|              **  g C P  **                |
|  a geometrical counterpoise correction    |
|             H.Kruse S.Grimme              |
|        Version 2.31                       |
|                                           |
 ___________________________________________ 

Please cite work done with this code as:
H. Kruse, S. Grimme J. Chem. Phys, 2012,136,154101
DOI: 10.1063/1.3700154 

DFT grid type: 3
Using a single DFT grid.
Ignoring all functions in basis set file with angular momentum > 2 
Initial guess generated from superposition of atomic densities generated with HF,
using spherically symmetric atomic densities and averaged alpha and beta spin densities.

********************************************
***** SINGLE POINT ENERGY CALCULATIONS *****
********************************************
COSMO model for polarizable continuum model enabled
*************WARNING***************
Unrecognized or unnecessary keywords:
These are being ignored.
   min_tolerance 1e-4
   min_tolerance_e 1e-5
***********************************
Starting TensorBox...
| TeraChem will select linear algebra engine
| Using cuSolver for matrix diagonalization

| using 1 out of 1 CUDA devices
|   Device 0: NVIDIA GeForce RTX 3080 Ti, 12045MB, CC 8.6 -- CPU THREAD 0
| -------------------------------------------------------------------
| CPU Memory Available: 7991.12 MegaWords 
| GPU Memory Available: 1249.65 MegaWords 
| Maximum recommended basis set size: 13300 basis functions
|  (limited by GPU memory)
| -------------------------------------------------------------------
| Initialize GPUBox with 128 MW of memory


Basis set:       def2-msvp
Total atoms:     31
Total charge:    0
Total electrons: 126 (63-alpha, 63-beta)
Number electrons modeled by ECPs: 0
Total orbitals: 314 (Cartesian), 296 (spherical) 
Total AO shells: 152 (98 S-shells; 36 P-shells; 18 D-shells; 0 F-shells; 0 G-shells)
Spin multiplicity: 1
Nuclear repulsion energy (QM atoms): 1122.988884456547 a.u.

 in gcp call
 n=          31
 coors(1) =   -9.90159048052939      -0.896741446341738     
  0.136253547156426     
 coors(2) =   -9.34733420936772       0.571130581637134     
   2.17209457215466     
 elements:            7           6
 gcp_e =    1.00000000000000     
 echo:  F
 pbc:  F
 method =pbeh3c              
Using neutral atomic charges and default spins and spin directions.
Number of unique atoms is: 4 
Atom #1 is unique. Calculating atomic density. 
Atom #2 is unique. Calculating atomic density. 
Atom #7 is unique. Calculating atomic density. 
Atom #20 is unique. Calculating atomic density. 
DFTD Energy:    -0.0200628 hartree
gCP Energy:     0.0495057 hartree
| Total AOs: 314    Total MOs: 296
Setting up the DFT grid...
| time to set the grid = 0.11 s
DFT grid points: 357489 (11531 points/atom)
=COSMO= Number of H atoms in QM atoms:13
=COSMO= Number of Heavy atoms in QM atoms:18
=COSMO= size of A matrix:25034888 bytes
=COSMO= ++++++++++++++++++++++++++++++ COSMO parameters ++++++++++++++++++++++++++++++
=COSMO= I. Cavity Information:
=COSMO= SAS(Solvent accesible surface) initialization finished
=COSMO= Time for initializing Molecular Surface:0.00308200 (sec)
=COSMO= Time for initializing cosmo calculation:0.04462500 (sec)
=COSMO= Cavity effective radius(Angstrom) (r_solv+r_vdw-dsc) was written into ./scr.coord/ratom.txt
=COSMO= Solvent Dielectric Constant:78.390000
=COSMO= Cosmo Solvent radius:0.000000
=COSMO= Cosmo charge scaling method:0
=COSMO= Cavity built with Lebedev Grid
=COSMO= Grid points/QM Hydrogen: 110
=COSMO= Grid points/QM Heavy atom: 110
=COSMO= Herbert Switching-Gaussian method turned on
=COSMO= After removing points inside of SAS:
=COSMO= Total number of segments on molecular surface:1769
=COSMO= Number of segments belonging to QM atoms:1769
=COSMO= Total surface area of cavity: 296.0714(Angstrom^2)
=COSMO= Total volume of cavity: 180.1819 (Angstrom^3)
=COSMO= II. COSMO integral options:
=COSMO= Building COSMO c vector with original algorithm
=COSMO= COSMO one-electron integral threshold: 1e-12 
=COSMO= III. Linear solver options:
=COSMO= Initialize COSMO for A matrix in full storage form
=COSMO= CG precondtioner:Jacobi
=COSMO= Tight CG convergence threshold:1e-06
=COSMO= CG dynamic threshold: on
=COSMO= Adjust CG convergence threshold dynamically
=COSMO= IV. PCM field read/write options:
=COSMO= PCM field is not written to files
=COSMO= No PCM field file is read in
=COSMO= ++++++++++++++++++++++++++++++++++++++++++++++++++++++++++++++++++++++++++++++++

                      *** Start SCF Iterations ***

 Iter     DIIS Error       Energy change      Electrons        XC Energy           Energy              E_PCM      Time(s)
-------------------------------------------------------------------------------------------------------------------------
Initial temperature is 0.250000
| Skip purify step
|    1     2.1428346356    -784.4573486959   126.0030077097   -63.6207006995    -784.4573486959     -0.0001861107    1.21  
|    2     0.0815566248     +12.8094922129   126.0000222305   -64.0608700287    -771.6478564830     -0.1443267776    1.66  
|    3     0.1362897384      +0.0486575588   126.0000271626   -63.6034398358    -771.5991989242     -0.0361904620    1.61  
|    4     0.0115218309      -0.1961191863   126.0000241980   -63.7837152417    -771.7953181105     -0.0832294023    1.61  
|    5     0.0073611820      -0.0046364340   126.0000239722   -63.8371986503    -771.7999545445     -0.0742386727    1.56  
|    6     0.0028410766      -0.0010956522   126.0000242393   -63.8197035908    -771.8010501967     -0.0766034042    1.53  
|    7     0.0005279770      -0.0001268976   126.0000241247   -63.8168227380    -771.8011770944     -0.0754078297    1.49  
|    8     0.0002852727      -0.0000350754   126.0000241579   -63.8171400412    -771.8012121698     -0.0754700649    1.53  
|    9     0.0001035104      -0.0000066818   126.0000241525   -63.8175919737    -771.8012188516     -0.0753909252    1.69  
|   10     0.0000617009      -0.0000017965   126.0000241540   -63.8176344769    -771.8012206481     -0.0753364095    1.45  
|   11     0.0000273486      -0.0000003622   126.0000241557   -63.8175797058    -771.8012210103     -0.0753241047    1.42  
-------------------------------------------------------------------------------------------------------------------------
FINAL ENERGY: -771.8012210103 a.u.
Fractional Occupation Entropy: 0.0000000000
Mermin Free Energy:            -771.8012210103
DISPERSION CONTRIBUTION TO ENERGY: -0.0200627786 a.u.
GCP BSSE CORRECTION: 0.0495057337 a.u.
C-PCM contribution to final energy:-0.0753241047 a.u. ( already included in final energy )
HOMO-LUMO GAP: 1.846 eV
CENTER OF MASS: {-0.020837, -0.324577, 0.374302} ANGS
DIPOLE MOMENT: {-9.405620, 3.183141, 0.268640} (|D| = 9.933289) DEBYE
Writing out molden info

Running Mulliken population analysis...


  Restricted hh-TDA Parameters
--------------------------------------------
Number of occupied orbitals:            64
Number of virtual orbitals:            232
Number of molecular orbitals:          296
Number of basis functions:             314
Multiplicity of target state:      singlet

 Generating 2nd functional diffs
Reference energy:             -778.7474019399
Number of electrons:           128.0000245396
XC energy:                     -65.1309686647

      Davidson Diagonalization Parameters
-----------------------------------------------
Number of roots to find:                    4
Number of guess vectors:                   15
Maximum subspace size:                    300
Number of vectors to save:                  4
Collapse vectors per root:                  2
Number of CSFs:                          2080
Maximum Davidson iterations:              500
Residual convergence:                 1.0e-06
Orthogonality tolerance:              1.0e-12
Use incremental sigma vectors:             No

Davidson memory usage:  12.89 MB

Guess Vectors:
  64 &  64 : closed :    -0.523971
  64 &  63 :  open  :    -0.488829
  63 &  63 : closed :    -0.453687
  64 &  61 :  open  :    -0.444975
  64 &  62 :  open  :    -0.424067
  63 &  61 :  open  :    -0.409832
  63 &  62 :  open  :    -0.388925
  61 &  61 : closed :    -0.365978
  62 &  61 :  open  :    -0.345071
  62 &  62 : closed :    -0.324163
  64 &  60 :  open  :    -0.316489
  64 &  58 :  open  :    -0.293270
  64 &  56 :  open  :    -0.282573
  63 &  60 :  open  :    -0.281347
  64 &  59 :  open  :    -0.266340

  Root           Eigenvalue       Energy Change        Residual
-------------------------------------------------------------------
Iteration:    0   Subspace Size:   15
Root: 1:        -0.45028828        -0.45028828         0.04731226  
Root: 2:        -0.40686879        -0.40686879         0.03711650  
Root: 3:        -0.35366687        -0.35366687         0.05053768  
Root: 4:        -0.34113922        -0.34113922         0.03877230  

Iteration:    1   Subspace Size:   19
Root: 1:        -0.45509132        -0.00480305         0.00985033  
Root: 2:        -0.41057822        -0.00370943         0.00870418  
Root: 3:        -0.36273100        -0.00906414         0.01458290  
Root: 4:        -0.34524590        -0.00410668         0.01454273  

Iteration:    2   Subspace Size:   23
Root: 1:        -0.45529096        -0.00019964         0.00272368  
Root: 2:        -0.41075315        -0.00017493         0.00237962  
Root: 3:        -0.36336945        -0.00063845         0.00371853  
Root: 4:        -0.34579067        -0.00054476         0.00456494  

Iteration:    3   Subspace Size:   27
Root: 1:        -0.45530504        -0.00001408         0.00065918  
Root: 2:        -0.41076430        -0.00001115         0.00055659  
Root: 3:        -0.36340260        -0.00003315         0.00112590  
Root: 4:        -0.34583528        -0.00004462         0.00134238  

Iteration:    4   Subspace Size:   31
Root: 1:        -0.45530578        -0.00000074         0.00014140  
Root: 2:        -0.41076488        -0.00000058         0.00011853  
Root: 3:        -0.36340549        -0.00000289         0.00034089  
Root: 4:        -0.34583919        -0.00000390         0.00037119  

Iteration:    5   Subspace Size:   35
Root: 1:        -0.45530581        -0.00000003         0.00003187  
Root: 2:        -0.41076490        -0.00000002         0.00002237  
Root: 3:        -0.36340570        -0.00000021         0.00008936  
Root: 4:        -0.34583943        -0.00000024         0.00007878  

Iteration:    6   Subspace Size:   39
Root: 1:        -0.45530581        -0.00000000         0.00000648  
Root: 2:        -0.41076490        -0.00000000         0.00000431  
Root: 3:        -0.36340571        -0.00000001         0.00002065  
Root: 4:        -0.34583944        -0.00000001         0.00001949  

Iteration:    7   Subspace Size:   43
Root: 1:        -0.45530581        -0.00000000         0.00000124  
Root: 2:        -0.41076490        -0.00000000         0.00000091  Converged
Root: 3:        -0.36340572        -0.00000000         0.00000517  
Root: 4:        -0.34583944        -0.00000000         0.00000442  

Iteration:    8   Subspace Size:   46
Root: 1:        -0.45530581        -0.00000000         0.00000023  Converged
Root: 2:        -0.41076490        -0.00000000         0.00000086  Converged
Root: 3:        -0.36340572        -0.00000000         0.00000133  
Root: 4:        -0.34583944        -0.00000000         0.00000112  

Iteration:    9   Subspace Size:   48
Root: 1:        -0.45530581        -0.00000000         0.00000023  Converged
Root: 2:        -0.41076490        -0.00000000         0.00000086  Converged
Root: 3:        -0.36340572        -0.00000000         0.00000031  Converged
Root: 4:        -0.34583944        -0.00000000         0.00000030  Converged

Davidson converged in 9 iterations
48 sigma vectors were formed

      Davidson Diagonalization Parameters
-----------------------------------------------
Number of roots to find:                    4
Number of guess vectors:                   15
Maximum subspace size:                    300
Number of vectors to save:                  4
Collapse vectors per root:                  2
Number of CSFs:                          2016
Maximum Davidson iterations:              500
Residual convergence:                 1.0e-06
Orthogonality tolerance:              1.0e-12
Use incremental sigma vectors:             No

Davidson memory usage:  12.58 MB

Guess Vectors:
  64 &  63 :  open  :    -0.488829
  64 &  61 :  open  :    -0.444975
  64 &  62 :  open  :    -0.424067
  63 &  61 :  open  :    -0.409832
  63 &  62 :  open  :    -0.388925
  62 &  61 :  open  :    -0.345071
  64 &  60 :  open  :    -0.316489
  64 &  58 :  open  :    -0.293270
  64 &  56 :  open  :    -0.282573
  63 &  60 :  open  :    -0.281347
  64 &  59 :  open  :    -0.266340
  64 &  57 :  open  :    -0.260800
  63 &  58 :  open  :    -0.258128
  64 &  55 :  open  :    -0.257131
  63 &  56 :  open  :    -0.247431

  Root           Eigenvalue       Energy Change        Residual
-------------------------------------------------------------------
Iteration:    0   Subspace Size:   15
Root: 1:        -0.41589351        -0.41589351         0.03090531  
Root: 2:        -0.36493634        -0.36493634         0.03421000  
Root: 3:        -0.35526722        -0.35526722         0.04505001  
Root: 4:        -0.34344209        -0.34344209         0.03262997  

Iteration:    1   Subspace Size:   19
Root: 1:        -0.41848412        -0.00259061         0.00653032  
Root: 2:        -0.36968885        -0.00475251         0.01060856  
Root: 3:        -0.36262220        -0.00735497         0.01270174  
Root: 4:        -0.34664903        -0.00320694         0.00781063  

Iteration:    2   Subspace Size:   23
Root: 1:        -0.41857924        -0.00009512         0.00146352  
Root: 2:        -0.37001474        -0.00032589         0.00248976  
Root: 3:        -0.36310177        -0.00047957         0.00298505  
Root: 4:        -0.34680140        -0.00015237         0.00206786  

Iteration:    3   Subspace Size:   27
Root: 1:        -0.41858320        -0.00000396         0.00027660  
Root: 2:        -0.37002947        -0.00001473         0.00061906  
Root: 3:        -0.36312240        -0.00002063         0.00071585  
Root: 4:        -0.34681106        -0.00000967         0.00051280  

Iteration:    4   Subspace Size:   31
Root: 1:        -0.41858334        -0.00000014         0.00005654  
Root: 2:        -0.37003032        -0.00000085         0.00015176  
Root: 3:        -0.36312347        -0.00000107         0.00015771  
Root: 4:        -0.34681165        -0.00000059         0.00013111  

Iteration:    5   Subspace Size:   35
Root: 1:        -0.41858335        -0.00000001         0.00001054  
Root: 2:        -0.37003036        -0.00000005         0.00003721  
Root: 3:        -0.36312352        -0.00000005         0.00003479  
Root: 4:        -0.34681169        -0.00000003         0.00003138  

Iteration:    6   Subspace Size:   39
Root: 1:        -0.41858335        -0.00000000         0.00000192  
Root: 2:        -0.37003037        -0.00000000         0.00000938  
Root: 3:        -0.36312352        -0.00000000         0.00000776  
Root: 4:        -0.34681169        -0.00000000         0.00000635  

Iteration:    7   Subspace Size:   43
Root: 1:        -0.41858335        -0.00000000         0.00000037  Converged
Root: 2:        -0.37003037        -0.00000000         0.00000237  
Root: 3:        -0.36312352        -0.00000000         0.00000179  
Root: 4:        -0.34681169        -0.00000000         0.00000131  

Iteration:    8   Subspace Size:   46
Root: 1:        -0.41858335        -0.00000000         0.00000033  Converged
Root: 2:        -0.37003037        -0.00000000         0.00000053  Converged
Root: 3:        -0.36312352        -0.00000000         0.00000040  Converged
Root: 4:        -0.34681169        -0.00000000         0.00000031  Converged

Davidson converged in 8 iterations
46 sigma vectors were formed

  Root   Mult.   Total Energy (a.u.)   Ex. Energy (a.u.)     Ex. Energy (eV)     Ex. Energy (nm)        Osc. (a.u.)  
-------------------------------------------------------------------------------------------------------------------
     1  singlet       -779.20270775
     2  triplet       -779.16598529          0.03672246          0.99926893       1240.74927841          0.00000000
     3  singlet       -779.15816684          0.04454091          1.21201965       1022.95553456          0.04525151
     4  triplet       -779.11743231          0.08527545          2.32046255        534.30821776          0.00000000
     5  singlet       -779.11080766          0.09190010          2.50072846        495.79241663          0.00140633
     6  triplet       -779.11052546          0.09218229          2.50840739        494.27465931          0.00000000
     7  triplet       -779.09421363          0.10849412          2.95227483        419.96164969          0.00000000
     8  singlet       -779.09324138          0.10946637          2.97873107        416.23167021          0.00034882

Singlet  1: Largest CI coefficients:
  64  &  64 : closed :   0.929034
  63  &  64 :  open  :   0.212122
  64  &  63 :  open  :   0.212122

Triplet  2: Largest CI coefficients:
  63  &  64 :  open  :   0.669927
  64  &  63 :  open  :  -0.669927
  62  &  63 :  open  :   0.157751
  63  &  62 :  open  :  -0.157751
  62  &  64 :  open  :   0.100768
  64  &  62 :  open  :  -0.100768

Singlet  3: Largest CI coefficients:
  63  &  64 :  open  :  -0.585786
  64  &  63 :  open  :  -0.585786
  63  &  63 : closed :  -0.294572
  62  &  64 :  open  :  -0.233721
  64  &  62 :  open  :  -0.233721
  64  &  64 : closed :   0.224729
  62  &  63 :  open  :   0.110655
  63  &  62 :  open  :   0.110655

Triplet  4: Largest CI coefficients:
  62  &  64 :  open  :   0.529081
  64  &  62 :  open  :  -0.529081
  61  &  64 :  open  :   0.396444
  64  &  61 :  open  :  -0.396444
  62  &  63 :  open  :   0.114767
  63  &  62 :  open  :  -0.114767
  58  &  64 :  open  :  -0.103268
  64  &  58 :  open  :   0.103268

Singlet  5: Largest CI coefficients:
  61  &  64 :  open  :   0.679669
  64  &  61 :  open  :   0.679669

Triplet  6: Largest CI coefficients:
  61  &  64 :  open  :  -0.559304
  64  &  61 :  open  :   0.559304
  62  &  64 :  open  :   0.347821
  64  &  62 :  open  :  -0.347821
  60  &  64 :  open  :  -0.129501
  64  &  60 :  open  :   0.129501
  58  &  64 :  open  :  -0.105698
  64  &  58 :  open  :   0.105698

Triplet  7: Largest CI coefficients:
  61  &  63 :  open  :   0.660939
  63  &  61 :  open  :  -0.660939
  61  &  62 :  open  :   0.216906
  62  &  61 :  open  :  -0.216906

Singlet  8: Largest CI coefficients:
  61  &  63 :  open  :  -0.659474
  63  &  61 :  open  :  -0.659474
  61  &  62 :  open  :  -0.222363
  62  &  61 :  open  :  -0.222363

Singlet state dipole moments:

  Root       Dx         Dy         Dz         |D|  (Debye)
------------------------------------------------------------
     1    -7.1856     1.7502    -0.3534     7.4041
     2   -10.7033     3.0295     1.2894    11.1982
     3    -3.8730    -2.3131    -2.8266     5.3236
     4    -4.4932    -1.2675    -1.4626     4.8923

Triplet state dipole moments:

  Root       Dx         Dy         Dz         |D|  (Debye)
------------------------------------------------------------
     1   -11.5636     3.0833     1.1889    12.0265
     2    -7.7635     0.5720    -0.6746     7.8137
     3    -5.8590    -0.9695    -1.7044     6.1784
     4    -4.5750    -1.2467    -1.4520     4.9592

Transition dipole moments between singlet states:

    Transition       Tx         Ty         Tz         |T| (a.u.)
------------------------------------------------------------------
     1 ->    2    -1.2316    -0.0848    -0.0041     1.2345
     1 ->    3    -0.1149     0.0757     0.0633     0.1515
     1 ->    4    -0.0685    -0.0080    -0.0054     0.0691
     2 ->    3     0.0113     0.0810     0.0359     0.0894
     2 ->    4    -0.0174     0.0644     0.0498     0.0833
     3 ->    4    -1.1756    -0.0112     0.0639     1.1774

Transition dipole moments between triplet states:

    Transition       Tx         Ty         Tz         |T| (a.u.)
------------------------------------------------------------------
     1 ->    2     0.4915     0.1086     0.1544     0.5265
     1 ->    3     0.4673     0.1165     0.1128     0.4946
     1 ->    4     0.0170    -0.0802    -0.0577     0.1002
     2 ->    3    -1.2394     0.8162     0.6365     1.6148
     2 ->    4     0.7670    -0.0197    -0.0576     0.7694
     3 ->    4    -0.9116    -0.0368     0.0307     0.9129

Magnetic transition dipole moments and rotational strengths:

 Transition      Lx         Ly         Lz       R(len)     R(vel) (a.u.)
------------------------------------------------------------------------
 1 ->    2     0.3743     0.0906    -0.2071     0.4678    -0.0611
 1 ->    3    -0.0756    -0.4535    -0.3281     0.0464    -0.0110
 1 ->    4     0.0194     0.0928     0.0317     0.0022    -0.0004

Electric transition quadrupole moments (Cartesian):

 Transition      Qxy        Qxz        Qyz        Qxx        Qyy        Qzz       norm (a.u.)
----------------------------------------------------------------------------------------------
 1 ->    2     0.1023     0.1434    -0.3161     9.1407     0.1738    -0.2122     9.1520
 1 ->    3     0.2597    -0.2782    -0.0879     1.7912    -0.2387     0.0123     1.8488
 1 ->    4    -0.0459     0.0545     0.0016     0.0688     0.0247    -0.0015     0.1021


| Total processing time: 40.62 sec 

| Job finished: Tue Sep  2 23:11:44 2025
