# Supplementary material for: Photovermellogens: Minimalistic Pyridinium-Based Acylhydrazones with Photoswitchable Basicity for Operation in Aqueous Media
Source: J Org Chem. 2026 May 4;91(19):6559–65. doi: 10.1021/acs.joc.5c02962 (PMC13185115; doi:10.1021/acs.joc.5c02962)
Supplement: Supplementary file 3 [file jo5c02962_si_003.zip › scans/pa/gfn2/0003.out]

| Startfile from command line: tc.inp


|       ***********************************************************
|       *                 TeraChem v1.9-2023.07-dev               *
|       *                   Development Version                   *
|       *           Chemistry at the Speed of Graphics!           *
|       ***********************************************************
|       * This program may only be used in connection with        *
|       * a valid license from PetaChem, LLC. Use of this program *
|       * or results thereof indicates acceptance of all terms    *
|       * and conditions stated in the license and that a valid   *
|       * license agreement between the user and PetaChem, LLC    *
|       * exists. PetaChem, LLC does not warrant the correctness  *
|       * of results or their suitability for any purpose.        *
|       * Please email bugs, suggestions, and comments to         *
|       *                  help@petachem.com                      *
|       *                                                         *
|       ***********************************************************


|       ***********************************************************
|       *  Compiled by pisteinbach  Thu 27 Mar 2025 01:00:35 PM CET  *
|       *  Supported architecture SMs: 89 86 75                   *
|       *  Build cuda_11.8.r11.8/compiler.31833905_0              *
|       *  Git Version: d77d3eebd7eb45d4c3711b706ca3c5694cd0c5a9  *
|       ***********************************************************


| Job started   Tue Sep  2 23:11:03 2025
| On gpunode-13 (available memory: 399180 MB)

| ######################################### RUNTIME INFO ##########################################
| terachem  tc.inp 

|  NVRM version: NVIDIA UNIX x86_64 Kernel Module  550.127.08  Fri Oct 25 22:14:46 UTC 2024
|  GCC version:  gcc version 9.4.0 (Ubuntu 9.4.0-1ubuntu1~20.04.2) 

|  	linux-vdso.so.1 (0x00007ffc9df12000)
|  	libdftd4.so.3 => /mnt/group-bin/dftd4/3.5.0/lib/x86_64-linux-gnu/libdftd4.so.3 (0x000014612e05e000)
|  	libm.so.6 => /lib/x86_64-linux-gnu/libm.so.6 (0x000014612df04000)
|  	libthcbox.so.1 => /mnt/group-bin/terachem/dev-03-2025/lib/libthcbox.so.1 (0x000014612ca36000)
|  	libnvToolsExt.so.1 => /mnt/group-lib/nvidia-hpc-sdk/Linux_x86_64/24.7/cuda/11.8/lib64/libnvToolsExt.so.1 (0x000014612c82c000)
|  	libgpubox.so.1 => /mnt/group-bin/terachem/dev-03-2025/lib/libgpubox.so.1 (0x000014612c813000)
|  	libcpubox.so.1 => /mnt/group-bin/terachem/dev-03-2025/lib/libcpubox.so.1 (0x000014612c80d000)
|  	libtensorbox.so.1 => /mnt/group-bin/terachem/dev-03-2025/lib/libtensorbox.so.1 (0x000014612c7ee000)
|  	libiobox.so.1 => /mnt/group-bin/terachem/dev-03-2025/lib/libiobox.so.1 (0x000014612c7d6000)
|  	libintbox.so.1 => /mnt/group-bin/terachem/dev-03-2025/lib/libintbox.so.1 (0x00001460f126f000)
|  	libatmx2cbox.so.1 => /mnt/group-bin/terachem/dev-03-2025/lib/libatmx2cbox.so.1 (0x00001460f1198000)
|  	libperiodicbox.so.1 => /mnt/group-bin/terachem/dev-03-2025/lib/libperiodicbox.so.1 (0x00001460df546000)
|  	libsqmbox.so.1 => /mnt/group-bin/terachem/dev-03-2025/lib/libsqmbox.so.1 (0x00001460df1e2000)
|  	libgridbox.so.1 => /mnt/group-bin/terachem/dev-03-2025/lib/libgridbox.so.1 (0x00001460dd9dc000)
|  	libdftbox.so.1 => /mnt/group-bin/terachem/dev-03-2025/lib/libdftbox.so.1 (0x00001460dd8ec000)
|  	libcibox.so.1 => /mnt/group-bin/terachem/dev-03-2025/lib/libcibox.so.1 (0x00001460dd49f000)
|  	libccbox.so.1 => /mnt/group-bin/terachem/dev-03-2025/lib/libccbox.so.1 (0x00001460dd15e000)
|  	libsimbox.so.1 => /mnt/group-bin/terachem/dev-03-2025/lib/libsimbox.so.1 (0x00001460dd138000)
|  	liboptbox.so.1 => /mnt/group-bin/terachem/dev-03-2025/lib/liboptbox.so.1 (0x00001460dd0fe000)
|  	libssl.so.1.1 => /lib/x86_64-linux-gnu/libssl.so.1.1 (0x00001460dd06b000)
|  	libcrypto.so.1.1 => /lib/x86_64-linux-gnu/libcrypto.so.1.1 (0x00001460dcd92000)
|  	libifcore.so.5 => /mnt/group-lib/intel_oneAPI/compiler/2024.0/lib/libifcore.so.5 (0x00001460dcc52000)
|  	libcuda.so.1 => /lib/x86_64-linux-gnu/libcuda.so.1 (0x00001460db086000)
|  	libcudart.so.11.0 => /mnt/group-bin/terachem/dev-03-2025/lib/libcudart.so.11.0 (0x00001460daddf000)
|  	libcublas.so.11 => /mnt/group-bin/terachem/dev-03-2025/lib/libcublas.so.11 (0x00001460d5181000)
|  	libcufft.so.10 => /mnt/group-bin/terachem/dev-03-2025/lib/libcufft.so.10 (0x00001460c42a6000)
|  	libcusparse.so.11 => /mnt/group-bin/terachem/dev-03-2025/lib/libcusparse.so.11 (0x00001460b35ac000)
|  	libcusolver.so.11 => /mnt/group-bin/terachem/dev-03-2025/lib/libcusolver.so.11 (0x00001460a12f4000)
|  	libiomp5.so => /mnt/group-lib/intel_oneAPI/compiler/2024.0/lib/libiomp5.so (0x00001460a0ead000)
|  	libdl.so.2 => /lib/x86_64-linux-gnu/libdl.so.2 (0x00001460a0ea7000)
|  	libpthread.so.0 => /lib/x86_64-linux-gnu/libpthread.so.0 (0x00001460a0e84000)
|  	libstdc++.so.6 => /lib/x86_64-linux-gnu/libstdc++.so.6 (0x00001460a0ca2000)
|  	libcilkrts.so.5 => /mnt/group-bin/terachem/dev-03-2025/lib/libcilkrts.so.5 (0x00001460a0a63000)
|  	libgcc_s.so.1 => /lib/x86_64-linux-gnu/libgcc_s.so.1 (0x00001460a0a48000)
|  	libc.so.6 => /lib/x86_64-linux-gnu/libc.so.6 (0x00001460a0856000)
|  	/lib64/ld-linux-x86-64.so.2 (0x000014612e138000)
|  	libmkl_intel_ilp64.so.2 => /mnt/group-lib/intel_oneAPI/mkl/2023.2.0/lib/intel64/libmkl_intel_ilp64.so.2 (0x000014609f6c9000)
|  	libmkl_intel_thread.so.2 => /mnt/group-lib/intel_oneAPI/mkl/2023.2.0/lib/intel64/libmkl_intel_thread.so.2 (0x000014609c09d000)
|  	libmkl_core.so.2 => /mnt/group-lib/intel_oneAPI/mkl/2023.2.0/lib/intel64/libmkl_core.so.2 (0x0000146097d25000)
|  	libimf.so => /mnt/group-lib/intel_oneAPI/compiler/2024.0/lib/libimf.so (0x0000146097905000)
|  	libsvml.so => /mnt/group-lib/intel_oneAPI/compiler/2024.0/lib/libsvml.so (0x00001460962d1000)
|  	libirng.so => /mnt/group-lib/intel_oneAPI/compiler/2024.0/lib/libirng.so (0x00001460961d7000)
|  	libintlc.so.5 => /mnt/group-lib/intel_oneAPI/compiler/2024.0/lib/libintlc.so.5 (0x0000146096176000)
|  	librt.so.1 => /lib/x86_64-linux-gnu/librt.so.1 (0x000014609616c000)
|  	libcublasLt.so.11 => /mnt/group-lib/nvidia-hpc-sdk/Linux_x86_64/24.7/math_libs/11.8/lib64/libcublasLt.so.11 (0x0000146071be4000)
| #################################################################################################

-----------------------------------
Processed Input file:
              coordinates coord.xyz
                 spinmult 1
                   charge 0
                   method 3c-pbeh
                    basis def2-msvp
                      pcm cosmo
                  epsilon 78.39
                      fon yes
               fon_method constant
                   closed 0
                    hhtda yes
            hhtdasinglets 4
            hhtdatriplets 4
             cisnumstates 8
             cisguessvecs 15
                   cismax 300
               cismaxiter 500
               cisconvtol 1.0e-6
                  cphftol 1.0e-6
                 cphfiter 1000
           max_l_in_basis 2
           sphericalbasis yes
                    guess sad
                   purify no
                  dftgrid 3
                     xtol 1e-6
                 convthre 5e-5
                  threall 1e-14
                precision mixed
                     gpus 1
            min_tolerance 1e-4
          min_tolerance_e 1e-5
                      run energy
-----------------------------------
Jobname: coord
Scratch data will be generated
Scratch directory: ./scr.coord
| Random number seed: 2084728542

XYZ coordinates coord.xyz
Molden File Output: ./scr.coord/coord.molden
Using basis set: def2-msvp
dmrgstart not found
Spin multiplicity: 1
DIIS will use up to 10 vectors.
Condition number limit for the DIIS overlap matrix is            0
WF convergence threshold: 5.00e-05
Using DIIS algorithm to converge WF
Maximum number of SCF iterations: 100
Incremental fock with rebuild every 8 iterations
Will switch to conventional Fock if diffuse functions are detected
X-matrix tolerance: 1.00e-06
PRECISION: MIXED
Single/Double precision threshold: 1.00e-05
TeraChem will select linear algebra engine
Using fractional orbital occupations
0 occupied orbitals will have integer occupation
0 occupied orbitals will have fractional occupation
kT is set to  0.250 a.u.
Density matrix guess purification turned off
DFT Functional requested: 3c-pbeh
Method: PBEh-3c composite method 
  PBEh exchange functional:              0.58 
  Hartree-Fock exact exchange:          0.42 
  PBEh correlation functional:           1.0  
Please find the citation for the method under https://doi.org/10.1063/1.4927476Please also cite the implementation paper: https://doi.org/10.1039/D3CP06086A Wavefunction: RESTRICTED

 DFT-D code reimplemented following the
 code by S.Grimme, University Bonn 
 based on DFTD3 V3.2 Rev 0         
 
Please cite DFT-D3 work done with this code as:
S. Grimme, J. Antony, S. Ehrlich and H. Krieg,
J. Chem. Phys. 132 (2010), 154104
If used with BJ-damping cite also
S. Grimme, S. Ehrlich and L. Goerigk,
J. Comput. Chem. 32 (2011), 1456-1465
For DFT-D2 the reference is
S. Grimme, J. Comput. Chem., 27 (2006), 1787-1799
BSSE Correction calculated using:
 ___________________________________________
                                            
|              **  g C P  **                |
|  a geometrical counterpoise correction    |
|             H.Kruse S.Grimme              |
|        Version 2.31                       |
|                                           |
 ___________________________________________ 

Please cite work done with this code as:
H. Kruse, S. Grimme J. Chem. Phys, 2012,136,154101
DOI: 10.1063/1.3700154 

DFT grid type: 3
Using a single DFT grid.
Ignoring all functions in basis set file with angular momentum > 2 
Initial guess generated from superposition of atomic densities generated with HF,
using spherically symmetric atomic densities and averaged alpha and beta spin densities.

********************************************
***** SINGLE POINT ENERGY CALCULATIONS *****
********************************************
COSMO model for polarizable continuum model enabled
*************WARNING***************
Unrecognized or unnecessary keywords:
These are being ignored.
   min_tolerance 1e-4
   min_tolerance_e 1e-5
***********************************
Starting TensorBox...
| TeraChem will select linear algebra engine
| Using cuSolver for matrix diagonalization

| using 1 out of 1 CUDA devices
|   Device 0: NVIDIA GeForce RTX 4090, 24210MB, CC 8.9 -- CPU THREAD 0
| -------------------------------------------------------------------
| CPU Memory Available: 64429.50 MegaWords 
| GPU Memory Available: 2770.29 MegaWords 
| Maximum recommended basis set size: 19400 basis functions
|  (limited by GPU memory)
| -------------------------------------------------------------------
| Initialize GPUBox with 128 MW of memory


Basis set:       def2-msvp
Total atoms:     31
Total charge:    0
Total electrons: 126 (63-alpha, 63-beta)
Number electrons modeled by ECPs: 0
Total orbitals: 314 (Cartesian), 296 (spherical) 
Total AO shells: 152 (98 S-shells; 36 P-shells; 18 D-shells; 0 F-shells; 0 G-shells)
Spin multiplicity: 1
Nuclear repulsion energy (QM atoms): 1122.771107721978 a.u.

 in gcp call
 n=          31
 coors(1) =   -9.90796862655369      -0.890925980229089     
  0.134859752512326     
 coors(2) =   -9.34900846896681       0.613789466630264     
   2.14261290777821     
 elements:            7           6
 gcp_e =    1.00000000000000     
 echo:  F
 pbc:  F
 method =pbeh3c              
Using neutral atomic charges and default spins and spin directions.
Number of unique atoms is: 4 
Atom #1 is unique. Calculating atomic density. 
Atom #2 is unique. Calculating atomic density. 
Atom #7 is unique. Calculating atomic density. 
Atom #20 is unique. Calculating atomic density. 
DFTD Energy:    -0.0200581 hartree
gCP Energy:     0.0495886 hartree
| Total AOs: 314    Total MOs: 296
Setting up the DFT grid...
| time to set the grid = 0.09 s
DFT grid points: 357488 (11531 points/atom)
=COSMO= Number of H atoms in QM atoms:13
=COSMO= Number of Heavy atoms in QM atoms:18
=COSMO= size of A matrix:24865352 bytes
=COSMO= ++++++++++++++++++++++++++++++ COSMO parameters ++++++++++++++++++++++++++++++
=COSMO= I. Cavity Information:
=COSMO= SAS(Solvent accesible surface) initialization finished
=COSMO= Time for initializing Molecular Surface:0.00238200 (sec)
=COSMO= Time for initializing cosmo calculation:0.03378900 (sec)
=COSMO= Cavity effective radius(Angstrom) (r_solv+r_vdw-dsc) was written into ./scr.coord/ratom.txt
=COSMO= Solvent Dielectric Constant:78.390000
=COSMO= Cosmo Solvent radius:0.000000
=COSMO= Cosmo charge scaling method:0
=COSMO= Cavity built with Lebedev Grid
=COSMO= Grid points/QM Hydrogen: 110
=COSMO= Grid points/QM Heavy atom: 110
=COSMO= Herbert Switching-Gaussian method turned on
=COSMO= After removing points inside of SAS:
=COSMO= Total number of segments on molecular surface:1763
=COSMO= Number of segments belonging to QM atoms:1763
=COSMO= Total surface area of cavity: 296.0310(Angstrom^2)
=COSMO= Total volume of cavity: 180.1747 (Angstrom^3)
=COSMO= II. COSMO integral options:
=COSMO= Building COSMO c vector with original algorithm
=COSMO= COSMO one-electron integral threshold: 1e-12 
=COSMO= III. Linear solver options:
=COSMO= Initialize COSMO for A matrix in full storage form
=COSMO= CG precondtioner:Jacobi
=COSMO= Tight CG convergence threshold:1e-06
=COSMO= CG dynamic threshold: on
=COSMO= Adjust CG convergence threshold dynamically
=COSMO= IV. PCM field read/write options:
=COSMO= PCM field is not written to files
=COSMO= No PCM field file is read in
=COSMO= ++++++++++++++++++++++++++++++++++++++++++++++++++++++++++++++++++++++++++++++++

                      *** Start SCF Iterations ***

 Iter     DIIS Error       Energy change      Electrons        XC Energy           Energy              E_PCM      Time(s)
-------------------------------------------------------------------------------------------------------------------------
Initial temperature is 0.250000
| Skip purify step
|    1     2.1570780489    -784.4630620085   126.0017057457   -63.6208765365    -784.4630620085     -0.0001908642    0.79  
|    2     0.0824388994     +12.8143409537   126.0000216985   -64.0609562457    -771.6487210547     -0.1450069081    1.09  
|    3     0.1387019795      +0.0509390569   126.0000247942   -63.6049115381    -771.5977819978     -0.0363837476    1.02  
|    4     0.0114507915      -0.1990302147   126.0000229573   -63.7835343646    -771.7968122125     -0.0832995204    1.01  
|    5     0.0075566425      -0.0046852973   126.0000226906   -63.8380332968    -771.8014975098     -0.0744589892    1.01  
|    6     0.0025763054      -0.0010375907   126.0000228868   -63.8197257253    -771.8025351005     -0.0766634478    0.95  
|    7     0.0005554566      -0.0001074952   126.0000228170   -63.8172858603    -771.8026425957     -0.0754724126    0.94  
|    8     0.0003143986      -0.0000347275   126.0000228453   -63.8175964914    -771.8026773232     -0.0755714292    0.95  
|    9     0.0001156847      -0.0000065422   126.0000228425   -63.8180524009    -771.8026838654     -0.0754834609    1.03  
|   10     0.0000557657      -0.0000015156   126.0000228451   -63.8180743897    -771.8026853810     -0.0754295531    0.97  
|   11     0.0000270333      -0.0000004797   126.0000228468   -63.8180272546    -771.8026858606     -0.0754174462    0.92  
-------------------------------------------------------------------------------------------------------------------------
FINAL ENERGY: -771.8026858606 a.u.
Fractional Occupation Entropy: 0.0000000000
Mermin Free Energy:            -771.8026858606
DISPERSION CONTRIBUTION TO ENERGY: -0.0200581198 a.u.
GCP BSSE CORRECTION: 0.0495885737 a.u.
C-PCM contribution to final energy:-0.0754174462 a.u. ( already included in final energy )
HOMO-LUMO GAP: 1.943 eV
CENTER OF MASS: {-0.020134, -0.324225, 0.371345} ANGS
DIPOLE MOMENT: {-9.801342, 3.182564, 0.407625} (|D| = 10.313155) DEBYE
Writing out molden info

Running Mulliken population analysis...


  Restricted hh-TDA Parameters
--------------------------------------------
Number of occupied orbitals:            64
Number of virtual orbitals:            232
Number of molecular orbitals:          296
Number of basis functions:             314
Multiplicity of target state:      singlet

 Generating 2nd functional diffs
Reference energy:             -778.7492150123
Number of electrons:           128.0000232091
XC energy:                     -65.1314258010

      Davidson Diagonalization Parameters
-----------------------------------------------
Number of roots to find:                    4
Number of guess vectors:                   15
Maximum subspace size:                    300
Number of vectors to save:                  4
Collapse vectors per root:                  2
Number of CSFs:                          2080
Maximum Davidson iterations:              500
Residual convergence:                 1.0e-06
Orthogonality tolerance:              1.0e-12
Use incremental sigma vectors:             No

Davidson memory usage:  12.89 MB

Guess Vectors:
  64 &  64 : closed :    -0.523394
  64 &  63 :  open  :    -0.486241
  63 &  63 : closed :    -0.449089
  64 &  61 :  open  :    -0.445220
  64 &  62 :  open  :    -0.423394
  63 &  61 :  open  :    -0.408067
  63 &  62 :  open  :    -0.386241
  61 &  61 : closed :    -0.367046
  62 &  61 :  open  :    -0.345219
  62 &  62 : closed :    -0.323393
  64 &  60 :  open  :    -0.318193
  64 &  56 :  open  :    -0.282287
  64 &  58 :  open  :    -0.281893
  63 &  60 :  open  :    -0.281040
  64 &  59 :  open  :    -0.267466

  Root           Eigenvalue       Energy Change        Residual
-------------------------------------------------------------------
Iteration:    0   Subspace Size:   15
Root: 1:        -0.44986109        -0.44986109         0.04745313  
Root: 2:        -0.40563871        -0.40563871         0.03674681  
Root: 3:        -0.35313455        -0.35313455         0.05058166  
Root: 4:        -0.33959947        -0.33959947         0.03874839  

Iteration:    1   Subspace Size:   19
Root: 1:        -0.45475814        -0.00489705         0.00984453  
Root: 2:        -0.40935784        -0.00371914         0.00866739  
Root: 3:        -0.36216263        -0.00902809         0.01428645  
Root: 4:        -0.34365500        -0.00405553         0.01463250  

Iteration:    2   Subspace Size:   23
Root: 1:        -0.45495896        -0.00020082         0.00262084  
Root: 2:        -0.40952845        -0.00017061         0.00247654  
Root: 3:        -0.36277962        -0.00061698         0.00378022  
Root: 4:        -0.34420291        -0.00054791         0.00455024  

Iteration:    3   Subspace Size:   27
Root: 1:        -0.45497233        -0.00001337         0.00062994  
Root: 2:        -0.40954079        -0.00001233         0.00059945  
Root: 3:        -0.36281456        -0.00003494         0.00119266  
Root: 4:        -0.34424728        -0.00004437         0.00133768  

Iteration:    4   Subspace Size:   31
Root: 1:        -0.45497302        -0.00000069         0.00013242  
Root: 2:        -0.40954144        -0.00000066         0.00013338  
Root: 3:        -0.36281780        -0.00000324         0.00035741  
Root: 4:        -0.34425109        -0.00000381         0.00035770  

Iteration:    5   Subspace Size:   35
Root: 1:        -0.45497304        -0.00000003         0.00002895  
Root: 2:        -0.40954147        -0.00000003         0.00002627  
Root: 3:        -0.36281803        -0.00000023         0.00009339  
Root: 4:        -0.34425132        -0.00000023         0.00007514  

Iteration:    6   Subspace Size:   39
Root: 1:        -0.45497305        -0.00000000         0.00000554  
Root: 2:        -0.40954147        -0.00000000         0.00000516  
Root: 3:        -0.36281805        -0.00000002         0.00002145  
Root: 4:        -0.34425133        -0.00000001         0.00001840  

Iteration:    7   Subspace Size:   43
Root: 1:        -0.45497305        -0.00000000         0.00000111  
Root: 2:        -0.40954147        -0.00000000         0.00000105  
Root: 3:        -0.36281805        -0.00000000         0.00000493  
Root: 4:        -0.34425133        -0.00000000         0.00000432  

Iteration:    8   Subspace Size:   47
Root: 1:        -0.45497305        -0.00000000         0.00000022  Converged
Root: 2:        -0.40954147        -0.00000000         0.00000024  Converged
Root: 3:        -0.36281805        -0.00000000         0.00000110  
Root: 4:        -0.34425133        -0.00000000         0.00000115  

Iteration:    9   Subspace Size:   49
Root: 1:        -0.45497305        -0.00000000         0.00000022  Converged
Root: 2:        -0.40954147        -0.00000000         0.00000023  Converged
Root: 3:        -0.36281805        -0.00000000         0.00000025  Converged
Root: 4:        -0.34425133        -0.00000000         0.00000032  Converged

Davidson converged in 9 iterations
49 sigma vectors were formed

      Davidson Diagonalization Parameters
-----------------------------------------------
Number of roots to find:                    4
Number of guess vectors:                   15
Maximum subspace size:                    300
Number of vectors to save:                  4
Collapse vectors per root:                  2
Number of CSFs:                          2016
Maximum Davidson iterations:              500
Residual convergence:                 1.0e-06
Orthogonality tolerance:              1.0e-12
Use incremental sigma vectors:             No

Davidson memory usage:  12.58 MB

Guess Vectors:
  64 &  63 :  open  :    -0.486241
  64 &  61 :  open  :    -0.445220
  64 &  62 :  open  :    -0.423394
  63 &  61 :  open  :    -0.408067
  63 &  62 :  open  :    -0.386241
  62 &  61 :  open  :    -0.345219
  64 &  60 :  open  :    -0.318193
  64 &  56 :  open  :    -0.282287
  64 &  58 :  open  :    -0.281893
  63 &  60 :  open  :    -0.281040
  64 &  59 :  open  :    -0.267466
  64 &  57 :  open  :    -0.267087
  64 &  55 :  open  :    -0.256314
  63 &  56 :  open  :    -0.245134
  63 &  58 :  open  :    -0.244740

  Root           Eigenvalue       Energy Change        Residual
-------------------------------------------------------------------
Iteration:    0   Subspace Size:   15
Root: 1:        -0.41364025        -0.41364025         0.03096578  
Root: 2:        -0.36486474        -0.36486474         0.03388892  
Root: 3:        -0.35498160        -0.35498160         0.04514518  
Root: 4:        -0.34184284        -0.34184284         0.03251555  

Iteration:    1   Subspace Size:   19
Root: 1:        -0.41627375        -0.00263350         0.00648862  
Root: 2:        -0.36948437        -0.00461963         0.01060316  
Root: 3:        -0.36236895        -0.00738735         0.01263148  
Root: 4:        -0.34502283        -0.00317999         0.00765456  

Iteration:    2   Subspace Size:   23
Root: 1:        -0.41636804        -0.00009429         0.00147028  
Root: 2:        -0.36980990        -0.00032553         0.00256376  
Root: 3:        -0.36284374        -0.00047480         0.00301146  
Root: 4:        -0.34517011        -0.00014729         0.00204093  

Iteration:    3   Subspace Size:   27
Root: 1:        -0.41637211        -0.00000407         0.00028228  
Root: 2:        -0.36982583        -0.00001593         0.00064873  
Root: 3:        -0.36286520        -0.00002146         0.00073970  
Root: 4:        -0.34517961        -0.00000950         0.00052398  

Iteration:    4   Subspace Size:   31
Root: 1:        -0.41637226        -0.00000015         0.00006031  
Root: 2:        -0.36982679        -0.00000096         0.00015776  
Root: 3:        -0.36286635        -0.00000115         0.00016636  
Root: 4:        -0.34518025        -0.00000064         0.00013869  

Iteration:    5   Subspace Size:   35
Root: 1:        -0.41637226        -0.00000001         0.00001167  
Root: 2:        -0.36982684        -0.00000005         0.00004035  
Root: 3:        -0.36286640        -0.00000005         0.00003740  
Root: 4:        -0.34518029        -0.00000004         0.00003230  

Iteration:    6   Subspace Size:   39
Root: 1:        -0.41637226        -0.00000000         0.00000225  
Root: 2:        -0.36982684        -0.00000000         0.00001017  
Root: 3:        -0.36286640        -0.00000000         0.00000837  
Root: 4:        -0.34518029        -0.00000000         0.00000655  

Iteration:    7   Subspace Size:   43
Root: 1:        -0.41637226        -0.00000000         0.00000047  Converged
Root: 2:        -0.36982685        -0.00000000         0.00000251  
Root: 3:        -0.36286640        -0.00000000         0.00000196  
Root: 4:        -0.34518029        -0.00000000         0.00000138  

Iteration:    8   Subspace Size:   46
Root: 1:        -0.41637226        -0.00000000         0.00000030  Converged
Root: 2:        -0.36982685        -0.00000000         0.00000058  Converged
Root: 3:        -0.36286640        -0.00000000         0.00000043  Converged
Root: 4:        -0.34518029        -0.00000000         0.00000031  Converged

Davidson converged in 8 iterations
46 sigma vectors were formed

  Root   Mult.   Total Energy (a.u.)   Ex. Energy (a.u.)     Ex. Energy (eV)     Ex. Energy (nm)        Osc. (a.u.)  
-------------------------------------------------------------------------------------------------------------------
     1  singlet       -779.20418806
     2  triplet       -779.16558727          0.03860078          1.05038059       1180.37425787          0.00000000
     3  singlet       -779.15875648          0.04543157          1.23625583       1002.90099910          0.03586315
     4  triplet       -779.11904186          0.08514620          2.31694563        535.11924925          0.00000000
     5  triplet       -779.11208141          0.09210665          2.50634894        494.68060474          0.00000000
     6  singlet       -779.11203306          0.09215500          2.50766467        494.42105314          0.00149462
     7  triplet       -779.09439530          0.10979276          2.98761246        414.99432197          0.00000000
     8  singlet       -779.09346634          0.11072172          3.01289076        411.51249982          0.00058049

Singlet  1: Largest CI coefficients:
  64  &  64 : closed :   0.933554
  63  &  64 :  open  :   0.198187
  64  &  63 :  open  :   0.198187

Triplet  2: Largest CI coefficients:
  63  &  64 :  open  :   0.667082
  64  &  63 :  open  :  -0.667082
  62  &  63 :  open  :   0.162149
  63  &  62 :  open  :  -0.162149
  62  &  64 :  open  :   0.112038
  64  &  62 :  open  :  -0.112038

Singlet  3: Largest CI coefficients:
  63  &  64 :  open  :  -0.594262
  64  &  63 :  open  :  -0.594262
  63  &  63 : closed :  -0.265320
  62  &  64 :  open  :  -0.234846
  64  &  62 :  open  :  -0.234846
  64  &  64 : closed :   0.205727
  62  &  63 :  open  :   0.117150
  63  &  62 :  open  :   0.117150

Triplet  4: Largest CI coefficients:
  62  &  64 :  open  :  -0.542899
  64  &  62 :  open  :   0.542899
  61  &  64 :  open  :  -0.373719
  64  &  61 :  open  :   0.373719
  57  &  64 :  open  :   0.108322
  64  &  57 :  open  :  -0.108322
  63  &  64 :  open  :   0.106098
  64  &  63 :  open  :  -0.106098
  62  &  63 :  open  :  -0.102219
  63  &  62 :  open  :   0.102219

Triplet  5: Largest CI coefficients:
  61  &  64 :  open  :   0.575340
  64  &  61 :  open  :  -0.575340
  62  &  64 :  open  :  -0.328403
  64  &  62 :  open  :   0.328403
  60  &  64 :  open  :   0.128136
  64  &  60 :  open  :  -0.128136

Singlet  6: Largest CI coefficients:
  61  &  64 :  open  :   0.680401
  64  &  61 :  open  :   0.680401

Triplet  7: Largest CI coefficients:
  61  &  63 :  open  :   0.662208
  63  &  61 :  open  :  -0.662208
  61  &  62 :  open  :   0.214098
  62  &  61 :  open  :  -0.214098

Singlet  8: Largest CI coefficients:
  61  &  63 :  open  :  -0.661016
  63  &  61 :  open  :  -0.661016
  61  &  62 :  open  :  -0.217990
  62  &  61 :  open  :  -0.217990

Singlet state dipole moments:

  Root       Dx         Dy         Dz         |D|  (Debye)
------------------------------------------------------------
     1    -7.3611     1.6551    -0.2783     7.5500
     2   -10.9494     2.9349     1.4845    11.4327
     3    -3.8611    -2.2856    -2.8989     5.3419
     4    -4.9864    -1.2406    -1.4122     5.3289

Triplet state dipole moments:

  Root       Dx         Dy         Dz         |D|  (Debye)
------------------------------------------------------------
     1   -11.6267     2.9963     1.3991    12.0878
     2    -8.4728     0.6668    -0.5409     8.5162
     3    -5.7441    -1.1310    -1.8625     6.1435
     4    -5.0253    -1.2142    -1.3992     5.3559

Transition dipole moments between singlet states:

    Transition       Tx         Ty         Tz         |T| (a.u.)
------------------------------------------------------------------
     1 ->    2    -1.0836    -0.0991    -0.0084     1.0882
     1 ->    3    -0.1240     0.0706     0.0629     0.1560
     1 ->    4    -0.0886    -0.0026    -0.0018     0.0887
     2 ->    3    -0.0096     0.0924     0.0534     0.1072
     2 ->    4     0.0196     0.0633     0.0485     0.0822
     3 ->    4    -1.0585    -0.0307     0.0499     1.0601

Transition dipole moments between triplet states:

    Transition       Tx         Ty         Tz         |T| (a.u.)
------------------------------------------------------------------
     1 ->    2    -0.5132    -0.0889    -0.1401     0.5393
     1 ->    3    -0.4096    -0.1177    -0.1176     0.4421
     1 ->    4     0.0417    -0.0758    -0.0588     0.1046
     2 ->    3    -1.3004     0.7667     0.6406     1.6399
     2 ->    4    -0.6399     0.0000     0.0423     0.6413
     3 ->    4     0.8542     0.0460    -0.0256     0.8559

Magnetic transition dipole moments and rotational strengths:

 Transition      Lx         Ly         Lz       R(len)     R(vel) (a.u.)
------------------------------------------------------------------------
 1 ->    2     0.3655     0.0850    -0.1873     0.4028    -0.0554
 1 ->    3    -0.0732    -0.4394    -0.3535     0.0442    -0.0111
 1 ->    4     0.0167     0.0773     0.0237     0.0017    -0.0004

Electric transition quadrupole moments (Cartesian):

 Transition      Qxy        Qxz        Qyz        Qxx        Qyy        Qzz       norm (a.u.)
----------------------------------------------------------------------------------------------
 1 ->    2     0.0932     0.1316    -0.3048     8.5823     0.1922    -0.1946     8.5936
 1 ->    3     0.2728    -0.2648    -0.1012     1.8292    -0.2192     0.0081     1.8838
 1 ->    4    -0.0330     0.0452    -0.0014     0.1702     0.0104    -0.0031     0.1795


| Total processing time: 24.64 sec 

| Job finished: Tue Sep  2 23:11:38 2025
