# Supplementary material for: Photovermellogens: Minimalistic Pyridinium-Based Acylhydrazones with Photoswitchable Basicity for Operation in Aqueous Media
Source: J Org Chem. 2026 May 4;91(19):6559–65. doi: 10.1021/acs.joc.5c02962 (PMC13185115; doi:10.1021/acs.joc.5c02962)
Supplement: Supplementary file 3 [file jo5c02962_si_003.zip › scans/pa/gfn2/0014.out]

| Startfile from command line: tc.inp


|       ***********************************************************
|       *                 TeraChem v1.9-2023.07-dev               *
|       *                   Development Version                   *
|       *           Chemistry at the Speed of Graphics!           *
|       ***********************************************************
|       * This program may only be used in connection with        *
|       * a valid license from PetaChem, LLC. Use of this program *
|       * or results thereof indicates acceptance of all terms    *
|       * and conditions stated in the license and that a valid   *
|       * license agreement between the user and PetaChem, LLC    *
|       * exists. PetaChem, LLC does not warrant the correctness  *
|       * of results or their suitability for any purpose.        *
|       * Please email bugs, suggestions, and comments to         *
|       *                  help@petachem.com                      *
|       *                                                         *
|       ***********************************************************


|       ***********************************************************
|       *  Compiled by pisteinbach  Thu 27 Mar 2025 01:00:35 PM CET  *
|       *  Supported architecture SMs: 89 86 75                   *
|       *  Build cuda_11.8.r11.8/compiler.31833905_0              *
|       *  Git Version: d77d3eebd7eb45d4c3711b706ca3c5694cd0c5a9  *
|       ***********************************************************


| Job started   Tue Sep  2 23:12:32 2025
| On dual-gpu-03 (available memory: 40430 MB)

| ######################################### RUNTIME INFO ##########################################
| terachem  tc.inp 

|  NVRM version: NVIDIA UNIX x86_64 Kernel Module  525.60.13  Wed Nov 30 06:39:21 UTC 2022
|  GCC version:  gcc version 9.4.0 (Ubuntu 9.4.0-1ubuntu1~20.04.1) 

|  	linux-vdso.so.1 (0x000014ac36440000)
|  	libdftd4.so.3 => /mnt/group-bin/dftd4/3.5.0/lib/x86_64-linux-gnu/libdftd4.so.3 (0x000014ac36363000)
|  	libm.so.6 => /lib/x86_64-linux-gnu/libm.so.6 (0x000014ac36201000)
|  	libthcbox.so.1 => /mnt/group-bin/terachem/dev-03-2025/lib/libthcbox.so.1 (0x000014ac34d33000)
|  	libnvToolsExt.so.1 => /mnt/group-lib/nvidia-hpc-sdk/Linux_x86_64/24.7/cuda/11.8/lib64/libnvToolsExt.so.1 (0x000014ac34b29000)
|  	libgpubox.so.1 => /mnt/group-bin/terachem/dev-03-2025/lib/libgpubox.so.1 (0x000014ac34b10000)
|  	libcpubox.so.1 => /mnt/group-bin/terachem/dev-03-2025/lib/libcpubox.so.1 (0x000014ac34b0a000)
|  	libtensorbox.so.1 => /mnt/group-bin/terachem/dev-03-2025/lib/libtensorbox.so.1 (0x000014ac34aeb000)
|  	libiobox.so.1 => /mnt/group-bin/terachem/dev-03-2025/lib/libiobox.so.1 (0x000014ac34ad3000)
|  	libintbox.so.1 => /mnt/group-bin/terachem/dev-03-2025/lib/libintbox.so.1 (0x000014abf956c000)
|  	libatmx2cbox.so.1 => /mnt/group-bin/terachem/dev-03-2025/lib/libatmx2cbox.so.1 (0x000014abf9495000)
|  	libperiodicbox.so.1 => /mnt/group-bin/terachem/dev-03-2025/lib/libperiodicbox.so.1 (0x000014abe7843000)
|  	libsqmbox.so.1 => /mnt/group-bin/terachem/dev-03-2025/lib/libsqmbox.so.1 (0x000014abe74df000)
|  	libgridbox.so.1 => /mnt/group-bin/terachem/dev-03-2025/lib/libgridbox.so.1 (0x000014abe5cd9000)
|  	libdftbox.so.1 => /mnt/group-bin/terachem/dev-03-2025/lib/libdftbox.so.1 (0x000014abe5be9000)
|  	libcibox.so.1 => /mnt/group-bin/terachem/dev-03-2025/lib/libcibox.so.1 (0x000014abe579c000)
|  	libccbox.so.1 => /mnt/group-bin/terachem/dev-03-2025/lib/libccbox.so.1 (0x000014abe545b000)
|  	libsimbox.so.1 => /mnt/group-bin/terachem/dev-03-2025/lib/libsimbox.so.1 (0x000014abe5435000)
|  	liboptbox.so.1 => /mnt/group-bin/terachem/dev-03-2025/lib/liboptbox.so.1 (0x000014abe53fb000)
|  	libssl.so.1.1 => /lib/x86_64-linux-gnu/libssl.so.1.1 (0x000014abe5368000)
|  	libcrypto.so.1.1 => /lib/x86_64-linux-gnu/libcrypto.so.1.1 (0x000014abe5090000)
|  	libifcore.so.5 => /mnt/group-lib/intel_oneAPI/compiler/2024.0/lib/libifcore.so.5 (0x000014abe4f50000)
|  	libcuda.so.1 => /lib/x86_64-linux-gnu/libcuda.so.1 (0x000014abe3295000)
|  	libcudart.so.11.0 => /mnt/group-bin/terachem/dev-03-2025/lib/libcudart.so.11.0 (0x000014abe2fee000)
|  	libcublas.so.11 => /mnt/group-bin/terachem/dev-03-2025/lib/libcublas.so.11 (0x000014abdd390000)
|  	libcufft.so.10 => /mnt/group-bin/terachem/dev-03-2025/lib/libcufft.so.10 (0x000014abcc4b5000)
|  	libcusparse.so.11 => /mnt/group-bin/terachem/dev-03-2025/lib/libcusparse.so.11 (0x000014abbb7bb000)
|  	libcusolver.so.11 => /mnt/group-bin/terachem/dev-03-2025/lib/libcusolver.so.11 (0x000014aba9503000)
|  	libiomp5.so => /mnt/group-lib/intel_oneAPI/compiler/2024.0/lib/libiomp5.so (0x000014aba90bc000)
|  	libdl.so.2 => /lib/x86_64-linux-gnu/libdl.so.2 (0x000014aba90b6000)
|  	libpthread.so.0 => /lib/x86_64-linux-gnu/libpthread.so.0 (0x000014aba9093000)
|  	libstdc++.so.6 => /lib/x86_64-linux-gnu/libstdc++.so.6 (0x000014aba8eb1000)
|  	libcilkrts.so.5 => /mnt/group-bin/terachem/dev-03-2025/lib/libcilkrts.so.5 (0x000014aba8c72000)
|  	libgcc_s.so.1 => /lib/x86_64-linux-gnu/libgcc_s.so.1 (0x000014aba8c57000)
|  	libc.so.6 => /lib/x86_64-linux-gnu/libc.so.6 (0x000014aba8a65000)
|  	/lib64/ld-linux-x86-64.so.2 (0x000014ac36441000)
|  	libmkl_intel_ilp64.so.2 => /mnt/group-lib/intel_oneAPI/mkl/2023.2.0/lib/intel64/libmkl_intel_ilp64.so.2 (0x000014aba78d8000)
|  	libmkl_intel_thread.so.2 => /mnt/group-lib/intel_oneAPI/mkl/2023.2.0/lib/intel64/libmkl_intel_thread.so.2 (0x000014aba42ac000)
|  	libmkl_core.so.2 => /mnt/group-lib/intel_oneAPI/mkl/2023.2.0/lib/intel64/libmkl_core.so.2 (0x000014ab9ff34000)
|  	libimf.so => /mnt/group-lib/intel_oneAPI/compiler/2024.0/lib/libimf.so (0x000014ab9fb14000)
|  	libsvml.so => /mnt/group-lib/intel_oneAPI/compiler/2024.0/lib/libsvml.so (0x000014ab9e4e0000)
|  	libirng.so => /mnt/group-lib/intel_oneAPI/compiler/2024.0/lib/libirng.so (0x000014ab9e3e6000)
|  	libintlc.so.5 => /mnt/group-lib/intel_oneAPI/compiler/2024.0/lib/libintlc.so.5 (0x000014ab9e385000)
|  	librt.so.1 => /lib/x86_64-linux-gnu/librt.so.1 (0x000014ab9e37b000)
|  	libcublasLt.so.11 => /mnt/group-lib/nvidia-hpc-sdk/Linux_x86_64/24.7/math_libs/11.8/lib64/libcublasLt.so.11 (0x000014ab79df3000)
| #################################################################################################

-----------------------------------
Processed Input file:
              coordinates coord.xyz
                 spinmult 1
                   charge 0
                   method 3c-pbeh
                    basis def2-msvp
                      pcm cosmo
                  epsilon 78.39
                      fon yes
               fon_method constant
                   closed 0
                    hhtda yes
            hhtdasinglets 4
            hhtdatriplets 4
             cisnumstates 8
             cisguessvecs 15
                   cismax 300
               cismaxiter 500
               cisconvtol 1.0e-6
                  cphftol 1.0e-6
                 cphfiter 1000
           max_l_in_basis 2
           sphericalbasis yes
                    guess sad
                   purify no
                  dftgrid 3
                     xtol 1e-6
                 convthre 5e-5
                  threall 1e-14
                precision mixed
                     gpus 1
            min_tolerance 1e-4
          min_tolerance_e 1e-5
                      run energy
-----------------------------------
Jobname: coord
Scratch data will be generated
Scratch directory: ./scr.coord
| Random number seed: 972998062

XYZ coordinates coord.xyz
Molden File Output: ./scr.coord/coord.molden
Using basis set: def2-msvp
dmrgstart not found
Spin multiplicity: 1
DIIS will use up to 10 vectors.
Condition number limit for the DIIS overlap matrix is            0
WF convergence threshold: 5.00e-05
Using DIIS algorithm to converge WF
Maximum number of SCF iterations: 100
Incremental fock with rebuild every 8 iterations
Will switch to conventional Fock if diffuse functions are detected
X-matrix tolerance: 1.00e-06
PRECISION: MIXED
Single/Double precision threshold: 1.00e-05
TeraChem will select linear algebra engine
Using fractional orbital occupations
0 occupied orbitals will have integer occupation
0 occupied orbitals will have fractional occupation
kT is set to  0.250 a.u.
Density matrix guess purification turned off
DFT Functional requested: 3c-pbeh
Method: PBEh-3c composite method 
  PBEh exchange functional:              0.58 
  Hartree-Fock exact exchange:          0.42 
  PBEh correlation functional:           1.0  
Please find the citation for the method under https://doi.org/10.1063/1.4927476Please also cite the implementation paper: https://doi.org/10.1039/D3CP06086A Wavefunction: RESTRICTED

 DFT-D code reimplemented following the
 code by S.Grimme, University Bonn 
 based on DFTD3 V3.2 Rev 0         
 
Please cite DFT-D3 work done with this code as:
S. Grimme, J. Antony, S. Ehrlich and H. Krieg,
J. Chem. Phys. 132 (2010), 154104
If used with BJ-damping cite also
S. Grimme, S. Ehrlich and L. Goerigk,
J. Comput. Chem. 32 (2011), 1456-1465
For DFT-D2 the reference is
S. Grimme, J. Comput. Chem., 27 (2006), 1787-1799
BSSE Correction calculated using:
 ___________________________________________
                                            
|              **  g C P  **                |
|  a geometrical counterpoise correction    |
|             H.Kruse S.Grimme              |
|        Version 2.31                       |
|                                           |
 ___________________________________________ 

Please cite work done with this code as:
H. Kruse, S. Grimme J. Chem. Phys, 2012,136,154101
DOI: 10.1063/1.3700154 

DFT grid type: 3
Using a single DFT grid.
Ignoring all functions in basis set file with angular momentum > 2 
Initial guess generated from superposition of atomic densities generated with HF,
using spherically symmetric atomic densities and averaged alpha and beta spin densities.

********************************************
***** SINGLE POINT ENERGY CALCULATIONS *****
********************************************
COSMO model for polarizable continuum model enabled
*************WARNING***************
Unrecognized or unnecessary keywords:
These are being ignored.
   min_tolerance 1e-4
   min_tolerance_e 1e-5
***********************************
Starting TensorBox...
| TeraChem will select linear algebra engine
| Using cuSolver for matrix diagonalization

| using 1 out of 1 CUDA devices
|   Device 0: NVIDIA GeForce RTX 3080 Ti, 12045MB, CC 8.6 -- CPU THREAD 0
| -------------------------------------------------------------------
| CPU Memory Available: 7991.12 MegaWords 
| GPU Memory Available: 1249.65 MegaWords 
| Maximum recommended basis set size: 13300 basis functions
|  (limited by GPU memory)
| -------------------------------------------------------------------
| Initialize GPUBox with 128 MW of memory


Basis set:       def2-msvp
Total atoms:     31
Total charge:    0
Total electrons: 126 (63-alpha, 63-beta)
Number electrons modeled by ECPs: 0
Total orbitals: 314 (Cartesian), 296 (spherical) 
Total AO shells: 152 (98 S-shells; 36 P-shells; 18 D-shells; 0 F-shells; 0 G-shells)
Spin multiplicity: 1
Nuclear repulsion energy (QM atoms): 1128.210892545067 a.u.

 in gcp call
 n=          31
 coors(1) =   -9.76881103524431      -0.843874542032173     
 -3.422479047343937E-002
 coors(2) =   -9.20075102312390       -1.02923384181844     
   2.45939827506213     
 elements:            7           6
 gcp_e =    1.00000000000000     
 echo:  F
 pbc:  F
 method =pbeh3c              
Using neutral atomic charges and default spins and spin directions.
Number of unique atoms is: 4 
Atom #1 is unique. Calculating atomic density. 
Atom #2 is unique. Calculating atomic density. 
Atom #7 is unique. Calculating atomic density. 
Atom #20 is unique. Calculating atomic density. 
DFTD Energy:    -0.0201188 hartree
gCP Energy:     0.0495781 hartree
| Total AOs: 314    Total MOs: 296
Setting up the DFT grid...
| time to set the grid = 0.11 s
DFT grid points: 357147 (11520 points/atom)
=COSMO= Number of H atoms in QM atoms:13
=COSMO= Number of Heavy atoms in QM atoms:18
=COSMO= size of A matrix:24416072 bytes
=COSMO= ++++++++++++++++++++++++++++++ COSMO parameters ++++++++++++++++++++++++++++++
=COSMO= I. Cavity Information:
=COSMO= SAS(Solvent accesible surface) initialization finished
=COSMO= Time for initializing Molecular Surface:0.00317500 (sec)
=COSMO= Time for initializing cosmo calculation:0.04149400 (sec)
=COSMO= Cavity effective radius(Angstrom) (r_solv+r_vdw-dsc) was written into ./scr.coord/ratom.txt
=COSMO= Solvent Dielectric Constant:78.390000
=COSMO= Cosmo Solvent radius:0.000000
=COSMO= Cosmo charge scaling method:0
=COSMO= Cavity built with Lebedev Grid
=COSMO= Grid points/QM Hydrogen: 110
=COSMO= Grid points/QM Heavy atom: 110
=COSMO= Herbert Switching-Gaussian method turned on
=COSMO= After removing points inside of SAS:
=COSMO= Total number of segments on molecular surface:1747
=COSMO= Number of segments belonging to QM atoms:1747
=COSMO= Total surface area of cavity: 294.7039(Angstrom^2)
=COSMO= Total volume of cavity: 179.1189 (Angstrom^3)
=COSMO= II. COSMO integral options:
=COSMO= Building COSMO c vector with original algorithm
=COSMO= COSMO one-electron integral threshold: 1e-12 
=COSMO= III. Linear solver options:
=COSMO= Initialize COSMO for A matrix in full storage form
=COSMO= CG precondtioner:Jacobi
=COSMO= Tight CG convergence threshold:1e-06
=COSMO= CG dynamic threshold: on
=COSMO= Adjust CG convergence threshold dynamically
=COSMO= IV. PCM field read/write options:
=COSMO= PCM field is not written to files
=COSMO= No PCM field file is read in
=COSMO= ++++++++++++++++++++++++++++++++++++++++++++++++++++++++++++++++++++++++++++++++

                      *** Start SCF Iterations ***

 Iter     DIIS Error       Energy change      Electrons        XC Energy           Energy              E_PCM      Time(s)
-------------------------------------------------------------------------------------------------------------------------
Initial temperature is 0.250000
| Skip purify step
|    1     2.0143083155    -784.4476363579   125.9994670975   -63.6175141411    -784.4476363579     -0.0001998706    1.14  
|    2     0.0717323986     +12.8030432463   126.0000023772   -64.0595553295    -771.6445931116     -0.1369468761    1.63  
|    3     0.1057109809      +0.0266026863   126.0000035244   -63.5955497303    -771.6179904253     -0.0398654172    1.60  
|    4     0.0138395754      -0.1624700265   126.0000023180   -63.7889860331    -771.7804604518     -0.0884984947    1.56  
|    5     0.0075653366      -0.0057474474   126.0000017891   -63.8277570150    -771.7862078991     -0.0742617040    1.49  
|    6     0.0029300730      -0.0031977719   126.0000020814   -63.8222559568    -771.7894056711     -0.0788132815    1.47  
|    7     0.0006112608      -0.0003371264   126.0000018716   -63.8142836873    -771.7897427974     -0.0776928033    1.42  
|    8     0.0004355886      -0.0000294249   126.0000018160   -63.8142454624    -771.7897722223     -0.0775066969    1.43  
|    9     0.0001303765      -0.0000119159   126.0000017782   -63.8146640083    -771.7897841383     -0.0774740591    1.68  
|   10     0.0000634374      -0.0000021834   126.0000017532   -63.8149344775    -771.7897863217     -0.0773959501    1.44  
|   11     0.0000203673      -0.0000004674   126.0000017410   -63.8148028911    -771.7897867891     -0.0773858585    1.42  
-------------------------------------------------------------------------------------------------------------------------
FINAL ENERGY: -771.7897867891 a.u.
Fractional Occupation Entropy: 0.0000000000
Mermin Free Energy:            -771.7897867891
DISPERSION CONTRIBUTION TO ENERGY: -0.0201188345 a.u.
GCP BSSE CORRECTION: 0.0495781266 a.u.
C-PCM contribution to final energy:-0.0773858585 a.u. ( already included in final energy )
HOMO-LUMO GAP: 0.604 eV
CENTER OF MASS: {-0.039475, -0.308313, 0.463609} ANGS
DIPOLE MOMENT: {-8.970467, 2.677857, -3.541855} (|D| = 10.009242) DEBYE
Writing out molden info

Running Mulliken population analysis...


  Restricted hh-TDA Parameters
--------------------------------------------
Number of occupied orbitals:            64
Number of virtual orbitals:            232
Number of molecular orbitals:          296
Number of basis functions:             314
Multiplicity of target state:      singlet

 Generating 2nd functional diffs
Reference energy:             -778.7294508272
Number of electrons:           128.0000017688
XC energy:                     -65.1281325269

      Davidson Diagonalization Parameters
-----------------------------------------------
Number of roots to find:                    4
Number of guess vectors:                   15
Maximum subspace size:                    300
Number of vectors to save:                  4
Collapse vectors per root:                  2
Number of CSFs:                          2080
Maximum Davidson iterations:              500
Residual convergence:                 1.0e-06
Orthogonality tolerance:              1.0e-12
Use incremental sigma vectors:             No

Davidson memory usage:  12.89 MB

Guess Vectors:
  64 &  64 : closed :    -0.542411
  64 &  63 :  open  :    -0.504194
  63 &  63 : closed :    -0.465978
  64 &  62 :  open  :    -0.459171
  64 &  61 :  open  :    -0.436533
  63 &  62 :  open  :    -0.420955
  63 &  61 :  open  :    -0.398317
  62 &  62 : closed :    -0.375931
  62 &  61 :  open  :    -0.353293
  61 &  61 : closed :    -0.330655
  64 &  60 :  open  :    -0.329145
  64 &  59 :  open  :    -0.324182
  64 &  56 :  open  :    -0.298201
  63 &  60 :  open  :    -0.290929
  64 &  58 :  open  :    -0.286692

  Root           Eigenvalue       Energy Change        Residual
-------------------------------------------------------------------
Iteration:    0   Subspace Size:   15
Root: 1:        -0.45443677        -0.45443677         0.04480549  
Root: 2:        -0.42322938        -0.42322938         0.04131362  
Root: 3:        -0.36838693        -0.36838693         0.04142402  
Root: 4:        -0.36092315        -0.36092315         0.04374658  

Iteration:    1   Subspace Size:   19
Root: 1:        -0.45795756        -0.00352079         0.00721929  
Root: 2:        -0.42750693        -0.00427756         0.00887260  
Root: 3:        -0.37427143        -0.00588449         0.01238852  
Root: 4:        -0.36631287        -0.00538972         0.01175455  

Iteration:    2   Subspace Size:   23
Root: 1:        -0.45804694        -0.00008938         0.00160936  
Root: 2:        -0.42768145        -0.00017452         0.00202552  
Root: 3:        -0.37466617        -0.00039474         0.00327950  
Root: 4:        -0.36664337        -0.00033049         0.00378210  

Iteration:    3   Subspace Size:   27
Root: 1:        -0.45805108        -0.00000414         0.00033922  
Root: 2:        -0.42768940        -0.00000795         0.00044303  
Root: 3:        -0.37468957        -0.00002340         0.00096363  
Root: 4:        -0.36667372        -0.00003035         0.00121554  

Iteration:    4   Subspace Size:   31
Root: 1:        -0.45805125        -0.00000017         0.00007699  
Root: 2:        -0.42768976        -0.00000037         0.00010067  
Root: 3:        -0.37469156        -0.00000199         0.00027945  
Root: 4:        -0.36667705        -0.00000333         0.00036833  

Iteration:    5   Subspace Size:   35
Root: 1:        -0.45805125        -0.00000001         0.00001810  
Root: 2:        -0.42768978        -0.00000002         0.00002189  
Root: 3:        -0.37469170        -0.00000014         0.00006867  
Root: 4:        -0.36667732        -0.00000027         0.00009858  

Iteration:    6   Subspace Size:   39
Root: 1:        -0.45805126        -0.00000000         0.00000373  
Root: 2:        -0.42768978        -0.00000000         0.00000508  
Root: 3:        -0.37469171        -0.00000001         0.00001630  
Root: 4:        -0.36667734        -0.00000002         0.00002783  

Iteration:    7   Subspace Size:   43
Root: 1:        -0.45805126        -0.00000000         0.00000077  Converged
Root: 2:        -0.42768978        -0.00000000         0.00000117  
Root: 3:        -0.37469171        -0.00000000         0.00000413  
Root: 4:        -0.36667734        -0.00000000         0.00000716  

Iteration:    8   Subspace Size:   46
Root: 1:        -0.45805126        -0.00000000         0.00000066  Converged
Root: 2:        -0.42768978        -0.00000000         0.00000025  Converged
Root: 3:        -0.37469171        -0.00000000         0.00000095  Converged
Root: 4:        -0.36667734        -0.00000000         0.00000168  

Iteration:    9   Subspace Size:   47
Root: 1:        -0.45805126        -0.00000000         0.00000066  Converged
Root: 2:        -0.42768978        -0.00000000         0.00000023  Converged
Root: 3:        -0.37469171        -0.00000000         0.00000085  Converged
Root: 4:        -0.36667734        -0.00000000         0.00000041  Converged

Davidson converged in 9 iterations
47 sigma vectors were formed

      Davidson Diagonalization Parameters
-----------------------------------------------
Number of roots to find:                    4
Number of guess vectors:                   15
Maximum subspace size:                    300
Number of vectors to save:                  4
Collapse vectors per root:                  2
Number of CSFs:                          2016
Maximum Davidson iterations:              500
Residual convergence:                 1.0e-06
Orthogonality tolerance:              1.0e-12
Use incremental sigma vectors:             No

Davidson memory usage:  12.58 MB

Guess Vectors:
  64 &  63 :  open  :    -0.504194
  64 &  62 :  open  :    -0.459171
  64 &  61 :  open  :    -0.436533
  63 &  62 :  open  :    -0.420955
  63 &  61 :  open  :    -0.398317
  62 &  61 :  open  :    -0.353293
  64 &  60 :  open  :    -0.329145
  64 &  59 :  open  :    -0.324182
  64 &  56 :  open  :    -0.298201
  63 &  60 :  open  :    -0.290929
  64 &  58 :  open  :    -0.286692
  63 &  59 :  open  :    -0.285966
  63 &  56 :  open  :    -0.259985
  64 &  57 :  open  :    -0.254749
  63 &  58 :  open  :    -0.248475

  Root           Eigenvalue       Energy Change        Residual
-------------------------------------------------------------------
Iteration:    0   Subspace Size:   15
Root: 1:        -0.43138897        -0.43138897         0.03099951  
Root: 2:        -0.37342973        -0.37342973         0.03380360  
Root: 3:        -0.35957005        -0.35957005         0.03841239  
Root: 4:        -0.35441051        -0.35441051         0.04022366  

Iteration:    1   Subspace Size:   19
Root: 1:        -0.43384646        -0.00245749         0.00596793  
Root: 2:        -0.37724991        -0.00382018         0.00911167  
Root: 3:        -0.36604956        -0.00647951         0.01038673  
Root: 4:        -0.36060961        -0.00619910         0.01181789  

Iteration:    2   Subspace Size:   23
Root: 1:        -0.43392454        -0.00007809         0.00130047  
Root: 2:        -0.37746099        -0.00021108         0.00231016  
Root: 3:        -0.36634562        -0.00029606         0.00273555  
Root: 4:        -0.36098784        -0.00037823         0.00304642  

Iteration:    3   Subspace Size:   27
Root: 1:        -0.43392779        -0.00000325         0.00024260  
Root: 2:        -0.37747290        -0.00001191         0.00063100  
Root: 3:        -0.36636429        -0.00001867         0.00080319  
Root: 4:        -0.36101056        -0.00002272         0.00084934  

Iteration:    4   Subspace Size:   31
Root: 1:        -0.43392790        -0.00000010         0.00005150  
Root: 2:        -0.37747375        -0.00000085         0.00016431  
Root: 3:        -0.36636578        -0.00000149         0.00022407  
Root: 4:        -0.36101217        -0.00000161         0.00023506  

Iteration:    5   Subspace Size:   35
Root: 1:        -0.43392790        -0.00000000         0.00001031  
Root: 2:        -0.37747380        -0.00000005         0.00003865  
Root: 3:        -0.36636589        -0.00000011         0.00005216  
Root: 4:        -0.36101229        -0.00000012         0.00005618  

Iteration:    6   Subspace Size:   39
Root: 1:        -0.43392790        -0.00000000         0.00000222  
Root: 2:        -0.37747380        -0.00000000         0.00000914  
Root: 3:        -0.36636589        -0.00000001         0.00001155  
Root: 4:        -0.36101229        -0.00000001         0.00001315  

Iteration:    7   Subspace Size:   43
Root: 1:        -0.43392790        -0.00000000         0.00000044  Converged
Root: 2:        -0.37747380        -0.00000000         0.00000204  
Root: 3:        -0.36636589        -0.00000000         0.00000275  
Root: 4:        -0.36101229        -0.00000000         0.00000342  

Iteration:    8   Subspace Size:   46
Root: 1:        -0.43392790        -0.00000000         0.00000039  Converged
Root: 2:        -0.37747380        -0.00000000         0.00000042  Converged
Root: 3:        -0.36636589        -0.00000000         0.00000061  Converged
Root: 4:        -0.36101229        -0.00000000         0.00000083  Converged

Davidson converged in 8 iterations
46 sigma vectors were formed

  Root   Mult.   Total Energy (a.u.)   Ex. Energy (a.u.)     Ex. Energy (eV)     Ex. Energy (nm)        Osc. (a.u.)  
-------------------------------------------------------------------------------------------------------------------
     1  singlet       -779.18750208
     2  triplet       -779.16337873          0.02412335          0.65642974       1888.76606360          0.00000000
     3  singlet       -779.15714061          0.03036147          0.82617762       1500.69691541          0.05841928
     4  triplet       -779.10692463          0.08057745          2.19262363        565.46056999          0.00000000
     5  singlet       -779.10414254          0.08335955          2.26832827        546.58852658          0.00398744
     6  singlet       -779.09612817          0.09137391          2.48641032        498.64746622          0.00155716
     7  triplet       -779.09581672          0.09168536          2.49488529        496.95359154          0.00000000
     8  triplet       -779.09046312          0.09703896          2.64056408        469.53687580          0.00000000

Singlet  1: Largest CI coefficients:
  64  &  64 : closed :   0.907780
  63  &  64 :  open  :  -0.256614
  64  &  63 :  open  :  -0.256614

Triplet  2: Largest CI coefficients:
  63  &  64 :  open  :  -0.683326
  64  &  63 :  open  :   0.683326

Singlet  3: Largest CI coefficients:
  63  &  63 : closed :   0.538635
  63  &  64 :  open  :  -0.520882
  64  &  63 :  open  :  -0.520882
  64  &  64 : closed :  -0.300310

Triplet  4: Largest CI coefficients:
  62  &  64 :  open  :   0.670128
  64  &  62 :  open  :  -0.670128
  61  &  62 :  open  :  -0.155017
  62  &  61 :  open  :   0.155017

Singlet  5: Largest CI coefficients:
  62  &  64 :  open  :   0.524149
  64  &  62 :  open  :   0.524149
  63  &  63 : closed :   0.326550
  61  &  64 :  open  :   0.283176
  64  &  61 :  open  :   0.283176
  62  &  63 :  open  :   0.159532
  63  &  62 :  open  :   0.159532
  61  &  63 :  open  :   0.130952
  63  &  61 :  open  :   0.130952
  62  &  62 : closed :  -0.107478
  63  &  64 :  open  :   0.107223
  64  &  63 :  open  :   0.107223

Singlet  6: Largest CI coefficients:
  62  &  63 :  open  :   0.513861
  63  &  62 :  open  :   0.513861
  63  &  63 : closed :   0.318751
  62  &  64 :  open  :  -0.222746
  64  &  62 :  open  :  -0.222746
  61  &  63 :  open  :   0.209221
  63  &  61 :  open  :   0.209221
  61  &  61 : closed :  -0.157629
  62  &  62 : closed :   0.155326
  61  &  64 :  open  :  -0.137677
  64  &  61 :  open  :  -0.137677
  63  &  64 :  open  :   0.135671
  64  &  63 :  open  :   0.135671

Triplet  7: Largest CI coefficients:
  61  &  64 :  open  :   0.546574
  64  &  61 :  open  :  -0.546574
  62  &  63 :  open  :   0.400695
  63  &  62 :  open  :  -0.400695

Triplet  8: Largest CI coefficients:
  62  &  63 :  open  :   0.447736
  63  &  62 :  open  :  -0.447736
  61  &  63 :  open  :   0.406737
  63  &  61 :  open  :  -0.406737
  61  &  64 :  open  :  -0.283734
  64  &  61 :  open  :   0.283734
  61  &  62 :  open  :   0.130641
  62  &  61 :  open  :  -0.130641
  59  &  63 :  open  :   0.100511
  63  &  59 :  open  :  -0.100511

Singlet state dipole moments:

  Root       Dx         Dy         Dz         |D|  (Debye)
------------------------------------------------------------
     1    -2.0528     2.4373    -1.7643     3.6424
     2   -10.7622     3.5654    -1.7267    11.4681
     3    -7.2020    -1.0826    -2.1981     7.6074
     4    -5.3993    -0.3965    -1.9386     5.7505

Triplet state dipole moments:

  Root       Dx         Dy         Dz         |D|  (Debye)
------------------------------------------------------------
     1   -12.3252     3.6261    -1.8471    12.9797
     2    -2.3225    -1.1200    -1.8773     3.1894
     3    -6.5880     0.9883    -1.0932     6.7509
     4    -5.5264    -0.5947    -1.6735     5.8048

Transition dipole moments between singlet states:

    Transition       Tx         Ty         Tz         |T| (a.u.)
------------------------------------------------------------------
     1 ->    2     1.6968    -0.0260     0.0798     1.6989
     1 ->    3     0.2532    -0.0865    -0.0135     0.2679
     1 ->    4    -0.1551     0.0385     0.0051     0.1599
     2 ->    3    -0.2460     0.1767     0.0400     0.3055
     2 ->    4     0.7674    -0.0730     0.0314     0.7715
     3 ->    4    -2.5318     0.4747    -0.0231     2.5760

Transition dipole moments between triplet states:

    Transition       Tx         Ty         Tz         |T| (a.u.)
------------------------------------------------------------------
     1 ->    2    -0.5458     0.0790    -0.0142     0.5517
     1 ->    3    -0.2136     0.1032     0.0286     0.2389
     1 ->    4     0.5348    -0.1914    -0.0302     0.5688
     2 ->    3    -0.3396    -0.6570    -0.2455     0.7792
     2 ->    4    -1.6063     0.3851     0.0760     1.6536
     3 ->    4    -1.0517    -0.4614    -0.2597     1.1774

Magnetic transition dipole moments and rotational strengths:

 Transition      Lx         Ly         Lz       R(len)     R(vel) (a.u.)
------------------------------------------------------------------------
 1 ->    2     0.4483    -0.0615    -0.1015    -0.7542     0.0526
 1 ->    3     0.1598     0.4354     0.1455    -0.0009    -0.0014
 1 ->    4    -0.1746    -0.3142    -0.1062    -0.0145     0.0023

Electric transition quadrupole moments (Cartesian):

 Transition      Qxy        Qxz        Qyz        Qxx        Qyy        Qzz       norm (a.u.)
----------------------------------------------------------------------------------------------
 1 ->    2    -0.5636    -0.0628    -0.2112    -7.9107     0.2290     0.1496     7.9385
 1 ->    3    -0.0383     0.3162    -0.1199    -1.4787     0.1737    -0.1260     1.5325
 1 ->    4     0.0533    -0.2266     0.1257     1.5604    -0.1543     0.1059     1.5937


| Total processing time: 42.37 sec 

| Job finished: Tue Sep  2 23:13:19 2025
