# Supplementary material for: Photovermellogens: Minimalistic Pyridinium-Based Acylhydrazones with Photoswitchable Basicity for Operation in Aqueous Media
Source: J Org Chem. 2026 May 4;91(19):6559–65. doi: 10.1021/acs.joc.5c02962 (PMC13185115; doi:10.1021/acs.joc.5c02962)
Supplement: Supplementary file 3 [file jo5c02962_si_003.zip › scans/pa/gfn2/0013.out]

| Startfile from command line: tc.inp


|       ***********************************************************
|       *                 TeraChem v1.9-2023.07-dev               *
|       *                   Development Version                   *
|       *           Chemistry at the Speed of Graphics!           *
|       ***********************************************************
|       * This program may only be used in connection with        *
|       * a valid license from PetaChem, LLC. Use of this program *
|       * or results thereof indicates acceptance of all terms    *
|       * and conditions stated in the license and that a valid   *
|       * license agreement between the user and PetaChem, LLC    *
|       * exists. PetaChem, LLC does not warrant the correctness  *
|       * of results or their suitability for any purpose.        *
|       * Please email bugs, suggestions, and comments to         *
|       *                  help@petachem.com                      *
|       *                                                         *
|       ***********************************************************


|       ***********************************************************
|       *  Compiled by pisteinbach  Thu 27 Mar 2025 01:00:35 PM CET  *
|       *  Supported architecture SMs: 89 86 75                   *
|       *  Build cuda_11.8.r11.8/compiler.31833905_0              *
|       *  Git Version: d77d3eebd7eb45d4c3711b706ca3c5694cd0c5a9  *
|       ***********************************************************


| Job started   Tue Sep  2 23:12:34 2025
| On gpunode-13 (available memory: 399970 MB)

| ######################################### RUNTIME INFO ##########################################
| terachem  tc.inp 

|  NVRM version: NVIDIA UNIX x86_64 Kernel Module  550.127.08  Fri Oct 25 22:14:46 UTC 2024
|  GCC version:  gcc version 9.4.0 (Ubuntu 9.4.0-1ubuntu1~20.04.2) 

|  	linux-vdso.so.1 (0x00007ffe41188000)
|  	libdftd4.so.3 => /mnt/group-bin/dftd4/3.5.0/lib/x86_64-linux-gnu/libdftd4.so.3 (0x0000149e01361000)
|  	libm.so.6 => /lib/x86_64-linux-gnu/libm.so.6 (0x0000149e01207000)
|  	libthcbox.so.1 => /mnt/group-bin/terachem/dev-03-2025/lib/libthcbox.so.1 (0x0000149dffd39000)
|  	libnvToolsExt.so.1 => /mnt/group-lib/nvidia-hpc-sdk/Linux_x86_64/24.7/cuda/11.8/lib64/libnvToolsExt.so.1 (0x0000149dffb2f000)
|  	libgpubox.so.1 => /mnt/group-bin/terachem/dev-03-2025/lib/libgpubox.so.1 (0x0000149dffb16000)
|  	libcpubox.so.1 => /mnt/group-bin/terachem/dev-03-2025/lib/libcpubox.so.1 (0x0000149dffb10000)
|  	libtensorbox.so.1 => /mnt/group-bin/terachem/dev-03-2025/lib/libtensorbox.so.1 (0x0000149dffaf1000)
|  	libiobox.so.1 => /mnt/group-bin/terachem/dev-03-2025/lib/libiobox.so.1 (0x0000149dffad9000)
|  	libintbox.so.1 => /mnt/group-bin/terachem/dev-03-2025/lib/libintbox.so.1 (0x0000149dc4572000)
|  	libatmx2cbox.so.1 => /mnt/group-bin/terachem/dev-03-2025/lib/libatmx2cbox.so.1 (0x0000149dc449b000)
|  	libperiodicbox.so.1 => /mnt/group-bin/terachem/dev-03-2025/lib/libperiodicbox.so.1 (0x0000149db2849000)
|  	libsqmbox.so.1 => /mnt/group-bin/terachem/dev-03-2025/lib/libsqmbox.so.1 (0x0000149db24e5000)
|  	libgridbox.so.1 => /mnt/group-bin/terachem/dev-03-2025/lib/libgridbox.so.1 (0x0000149db0cdf000)
|  	libdftbox.so.1 => /mnt/group-bin/terachem/dev-03-2025/lib/libdftbox.so.1 (0x0000149db0bef000)
|  	libcibox.so.1 => /mnt/group-bin/terachem/dev-03-2025/lib/libcibox.so.1 (0x0000149db07a2000)
|  	libccbox.so.1 => /mnt/group-bin/terachem/dev-03-2025/lib/libccbox.so.1 (0x0000149db0461000)
|  	libsimbox.so.1 => /mnt/group-bin/terachem/dev-03-2025/lib/libsimbox.so.1 (0x0000149db043b000)
|  	liboptbox.so.1 => /mnt/group-bin/terachem/dev-03-2025/lib/liboptbox.so.1 (0x0000149db0401000)
|  	libssl.so.1.1 => /lib/x86_64-linux-gnu/libssl.so.1.1 (0x0000149db036e000)
|  	libcrypto.so.1.1 => /lib/x86_64-linux-gnu/libcrypto.so.1.1 (0x0000149db0095000)
|  	libifcore.so.5 => /mnt/group-lib/intel_oneAPI/compiler/2024.0/lib/libifcore.so.5 (0x0000149daff55000)
|  	libcuda.so.1 => /lib/x86_64-linux-gnu/libcuda.so.1 (0x0000149dae389000)
|  	libcudart.so.11.0 => /mnt/group-bin/terachem/dev-03-2025/lib/libcudart.so.11.0 (0x0000149dae0e2000)
|  	libcublas.so.11 => /mnt/group-bin/terachem/dev-03-2025/lib/libcublas.so.11 (0x0000149da8484000)
|  	libcufft.so.10 => /mnt/group-bin/terachem/dev-03-2025/lib/libcufft.so.10 (0x0000149d975a9000)
|  	libcusparse.so.11 => /mnt/group-bin/terachem/dev-03-2025/lib/libcusparse.so.11 (0x0000149d868af000)
|  	libcusolver.so.11 => /mnt/group-bin/terachem/dev-03-2025/lib/libcusolver.so.11 (0x0000149d745f7000)
|  	libiomp5.so => /mnt/group-lib/intel_oneAPI/compiler/2024.0/lib/libiomp5.so (0x0000149d741b0000)
|  	libdl.so.2 => /lib/x86_64-linux-gnu/libdl.so.2 (0x0000149d741aa000)
|  	libpthread.so.0 => /lib/x86_64-linux-gnu/libpthread.so.0 (0x0000149d74187000)
|  	libstdc++.so.6 => /lib/x86_64-linux-gnu/libstdc++.so.6 (0x0000149d73fa5000)
|  	libcilkrts.so.5 => /mnt/group-bin/terachem/dev-03-2025/lib/libcilkrts.so.5 (0x0000149d73d66000)
|  	libgcc_s.so.1 => /lib/x86_64-linux-gnu/libgcc_s.so.1 (0x0000149d73d4b000)
|  	libc.so.6 => /lib/x86_64-linux-gnu/libc.so.6 (0x0000149d73b59000)
|  	/lib64/ld-linux-x86-64.so.2 (0x0000149e0143b000)
|  	libmkl_intel_ilp64.so.2 => /mnt/group-lib/intel_oneAPI/mkl/2023.2.0/lib/intel64/libmkl_intel_ilp64.so.2 (0x0000149d729cc000)
|  	libmkl_intel_thread.so.2 => /mnt/group-lib/intel_oneAPI/mkl/2023.2.0/lib/intel64/libmkl_intel_thread.so.2 (0x0000149d6f3a0000)
|  	libmkl_core.so.2 => /mnt/group-lib/intel_oneAPI/mkl/2023.2.0/lib/intel64/libmkl_core.so.2 (0x0000149d6b028000)
|  	libimf.so => /mnt/group-lib/intel_oneAPI/compiler/2024.0/lib/libimf.so (0x0000149d6ac08000)
|  	libsvml.so => /mnt/group-lib/intel_oneAPI/compiler/2024.0/lib/libsvml.so (0x0000149d695d4000)
|  	libirng.so => /mnt/group-lib/intel_oneAPI/compiler/2024.0/lib/libirng.so (0x0000149d694da000)
|  	libintlc.so.5 => /mnt/group-lib/intel_oneAPI/compiler/2024.0/lib/libintlc.so.5 (0x0000149d69479000)
|  	librt.so.1 => /lib/x86_64-linux-gnu/librt.so.1 (0x0000149d6946f000)
|  	libcublasLt.so.11 => /mnt/group-lib/nvidia-hpc-sdk/Linux_x86_64/24.7/math_libs/11.8/lib64/libcublasLt.so.11 (0x0000149d44ee7000)
| #################################################################################################

-----------------------------------
Processed Input file:
              coordinates coord.xyz
                 spinmult 1
                   charge 0
                   method 3c-pbeh
                    basis def2-msvp
                      pcm cosmo
                  epsilon 78.39
                      fon yes
               fon_method constant
                   closed 0
                    hhtda yes
            hhtdasinglets 4
            hhtdatriplets 4
             cisnumstates 8
             cisguessvecs 15
                   cismax 300
               cismaxiter 500
               cisconvtol 1.0e-6
                  cphftol 1.0e-6
                 cphfiter 1000
           max_l_in_basis 2
           sphericalbasis yes
                    guess sad
                   purify no
                  dftgrid 3
                     xtol 1e-6
                 convthre 5e-5
                  threall 1e-14
                precision mixed
                     gpus 1
            min_tolerance 1e-4
          min_tolerance_e 1e-5
                      run energy
-----------------------------------
Jobname: coord
Scratch data will be generated
Scratch directory: ./scr.coord
| Random number seed: 796300793

XYZ coordinates coord.xyz
Molden File Output: ./scr.coord/coord.molden
Using basis set: def2-msvp
dmrgstart not found
Spin multiplicity: 1
DIIS will use up to 10 vectors.
Condition number limit for the DIIS overlap matrix is            0
WF convergence threshold: 5.00e-05
Using DIIS algorithm to converge WF
Maximum number of SCF iterations: 100
Incremental fock with rebuild every 8 iterations
Will switch to conventional Fock if diffuse functions are detected
X-matrix tolerance: 1.00e-06
PRECISION: MIXED
Single/Double precision threshold: 1.00e-05
TeraChem will select linear algebra engine
Using fractional orbital occupations
0 occupied orbitals will have integer occupation
0 occupied orbitals will have fractional occupation
kT is set to  0.250 a.u.
Density matrix guess purification turned off
DFT Functional requested: 3c-pbeh
Method: PBEh-3c composite method 
  PBEh exchange functional:              0.58 
  Hartree-Fock exact exchange:          0.42 
  PBEh correlation functional:           1.0  
Please find the citation for the method under https://doi.org/10.1063/1.4927476Please also cite the implementation paper: https://doi.org/10.1039/D3CP06086A Wavefunction: RESTRICTED

 DFT-D code reimplemented following the
 code by S.Grimme, University Bonn 
 based on DFTD3 V3.2 Rev 0         
 
Please cite DFT-D3 work done with this code as:
S. Grimme, J. Antony, S. Ehrlich and H. Krieg,
J. Chem. Phys. 132 (2010), 154104
If used with BJ-damping cite also
S. Grimme, S. Ehrlich and L. Goerigk,
J. Comput. Chem. 32 (2011), 1456-1465
For DFT-D2 the reference is
S. Grimme, J. Comput. Chem., 27 (2006), 1787-1799
BSSE Correction calculated using:
 ___________________________________________
                                            
|              **  g C P  **                |
|  a geometrical counterpoise correction    |
|             H.Kruse S.Grimme              |
|        Version 2.31                       |
|                                           |
 ___________________________________________ 

Please cite work done with this code as:
H. Kruse, S. Grimme J. Chem. Phys, 2012,136,154101
DOI: 10.1063/1.3700154 

DFT grid type: 3
Using a single DFT grid.
Ignoring all functions in basis set file with angular momentum > 2 
Initial guess generated from superposition of atomic densities generated with HF,
using spherically symmetric atomic densities and averaged alpha and beta spin densities.

********************************************
***** SINGLE POINT ENERGY CALCULATIONS *****
********************************************
COSMO model for polarizable continuum model enabled
*************WARNING***************
Unrecognized or unnecessary keywords:
These are being ignored.
   min_tolerance 1e-4
   min_tolerance_e 1e-5
***********************************
Starting TensorBox...
| TeraChem will select linear algebra engine
| Using cuSolver for matrix diagonalization

| using 1 out of 1 CUDA devices
|   Device 0: NVIDIA GeForce RTX 4090, 24210MB, CC 8.9 -- CPU THREAD 0
| -------------------------------------------------------------------
| CPU Memory Available: 64429.50 MegaWords 
| GPU Memory Available: 2770.29 MegaWords 
| Maximum recommended basis set size: 19400 basis functions
|  (limited by GPU memory)
| -------------------------------------------------------------------
| Initialize GPUBox with 128 MW of memory


Basis set:       def2-msvp
Total atoms:     31
Total charge:    0
Total electrons: 126 (63-alpha, 63-beta)
Number electrons modeled by ECPs: 0
Total orbitals: 314 (Cartesian), 296 (spherical) 
Total AO shells: 152 (98 S-shells; 36 P-shells; 18 D-shells; 0 F-shells; 0 G-shells)
Spin multiplicity: 1
Nuclear repulsion energy (QM atoms): 1128.376051095685 a.u.

 in gcp call
 n=          31
 coors(1) =   -9.75017664549384      -0.899250452141131     
 -1.082072611808945E-002
 coors(2) =   -9.27560729727495      -0.622845750873706     
   2.49095011647918     
 elements:            7           6
 gcp_e =    1.00000000000000     
 echo:  F
 pbc:  F
 method =pbeh3c              
Using neutral atomic charges and default spins and spin directions.
Number of unique atoms is: 4 
Atom #1 is unique. Calculating atomic density. 
Atom #2 is unique. Calculating atomic density. 
Atom #7 is unique. Calculating atomic density. 
Atom #20 is unique. Calculating atomic density. 
DFTD Energy:    -0.0201332 hartree
gCP Energy:     0.0494252 hartree
| Total AOs: 314    Total MOs: 296
Setting up the DFT grid...
| time to set the grid = 0.08 s
DFT grid points: 357132 (11520 points/atom)
=COSMO= Number of H atoms in QM atoms:13
=COSMO= Number of Heavy atoms in QM atoms:18
=COSMO= size of A matrix:24584072 bytes
=COSMO= ++++++++++++++++++++++++++++++ COSMO parameters ++++++++++++++++++++++++++++++
=COSMO= I. Cavity Information:
=COSMO= SAS(Solvent accesible surface) initialization finished
=COSMO= Time for initializing Molecular Surface:0.00192300 (sec)
=COSMO= Time for initializing cosmo calculation:0.02992800 (sec)
=COSMO= Cavity effective radius(Angstrom) (r_solv+r_vdw-dsc) was written into ./scr.coord/ratom.txt
=COSMO= Solvent Dielectric Constant:78.390000
=COSMO= Cosmo Solvent radius:0.000000
=COSMO= Cosmo charge scaling method:0
=COSMO= Cavity built with Lebedev Grid
=COSMO= Grid points/QM Hydrogen: 110
=COSMO= Grid points/QM Heavy atom: 110
=COSMO= Herbert Switching-Gaussian method turned on
=COSMO= After removing points inside of SAS:
=COSMO= Total number of segments on molecular surface:1753
=COSMO= Number of segments belonging to QM atoms:1753
=COSMO= Total surface area of cavity: 296.8487(Angstrom^2)
=COSMO= Total volume of cavity: 180.6158 (Angstrom^3)
=COSMO= II. COSMO integral options:
=COSMO= Building COSMO c vector with original algorithm
=COSMO= COSMO one-electron integral threshold: 1e-12 
=COSMO= III. Linear solver options:
=COSMO= Initialize COSMO for A matrix in full storage form
=COSMO= CG precondtioner:Jacobi
=COSMO= Tight CG convergence threshold:1e-06
=COSMO= CG dynamic threshold: on
=COSMO= Adjust CG convergence threshold dynamically
=COSMO= IV. PCM field read/write options:
=COSMO= PCM field is not written to files
=COSMO= No PCM field file is read in
=COSMO= ++++++++++++++++++++++++++++++++++++++++++++++++++++++++++++++++++++++++++++++++

                      *** Start SCF Iterations ***

 Iter     DIIS Error       Energy change      Electrons        XC Energy           Energy              E_PCM      Time(s)
-------------------------------------------------------------------------------------------------------------------------
Initial temperature is 0.250000
| Skip purify step
|    1     2.0575576734    -784.4445012711   126.0025715502   -63.6185660899    -784.4445012711     -0.0001843984    0.80  
|    2     0.0694110124     +12.8042818740   126.0000202631   -64.0605027721    -771.6402193972     -0.1370192370    1.00  
|    3     0.1011664042      +0.0326565219   126.0000206074   -63.5935392952    -771.6075628752     -0.0389938170    1.00  
|    4     0.0132137366      -0.1676729796   126.0000199036   -63.7889776739    -771.7752358548     -0.0890371008    0.98  
|    5     0.0084571802      -0.0065928776   126.0000198021   -63.8271051752    -771.7818287325     -0.0737713919    0.99  
|    6     0.0028252980      -0.0036253109   126.0000197605   -63.8229385978    -771.7854540434     -0.0783605050    0.94  
|    7     0.0006305623      -0.0003447123   126.0000197787   -63.8144949340    -771.7857987557     -0.0773341322    0.91  
|    8     0.0004340221      -0.0000289653   126.0000197755   -63.8144813393    -771.7858277210     -0.0771268462    0.90  
|    9     0.0001182622      -0.0000127126   126.0000197797   -63.8148814715    -771.7858404336     -0.0770953650    1.01  
|   10     0.0000792650      -0.0000020310   126.0000197792   -63.8151638394    -771.7858424646     -0.0770174455    0.92  
|   11     0.0000220348      -0.0000005977   126.0000197803   -63.8150290943    -771.7858430623     -0.0770104163    0.87  
-------------------------------------------------------------------------------------------------------------------------
FINAL ENERGY: -771.7858430623 a.u.
Fractional Occupation Entropy: 0.0000000000
Mermin Free Energy:            -771.7858430623
DISPERSION CONTRIBUTION TO ENERGY: -0.0201331973 a.u.
GCP BSSE CORRECTION: 0.0494252064 a.u.
C-PCM contribution to final energy:-0.0770104163 a.u. ( already included in final energy )
HOMO-LUMO GAP: 0.310 eV
CENTER OF MASS: {-0.041335, -0.306260, 0.453228} ANGS
DIPOLE MOMENT: {-8.709935, 2.532134, -3.002206} (|D| = 9.554470) DEBYE
Writing out molden info

Running Mulliken population analysis...


  Restricted hh-TDA Parameters
--------------------------------------------
Number of occupied orbitals:            64
Number of virtual orbitals:            232
Number of molecular orbitals:          296
Number of basis functions:             314
Multiplicity of target state:      singlet

 Generating 2nd functional diffs
Reference energy:             -778.7257556095
Number of electrons:           128.0000200941
XC energy:                     -65.1283636233

      Davidson Diagonalization Parameters
-----------------------------------------------
Number of roots to find:                    4
Number of guess vectors:                   15
Maximum subspace size:                    300
Number of vectors to save:                  4
Collapse vectors per root:                  2
Number of CSFs:                          2080
Maximum Davidson iterations:              500
Residual convergence:                 1.0e-06
Orthogonality tolerance:              1.0e-12
Use incremental sigma vectors:             No

Davidson memory usage:  12.89 MB

Guess Vectors:
  64 &  64 : closed :    -0.562713
  64 &  63 :  open  :    -0.508862
  64 &  62 :  open  :    -0.472086
  63 &  63 : closed :    -0.455010
  64 &  61 :  open  :    -0.442503
  63 &  62 :  open  :    -0.418234
  63 &  61 :  open  :    -0.388651
  62 &  62 : closed :    -0.381458
  62 &  61 :  open  :    -0.351875
  64 &  59 :  open  :    -0.337793
  64 &  60 :  open  :    -0.334994
  61 &  61 : closed :    -0.322293
  64 &  56 :  open  :    -0.309474
  64 &  58 :  open  :    -0.296246
  63 &  59 :  open  :    -0.283941

  Root           Eigenvalue       Energy Change        Residual
-------------------------------------------------------------------
Iteration:    0   Subspace Size:   15
Root: 1:        -0.45328919        -0.45328919         0.04563125  
Root: 2:        -0.42723945        -0.42723945         0.04333062  
Root: 3:        -0.37119536        -0.37119536         0.03852958  
Root: 4:        -0.36137279        -0.36137279         0.04712713  

Iteration:    1   Subspace Size:   19
Root: 1:        -0.45671290        -0.00342372         0.00672028  
Root: 2:        -0.43333727        -0.00609782         0.01097416  
Root: 3:        -0.37583332        -0.00463796         0.01162523  
Root: 4:        -0.36820605        -0.00683326         0.01419011  

Iteration:    2   Subspace Size:   23
Root: 1:        -0.45678813        -0.00007522         0.00136006  
Root: 2:        -0.43365081        -0.00031354         0.00298125  
Root: 3:        -0.37618358        -0.00035027         0.00337886  
Root: 4:        -0.36877805        -0.00057200         0.00421288  

Iteration:    3   Subspace Size:   27
Root: 1:        -0.45679103        -0.00000290         0.00025879  
Root: 2:        -0.43367021        -0.00001940         0.00067886  
Root: 3:        -0.37620857        -0.00002499         0.00095076  
Root: 4:        -0.36881741        -0.00003936         0.00128592  

Iteration:    4   Subspace Size:   31
Root: 1:        -0.45679113        -0.00000010         0.00005363  
Root: 2:        -0.43367103        -0.00000082         0.00015468  
Root: 3:        -0.37621052        -0.00000195         0.00028488  
Root: 4:        -0.36882103        -0.00000362         0.00038912  

Iteration:    5   Subspace Size:   35
Root: 1:        -0.45679113        -0.00000000         0.00001229  
Root: 2:        -0.43367107        -0.00000004         0.00003454  
Root: 3:        -0.37621067        -0.00000015         0.00006779  
Root: 4:        -0.36882133        -0.00000030         0.00009700  

Iteration:    6   Subspace Size:   39
Root: 1:        -0.45679113        -0.00000000         0.00000248  
Root: 2:        -0.43367107        -0.00000000         0.00000689  
Root: 3:        -0.37621068        -0.00000001         0.00001613  
Root: 4:        -0.36882135        -0.00000002         0.00002542  

Iteration:    7   Subspace Size:   43
Root: 1:        -0.45679113        -0.00000000         0.00000046  Converged
Root: 2:        -0.43367107        -0.00000000         0.00000150  
Root: 3:        -0.37621068        -0.00000000         0.00000359  
Root: 4:        -0.36882135        -0.00000000         0.00000700  

Iteration:    8   Subspace Size:   46
Root: 1:        -0.45679113        -0.00000000         0.00000046  Converged
Root: 2:        -0.43367107        -0.00000000         0.00000028  Converged
Root: 3:        -0.37621068        -0.00000000         0.00000088  Converged
Root: 4:        -0.36882135        -0.00000000         0.00000196  

Iteration:    9   Subspace Size:   47
Root: 1:        -0.45679113        -0.00000000         0.00000046  Converged
Root: 2:        -0.43367107        -0.00000000         0.00000028  Converged
Root: 3:        -0.37621068        -0.00000000         0.00000071  Converged
Root: 4:        -0.36882135        -0.00000000         0.00000054  Converged

Davidson converged in 9 iterations
47 sigma vectors were formed

      Davidson Diagonalization Parameters
-----------------------------------------------
Number of roots to find:                    4
Number of guess vectors:                   15
Maximum subspace size:                    300
Number of vectors to save:                  4
Collapse vectors per root:                  2
Number of CSFs:                          2016
Maximum Davidson iterations:              500
Residual convergence:                 1.0e-06
Orthogonality tolerance:              1.0e-12
Use incremental sigma vectors:             No

Davidson memory usage:  12.58 MB

Guess Vectors:
  64 &  63 :  open  :    -0.508862
  64 &  62 :  open  :    -0.472086
  64 &  61 :  open  :    -0.442503
  63 &  62 :  open  :    -0.418234
  63 &  61 :  open  :    -0.388651
  62 &  61 :  open  :    -0.351875
  64 &  59 :  open  :    -0.337793
  64 &  60 :  open  :    -0.334994
  64 &  56 :  open  :    -0.309474
  64 &  58 :  open  :    -0.296246
  63 &  59 :  open  :    -0.283941
  63 &  60 :  open  :    -0.281143
  64 &  57 :  open  :    -0.266228
  64 &  55 :  open  :    -0.256729
  63 &  56 :  open  :    -0.255623

  Root           Eigenvalue       Energy Change        Residual
-------------------------------------------------------------------
Iteration:    0   Subspace Size:   15
Root: 1:        -0.43540338        -0.43540338         0.02937106  
Root: 2:        -0.37480621        -0.37480621         0.03238858  
Root: 3:        -0.36133125        -0.36133125         0.03775985  
Root: 4:        -0.35512922        -0.35512922         0.04454258  

Iteration:    1   Subspace Size:   19
Root: 1:        -0.43751484        -0.00211146         0.00519178  
Root: 2:        -0.37790910        -0.00310290         0.00833333  
Root: 3:        -0.36796517        -0.00663392         0.01138791  
Root: 4:        -0.36316128        -0.00803207         0.01300669  

Iteration:    2   Subspace Size:   23
Root: 1:        -0.43757159        -0.00005675         0.00104441  
Root: 2:        -0.37807818        -0.00016908         0.00198601  
Root: 3:        -0.36833534        -0.00037016         0.00288271  
Root: 4:        -0.36364887        -0.00048758         0.00335078  

Iteration:    3   Subspace Size:   27
Root: 1:        -0.43757365        -0.00000206         0.00020639  
Root: 2:        -0.37808703        -0.00000885         0.00045453  
Root: 3:        -0.36835639        -0.00002105         0.00068523  
Root: 4:        -0.36367705        -0.00002819         0.00080775  

Iteration:    4   Subspace Size:   31
Root: 1:        -0.43757373        -0.00000008         0.00004280  
Root: 2:        -0.37808741        -0.00000038         0.00010875  
Root: 3:        -0.36835744        -0.00000105         0.00018834  
Root: 4:        -0.36367851        -0.00000145         0.00020672  

Iteration:    5   Subspace Size:   35
Root: 1:        -0.43757373        -0.00000000         0.00000921  
Root: 2:        -0.37808743        -0.00000002         0.00002591  
Root: 3:        -0.36835751        -0.00000007         0.00004593  
Root: 4:        -0.36367860        -0.00000009         0.00004857  

Iteration:    6   Subspace Size:   39
Root: 1:        -0.43757373        -0.00000000         0.00000205  
Root: 2:        -0.37808743        -0.00000000         0.00000649  
Root: 3:        -0.36835752        -0.00000000         0.00001124  
Root: 4:        -0.36367860        -0.00000000         0.00001241  

Iteration:    7   Subspace Size:   43
Root: 1:        -0.43757373        -0.00000000         0.00000040  Converged
Root: 2:        -0.37808744        -0.00000000         0.00000135  
Root: 3:        -0.36835752        -0.00000000         0.00000274  
Root: 4:        -0.36367860        -0.00000000         0.00000325  

Iteration:    8   Subspace Size:   46
Root: 1:        -0.43757373        -0.00000000         0.00000033  Converged
Root: 2:        -0.37808744        -0.00000000         0.00000027  Converged
Root: 3:        -0.36835752        -0.00000000         0.00000064  Converged
Root: 4:        -0.36367860        -0.00000000         0.00000075  Converged

Davidson converged in 8 iterations
46 sigma vectors were formed

  Root   Mult.   Total Energy (a.u.)   Ex. Energy (a.u.)     Ex. Energy (eV)     Ex. Energy (nm)        Osc. (a.u.)  
-------------------------------------------------------------------------------------------------------------------
     1  singlet       -779.18254674
     2  triplet       -779.16332934          0.01921740          0.52293199       2370.94349990          0.00000000
     3  singlet       -779.15942668          0.02312006          0.62912879       1970.72876805          0.01388017
     4  triplet       -779.10384304          0.07870370          2.14163626        578.92286982          0.00000000
     5  singlet       -779.10196629          0.08058046          2.19270541        565.43947973          0.00113679
     6  singlet       -779.09457696          0.08796978          2.39377924        517.94342123          0.00039591
     7  triplet       -779.09411313          0.08843362          2.40640071        515.22682800          0.00000000
     8  triplet       -779.08943421          0.09311253          2.53372048        489.33661746          0.00000000

Singlet  1: Largest CI coefficients:
  64  &  64 : closed :  -0.965915
  63  &  64 :  open  :   0.106413
  64  &  63 :  open  :   0.106413

Triplet  2: Largest CI coefficients:
  63  &  64 :  open  :   0.683335
  64  &  63 :  open  :  -0.683335

Singlet  3: Largest CI coefficients:
  63  &  64 :  open  :  -0.643282
  64  &  63 :  open  :  -0.643282
  63  &  63 : closed :   0.295874
  64  &  64 : closed :  -0.129727

Triplet  4: Largest CI coefficients:
  62  &  64 :  open  :  -0.664849
  64  &  62 :  open  :   0.664849
  61  &  62 :  open  :   0.174822
  62  &  61 :  open  :  -0.174822
  62  &  63 :  open  :  -0.113567
  63  &  62 :  open  :   0.113567

Singlet  5: Largest CI coefficients:
  62  &  64 :  open  :  -0.466153
  64  &  62 :  open  :  -0.466153
  63  &  63 : closed :  -0.376575
  62  &  63 :  open  :  -0.322946
  63  &  62 :  open  :  -0.322946
  61  &  63 :  open  :  -0.183426
  63  &  61 :  open  :  -0.183426
  61  &  64 :  open  :  -0.177785
  64  &  61 :  open  :  -0.177785
  62  &  62 : closed :   0.107806
  61  &  62 :  open  :  -0.100691
  62  &  61 :  open  :  -0.100691

Singlet  6: Largest CI coefficients:
  62  &  63 :  open  :  -0.440059
  63  &  62 :  open  :  -0.440059
  62  &  64 :  open  :   0.397165
  64  &  62 :  open  :   0.397165
  63  &  63 : closed :  -0.332259
  61  &  64 :  open  :   0.145590
  64  &  61 :  open  :   0.145590
  61  &  63 :  open  :  -0.134751
  63  &  61 :  open  :  -0.134751
  62  &  62 : closed :  -0.126883
  61  &  61 : closed :   0.109264
  61  &  62 :  open  :   0.107699
  62  &  61 :  open  :   0.107699

Triplet  7: Largest CI coefficients:
  62  &  63 :  open  :   0.514490
  63  &  62 :  open  :  -0.514490
  61  &  64 :  open  :   0.430264
  64  &  61 :  open  :  -0.430264

Triplet  8: Largest CI coefficients:
  61  &  64 :  open  :  -0.482463
  64  &  61 :  open  :   0.482463
  62  &  63 :  open  :   0.365361
  63  &  62 :  open  :  -0.365361
  61  &  63 :  open  :   0.264321
  63  &  61 :  open  :  -0.264321
  59  &  64 :  open  :   0.103740
  64  &  59 :  open  :  -0.103740

Singlet state dipole moments:

  Root       Dx         Dy         Dz         |D|  (Debye)
------------------------------------------------------------
     1    -0.4724     2.4855    -1.4004     2.8917
     2   -11.7461     3.4370    -1.4354    12.3225
     3    -7.5081    -0.8061    -2.0566     7.8263
     4    -4.7260    -0.8435    -2.1499     5.2601

Triplet state dipole moments:

  Root       Dx         Dy         Dz         |D|  (Debye)
------------------------------------------------------------
     1   -12.1183     3.5265    -1.4137    12.6999
     2    -1.4250    -1.2820    -1.9283     2.7189
     3    -7.4710     0.2835    -1.3896     7.6044
     4    -4.6469    -0.0450    -1.4294     4.8620

Transition dipole moments between singlet states:

    Transition       Tx         Ty         Tz         |T| (a.u.)
------------------------------------------------------------------
     1 ->    2    -0.9479     0.0414     0.0169     0.9490
     1 ->    3     0.1266    -0.0673    -0.0247     0.1455
     1 ->    4    -0.0543     0.0534     0.0308     0.0822
     2 ->    3     0.2723    -0.1105    -0.0234     0.2948
     2 ->    4    -0.5796     0.0632     0.0036     0.5831
     3 ->    4    -2.6078     0.4621     0.0266     2.6486

Transition dipole moments between triplet states:

    Transition       Tx         Ty         Tz         |T| (a.u.)
------------------------------------------------------------------
     1 ->    2    -0.3326     0.0573     0.0281     0.3387
     1 ->    3     0.2961     0.0203     0.0593     0.3027
     1 ->    4    -0.7141     0.1457    -0.0052     0.7289
     2 ->    3     0.7413     0.4490     0.1863     0.8865
     2 ->    4     1.4070    -0.5060    -0.1912     1.5074
     3 ->    4    -0.8449    -0.6471    -0.3594     1.1233

Magnetic transition dipole moments and rotational strengths:

 Transition      Lx         Ly         Lz       R(len)     R(vel) (a.u.)
------------------------------------------------------------------------
 1 ->    2    -0.4589     0.0100     0.1540    -0.4380     0.0215
 1 ->    3     0.1369     0.3890     0.1531     0.0126    -0.0036
 1 ->    4    -0.1740    -0.3838    -0.1491     0.0157    -0.0035

Electric transition quadrupole moments (Cartesian):

 Transition      Qxy        Qxz        Qyz        Qxx        Qyy        Qzz       norm (a.u.)
----------------------------------------------------------------------------------------------
 1 ->    2     0.4329    -0.0118     0.2897     2.9046    -0.2535    -0.0003     2.9619
 1 ->    3    -0.0346     0.2944    -0.0926    -1.0786     0.1619    -0.1033     1.1387
 1 ->    4     0.0237    -0.3132     0.1255     0.9869    -0.1769     0.1435     1.0679


| Total processing time: 23.95 sec 

| Job finished: Tue Sep  2 23:13:09 2025
