# Supplementary material for: Photovermellogens: Minimalistic Pyridinium-Based Acylhydrazones with Photoswitchable Basicity for Operation in Aqueous Media
Source: J Org Chem. 2026 May 4;91(19):6559–65. doi: 10.1021/acs.joc.5c02962 (PMC13185115; doi:10.1021/acs.joc.5c02962)
Supplement: Supplementary file 3 [file jo5c02962_si_003.zip › scans/pa/gfn2/0028.out]

| Startfile from command line: tc.inp


|       ***********************************************************
|       *                 TeraChem v1.9-2023.07-dev               *
|       *                   Development Version                   *
|       *           Chemistry at the Speed of Graphics!           *
|       ***********************************************************
|       * This program may only be used in connection with        *
|       * a valid license from PetaChem, LLC. Use of this program *
|       * or results thereof indicates acceptance of all terms    *
|       * and conditions stated in the license and that a valid   *
|       * license agreement between the user and PetaChem, LLC    *
|       * exists. PetaChem, LLC does not warrant the correctness  *
|       * of results or their suitability for any purpose.        *
|       * Please email bugs, suggestions, and comments to         *
|       *                  help@petachem.com                      *
|       *                                                         *
|       ***********************************************************


|       ***********************************************************
|       *  Compiled by pisteinbach  Thu 27 Mar 2025 01:00:35 PM CET  *
|       *  Supported architecture SMs: 89 86 75                   *
|       *  Build cuda_11.8.r11.8/compiler.31833905_0              *
|       *  Git Version: d77d3eebd7eb45d4c3711b706ca3c5694cd0c5a9  *
|       ***********************************************************


| Job started   Tue Sep  2 23:13:39 2025
| On gpunode-09 (available memory: 415087 MB)

| ######################################### RUNTIME INFO ##########################################
| terachem  tc.inp 

|  NVRM version: NVIDIA UNIX x86_64 Kernel Module  550.127.08  Fri Oct 25 22:14:46 UTC 2024
|  GCC version:  gcc version 9.4.0 (Ubuntu 9.4.0-1ubuntu1~20.04.2) 

|  	linux-vdso.so.1 (0x00007ffc7b4bf000)
|  	libdftd4.so.3 => /mnt/group-bin/dftd4/3.5.0/lib/x86_64-linux-gnu/libdftd4.so.3 (0x000014bcf7a28000)
|  	libm.so.6 => /lib/x86_64-linux-gnu/libm.so.6 (0x000014bcf78cd000)
|  	libthcbox.so.1 => /mnt/group-bin/terachem/dev-03-2025/lib/libthcbox.so.1 (0x000014bcf63ff000)
|  	libnvToolsExt.so.1 => /mnt/group-lib/nvidia-hpc-sdk/Linux_x86_64/24.7/cuda/11.8/lib64/libnvToolsExt.so.1 (0x000014bcf61f5000)
|  	libgpubox.so.1 => /mnt/group-bin/terachem/dev-03-2025/lib/libgpubox.so.1 (0x000014bcf61dc000)
|  	libcpubox.so.1 => /mnt/group-bin/terachem/dev-03-2025/lib/libcpubox.so.1 (0x000014bcf61d6000)
|  	libtensorbox.so.1 => /mnt/group-bin/terachem/dev-03-2025/lib/libtensorbox.so.1 (0x000014bcf61b7000)
|  	libiobox.so.1 => /mnt/group-bin/terachem/dev-03-2025/lib/libiobox.so.1 (0x000014bcf619f000)
|  	libintbox.so.1 => /mnt/group-bin/terachem/dev-03-2025/lib/libintbox.so.1 (0x000014bcbac38000)
|  	libatmx2cbox.so.1 => /mnt/group-bin/terachem/dev-03-2025/lib/libatmx2cbox.so.1 (0x000014bcbab61000)
|  	libperiodicbox.so.1 => /mnt/group-bin/terachem/dev-03-2025/lib/libperiodicbox.so.1 (0x000014bca8f0f000)
|  	libsqmbox.so.1 => /mnt/group-bin/terachem/dev-03-2025/lib/libsqmbox.so.1 (0x000014bca8bab000)
|  	libgridbox.so.1 => /mnt/group-bin/terachem/dev-03-2025/lib/libgridbox.so.1 (0x000014bca73a5000)
|  	libdftbox.so.1 => /mnt/group-bin/terachem/dev-03-2025/lib/libdftbox.so.1 (0x000014bca72b5000)
|  	libcibox.so.1 => /mnt/group-bin/terachem/dev-03-2025/lib/libcibox.so.1 (0x000014bca6e68000)
|  	libccbox.so.1 => /mnt/group-bin/terachem/dev-03-2025/lib/libccbox.so.1 (0x000014bca6b27000)
|  	libsimbox.so.1 => /mnt/group-bin/terachem/dev-03-2025/lib/libsimbox.so.1 (0x000014bca6b01000)
|  	liboptbox.so.1 => /mnt/group-bin/terachem/dev-03-2025/lib/liboptbox.so.1 (0x000014bca6ac7000)
|  	libssl.so.1.1 => /lib/x86_64-linux-gnu/libssl.so.1.1 (0x000014bca6a34000)
|  	libcrypto.so.1.1 => /lib/x86_64-linux-gnu/libcrypto.so.1.1 (0x000014bca675b000)
|  	libifcore.so.5 => /mnt/group-lib/intel_oneAPI/compiler/2024.0/lib/libifcore.so.5 (0x000014bca661b000)
|  	libcuda.so.1 => /lib/x86_64-linux-gnu/libcuda.so.1 (0x000014bca4a4f000)
|  	libcudart.so.11.0 => /mnt/group-bin/terachem/dev-03-2025/lib/libcudart.so.11.0 (0x000014bca47a8000)
|  	libcublas.so.11 => /mnt/group-bin/terachem/dev-03-2025/lib/libcublas.so.11 (0x000014bc9eb4a000)
|  	libcufft.so.10 => /mnt/group-bin/terachem/dev-03-2025/lib/libcufft.so.10 (0x000014bc8dc6f000)
|  	libcusparse.so.11 => /mnt/group-bin/terachem/dev-03-2025/lib/libcusparse.so.11 (0x000014bc7cf75000)
|  	libcusolver.so.11 => /mnt/group-bin/terachem/dev-03-2025/lib/libcusolver.so.11 (0x000014bc6acbd000)
|  	libiomp5.so => /mnt/group-lib/intel_oneAPI/compiler/2024.0/lib/libiomp5.so (0x000014bc6a876000)
|  	libdl.so.2 => /lib/x86_64-linux-gnu/libdl.so.2 (0x000014bc6a870000)
|  	libpthread.so.0 => /lib/x86_64-linux-gnu/libpthread.so.0 (0x000014bc6a84d000)
|  	libstdc++.so.6 => /lib/x86_64-linux-gnu/libstdc++.so.6 (0x000014bc6a66b000)
|  	libcilkrts.so.5 => /mnt/group-bin/terachem/dev-03-2025/lib/libcilkrts.so.5 (0x000014bc6a42c000)
|  	libgcc_s.so.1 => /lib/x86_64-linux-gnu/libgcc_s.so.1 (0x000014bc6a411000)
|  	libc.so.6 => /lib/x86_64-linux-gnu/libc.so.6 (0x000014bc6a21f000)
|  	/lib64/ld-linux-x86-64.so.2 (0x000014bcf7b02000)
|  	libmkl_intel_ilp64.so.2 => /mnt/group-lib/intel_oneAPI/mkl/2023.2.0/lib/intel64/libmkl_intel_ilp64.so.2 (0x000014bc69092000)
|  	libmkl_intel_thread.so.2 => /mnt/group-lib/intel_oneAPI/mkl/2023.2.0/lib/intel64/libmkl_intel_thread.so.2 (0x000014bc65a66000)
|  	libmkl_core.so.2 => /mnt/group-lib/intel_oneAPI/mkl/2023.2.0/lib/intel64/libmkl_core.so.2 (0x000014bc616ee000)
|  	libimf.so => /mnt/group-lib/intel_oneAPI/compiler/2024.0/lib/libimf.so (0x000014bc612ce000)
|  	libsvml.so => /mnt/group-lib/intel_oneAPI/compiler/2024.0/lib/libsvml.so (0x000014bc5fc9a000)
|  	libirng.so => /mnt/group-lib/intel_oneAPI/compiler/2024.0/lib/libirng.so (0x000014bc5fba0000)
|  	libintlc.so.5 => /mnt/group-lib/intel_oneAPI/compiler/2024.0/lib/libintlc.so.5 (0x000014bc5fb3f000)
|  	librt.so.1 => /lib/x86_64-linux-gnu/librt.so.1 (0x000014bc5fb35000)
|  	libcublasLt.so.11 => /mnt/group-lib/nvidia-hpc-sdk/Linux_x86_64/24.7/math_libs/11.8/lib64/libcublasLt.so.11 (0x000014bc3b5ad000)
| #################################################################################################

-----------------------------------
Processed Input file:
              coordinates coord.xyz
                 spinmult 1
                   charge 0
                   method 3c-pbeh
                    basis def2-msvp
                      pcm cosmo
                  epsilon 78.39
                      fon yes
               fon_method constant
                   closed 0
                    hhtda yes
            hhtdasinglets 4
            hhtdatriplets 4
             cisnumstates 8
             cisguessvecs 15
                   cismax 300
               cismaxiter 500
               cisconvtol 1.0e-6
                  cphftol 1.0e-6
                 cphfiter 1000
           max_l_in_basis 2
           sphericalbasis yes
                    guess sad
                   purify no
                  dftgrid 3
                     xtol 1e-6
                 convthre 5e-5
                  threall 1e-14
                precision mixed
                     gpus 1
            min_tolerance 1e-4
          min_tolerance_e 1e-5
                      run energy
-----------------------------------
Jobname: coord
Scratch data will be generated
Scratch directory: ./scr.coord
| Random number seed: 642528569

XYZ coordinates coord.xyz
Molden File Output: ./scr.coord/coord.molden
Using basis set: def2-msvp
dmrgstart not found
Spin multiplicity: 1
DIIS will use up to 10 vectors.
Condition number limit for the DIIS overlap matrix is            0
WF convergence threshold: 5.00e-05
Using DIIS algorithm to converge WF
Maximum number of SCF iterations: 100
Incremental fock with rebuild every 8 iterations
Will switch to conventional Fock if diffuse functions are detected
X-matrix tolerance: 1.00e-06
PRECISION: MIXED
Single/Double precision threshold: 1.00e-05
TeraChem will select linear algebra engine
Using fractional orbital occupations
0 occupied orbitals will have integer occupation
0 occupied orbitals will have fractional occupation
kT is set to  0.250 a.u.
Density matrix guess purification turned off
DFT Functional requested: 3c-pbeh
Method: PBEh-3c composite method 
  PBEh exchange functional:              0.58 
  Hartree-Fock exact exchange:          0.42 
  PBEh correlation functional:           1.0  
Please find the citation for the method under https://doi.org/10.1063/1.4927476Please also cite the implementation paper: https://doi.org/10.1039/D3CP06086A Wavefunction: RESTRICTED

 DFT-D code reimplemented following the
 code by S.Grimme, University Bonn 
 based on DFTD3 V3.2 Rev 0         
 
Please cite DFT-D3 work done with this code as:
S. Grimme, J. Antony, S. Ehrlich and H. Krieg,
J. Chem. Phys. 132 (2010), 154104
If used with BJ-damping cite also
S. Grimme, S. Ehrlich and L. Goerigk,
J. Comput. Chem. 32 (2011), 1456-1465
For DFT-D2 the reference is
S. Grimme, J. Comput. Chem., 27 (2006), 1787-1799
BSSE Correction calculated using:
 ___________________________________________
                                            
|              **  g C P  **                |
|  a geometrical counterpoise correction    |
|             H.Kruse S.Grimme              |
|        Version 2.31                       |
|                                           |
 ___________________________________________ 

Please cite work done with this code as:
H. Kruse, S. Grimme J. Chem. Phys, 2012,136,154101
DOI: 10.1063/1.3700154 

DFT grid type: 3
Using a single DFT grid.
Ignoring all functions in basis set file with angular momentum > 2 
Initial guess generated from superposition of atomic densities generated with HF,
using spherically symmetric atomic densities and averaged alpha and beta spin densities.

********************************************
***** SINGLE POINT ENERGY CALCULATIONS *****
********************************************
COSMO model for polarizable continuum model enabled
*************WARNING***************
Unrecognized or unnecessary keywords:
These are being ignored.
   min_tolerance 1e-4
   min_tolerance_e 1e-5
***********************************
Starting TensorBox...
| TeraChem will select linear algebra engine
| Using cuSolver for matrix diagonalization

| using 1 out of 1 CUDA devices
|   Device 0: NVIDIA GeForce RTX 4090, 24210MB, CC 8.9 -- CPU THREAD 0
| -------------------------------------------------------------------
| CPU Memory Available: 64427.50 MegaWords 
| GPU Memory Available: 2770.29 MegaWords 
| Maximum recommended basis set size: 19400 basis functions
|  (limited by GPU memory)
| -------------------------------------------------------------------
| Initialize GPUBox with 128 MW of memory


Basis set:       def2-msvp
Total atoms:     31
Total charge:    0
Total electrons: 126 (63-alpha, 63-beta)
Number electrons modeled by ECPs: 0
Total orbitals: 314 (Cartesian), 296 (spherical) 
Total AO shells: 152 (98 S-shells; 36 P-shells; 18 D-shells; 0 F-shells; 0 G-shells)
Spin multiplicity: 1
Nuclear repulsion energy (QM atoms): 1147.397917105569 a.u.

 in gcp call
 n=          31
 coors(1) =   -9.54818752579279       -1.13146526164763     
  7.485810097356256E-002
 coors(2) =   -8.00399692110137       -2.80863406017402     
   1.26485868774590     
 elements:            7           6
 gcp_e =    1.00000000000000     
 echo:  F
 pbc:  F
 method =pbeh3c              
Using neutral atomic charges and default spins and spin directions.
Number of unique atoms is: 4 
Atom #1 is unique. Calculating atomic density. 
Atom #2 is unique. Calculating atomic density. 
Atom #7 is unique. Calculating atomic density. 
Atom #20 is unique. Calculating atomic density. 
DFTD Energy:    -0.0204811 hartree
gCP Energy:     0.0511475 hartree
| Total AOs: 314    Total MOs: 296
Setting up the DFT grid...
| time to set the grid = 0.09 s
DFT grid points: 356767 (11508 points/atom)
=COSMO= Number of H atoms in QM atoms:13
=COSMO= Number of Heavy atoms in QM atoms:18
=COSMO= size of A matrix:24081800 bytes
=COSMO= ++++++++++++++++++++++++++++++ COSMO parameters ++++++++++++++++++++++++++++++
=COSMO= I. Cavity Information:
=COSMO= SAS(Solvent accesible surface) initialization finished
=COSMO= Time for initializing Molecular Surface:0.00244500 (sec)
=COSMO= Time for initializing cosmo calculation:0.03317700 (sec)
=COSMO= Cavity effective radius(Angstrom) (r_solv+r_vdw-dsc) was written into ./scr.coord/ratom.txt
=COSMO= Solvent Dielectric Constant:78.390000
=COSMO= Cosmo Solvent radius:0.000000
=COSMO= Cosmo charge scaling method:0
=COSMO= Cavity built with Lebedev Grid
=COSMO= Grid points/QM Hydrogen: 110
=COSMO= Grid points/QM Heavy atom: 110
=COSMO= Herbert Switching-Gaussian method turned on
=COSMO= After removing points inside of SAS:
=COSMO= Total number of segments on molecular surface:1735
=COSMO= Number of segments belonging to QM atoms:1735
=COSMO= Total surface area of cavity: 290.6906(Angstrom^2)
=COSMO= Total volume of cavity: 176.9254 (Angstrom^3)
=COSMO= II. COSMO integral options:
=COSMO= Building COSMO c vector with original algorithm
=COSMO= COSMO one-electron integral threshold: 1e-12 
=COSMO= III. Linear solver options:
=COSMO= Initialize COSMO for A matrix in full storage form
=COSMO= CG precondtioner:Jacobi
=COSMO= Tight CG convergence threshold:1e-06
=COSMO= CG dynamic threshold: on
=COSMO= Adjust CG convergence threshold dynamically
=COSMO= IV. PCM field read/write options:
=COSMO= PCM field is not written to files
=COSMO= No PCM field file is read in
=COSMO= ++++++++++++++++++++++++++++++++++++++++++++++++++++++++++++++++++++++++++++++++

                      *** Start SCF Iterations ***

 Iter     DIIS Error       Energy change      Electrons        XC Energy           Energy              E_PCM      Time(s)
-------------------------------------------------------------------------------------------------------------------------
Initial temperature is 0.250000
| Skip purify step
|    1     2.0866068629    -784.4751645889   126.0004929353   -63.6261409140    -784.4751645889     -0.0001952614    1.11  
|    2     0.0790016631     +12.8435975857   126.0000002746   -64.0866025048    -771.6315670032     -0.1467324840    1.42  
|    3     0.1130752528      +0.0755387161   125.9999973139   -63.6094912515    -771.5560282872     -0.0325148995    1.13  
|    4     0.0114830988      -0.2356924141   125.9999984979   -63.7974107842    -771.7917207012     -0.0779173394    1.05  
|    5     0.0067821579      -0.0051400486   125.9999982838   -63.8544976677    -771.7968607498     -0.0711414790    1.01  
|    6     0.0011919150      -0.0009797530   125.9999983317   -63.8359719092    -771.7978405028     -0.0718837046    1.07  
|    7     0.0004891364      -0.0000586568   125.9999983698   -63.8335612343    -771.7978991597     -0.0712297479    1.31  
|    8     0.0002636013      -0.0000249560   125.9999983914   -63.8346076380    -771.7979241157     -0.0713513618    1.30  
|    9     0.0001624678      -0.0000044194   125.9999984084   -63.8349042407    -771.7979285351     -0.0712175605    1.44  
|   10     0.0000468598      -0.0000018262   125.9999984170   -63.8348427125    -771.7979303613     -0.0712204049    1.26  
-------------------------------------------------------------------------------------------------------------------------
FINAL ENERGY: -771.7979303613 a.u.
Fractional Occupation Entropy: 0.0000000000
Mermin Free Energy:            -771.7979303613
DISPERSION CONTRIBUTION TO ENERGY: -0.0204810943 a.u.
GCP BSSE CORRECTION: 0.0511474809 a.u.
C-PCM contribution to final energy:-0.0712204049 a.u. ( already included in final energy )
HOMO-LUMO GAP: 1.745 eV
CENTER OF MASS: {-0.047876, -0.233794, 0.398961} ANGS
DIPOLE MOMENT: {-8.977359, -0.771372, -1.773716} (|D| = 9.183357) DEBYE
Writing out molden info

Running Mulliken population analysis...


  Restricted hh-TDA Parameters
--------------------------------------------
Number of occupied orbitals:            64
Number of virtual orbitals:            232
Number of molecular orbitals:          296
Number of basis functions:             314
Multiplicity of target state:      singlet

 Generating 2nd functional diffs
Reference energy:             -778.7294517428
Number of electrons:           127.9999983918
XC energy:                     -65.1485934100

      Davidson Diagonalization Parameters
-----------------------------------------------
Number of roots to find:                    4
Number of guess vectors:                   15
Maximum subspace size:                    300
Number of vectors to save:                  4
Collapse vectors per root:                  2
Number of CSFs:                          2080
Maximum Davidson iterations:              500
Residual convergence:                 1.0e-06
Orthogonality tolerance:              1.0e-12
Use incremental sigma vectors:             No

Davidson memory usage:  12.89 MB

Guess Vectors:
  64 &  64 : closed :    -0.542963
  64 &  63 :  open  :    -0.540895
  63 &  63 : closed :    -0.538827
  64 &  61 :  open  :    -0.445859
  63 &  61 :  open  :    -0.443791
  64 &  62 :  open  :    -0.442704
  63 &  62 :  open  :    -0.440636
  64 &  60 :  open  :    -0.358249
  63 &  60 :  open  :    -0.356181
  61 &  61 : closed :    -0.348755
  62 &  61 :  open  :    -0.345600
  62 &  62 : closed :    -0.342445
  64 &  56 :  open  :    -0.333640
  63 &  56 :  open  :    -0.331572
  64 &  57 :  open  :    -0.308591

  Root           Eigenvalue       Energy Change        Residual
-------------------------------------------------------------------
Iteration:    0   Subspace Size:   15
Root: 1:        -0.46936965        -0.46936965         0.04701409  
Root: 2:        -0.44935305        -0.44935305         0.04459384  
Root: 3:        -0.40737647        -0.40737647         0.05536032  
Root: 4:        -0.36673990        -0.36673990         0.04412671  

Iteration:    1   Subspace Size:   19
Root: 1:        -0.47428874        -0.00491910         0.00918319  
Root: 2:        -0.45463205        -0.00527900         0.00977717  
Root: 3:        -0.41349450        -0.00611803         0.01381463  
Root: 4:        -0.37501209        -0.00827219         0.01873720  

Iteration:    2   Subspace Size:   23
Root: 1:        -0.47446509        -0.00017635         0.00240341  
Root: 2:        -0.45484101        -0.00020896         0.00242671  
Root: 3:        -0.41384697        -0.00035247         0.00396762  
Root: 4:        -0.37610291        -0.00109083         0.00632048  

Iteration:    3   Subspace Size:   27
Root: 1:        -0.47447592        -0.00001083         0.00055780  
Root: 2:        -0.45485161        -0.00001060         0.00063955  
Root: 3:        -0.41387374        -0.00002677         0.00093628  
Root: 4:        -0.37620766        -0.00010475         0.00187735  

Iteration:    4   Subspace Size:   31
Root: 1:        -0.47447645        -0.00000053         0.00010735  
Root: 2:        -0.45485229        -0.00000068         0.00015510  
Root: 3:        -0.41387514        -0.00000140         0.00021472  
Root: 4:        -0.37621588        -0.00000821         0.00058490  

Iteration:    5   Subspace Size:   35
Root: 1:        -0.47447646        -0.00000002         0.00001887  
Root: 2:        -0.45485233        -0.00000004         0.00003349  
Root: 3:        -0.41387521        -0.00000007         0.00004981  
Root: 4:        -0.37621663        -0.00000075         0.00015531  

Iteration:    6   Subspace Size:   39
Root: 1:        -0.47447646        -0.00000000         0.00000336  
Root: 2:        -0.45485233        -0.00000000         0.00000708  
Root: 3:        -0.41387521        -0.00000000         0.00001129  
Root: 4:        -0.37621668        -0.00000005         0.00003964  

Iteration:    7   Subspace Size:   43
Root: 1:        -0.47447646        -0.00000000         0.00000063  Converged
Root: 2:        -0.45485233        -0.00000000         0.00000145  
Root: 3:        -0.41387521        -0.00000000         0.00000265  
Root: 4:        -0.37621668        -0.00000000         0.00001132  

Iteration:    8   Subspace Size:   46
Root: 1:        -0.47447646        -0.00000000         0.00000058  Converged
Root: 2:        -0.45485233        -0.00000000         0.00000028  Converged
Root: 3:        -0.41387521        -0.00000000         0.00000059  Converged
Root: 4:        -0.37621668        -0.00000000         0.00000283  

Iteration:    9   Subspace Size:   47
Root: 1:        -0.47447646        -0.00000000         0.00000057  Converged
Root: 2:        -0.45485233        -0.00000000         0.00000027  Converged
Root: 3:        -0.41387521         0.00000000         0.00000059  Converged
Root: 4:        -0.37621668        -0.00000000         0.00000071  Converged

Davidson converged in 9 iterations
47 sigma vectors were formed

      Davidson Diagonalization Parameters
-----------------------------------------------
Number of roots to find:                    4
Number of guess vectors:                   15
Maximum subspace size:                    300
Number of vectors to save:                  4
Collapse vectors per root:                  2
Number of CSFs:                          2016
Maximum Davidson iterations:              500
Residual convergence:                 1.0e-06
Orthogonality tolerance:              1.0e-12
Use incremental sigma vectors:             No

Davidson memory usage:  12.58 MB

Guess Vectors:
  64 &  63 :  open  :    -0.540895
  64 &  61 :  open  :    -0.445859
  63 &  61 :  open  :    -0.443791
  64 &  62 :  open  :    -0.442704
  63 &  62 :  open  :    -0.440636
  64 &  60 :  open  :    -0.358249
  63 &  60 :  open  :    -0.356181
  62 &  61 :  open  :    -0.345600
  64 &  56 :  open  :    -0.333640
  63 &  56 :  open  :    -0.331572
  64 &  57 :  open  :    -0.308591
  63 &  57 :  open  :    -0.306523
  64 &  59 :  open  :    -0.285421
  63 &  59 :  open  :    -0.283353
  64 &  55 :  open  :    -0.282218

  Root           Eigenvalue       Energy Change        Residual
-------------------------------------------------------------------
Iteration:    0   Subspace Size:   15
Root: 1:        -0.45549871        -0.45549871         0.03781604  
Root: 2:        -0.38480435        -0.38480435         0.03980736  
Root: 3:        -0.37080183        -0.37080183         0.03723568  
Root: 4:        -0.36423318        -0.36423318         0.03040942  

Iteration:    1   Subspace Size:   19
Root: 1:        -0.45928328        -0.00378457         0.00773331  
Root: 2:        -0.39160739        -0.00680304         0.01377612  
Root: 3:        -0.37624218        -0.00544035         0.01217135  
Root: 4:        -0.36666948        -0.00243631         0.00663644  

Iteration:    2   Subspace Size:   23
Root: 1:        -0.45941849        -0.00013521         0.00161300  
Root: 2:        -0.39218275        -0.00057536         0.00366197  
Root: 3:        -0.37666230        -0.00042012         0.00317617  
Root: 4:        -0.36677054        -0.00010106         0.00169866  

Iteration:    3   Subspace Size:   27
Root: 1:        -0.45942331        -0.00000482         0.00033064  
Root: 2:        -0.39221613        -0.00003338         0.00091891  
Root: 3:        -0.37668568        -0.00002338         0.00094214  
Root: 4:        -0.36677668        -0.00000613         0.00041997  

Iteration:    4   Subspace Size:   31
Root: 1:        -0.45942350        -0.00000019         0.00006926  
Root: 2:        -0.39221800        -0.00000188         0.00020800  
Root: 3:        -0.37668769        -0.00000200         0.00025468  
Root: 4:        -0.36677703        -0.00000035         0.00011111  

Iteration:    5   Subspace Size:   35
Root: 1:        -0.45942351        -0.00000001         0.00001435  
Root: 2:        -0.39221809        -0.00000009         0.00005140  
Root: 3:        -0.37668782        -0.00000013         0.00005973  
Root: 4:        -0.36677705        -0.00000002         0.00002674  

Iteration:    6   Subspace Size:   39
Root: 1:        -0.45942351        -0.00000000         0.00000278  
Root: 2:        -0.39221810        -0.00000001         0.00001174  
Root: 3:        -0.37668783        -0.00000001         0.00001327  
Root: 4:        -0.36677705        -0.00000000         0.00000673  

Iteration:    7   Subspace Size:   43
Root: 1:        -0.45942351        -0.00000000         0.00000051  Converged
Root: 2:        -0.39221810        -0.00000000         0.00000290  
Root: 3:        -0.37668783        -0.00000000         0.00000299  
Root: 4:        -0.36677705        -0.00000000         0.00000171  

Iteration:    8   Subspace Size:   46
Root: 1:        -0.45942351        -0.00000000         0.00000049  Converged
Root: 2:        -0.39221810        -0.00000000         0.00000063  Converged
Root: 3:        -0.37668783        -0.00000000         0.00000075  Converged
Root: 4:        -0.36677705        -0.00000000         0.00000043  Converged

Davidson converged in 8 iterations
46 sigma vectors were formed

  Root   Mult.   Total Energy (a.u.)   Ex. Energy (a.u.)     Ex. Energy (eV)     Ex. Energy (nm)        Osc. (a.u.)  
-------------------------------------------------------------------------------------------------------------------
     1  singlet       -779.20392821
     2  triplet       -779.18887525          0.01505295          0.40961163       3026.87259884          0.00000000
     3  singlet       -779.18430407          0.01962413          0.53399976       2321.80293486          0.00020976
     4  singlet       -779.14332696          0.06060125          1.64904368        751.85528579          0.00105838
     5  triplet       -779.12166984          0.08225836          2.23836362        553.90562732          0.00000000
     6  triplet       -779.10613957          0.09778864          2.66096382        465.93726513          0.00000000
     7  singlet       -779.10566842          0.09825978          2.67378434        463.70314466          0.02096799
     8  triplet       -779.09622880          0.10769941          2.93064963        423.06053654          0.00000000

Singlet  1: Largest CI coefficients:
  64  &  64 : closed :   0.911133
  63  &  64 :  open  :  -0.224715
  64  &  63 :  open  :  -0.224715
  62  &  64 :  open  :   0.121595
  64  &  62 :  open  :   0.121595

Triplet  2: Largest CI coefficients:
  63  &  64 :  open  :  -0.683735
  64  &  63 :  open  :   0.683735
  62  &  63 :  open  :   0.108891
  63  &  62 :  open  :  -0.108891

Singlet  3: Largest CI coefficients:
  63  &  64 :  open  :  -0.640806
  64  &  63 :  open  :  -0.640806
  64  &  64 : closed :  -0.283174
  62  &  64 :  open  :  -0.131862
  64  &  62 :  open  :  -0.131862

Singlet  4: Largest CI coefficients:
  63  &  63 : closed :   0.916797
  61  &  61 : closed :  -0.229736
  61  &  63 :  open  :   0.170613
  63  &  61 :  open  :   0.170613
  62  &  63 :  open  :   0.102302
  63  &  62 :  open  :   0.102302

Triplet  5: Largest CI coefficients:
  62  &  64 :  open  :   0.651594
  64  &  62 :  open  :  -0.651594
  60  &  64 :  open  :  -0.158646
  64  &  60 :  open  :   0.158646
  57  &  64 :  open  :   0.148241
  64  &  57 :  open  :  -0.148241

Triplet  6: Largest CI coefficients:
  61  &  64 :  open  :  -0.561401
  64  &  61 :  open  :   0.561401
  62  &  63 :  open  :  -0.324701
  63  &  62 :  open  :   0.324701
  60  &  63 :  open  :   0.151922
  63  &  60 :  open  :  -0.151922
  60  &  64 :  open  :  -0.148540
  64  &  60 :  open  :   0.148540
  57  &  63 :  open  :  -0.108357
  63  &  57 :  open  :   0.108357

Singlet  7: Largest CI coefficients:
  61  &  64 :  open  :  -0.542576
  64  &  61 :  open  :  -0.542576
  62  &  63 :  open  :   0.338977
  63  &  62 :  open  :   0.338977
  60  &  64 :  open  :  -0.135731
  64  &  60 :  open  :  -0.135731
  60  &  63 :  open  :  -0.132701
  63  &  60 :  open  :  -0.132701
  62  &  64 :  open  :  -0.126713
  64  &  62 :  open  :  -0.126713
  57  &  63 :  open  :   0.114057
  63  &  57 :  open  :   0.114057

Triplet  8: Largest CI coefficients:
  61  &  63 :  open  :  -0.670444
  63  &  61 :  open  :   0.670444
  60  &  63 :  open  :  -0.150054
  63  &  60 :  open  :   0.150054
  62  &  63 :  open  :  -0.126383
  63  &  62 :  open  :   0.126383

Singlet state dipole moments:

  Root       Dx         Dy         Dz         |D|  (Debye)
------------------------------------------------------------
     1    -6.6554     0.5210    -1.4347     6.8282
     2    -8.7798     0.8396    -1.1014     8.8883
     3    -8.1886     0.5881    -0.6551     8.2358
     4    -8.1265    -0.6840    -0.7037     8.1856

Triplet state dipole moments:

  Root       Dx         Dy         Dz         |D|  (Debye)
------------------------------------------------------------
     1    -8.6672     0.9272    -1.1684     8.7946
     2   -11.9957     0.9963    -1.6369    12.1478
     3    -7.6902    -0.7126    -0.6081     7.7470
     4    -7.0320    -0.4391    -0.2929     7.0517

Transition dipole moments between singlet states:

    Transition       Tx         Ty         Tz         |T| (a.u.)
------------------------------------------------------------------
     1 ->    2     0.0908     0.0864    -0.0178     0.1266
     1 ->    3     0.1618     0.0019    -0.0051     0.1619
     1 ->    4    -0.5060    -0.2417     0.0750     0.5658
     2 ->    3     0.4868     0.0145    -0.0162     0.4873
     2 ->    4     0.2933    -0.7976     0.2107     0.8755
     3 ->    4     0.3071     0.0384    -0.0048     0.3096

Transition dipole moments between triplet states:

    Transition       Tx         Ty         Tz         |T| (a.u.)
------------------------------------------------------------------
     1 ->    2    -0.4469    -0.0179    -0.0681     0.4525
     1 ->    3     0.1524    -0.8745     0.2239     0.9155
     1 ->    4    -0.2650    -0.0703     0.0452     0.2778
     2 ->    3     0.1165     0.0856     0.0141     0.1452
     2 ->    4     0.0739    -0.0002     0.0022     0.0739
     3 ->    4    -0.4779    -0.0328    -0.0124     0.4792

Magnetic transition dipole moments and rotational strengths:

 Transition      Lx         Ly         Lz       R(len)     R(vel) (a.u.)
------------------------------------------------------------------------
 1 ->    2     0.0603    -0.1744     0.0229     0.0100     0.0022
 1 ->    3    -0.0066    -0.0565     0.0228     0.0013    -0.0003
 1 ->    4    -0.4093    -0.4981    -0.0621    -0.3229     0.0655

Electric transition quadrupole moments (Cartesian):

 Transition      Qxy        Qxz        Qyz        Qxx        Qyy        Qzz       norm (a.u.)
----------------------------------------------------------------------------------------------
 1 ->    2    -0.5950    -0.3001    -0.3669    -6.8220    -0.1539    -0.2532     6.8707
 1 ->    3    -0.0268    -0.0052    -0.0164    -0.0699    -0.0091     0.0373     0.0858
 1 ->    4    -0.2307     0.1834     0.2988     5.8170     0.0420    -0.1365     5.8338


| Total processing time: 27.84 sec 

| Job finished: Tue Sep  2 23:14:09 2025
