# Supplementary material for: Photovermellogens: Minimalistic Pyridinium-Based Acylhydrazones with Photoswitchable Basicity for Operation in Aqueous Media
Source: J Org Chem. 2026 May 4;91(19):6559–65. doi: 10.1021/acs.joc.5c02962 (PMC13185115; doi:10.1021/acs.joc.5c02962)
Supplement: Supplementary file 3 [file jo5c02962_si_003.zip › scans/pa/gfn2/0026.out]

| Startfile from command line: tc.inp


|       ***********************************************************
|       *                 TeraChem v1.9-2023.07-dev               *
|       *                   Development Version                   *
|       *           Chemistry at the Speed of Graphics!           *
|       ***********************************************************
|       * This program may only be used in connection with        *
|       * a valid license from PetaChem, LLC. Use of this program *
|       * or results thereof indicates acceptance of all terms    *
|       * and conditions stated in the license and that a valid   *
|       * license agreement between the user and PetaChem, LLC    *
|       * exists. PetaChem, LLC does not warrant the correctness  *
|       * of results or their suitability for any purpose.        *
|       * Please email bugs, suggestions, and comments to         *
|       *                  help@petachem.com                      *
|       *                                                         *
|       ***********************************************************


|       ***********************************************************
|       *  Compiled by pisteinbach  Thu 27 Mar 2025 01:00:35 PM CET  *
|       *  Supported architecture SMs: 89 86 75                   *
|       *  Build cuda_11.8.r11.8/compiler.31833905_0              *
|       *  Git Version: d77d3eebd7eb45d4c3711b706ca3c5694cd0c5a9  *
|       ***********************************************************


| Job started   Tue Sep  2 23:13:23 2025
| On quadro-02 (available memory: 50871 MB)

| ######################################### RUNTIME INFO ##########################################
| terachem  tc.inp 

|  NVRM version: NVIDIA UNIX x86_64 Kernel Module  510.47.03  Mon Jan 24 22:58:54 UTC 2022
|  GCC version:  gcc version 9.4.0 (Ubuntu 9.4.0-1ubuntu1~20.04.1) 

|  	linux-vdso.so.1 (0x00007fff067ea000)
|  	libdftd4.so.3 => /mnt/group-bin/dftd4/3.5.0/lib/x86_64-linux-gnu/libdftd4.so.3 (0x000014f7bdb18000)
|  	libm.so.6 => /lib/x86_64-linux-gnu/libm.so.6 (0x000014f7bd9b6000)
|  	libthcbox.so.1 => /mnt/group-bin/terachem/dev-03-2025/lib/libthcbox.so.1 (0x000014f7bc4e8000)
|  	libnvToolsExt.so.1 => /mnt/group-lib/nvidia-hpc-sdk/Linux_x86_64/24.7/cuda/11.8/lib64/libnvToolsExt.so.1 (0x000014f7bc2de000)
|  	libgpubox.so.1 => /mnt/group-bin/terachem/dev-03-2025/lib/libgpubox.so.1 (0x000014f7bc2c5000)
|  	libcpubox.so.1 => /mnt/group-bin/terachem/dev-03-2025/lib/libcpubox.so.1 (0x000014f7bc2bf000)
|  	libtensorbox.so.1 => /mnt/group-bin/terachem/dev-03-2025/lib/libtensorbox.so.1 (0x000014f7bc2a0000)
|  	libiobox.so.1 => /mnt/group-bin/terachem/dev-03-2025/lib/libiobox.so.1 (0x000014f7bc288000)
|  	libintbox.so.1 => /mnt/group-bin/terachem/dev-03-2025/lib/libintbox.so.1 (0x000014f780d21000)
|  	libatmx2cbox.so.1 => /mnt/group-bin/terachem/dev-03-2025/lib/libatmx2cbox.so.1 (0x000014f780c4a000)
|  	libperiodicbox.so.1 => /mnt/group-bin/terachem/dev-03-2025/lib/libperiodicbox.so.1 (0x000014f76eff8000)
|  	libsqmbox.so.1 => /mnt/group-bin/terachem/dev-03-2025/lib/libsqmbox.so.1 (0x000014f76ec94000)
|  	libgridbox.so.1 => /mnt/group-bin/terachem/dev-03-2025/lib/libgridbox.so.1 (0x000014f76d48e000)
|  	libdftbox.so.1 => /mnt/group-bin/terachem/dev-03-2025/lib/libdftbox.so.1 (0x000014f76d39e000)
|  	libcibox.so.1 => /mnt/group-bin/terachem/dev-03-2025/lib/libcibox.so.1 (0x000014f76cf51000)
|  	libccbox.so.1 => /mnt/group-bin/terachem/dev-03-2025/lib/libccbox.so.1 (0x000014f76cc10000)
|  	libsimbox.so.1 => /mnt/group-bin/terachem/dev-03-2025/lib/libsimbox.so.1 (0x000014f76cbea000)
|  	liboptbox.so.1 => /mnt/group-bin/terachem/dev-03-2025/lib/liboptbox.so.1 (0x000014f76cbb0000)
|  	libssl.so.1.1 => /lib/x86_64-linux-gnu/libssl.so.1.1 (0x000014f76cb1d000)
|  	libcrypto.so.1.1 => /lib/x86_64-linux-gnu/libcrypto.so.1.1 (0x000014f76c845000)
|  	libifcore.so.5 => /mnt/group-lib/intel_oneAPI/compiler/2024.0/lib/libifcore.so.5 (0x000014f76c705000)
|  	libcuda.so.1 => /lib/x86_64-linux-gnu/libcuda.so.1 (0x000014f76aed5000)
|  	libcudart.so.11.0 => /mnt/group-bin/terachem/dev-03-2025/lib/libcudart.so.11.0 (0x000014f76ac2e000)
|  	libcublas.so.11 => /mnt/group-bin/terachem/dev-03-2025/lib/libcublas.so.11 (0x000014f764fd0000)
|  	libcufft.so.10 => /mnt/group-bin/terachem/dev-03-2025/lib/libcufft.so.10 (0x000014f7540f5000)
|  	libcusparse.so.11 => /mnt/group-bin/terachem/dev-03-2025/lib/libcusparse.so.11 (0x000014f7433fb000)
|  	libcusolver.so.11 => /mnt/group-bin/terachem/dev-03-2025/lib/libcusolver.so.11 (0x000014f731143000)
|  	libiomp5.so => /mnt/group-lib/intel_oneAPI/compiler/2024.0/lib/libiomp5.so (0x000014f730cfc000)
|  	libdl.so.2 => /lib/x86_64-linux-gnu/libdl.so.2 (0x000014f730cf6000)
|  	libpthread.so.0 => /lib/x86_64-linux-gnu/libpthread.so.0 (0x000014f730cd3000)
|  	libstdc++.so.6 => /lib/x86_64-linux-gnu/libstdc++.so.6 (0x000014f730af1000)
|  	libcilkrts.so.5 => /mnt/group-bin/terachem/dev-03-2025/lib/libcilkrts.so.5 (0x000014f7308b2000)
|  	libgcc_s.so.1 => /lib/x86_64-linux-gnu/libgcc_s.so.1 (0x000014f730897000)
|  	libc.so.6 => /lib/x86_64-linux-gnu/libc.so.6 (0x000014f7306a5000)
|  	/lib64/ld-linux-x86-64.so.2 (0x000014f7bdbf2000)
|  	libmkl_intel_ilp64.so.2 => /mnt/group-lib/intel_oneAPI/mkl/2023.2.0/lib/intel64/libmkl_intel_ilp64.so.2 (0x000014f72f518000)
|  	libmkl_intel_thread.so.2 => /mnt/group-lib/intel_oneAPI/mkl/2023.2.0/lib/intel64/libmkl_intel_thread.so.2 (0x000014f72beec000)
|  	libmkl_core.so.2 => /mnt/group-lib/intel_oneAPI/mkl/2023.2.0/lib/intel64/libmkl_core.so.2 (0x000014f727b74000)
|  	libimf.so => /mnt/group-lib/intel_oneAPI/compiler/2024.0/lib/libimf.so (0x000014f727754000)
|  	libsvml.so => /mnt/group-lib/intel_oneAPI/compiler/2024.0/lib/libsvml.so (0x000014f726120000)
|  	libirng.so => /mnt/group-lib/intel_oneAPI/compiler/2024.0/lib/libirng.so (0x000014f726026000)
|  	libintlc.so.5 => /mnt/group-lib/intel_oneAPI/compiler/2024.0/lib/libintlc.so.5 (0x000014f725fc5000)
|  	librt.so.1 => /lib/x86_64-linux-gnu/librt.so.1 (0x000014f725fbb000)
|  	libcublasLt.so.11 => /mnt/group-lib/nvidia-hpc-sdk/Linux_x86_64/24.7/math_libs/11.8/lib64/libcublasLt.so.11 (0x000014f701a33000)
| #################################################################################################

-----------------------------------
Processed Input file:
              coordinates coord.xyz
                 spinmult 1
                   charge 0
                   method 3c-pbeh
                    basis def2-msvp
                      pcm cosmo
                  epsilon 78.39
                      fon yes
               fon_method constant
                   closed 0
                    hhtda yes
            hhtdasinglets 4
            hhtdatriplets 4
             cisnumstates 8
             cisguessvecs 15
                   cismax 300
               cismaxiter 500
               cisconvtol 1.0e-6
                  cphftol 1.0e-6
                 cphfiter 1000
           max_l_in_basis 2
           sphericalbasis yes
                    guess sad
                   purify no
                  dftgrid 3
                     xtol 1e-6
                 convthre 5e-5
                  threall 1e-14
                precision mixed
                     gpus 1
            min_tolerance 1e-4
          min_tolerance_e 1e-5
                      run energy
-----------------------------------
Jobname: coord
Scratch data will be generated
Scratch directory: ./scr.coord
| Random number seed: 68871525

XYZ coordinates coord.xyz
Molden File Output: ./scr.coord/coord.molden
Using basis set: def2-msvp
dmrgstart not found
Spin multiplicity: 1
DIIS will use up to 10 vectors.
Condition number limit for the DIIS overlap matrix is            0
WF convergence threshold: 5.00e-05
Using DIIS algorithm to converge WF
Maximum number of SCF iterations: 100
Incremental fock with rebuild every 8 iterations
Will switch to conventional Fock if diffuse functions are detected
X-matrix tolerance: 1.00e-06
PRECISION: MIXED
Single/Double precision threshold: 1.00e-05
TeraChem will select linear algebra engine
Using fractional orbital occupations
0 occupied orbitals will have integer occupation
0 occupied orbitals will have fractional occupation
kT is set to  0.250 a.u.
Density matrix guess purification turned off
DFT Functional requested: 3c-pbeh
Method: PBEh-3c composite method 
  PBEh exchange functional:              0.58 
  Hartree-Fock exact exchange:          0.42 
  PBEh correlation functional:           1.0  
Please find the citation for the method under https://doi.org/10.1063/1.4927476Please also cite the implementation paper: https://doi.org/10.1039/D3CP06086A Wavefunction: RESTRICTED

 DFT-D code reimplemented following the
 code by S.Grimme, University Bonn 
 based on DFTD3 V3.2 Rev 0         
 
Please cite DFT-D3 work done with this code as:
S. Grimme, J. Antony, S. Ehrlich and H. Krieg,
J. Chem. Phys. 132 (2010), 154104
If used with BJ-damping cite also
S. Grimme, S. Ehrlich and L. Goerigk,
J. Comput. Chem. 32 (2011), 1456-1465
For DFT-D2 the reference is
S. Grimme, J. Comput. Chem., 27 (2006), 1787-1799
BSSE Correction calculated using:
 ___________________________________________
                                            
|              **  g C P  **                |
|  a geometrical counterpoise correction    |
|             H.Kruse S.Grimme              |
|        Version 2.31                       |
|                                           |
 ___________________________________________ 

Please cite work done with this code as:
H. Kruse, S. Grimme J. Chem. Phys, 2012,136,154101
DOI: 10.1063/1.3700154 

DFT grid type: 3
Using a single DFT grid.
Ignoring all functions in basis set file with angular momentum > 2 
Initial guess generated from superposition of atomic densities generated with HF,
using spherically symmetric atomic densities and averaged alpha and beta spin densities.

********************************************
***** SINGLE POINT ENERGY CALCULATIONS *****
********************************************
COSMO model for polarizable continuum model enabled
*************WARNING***************
Unrecognized or unnecessary keywords:
These are being ignored.
   min_tolerance 1e-4
   min_tolerance_e 1e-5
***********************************
Starting TensorBox...
| TeraChem will select linear algebra engine
| Using cuSolver for matrix diagonalization

| using 1 out of 1 CUDA devices
|   Device 0:      Quadro RTX 5000, 16122MB, CC 7.5 -- CPU THREAD 0
| -------------------------------------------------------------------
| CPU Memory Available: 8000.12 MegaWords 
| GPU Memory Available: 1759.37 MegaWords 
| Maximum recommended basis set size: 15300 basis functions
|  (limited by GPU memory)
| -------------------------------------------------------------------
| Initialize GPUBox with 128 MW of memory


Basis set:       def2-msvp
Total atoms:     31
Total charge:    0
Total electrons: 126 (63-alpha, 63-beta)
Number electrons modeled by ECPs: 0
Total orbitals: 314 (Cartesian), 296 (spherical) 
Total AO shells: 152 (98 S-shells; 36 P-shells; 18 D-shells; 0 F-shells; 0 G-shells)
Spin multiplicity: 1
Nuclear repulsion energy (QM atoms): 1147.225105808902 a.u.

 in gcp call
 n=          31
 coors(1) =   -9.52122733717391       -1.14800016610782     
  1.954047413189203E-002
 coors(2) =   -8.07664021809986       -2.68013249851765     
   1.49595994243296     
 elements:            7           6
 gcp_e =    1.00000000000000     
 echo:  F
 pbc:  F
 method =pbeh3c              
Using neutral atomic charges and default spins and spin directions.
Number of unique atoms is: 4 
Atom #1 is unique. Calculating atomic density. 
Atom #2 is unique. Calculating atomic density. 
Atom #7 is unique. Calculating atomic density. 
Atom #20 is unique. Calculating atomic density. 
DFTD Energy:    -0.0204737 hartree
gCP Energy:     0.0509763 hartree
| Total AOs: 314    Total MOs: 296
Setting up the DFT grid...
| time to set the grid = 0.10 s
DFT grid points: 356798 (11509 points/atom)
=COSMO= Number of H atoms in QM atoms:13
=COSMO= Number of Heavy atoms in QM atoms:18
=COSMO= size of A matrix:24109568 bytes
=COSMO= ++++++++++++++++++++++++++++++ COSMO parameters ++++++++++++++++++++++++++++++
=COSMO= I. Cavity Information:
=COSMO= SAS(Solvent accesible surface) initialization finished
=COSMO= Time for initializing Molecular Surface:0.00230400 (sec)
=COSMO= Time for initializing cosmo calculation:0.02733200 (sec)
=COSMO= Cavity effective radius(Angstrom) (r_solv+r_vdw-dsc) was written into ./scr.coord/ratom.txt
=COSMO= Solvent Dielectric Constant:78.390000
=COSMO= Cosmo Solvent radius:0.000000
=COSMO= Cosmo charge scaling method:0
=COSMO= Cavity built with Lebedev Grid
=COSMO= Grid points/QM Hydrogen: 110
=COSMO= Grid points/QM Heavy atom: 110
=COSMO= Herbert Switching-Gaussian method turned on
=COSMO= After removing points inside of SAS:
=COSMO= Total number of segments on molecular surface:1736
=COSMO= Number of segments belonging to QM atoms:1736
=COSMO= Total surface area of cavity: 291.2167(Angstrom^2)
=COSMO= Total volume of cavity: 177.2108 (Angstrom^3)
=COSMO= II. COSMO integral options:
=COSMO= Building COSMO c vector with original algorithm
=COSMO= COSMO one-electron integral threshold: 1e-12 
=COSMO= III. Linear solver options:
=COSMO= Initialize COSMO for A matrix in full storage form
=COSMO= CG precondtioner:Jacobi
=COSMO= Tight CG convergence threshold:1e-06
=COSMO= CG dynamic threshold: on
=COSMO= Adjust CG convergence threshold dynamically
=COSMO= IV. PCM field read/write options:
=COSMO= PCM field is not written to files
=COSMO= No PCM field file is read in
=COSMO= ++++++++++++++++++++++++++++++++++++++++++++++++++++++++++++++++++++++++++++++++

                      *** Start SCF Iterations ***

 Iter     DIIS Error       Energy change      Electrons        XC Energy           Energy              E_PCM      Time(s)
-------------------------------------------------------------------------------------------------------------------------
Initial temperature is 0.250000
| Skip purify step
|    1     2.1010686785    -784.4668704687   126.0028744214   -63.6258212358    -784.4668704687     -0.0001857173    1.44  
|    2     0.0712249002     +12.8310718162   126.0000061337   -64.0822580716    -771.6357986525     -0.1465783840    2.18  
|    3     0.1104741233      +0.0731531273   126.0000040268   -63.6060498075    -771.5626455252     -0.0323538447    2.15  
|    4     0.0109428984      -0.2316455859   126.0000040834   -63.7953740319    -771.7942911110     -0.0788871535    2.12  
|    5     0.0060128084      -0.0051365312   126.0000038998   -63.8511732654    -771.7994276423     -0.0716640354    2.01  
|    6     0.0014021807      -0.0009887595   126.0000039111   -63.8331583373    -771.8004164017     -0.0728091871    1.94  
|    7     0.0005503855      -0.0000661856   126.0000039042   -63.8306188074    -771.8004825874     -0.0719773033    1.89  
|    8     0.0003254385      -0.0000276332   126.0000039225   -63.8314717697    -771.8005102206     -0.0721617231    1.89  
|    9     0.0001469715      -0.0000038486   126.0000039227   -63.8319146298    -771.8005140693     -0.0720262180    2.21  
|   10     0.0000523845      -0.0000022073   126.0000039286   -63.8318216123    -771.8005162766     -0.0720148123    1.86  
|   11     0.0000225835      -0.0000001601   126.0000039291   -63.8318517193    -771.8005164367     -0.0720020090    1.81  
-------------------------------------------------------------------------------------------------------------------------
FINAL ENERGY: -771.8005164367 a.u.
Fractional Occupation Entropy: 0.0000000000
Mermin Free Energy:            -771.8005164367
DISPERSION CONTRIBUTION TO ENERGY: -0.0204737061 a.u.
GCP BSSE CORRECTION: 0.0509762887 a.u.
C-PCM contribution to final energy:-0.0720020090 a.u. ( already included in final energy )
HOMO-LUMO GAP: 1.794 eV
CENTER OF MASS: {-0.050546, -0.230011, 0.422293} ANGS
DIPOLE MOMENT: {-9.124417, -0.884779, -2.603400} (|D| = 9.529718) DEBYE
Writing out molden info

Running Mulliken population analysis...


  Restricted hh-TDA Parameters
--------------------------------------------
Number of occupied orbitals:            64
Number of virtual orbitals:            232
Number of molecular orbitals:          296
Number of basis functions:             314
Multiplicity of target state:      singlet

 Generating 2nd functional diffs
Reference energy:             -778.7322374999
Number of electrons:           128.0000039917
XC energy:                     -65.1455396737

      Davidson Diagonalization Parameters
-----------------------------------------------
Number of roots to find:                    4
Number of guess vectors:                   15
Maximum subspace size:                    300
Number of vectors to save:                  4
Collapse vectors per root:                  2
Number of CSFs:                          2080
Maximum Davidson iterations:              500
Residual convergence:                 1.0e-06
Orthogonality tolerance:              1.0e-12
Use incremental sigma vectors:             No

Davidson memory usage:  12.89 MB

Guess Vectors:
  64 &  64 : closed :    -0.546105
  64 &  63 :  open  :    -0.530518
  63 &  63 : closed :    -0.514930
  64 &  62 :  open  :    -0.447897
  64 &  61 :  open  :    -0.447121
  63 &  62 :  open  :    -0.432309
  63 &  61 :  open  :    -0.431534
  64 &  60 :  open  :    -0.360290
  62 &  62 : closed :    -0.349688
  62 &  61 :  open  :    -0.348913
  61 &  61 : closed :    -0.348137
  63 &  60 :  open  :    -0.344702
  64 &  56 :  open  :    -0.332423
  63 &  56 :  open  :    -0.316836
  64 &  58 :  open  :    -0.297484

  Root           Eigenvalue       Energy Change        Residual
-------------------------------------------------------------------
Iteration:    0   Subspace Size:   15
Root: 1:        -0.47247167        -0.47247167         0.04845391  
Root: 2:        -0.44114933        -0.44114933         0.04610261  
Root: 3:        -0.39782329        -0.39782329         0.05390252  
Root: 4:        -0.36835856        -0.36835856         0.04364992  

Iteration:    1   Subspace Size:   19
Root: 1:        -0.47771815        -0.00524648         0.00974033  
Root: 2:        -0.44686680        -0.00571747         0.01092429  
Root: 3:        -0.40399068        -0.00616738         0.01445190  
Root: 4:        -0.37615919        -0.00780063         0.01573310  

Iteration:    2   Subspace Size:   23
Root: 1:        -0.47791675        -0.00019860         0.00254828  
Root: 2:        -0.44713453        -0.00026773         0.00290282  
Root: 3:        -0.40439583        -0.00040515         0.00406620  
Root: 4:        -0.37686206        -0.00070287         0.00490950  

Iteration:    3   Subspace Size:   27
Root: 1:        -0.47792974        -0.00001299         0.00059118  
Root: 2:        -0.44715022        -0.00001569         0.00078488  
Root: 3:        -0.40442513        -0.00002930         0.00099463  
Root: 4:        -0.37692154        -0.00005948         0.00141177  

Iteration:    4   Subspace Size:   31
Root: 1:        -0.47793035        -0.00000061         0.00011331  
Root: 2:        -0.44715128        -0.00000106         0.00018581  
Root: 3:        -0.40442679        -0.00000166         0.00022755  
Root: 4:        -0.37692600        -0.00000446         0.00037300  

Iteration:    5   Subspace Size:   35
Root: 1:        -0.47793037        -0.00000002         0.00002143  
Root: 2:        -0.44715134        -0.00000006         0.00004294  
Root: 3:        -0.40442688        -0.00000009         0.00006117  
Root: 4:        -0.37692630        -0.00000030         0.00009970  

Iteration:    6   Subspace Size:   39
Root: 1:        -0.47793037        -0.00000000         0.00000394  
Root: 2:        -0.44715134        -0.00000000         0.00000954  
Root: 3:        -0.40442688        -0.00000001         0.00001544  
Root: 4:        -0.37692632        -0.00000002         0.00002668  

Iteration:    7   Subspace Size:   43
Root: 1:        -0.47793037        -0.00000000         0.00000080  Converged
Root: 2:        -0.44715134        -0.00000000         0.00000197  
Root: 3:        -0.40442688        -0.00000000         0.00000344  
Root: 4:        -0.37692632        -0.00000000         0.00000706  

Iteration:    8   Subspace Size:   46
Root: 1:        -0.47793037        -0.00000000         0.00000065  Converged
Root: 2:        -0.44715134        -0.00000000         0.00000042  Converged
Root: 3:        -0.40442688        -0.00000000         0.00000086  Converged
Root: 4:        -0.37692632        -0.00000000         0.00000181  

Iteration:    9   Subspace Size:   47
Root: 1:        -0.47793037        -0.00000000         0.00000064  Converged
Root: 2:        -0.44715134        -0.00000000         0.00000041  Converged
Root: 3:        -0.40442688        -0.00000000         0.00000086  Converged
Root: 4:        -0.37692632        -0.00000000         0.00000042  Converged

Davidson converged in 9 iterations
47 sigma vectors were formed

      Davidson Diagonalization Parameters
-----------------------------------------------
Number of roots to find:                    4
Number of guess vectors:                   15
Maximum subspace size:                    300
Number of vectors to save:                  4
Collapse vectors per root:                  2
Number of CSFs:                          2016
Maximum Davidson iterations:              500
Residual convergence:                 1.0e-06
Orthogonality tolerance:              1.0e-12
Use incremental sigma vectors:             No

Davidson memory usage:  12.58 MB

Guess Vectors:
  64 &  63 :  open  :    -0.530518
  64 &  62 :  open  :    -0.447897
  64 &  61 :  open  :    -0.447121
  63 &  62 :  open  :    -0.432309
  63 &  61 :  open  :    -0.431534
  64 &  60 :  open  :    -0.360290
  62 &  61 :  open  :    -0.348913
  63 &  60 :  open  :    -0.344702
  64 &  56 :  open  :    -0.332423
  63 &  56 :  open  :    -0.316836
  64 &  58 :  open  :    -0.297484
  64 &  57 :  open  :    -0.292302
  64 &  59 :  open  :    -0.287666
  63 &  58 :  open  :    -0.281897
  64 &  55 :  open  :    -0.280795

  Root           Eigenvalue       Energy Change        Residual
-------------------------------------------------------------------
Iteration:    0   Subspace Size:   15
Root: 1:        -0.45006493        -0.45006493         0.03775745  
Root: 2:        -0.38723125        -0.38723125         0.03458163  
Root: 3:        -0.36964771        -0.36964771         0.03886901  
Root: 4:        -0.35943943        -0.35943943         0.03300379  

Iteration:    1   Subspace Size:   19
Root: 1:        -0.45398851        -0.00392358         0.00794792  
Root: 2:        -0.39193256        -0.00470131         0.01032293  
Root: 3:        -0.37593455        -0.00628683         0.01343388  
Root: 4:        -0.36276125        -0.00332183         0.00902161  

Iteration:    2   Subspace Size:   23
Root: 1:        -0.45413748        -0.00014896         0.00169525  
Root: 2:        -0.39222552        -0.00029297         0.00296155  
Root: 3:        -0.37647868        -0.00054413         0.00350262  
Root: 4:        -0.36297266        -0.00021141         0.00245224  

Iteration:    3   Subspace Size:   27
Root: 1:        -0.45414291        -0.00000544         0.00035016  
Root: 2:        -0.39224613        -0.00002061         0.00069091  
Root: 3:        -0.37650664        -0.00002797         0.00096001  
Root: 4:        -0.36298581        -0.00001315         0.00059465  

Iteration:    4   Subspace Size:   31
Root: 1:        -0.45414312        -0.00000021         0.00007824  
Root: 2:        -0.39224721        -0.00000107         0.00015719  
Root: 3:        -0.37650858        -0.00000193         0.00025322  
Root: 4:        -0.36298656        -0.00000075         0.00014954  

Iteration:    5   Subspace Size:   35
Root: 1:        -0.45414313        -0.00000001         0.00001663  
Root: 2:        -0.39224726        -0.00000005         0.00003889  
Root: 3:        -0.37650870        -0.00000012         0.00006145  
Root: 4:        -0.36298660        -0.00000004         0.00003873  

Iteration:    6   Subspace Size:   39
Root: 1:        -0.45414313        -0.00000000         0.00000327  
Root: 2:        -0.39224726        -0.00000000         0.00000929  
Root: 3:        -0.37650871        -0.00000001         0.00001473  
Root: 4:        -0.36298660        -0.00000000         0.00001066  

Iteration:    7   Subspace Size:   43
Root: 1:        -0.45414313        -0.00000000         0.00000061  Converged
Root: 2:        -0.39224726        -0.00000000         0.00000223  
Root: 3:        -0.37650871        -0.00000000         0.00000352  
Root: 4:        -0.36298660        -0.00000000         0.00000278  

Iteration:    8   Subspace Size:   46
Root: 1:        -0.45414313        -0.00000000         0.00000058  Converged
Root: 2:        -0.39224726        -0.00000000         0.00000048  Converged
Root: 3:        -0.37650871        -0.00000000         0.00000085  Converged
Root: 4:        -0.36298660        -0.00000000         0.00000069  Converged

Davidson converged in 8 iterations
46 sigma vectors were formed

  Root   Mult.   Total Energy (a.u.)   Ex. Energy (a.u.)     Ex. Energy (eV)     Ex. Energy (nm)        Osc. (a.u.)  
-------------------------------------------------------------------------------------------------------------------
     1  singlet       -779.21016787
     2  triplet       -779.18638063          0.02378724          0.64728365       1915.45423994          0.00000000
     3  singlet       -779.17938884          0.03077903          0.83754000       1480.33791019          0.00271270
     4  singlet       -779.13666438          0.07350349          2.00013140        619.88037839          0.00665555
     5  triplet       -779.12448476          0.08568311          2.33155569        531.76607052          0.00000000
     6  singlet       -779.10916382          0.10100405          2.74845961        451.10439444          0.04383468
     7  triplet       -779.10874621          0.10142166          2.75982341        449.24693454          0.00000000
     8  triplet       -779.09522410          0.11494377          3.12777867        396.39703979          0.00000000

Singlet  1: Largest CI coefficients:
  64  &  64 : closed :   0.901814
  63  &  64 :  open  :  -0.261824
  64  &  63 :  open  :  -0.261824

Triplet  2: Largest CI coefficients:
  63  &  64 :  open  :  -0.674146
  64  &  63 :  open  :   0.674146
  62  &  64 :  open  :  -0.134522
  64  &  62 :  open  :   0.134522
  62  &  63 :  open  :   0.105148
  63  &  62 :  open  :  -0.105148

Singlet  3: Largest CI coefficients:
  63  &  64 :  open  :   0.603436
  64  &  63 :  open  :   0.603436
  64  &  64 : closed :   0.320296
  62  &  64 :  open  :   0.204931
  64  &  62 :  open  :   0.204931
  63  &  63 : closed :  -0.181991

Singlet  4: Largest CI coefficients:
  63  &  63 : closed :  -0.869985
  61  &  61 : closed :   0.229437
  62  &  63 :  open  :  -0.190667
  63  &  62 :  open  :  -0.190667
  61  &  63 :  open  :  -0.185970
  63  &  61 :  open  :  -0.185970

Triplet  5: Largest CI coefficients:
  62  &  64 :  open  :  -0.640133
  64  &  62 :  open  :   0.640133
  60  &  64 :  open  :   0.155175
  64  &  60 :  open  :  -0.155175
  63  &  64 :  open  :   0.132996
  64  &  63 :  open  :  -0.132996
  58  &  64 :  open  :  -0.123477
  64  &  58 :  open  :   0.123477
  57  &  64 :  open  :  -0.114521
  64  &  57 :  open  :   0.114521

Singlet  6: Largest CI coefficients:
  61  &  64 :  open  :  -0.534990
  64  &  61 :  open  :  -0.534990
  62  &  63 :  open  :   0.298002
  63  &  62 :  open  :   0.298002
  62  &  64 :  open  :  -0.216743
  64  &  62 :  open  :  -0.216743
  60  &  64 :  open  :  -0.137385
  64  &  60 :  open  :  -0.137385
  63  &  63 : closed :  -0.117949
  60  &  63 :  open  :  -0.117802
  63  &  60 :  open  :  -0.117802

Triplet  7: Largest CI coefficients:
  61  &  64 :  open  :   0.583127
  64  &  61 :  open  :  -0.583127
  62  &  63 :  open  :   0.264183
  63  &  62 :  open  :  -0.264183
  60  &  64 :  open  :   0.170916
  64  &  60 :  open  :  -0.170916
  60  &  63 :  open  :  -0.148457
  63  &  60 :  open  :   0.148457
  61  &  63 :  open  :  -0.107978
  63  &  61 :  open  :   0.107978

Triplet  8: Largest CI coefficients:
  61  &  63 :  open  :  -0.640765
  63  &  61 :  open  :   0.640765
  62  &  63 :  open  :  -0.201456
  63  &  62 :  open  :   0.201456
  60  &  63 :  open  :  -0.146465
  63  &  60 :  open  :   0.146465
  61  &  62 :  open  :  -0.117765
  62  &  61 :  open  :   0.117765

Singlet state dipole moments:

  Root       Dx         Dy         Dz         |D|  (Debye)
------------------------------------------------------------
     1    -5.9320     0.5644    -1.7464     6.2094
     2    -8.9719     0.8695    -1.3020     9.1075
     3    -9.3676     0.5444    -0.6946     9.4091
     4    -7.5681    -0.7460    -0.9657     7.6659

Triplet state dipole moments:

  Root       Dx         Dy         Dz         |D|  (Debye)
------------------------------------------------------------
     1    -9.0025     1.0156    -1.3262     9.1562
     2   -11.3440     1.0411    -1.7350    11.5231
     3    -6.7743    -0.8385    -0.7622     6.8684
     4    -7.8674    -0.5053    -0.4147     7.8945

Transition dipole moments between singlet states:

    Transition       Tx         Ty         Tz         |T| (a.u.)
------------------------------------------------------------------
     1 ->    2    -0.3266    -0.1464    -0.0642     0.3636
     1 ->    3    -0.3683    -0.0111    -0.0074     0.3685
     1 ->    4    -0.7604    -0.2695     0.0105     0.8068
     2 ->    3     0.7766     0.0693     0.0363     0.7806
     2 ->    4    -0.7766     0.7986    -0.1818     1.1287
     3 ->    4    -0.4624    -0.0908    -0.0303     0.4722

Transition dipole moments between triplet states:

    Transition       Tx         Ty         Tz         |T| (a.u.)
------------------------------------------------------------------
     1 ->    2     0.7992    -0.0113     0.1352     0.8107
     1 ->    3    -0.4571     0.9191    -0.1610     1.0391
     1 ->    4    -0.4114    -0.1005     0.0120     0.4237
     2 ->    3     0.0692     0.2017     0.0231     0.2145
     2 ->    4    -0.1961    -0.0146    -0.0155     0.1972
     3 ->    4     0.7389     0.0744     0.0546     0.7447

Magnetic transition dipole moments and rotational strengths:

 Transition      Lx         Ly         Lz       R(len)     R(vel) (a.u.)
------------------------------------------------------------------------
 1 ->    2    -0.0741     0.2017    -0.0091     0.0047     0.0051
 1 ->    3    -0.0046     0.0436    -0.0446    -0.0015     0.0000
 1 ->    4    -0.4645    -0.5281    -0.1454    -0.4940     0.1078

Electric transition quadrupole moments (Cartesian):

 Transition      Qxy        Qxz        Qyz        Qxx        Qyy        Qzz       norm (a.u.)
----------------------------------------------------------------------------------------------
 1 ->    2     0.7780     0.4797     0.3589     8.6192     0.0972     0.2422     8.6789
 1 ->    3     0.0539     0.0323     0.0090     0.7812    -0.0235    -0.0280     0.7847
 1 ->    4    -0.1890     0.1967     0.2812     7.0811    -0.0170    -0.0791     7.0923


| Total processing time: 58.86 sec 

| Job finished: Tue Sep  2 23:14:24 2025
