# Supplementary material for: Photovermellogens: Minimalistic Pyridinium-Based Acylhydrazones with Photoswitchable Basicity for Operation in Aqueous Media
Source: J Org Chem. 2026 May 4;91(19):6559–65. doi: 10.1021/acs.joc.5c02962 (PMC13185115; doi:10.1021/acs.joc.5c02962)
Supplement: Supplementary file 3 [file jo5c02962_si_003.zip › scans/pa/gfn2/0021.out]

| Startfile from command line: tc.inp


|       ***********************************************************
|       *                 TeraChem v1.9-2023.07-dev               *
|       *                   Development Version                   *
|       *           Chemistry at the Speed of Graphics!           *
|       ***********************************************************
|       * This program may only be used in connection with        *
|       * a valid license from PetaChem, LLC. Use of this program *
|       * or results thereof indicates acceptance of all terms    *
|       * and conditions stated in the license and that a valid   *
|       * license agreement between the user and PetaChem, LLC    *
|       * exists. PetaChem, LLC does not warrant the correctness  *
|       * of results or their suitability for any purpose.        *
|       * Please email bugs, suggestions, and comments to         *
|       *                  help@petachem.com                      *
|       *                                                         *
|       ***********************************************************


|       ***********************************************************
|       *  Compiled by pisteinbach  Thu 27 Mar 2025 01:00:35 PM CET  *
|       *  Supported architecture SMs: 89 86 75                   *
|       *  Build cuda_11.8.r11.8/compiler.31833905_0              *
|       *  Git Version: d77d3eebd7eb45d4c3711b706ca3c5694cd0c5a9  *
|       ***********************************************************


| Job started   Tue Sep  2 23:15:10 2025
| On hpz109 (available memory: 24783 MB)

| ######################################### RUNTIME INFO ##########################################
| terachem  tc.inp 

|  NVRM version: NVIDIA UNIX x86_64 Kernel Module  550.127.08  Fri Oct 25 22:14:46 UTC 2024
|  GCC version:  gcc version 9.4.0 (Ubuntu 9.4.0-1ubuntu1~20.04.2) 

|  	linux-vdso.so.1 (0x00007ffe67b81000)
|  	libdftd4.so.3 => /mnt/group-bin/dftd4/3.5.0/lib/x86_64-linux-gnu/libdftd4.so.3 (0x000014ed1903a000)
|  	libm.so.6 => /lib/x86_64-linux-gnu/libm.so.6 (0x000014ed18ed9000)
|  	libthcbox.so.1 => /mnt/group-bin/terachem/dev-03-2025/lib/libthcbox.so.1 (0x000014ed17a0b000)
|  	libnvToolsExt.so.1 => /mnt/group-lib/nvidia-hpc-sdk/Linux_x86_64/24.7/cuda/11.8/lib64/libnvToolsExt.so.1 (0x000014ed17801000)
|  	libgpubox.so.1 => /mnt/group-bin/terachem/dev-03-2025/lib/libgpubox.so.1 (0x000014ed177e8000)
|  	libcpubox.so.1 => /mnt/group-bin/terachem/dev-03-2025/lib/libcpubox.so.1 (0x000014ed177e2000)
|  	libtensorbox.so.1 => /mnt/group-bin/terachem/dev-03-2025/lib/libtensorbox.so.1 (0x000014ed177c3000)
|  	libiobox.so.1 => /mnt/group-bin/terachem/dev-03-2025/lib/libiobox.so.1 (0x000014ed177ab000)
|  	libintbox.so.1 => /mnt/group-bin/terachem/dev-03-2025/lib/libintbox.so.1 (0x000014ecdc244000)
|  	libatmx2cbox.so.1 => /mnt/group-bin/terachem/dev-03-2025/lib/libatmx2cbox.so.1 (0x000014ecdc16d000)
|  	libperiodicbox.so.1 => /mnt/group-bin/terachem/dev-03-2025/lib/libperiodicbox.so.1 (0x000014ecca51b000)
|  	libsqmbox.so.1 => /mnt/group-bin/terachem/dev-03-2025/lib/libsqmbox.so.1 (0x000014ecca1b7000)
|  	libgridbox.so.1 => /mnt/group-bin/terachem/dev-03-2025/lib/libgridbox.so.1 (0x000014ecc89b1000)
|  	libdftbox.so.1 => /mnt/group-bin/terachem/dev-03-2025/lib/libdftbox.so.1 (0x000014ecc88c1000)
|  	libcibox.so.1 => /mnt/group-bin/terachem/dev-03-2025/lib/libcibox.so.1 (0x000014ecc8474000)
|  	libccbox.so.1 => /mnt/group-bin/terachem/dev-03-2025/lib/libccbox.so.1 (0x000014ecc8133000)
|  	libsimbox.so.1 => /mnt/group-bin/terachem/dev-03-2025/lib/libsimbox.so.1 (0x000014ecc810d000)
|  	liboptbox.so.1 => /mnt/group-bin/terachem/dev-03-2025/lib/liboptbox.so.1 (0x000014ecc80d3000)
|  	libssl.so.1.1 => /lib/x86_64-linux-gnu/libssl.so.1.1 (0x000014ecc8040000)
|  	libcrypto.so.1.1 => /lib/x86_64-linux-gnu/libcrypto.so.1.1 (0x000014ecc7d67000)
|  	libifcore.so.5 => /mnt/group-lib/intel_oneAPI/compiler/2024.0/lib/libifcore.so.5 (0x000014ecc7c27000)
|  	libcuda.so.1 => /lib/x86_64-linux-gnu/libcuda.so.1 (0x000014ecc605b000)
|  	libcudart.so.11.0 => /mnt/group-bin/terachem/dev-03-2025/lib/libcudart.so.11.0 (0x000014ecc5db4000)
|  	libcublas.so.11 => /mnt/group-bin/terachem/dev-03-2025/lib/libcublas.so.11 (0x000014ecc0156000)
|  	libcufft.so.10 => /mnt/group-bin/terachem/dev-03-2025/lib/libcufft.so.10 (0x000014ecaf27b000)
|  	libcusparse.so.11 => /mnt/group-bin/terachem/dev-03-2025/lib/libcusparse.so.11 (0x000014ec9e581000)
|  	libcusolver.so.11 => /mnt/group-bin/terachem/dev-03-2025/lib/libcusolver.so.11 (0x000014ec8c2c9000)
|  	libiomp5.so => /mnt/group-lib/intel_oneAPI/compiler/2024.0/lib/libiomp5.so (0x000014ec8be82000)
|  	libdl.so.2 => /lib/x86_64-linux-gnu/libdl.so.2 (0x000014ec8be7c000)
|  	libpthread.so.0 => /lib/x86_64-linux-gnu/libpthread.so.0 (0x000014ec8be59000)
|  	libstdc++.so.6 => /lib/x86_64-linux-gnu/libstdc++.so.6 (0x000014ec8bc77000)
|  	libcilkrts.so.5 => /mnt/group-bin/terachem/dev-03-2025/lib/libcilkrts.so.5 (0x000014ec8ba38000)
|  	libgcc_s.so.1 => /lib/x86_64-linux-gnu/libgcc_s.so.1 (0x000014ec8ba1d000)
|  	libc.so.6 => /lib/x86_64-linux-gnu/libc.so.6 (0x000014ec8b82b000)
|  	/lib64/ld-linux-x86-64.so.2 (0x000014ed19114000)
|  	libmkl_intel_ilp64.so.2 => /mnt/group-lib/intel_oneAPI/mkl/2023.2.0/lib/intel64/libmkl_intel_ilp64.so.2 (0x000014ec8a69e000)
|  	libmkl_intel_thread.so.2 => /mnt/group-lib/intel_oneAPI/mkl/2023.2.0/lib/intel64/libmkl_intel_thread.so.2 (0x000014ec87072000)
|  	libmkl_core.so.2 => /mnt/group-lib/intel_oneAPI/mkl/2023.2.0/lib/intel64/libmkl_core.so.2 (0x000014ec82cfa000)
|  	libimf.so => /mnt/group-lib/intel_oneAPI/compiler/2024.0/lib/libimf.so (0x000014ec828da000)
|  	libsvml.so => /mnt/group-lib/intel_oneAPI/compiler/2024.0/lib/libsvml.so (0x000014ec812a6000)
|  	libirng.so => /mnt/group-lib/intel_oneAPI/compiler/2024.0/lib/libirng.so (0x000014ec811ac000)
|  	libintlc.so.5 => /mnt/group-lib/intel_oneAPI/compiler/2024.0/lib/libintlc.so.5 (0x000014ec8114b000)
|  	librt.so.1 => /lib/x86_64-linux-gnu/librt.so.1 (0x000014ec81141000)
|  	libcublasLt.so.11 => /mnt/group-lib/nvidia-hpc-sdk/Linux_x86_64/24.7/math_libs/11.8/lib64/libcublasLt.so.11 (0x000014ec5cbb9000)
| #################################################################################################

-----------------------------------
Processed Input file:
              coordinates coord.xyz
                 spinmult 1
                   charge 0
                   method 3c-pbeh
                    basis def2-msvp
                      pcm cosmo
                  epsilon 78.39
                      fon yes
               fon_method constant
                   closed 0
                    hhtda yes
            hhtdasinglets 4
            hhtdatriplets 4
             cisnumstates 8
             cisguessvecs 15
                   cismax 300
               cismaxiter 500
               cisconvtol 1.0e-6
                  cphftol 1.0e-6
                 cphfiter 1000
           max_l_in_basis 2
           sphericalbasis yes
                    guess sad
                   purify no
                  dftgrid 3
                     xtol 1e-6
                 convthre 5e-5
                  threall 1e-14
                precision mixed
                     gpus 1
            min_tolerance 1e-4
          min_tolerance_e 1e-5
                      run energy
-----------------------------------
Jobname: coord
Scratch data will be generated
Scratch directory: ./scr.coord
| Random number seed: 1406240441

XYZ coordinates coord.xyz
Molden File Output: ./scr.coord/coord.molden
Using basis set: def2-msvp
dmrgstart not found
Spin multiplicity: 1
DIIS will use up to 10 vectors.
Condition number limit for the DIIS overlap matrix is            0
WF convergence threshold: 5.00e-05
Using DIIS algorithm to converge WF
Maximum number of SCF iterations: 100
Incremental fock with rebuild every 8 iterations
Will switch to conventional Fock if diffuse functions are detected
X-matrix tolerance: 1.00e-06
PRECISION: MIXED
Single/Double precision threshold: 1.00e-05
TeraChem will select linear algebra engine
Using fractional orbital occupations
0 occupied orbitals will have integer occupation
0 occupied orbitals will have fractional occupation
kT is set to  0.250 a.u.
Density matrix guess purification turned off
DFT Functional requested: 3c-pbeh
Method: PBEh-3c composite method 
  PBEh exchange functional:              0.58 
  Hartree-Fock exact exchange:          0.42 
  PBEh correlation functional:           1.0  
Please find the citation for the method under https://doi.org/10.1063/1.4927476Please also cite the implementation paper: https://doi.org/10.1039/D3CP06086A Wavefunction: RESTRICTED

 DFT-D code reimplemented following the
 code by S.Grimme, University Bonn 
 based on DFTD3 V3.2 Rev 0         
 
Please cite DFT-D3 work done with this code as:
S. Grimme, J. Antony, S. Ehrlich and H. Krieg,
J. Chem. Phys. 132 (2010), 154104
If used with BJ-damping cite also
S. Grimme, S. Ehrlich and L. Goerigk,
J. Comput. Chem. 32 (2011), 1456-1465
For DFT-D2 the reference is
S. Grimme, J. Comput. Chem., 27 (2006), 1787-1799
BSSE Correction calculated using:
 ___________________________________________
                                            
|              **  g C P  **                |
|  a geometrical counterpoise correction    |
|             H.Kruse S.Grimme              |
|        Version 2.31                       |
|                                           |
 ___________________________________________ 

Please cite work done with this code as:
H. Kruse, S. Grimme J. Chem. Phys, 2012,136,154101
DOI: 10.1063/1.3700154 

DFT grid type: 3
Using a single DFT grid.
Ignoring all functions in basis set file with angular momentum > 2 
Initial guess generated from superposition of atomic densities generated with HF,
using spherically symmetric atomic densities and averaged alpha and beta spin densities.

********************************************
***** SINGLE POINT ENERGY CALCULATIONS *****
********************************************
COSMO model for polarizable continuum model enabled
*************WARNING***************
Unrecognized or unnecessary keywords:
These are being ignored.
   min_tolerance 1e-4
   min_tolerance_e 1e-5
***********************************
Starting TensorBox...
| TeraChem will select linear algebra engine
| Using cuSolver for matrix diagonalization

| using 1 out of 1 CUDA devices
|   Device 0: NVIDIA GeForce RTX 3070,  7966MB, CC 8.6 -- CPU THREAD 0
| -------------------------------------------------------------------
| CPU Memory Available: 3976.38 MegaWords 
| GPU Memory Available: 739.84 MegaWords 
| Maximum recommended basis set size: 10200 basis functions
|  (limited by GPU memory)
| -------------------------------------------------------------------
| Initialize GPUBox with 128 MW of memory


Basis set:       def2-msvp
Total atoms:     31
Total charge:    0
Total electrons: 126 (63-alpha, 63-beta)
Number electrons modeled by ECPs: 0
Total orbitals: 314 (Cartesian), 296 (spherical) 
Total AO shells: 152 (98 S-shells; 36 P-shells; 18 D-shells; 0 F-shells; 0 G-shells)
Spin multiplicity: 1
Nuclear repulsion energy (QM atoms): 1136.302867063680 a.u.

 in gcp call
 n=          31
 coors(1) =   -9.67566061511386      -0.981778353975160     
 -3.657129447326805E-002
 coors(2) =   -8.67386007676672       -2.02410392647959     
   2.09064154399426     
 elements:            7           6
 gcp_e =    1.00000000000000     
 echo:  F
 pbc:  F
 method =pbeh3c              
Using neutral atomic charges and default spins and spin directions.
Number of unique atoms is: 4 
Atom #1 is unique. Calculating atomic density. 
Atom #2 is unique. Calculating atomic density. 
Atom #7 is unique. Calculating atomic density. 
Atom #20 is unique. Calculating atomic density. 
DFTD Energy:    -0.0202719 hartree
gCP Energy:     0.0497545 hartree
| Total AOs: 314    Total MOs: 296
Setting up the DFT grid...
| time to set the grid = 0.10 s
DFT grid points: 357031 (11517 points/atom)
=COSMO= Number of H atoms in QM atoms:13
=COSMO= Number of Heavy atoms in QM atoms:18
=COSMO= size of A matrix:24668288 bytes
=COSMO= ++++++++++++++++++++++++++++++ COSMO parameters ++++++++++++++++++++++++++++++
=COSMO= I. Cavity Information:
=COSMO= SAS(Solvent accesible surface) initialization finished
=COSMO= Time for initializing Molecular Surface:0.00182300 (sec)
=COSMO= Time for initializing cosmo calculation:0.02041300 (sec)
=COSMO= Cavity effective radius(Angstrom) (r_solv+r_vdw-dsc) was written into ./scr.coord/ratom.txt
=COSMO= Solvent Dielectric Constant:78.390000
=COSMO= Cosmo Solvent radius:0.000000
=COSMO= Cosmo charge scaling method:0
=COSMO= Cavity built with Lebedev Grid
=COSMO= Grid points/QM Hydrogen: 110
=COSMO= Grid points/QM Heavy atom: 110
=COSMO= Herbert Switching-Gaussian method turned on
=COSMO= After removing points inside of SAS:
=COSMO= Total number of segments on molecular surface:1756
=COSMO= Number of segments belonging to QM atoms:1756
=COSMO= Total surface area of cavity: 293.0974(Angstrom^2)
=COSMO= Total volume of cavity: 178.2572 (Angstrom^3)
=COSMO= II. COSMO integral options:
=COSMO= Building COSMO c vector with original algorithm
=COSMO= COSMO one-electron integral threshold: 1e-12 
=COSMO= III. Linear solver options:
=COSMO= Initialize COSMO for A matrix in full storage form
=COSMO= CG precondtioner:Jacobi
=COSMO= Tight CG convergence threshold:1e-06
=COSMO= CG dynamic threshold: on
=COSMO= Adjust CG convergence threshold dynamically
=COSMO= IV. PCM field read/write options:
=COSMO= PCM field is not written to files
=COSMO= No PCM field file is read in
=COSMO= ++++++++++++++++++++++++++++++++++++++++++++++++++++++++++++++++++++++++++++++++

                      *** Start SCF Iterations ***

 Iter     DIIS Error       Energy change      Electrons        XC Energy           Energy              E_PCM      Time(s)
-------------------------------------------------------------------------------------------------------------------------
Initial temperature is 0.250000
| Skip purify step
|    1     1.9994445404    -784.4500405813   126.0020509203   -63.6198933851    -784.4500405813     -0.0001883605    1.48  
|    2     0.0835945268     +12.7981327810   125.9999964914   -64.0651556496    -771.6519078002     -0.1471803459    2.18  
|    3     0.1463453010      +0.0437015939   125.9999956737   -63.6020201395    -771.6082062063     -0.0367286735    2.14  
|    4     0.0111011311      -0.1924256790   125.9999955901   -63.7868715430    -771.8006318853     -0.0856950694    2.08  
|    5     0.0074100019      -0.0045707850   125.9999957838   -63.8383409110    -771.8052026704     -0.0763394959    2.01  
|    6     0.0032571573      -0.0011990390   125.9999956562   -63.8224698896    -771.8064017093     -0.0790346485    1.98  
|    7     0.0004791721      -0.0001483617   125.9999956439   -63.8188129393    -771.8065500711     -0.0778061642    1.92  
|    8     0.0003122816      -0.0000322177   125.9999956565   -63.8190979052    -771.8065822888     -0.0778428938    1.91  
|    9     0.0001218167      -0.0000069664   125.9999956368   -63.8195833931    -771.8065892552     -0.0777835266    2.20  
|   10     0.0000727412      -0.0000018294   125.9999956422   -63.8196589280    -771.8065910846     -0.0777215692    1.86  
|   11     0.0000314017      -0.0000004173   125.9999956392   -63.8195895594    -771.8065915020     -0.0777099495    1.83  
-------------------------------------------------------------------------------------------------------------------------
FINAL ENERGY: -771.8065915020 a.u.
Fractional Occupation Entropy: 0.0000000000
Mermin Free Energy:            -771.8065915020
DISPERSION CONTRIBUTION TO ENERGY: -0.0202719328 a.u.
GCP BSSE CORRECTION: 0.0497544790 a.u.
C-PCM contribution to final energy:-0.0777099495 a.u. ( already included in final energy )
HOMO-LUMO GAP: 1.754 eV
CENTER OF MASS: {-0.043016, -0.273778, 0.458510} ANGS
DIPOLE MOMENT: {-9.436332, 0.900030, -3.836901} (|D| = 10.226252) DEBYE
Writing out molden info

Running Mulliken population analysis...


  Restricted hh-TDA Parameters
--------------------------------------------
Number of occupied orbitals:            64
Number of virtual orbitals:            232
Number of molecular orbitals:          296
Number of basis functions:             314
Multiplicity of target state:      singlet

 Generating 2nd functional diffs
Reference energy:             -778.7404694293
Number of electrons:           127.9999955703
XC energy:                     -65.1330194752

      Davidson Diagonalization Parameters
-----------------------------------------------
Number of roots to find:                    4
Number of guess vectors:                   15
Maximum subspace size:                    300
Number of vectors to save:                  4
Collapse vectors per root:                  2
Number of CSFs:                          2080
Maximum Davidson iterations:              500
Residual convergence:                 1.0e-06
Orthogonality tolerance:              1.0e-12
Use incremental sigma vectors:             No

Davidson memory usage:  12.89 MB

Guess Vectors:
  64 &  64 : closed :    -0.545298
  64 &  63 :  open  :    -0.500474
  63 &  63 : closed :    -0.455649
  64 &  62 :  open  :    -0.453087
  64 &  61 :  open  :    -0.450261
  63 &  62 :  open  :    -0.408262
  63 &  61 :  open  :    -0.405436
  62 &  62 : closed :    -0.360875
  62 &  61 :  open  :    -0.358049
  61 &  61 : closed :    -0.355224
  64 &  60 :  open  :    -0.345120
  64 &  58 :  open  :    -0.324395
  64 &  56 :  open  :    -0.315164
  63 &  60 :  open  :    -0.300295
  64 &  59 :  open  :    -0.284791

  Root           Eigenvalue       Energy Change        Residual
-------------------------------------------------------------------
Iteration:    0   Subspace Size:   15
Root: 1:        -0.47030495        -0.47030495         0.04682699  
Root: 2:        -0.41743455        -0.41743455         0.04538364  
Root: 3:        -0.36936137        -0.36936137         0.04564318  
Root: 4:        -0.36603303        -0.36603303         0.04529105  

Iteration:    1   Subspace Size:   19
Root: 1:        -0.47467298        -0.00436803         0.00887872  
Root: 2:        -0.42308904        -0.00565449         0.01132030  
Root: 3:        -0.37713440        -0.00777303         0.01599455  
Root: 4:        -0.37087413        -0.00484110         0.01272149  

Iteration:    2   Subspace Size:   23
Root: 1:        -0.47482827        -0.00015530         0.00250982  
Root: 2:        -0.42337734        -0.00028830         0.00271039  
Root: 3:        -0.37789507        -0.00076067         0.00446124  
Root: 4:        -0.37123975        -0.00036563         0.00354585  

Iteration:    3   Subspace Size:   27
Root: 1:        -0.47483939        -0.00001112         0.00060488  
Root: 2:        -0.42339161        -0.00001427         0.00070119  
Root: 3:        -0.37794268        -0.00004762         0.00140033  
Root: 4:        -0.37126378        -0.00002403         0.00100370  

Iteration:    4   Subspace Size:   31
Root: 1:        -0.47483997        -0.00000058         0.00014290  
Root: 2:        -0.42339252        -0.00000091         0.00016774  
Root: 3:        -0.37794682        -0.00000413         0.00042204  
Root: 4:        -0.37126560        -0.00000182         0.00026758  

Iteration:    5   Subspace Size:   35
Root: 1:        -0.47484000        -0.00000003         0.00002971  
Root: 2:        -0.42339257        -0.00000005         0.00003874  
Root: 3:        -0.37794718        -0.00000036         0.00010677  
Root: 4:        -0.37126573        -0.00000013         0.00007612  

Iteration:    6   Subspace Size:   39
Root: 1:        -0.47484000        -0.00000000         0.00000540  
Root: 2:        -0.42339257        -0.00000000         0.00000905  
Root: 3:        -0.37794720        -0.00000002         0.00002625  
Root: 4:        -0.37126574        -0.00000001         0.00001789  

Iteration:    7   Subspace Size:   43
Root: 1:        -0.47484000        -0.00000000         0.00000097  Converged
Root: 2:        -0.42339257        -0.00000000         0.00000198  
Root: 3:        -0.37794720        -0.00000000         0.00000653  
Root: 4:        -0.37126574        -0.00000000         0.00000398  

Iteration:    8   Subspace Size:   46
Root: 1:        -0.47484000        -0.00000000         0.00000097  Converged
Root: 2:        -0.42339257        -0.00000000         0.00000048  Converged
Root: 3:        -0.37794720        -0.00000000         0.00000161  
Root: 4:        -0.37126574        -0.00000000         0.00000102  

Iteration:    9   Subspace Size:   48
Root: 1:        -0.47484000        -0.00000000         0.00000095  Converged
Root: 2:        -0.42339257        -0.00000000         0.00000047  Converged
Root: 3:        -0.37794720        -0.00000000         0.00000043  Converged
Root: 4:        -0.37126574        -0.00000000         0.00000026  Converged

Davidson converged in 9 iterations
48 sigma vectors were formed

      Davidson Diagonalization Parameters
-----------------------------------------------
Number of roots to find:                    4
Number of guess vectors:                   15
Maximum subspace size:                    300
Number of vectors to save:                  4
Collapse vectors per root:                  2
Number of CSFs:                          2016
Maximum Davidson iterations:              500
Residual convergence:                 1.0e-06
Orthogonality tolerance:              1.0e-12
Use incremental sigma vectors:             No

Davidson memory usage:  12.58 MB

Guess Vectors:
  64 &  63 :  open  :    -0.500474
  64 &  62 :  open  :    -0.453087
  64 &  61 :  open  :    -0.450261
  63 &  62 :  open  :    -0.408262
  63 &  61 :  open  :    -0.405436
  62 &  61 :  open  :    -0.358049
  64 &  60 :  open  :    -0.345120
  64 &  58 :  open  :    -0.324395
  64 &  56 :  open  :    -0.315164
  63 &  60 :  open  :    -0.300295
  64 &  59 :  open  :    -0.284791
  63 &  58 :  open  :    -0.279571
  63 &  56 :  open  :    -0.270340
  64 &  57 :  open  :    -0.262645
  64 &  55 :  open  :    -0.256275

  Root           Eigenvalue       Energy Change        Residual
-------------------------------------------------------------------
Iteration:    0   Subspace Size:   15
Root: 1:        -0.42940527        -0.42940527         0.03427585  
Root: 2:        -0.38315606        -0.38315606         0.03589963  
Root: 3:        -0.36759383        -0.36759383         0.04089081  
Root: 4:        -0.35038622        -0.35038622         0.03540710  

Iteration:    1   Subspace Size:   19
Root: 1:        -0.43269855        -0.00329328         0.00753806  
Root: 2:        -0.38794051        -0.00478444         0.01005017  
Root: 3:        -0.37426145        -0.00666762         0.01268308  
Root: 4:        -0.35460907        -0.00422285         0.01001878  

Iteration:    2   Subspace Size:   23
Root: 1:        -0.43282716        -0.00012861         0.00173736  
Root: 2:        -0.38822258        -0.00028207         0.00252598  
Root: 3:        -0.37472868        -0.00046723         0.00326610  
Root: 4:        -0.35488153        -0.00027246         0.00257863  

Iteration:    3   Subspace Size:   27
Root: 1:        -0.43283264        -0.00000549         0.00036649  
Root: 2:        -0.38823715        -0.00001458         0.00065969  
Root: 3:        -0.37475566        -0.00002698         0.00088178  
Root: 4:        -0.35489676        -0.00001523         0.00069475  

Iteration:    4   Subspace Size:   31
Root: 1:        -0.43283288        -0.00000023         0.00007698  
Root: 2:        -0.38823805        -0.00000090         0.00016997  
Root: 3:        -0.37475735        -0.00000169         0.00023517  
Root: 4:        -0.35489784        -0.00000108         0.00017884  

Iteration:    5   Subspace Size:   35
Root: 1:        -0.43283289        -0.00000001         0.00001575  
Root: 2:        -0.38823811        -0.00000005         0.00004353  
Root: 3:        -0.37475746        -0.00000011         0.00005548  
Root: 4:        -0.35489791        -0.00000006         0.00004339  

Iteration:    6   Subspace Size:   39
Root: 1:        -0.43283289        -0.00000000         0.00000325  
Root: 2:        -0.38823811        -0.00000000         0.00000978  
Root: 3:        -0.37475747        -0.00000001         0.00001218  
Root: 4:        -0.35489791        -0.00000000         0.00001115  

Iteration:    7   Subspace Size:   43
Root: 1:        -0.43283289        -0.00000000         0.00000063  Converged
Root: 2:        -0.38823811        -0.00000000         0.00000227  
Root: 3:        -0.37475747        -0.00000000         0.00000289  
Root: 4:        -0.35489791        -0.00000000         0.00000313  

Iteration:    8   Subspace Size:   46
Root: 1:        -0.43283289        -0.00000000         0.00000057  Converged
Root: 2:        -0.38823811        -0.00000000         0.00000053  Converged
Root: 3:        -0.37475747        -0.00000000         0.00000069  Converged
Root: 4:        -0.35489791        -0.00000000         0.00000076  Converged

Davidson converged in 8 iterations
46 sigma vectors were formed

  Root   Mult.   Total Energy (a.u.)   Ex. Energy (a.u.)     Ex. Energy (eV)     Ex. Energy (nm)        Osc. (a.u.)  
-------------------------------------------------------------------------------------------------------------------
     1  singlet       -779.21530943
     2  triplet       -779.17330232          0.04200711          1.14307156       1084.65842832          0.00000000
     3  singlet       -779.16386200          0.05144743          1.39995549        885.62973569          0.04877537
     4  triplet       -779.12870754          0.08660189          2.35655697        526.12443516          0.00000000
     5  singlet       -779.11841663          0.09689280          2.63658682        470.24516530          0.03973040
     6  triplet       -779.11522690          0.10008253          2.72338379        455.25798069          0.00000000
     7  singlet       -779.11173517          0.10357426          2.81839847        439.91019064          0.00520178
     8  triplet       -779.09536734          0.11994209          3.26378975        379.87808684          0.00000000

Singlet  1: Largest CI coefficients:
  64  &  64 : closed :   0.919048
  63  &  64 :  open  :   0.239342
  64  &  63 :  open  :   0.239342

Triplet  2: Largest CI coefficients:
  63  &  64 :  open  :   0.665629
  64  &  63 :  open  :  -0.665629
  62  &  64 :  open  :  -0.150049
  64  &  62 :  open  :   0.150049
  62  &  63 :  open  :  -0.118099
  63  &  62 :  open  :   0.118099

Singlet  3: Largest CI coefficients:
  63  &  64 :  open  :   0.561951
  64  &  63 :  open  :   0.561951
  63  &  63 : closed :   0.331169
  64  &  64 : closed :  -0.279818
  62  &  64 :  open  :  -0.249271
  64  &  62 :  open  :  -0.249271

Triplet  4: Largest CI coefficients:
  62  &  64 :  open  :   0.628397
  64  &  62 :  open  :  -0.628397
  58  &  64 :  open  :   0.152321
  64  &  58 :  open  :  -0.152321
  61  &  64 :  open  :   0.148954
  64  &  61 :  open  :  -0.148954
  63  &  64 :  open  :   0.145906
  64  &  63 :  open  :  -0.145906
  60  &  64 :  open  :  -0.103455
  64  &  60 :  open  :   0.103455

Singlet  5: Largest CI coefficients:
  61  &  64 :  open  :  -0.540500
  64  &  61 :  open  :  -0.540500
  62  &  64 :  open  :  -0.326441
  64  &  62 :  open  :  -0.326441
  63  &  63 : closed :  -0.288595
  62  &  62 : closed :   0.110487

Triplet  6: Largest CI coefficients:
  61  &  64 :  open  :   0.619687
  64  &  61 :  open  :  -0.619687
  60  &  64 :  open  :   0.179053
  64  &  60 :  open  :  -0.179053
  62  &  63 :  open  :  -0.177832
  63  &  62 :  open  :   0.177832
  61  &  63 :  open  :   0.106309
  63  &  61 :  open  :  -0.106309

Singlet  7: Largest CI coefficients:
  63  &  63 : closed :   0.576870
  62  &  63 :  open  :  -0.366358
  63  &  62 :  open  :  -0.366358
  61  &  63 :  open  :  -0.341990
  63  &  61 :  open  :  -0.341990
  61  &  61 : closed :  -0.244464
  62  &  62 : closed :   0.153787
  63  &  64 :  open  :  -0.111001
  64  &  63 :  open  :  -0.111001
  61  &  64 :  open  :  -0.103124
  64  &  61 :  open  :  -0.103124

Triplet  8: Largest CI coefficients:
  61  &  63 :  open  :   0.583315
  63  &  61 :  open  :  -0.583315
  62  &  63 :  open  :   0.297968
  63  &  62 :  open  :  -0.297968
  61  &  62 :  open  :  -0.202001
  62  &  61 :  open  :   0.202001

Singlet state dipole moments:

  Root       Dx         Dy         Dz         |D|  (Debye)
------------------------------------------------------------
     1    -5.3336     1.3967    -2.3395     5.9893
     2   -10.1097     2.5195    -2.0150    10.6120
     3    -5.8909    -1.6582    -1.5123     6.3039
     4    -9.0014     0.5833    -1.2599     9.1079

Triplet state dipole moments:

  Root       Dx         Dy         Dz         |D|  (Debye)
------------------------------------------------------------
     1   -11.0924     2.6637    -2.1702    11.6124
     2    -7.8836     0.5640    -1.6811     8.0805
     3    -5.4641    -0.4651    -1.1376     5.6006
     4    -8.0298    -0.7506    -1.0495     8.1328

Transition dipole moments between singlet states:

    Transition       Tx         Ty         Tz         |T| (a.u.)
------------------------------------------------------------------
     1 ->    2     1.1692     0.1799     0.1506     1.1925
     1 ->    3    -0.7810    -0.0114    -0.0706     0.7843
     1 ->    4     0.2709    -0.0443    -0.0025     0.2745
     2 ->    3     0.8726    -0.7119     0.0816     1.1291
     2 ->    4     1.2113    -0.1043     0.1044     1.2203
     3 ->    4     1.2584    -0.1515     0.0862     1.2704

Transition dipole moments between triplet states:

    Transition       Tx         Ty         Tz         |T| (a.u.)
------------------------------------------------------------------
     1 ->    2    -1.1775     0.2461    -0.2026     1.2199
     1 ->    3    -0.5166     0.6741     0.0285     0.8498
     1 ->    4    -0.4771     0.0534    -0.0432     0.4820
     2 ->    3     0.6553    -0.8017    -0.0216     1.0357
     2 ->    4     0.7526     0.0299     0.0622     0.7558
     3 ->    4     0.9661     0.1111     0.0932     0.9769

Magnetic transition dipole moments and rotational strengths:

 Transition      Lx         Ly         Lz       R(len)     R(vel) (a.u.)
------------------------------------------------------------------------
 1 ->    2     0.2647    -0.1846     0.0148    -0.2785     0.0474
 1 ->    3    -0.3948    -0.5223    -0.0928    -0.3209     0.0666
 1 ->    4    -0.0960    -0.1624     0.0547     0.0190    -0.0037

Electric transition quadrupole moments (Cartesian):

 Transition      Qxy        Qxz        Qyz        Qxx        Qyy        Qzz       norm (a.u.)
----------------------------------------------------------------------------------------------
 1 ->    2    -0.6688    -0.5148    -0.2667   -10.7905    -0.0488     0.1284    10.8276
 1 ->    3    -0.0147    -0.1726     0.2612     5.7816    -0.0130    -0.0266     5.7902
 1 ->    4    -0.0193    -0.0084     0.1062     0.8755     0.0809    -0.0310     0.8864


| Total processing time: 55.39 sec 

| Job finished: Tue Sep  2 23:16:07 2025
