# Supplementary material for: Photovermellogens: Minimalistic Pyridinium-Based Acylhydrazones with Photoswitchable Basicity for Operation in Aqueous Media
Source: J Org Chem. 2026 May 4;91(19):6559–65. doi: 10.1021/acs.joc.5c02962 (PMC13185115; doi:10.1021/acs.joc.5c02962)
Supplement: Supplementary file 3 [file jo5c02962_si_003.zip › scans/pa/gfn2/0002.out]

| Startfile from command line: tc.inp


|       ***********************************************************
|       *                 TeraChem v1.9-2023.07-dev               *
|       *                   Development Version                   *
|       *           Chemistry at the Speed of Graphics!           *
|       ***********************************************************
|       * This program may only be used in connection with        *
|       * a valid license from PetaChem, LLC. Use of this program *
|       * or results thereof indicates acceptance of all terms    *
|       * and conditions stated in the license and that a valid   *
|       * license agreement between the user and PetaChem, LLC    *
|       * exists. PetaChem, LLC does not warrant the correctness  *
|       * of results or their suitability for any purpose.        *
|       * Please email bugs, suggestions, and comments to         *
|       *                  help@petachem.com                      *
|       *                                                         *
|       ***********************************************************


|       ***********************************************************
|       *  Compiled by pisteinbach  Thu 27 Mar 2025 01:00:35 PM CET  *
|       *  Supported architecture SMs: 89 86 75                   *
|       *  Build cuda_11.8.r11.8/compiler.31833905_0              *
|       *  Git Version: d77d3eebd7eb45d4c3711b706ca3c5694cd0c5a9  *
|       ***********************************************************


| Job started   Tue Sep  2 23:10:34 2025
| On gpunode-11 (available memory: 439212 MB)

| ######################################### RUNTIME INFO ##########################################
| terachem  tc.inp 

|  NVRM version: NVIDIA UNIX x86_64 Kernel Module  550.127.08  Fri Oct 25 22:14:46 UTC 2024
|  GCC version:  gcc version 9.4.0 (Ubuntu 9.4.0-1ubuntu1~20.04.2) 

|  	linux-vdso.so.1 (0x00007ffeaf521000)
|  	libdftd4.so.3 => /mnt/group-bin/dftd4/3.5.0/lib/x86_64-linux-gnu/libdftd4.so.3 (0x0000145f386ea000)
|  	libm.so.6 => /lib/x86_64-linux-gnu/libm.so.6 (0x0000145f38590000)
|  	libthcbox.so.1 => /mnt/group-bin/terachem/dev-03-2025/lib/libthcbox.so.1 (0x0000145f370c2000)
|  	libnvToolsExt.so.1 => /mnt/group-lib/nvidia-hpc-sdk/Linux_x86_64/24.7/cuda/11.8/lib64/libnvToolsExt.so.1 (0x0000145f36eb8000)
|  	libgpubox.so.1 => /mnt/group-bin/terachem/dev-03-2025/lib/libgpubox.so.1 (0x0000145f36e9f000)
|  	libcpubox.so.1 => /mnt/group-bin/terachem/dev-03-2025/lib/libcpubox.so.1 (0x0000145f36e99000)
|  	libtensorbox.so.1 => /mnt/group-bin/terachem/dev-03-2025/lib/libtensorbox.so.1 (0x0000145f36e7a000)
|  	libiobox.so.1 => /mnt/group-bin/terachem/dev-03-2025/lib/libiobox.so.1 (0x0000145f36e62000)
|  	libintbox.so.1 => /mnt/group-bin/terachem/dev-03-2025/lib/libintbox.so.1 (0x0000145efb8fb000)
|  	libatmx2cbox.so.1 => /mnt/group-bin/terachem/dev-03-2025/lib/libatmx2cbox.so.1 (0x0000145efb824000)
|  	libperiodicbox.so.1 => /mnt/group-bin/terachem/dev-03-2025/lib/libperiodicbox.so.1 (0x0000145ee9bd2000)
|  	libsqmbox.so.1 => /mnt/group-bin/terachem/dev-03-2025/lib/libsqmbox.so.1 (0x0000145ee986e000)
|  	libgridbox.so.1 => /mnt/group-bin/terachem/dev-03-2025/lib/libgridbox.so.1 (0x0000145ee8068000)
|  	libdftbox.so.1 => /mnt/group-bin/terachem/dev-03-2025/lib/libdftbox.so.1 (0x0000145ee7f78000)
|  	libcibox.so.1 => /mnt/group-bin/terachem/dev-03-2025/lib/libcibox.so.1 (0x0000145ee7b2b000)
|  	libccbox.so.1 => /mnt/group-bin/terachem/dev-03-2025/lib/libccbox.so.1 (0x0000145ee77ea000)
|  	libsimbox.so.1 => /mnt/group-bin/terachem/dev-03-2025/lib/libsimbox.so.1 (0x0000145ee77c4000)
|  	liboptbox.so.1 => /mnt/group-bin/terachem/dev-03-2025/lib/liboptbox.so.1 (0x0000145ee778a000)
|  	libssl.so.1.1 => /lib/x86_64-linux-gnu/libssl.so.1.1 (0x0000145ee76f7000)
|  	libcrypto.so.1.1 => /lib/x86_64-linux-gnu/libcrypto.so.1.1 (0x0000145ee741e000)
|  	libifcore.so.5 => /mnt/group-lib/intel_oneAPI/compiler/2024.0/lib/libifcore.so.5 (0x0000145ee72de000)
|  	libcuda.so.1 => /lib/x86_64-linux-gnu/libcuda.so.1 (0x0000145ee5712000)
|  	libcudart.so.11.0 => /mnt/group-bin/terachem/dev-03-2025/lib/libcudart.so.11.0 (0x0000145ee546b000)
|  	libcublas.so.11 => /mnt/group-bin/terachem/dev-03-2025/lib/libcublas.so.11 (0x0000145edf80d000)
|  	libcufft.so.10 => /mnt/group-bin/terachem/dev-03-2025/lib/libcufft.so.10 (0x0000145ece932000)
|  	libcusparse.so.11 => /mnt/group-bin/terachem/dev-03-2025/lib/libcusparse.so.11 (0x0000145ebdc38000)
|  	libcusolver.so.11 => /mnt/group-bin/terachem/dev-03-2025/lib/libcusolver.so.11 (0x0000145eab980000)
|  	libiomp5.so => /mnt/group-lib/intel_oneAPI/compiler/2024.0/lib/libiomp5.so (0x0000145eab539000)
|  	libdl.so.2 => /lib/x86_64-linux-gnu/libdl.so.2 (0x0000145eab533000)
|  	libpthread.so.0 => /lib/x86_64-linux-gnu/libpthread.so.0 (0x0000145eab510000)
|  	libstdc++.so.6 => /lib/x86_64-linux-gnu/libstdc++.so.6 (0x0000145eab32e000)
|  	libcilkrts.so.5 => /mnt/group-bin/terachem/dev-03-2025/lib/libcilkrts.so.5 (0x0000145eab0ef000)
|  	libgcc_s.so.1 => /lib/x86_64-linux-gnu/libgcc_s.so.1 (0x0000145eab0d4000)
|  	libc.so.6 => /lib/x86_64-linux-gnu/libc.so.6 (0x0000145eaaee2000)
|  	/lib64/ld-linux-x86-64.so.2 (0x0000145f387c4000)
|  	libmkl_intel_ilp64.so.2 => /mnt/group-lib/intel_oneAPI/mkl/2023.2.0/lib/intel64/libmkl_intel_ilp64.so.2 (0x0000145ea9d55000)
|  	libmkl_intel_thread.so.2 => /mnt/group-lib/intel_oneAPI/mkl/2023.2.0/lib/intel64/libmkl_intel_thread.so.2 (0x0000145ea6729000)
|  	libmkl_core.so.2 => /mnt/group-lib/intel_oneAPI/mkl/2023.2.0/lib/intel64/libmkl_core.so.2 (0x0000145ea23b1000)
|  	libimf.so => /mnt/group-lib/intel_oneAPI/compiler/2024.0/lib/libimf.so (0x0000145ea1f91000)
|  	libsvml.so => /mnt/group-lib/intel_oneAPI/compiler/2024.0/lib/libsvml.so (0x0000145ea095d000)
|  	libirng.so => /mnt/group-lib/intel_oneAPI/compiler/2024.0/lib/libirng.so (0x0000145ea0863000)
|  	libintlc.so.5 => /mnt/group-lib/intel_oneAPI/compiler/2024.0/lib/libintlc.so.5 (0x0000145ea0802000)
|  	librt.so.1 => /lib/x86_64-linux-gnu/librt.so.1 (0x0000145ea07f8000)
|  	libcublasLt.so.11 => /mnt/group-lib/nvidia-hpc-sdk/Linux_x86_64/24.7/math_libs/11.8/lib64/libcublasLt.so.11 (0x0000145e7c270000)
| #################################################################################################

-----------------------------------
Processed Input file:
              coordinates coord.xyz
                 spinmult 1
                   charge 0
                   method 3c-pbeh
                    basis def2-msvp
                      pcm cosmo
                  epsilon 78.39
                      fon yes
               fon_method constant
                   closed 0
                    hhtda yes
            hhtdasinglets 4
            hhtdatriplets 4
             cisnumstates 8
             cisguessvecs 15
                   cismax 300
               cismaxiter 500
               cisconvtol 1.0e-6
                  cphftol 1.0e-6
                 cphfiter 1000
           max_l_in_basis 2
           sphericalbasis yes
                    guess sad
                   purify no
                  dftgrid 3
                     xtol 1e-6
                 convthre 5e-5
                  threall 1e-14
                precision mixed
                     gpus 1
            min_tolerance 1e-4
          min_tolerance_e 1e-5
                      run energy
-----------------------------------
Jobname: coord
Scratch data will be generated
Scratch directory: ./scr.coord
| Random number seed: 100930545

XYZ coordinates coord.xyz
Molden File Output: ./scr.coord/coord.molden
Using basis set: def2-msvp
dmrgstart not found
Spin multiplicity: 1
DIIS will use up to 10 vectors.
Condition number limit for the DIIS overlap matrix is            0
WF convergence threshold: 5.00e-05
Using DIIS algorithm to converge WF
Maximum number of SCF iterations: 100
Incremental fock with rebuild every 8 iterations
Will switch to conventional Fock if diffuse functions are detected
X-matrix tolerance: 1.00e-06
PRECISION: MIXED
Single/Double precision threshold: 1.00e-05
TeraChem will select linear algebra engine
Using fractional orbital occupations
0 occupied orbitals will have integer occupation
0 occupied orbitals will have fractional occupation
kT is set to  0.250 a.u.
Density matrix guess purification turned off
DFT Functional requested: 3c-pbeh
Method: PBEh-3c composite method 
  PBEh exchange functional:              0.58 
  Hartree-Fock exact exchange:          0.42 
  PBEh correlation functional:           1.0  
Please find the citation for the method under https://doi.org/10.1063/1.4927476Please also cite the implementation paper: https://doi.org/10.1039/D3CP06086A Wavefunction: RESTRICTED

 DFT-D code reimplemented following the
 code by S.Grimme, University Bonn 
 based on DFTD3 V3.2 Rev 0         
 
Please cite DFT-D3 work done with this code as:
S. Grimme, J. Antony, S. Ehrlich and H. Krieg,
J. Chem. Phys. 132 (2010), 154104
If used with BJ-damping cite also
S. Grimme, S. Ehrlich and L. Goerigk,
J. Comput. Chem. 32 (2011), 1456-1465
For DFT-D2 the reference is
S. Grimme, J. Comput. Chem., 27 (2006), 1787-1799
BSSE Correction calculated using:
 ___________________________________________
                                            
|              **  g C P  **                |
|  a geometrical counterpoise correction    |
|             H.Kruse S.Grimme              |
|        Version 2.31                       |
|                                           |
 ___________________________________________ 

Please cite work done with this code as:
H. Kruse, S. Grimme J. Chem. Phys, 2012,136,154101
DOI: 10.1063/1.3700154 

DFT grid type: 3
Using a single DFT grid.
Ignoring all functions in basis set file with angular momentum > 2 
Initial guess generated from superposition of atomic densities generated with HF,
using spherically symmetric atomic densities and averaged alpha and beta spin densities.

********************************************
***** SINGLE POINT ENERGY CALCULATIONS *****
********************************************
COSMO model for polarizable continuum model enabled
*************WARNING***************
Unrecognized or unnecessary keywords:
These are being ignored.
   min_tolerance 1e-4
   min_tolerance_e 1e-5
***********************************
Starting TensorBox...
| TeraChem will select linear algebra engine
| Using cuSolver for matrix diagonalization

| using 1 out of 1 CUDA devices
|   Device 0: NVIDIA GeForce RTX 4090, 24210MB, CC 8.9 -- CPU THREAD 0
| -------------------------------------------------------------------
| CPU Memory Available: 64431.00 MegaWords 
| GPU Memory Available: 2770.29 MegaWords 
| Maximum recommended basis set size: 19400 basis functions
|  (limited by GPU memory)
| -------------------------------------------------------------------
| Initialize GPUBox with 128 MW of memory


Basis set:       def2-msvp
Total atoms:     31
Total charge:    0
Total electrons: 126 (63-alpha, 63-beta)
Number electrons modeled by ECPs: 0
Total orbitals: 314 (Cartesian), 296 (spherical) 
Total AO shells: 152 (98 S-shells; 36 P-shells; 18 D-shells; 0 F-shells; 0 G-shells)
Spin multiplicity: 1
Nuclear repulsion energy (QM atoms): 1122.690197653275 a.u.

 in gcp call
 n=          31
 coors(1) =   -9.91026744487455      -0.884495406394675     
  0.133406074847905     
 coors(2) =   -9.34945348597364       0.641152231581943     
   2.12486114485608     
 elements:            7           6
 gcp_e =    1.00000000000000     
 echo:  F
 pbc:  F
 method =pbeh3c              
Using neutral atomic charges and default spins and spin directions.
Number of unique atoms is: 4 
Atom #1 is unique. Calculating atomic density. 
Atom #2 is unique. Calculating atomic density. 
Atom #7 is unique. Calculating atomic density. 
Atom #20 is unique. Calculating atomic density. 
DFTD Energy:    -0.0200570 hartree
gCP Energy:     0.0496603 hartree
| Total AOs: 314    Total MOs: 296
Setting up the DFT grid...
| time to set the grid = 0.09 s
DFT grid points: 357475 (11531 points/atom)
=COSMO= Number of H atoms in QM atoms:13
=COSMO= Number of Heavy atoms in QM atoms:18
=COSMO= size of A matrix:24921800 bytes
=COSMO= ++++++++++++++++++++++++++++++ COSMO parameters ++++++++++++++++++++++++++++++
=COSMO= I. Cavity Information:
=COSMO= SAS(Solvent accesible surface) initialization finished
=COSMO= Time for initializing Molecular Surface:0.00228500 (sec)
=COSMO= Time for initializing cosmo calculation:0.03318100 (sec)
=COSMO= Cavity effective radius(Angstrom) (r_solv+r_vdw-dsc) was written into ./scr.coord/ratom.txt
=COSMO= Solvent Dielectric Constant:78.390000
=COSMO= Cosmo Solvent radius:0.000000
=COSMO= Cosmo charge scaling method:0
=COSMO= Cavity built with Lebedev Grid
=COSMO= Grid points/QM Hydrogen: 110
=COSMO= Grid points/QM Heavy atom: 110
=COSMO= Herbert Switching-Gaussian method turned on
=COSMO= After removing points inside of SAS:
=COSMO= Total number of segments on molecular surface:1765
=COSMO= Number of segments belonging to QM atoms:1765
=COSMO= Total surface area of cavity: 295.9004(Angstrom^2)
=COSMO= Total volume of cavity: 180.1177 (Angstrom^3)
=COSMO= II. COSMO integral options:
=COSMO= Building COSMO c vector with original algorithm
=COSMO= COSMO one-electron integral threshold: 1e-12 
=COSMO= III. Linear solver options:
=COSMO= Initialize COSMO for A matrix in full storage form
=COSMO= CG precondtioner:Jacobi
=COSMO= Tight CG convergence threshold:1e-06
=COSMO= CG dynamic threshold: on
=COSMO= Adjust CG convergence threshold dynamically
=COSMO= IV. PCM field read/write options:
=COSMO= PCM field is not written to files
=COSMO= No PCM field file is read in
=COSMO= ++++++++++++++++++++++++++++++++++++++++++++++++++++++++++++++++++++++++++++++++

                      *** Start SCF Iterations ***

 Iter     DIIS Error       Energy change      Electrons        XC Energy           Energy              E_PCM      Time(s)
-------------------------------------------------------------------------------------------------------------------------
Initial temperature is 0.250000
| Skip purify step
|    1     2.1714456869    -784.4627527959   126.0030512629   -63.6218692452    -784.4627527959     -0.0001857363    0.84  
|    2     0.0828924654     +12.8130195529   126.0000179450   -64.0610150595    -771.6497332430     -0.1456778462    1.00  
|    3     0.1401851921      +0.0530222664   126.0000195007   -63.6066301233    -771.5967109767     -0.0365836071    1.00  
|    4     0.0113858052      -0.2014916916   126.0000185250   -63.7836830409    -771.7982026682     -0.0835469180    0.99  
|    5     0.0074559301      -0.0047395047   126.0000182678   -63.8389954076    -771.8029421729     -0.0747680890    0.97  
|    6     0.0023383300      -0.0009972673   126.0000183946   -63.8200690176    -771.8039394403     -0.0768481191    0.99  
|    7     0.0005619496      -0.0000990036   126.0000183552   -63.8179485508    -771.8040384439     -0.0756646817    0.91  
|    8     0.0003345961      -0.0000339508   126.0000183752   -63.8182428123    -771.8040723947     -0.0757975026    0.91  
|    9     0.0001227562      -0.0000063078   126.0000183735   -63.8187036366    -771.8040787025     -0.0757007781    1.02  
|   10     0.0000524831      -0.0000014268   126.0000183764   -63.8187076363    -771.8040801293     -0.0756501021    0.90  
|   11     0.0000259622      -0.0000004263   126.0000183775   -63.8186663069    -771.8040805556     -0.0756377660    0.88  
-------------------------------------------------------------------------------------------------------------------------
FINAL ENERGY: -771.8040805556 a.u.
Fractional Occupation Entropy: 0.0000000000
Mermin Free Energy:            -771.8040805556
DISPERSION CONTRIBUTION TO ENERGY: -0.0200569706 a.u.
GCP BSSE CORRECTION: 0.0496603227 a.u.
C-PCM contribution to final energy:-0.0756377660 a.u. ( already included in final energy )
HOMO-LUMO GAP: 2.038 eV
CENTER OF MASS: {-0.019720, -0.323627, 0.369027} ANGS
DIPOLE MOMENT: {-10.210881, 3.187400, 0.511930} (|D| = 10.709046) DEBYE
Writing out molden info

Running Mulliken population analysis...


  Restricted hh-TDA Parameters
--------------------------------------------
Number of occupied orbitals:            64
Number of virtual orbitals:            232
Number of molecular orbitals:          296
Number of basis functions:             314
Multiplicity of target state:      singlet

 Generating 2nd functional diffs
Reference energy:             -778.7507799510
Number of electrons:           128.0000186696
XC energy:                     -65.1320784248

      Davidson Diagonalization Parameters
-----------------------------------------------
Number of roots to find:                    4
Number of guess vectors:                   15
Maximum subspace size:                    300
Number of vectors to save:                  4
Collapse vectors per root:                  2
Number of CSFs:                          2080
Maximum Davidson iterations:              500
Residual convergence:                 1.0e-06
Orthogonality tolerance:              1.0e-12
Use incremental sigma vectors:             No

Davidson memory usage:  12.89 MB

Guess Vectors:
  64 &  64 : closed :    -0.523488
  64 &  63 :  open  :    -0.483815
  64 &  61 :  open  :    -0.446066
  63 &  63 : closed :    -0.444141
  64 &  62 :  open  :    -0.423158
  63 &  61 :  open  :    -0.406393
  63 &  62 :  open  :    -0.383485
  61 &  61 : closed :    -0.368644
  62 &  61 :  open  :    -0.345736
  62 &  62 : closed :    -0.322828
  64 &  60 :  open  :    -0.320178
  64 &  56 :  open  :    -0.282346
  63 &  60 :  open  :    -0.280505
  64 &  58 :  open  :    -0.272828
  64 &  57 :  open  :    -0.272049

  Root           Eigenvalue       Energy Change        Residual
-------------------------------------------------------------------
Iteration:    0   Subspace Size:   15
Root: 1:        -0.45075352        -0.45075352         0.04555281  
Root: 2:        -0.40461416        -0.40461416         0.03602253  
Root: 3:        -0.35305648        -0.35305648         0.05064002  
Root: 4:        -0.33813093        -0.33813093         0.03883317  

Iteration:    1   Subspace Size:   19
Root: 1:        -0.45498253        -0.00422901         0.00896122  
Root: 2:        -0.40820099        -0.00358684         0.00739160  
Root: 3:        -0.36204427        -0.00898779         0.01419932  
Root: 4:        -0.34217498        -0.00404405         0.01479920  

Iteration:    2   Subspace Size:   23
Root: 1:        -0.45514189        -0.00015936         0.00268093  
Root: 2:        -0.40832677        -0.00012578         0.00191693  
Root: 3:        -0.36265639        -0.00061212         0.00378654  
Root: 4:        -0.34273823        -0.00056326         0.00439418  

Iteration:    3   Subspace Size:   27
Root: 1:        -0.45515421        -0.00001232         0.00071350  
Root: 2:        -0.40833398        -0.00000721         0.00042861  
Root: 3:        -0.36269215        -0.00003576         0.00117010  
Root: 4:        -0.34277933        -0.00004109         0.00122530  

Iteration:    4   Subspace Size:   31
Root: 1:        -0.45515501        -0.00000080         0.00016270  
Root: 2:        -0.40833431        -0.00000033         0.00009533  
Root: 3:        -0.36269533        -0.00000318         0.00031572  
Root: 4:        -0.34278250        -0.00000317         0.00032617  

Iteration:    5   Subspace Size:   35
Root: 1:        -0.45515504        -0.00000004         0.00003455  
Root: 2:        -0.40833433        -0.00000002         0.00001909  
Root: 3:        -0.36269553        -0.00000019         0.00007891  
Root: 4:        -0.34278268        -0.00000019         0.00007169  

Iteration:    6   Subspace Size:   39
Root: 1:        -0.45515504        -0.00000000         0.00000662  
Root: 2:        -0.40833433        -0.00000000         0.00000381  
Root: 3:        -0.36269554        -0.00000001         0.00001969  
Root: 4:        -0.34278269        -0.00000001         0.00001859  

Iteration:    7   Subspace Size:   43
Root: 1:        -0.45515504        -0.00000000         0.00000138  
Root: 2:        -0.40833433        -0.00000000         0.00000083  Converged
Root: 3:        -0.36269554        -0.00000000         0.00000481  
Root: 4:        -0.34278269        -0.00000000         0.00000429  

Iteration:    8   Subspace Size:   46
Root: 1:        -0.45515504        -0.00000000         0.00000029  Converged
Root: 2:        -0.40833433        -0.00000000         0.00000068  Converged
Root: 3:        -0.36269554        -0.00000000         0.00000117  
Root: 4:        -0.34278269        -0.00000000         0.00000109  

Iteration:    9   Subspace Size:   48
Root: 1:        -0.45515504        -0.00000000         0.00000029  Converged
Root: 2:        -0.40833433        -0.00000000         0.00000066  Converged
Root: 3:        -0.36269554        -0.00000000         0.00000027  Converged
Root: 4:        -0.34278269        -0.00000000         0.00000030  Converged

Davidson converged in 9 iterations
48 sigma vectors were formed

      Davidson Diagonalization Parameters
-----------------------------------------------
Number of roots to find:                    4
Number of guess vectors:                   15
Maximum subspace size:                    300
Number of vectors to save:                  4
Collapse vectors per root:                  2
Number of CSFs:                          2016
Maximum Davidson iterations:              500
Residual convergence:                 1.0e-06
Orthogonality tolerance:              1.0e-12
Use incremental sigma vectors:             No

Davidson memory usage:  12.58 MB

Guess Vectors:
  64 &  63 :  open  :    -0.483815
  64 &  61 :  open  :    -0.446066
  64 &  62 :  open  :    -0.423158
  63 &  61 :  open  :    -0.406393
  63 &  62 :  open  :    -0.383485
  62 &  61 :  open  :    -0.345736
  64 &  60 :  open  :    -0.320178
  64 &  56 :  open  :    -0.282346
  63 &  60 :  open  :    -0.280505
  64 &  58 :  open  :    -0.272828
  64 &  57 :  open  :    -0.272049
  64 &  59 :  open  :    -0.269035
  64 &  55 :  open  :    -0.255558
  61 &  60 :  open  :    -0.242756
  63 &  56 :  open  :    -0.242672

  Root           Eigenvalue       Energy Change        Residual
-------------------------------------------------------------------
Iteration:    0   Subspace Size:   15
Root: 1:        -0.41140148        -0.41140148         0.03137780  
Root: 2:        -0.36506233        -0.36506233         0.03354281  
Root: 3:        -0.35528744        -0.35528744         0.04491308  
Root: 4:        -0.34024445        -0.34024445         0.03269297  

Iteration:    1   Subspace Size:   19
Root: 1:        -0.41420453        -0.00280305         0.00633716  
Root: 2:        -0.36958958        -0.00452725         0.01063117  
Root: 3:        -0.36262772        -0.00734028         0.01264253  
Root: 4:        -0.34351202        -0.00326757         0.00748362  

Iteration:    2   Subspace Size:   23
Root: 1:        -0.41429653        -0.00009200         0.00143515  
Root: 2:        -0.36991220        -0.00032261         0.00260909  
Root: 3:        -0.36309652        -0.00046880         0.00301071  
Root: 4:        -0.34365332        -0.00014131         0.00193733  

Iteration:    3   Subspace Size:   27
Root: 1:        -0.41430056        -0.00000403         0.00027631  
Root: 2:        -0.36992843        -0.00001623         0.00064212  
Root: 3:        -0.36311757        -0.00002105         0.00073602  
Root: 4:        -0.34366175        -0.00000843         0.00044691  

Iteration:    4   Subspace Size:   31
Root: 1:        -0.41430070        -0.00000014         0.00006081  
Root: 2:        -0.36992935        -0.00000092         0.00015877  
Root: 3:        -0.36311868        -0.00000111         0.00016592  
Root: 4:        -0.34366217        -0.00000042         0.00010421  

Iteration:    5   Subspace Size:   35
Root: 1:        -0.41430071        -0.00000001         0.00001259  
Root: 2:        -0.36992940        -0.00000005         0.00004320  
Root: 3:        -0.36311873        -0.00000005         0.00003812  
Root: 4:        -0.34366219        -0.00000002         0.00002513  

Iteration:    6   Subspace Size:   39
Root: 1:        -0.41430071        -0.00000000         0.00000255  
Root: 2:        -0.36992940        -0.00000000         0.00001100  
Root: 3:        -0.36311873        -0.00000000         0.00000889  
Root: 4:        -0.34366219        -0.00000000         0.00000549  

Iteration:    7   Subspace Size:   43
Root: 1:        -0.41430071        -0.00000000         0.00000052  Converged
Root: 2:        -0.36992940        -0.00000000         0.00000253  
Root: 3:        -0.36311874        -0.00000000         0.00000203  
Root: 4:        -0.34366219        -0.00000000         0.00000112  

Iteration:    8   Subspace Size:   46
Root: 1:        -0.41430071        -0.00000000         0.00000036  Converged
Root: 2:        -0.36992940        -0.00000000         0.00000053  Converged
Root: 3:        -0.36311874        -0.00000000         0.00000043  Converged
Root: 4:        -0.34366219        -0.00000000         0.00000025  Converged

Davidson converged in 8 iterations
46 sigma vectors were formed

  Root   Mult.   Total Energy (a.u.)   Ex. Energy (a.u.)     Ex. Energy (eV)     Ex. Energy (nm)        Osc. (a.u.)  
-------------------------------------------------------------------------------------------------------------------
     1  singlet       -779.20593500
     2  triplet       -779.16508066          0.04085434          1.11170285       1115.26404004          0.00000000
     3  singlet       -779.15911428          0.04682072          1.27405628        973.14555613          0.02736032
     4  triplet       -779.12070935          0.08522564          2.31910736        534.62044527          0.00000000
     5  triplet       -779.11389869          0.09203631          2.50443499        495.05865049          0.00000000
     6  singlet       -779.11347549          0.09245951          2.51595078        492.79271128          0.00131260
     7  triplet       -779.09444214          0.11149285          3.03387434        408.66630127          0.00000000
     8  singlet       -779.09356264          0.11237235          3.05780676        405.46780887          0.00090099

Singlet  1: Largest CI coefficients:
  64  &  64 : closed :   0.937385
  63  &  64 :  open  :   0.185506
  64  &  63 :  open  :   0.185506
  62  &  64 :  open  :  -0.100229
  64  &  62 :  open  :  -0.100229

Triplet  2: Largest CI coefficients:
  63  &  64 :  open  :  -0.663791
  64  &  63 :  open  :   0.663791
  62  &  63 :  open  :  -0.166197
  63  &  62 :  open  :   0.166197
  62  &  64 :  open  :  -0.124686
  64  &  62 :  open  :   0.124686

Singlet  3: Largest CI coefficients:
  63  &  64 :  open  :   0.601568
  64  &  63 :  open  :   0.601568
  63  &  63 : closed :   0.236468
  62  &  64 :  open  :   0.233787
  64  &  62 :  open  :   0.233787
  64  &  64 : closed :  -0.189222
  62  &  63 :  open  :  -0.124902
  63  &  62 :  open  :  -0.124902

Triplet  4: Largest CI coefficients:
  62  &  64 :  open  :  -0.553973
  64  &  62 :  open  :   0.553973
  61  &  64 :  open  :  -0.351906
  64  &  61 :  open  :   0.351906
  57  &  64 :  open  :   0.125283
  64  &  57 :  open  :  -0.125283
  63  &  64 :  open  :   0.119269
  64  &  63 :  open  :  -0.119269

Triplet  5: Largest CI coefficients:
  61  &  64 :  open  :  -0.588730
  64  &  61 :  open  :   0.588730
  62  &  64 :  open  :   0.310305
  64  &  62 :  open  :  -0.310305
  60  &  64 :  open  :  -0.125661
  64  &  60 :  open  :   0.125661

Singlet  6: Largest CI coefficients:
  61  &  64 :  open  :   0.680611
  64  &  61 :  open  :   0.680611
  57  &  61 :  open  :  -0.101288
  61  &  57 :  open  :  -0.101288

Triplet  7: Largest CI coefficients:
  61  &  63 :  open  :  -0.663471
  63  &  61 :  open  :   0.663471
  61  &  62 :  open  :  -0.209224
  62  &  61 :  open  :   0.209224

Singlet  8: Largest CI coefficients:
  61  &  63 :  open  :   0.662345
  63  &  61 :  open  :   0.662345
  61  &  62 :  open  :   0.211298
  62  &  61 :  open  :   0.211298

Singlet state dipole moments:

  Root       Dx         Dy         Dz         |D|  (Debye)
------------------------------------------------------------
     1    -7.4706     1.5697    -0.2227     7.6370
     2   -11.1773     2.8444     1.6308    11.6483
     3    -3.8162    -2.2794    -2.9453     5.3323
     4    -5.5421    -1.2395    -1.3539     5.8382

Triplet state dipole moments:

  Root       Dx         Dy         Dz         |D|  (Debye)
------------------------------------------------------------
     1   -11.6888     2.9221     1.5674    12.1501
     2    -9.1533     0.7541    -0.4121     9.1936
     3    -5.5632    -1.2913    -2.0130     6.0555
     4    -5.5406    -1.2148    -1.3419     5.8288

Transition dipole moments between singlet states:

    Transition       Tx         Ty         Tz         |T| (a.u.)
------------------------------------------------------------------
     1 ->    2     0.9288     0.1163     0.0192     0.9362
     1 ->    3    -0.1160     0.0642     0.0610     0.1459
     1 ->    4     0.1096    -0.0028    -0.0021     0.1097
     2 ->    3     0.0274    -0.0986    -0.0671     0.1224
     2 ->    4     0.0331     0.0644     0.0488     0.0873
     3 ->    4     0.9269     0.0554    -0.0232     0.9289

Transition dipole moments between triplet states:

    Transition       Tx         Ty         Tz         |T| (a.u.)
------------------------------------------------------------------
     1 ->    2     0.5306     0.0684     0.1219     0.5487
     1 ->    3    -0.3554    -0.1170    -0.1205     0.3931
     1 ->    4     0.0560    -0.0693    -0.0572     0.1059
     2 ->    3     1.3390    -0.7200    -0.6301     1.6458
     2 ->    4     0.5080     0.0221    -0.0198     0.5089
     3 ->    4     0.7767     0.0619    -0.0093     0.7793

Magnetic transition dipole moments and rotational strengths:

 Transition      Lx         Ly         Lz       R(len)     R(vel) (a.u.)
------------------------------------------------------------------------
 1 ->    2    -0.3591    -0.0762     0.1702     0.3391    -0.0497
 1 ->    3    -0.0725    -0.4295    -0.3731     0.0419    -0.0110
 1 ->    4    -0.0143    -0.0601    -0.0104     0.0014    -0.0003

Electric transition quadrupole moments (Cartesian):

 Transition      Qxy        Qxz        Qyz        Qxx        Qyy        Qzz       norm (a.u.)
----------------------------------------------------------------------------------------------
 1 ->    2    -0.0741    -0.1189     0.3087    -8.1764    -0.2043     0.1749     8.1878
 1 ->    3     0.2737    -0.2620    -0.1072     1.7989    -0.1992     0.0081     1.8522
 1 ->    4     0.0180    -0.0353     0.0070    -0.2957     0.0032     0.0050     0.2985


| Total processing time: 24.20 sec 

| Job finished: Tue Sep  2 23:11:01 2025
