# Supplementary material for: Photovermellogens: Minimalistic Pyridinium-Based Acylhydrazones with Photoswitchable Basicity for Operation in Aqueous Media
Source: J Org Chem. 2026 May 4;91(19):6559–65. doi: 10.1021/acs.joc.5c02962 (PMC13185115; doi:10.1021/acs.joc.5c02962)
Supplement: Supplementary file 3 [file jo5c02962_si_003.zip › scans/pa/gfn2/0005.out]

| Startfile from command line: tc.inp


|       ***********************************************************
|       *                 TeraChem v1.9-2023.07-dev               *
|       *                   Development Version                   *
|       *           Chemistry at the Speed of Graphics!           *
|       ***********************************************************
|       * This program may only be used in connection with        *
|       * a valid license from PetaChem, LLC. Use of this program *
|       * or results thereof indicates acceptance of all terms    *
|       * and conditions stated in the license and that a valid   *
|       * license agreement between the user and PetaChem, LLC    *
|       * exists. PetaChem, LLC does not warrant the correctness  *
|       * of results or their suitability for any purpose.        *
|       * Please email bugs, suggestions, and comments to         *
|       *                  help@petachem.com                      *
|       *                                                         *
|       ***********************************************************


|       ***********************************************************
|       *  Compiled by pisteinbach  Thu 27 Mar 2025 01:00:35 PM CET  *
|       *  Supported architecture SMs: 89 86 75                   *
|       *  Build cuda_11.8.r11.8/compiler.31833905_0              *
|       *  Git Version: d77d3eebd7eb45d4c3711b706ca3c5694cd0c5a9  *
|       ***********************************************************


| Job started   Tue Sep  2 23:10:58 2025
| On dual-gpu-03 (available memory: 40357 MB)

| ######################################### RUNTIME INFO ##########################################
| terachem  tc.inp 

|  NVRM version: NVIDIA UNIX x86_64 Kernel Module  525.60.13  Wed Nov 30 06:39:21 UTC 2022
|  GCC version:  gcc version 9.4.0 (Ubuntu 9.4.0-1ubuntu1~20.04.1) 

|  	linux-vdso.so.1 (0x00007ffef07ec000)
|  	libdftd4.so.3 => /mnt/group-bin/dftd4/3.5.0/lib/x86_64-linux-gnu/libdftd4.so.3 (0x0000150962031000)
|  	libm.so.6 => /lib/x86_64-linux-gnu/libm.so.6 (0x0000150961ecf000)
|  	libthcbox.so.1 => /mnt/group-bin/terachem/dev-03-2025/lib/libthcbox.so.1 (0x0000150960a01000)
|  	libnvToolsExt.so.1 => /mnt/group-lib/nvidia-hpc-sdk/Linux_x86_64/24.7/cuda/11.8/lib64/libnvToolsExt.so.1 (0x00001509607f7000)
|  	libgpubox.so.1 => /mnt/group-bin/terachem/dev-03-2025/lib/libgpubox.so.1 (0x00001509607de000)
|  	libcpubox.so.1 => /mnt/group-bin/terachem/dev-03-2025/lib/libcpubox.so.1 (0x00001509607d8000)
|  	libtensorbox.so.1 => /mnt/group-bin/terachem/dev-03-2025/lib/libtensorbox.so.1 (0x00001509607b9000)
|  	libiobox.so.1 => /mnt/group-bin/terachem/dev-03-2025/lib/libiobox.so.1 (0x00001509607a1000)
|  	libintbox.so.1 => /mnt/group-bin/terachem/dev-03-2025/lib/libintbox.so.1 (0x000015092523a000)
|  	libatmx2cbox.so.1 => /mnt/group-bin/terachem/dev-03-2025/lib/libatmx2cbox.so.1 (0x0000150925163000)
|  	libperiodicbox.so.1 => /mnt/group-bin/terachem/dev-03-2025/lib/libperiodicbox.so.1 (0x0000150913511000)
|  	libsqmbox.so.1 => /mnt/group-bin/terachem/dev-03-2025/lib/libsqmbox.so.1 (0x00001509131ad000)
|  	libgridbox.so.1 => /mnt/group-bin/terachem/dev-03-2025/lib/libgridbox.so.1 (0x00001509119a7000)
|  	libdftbox.so.1 => /mnt/group-bin/terachem/dev-03-2025/lib/libdftbox.so.1 (0x00001509118b7000)
|  	libcibox.so.1 => /mnt/group-bin/terachem/dev-03-2025/lib/libcibox.so.1 (0x000015091146a000)
|  	libccbox.so.1 => /mnt/group-bin/terachem/dev-03-2025/lib/libccbox.so.1 (0x0000150911129000)
|  	libsimbox.so.1 => /mnt/group-bin/terachem/dev-03-2025/lib/libsimbox.so.1 (0x0000150911103000)
|  	liboptbox.so.1 => /mnt/group-bin/terachem/dev-03-2025/lib/liboptbox.so.1 (0x00001509110c9000)
|  	libssl.so.1.1 => /lib/x86_64-linux-gnu/libssl.so.1.1 (0x0000150911036000)
|  	libcrypto.so.1.1 => /lib/x86_64-linux-gnu/libcrypto.so.1.1 (0x0000150910d5e000)
|  	libifcore.so.5 => /mnt/group-lib/intel_oneAPI/compiler/2024.0/lib/libifcore.so.5 (0x0000150910c1e000)
|  	libcuda.so.1 => /lib/x86_64-linux-gnu/libcuda.so.1 (0x000015090ef63000)
|  	libcudart.so.11.0 => /mnt/group-bin/terachem/dev-03-2025/lib/libcudart.so.11.0 (0x000015090ecbc000)
|  	libcublas.so.11 => /mnt/group-bin/terachem/dev-03-2025/lib/libcublas.so.11 (0x000015090905e000)
|  	libcufft.so.10 => /mnt/group-bin/terachem/dev-03-2025/lib/libcufft.so.10 (0x00001508f8183000)
|  	libcusparse.so.11 => /mnt/group-bin/terachem/dev-03-2025/lib/libcusparse.so.11 (0x00001508e7489000)
|  	libcusolver.so.11 => /mnt/group-bin/terachem/dev-03-2025/lib/libcusolver.so.11 (0x00001508d51d1000)
|  	libiomp5.so => /mnt/group-lib/intel_oneAPI/compiler/2024.0/lib/libiomp5.so (0x00001508d4d8a000)
|  	libdl.so.2 => /lib/x86_64-linux-gnu/libdl.so.2 (0x00001508d4d84000)
|  	libpthread.so.0 => /lib/x86_64-linux-gnu/libpthread.so.0 (0x00001508d4d61000)
|  	libstdc++.so.6 => /lib/x86_64-linux-gnu/libstdc++.so.6 (0x00001508d4b7f000)
|  	libcilkrts.so.5 => /mnt/group-bin/terachem/dev-03-2025/lib/libcilkrts.so.5 (0x00001508d4940000)
|  	libgcc_s.so.1 => /lib/x86_64-linux-gnu/libgcc_s.so.1 (0x00001508d4925000)
|  	libc.so.6 => /lib/x86_64-linux-gnu/libc.so.6 (0x00001508d4733000)
|  	/lib64/ld-linux-x86-64.so.2 (0x000015096210b000)
|  	libmkl_intel_ilp64.so.2 => /mnt/group-lib/intel_oneAPI/mkl/2023.2.0/lib/intel64/libmkl_intel_ilp64.so.2 (0x00001508d35a6000)
|  	libmkl_intel_thread.so.2 => /mnt/group-lib/intel_oneAPI/mkl/2023.2.0/lib/intel64/libmkl_intel_thread.so.2 (0x00001508cff7a000)
|  	libmkl_core.so.2 => /mnt/group-lib/intel_oneAPI/mkl/2023.2.0/lib/intel64/libmkl_core.so.2 (0x00001508cbc02000)
|  	libimf.so => /mnt/group-lib/intel_oneAPI/compiler/2024.0/lib/libimf.so (0x00001508cb7e2000)
|  	libsvml.so => /mnt/group-lib/intel_oneAPI/compiler/2024.0/lib/libsvml.so (0x00001508ca1ae000)
|  	libirng.so => /mnt/group-lib/intel_oneAPI/compiler/2024.0/lib/libirng.so (0x00001508ca0b4000)
|  	libintlc.so.5 => /mnt/group-lib/intel_oneAPI/compiler/2024.0/lib/libintlc.so.5 (0x00001508ca053000)
|  	librt.so.1 => /lib/x86_64-linux-gnu/librt.so.1 (0x00001508ca049000)
|  	libcublasLt.so.11 => /mnt/group-lib/nvidia-hpc-sdk/Linux_x86_64/24.7/math_libs/11.8/lib64/libcublasLt.so.11 (0x00001508a5ac1000)
| #################################################################################################

-----------------------------------
Processed Input file:
              coordinates coord.xyz
                 spinmult 1
                   charge 0
                   method 3c-pbeh
                    basis def2-msvp
                      pcm cosmo
                  epsilon 78.39
                      fon yes
               fon_method constant
                   closed 0
                    hhtda yes
            hhtdasinglets 4
            hhtdatriplets 4
             cisnumstates 8
             cisguessvecs 15
                   cismax 300
               cismaxiter 500
               cisconvtol 1.0e-6
                  cphftol 1.0e-6
                 cphfiter 1000
           max_l_in_basis 2
           sphericalbasis yes
                    guess sad
                   purify no
                  dftgrid 3
                     xtol 1e-6
                 convthre 5e-5
                  threall 1e-14
                precision mixed
                     gpus 1
            min_tolerance 1e-4
          min_tolerance_e 1e-5
                      run energy
-----------------------------------
Jobname: coord
Scratch data will be generated
Scratch directory: ./scr.coord
| Random number seed: 2136363887

XYZ coordinates coord.xyz
Molden File Output: ./scr.coord/coord.molden
Using basis set: def2-msvp
dmrgstart not found
Spin multiplicity: 1
DIIS will use up to 10 vectors.
Condition number limit for the DIIS overlap matrix is            0
WF convergence threshold: 5.00e-05
Using DIIS algorithm to converge WF
Maximum number of SCF iterations: 100
Incremental fock with rebuild every 8 iterations
Will switch to conventional Fock if diffuse functions are detected
X-matrix tolerance: 1.00e-06
PRECISION: MIXED
Single/Double precision threshold: 1.00e-05
TeraChem will select linear algebra engine
Using fractional orbital occupations
0 occupied orbitals will have integer occupation
0 occupied orbitals will have fractional occupation
kT is set to  0.250 a.u.
Density matrix guess purification turned off
DFT Functional requested: 3c-pbeh
Method: PBEh-3c composite method 
  PBEh exchange functional:              0.58 
  Hartree-Fock exact exchange:          0.42 
  PBEh correlation functional:           1.0  
Please find the citation for the method under https://doi.org/10.1063/1.4927476Please also cite the implementation paper: https://doi.org/10.1039/D3CP06086A Wavefunction: RESTRICTED

 DFT-D code reimplemented following the
 code by S.Grimme, University Bonn 
 based on DFTD3 V3.2 Rev 0         
 
Please cite DFT-D3 work done with this code as:
S. Grimme, J. Antony, S. Ehrlich and H. Krieg,
J. Chem. Phys. 132 (2010), 154104
If used with BJ-damping cite also
S. Grimme, S. Ehrlich and L. Goerigk,
J. Comput. Chem. 32 (2011), 1456-1465
For DFT-D2 the reference is
S. Grimme, J. Comput. Chem., 27 (2006), 1787-1799
BSSE Correction calculated using:
 ___________________________________________
                                            
|              **  g C P  **                |
|  a geometrical counterpoise correction    |
|             H.Kruse S.Grimme              |
|        Version 2.31                       |
|                                           |
 ___________________________________________ 

Please cite work done with this code as:
H. Kruse, S. Grimme J. Chem. Phys, 2012,136,154101
DOI: 10.1063/1.3700154 

DFT grid type: 3
Using a single DFT grid.
Ignoring all functions in basis set file with angular momentum > 2 
Initial guess generated from superposition of atomic densities generated with HF,
using spherically symmetric atomic densities and averaged alpha and beta spin densities.

********************************************
***** SINGLE POINT ENERGY CALCULATIONS *****
********************************************
COSMO model for polarizable continuum model enabled
*************WARNING***************
Unrecognized or unnecessary keywords:
These are being ignored.
   min_tolerance 1e-4
   min_tolerance_e 1e-5
***********************************
Starting TensorBox...
| TeraChem will select linear algebra engine
| Using cuSolver for matrix diagonalization

| using 1 out of 1 CUDA devices
|   Device 0: NVIDIA GeForce RTX 3080 Ti, 12045MB, CC 8.6 -- CPU THREAD 0
| -------------------------------------------------------------------
| CPU Memory Available: 7991.12 MegaWords 
| GPU Memory Available: 1249.65 MegaWords 
| Maximum recommended basis set size: 13300 basis functions
|  (limited by GPU memory)
| -------------------------------------------------------------------
| Initialize GPUBox with 128 MW of memory


Basis set:       def2-msvp
Total atoms:     31
Total charge:    0
Total electrons: 126 (63-alpha, 63-beta)
Number electrons modeled by ECPs: 0
Total orbitals: 314 (Cartesian), 296 (spherical) 
Total AO shells: 152 (98 S-shells; 36 P-shells; 18 D-shells; 0 F-shells; 0 G-shells)
Spin multiplicity: 1
Nuclear repulsion energy (QM atoms): 1123.263384320805 a.u.

 in gcp call
 n=          31
 coors(1) =   -9.89338307053890      -0.901155035176943     
  0.133671532597292     
 coors(2) =   -9.34582725680907       0.516271632525976     
   2.20620631629944     
 elements:            7           6
 gcp_e =    1.00000000000000     
 echo:  F
 pbc:  F
 method =pbeh3c              
Using neutral atomic charges and default spins and spin directions.
Number of unique atoms is: 4 
Atom #1 is unique. Calculating atomic density. 
Atom #2 is unique. Calculating atomic density. 
Atom #7 is unique. Calculating atomic density. 
Atom #20 is unique. Calculating atomic density. 
DFTD Energy:    -0.0200681 hartree
gCP Energy:     0.0494324 hartree
| Total AOs: 314    Total MOs: 296
Setting up the DFT grid...
| time to set the grid = 0.10 s
DFT grid points: 357481 (11531 points/atom)
=COSMO= Number of H atoms in QM atoms:13
=COSMO= Number of Heavy atoms in QM atoms:18
=COSMO= size of A matrix:25148232 bytes
=COSMO= ++++++++++++++++++++++++++++++ COSMO parameters ++++++++++++++++++++++++++++++
=COSMO= I. Cavity Information:
=COSMO= SAS(Solvent accesible surface) initialization finished
=COSMO= Time for initializing Molecular Surface:0.00205300 (sec)
=COSMO= Time for initializing cosmo calculation:0.02522800 (sec)
=COSMO= Cavity effective radius(Angstrom) (r_solv+r_vdw-dsc) was written into ./scr.coord/ratom.txt
=COSMO= Solvent Dielectric Constant:78.390000
=COSMO= Cosmo Solvent radius:0.000000
=COSMO= Cosmo charge scaling method:0
=COSMO= Cavity built with Lebedev Grid
=COSMO= Grid points/QM Hydrogen: 110
=COSMO= Grid points/QM Heavy atom: 110
=COSMO= Herbert Switching-Gaussian method turned on
=COSMO= After removing points inside of SAS:
=COSMO= Total number of segments on molecular surface:1773
=COSMO= Number of segments belonging to QM atoms:1773
=COSMO= Total surface area of cavity: 295.9639(Angstrom^2)
=COSMO= Total volume of cavity: 180.1064 (Angstrom^3)
=COSMO= II. COSMO integral options:
=COSMO= Building COSMO c vector with original algorithm
=COSMO= COSMO one-electron integral threshold: 1e-12 
=COSMO= III. Linear solver options:
=COSMO= Initialize COSMO for A matrix in full storage form
=COSMO= CG precondtioner:Jacobi
=COSMO= Tight CG convergence threshold:1e-06
=COSMO= CG dynamic threshold: on
=COSMO= Adjust CG convergence threshold dynamically
=COSMO= IV. PCM field read/write options:
=COSMO= PCM field is not written to files
=COSMO= No PCM field file is read in
=COSMO= ++++++++++++++++++++++++++++++++++++++++++++++++++++++++++++++++++++++++++++++++

                      *** Start SCF Iterations ***

 Iter     DIIS Error       Energy change      Electrons        XC Energy           Energy              E_PCM      Time(s)
-------------------------------------------------------------------------------------------------------------------------
Initial temperature is 0.250000
| Skip purify step
|    1     2.1251430486    -784.4551558644   126.0028791589   -63.6202005013    -784.4551558644     -0.0001865231    1.15  
|    2     0.0805245470     +12.8084713213   126.0000117781   -64.0611299118    -771.6466845431     -0.1437127612    1.62  
|    3     0.1333119218      +0.0462430546   126.0000173579   -63.6018419612    -771.6004414885     -0.0360465647    1.62  
|    4     0.0108603665      -0.1929877790   126.0000141050   -63.7840634326    -771.7934292675     -0.0833803237    1.57  
|    5     0.0068954205      -0.0046091953   126.0000140308   -63.8363512710    -771.7980384628     -0.0741107015    1.52  
|    6     0.0031201615      -0.0011853191   126.0000143085   -63.8199514964    -771.7992237818     -0.0766760732    1.52  
|    7     0.0004504926      -0.0001634321   126.0000141690   -63.8164544988    -771.7993872139     -0.0754795120    1.46  
|    8     0.0002488078      -0.0000348496   126.0000141924   -63.8167759272    -771.7994220635     -0.0755075866    1.48  
|    9     0.0001127857      -0.0000072276   126.0000141856   -63.8172201872    -771.7994292911     -0.0754361941    1.70  
|   10     0.0000620454      -0.0000016802   126.0000141822   -63.8172896384    -771.7994309713     -0.0753824292    1.44  
|   11     0.0000271375      -0.0000003572   126.0000141834   -63.8172240861    -771.7994313285     -0.0753697822    1.42  
-------------------------------------------------------------------------------------------------------------------------
FINAL ENERGY: -771.7994313285 a.u.
Fractional Occupation Entropy: 0.0000000000
Mermin Free Energy:            -771.7994313285
DISPERSION CONTRIBUTION TO ENERGY: -0.0200681216 a.u.
GCP BSSE CORRECTION: 0.0494323556 a.u.
C-PCM contribution to final energy:-0.0753697822 a.u. ( already included in final energy )
HOMO-LUMO GAP: 1.726 eV
CENTER OF MASS: {-0.021843, -0.324413, 0.377982} ANGS
DIPOLE MOMENT: {-9.028570, 3.170222, 0.099353} (|D| = 9.569496) DEBYE
Writing out molden info

Running Mulliken population analysis...


  Restricted hh-TDA Parameters
--------------------------------------------
Number of occupied orbitals:            64
Number of virtual orbitals:            232
Number of molecular orbitals:          296
Number of basis functions:             314
Multiplicity of target state:      singlet

 Generating 2nd functional diffs
Reference energy:             -778.7450623222
Number of electrons:           128.0000144085
XC energy:                     -65.1306054115

      Davidson Diagonalization Parameters
-----------------------------------------------
Number of roots to find:                    4
Number of guess vectors:                   15
Maximum subspace size:                    300
Number of vectors to save:                  4
Collapse vectors per root:                  2
Number of CSFs:                          2080
Maximum Davidson iterations:              500
Residual convergence:                 1.0e-06
Orthogonality tolerance:              1.0e-12
Use incremental sigma vectors:             No

Davidson memory usage:  12.89 MB

Guess Vectors:
  64 &  64 : closed :    -0.524502
  64 &  63 :  open  :    -0.491954
  63 &  63 : closed :    -0.459407
  64 &  61 :  open  :    -0.444918
  64 &  62 :  open  :    -0.424567
  63 &  61 :  open  :    -0.412370
  63 &  62 :  open  :    -0.392019
  61 &  61 : closed :    -0.365334
  62 &  61 :  open  :    -0.344983
  62 &  62 : closed :    -0.324631
  64 &  60 :  open  :    -0.314836
  64 &  58 :  open  :    -0.303835
  64 &  56 :  open  :    -0.282941
  63 &  60 :  open  :    -0.282288
  63 &  58 :  open  :    -0.271287

  Root           Eigenvalue       Energy Change        Residual
-------------------------------------------------------------------
Iteration:    0   Subspace Size:   15
Root: 1:        -0.45084296        -0.45084296         0.04638633  
Root: 2:        -0.40878703        -0.40878703         0.03715933  
Root: 3:        -0.35426389        -0.35426389         0.05064473  
Root: 4:        -0.34365474        -0.34365474         0.03817574  

Iteration:    1   Subspace Size:   19
Root: 1:        -0.45544549        -0.00460253         0.00846519  
Root: 2:        -0.41221627        -0.00342924         0.00857669  
Root: 3:        -0.36345774        -0.00919385         0.01500061  
Root: 4:        -0.34752184        -0.00386711         0.01375840  

Iteration:    2   Subspace Size:   23
Root: 1:        -0.45559223        -0.00014674         0.00227647  
Root: 2:        -0.41237724        -0.00016097         0.00230379  
Root: 3:        -0.36412781        -0.00067006         0.00360413  
Root: 4:        -0.34799942        -0.00047758         0.00447362  

Iteration:    3   Subspace Size:   27
Root: 1:        -0.45560203        -0.00000980         0.00054170  
Root: 2:        -0.41238679        -0.00000956         0.00054028  
Root: 3:        -0.36415776        -0.00002996         0.00103850  
Root: 4:        -0.34804242        -0.00004300         0.00126099  

Iteration:    4   Subspace Size:   31
Root: 1:        -0.45560253        -0.00000051         0.00011701  
Root: 2:        -0.41238731        -0.00000051         0.00011332  
Root: 3:        -0.36416015        -0.00000239         0.00031690  
Root: 4:        -0.34804569        -0.00000327         0.00033028  

Iteration:    5   Subspace Size:   35
Root: 1:        -0.45560255        -0.00000002         0.00002547  
Root: 2:        -0.41238733        -0.00000002         0.00002247  
Root: 3:        -0.36416034        -0.00000018         0.00008428  
Root: 4:        -0.34804588        -0.00000019         0.00006846  

Iteration:    6   Subspace Size:   39
Root: 1:        -0.45560255        -0.00000000         0.00000521  
Root: 2:        -0.41238733        -0.00000000         0.00000456  
Root: 3:        -0.36416035        -0.00000001         0.00001982  
Root: 4:        -0.34804589        -0.00000001         0.00001692  

Iteration:    7   Subspace Size:   43
Root: 1:        -0.45560255        -0.00000000         0.00000101  
Root: 2:        -0.41238733        -0.00000000         0.00000104  
Root: 3:        -0.36416035        -0.00000000         0.00000478  
Root: 4:        -0.34804589        -0.00000000         0.00000409  

Iteration:    8   Subspace Size:   47
Root: 1:        -0.45560255        -0.00000000         0.00000018  Converged
Root: 2:        -0.41238733        -0.00000000         0.00000026  Converged
Root: 3:        -0.36416035        -0.00000000         0.00000113  
Root: 4:        -0.34804589        -0.00000000         0.00000102  

Iteration:    9   Subspace Size:   49
Root: 1:        -0.45560255        -0.00000000         0.00000018  Converged
Root: 2:        -0.41238733        -0.00000000         0.00000023  Converged
Root: 3:        -0.36416035        -0.00000000         0.00000028  Converged
Root: 4:        -0.34804589        -0.00000000         0.00000025  Converged

Davidson converged in 9 iterations
49 sigma vectors were formed

      Davidson Diagonalization Parameters
-----------------------------------------------
Number of roots to find:                    4
Number of guess vectors:                   15
Maximum subspace size:                    300
Number of vectors to save:                  4
Collapse vectors per root:                  2
Number of CSFs:                          2016
Maximum Davidson iterations:              500
Residual convergence:                 1.0e-06
Orthogonality tolerance:              1.0e-12
Use incremental sigma vectors:             No

Davidson memory usage:  12.58 MB

Guess Vectors:
  64 &  63 :  open  :    -0.491954
  64 &  61 :  open  :    -0.444918
  64 &  62 :  open  :    -0.424567
  63 &  61 :  open  :    -0.412370
  63 &  62 :  open  :    -0.392019
  62 &  61 :  open  :    -0.344983
  64 &  60 :  open  :    -0.314836
  64 &  58 :  open  :    -0.303835
  64 &  56 :  open  :    -0.282941
  63 &  60 :  open  :    -0.282288
  63 &  58 :  open  :    -0.271287
  64 &  59 :  open  :    -0.265383
  64 &  55 :  open  :    -0.257590
  64 &  57 :  open  :    -0.255413
  63 &  56 :  open  :    -0.250393

  Root           Eigenvalue       Energy Change        Residual
-------------------------------------------------------------------
Iteration:    0   Subspace Size:   15
Root: 1:        -0.41860528        -0.41860528         0.03093446  
Root: 2:        -0.36497630        -0.36497630         0.03456123  
Root: 3:        -0.35571165        -0.35571165         0.04487976  
Root: 4:        -0.34563737        -0.34563737         0.03276715  

Iteration:    1   Subspace Size:   19
Root: 1:        -0.42117686        -0.00257158         0.00653566  
Root: 2:        -0.36987949        -0.00490319         0.01078025  
Root: 3:        -0.36299788        -0.00728623         0.01278377  
Root: 4:        -0.34886542        -0.00322804         0.00799348  

Iteration:    2   Subspace Size:   23
Root: 1:        -0.42127128        -0.00009442         0.00146566  
Root: 2:        -0.37021816        -0.00033867         0.00243965  
Root: 3:        -0.36348345        -0.00048557         0.00295631  
Root: 4:        -0.34902453        -0.00015912         0.00211175  

Iteration:    3   Subspace Size:   27
Root: 1:        -0.42127520        -0.00000392         0.00027879  
Root: 2:        -0.37023213        -0.00001397         0.00058919  
Root: 3:        -0.36350316        -0.00001971         0.00070596  
Root: 4:        -0.34903457        -0.00001004         0.00051219  

Iteration:    4   Subspace Size:   31
Root: 1:        -0.42127534        -0.00000014         0.00005629  
Root: 2:        -0.37023286        -0.00000073         0.00014655  
Root: 3:        -0.36350421        -0.00000105         0.00015900  
Root: 4:        -0.34903514        -0.00000057         0.00012488  

Iteration:    5   Subspace Size:   35
Root: 1:        -0.42127534        -0.00000001         0.00001071  
Root: 2:        -0.37023290        -0.00000004         0.00003404  
Root: 3:        -0.36350426        -0.00000005         0.00003662  
Root: 4:        -0.34903517        -0.00000003         0.00002995  

Iteration:    6   Subspace Size:   39
Root: 1:        -0.42127534        -0.00000000         0.00000218  
Root: 2:        -0.37023290        -0.00000000         0.00000803  
Root: 3:        -0.36350426        -0.00000000         0.00000829  
Root: 4:        -0.34903517        -0.00000000         0.00000617  

Iteration:    7   Subspace Size:   43
Root: 1:        -0.42127534        -0.00000000         0.00000046  Converged
Root: 2:        -0.37023290        -0.00000000         0.00000188  
Root: 3:        -0.36350426        -0.00000000         0.00000197  
Root: 4:        -0.34903517        -0.00000000         0.00000135  

Iteration:    8   Subspace Size:   46
Root: 1:        -0.42127534        -0.00000000         0.00000044  Converged
Root: 2:        -0.37023290        -0.00000000         0.00000039  Converged
Root: 3:        -0.36350426        -0.00000000         0.00000043  Converged
Root: 4:        -0.34903517        -0.00000000         0.00000031  Converged

Davidson converged in 8 iterations
46 sigma vectors were formed

  Root   Mult.   Total Energy (a.u.)   Ex. Energy (a.u.)     Ex. Energy (eV)     Ex. Energy (nm)        Osc. (a.u.)  
-------------------------------------------------------------------------------------------------------------------
     1  singlet       -779.20066488
     2  triplet       -779.16633767          0.03432721          0.93409079       1327.32516010          0.00000000
     3  singlet       -779.15744965          0.04321523          1.17594598       1054.33602245          0.05539874
     4  triplet       -779.11529522          0.08536965          2.32302609        533.71859010          0.00000000
     5  singlet       -779.10922267          0.09144220          2.48826858        498.27507291          0.00115546
     6  triplet       -779.10856658          0.09209830          2.50612172        494.72545382          0.00000000
     7  triplet       -779.09409749          0.10656738          2.89984557        427.55456383          0.00000000
     8  singlet       -779.09310821          0.10755667          2.92676537        423.62200193          0.00013027

Singlet  1: Largest CI coefficients:
  64  &  64 : closed :   0.922760
  63  &  64 :  open  :   0.228539
  64  &  63 :  open  :   0.228539

Triplet  2: Largest CI coefficients:
  63  &  64 :  open  :  -0.672699
  64  &  63 :  open  :   0.672699
  62  &  63 :  open  :  -0.153162
  63  &  62 :  open  :   0.153162

Singlet  3: Largest CI coefficients:
  63  &  64 :  open  :   0.574962
  64  &  63 :  open  :   0.574962
  63  &  63 : closed :   0.329674
  64  &  64 : closed :  -0.247246
  62  &  64 :  open  :   0.228720
  64  &  62 :  open  :   0.228720
  62  &  63 :  open  :  -0.105017
  63  &  62 :  open  :  -0.105017

Triplet  4: Largest CI coefficients:
  62  &  64 :  open  :  -0.509172
  64  &  62 :  open  :   0.509172
  61  &  64 :  open  :   0.424462
  64  &  61 :  open  :  -0.424462
  62  &  63 :  open  :  -0.127519
  63  &  62 :  open  :   0.127519
  58  &  64 :  open  :   0.102979
  64  &  58 :  open  :  -0.102979

Singlet  5: Largest CI coefficients:
  61  &  64 :  open  :   0.678597
  64  &  61 :  open  :   0.678597
  58  &  61 :  open  :  -0.106450
  61  &  58 :  open  :  -0.106450

Triplet  6: Largest CI coefficients:
  61  &  64 :  open  :   0.537287
  64  &  61 :  open  :  -0.537287
  62  &  64 :  open  :   0.371550
  64  &  62 :  open  :  -0.371550
  60  &  64 :  open  :  -0.130177
  64  &  60 :  open  :   0.130177
  58  &  64 :  open  :  -0.125481
  64  &  58 :  open  :   0.125481
  62  &  63 :  open  :   0.106914
  63  &  62 :  open  :  -0.106914

Triplet  7: Largest CI coefficients:
  61  &  63 :  open  :   0.660170
  63  &  61 :  open  :  -0.660170
  61  &  62 :  open  :   0.217188
  62  &  61 :  open  :  -0.217188

Singlet  8: Largest CI coefficients:
  61  &  63 :  open  :  -0.657530
  63  &  61 :  open  :  -0.657530
  61  &  62 :  open  :  -0.224096
  62  &  61 :  open  :  -0.224096

Singlet state dipole moments:

  Root       Dx         Dy         Dz         |D|  (Debye)
------------------------------------------------------------
     1    -6.9301     1.8518    -0.4428     7.1869
     2   -10.4178     3.1093     1.0668    10.9241
     3    -3.9322    -2.3294    -2.7467     5.3322
     4    -4.0214    -1.2906    -1.5061     4.4839

Triplet state dipole moments:

  Root       Dx         Dy         Dz         |D|  (Debye)
------------------------------------------------------------
     1   -11.5040     3.1636     0.9573    11.9695
     2    -6.9737     0.4214    -0.8384     7.0366
     3    -6.0044    -0.7475    -1.5207     6.2389
     4    -4.1425    -1.2937    -1.5058     4.5936

Transition dipole moments between singlet states:

    Transition       Tx         Ty         Tz         |T| (a.u.)
------------------------------------------------------------------
     1 ->    2     1.3850     0.0680     0.0036     1.3867
     1 ->    3     0.0943    -0.0785    -0.0624     0.1377
     1 ->    4     0.0381     0.0160     0.0103     0.0426
     2 ->    3     0.0296     0.0662     0.0184     0.0748
     2 ->    4    -0.0913     0.0674     0.0531     0.1253
     3 ->    4    -1.2932     0.0118     0.0748     1.2954

Transition dipole moments between triplet states:

    Transition       Tx         Ty         Tz         |T| (a.u.)
------------------------------------------------------------------
     1 ->    2     0.4572     0.1252     0.1644     0.5018
     1 ->    3    -0.5295    -0.1143    -0.1098     0.5528
     1 ->    4    -0.0182    -0.0825    -0.0557     0.1012
     2 ->    3     1.1442    -0.8641    -0.6265     1.5647
     2 ->    4     0.9131    -0.0438    -0.0721     0.9170
     3 ->    4     0.9493     0.0308    -0.0299     0.9502

Magnetic transition dipole moments and rotational strengths:

 Transition      Lx         Ly         Lz       R(len)     R(vel) (a.u.)
------------------------------------------------------------------------
 1 ->    2    -0.3854    -0.0946     0.2273     0.5394    -0.0663
 1 ->    3     0.0799     0.4665     0.2997     0.0478    -0.0107
 1 ->    4    -0.0236    -0.1107    -0.0399     0.0031    -0.0005

Electric transition quadrupole moments (Cartesian):

 Transition      Qxy        Qxz        Qyz        Qxx        Qyy        Qzz       norm (a.u.)
----------------------------------------------------------------------------------------------
 1 ->    2    -0.1050    -0.1576     0.3285    -9.7442    -0.1564     0.2319     9.7555
 1 ->    3    -0.2360     0.2953     0.0691    -1.6782     0.2522    -0.0183     1.7401
 1 ->    4     0.0615    -0.0654    -0.0031     0.0428    -0.0456     0.0010     0.1095


| Total processing time: 40.75 sec 

| Job finished: Tue Sep  2 23:11:44 2025
