# Supplementary material for: Photovermellogens: Minimalistic Pyridinium-Based Acylhydrazones with Photoswitchable Basicity for Operation in Aqueous Media
Source: J Org Chem. 2026 May 4;91(19):6559–65. doi: 10.1021/acs.joc.5c02962 (PMC13185115; doi:10.1021/acs.joc.5c02962)
Supplement: Supplementary file 3 [file jo5c02962_si_003.zip › scans/pa/gfn2/0008.out]

| Startfile from command line: tc.inp


|       ***********************************************************
|       *                 TeraChem v1.9-2023.07-dev               *
|       *                   Development Version                   *
|       *           Chemistry at the Speed of Graphics!           *
|       ***********************************************************
|       * This program may only be used in connection with        *
|       * a valid license from PetaChem, LLC. Use of this program *
|       * or results thereof indicates acceptance of all terms    *
|       * and conditions stated in the license and that a valid   *
|       * license agreement between the user and PetaChem, LLC    *
|       * exists. PetaChem, LLC does not warrant the correctness  *
|       * of results or their suitability for any purpose.        *
|       * Please email bugs, suggestions, and comments to         *
|       *                  help@petachem.com                      *
|       *                                                         *
|       ***********************************************************


|       ***********************************************************
|       *  Compiled by pisteinbach  Thu 27 Mar 2025 01:00:35 PM CET  *
|       *  Supported architecture SMs: 89 86 75                   *
|       *  Build cuda_11.8.r11.8/compiler.31833905_0              *
|       *  Git Version: d77d3eebd7eb45d4c3711b706ca3c5694cd0c5a9  *
|       ***********************************************************


| Job started   Tue Sep  2 23:11:45 2025
| On dual-gpu-03 (available memory: 40800 MB)

| ######################################### RUNTIME INFO ##########################################
| terachem  tc.inp 

|  NVRM version: NVIDIA UNIX x86_64 Kernel Module  525.60.13  Wed Nov 30 06:39:21 UTC 2022
|  GCC version:  gcc version 9.4.0 (Ubuntu 9.4.0-1ubuntu1~20.04.1) 

|  	linux-vdso.so.1 (0x00007ffc10151000)
|  	libdftd4.so.3 => /mnt/group-bin/dftd4/3.5.0/lib/x86_64-linux-gnu/libdftd4.so.3 (0x0000148432a3b000)
|  	libm.so.6 => /lib/x86_64-linux-gnu/libm.so.6 (0x00001484328d9000)
|  	libthcbox.so.1 => /mnt/group-bin/terachem/dev-03-2025/lib/libthcbox.so.1 (0x000014843140b000)
|  	libnvToolsExt.so.1 => /mnt/group-lib/nvidia-hpc-sdk/Linux_x86_64/24.7/cuda/11.8/lib64/libnvToolsExt.so.1 (0x0000148431201000)
|  	libgpubox.so.1 => /mnt/group-bin/terachem/dev-03-2025/lib/libgpubox.so.1 (0x00001484311e8000)
|  	libcpubox.so.1 => /mnt/group-bin/terachem/dev-03-2025/lib/libcpubox.so.1 (0x00001484311e2000)
|  	libtensorbox.so.1 => /mnt/group-bin/terachem/dev-03-2025/lib/libtensorbox.so.1 (0x00001484311c3000)
|  	libiobox.so.1 => /mnt/group-bin/terachem/dev-03-2025/lib/libiobox.so.1 (0x00001484311ab000)
|  	libintbox.so.1 => /mnt/group-bin/terachem/dev-03-2025/lib/libintbox.so.1 (0x00001483f5c44000)
|  	libatmx2cbox.so.1 => /mnt/group-bin/terachem/dev-03-2025/lib/libatmx2cbox.so.1 (0x00001483f5b6d000)
|  	libperiodicbox.so.1 => /mnt/group-bin/terachem/dev-03-2025/lib/libperiodicbox.so.1 (0x00001483e3f1b000)
|  	libsqmbox.so.1 => /mnt/group-bin/terachem/dev-03-2025/lib/libsqmbox.so.1 (0x00001483e3bb7000)
|  	libgridbox.so.1 => /mnt/group-bin/terachem/dev-03-2025/lib/libgridbox.so.1 (0x00001483e23b1000)
|  	libdftbox.so.1 => /mnt/group-bin/terachem/dev-03-2025/lib/libdftbox.so.1 (0x00001483e22c1000)
|  	libcibox.so.1 => /mnt/group-bin/terachem/dev-03-2025/lib/libcibox.so.1 (0x00001483e1e74000)
|  	libccbox.so.1 => /mnt/group-bin/terachem/dev-03-2025/lib/libccbox.so.1 (0x00001483e1b33000)
|  	libsimbox.so.1 => /mnt/group-bin/terachem/dev-03-2025/lib/libsimbox.so.1 (0x00001483e1b0d000)
|  	liboptbox.so.1 => /mnt/group-bin/terachem/dev-03-2025/lib/liboptbox.so.1 (0x00001483e1ad3000)
|  	libssl.so.1.1 => /lib/x86_64-linux-gnu/libssl.so.1.1 (0x00001483e1a40000)
|  	libcrypto.so.1.1 => /lib/x86_64-linux-gnu/libcrypto.so.1.1 (0x00001483e1768000)
|  	libifcore.so.5 => /mnt/group-lib/intel_oneAPI/compiler/2024.0/lib/libifcore.so.5 (0x00001483e1628000)
|  	libcuda.so.1 => /lib/x86_64-linux-gnu/libcuda.so.1 (0x00001483df96d000)
|  	libcudart.so.11.0 => /mnt/group-bin/terachem/dev-03-2025/lib/libcudart.so.11.0 (0x00001483df6c6000)
|  	libcublas.so.11 => /mnt/group-bin/terachem/dev-03-2025/lib/libcublas.so.11 (0x00001483d9a68000)
|  	libcufft.so.10 => /mnt/group-bin/terachem/dev-03-2025/lib/libcufft.so.10 (0x00001483c8b8d000)
|  	libcusparse.so.11 => /mnt/group-bin/terachem/dev-03-2025/lib/libcusparse.so.11 (0x00001483b7e93000)
|  	libcusolver.so.11 => /mnt/group-bin/terachem/dev-03-2025/lib/libcusolver.so.11 (0x00001483a5bdb000)
|  	libiomp5.so => /mnt/group-lib/intel_oneAPI/compiler/2024.0/lib/libiomp5.so (0x00001483a5794000)
|  	libdl.so.2 => /lib/x86_64-linux-gnu/libdl.so.2 (0x00001483a578e000)
|  	libpthread.so.0 => /lib/x86_64-linux-gnu/libpthread.so.0 (0x00001483a576b000)
|  	libstdc++.so.6 => /lib/x86_64-linux-gnu/libstdc++.so.6 (0x00001483a5589000)
|  	libcilkrts.so.5 => /mnt/group-bin/terachem/dev-03-2025/lib/libcilkrts.so.5 (0x00001483a534a000)
|  	libgcc_s.so.1 => /lib/x86_64-linux-gnu/libgcc_s.so.1 (0x00001483a532f000)
|  	libc.so.6 => /lib/x86_64-linux-gnu/libc.so.6 (0x00001483a513d000)
|  	/lib64/ld-linux-x86-64.so.2 (0x0000148432b15000)
|  	libmkl_intel_ilp64.so.2 => /mnt/group-lib/intel_oneAPI/mkl/2023.2.0/lib/intel64/libmkl_intel_ilp64.so.2 (0x00001483a3fb0000)
|  	libmkl_intel_thread.so.2 => /mnt/group-lib/intel_oneAPI/mkl/2023.2.0/lib/intel64/libmkl_intel_thread.so.2 (0x00001483a0984000)
|  	libmkl_core.so.2 => /mnt/group-lib/intel_oneAPI/mkl/2023.2.0/lib/intel64/libmkl_core.so.2 (0x000014839c60c000)
|  	libimf.so => /mnt/group-lib/intel_oneAPI/compiler/2024.0/lib/libimf.so (0x000014839c1ec000)
|  	libsvml.so => /mnt/group-lib/intel_oneAPI/compiler/2024.0/lib/libsvml.so (0x000014839abb8000)
|  	libirng.so => /mnt/group-lib/intel_oneAPI/compiler/2024.0/lib/libirng.so (0x000014839aabe000)
|  	libintlc.so.5 => /mnt/group-lib/intel_oneAPI/compiler/2024.0/lib/libintlc.so.5 (0x000014839aa5d000)
|  	librt.so.1 => /lib/x86_64-linux-gnu/librt.so.1 (0x000014839aa53000)
|  	libcublasLt.so.11 => /mnt/group-lib/nvidia-hpc-sdk/Linux_x86_64/24.7/math_libs/11.8/lib64/libcublasLt.so.11 (0x00001483764cb000)
| #################################################################################################

-----------------------------------
Processed Input file:
              coordinates coord.xyz
                 spinmult 1
                   charge 0
                   method 3c-pbeh
                    basis def2-msvp
                      pcm cosmo
                  epsilon 78.39
                      fon yes
               fon_method constant
                   closed 0
                    hhtda yes
            hhtdasinglets 4
            hhtdatriplets 4
             cisnumstates 8
             cisguessvecs 15
                   cismax 300
               cismaxiter 500
               cisconvtol 1.0e-6
                  cphftol 1.0e-6
                 cphfiter 1000
           max_l_in_basis 2
           sphericalbasis yes
                    guess sad
                   purify no
                  dftgrid 3
                     xtol 1e-6
                 convthre 5e-5
                  threall 1e-14
                precision mixed
                     gpus 1
            min_tolerance 1e-4
          min_tolerance_e 1e-5
                      run energy
-----------------------------------
Jobname: coord
Scratch data will be generated
Scratch directory: ./scr.coord
| Random number seed: 827903213

XYZ coordinates coord.xyz
Molden File Output: ./scr.coord/coord.molden
Using basis set: def2-msvp
dmrgstart not found
Spin multiplicity: 1
DIIS will use up to 10 vectors.
Condition number limit for the DIIS overlap matrix is            0
WF convergence threshold: 5.00e-05
Using DIIS algorithm to converge WF
Maximum number of SCF iterations: 100
Incremental fock with rebuild every 8 iterations
Will switch to conventional Fock if diffuse functions are detected
X-matrix tolerance: 1.00e-06
PRECISION: MIXED
Single/Double precision threshold: 1.00e-05
TeraChem will select linear algebra engine
Using fractional orbital occupations
0 occupied orbitals will have integer occupation
0 occupied orbitals will have fractional occupation
kT is set to  0.250 a.u.
Density matrix guess purification turned off
DFT Functional requested: 3c-pbeh
Method: PBEh-3c composite method 
  PBEh exchange functional:              0.58 
  Hartree-Fock exact exchange:          0.42 
  PBEh correlation functional:           1.0  
Please find the citation for the method under https://doi.org/10.1063/1.4927476Please also cite the implementation paper: https://doi.org/10.1039/D3CP06086A Wavefunction: RESTRICTED

 DFT-D code reimplemented following the
 code by S.Grimme, University Bonn 
 based on DFTD3 V3.2 Rev 0         
 
Please cite DFT-D3 work done with this code as:
S. Grimme, J. Antony, S. Ehrlich and H. Krieg,
J. Chem. Phys. 132 (2010), 154104
If used with BJ-damping cite also
S. Grimme, S. Ehrlich and L. Goerigk,
J. Comput. Chem. 32 (2011), 1456-1465
For DFT-D2 the reference is
S. Grimme, J. Comput. Chem., 27 (2006), 1787-1799
BSSE Correction calculated using:
 ___________________________________________
                                            
|              **  g C P  **                |
|  a geometrical counterpoise correction    |
|             H.Kruse S.Grimme              |
|        Version 2.31                       |
|                                           |
 ___________________________________________ 

Please cite work done with this code as:
H. Kruse, S. Grimme J. Chem. Phys, 2012,136,154101
DOI: 10.1063/1.3700154 

DFT grid type: 3
Using a single DFT grid.
Ignoring all functions in basis set file with angular momentum > 2 
Initial guess generated from superposition of atomic densities generated with HF,
using spherically symmetric atomic densities and averaged alpha and beta spin densities.

********************************************
***** SINGLE POINT ENERGY CALCULATIONS *****
********************************************
COSMO model for polarizable continuum model enabled
*************WARNING***************
Unrecognized or unnecessary keywords:
These are being ignored.
   min_tolerance 1e-4
   min_tolerance_e 1e-5
***********************************
Starting TensorBox...
| TeraChem will select linear algebra engine
| Using cuSolver for matrix diagonalization

| using 1 out of 1 CUDA devices
|   Device 0: NVIDIA GeForce RTX 3080 Ti, 12045MB, CC 8.6 -- CPU THREAD 0
| -------------------------------------------------------------------
| CPU Memory Available: 7991.12 MegaWords 
| GPU Memory Available: 1249.65 MegaWords 
| Maximum recommended basis set size: 13300 basis functions
|  (limited by GPU memory)
| -------------------------------------------------------------------
| Initialize GPUBox with 128 MW of memory


Basis set:       def2-msvp
Total atoms:     31
Total charge:    0
Total electrons: 126 (63-alpha, 63-beta)
Number electrons modeled by ECPs: 0
Total orbitals: 314 (Cartesian), 296 (spherical) 
Total AO shells: 152 (98 S-shells; 36 P-shells; 18 D-shells; 0 F-shells; 0 G-shells)
Spin multiplicity: 1
Nuclear repulsion energy (QM atoms): 1125.330314678801 a.u.

 in gcp call
 n=          31
 coors(1) =   -9.82511091603512      -0.935672878089414     
  6.809850347218227E-002
 coors(2) =   -9.37968934414033       0.165419479273700     
   2.34304583859044     
 elements:            7           6
 gcp_e =    1.00000000000000     
 echo:  F
 pbc:  F
 method =pbeh3c              
Using neutral atomic charges and default spins and spin directions.
Number of unique atoms is: 4 
Atom #1 is unique. Calculating atomic density. 
Atom #2 is unique. Calculating atomic density. 
Atom #7 is unique. Calculating atomic density. 
Atom #20 is unique. Calculating atomic density. 
DFTD Energy:    -0.0200997 hartree
gCP Energy:     0.0495255 hartree
| Total AOs: 314    Total MOs: 296
Setting up the DFT grid...
| time to set the grid = 0.11 s
DFT grid points: 357400 (11529 points/atom)
=COSMO= Number of H atoms in QM atoms:13
=COSMO= Number of Heavy atoms in QM atoms:18
=COSMO= size of A matrix:24640200 bytes
=COSMO= ++++++++++++++++++++++++++++++ COSMO parameters ++++++++++++++++++++++++++++++
=COSMO= I. Cavity Information:
=COSMO= SAS(Solvent accesible surface) initialization finished
=COSMO= Time for initializing Molecular Surface:0.00287300 (sec)
=COSMO= Time for initializing cosmo calculation:0.03915100 (sec)
=COSMO= Cavity effective radius(Angstrom) (r_solv+r_vdw-dsc) was written into ./scr.coord/ratom.txt
=COSMO= Solvent Dielectric Constant:78.390000
=COSMO= Cosmo Solvent radius:0.000000
=COSMO= Cosmo charge scaling method:0
=COSMO= Cavity built with Lebedev Grid
=COSMO= Grid points/QM Hydrogen: 110
=COSMO= Grid points/QM Heavy atom: 110
=COSMO= Herbert Switching-Gaussian method turned on
=COSMO= After removing points inside of SAS:
=COSMO= Total number of segments on molecular surface:1755
=COSMO= Number of segments belonging to QM atoms:1755
=COSMO= Total surface area of cavity: 295.0828(Angstrom^2)
=COSMO= Total volume of cavity: 179.5728 (Angstrom^3)
=COSMO= II. COSMO integral options:
=COSMO= Building COSMO c vector with original algorithm
=COSMO= COSMO one-electron integral threshold: 1e-12 
=COSMO= III. Linear solver options:
=COSMO= Initialize COSMO for A matrix in full storage form
=COSMO= CG precondtioner:Jacobi
=COSMO= Tight CG convergence threshold:1e-06
=COSMO= CG dynamic threshold: on
=COSMO= Adjust CG convergence threshold dynamically
=COSMO= IV. PCM field read/write options:
=COSMO= PCM field is not written to files
=COSMO= No PCM field file is read in
=COSMO= ++++++++++++++++++++++++++++++++++++++++++++++++++++++++++++++++++++++++++++++++

                      *** Start SCF Iterations ***

 Iter     DIIS Error       Energy change      Electrons        XC Energy           Energy              E_PCM      Time(s)
-------------------------------------------------------------------------------------------------------------------------
Initial temperature is 0.250000
| Skip purify step
|    1     2.1384917195    -784.4522521260   126.0005649076   -63.6186114043    -784.4522521260     -0.0001943462    1.16  
|    2     0.0791319953     +12.8108911249   126.0000389956   -64.0608979851    -771.6413610011     -0.1403373683    1.59  
|    3     0.1260829219      +0.0409525938   126.0000417176   -63.5963349403    -771.6004084073     -0.0355791297    1.60  
|    4     0.0125513407      -0.1843974892   126.0000398447   -63.7851343456    -771.7848058965     -0.0841258040    1.58  
|    5     0.0067357308      -0.0048371986   126.0000394910   -63.8322229301    -771.7896430952     -0.0729518954    1.52  
|    6     0.0036553215      -0.0019448508   126.0000394540   -63.8210278420    -771.7915879460     -0.0764397062    1.49  
|    7     0.0004896309      -0.0002669507   126.0000394436   -63.8148978632    -771.7918548966     -0.0752385009    1.46  
|    8     0.0003182975      -0.0000329448   126.0000394250   -63.8150986750    -771.7918878414     -0.0751545968    1.44  
|    9     0.0001474673      -0.0000087118   126.0000393947   -63.8155317424    -771.7918965532     -0.0750989618    1.69  
|   10     0.0000761298      -0.0000021634   126.0000393812   -63.8157101221    -771.7918987166     -0.0750358541    1.40  
|   11     0.0000257654      -0.0000003615   126.0000393751   -63.8156068223    -771.7918990781     -0.0750233382    1.37  
-------------------------------------------------------------------------------------------------------------------------
FINAL ENERGY: -771.7918990781 a.u.
Fractional Occupation Entropy: 0.0000000000
Mermin Free Energy:            -771.7918990781
DISPERSION CONTRIBUTION TO ENERGY: -0.0200997157 a.u.
GCP BSSE CORRECTION: 0.0495254783 a.u.
C-PCM contribution to final energy:-0.0750233382 a.u. ( already included in final energy )
HOMO-LUMO GAP: 1.208 eV
CENTER OF MASS: {-0.032866, -0.310375, 0.405372} ANGS
DIPOLE MOMENT: {-8.467895, 2.655482, -0.939292} (|D| = 8.924074) DEBYE
Writing out molden info

Running Mulliken population analysis...


  Restricted hh-TDA Parameters
--------------------------------------------
Number of occupied orbitals:            64
Number of virtual orbitals:            232
Number of molecular orbitals:          296
Number of basis functions:             314
Multiplicity of target state:      singlet

 Generating 2nd functional diffs
Reference energy:             -778.7361341925
Number of electrons:           128.0000400006
XC energy:                     -65.1289544589

      Davidson Diagonalization Parameters
-----------------------------------------------
Number of roots to find:                    4
Number of guess vectors:                   15
Maximum subspace size:                    300
Number of vectors to save:                  4
Collapse vectors per root:                  2
Number of CSFs:                          2080
Maximum Davidson iterations:              500
Residual convergence:                 1.0e-06
Orthogonality tolerance:              1.0e-12
Use incremental sigma vectors:             No

Davidson memory usage:  12.89 MB

Guess Vectors:
  64 &  64 : closed :    -0.523305
  64 &  63 :  open  :    -0.501138
  63 &  63 : closed :    -0.478972
  64 &  61 :  open  :    -0.445290
  63 &  61 :  open  :    -0.423123
  64 &  62 :  open  :    -0.422450
  63 &  62 :  open  :    -0.400283
  61 &  61 : closed :    -0.367275
  62 &  61 :  open  :    -0.344435
  62 &  62 : closed :    -0.321594
  64 &  58 :  open  :    -0.319157
  64 &  60 :  open  :    -0.314112
  63 &  58 :  open  :    -0.296991
  63 &  60 :  open  :    -0.291946
  64 &  56 :  open  :    -0.281360

  Root           Eigenvalue       Energy Change        Residual
-------------------------------------------------------------------
Iteration:    0   Subspace Size:   15
Root: 1:        -0.44948812        -0.44948812         0.04605668  
Root: 2:        -0.41533173        -0.41533173         0.03895203  
Root: 3:        -0.35609689        -0.35609689         0.04812195  
Root: 4:        -0.35318423        -0.35318423         0.04034516  

Iteration:    1   Subspace Size:   19
Root: 1:        -0.45385121        -0.00436308         0.00732622  
Root: 2:        -0.41886308        -0.00353135         0.00852187  
Root: 3:        -0.36485802        -0.00876113         0.01510826  
Root: 4:        -0.35716490        -0.00398066         0.01217377  

Iteration:    2   Subspace Size:   23
Root: 1:        -0.45396154        -0.00011034         0.00191758  
Root: 2:        -0.41902362        -0.00016054         0.00219579  
Root: 3:        -0.36549995        -0.00064193         0.00366374  
Root: 4:        -0.35751475        -0.00034986         0.00403324  

Iteration:    3   Subspace Size:   27
Root: 1:        -0.45396821        -0.00000666         0.00046130  
Root: 2:        -0.41903242        -0.00000880         0.00045998  
Root: 3:        -0.36552897        -0.00002902         0.00100723  
Root: 4:        -0.35754832        -0.00003357         0.00109864  

Iteration:    4   Subspace Size:   31
Root: 1:        -0.45396856        -0.00000036         0.00010727  
Root: 2:        -0.41903280        -0.00000037         0.00009897  
Root: 3:        -0.36553104        -0.00000207         0.00030068  
Root: 4:        -0.35755078        -0.00000246         0.00031476  

Iteration:    5   Subspace Size:   35
Root: 1:        -0.45396858        -0.00000002         0.00002259  
Root: 2:        -0.41903281        -0.00000002         0.00002065  
Root: 3:        -0.36553121        -0.00000017         0.00007649  
Root: 4:        -0.35755095        -0.00000018         0.00007677  

Iteration:    6   Subspace Size:   39
Root: 1:        -0.45396858        -0.00000000         0.00000513  
Root: 2:        -0.41903281        -0.00000000         0.00000452  
Root: 3:        -0.36553122        -0.00000001         0.00001838  
Root: 4:        -0.35755096        -0.00000001         0.00002050  

Iteration:    7   Subspace Size:   43
Root: 1:        -0.45396858        -0.00000000         0.00000101  
Root: 2:        -0.41903281        -0.00000000         0.00000100  Converged
Root: 3:        -0.36553122        -0.00000000         0.00000453  
Root: 4:        -0.35755096        -0.00000000         0.00000517  

Iteration:    8   Subspace Size:   46
Root: 1:        -0.45396858        -0.00000000         0.00000020  Converged
Root: 2:        -0.41903281        -0.00000000         0.00000099  Converged
Root: 3:        -0.36553122        -0.00000000         0.00000108  
Root: 4:        -0.35755096        -0.00000000         0.00000140  

Iteration:    9   Subspace Size:   48
Root: 1:        -0.45396858        -0.00000000         0.00000018  Converged
Root: 2:        -0.41903281        -0.00000000         0.00000097  Converged
Root: 3:        -0.36553122        -0.00000000         0.00000027  Converged
Root: 4:        -0.35755096        -0.00000000         0.00000034  Converged

Davidson converged in 9 iterations
48 sigma vectors were formed

      Davidson Diagonalization Parameters
-----------------------------------------------
Number of roots to find:                    4
Number of guess vectors:                   15
Maximum subspace size:                    300
Number of vectors to save:                  4
Collapse vectors per root:                  2
Number of CSFs:                          2016
Maximum Davidson iterations:              500
Residual convergence:                 1.0e-06
Orthogonality tolerance:              1.0e-12
Use incremental sigma vectors:             No

Davidson memory usage:  12.58 MB

Guess Vectors:
  64 &  63 :  open  :    -0.501138
  64 &  61 :  open  :    -0.445290
  63 &  61 :  open  :    -0.423123
  64 &  62 :  open  :    -0.422450
  63 &  62 :  open  :    -0.400283
  62 &  61 :  open  :    -0.344435
  64 &  58 :  open  :    -0.319157
  64 &  60 :  open  :    -0.314112
  63 &  58 :  open  :    -0.296991
  63 &  60 :  open  :    -0.291946
  64 &  56 :  open  :    -0.281360
  64 &  59 :  open  :    -0.265113
  63 &  56 :  open  :    -0.259193
  64 &  55 :  open  :    -0.253071
  64 &  57 :  open  :    -0.248322

  Root           Eigenvalue       Energy Change        Residual
-------------------------------------------------------------------
Iteration:    0   Subspace Size:   15
Root: 1:        -0.42690981        -0.42690981         0.03140574  
Root: 2:        -0.36286086        -0.36286086         0.03705249  
Root: 3:        -0.35611632        -0.35611632         0.04202082  
Root: 4:        -0.35442100        -0.35442100         0.03404366  

Iteration:    1   Subspace Size:   19
Root: 1:        -0.42953666        -0.00262685         0.00644057  
Root: 2:        -0.36874741        -0.00588655         0.01195577  
Root: 3:        -0.36265041        -0.00653409         0.01188828  
Root: 4:        -0.35779466        -0.00337366         0.00829809  

Iteration:    2   Subspace Size:   23
Root: 1:        -0.42962530        -0.00008864         0.00146618  
Root: 2:        -0.36915406        -0.00040665         0.00268493  
Root: 3:        -0.36306717        -0.00041676         0.00271353  
Root: 4:        -0.35796697        -0.00017231         0.00213358  

Iteration:    3   Subspace Size:   27
Root: 1:        -0.42962914        -0.00000383         0.00028876  
Root: 2:        -0.36917092        -0.00001686         0.00061981  
Root: 3:        -0.36308358        -0.00001642         0.00063578  
Root: 4:        -0.35797720        -0.00001023         0.00052212  

Iteration:    4   Subspace Size:   31
Root: 1:        -0.42962928        -0.00000014         0.00005990  
Root: 2:        -0.36917168        -0.00000076         0.00014872  
Root: 3:        -0.36308445        -0.00000087         0.00013878  
Root: 4:        -0.35797777        -0.00000057         0.00012657  

Iteration:    5   Subspace Size:   35
Root: 1:        -0.42962929        -0.00000001         0.00001118  
Root: 2:        -0.36917172        -0.00000004         0.00003251  
Root: 3:        -0.36308449        -0.00000004         0.00003230  
Root: 4:        -0.35797780        -0.00000003         0.00002891  

Iteration:    6   Subspace Size:   39
Root: 1:        -0.42962929        -0.00000000         0.00000238  
Root: 2:        -0.36917172        -0.00000000         0.00000716  
Root: 3:        -0.36308449        -0.00000000         0.00000708  
Root: 4:        -0.35797781        -0.00000000         0.00000599  

Iteration:    7   Subspace Size:   43
Root: 1:        -0.42962929        -0.00000000         0.00000052  Converged
Root: 2:        -0.36917172        -0.00000000         0.00000159  
Root: 3:        -0.36308449        -0.00000000         0.00000165  
Root: 4:        -0.35797781        -0.00000000         0.00000138  

Iteration:    8   Subspace Size:   46
Root: 1:        -0.42962929        -0.00000000         0.00000047  Converged
Root: 2:        -0.36917172        -0.00000000         0.00000034  Converged
Root: 3:        -0.36308449        -0.00000000         0.00000036  Converged
Root: 4:        -0.35797781        -0.00000000         0.00000036  Converged

Davidson converged in 8 iterations
46 sigma vectors were formed

  Root   Mult.   Total Energy (a.u.)   Ex. Energy (a.u.)     Ex. Energy (eV)     Ex. Energy (nm)        Osc. (a.u.)  
-------------------------------------------------------------------------------------------------------------------
     1  singlet       -779.19010278
     2  triplet       -779.16576348          0.02433930          0.66230585       1872.00853540          0.00000000
     3  singlet       -779.15516700          0.03493577          0.95065053       1304.20398198          0.07353434
     4  triplet       -779.10530591          0.08479686          2.30743971        537.32377210          0.00000000
     5  singlet       -779.10166541          0.08843736          2.40650266        515.20500200          0.00036197
     6  triplet       -779.09921868          0.09088409          2.47308163        501.33493082          0.00000000
     7  triplet       -779.09411200          0.09599078          2.61204151        474.66405267          0.00000000
     8  singlet       -779.09368516          0.09641762          2.62365646        472.56270964          0.00104955

Singlet  1: Largest CI coefficients:
  64  &  64 : closed :   0.890396
  63  &  64 :  open  :   0.290086
  64  &  63 :  open  :   0.290086

Triplet  2: Largest CI coefficients:
  63  &  64 :  open  :   0.678756
  64  &  63 :  open  :  -0.678756
  62  &  63 :  open  :   0.139640
  63  &  62 :  open  :  -0.139640

Singlet  3: Largest CI coefficients:
  63  &  64 :  open  :  -0.517762
  64  &  63 :  open  :  -0.517762
  63  &  63 : closed :  -0.474171
  64  &  64 : closed :   0.328101
  62  &  64 :  open  :  -0.187210
  64  &  62 :  open  :  -0.187210

Triplet  4: Largest CI coefficients:
  61  &  64 :  open  :   0.541748
  64  &  61 :  open  :  -0.541748
  62  &  64 :  open  :  -0.392911
  64  &  62 :  open  :   0.392911
  62  &  63 :  open  :  -0.144703
  63  &  62 :  open  :   0.144703

Singlet  5: Largest CI coefficients:
  61  &  64 :  open  :   0.664025
  64  &  61 :  open  :   0.664025
  61  &  63 :  open  :  -0.125798
  63  &  61 :  open  :  -0.125798
  58  &  61 :  open  :  -0.119508
  61  &  58 :  open  :  -0.119508

Triplet  6: Largest CI coefficients:
  62  &  64 :  open  :  -0.454001
  64  &  62 :  open  :   0.454001
  61  &  64 :  open  :  -0.407341
  64  &  61 :  open  :   0.407341
  62  &  63 :  open  :  -0.198456
  63  &  62 :  open  :   0.198456
  58  &  64 :  open  :   0.165608
  64  &  58 :  open  :  -0.165608
  61  &  63 :  open  :   0.140652
  63  &  61 :  open  :  -0.140652
  60  &  64 :  open  :   0.128556
  64  &  60 :  open  :  -0.128556

Triplet  7: Largest CI coefficients:
  61  &  63 :  open  :   0.649366
  63  &  61 :  open  :  -0.649366
  61  &  62 :  open  :   0.202241
  62  &  61 :  open  :  -0.202241
  62  &  64 :  open  :   0.119839
  64  &  62 :  open  :  -0.119839

Singlet  8: Largest CI coefficients:
  61  &  63 :  open  :  -0.621612
  63  &  61 :  open  :  -0.621612
  63  &  63 : closed :  -0.244282
  61  &  62 :  open  :  -0.210539
  62  &  61 :  open  :  -0.210539
  61  &  64 :  open  :  -0.115876
  64  &  61 :  open  :  -0.115876

Singlet state dipole moments:

  Root       Dx         Dy         Dz         |D|  (Debye)
------------------------------------------------------------
     1    -5.2996     2.0355    -0.8355     5.7382
     2    -9.6156     3.1314     0.3623    10.1191
     3    -5.2438    -2.1405    -2.6689     6.2612
     4    -3.7033    -0.8729    -1.5474     4.1074

Triplet state dipole moments:

  Root       Dx         Dy         Dz         |D|  (Debye)
------------------------------------------------------------
     1   -11.5315     3.2392     0.2619    11.9807
     2    -4.5929    -0.6403    -1.7290     4.9491
     3    -6.9456     0.3778    -0.8774     7.0110
     4    -3.3773    -1.3303    -1.7252     4.0190

Transition dipole moments between singlet states:

    Transition       Tx         Ty         Tz         |T| (a.u.)
------------------------------------------------------------------
     1 ->    2    -1.7761    -0.0319    -0.0417     1.7769
     1 ->    3    -0.0410    -0.0485    -0.0459     0.0784
     1 ->    4    -0.1051     0.0606     0.0402     0.1278
     2 ->    3     0.0439    -0.0324     0.0084     0.0552
     2 ->    4     0.5367    -0.0649    -0.0519     0.5431
     3 ->    4    -1.6862     0.1766     0.1488     1.7019

Transition dipole moments between triplet states:

    Transition       Tx         Ty         Tz         |T| (a.u.)
------------------------------------------------------------------
     1 ->    2    -0.2695    -0.1226    -0.1586     0.3359
     1 ->    3    -0.7011    -0.1125    -0.1350     0.7228
     1 ->    4     0.2474     0.0813     0.0646     0.2683
     2 ->    3    -0.4117     0.8572     0.5603     1.1037
     2 ->    4     1.5184    -0.2016    -0.1571     1.5398
     3 ->    4    -0.7348    -0.1363    -0.0554     0.7494

Magnetic transition dipole moments and rotational strengths:

 Transition      Lx         Ly         Lz       R(len)     R(vel) (a.u.)
------------------------------------------------------------------------
 1 ->    2     0.4211     0.1149    -0.2677     0.7404    -0.0688
 1 ->    3     0.1079     0.4644     0.2244     0.0372    -0.0078
 1 ->    4    -0.0716    -0.2128    -0.0859     0.0088    -0.0011

Electric transition quadrupole moments (Cartesian):

 Transition      Qxy        Qxz        Qyz        Qxx        Qyy        Qzz       norm (a.u.)
----------------------------------------------------------------------------------------------
 1 ->    2     0.1323     0.2043    -0.3476    10.9800     0.1344    -0.2934    10.9929
 1 ->    3    -0.0704     0.3650    -0.0067    -1.0279     0.1927    -0.0545     1.1112
 1 ->    4     0.1091    -0.1656     0.0203     0.2683    -0.1655     0.0388     0.3750


| Total processing time: 40.32 sec 

| Job finished: Tue Sep  2 23:12:31 2025
