# Supplementary material for: Photovermellogens: Minimalistic Pyridinium-Based Acylhydrazones with Photoswitchable Basicity for Operation in Aqueous Media
Source: J Org Chem. 2026 May 4;91(19):6559–65. doi: 10.1021/acs.joc.5c02962 (PMC13185115; doi:10.1021/acs.joc.5c02962)
Supplement: Supplementary file 3 [file jo5c02962_si_003.zip › scans/pa/gfn2/0006.out]

| Startfile from command line: tc.inp


|       ***********************************************************
|       *                 TeraChem v1.9-2023.07-dev               *
|       *                   Development Version                   *
|       *           Chemistry at the Speed of Graphics!           *
|       ***********************************************************
|       * This program may only be used in connection with        *
|       * a valid license from PetaChem, LLC. Use of this program *
|       * or results thereof indicates acceptance of all terms    *
|       * and conditions stated in the license and that a valid   *
|       * license agreement between the user and PetaChem, LLC    *
|       * exists. PetaChem, LLC does not warrant the correctness  *
|       * of results or their suitability for any purpose.        *
|       * Please email bugs, suggestions, and comments to         *
|       *                  help@petachem.com                      *
|       *                                                         *
|       ***********************************************************


|       ***********************************************************
|       *  Compiled by pisteinbach  Thu 27 Mar 2025 01:00:35 PM CET  *
|       *  Supported architecture SMs: 89 86 75                   *
|       *  Build cuda_11.8.r11.8/compiler.31833905_0              *
|       *  Git Version: d77d3eebd7eb45d4c3711b706ca3c5694cd0c5a9  *
|       ***********************************************************


| Job started   Tue Sep  2 23:11:09 2025
| On gpunode-11 (available memory: 438750 MB)

| ######################################### RUNTIME INFO ##########################################
| terachem  tc.inp 

|  NVRM version: NVIDIA UNIX x86_64 Kernel Module  550.127.08  Fri Oct 25 22:14:46 UTC 2024
|  GCC version:  gcc version 9.4.0 (Ubuntu 9.4.0-1ubuntu1~20.04.2) 

|  	linux-vdso.so.1 (0x00007ffed2558000)
|  	libdftd4.so.3 => /mnt/group-bin/dftd4/3.5.0/lib/x86_64-linux-gnu/libdftd4.so.3 (0x0000154169e38000)
|  	libm.so.6 => /lib/x86_64-linux-gnu/libm.so.6 (0x0000154169cde000)
|  	libthcbox.so.1 => /mnt/group-bin/terachem/dev-03-2025/lib/libthcbox.so.1 (0x0000154168810000)
|  	libnvToolsExt.so.1 => /mnt/group-lib/nvidia-hpc-sdk/Linux_x86_64/24.7/cuda/11.8/lib64/libnvToolsExt.so.1 (0x0000154168606000)
|  	libgpubox.so.1 => /mnt/group-bin/terachem/dev-03-2025/lib/libgpubox.so.1 (0x00001541685ed000)
|  	libcpubox.so.1 => /mnt/group-bin/terachem/dev-03-2025/lib/libcpubox.so.1 (0x00001541685e7000)
|  	libtensorbox.so.1 => /mnt/group-bin/terachem/dev-03-2025/lib/libtensorbox.so.1 (0x00001541685c8000)
|  	libiobox.so.1 => /mnt/group-bin/terachem/dev-03-2025/lib/libiobox.so.1 (0x00001541685b0000)
|  	libintbox.so.1 => /mnt/group-bin/terachem/dev-03-2025/lib/libintbox.so.1 (0x000015412d049000)
|  	libatmx2cbox.so.1 => /mnt/group-bin/terachem/dev-03-2025/lib/libatmx2cbox.so.1 (0x000015412cf72000)
|  	libperiodicbox.so.1 => /mnt/group-bin/terachem/dev-03-2025/lib/libperiodicbox.so.1 (0x000015411b320000)
|  	libsqmbox.so.1 => /mnt/group-bin/terachem/dev-03-2025/lib/libsqmbox.so.1 (0x000015411afbc000)
|  	libgridbox.so.1 => /mnt/group-bin/terachem/dev-03-2025/lib/libgridbox.so.1 (0x00001541197b6000)
|  	libdftbox.so.1 => /mnt/group-bin/terachem/dev-03-2025/lib/libdftbox.so.1 (0x00001541196c6000)
|  	libcibox.so.1 => /mnt/group-bin/terachem/dev-03-2025/lib/libcibox.so.1 (0x0000154119279000)
|  	libccbox.so.1 => /mnt/group-bin/terachem/dev-03-2025/lib/libccbox.so.1 (0x0000154118f38000)
|  	libsimbox.so.1 => /mnt/group-bin/terachem/dev-03-2025/lib/libsimbox.so.1 (0x0000154118f12000)
|  	liboptbox.so.1 => /mnt/group-bin/terachem/dev-03-2025/lib/liboptbox.so.1 (0x0000154118ed8000)
|  	libssl.so.1.1 => /lib/x86_64-linux-gnu/libssl.so.1.1 (0x0000154118e45000)
|  	libcrypto.so.1.1 => /lib/x86_64-linux-gnu/libcrypto.so.1.1 (0x0000154118b6c000)
|  	libifcore.so.5 => /mnt/group-lib/intel_oneAPI/compiler/2024.0/lib/libifcore.so.5 (0x0000154118a2c000)
|  	libcuda.so.1 => /lib/x86_64-linux-gnu/libcuda.so.1 (0x0000154116e60000)
|  	libcudart.so.11.0 => /mnt/group-bin/terachem/dev-03-2025/lib/libcudart.so.11.0 (0x0000154116bb9000)
|  	libcublas.so.11 => /mnt/group-bin/terachem/dev-03-2025/lib/libcublas.so.11 (0x0000154110f5b000)
|  	libcufft.so.10 => /mnt/group-bin/terachem/dev-03-2025/lib/libcufft.so.10 (0x0000154100080000)
|  	libcusparse.so.11 => /mnt/group-bin/terachem/dev-03-2025/lib/libcusparse.so.11 (0x00001540ef386000)
|  	libcusolver.so.11 => /mnt/group-bin/terachem/dev-03-2025/lib/libcusolver.so.11 (0x00001540dd0ce000)
|  	libiomp5.so => /mnt/group-lib/intel_oneAPI/compiler/2024.0/lib/libiomp5.so (0x00001540dcc87000)
|  	libdl.so.2 => /lib/x86_64-linux-gnu/libdl.so.2 (0x00001540dcc81000)
|  	libpthread.so.0 => /lib/x86_64-linux-gnu/libpthread.so.0 (0x00001540dcc5e000)
|  	libstdc++.so.6 => /lib/x86_64-linux-gnu/libstdc++.so.6 (0x00001540dca7c000)
|  	libcilkrts.so.5 => /mnt/group-bin/terachem/dev-03-2025/lib/libcilkrts.so.5 (0x00001540dc83d000)
|  	libgcc_s.so.1 => /lib/x86_64-linux-gnu/libgcc_s.so.1 (0x00001540dc822000)
|  	libc.so.6 => /lib/x86_64-linux-gnu/libc.so.6 (0x00001540dc630000)
|  	/lib64/ld-linux-x86-64.so.2 (0x0000154169f12000)
|  	libmkl_intel_ilp64.so.2 => /mnt/group-lib/intel_oneAPI/mkl/2023.2.0/lib/intel64/libmkl_intel_ilp64.so.2 (0x00001540db4a3000)
|  	libmkl_intel_thread.so.2 => /mnt/group-lib/intel_oneAPI/mkl/2023.2.0/lib/intel64/libmkl_intel_thread.so.2 (0x00001540d7e77000)
|  	libmkl_core.so.2 => /mnt/group-lib/intel_oneAPI/mkl/2023.2.0/lib/intel64/libmkl_core.so.2 (0x00001540d3aff000)
|  	libimf.so => /mnt/group-lib/intel_oneAPI/compiler/2024.0/lib/libimf.so (0x00001540d36df000)
|  	libsvml.so => /mnt/group-lib/intel_oneAPI/compiler/2024.0/lib/libsvml.so (0x00001540d20ab000)
|  	libirng.so => /mnt/group-lib/intel_oneAPI/compiler/2024.0/lib/libirng.so (0x00001540d1fb1000)
|  	libintlc.so.5 => /mnt/group-lib/intel_oneAPI/compiler/2024.0/lib/libintlc.so.5 (0x00001540d1f50000)
|  	librt.so.1 => /lib/x86_64-linux-gnu/librt.so.1 (0x00001540d1f46000)
|  	libcublasLt.so.11 => /mnt/group-lib/nvidia-hpc-sdk/Linux_x86_64/24.7/math_libs/11.8/lib64/libcublasLt.so.11 (0x00001540ad9be000)
| #################################################################################################

-----------------------------------
Processed Input file:
              coordinates coord.xyz
                 spinmult 1
                   charge 0
                   method 3c-pbeh
                    basis def2-msvp
                      pcm cosmo
                  epsilon 78.39
                      fon yes
               fon_method constant
                   closed 0
                    hhtda yes
            hhtdasinglets 4
            hhtdatriplets 4
             cisnumstates 8
             cisguessvecs 15
                   cismax 300
               cismaxiter 500
               cisconvtol 1.0e-6
                  cphftol 1.0e-6
                 cphfiter 1000
           max_l_in_basis 2
           sphericalbasis yes
                    guess sad
                   purify no
                  dftgrid 3
                     xtol 1e-6
                 convthre 5e-5
                  threall 1e-14
                precision mixed
                     gpus 1
            min_tolerance 1e-4
          min_tolerance_e 1e-5
                      run energy
-----------------------------------
Jobname: coord
Scratch data will be generated
Scratch directory: ./scr.coord
| Random number seed: 1220160185

XYZ coordinates coord.xyz
Molden File Output: ./scr.coord/coord.molden
Using basis set: def2-msvp
dmrgstart not found
Spin multiplicity: 1
DIIS will use up to 10 vectors.
Condition number limit for the DIIS overlap matrix is            0
WF convergence threshold: 5.00e-05
Using DIIS algorithm to converge WF
Maximum number of SCF iterations: 100
Incremental fock with rebuild every 8 iterations
Will switch to conventional Fock if diffuse functions are detected
X-matrix tolerance: 1.00e-06
PRECISION: MIXED
Single/Double precision threshold: 1.00e-05
TeraChem will select linear algebra engine
Using fractional orbital occupations
0 occupied orbitals will have integer occupation
0 occupied orbitals will have fractional occupation
kT is set to  0.250 a.u.
Density matrix guess purification turned off
DFT Functional requested: 3c-pbeh
Method: PBEh-3c composite method 
  PBEh exchange functional:              0.58 
  Hartree-Fock exact exchange:          0.42 
  PBEh correlation functional:           1.0  
Please find the citation for the method under https://doi.org/10.1063/1.4927476Please also cite the implementation paper: https://doi.org/10.1039/D3CP06086A Wavefunction: RESTRICTED

 DFT-D code reimplemented following the
 code by S.Grimme, University Bonn 
 based on DFTD3 V3.2 Rev 0         
 
Please cite DFT-D3 work done with this code as:
S. Grimme, J. Antony, S. Ehrlich and H. Krieg,
J. Chem. Phys. 132 (2010), 154104
If used with BJ-damping cite also
S. Grimme, S. Ehrlich and L. Goerigk,
J. Comput. Chem. 32 (2011), 1456-1465
For DFT-D2 the reference is
S. Grimme, J. Comput. Chem., 27 (2006), 1787-1799
BSSE Correction calculated using:
 ___________________________________________
                                            
|              **  g C P  **                |
|  a geometrical counterpoise correction    |
|             H.Kruse S.Grimme              |
|        Version 2.31                       |
|                                           |
 ___________________________________________ 

Please cite work done with this code as:
H. Kruse, S. Grimme J. Chem. Phys, 2012,136,154101
DOI: 10.1063/1.3700154 

DFT grid type: 3
Using a single DFT grid.
Ignoring all functions in basis set file with angular momentum > 2 
Initial guess generated from superposition of atomic densities generated with HF,
using spherically symmetric atomic densities and averaged alpha and beta spin densities.

********************************************
***** SINGLE POINT ENERGY CALCULATIONS *****
********************************************
COSMO model for polarizable continuum model enabled
*************WARNING***************
Unrecognized or unnecessary keywords:
These are being ignored.
   min_tolerance 1e-4
   min_tolerance_e 1e-5
***********************************
Starting TensorBox...
| TeraChem will select linear algebra engine
| Using cuSolver for matrix diagonalization

| using 1 out of 1 CUDA devices
|   Device 0: NVIDIA GeForce RTX 4090, 24210MB, CC 8.9 -- CPU THREAD 0
| -------------------------------------------------------------------
| CPU Memory Available: 64431.00 MegaWords 
| GPU Memory Available: 2770.29 MegaWords 
| Maximum recommended basis set size: 19400 basis functions
|  (limited by GPU memory)
| -------------------------------------------------------------------
| Initialize GPUBox with 128 MW of memory


Basis set:       def2-msvp
Total atoms:     31
Total charge:    0
Total electrons: 126 (63-alpha, 63-beta)
Number electrons modeled by ECPs: 0
Total orbitals: 314 (Cartesian), 296 (spherical) 
Total AO shells: 152 (98 S-shells; 36 P-shells; 18 D-shells; 0 F-shells; 0 G-shells)
Spin multiplicity: 1
Nuclear repulsion energy (QM atoms): 1123.882191269898 a.u.

 in gcp call
 n=          31
 coors(1) =   -9.87110501957996      -0.905668483100602     
  9.773154690088430E-002
 coors(2) =   -9.36839585511566       0.371852709834990     
   2.26872214591629     
 elements:            7           6
 gcp_e =    1.00000000000000     
 echo:  F
 pbc:  F
 method =pbeh3c              
Using neutral atomic charges and default spins and spin directions.
Number of unique atoms is: 4 
Atom #1 is unique. Calculating atomic density. 
Atom #2 is unique. Calculating atomic density. 
Atom #7 is unique. Calculating atomic density. 
Atom #20 is unique. Calculating atomic density. 
DFTD Energy:    -0.0200768 hartree
gCP Energy:     0.0495308 hartree
| Total AOs: 314    Total MOs: 296
Setting up the DFT grid...
| time to set the grid = 0.09 s
DFT grid points: 357454 (11530 points/atom)
=COSMO= Number of H atoms in QM atoms:13
=COSMO= Number of Heavy atoms in QM atoms:18
=COSMO= size of A matrix:25119872 bytes
=COSMO= ++++++++++++++++++++++++++++++ COSMO parameters ++++++++++++++++++++++++++++++
=COSMO= I. Cavity Information:
=COSMO= SAS(Solvent accesible surface) initialization finished
=COSMO= Time for initializing Molecular Surface:0.00232900 (sec)
=COSMO= Time for initializing cosmo calculation:0.03386500 (sec)
=COSMO= Cavity effective radius(Angstrom) (r_solv+r_vdw-dsc) was written into ./scr.coord/ratom.txt
=COSMO= Solvent Dielectric Constant:78.390000
=COSMO= Cosmo Solvent radius:0.000000
=COSMO= Cosmo charge scaling method:0
=COSMO= Cavity built with Lebedev Grid
=COSMO= Grid points/QM Hydrogen: 110
=COSMO= Grid points/QM Heavy atom: 110
=COSMO= Herbert Switching-Gaussian method turned on
=COSMO= After removing points inside of SAS:
=COSMO= Total number of segments on molecular surface:1772
=COSMO= Number of segments belonging to QM atoms:1772
=COSMO= Total surface area of cavity: 295.0197(Angstrom^2)
=COSMO= Total volume of cavity: 179.5616 (Angstrom^3)
=COSMO= II. COSMO integral options:
=COSMO= Building COSMO c vector with original algorithm
=COSMO= COSMO one-electron integral threshold: 1e-12 
=COSMO= III. Linear solver options:
=COSMO= Initialize COSMO for A matrix in full storage form
=COSMO= CG precondtioner:Jacobi
=COSMO= Tight CG convergence threshold:1e-06
=COSMO= CG dynamic threshold: on
=COSMO= Adjust CG convergence threshold dynamically
=COSMO= IV. PCM field read/write options:
=COSMO= PCM field is not written to files
=COSMO= No PCM field file is read in
=COSMO= ++++++++++++++++++++++++++++++++++++++++++++++++++++++++++++++++++++++++++++++++

                      *** Start SCF Iterations ***

 Iter     DIIS Error       Energy change      Electrons        XC Energy           Energy              E_PCM      Time(s)
-------------------------------------------------------------------------------------------------------------------------
Initial temperature is 0.250000
| Skip purify step
|    1     2.1280717181    -784.4536307130   126.0019003533   -63.6196176020    -784.4536307130     -0.0001896477    0.79  
|    2     0.0800512445     +12.8084831149   125.9999768852   -64.0604581075    -771.6451475980     -0.1426503593    1.02  
|    3     0.1309620102      +0.0441968722   125.9999808057   -63.6000171873    -771.6009507259     -0.0357547961    1.01  
|    4     0.0118196314      -0.1901126143   125.9999787773   -63.7841787250    -771.7910633402     -0.0835229241    0.99  
|    5     0.0058860923      -0.0046131742   125.9999793062   -63.8347986272    -771.7956765144     -0.0737700058    0.97  
|    6     0.0033517006      -0.0013464794   125.9999792929   -63.8200097525    -771.7970229938     -0.0766425109    0.96  
|    7     0.0004500538      -0.0002007250   125.9999791952   -63.8156399891    -771.7972237187     -0.0754119654    0.93  
|    8     0.0002554537      -0.0000346498   125.9999791629   -63.8159331772    -771.7972583685     -0.0753929613    0.93  
|    9     0.0001305597      -0.0000075958   125.9999791479   -63.8163758911    -771.7972659643     -0.0753253595    1.04  
|   10     0.0000658588      -0.0000017514   125.9999791307   -63.8164834112    -771.7972677157     -0.0752674518    0.90  
|   11     0.0000272361      -0.0000003445   125.9999791250   -63.8164041157    -771.7972680602     -0.0752531340    0.90  
-------------------------------------------------------------------------------------------------------------------------
FINAL ENERGY: -771.7972680602 a.u.
Fractional Occupation Entropy: 0.0000000000
Mermin Free Energy:            -771.7972680602
DISPERSION CONTRIBUTION TO ENERGY: -0.0200768361 a.u.
GCP BSSE CORRECTION: 0.0495307753 a.u.
C-PCM contribution to final energy:-0.0752531340 a.u. ( already included in final energy )
HOMO-LUMO GAP: 1.566 eV
CENTER OF MASS: {-0.025731, -0.322202, 0.390749} ANGS
DIPOLE MOMENT: {-8.997238, 3.107221, -0.373104} (|D| = 9.525982) DEBYE
Writing out molden info

Running Mulliken population analysis...


  Restricted hh-TDA Parameters
--------------------------------------------
Number of occupied orbitals:            64
Number of virtual orbitals:            232
Number of molecular orbitals:          296
Number of basis functions:             314
Multiplicity of target state:      singlet

 Generating 2nd functional diffs
Reference energy:             -778.7425793100
Number of electrons:           127.9999787944
XC energy:                     -65.1297684383

      Davidson Diagonalization Parameters
-----------------------------------------------
Number of roots to find:                    4
Number of guess vectors:                   15
Maximum subspace size:                    300
Number of vectors to save:                  4
Collapse vectors per root:                  2
Number of CSFs:                          2080
Maximum Davidson iterations:              500
Residual convergence:                 1.0e-06
Orthogonality tolerance:              1.0e-12
Use incremental sigma vectors:             No

Davidson memory usage:  12.89 MB

Guess Vectors:
  64 &  64 : closed :    -0.523801
  64 &  63 :  open  :    -0.494021
  63 &  63 : closed :    -0.464240
  64 &  61 :  open  :    -0.445222
  64 &  62 :  open  :    -0.423316
  63 &  61 :  open  :    -0.415441
  63 &  62 :  open  :    -0.393536
  61 &  61 : closed :    -0.366643
  62 &  61 :  open  :    -0.344737
  62 &  62 : closed :    -0.322831
  64 &  60 :  open  :    -0.315450
  64 &  58 :  open  :    -0.311106
  63 &  60 :  open  :    -0.285669
  63 &  58 :  open  :    -0.281326
  64 &  56 :  open  :    -0.281305

  Root           Eigenvalue       Energy Change        Residual
-------------------------------------------------------------------
Iteration:    0   Subspace Size:   15
Root: 1:        -0.45034774        -0.45034774         0.04602247  
Root: 2:        -0.40994264        -0.40994264         0.03795289  
Root: 3:        -0.35455292        -0.35455292         0.05028579  
Root: 4:        -0.34617831        -0.34617831         0.03793392  

Iteration:    1   Subspace Size:   19
Root: 1:        -0.45481591        -0.00446817         0.00792017  
Root: 2:        -0.41343683        -0.00349418         0.00859940  
Root: 3:        -0.36366964        -0.00911672         0.01512434  
Root: 4:        -0.34999048        -0.00381217         0.01312561  

Iteration:    2   Subspace Size:   23
Root: 1:        -0.45494390        -0.00012799         0.00212376  
Root: 2:        -0.41359954        -0.00016272         0.00226655  
Root: 3:        -0.36433741        -0.00066777         0.00358823  
Root: 4:        -0.35041626        -0.00042579         0.00431896  

Iteration:    3   Subspace Size:   27
Root: 1:        -0.45495231        -0.00000841         0.00050975  
Root: 2:        -0.41360878        -0.00000924         0.00051271  
Root: 3:        -0.36436634        -0.00002893         0.00101908  
Root: 4:        -0.35045607        -0.00003980         0.00121902  

Iteration:    4   Subspace Size:   31
Root: 1:        -0.45495275        -0.00000045         0.00011215  
Root: 2:        -0.41360924        -0.00000046         0.00010834  
Root: 3:        -0.36436860        -0.00000227         0.00031076  
Root: 4:        -0.35045912        -0.00000306         0.00032625  

Iteration:    5   Subspace Size:   35
Root: 1:        -0.45495277        -0.00000002         0.00002409  
Root: 2:        -0.41360926        -0.00000002         0.00002182  
Root: 3:        -0.36436878        -0.00000018         0.00008084  
Root: 4:        -0.35045931        -0.00000018         0.00006847  

Iteration:    6   Subspace Size:   39
Root: 1:        -0.45495277        -0.00000000         0.00000527  
Root: 2:        -0.41360926        -0.00000000         0.00000464  
Root: 3:        -0.36436879        -0.00000001         0.00001946  
Root: 4:        -0.35045932        -0.00000001         0.00001739  

Iteration:    7   Subspace Size:   43
Root: 1:        -0.45495277        -0.00000000         0.00000104  
Root: 2:        -0.41360926        -0.00000000         0.00000110  
Root: 3:        -0.36436879        -0.00000000         0.00000469  
Root: 4:        -0.35045932        -0.00000000         0.00000444  

Iteration:    8   Subspace Size:   47
Root: 1:        -0.45495277        -0.00000000         0.00000020  Converged
Root: 2:        -0.41360926        -0.00000000         0.00000026  Converged
Root: 3:        -0.36436879        -0.00000000         0.00000108  
Root: 4:        -0.35045932        -0.00000000         0.00000113  

Iteration:    9   Subspace Size:   49
Root: 1:        -0.45495277        -0.00000000         0.00000019  Converged
Root: 2:        -0.41360926        -0.00000000         0.00000025  Converged
Root: 3:        -0.36436879        -0.00000000         0.00000026  Converged
Root: 4:        -0.35045932        -0.00000000         0.00000028  Converged

Davidson converged in 9 iterations
49 sigma vectors were formed

      Davidson Diagonalization Parameters
-----------------------------------------------
Number of roots to find:                    4
Number of guess vectors:                   15
Maximum subspace size:                    300
Number of vectors to save:                  4
Collapse vectors per root:                  2
Number of CSFs:                          2016
Maximum Davidson iterations:              500
Residual convergence:                 1.0e-06
Orthogonality tolerance:              1.0e-12
Use incremental sigma vectors:             No

Davidson memory usage:  12.58 MB

Guess Vectors:
  64 &  63 :  open  :    -0.494021
  64 &  61 :  open  :    -0.445222
  64 &  62 :  open  :    -0.423316
  63 &  61 :  open  :    -0.415441
  63 &  62 :  open  :    -0.393536
  62 &  61 :  open  :    -0.344737
  64 &  60 :  open  :    -0.315450
  64 &  58 :  open  :    -0.311106
  63 &  60 :  open  :    -0.285669
  63 &  58 :  open  :    -0.281326
  64 &  56 :  open  :    -0.281305
  64 &  59 :  open  :    -0.265591
  64 &  55 :  open  :    -0.254894
  63 &  56 :  open  :    -0.251524
  64 &  57 :  open  :    -0.249936

  Root           Eigenvalue       Energy Change        Residual
-------------------------------------------------------------------
Iteration:    0   Subspace Size:   15
Root: 1:        -0.42074145        -0.42074145         0.03122343  
Root: 2:        -0.36369175        -0.36369175         0.03544814  
Root: 3:        -0.35566901        -0.35566901         0.04412685  
Root: 4:        -0.34805802        -0.34805802         0.03278649  

Iteration:    1   Subspace Size:   19
Root: 1:        -0.42336503        -0.00262358         0.00652967  
Root: 2:        -0.36896679        -0.00527504         0.01126520  
Root: 3:        -0.36269142        -0.00702241         0.01246091  
Root: 4:        -0.35127204        -0.00321402         0.00806253  

Iteration:    2   Subspace Size:   23
Root: 1:        -0.42345782        -0.00009279         0.00148848  
Root: 2:        -0.36933694        -0.00037016         0.00250151  
Root: 3:        -0.36315075        -0.00045933         0.00285110  
Root: 4:        -0.35143383        -0.00016179         0.00213407  

Iteration:    3   Subspace Size:   27
Root: 1:        -0.42346182        -0.00000401         0.00028974  
Root: 2:        -0.36935160        -0.00001465         0.00058857  
Root: 3:        -0.36316893        -0.00001818         0.00067406  
Root: 4:        -0.35144406        -0.00001023         0.00051946  

Iteration:    4   Subspace Size:   31
Root: 1:        -0.42346197        -0.00000015         0.00005987  
Root: 2:        -0.36935230        -0.00000070         0.00014808  
Root: 3:        -0.36316990        -0.00000097         0.00015078  
Root: 4:        -0.35144464        -0.00000058         0.00012930  

Iteration:    5   Subspace Size:   35
Root: 1:        -0.42346198        -0.00000001         0.00001163  
Root: 2:        -0.36935234        -0.00000004         0.00003366  
Root: 3:        -0.36316994        -0.00000004         0.00003459  
Root: 4:        -0.35144467        -0.00000003         0.00002999  

Iteration:    6   Subspace Size:   39
Root: 1:        -0.42346198        -0.00000000         0.00000245  
Root: 2:        -0.36935234        -0.00000000         0.00000774  
Root: 3:        -0.36316994        -0.00000000         0.00000757  
Root: 4:        -0.35144468        -0.00000000         0.00000615  

Iteration:    7   Subspace Size:   43
Root: 1:        -0.42346198        -0.00000000         0.00000053  Converged
Root: 2:        -0.36935234        -0.00000000         0.00000179  
Root: 3:        -0.36316994        -0.00000000         0.00000177  
Root: 4:        -0.35144468        -0.00000000         0.00000139  

Iteration:    8   Subspace Size:   46
Root: 1:        -0.42346198        -0.00000000         0.00000050  Converged
Root: 2:        -0.36935234        -0.00000000         0.00000037  Converged
Root: 3:        -0.36316994        -0.00000000         0.00000037  Converged
Root: 4:        -0.35144468        -0.00000000         0.00000034  Converged

Davidson converged in 8 iterations
46 sigma vectors were formed

  Root   Mult.   Total Energy (a.u.)   Ex. Energy (a.u.)     Ex. Energy (eV)     Ex. Energy (nm)        Osc. (a.u.)  
-------------------------------------------------------------------------------------------------------------------
     1  singlet       -779.19753208
     2  triplet       -779.16604129          0.03149079          0.85690798       1446.87905769          0.00000000
     3  singlet       -779.15618857          0.04134352          1.12501410       1102.06814482          0.06601016
     4  triplet       -779.11193165          0.08560043          2.32930585        532.27969509          0.00000000
     5  singlet       -779.10694810          0.09058398          2.46491520        502.99588734          0.00067355
     6  triplet       -779.10574925          0.09178283          2.49753754        496.42585444          0.00000000
     7  triplet       -779.09402399          0.10350810          2.81659822        440.19136267          0.00000000
     8  singlet       -779.09303863          0.10449346          2.84341120        436.04041771          0.00006043

Singlet  1: Largest CI coefficients:
  64  &  64 : closed :   0.914025
  63  &  64 :  open  :   0.248095
  64  &  63 :  open  :   0.248095

Triplet  2: Largest CI coefficients:
  63  &  64 :  open  :   0.674911
  64  &  63 :  open  :  -0.674911
  62  &  63 :  open  :   0.147781
  63  &  62 :  open  :  -0.147781

Singlet  3: Largest CI coefficients:
  63  &  64 :  open  :   0.559833
  64  &  63 :  open  :   0.559833
  63  &  63 : closed :   0.373685
  64  &  64 : closed :  -0.275643
  62  &  64 :  open  :   0.216854
  64  &  62 :  open  :   0.216854
  62  &  63 :  open  :  -0.100488
  63  &  62 :  open  :  -0.100488

Triplet  4: Largest CI coefficients:
  61  &  64 :  open  :  -0.480708
  64  &  61 :  open  :   0.480708
  62  &  64 :  open  :   0.462016
  64  &  62 :  open  :  -0.462016
  62  &  63 :  open  :   0.132243
  63  &  62 :  open  :  -0.132243

Singlet  5: Largest CI coefficients:
  61  &  64 :  open  :   0.677664
  64  &  61 :  open  :   0.677664
  58  &  61 :  open  :  -0.114413
  61  &  58 :  open  :  -0.114413

Triplet  6: Largest CI coefficients:
  61  &  64 :  open  :   0.486506
  64  &  61 :  open  :  -0.486506
  62  &  64 :  open  :   0.419941
  64  &  62 :  open  :  -0.419941
  58  &  64 :  open  :  -0.147507
  64  &  58 :  open  :   0.147507
  62  &  63 :  open  :   0.136341
  63  &  62 :  open  :  -0.136341
  60  &  64 :  open  :  -0.133244
  64  &  60 :  open  :   0.133244

Triplet  7: Largest CI coefficients:
  61  &  63 :  open  :  -0.661112
  63  &  61 :  open  :   0.661112
  61  &  62 :  open  :  -0.212458
  62  &  61 :  open  :   0.212458

Singlet  8: Largest CI coefficients:
  61  &  63 :  open  :  -0.656699
  63  &  61 :  open  :  -0.656699
  61  &  62 :  open  :  -0.220365
  62  &  61 :  open  :  -0.220365

Singlet state dipole moments:

  Root       Dx         Dy         Dz         |D|  (Debye)
------------------------------------------------------------
     1    -6.4289     1.9430    -0.6271     6.7453
     2   -10.2988     3.1298     0.8066    10.7940
     3    -4.1090    -2.2684    -2.7908     5.4606
     4    -4.1003    -1.2515    -1.5744     4.5670

Triplet state dipole moments:

  Root       Dx         Dy         Dz         |D|  (Debye)
------------------------------------------------------------
     1   -11.6454     3.2044     0.6940    12.0982
     2    -5.9510    -0.0115    -1.2556     6.0821
     3    -6.4556    -0.2202    -1.2437     6.5780
     4    -4.2575    -1.2961    -1.5932     4.7270

Transition dipole moments between singlet states:

    Transition       Tx         Ty         Tz         |T| (a.u.)
------------------------------------------------------------------
     1 ->    2     1.5464     0.0543     0.0242     1.5476
     1 ->    3     0.0580    -0.0682    -0.0560     0.1056
     1 ->    4     0.0121     0.0224     0.0147     0.0295
     2 ->    3     0.0410     0.0552     0.0077     0.0692
     2 ->    4    -0.1563     0.0580     0.0478     0.1734
     3 ->    4    -1.4515     0.0313     0.0735     1.4537

Transition dipole moments between triplet states:

    Transition       Tx         Ty         Tz         |T| (a.u.)
------------------------------------------------------------------
     1 ->    2     0.3918     0.1177     0.1649     0.4411
     1 ->    3     0.6067     0.1247     0.1322     0.6333
     1 ->    4    -0.0668    -0.0743    -0.0508     0.1121
     2 ->    3    -0.9984     0.8899     0.6309     1.4787
     2 ->    4     1.1356    -0.0616    -0.0770     1.1399
     3 ->    4    -0.9430    -0.0353     0.0124     0.9437

Magnetic transition dipole moments and rotational strengths:

 Transition      Lx         Ly         Lz       R(len)     R(vel) (a.u.)
------------------------------------------------------------------------
 1 ->    2    -0.3984    -0.1126     0.2438     0.6164    -0.0716
 1 ->    3     0.0929     0.4744     0.2744     0.0423    -0.0091
 1 ->    4    -0.0308    -0.1301    -0.0461     0.0040    -0.0006

Electric transition quadrupole moments (Cartesian):

 Transition      Qxy        Qxz        Qyz        Qxx        Qyy        Qzz       norm (a.u.)
----------------------------------------------------------------------------------------------
 1 ->    2    -0.1122    -0.1942     0.3392   -10.3929    -0.1560     0.2624    10.4054
 1 ->    3    -0.1784     0.3365     0.0369    -1.4141     0.2341    -0.0393     1.4840
 1 ->    4     0.0688    -0.0833    -0.0001     0.1015    -0.0641     0.0062     0.1617


| Total processing time: 24.44 sec 

| Job finished: Tue Sep  2 23:11:45 2025
