# Supplementary material for: Photovermellogens: Minimalistic Pyridinium-Based Acylhydrazones with Photoswitchable Basicity for Operation in Aqueous Media
Source: J Org Chem. 2026 May 4;91(19):6559–65. doi: 10.1021/acs.joc.5c02962 (PMC13185115; doi:10.1021/acs.joc.5c02962)
Supplement: Supplementary file 3 [file jo5c02962_si_003.zip › scans/pa/gfn2/0001.out]

| Startfile from command line: tc.inp


|       ***********************************************************
|       *                 TeraChem v1.9-2023.07-dev               *
|       *                   Development Version                   *
|       *           Chemistry at the Speed of Graphics!           *
|       ***********************************************************
|       * This program may only be used in connection with        *
|       * a valid license from PetaChem, LLC. Use of this program *
|       * or results thereof indicates acceptance of all terms    *
|       * and conditions stated in the license and that a valid   *
|       * license agreement between the user and PetaChem, LLC    *
|       * exists. PetaChem, LLC does not warrant the correctness  *
|       * of results or their suitability for any purpose.        *
|       * Please email bugs, suggestions, and comments to         *
|       *                  help@petachem.com                      *
|       *                                                         *
|       ***********************************************************


|       ***********************************************************
|       *  Compiled by pisteinbach  Thu 27 Mar 2025 01:00:35 PM CET  *
|       *  Supported architecture SMs: 89 86 75                   *
|       *  Build cuda_11.8.r11.8/compiler.31833905_0              *
|       *  Git Version: d77d3eebd7eb45d4c3711b706ca3c5694cd0c5a9  *
|       ***********************************************************


| Job started   Tue Sep  2 23:10:17 2025
| On gpunode-13 (available memory: 399101 MB)

| ######################################### RUNTIME INFO ##########################################
| terachem  tc.inp 

|  NVRM version: NVIDIA UNIX x86_64 Kernel Module  550.127.08  Fri Oct 25 22:14:46 UTC 2024
|  GCC version:  gcc version 9.4.0 (Ubuntu 9.4.0-1ubuntu1~20.04.2) 

|  	linux-vdso.so.1 (0x00007fff28f0b000)
|  	libdftd4.so.3 => /mnt/group-bin/dftd4/3.5.0/lib/x86_64-linux-gnu/libdftd4.so.3 (0x000014cf216d3000)
|  	libm.so.6 => /lib/x86_64-linux-gnu/libm.so.6 (0x000014cf21579000)
|  	libthcbox.so.1 => /mnt/group-bin/terachem/dev-03-2025/lib/libthcbox.so.1 (0x000014cf200ab000)
|  	libnvToolsExt.so.1 => /mnt/group-lib/nvidia-hpc-sdk/Linux_x86_64/24.7/cuda/11.8/lib64/libnvToolsExt.so.1 (0x000014cf1fea1000)
|  	libgpubox.so.1 => /mnt/group-bin/terachem/dev-03-2025/lib/libgpubox.so.1 (0x000014cf1fe88000)
|  	libcpubox.so.1 => /mnt/group-bin/terachem/dev-03-2025/lib/libcpubox.so.1 (0x000014cf1fe82000)
|  	libtensorbox.so.1 => /mnt/group-bin/terachem/dev-03-2025/lib/libtensorbox.so.1 (0x000014cf1fe63000)
|  	libiobox.so.1 => /mnt/group-bin/terachem/dev-03-2025/lib/libiobox.so.1 (0x000014cf1fe4b000)
|  	libintbox.so.1 => /mnt/group-bin/terachem/dev-03-2025/lib/libintbox.so.1 (0x000014cee48e4000)
|  	libatmx2cbox.so.1 => /mnt/group-bin/terachem/dev-03-2025/lib/libatmx2cbox.so.1 (0x000014cee480d000)
|  	libperiodicbox.so.1 => /mnt/group-bin/terachem/dev-03-2025/lib/libperiodicbox.so.1 (0x000014ced2bbb000)
|  	libsqmbox.so.1 => /mnt/group-bin/terachem/dev-03-2025/lib/libsqmbox.so.1 (0x000014ced2857000)
|  	libgridbox.so.1 => /mnt/group-bin/terachem/dev-03-2025/lib/libgridbox.so.1 (0x000014ced1051000)
|  	libdftbox.so.1 => /mnt/group-bin/terachem/dev-03-2025/lib/libdftbox.so.1 (0x000014ced0f61000)
|  	libcibox.so.1 => /mnt/group-bin/terachem/dev-03-2025/lib/libcibox.so.1 (0x000014ced0b14000)
|  	libccbox.so.1 => /mnt/group-bin/terachem/dev-03-2025/lib/libccbox.so.1 (0x000014ced07d3000)
|  	libsimbox.so.1 => /mnt/group-bin/terachem/dev-03-2025/lib/libsimbox.so.1 (0x000014ced07ad000)
|  	liboptbox.so.1 => /mnt/group-bin/terachem/dev-03-2025/lib/liboptbox.so.1 (0x000014ced0773000)
|  	libssl.so.1.1 => /lib/x86_64-linux-gnu/libssl.so.1.1 (0x000014ced06e0000)
|  	libcrypto.so.1.1 => /lib/x86_64-linux-gnu/libcrypto.so.1.1 (0x000014ced0407000)
|  	libifcore.so.5 => /mnt/group-lib/intel_oneAPI/compiler/2024.0/lib/libifcore.so.5 (0x000014ced02c7000)
|  	libcuda.so.1 => /lib/x86_64-linux-gnu/libcuda.so.1 (0x000014cece6fb000)
|  	libcudart.so.11.0 => /mnt/group-bin/terachem/dev-03-2025/lib/libcudart.so.11.0 (0x000014cece454000)
|  	libcublas.so.11 => /mnt/group-bin/terachem/dev-03-2025/lib/libcublas.so.11 (0x000014cec87f6000)
|  	libcufft.so.10 => /mnt/group-bin/terachem/dev-03-2025/lib/libcufft.so.10 (0x000014ceb791b000)
|  	libcusparse.so.11 => /mnt/group-bin/terachem/dev-03-2025/lib/libcusparse.so.11 (0x000014cea6c21000)
|  	libcusolver.so.11 => /mnt/group-bin/terachem/dev-03-2025/lib/libcusolver.so.11 (0x000014ce94969000)
|  	libiomp5.so => /mnt/group-lib/intel_oneAPI/compiler/2024.0/lib/libiomp5.so (0x000014ce94522000)
|  	libdl.so.2 => /lib/x86_64-linux-gnu/libdl.so.2 (0x000014ce9451c000)
|  	libpthread.so.0 => /lib/x86_64-linux-gnu/libpthread.so.0 (0x000014ce944f9000)
|  	libstdc++.so.6 => /lib/x86_64-linux-gnu/libstdc++.so.6 (0x000014ce94317000)
|  	libcilkrts.so.5 => /mnt/group-bin/terachem/dev-03-2025/lib/libcilkrts.so.5 (0x000014ce940d8000)
|  	libgcc_s.so.1 => /lib/x86_64-linux-gnu/libgcc_s.so.1 (0x000014ce940bd000)
|  	libc.so.6 => /lib/x86_64-linux-gnu/libc.so.6 (0x000014ce93ecb000)
|  	/lib64/ld-linux-x86-64.so.2 (0x000014cf217ad000)
|  	libmkl_intel_ilp64.so.2 => /mnt/group-lib/intel_oneAPI/mkl/2023.2.0/lib/intel64/libmkl_intel_ilp64.so.2 (0x000014ce92d3e000)
|  	libmkl_intel_thread.so.2 => /mnt/group-lib/intel_oneAPI/mkl/2023.2.0/lib/intel64/libmkl_intel_thread.so.2 (0x000014ce8f712000)
|  	libmkl_core.so.2 => /mnt/group-lib/intel_oneAPI/mkl/2023.2.0/lib/intel64/libmkl_core.so.2 (0x000014ce8b39a000)
|  	libimf.so => /mnt/group-lib/intel_oneAPI/compiler/2024.0/lib/libimf.so (0x000014ce8af7a000)
|  	libsvml.so => /mnt/group-lib/intel_oneAPI/compiler/2024.0/lib/libsvml.so (0x000014ce89946000)
|  	libirng.so => /mnt/group-lib/intel_oneAPI/compiler/2024.0/lib/libirng.so (0x000014ce8984c000)
|  	libintlc.so.5 => /mnt/group-lib/intel_oneAPI/compiler/2024.0/lib/libintlc.so.5 (0x000014ce897eb000)
|  	librt.so.1 => /lib/x86_64-linux-gnu/librt.so.1 (0x000014ce897e1000)
|  	libcublasLt.so.11 => /mnt/group-lib/nvidia-hpc-sdk/Linux_x86_64/24.7/math_libs/11.8/lib64/libcublasLt.so.11 (0x000014ce65259000)
| #################################################################################################

-----------------------------------
Processed Input file:
              coordinates coord.xyz
                 spinmult 1
                   charge 0
                   method 3c-pbeh
                    basis def2-msvp
                      pcm cosmo
                  epsilon 78.39
                      fon yes
               fon_method constant
                   closed 0
                    hhtda yes
            hhtdasinglets 4
            hhtdatriplets 4
             cisnumstates 8
             cisguessvecs 15
                   cismax 300
               cismaxiter 500
               cisconvtol 1.0e-6
                  cphftol 1.0e-6
                 cphfiter 1000
           max_l_in_basis 2
           sphericalbasis yes
                    guess sad
                   purify no
                  dftgrid 3
                     xtol 1e-6
                 convthre 5e-5
                  threall 1e-14
                precision mixed
                     gpus 1
            min_tolerance 1e-4
          min_tolerance_e 1e-5
                      run energy
-----------------------------------
Jobname: coord
Scratch data will be generated
Scratch directory: ./scr.coord
| Random number seed: 1524835623

XYZ coordinates coord.xyz
Molden File Output: ./scr.coord/coord.molden
Using basis set: def2-msvp
dmrgstart not found
Spin multiplicity: 1
DIIS will use up to 10 vectors.
Condition number limit for the DIIS overlap matrix is            0
WF convergence threshold: 5.00e-05
Using DIIS algorithm to converge WF
Maximum number of SCF iterations: 100
Incremental fock with rebuild every 8 iterations
Will switch to conventional Fock if diffuse functions are detected
X-matrix tolerance: 1.00e-06
PRECISION: MIXED
Single/Double precision threshold: 1.00e-05
TeraChem will select linear algebra engine
Using fractional orbital occupations
0 occupied orbitals will have integer occupation
0 occupied orbitals will have fractional occupation
kT is set to  0.250 a.u.
Density matrix guess purification turned off
DFT Functional requested: 3c-pbeh
Method: PBEh-3c composite method 
  PBEh exchange functional:              0.58 
  Hartree-Fock exact exchange:          0.42 
  PBEh correlation functional:           1.0  
Please find the citation for the method under https://doi.org/10.1063/1.4927476Please also cite the implementation paper: https://doi.org/10.1039/D3CP06086A Wavefunction: RESTRICTED

 DFT-D code reimplemented following the
 code by S.Grimme, University Bonn 
 based on DFTD3 V3.2 Rev 0         
 
Please cite DFT-D3 work done with this code as:
S. Grimme, J. Antony, S. Ehrlich and H. Krieg,
J. Chem. Phys. 132 (2010), 154104
If used with BJ-damping cite also
S. Grimme, S. Ehrlich and L. Goerigk,
J. Comput. Chem. 32 (2011), 1456-1465
For DFT-D2 the reference is
S. Grimme, J. Comput. Chem., 27 (2006), 1787-1799
BSSE Correction calculated using:
 ___________________________________________
                                            
|              **  g C P  **                |
|  a geometrical counterpoise correction    |
|             H.Kruse S.Grimme              |
|        Version 2.31                       |
|                                           |
 ___________________________________________ 

Please cite work done with this code as:
H. Kruse, S. Grimme J. Chem. Phys, 2012,136,154101
DOI: 10.1063/1.3700154 

DFT grid type: 3
Using a single DFT grid.
Ignoring all functions in basis set file with angular momentum > 2 
Initial guess generated from superposition of atomic densities generated with HF,
using spherically symmetric atomic densities and averaged alpha and beta spin densities.

********************************************
***** SINGLE POINT ENERGY CALCULATIONS *****
********************************************
COSMO model for polarizable continuum model enabled
*************WARNING***************
Unrecognized or unnecessary keywords:
These are being ignored.
   min_tolerance 1e-4
   min_tolerance_e 1e-5
***********************************
Starting TensorBox...
| TeraChem will select linear algebra engine
| Using cuSolver for matrix diagonalization

| using 1 out of 1 CUDA devices
|   Device 0: NVIDIA GeForce RTX 4090, 24210MB, CC 8.9 -- CPU THREAD 0
| -------------------------------------------------------------------
| CPU Memory Available: 64429.50 MegaWords 
| GPU Memory Available: 2770.29 MegaWords 
| Maximum recommended basis set size: 19400 basis functions
|  (limited by GPU memory)
| -------------------------------------------------------------------
| Initialize GPUBox with 128 MW of memory


Basis set:       def2-msvp
Total atoms:     31
Total charge:    0
Total electrons: 126 (63-alpha, 63-beta)
Number electrons modeled by ECPs: 0
Total orbitals: 314 (Cartesian), 296 (spherical) 
Total AO shells: 152 (98 S-shells; 36 P-shells; 18 D-shells; 0 F-shells; 0 G-shells)
Spin multiplicity: 1
Nuclear repulsion energy (QM atoms): 1122.500990123024 a.u.

 in gcp call
 n=          31
 coors(1) =   -9.91961188004823      -0.907826091182714     
  0.172926458514674     
 coors(2) =   -9.33660263186127       0.775639890879221     
   2.02742024283480     
 elements:            7           6
 gcp_e =    1.00000000000000     
 echo:  F
 pbc:  F
 method =pbeh3c              
Using neutral atomic charges and default spins and spin directions.
Number of unique atoms is: 4 
Atom #1 is unique. Calculating atomic density. 
Atom #2 is unique. Calculating atomic density. 
Atom #7 is unique. Calculating atomic density. 
Atom #20 is unique. Calculating atomic density. 
DFTD Energy:    -0.0200540 hartree
gCP Energy:     0.0495135 hartree
| Total AOs: 314    Total MOs: 296
Setting up the DFT grid...
| time to set the grid = 0.09 s
DFT grid points: 357492 (11532 points/atom)
=COSMO= Number of H atoms in QM atoms:13
=COSMO= Number of Heavy atoms in QM atoms:18
=COSMO= size of A matrix:24780800 bytes
=COSMO= ++++++++++++++++++++++++++++++ COSMO parameters ++++++++++++++++++++++++++++++
=COSMO= I. Cavity Information:
=COSMO= SAS(Solvent accesible surface) initialization finished
=COSMO= Time for initializing Molecular Surface:0.00233900 (sec)
=COSMO= Time for initializing cosmo calculation:0.03582800 (sec)
=COSMO= Cavity effective radius(Angstrom) (r_solv+r_vdw-dsc) was written into ./scr.coord/ratom.txt
=COSMO= Solvent Dielectric Constant:78.390000
=COSMO= Cosmo Solvent radius:0.000000
=COSMO= Cosmo charge scaling method:0
=COSMO= Cavity built with Lebedev Grid
=COSMO= Grid points/QM Hydrogen: 110
=COSMO= Grid points/QM Heavy atom: 110
=COSMO= Herbert Switching-Gaussian method turned on
=COSMO= After removing points inside of SAS:
=COSMO= Total number of segments on molecular surface:1760
=COSMO= Number of segments belonging to QM atoms:1760
=COSMO= Total surface area of cavity: 296.3860(Angstrom^2)
=COSMO= Total volume of cavity: 180.3048 (Angstrom^3)
=COSMO= II. COSMO integral options:
=COSMO= Building COSMO c vector with original algorithm
=COSMO= COSMO one-electron integral threshold: 1e-12 
=COSMO= III. Linear solver options:
=COSMO= Initialize COSMO for A matrix in full storage form
=COSMO= CG precondtioner:Jacobi
=COSMO= Tight CG convergence threshold:1e-06
=COSMO= CG dynamic threshold: on
=COSMO= Adjust CG convergence threshold dynamically
=COSMO= IV. PCM field read/write options:
=COSMO= PCM field is not written to files
=COSMO= No PCM field file is read in
=COSMO= ++++++++++++++++++++++++++++++++++++++++++++++++++++++++++++++++++++++++++++++++

                      *** Start SCF Iterations ***

 Iter     DIIS Error       Energy change      Electrons        XC Energy           Energy              E_PCM      Time(s)
-------------------------------------------------------------------------------------------------------------------------
Initial temperature is 0.250000
| Skip purify step
|    1     2.2008433771    -784.4727616705   125.9994983414   -63.6210235023    -784.4727616705     -0.0002003064    0.83  
|    2     0.0838780916     +12.8227887424   125.9999932440   -64.0628288081    -771.6499729281     -0.1457132899    1.01  
|    3     0.1428694516      +0.0538240155   125.9999922291   -63.6074069170    -771.5961489126     -0.0369468858    1.01  
|    4     0.0113715139      -0.2025170927   125.9999925526   -63.7839511750    -771.7986660054     -0.0833212001    1.00  
|    5     0.0071099030      -0.0048149230   125.9999926725   -63.8401863746    -771.8034809283     -0.0746880431    1.03  
|    6     0.0021848942      -0.0009837380   125.9999926017   -63.8206622148    -771.8044646663     -0.0766303040    0.95  
|    7     0.0005826196      -0.0000840917   125.9999926631   -63.8188920108    -771.8045487580     -0.0754886815    0.94  
|    8     0.0003487268      -0.0000337547   125.9999926668   -63.8191481734    -771.8045825128     -0.0756594253    0.93  
|    9     0.0001258609      -0.0000057409   125.9999926807   -63.8196206646    -771.8045882537     -0.0755518016    1.04  
|   10     0.0000541637      -0.0000014915   125.9999926870   -63.8195958057    -771.8045897451     -0.0755131388    0.91  
|   11     0.0000238490      -0.0000002723   125.9999926892   -63.8195652208    -771.8045900174     -0.0755012433    0.90  
-------------------------------------------------------------------------------------------------------------------------
FINAL ENERGY: -771.8045900174 a.u.
Fractional Occupation Entropy: 0.0000000000
Mermin Free Energy:            -771.8045900174
DISPERSION CONTRIBUTION TO ENERGY: -0.0200540074 a.u.
GCP BSSE CORRECTION: 0.0495134848 a.u.
C-PCM contribution to final energy:-0.0755012433 a.u. ( already included in final energy )
HOMO-LUMO GAP: 2.137 eV
CENTER OF MASS: {-0.018452, -0.315409, 0.356196} ANGS
DIPOLE MOMENT: {-9.902017, 2.834466, 0.981054} (|D| = 10.346333) DEBYE
Writing out molden info

Running Mulliken population analysis...


  Restricted hh-TDA Parameters
--------------------------------------------
Number of occupied orbitals:            64
Number of virtual orbitals:            232
Number of molecular orbitals:          296
Number of basis functions:             314
Multiplicity of target state:      singlet

 Generating 2nd functional diffs
Reference energy:             -778.7513543210
Number of electrons:           127.9999925728
XC energy:                     -65.1329960436

      Davidson Diagonalization Parameters
-----------------------------------------------
Number of roots to find:                    4
Number of guess vectors:                   15
Maximum subspace size:                    300
Number of vectors to save:                  4
Collapse vectors per root:                  2
Number of CSFs:                          2080
Maximum Davidson iterations:              500
Residual convergence:                 1.0e-06
Orthogonality tolerance:              1.0e-12
Use incremental sigma vectors:             No

Davidson memory usage:  12.89 MB

Guess Vectors:
  64 &  64 : closed :    -0.523750
  64 &  63 :  open  :    -0.485902
  63 &  63 : closed :    -0.448054
  64 &  61 :  open  :    -0.445213
  64 &  62 :  open  :    -0.423359
  63 &  61 :  open  :    -0.407366
  63 &  62 :  open  :    -0.385511
  61 &  61 : closed :    -0.366677
  62 &  61 :  open  :    -0.344823
  62 &  62 : closed :    -0.322968
  64 &  60 :  open  :    -0.318464
  64 &  56 :  open  :    -0.285030
  64 &  57 :  open  :    -0.282223
  63 &  60 :  open  :    -0.280616
  64 &  59 :  open  :    -0.267704

  Root           Eigenvalue       Energy Change        Residual
-------------------------------------------------------------------
Iteration:    0   Subspace Size:   15
Root: 1:        -0.45091205        -0.45091205         0.04517262  
Root: 2:        -0.40615814        -0.40615814         0.03503257  
Root: 3:        -0.35275952        -0.35275952         0.05089944  
Root: 4:        -0.33820352        -0.33820352         0.03865024  

Iteration:    1   Subspace Size:   19
Root: 1:        -0.45500572        -0.00409367         0.00885403  
Root: 2:        -0.40955601        -0.00339787         0.00692796  
Root: 3:        -0.36181849        -0.00905897         0.01418651  
Root: 4:        -0.34203850        -0.00383498         0.01560394  

Iteration:    2   Subspace Size:   23
Root: 1:        -0.45516446        -0.00015874         0.00259611  
Root: 2:        -0.40966421        -0.00010820         0.00189046  
Root: 3:        -0.36242782        -0.00060933         0.00364221  
Root: 4:        -0.34267115        -0.00063265         0.00470008  

Iteration:    3   Subspace Size:   27
Root: 1:        -0.45517650        -0.00001204         0.00063602  
Root: 2:        -0.40967109        -0.00000688         0.00046563  
Root: 3:        -0.36246056        -0.00003274         0.00109315  
Root: 4:        -0.34271712        -0.00004597         0.00130618  

Iteration:    4   Subspace Size:   31
Root: 1:        -0.45517713        -0.00000063         0.00014318  
Root: 2:        -0.40967149        -0.00000040         0.00011452  
Root: 3:        -0.36246330        -0.00000274         0.00030728  
Root: 4:        -0.34272069        -0.00000357         0.00036341  

Iteration:    5   Subspace Size:   35
Root: 1:        -0.45517716        -0.00000003         0.00003158  
Root: 2:        -0.40967151        -0.00000002         0.00002359  
Root: 3:        -0.36246348        -0.00000018         0.00008685  
Root: 4:        -0.34272093        -0.00000024         0.00008637  

Iteration:    6   Subspace Size:   39
Root: 1:        -0.45517716        -0.00000000         0.00000607  
Root: 2:        -0.40967151        -0.00000000         0.00000450  
Root: 3:        -0.36246349        -0.00000001         0.00002064  
Root: 4:        -0.34272094        -0.00000001         0.00002335  

Iteration:    7   Subspace Size:   43
Root: 1:        -0.45517716        -0.00000000         0.00000122  
Root: 2:        -0.40967151        -0.00000000         0.00000095  Converged
Root: 3:        -0.36246349        -0.00000000         0.00000466  
Root: 4:        -0.34272095        -0.00000000         0.00000565  

Iteration:    8   Subspace Size:   46
Root: 1:        -0.45517716        -0.00000000         0.00000027  Converged
Root: 2:        -0.40967151        -0.00000000         0.00000085  Converged
Root: 3:        -0.36246349        -0.00000000         0.00000107  
Root: 4:        -0.34272095        -0.00000000         0.00000148  

Iteration:    9   Subspace Size:   48
Root: 1:        -0.45517716        -0.00000000         0.00000026  Converged
Root: 2:        -0.40967151        -0.00000000         0.00000083  Converged
Root: 3:        -0.36246349        -0.00000000         0.00000023  Converged
Root: 4:        -0.34272095        -0.00000000         0.00000038  Converged

Davidson converged in 9 iterations
48 sigma vectors were formed

      Davidson Diagonalization Parameters
-----------------------------------------------
Number of roots to find:                    4
Number of guess vectors:                   15
Maximum subspace size:                    300
Number of vectors to save:                  4
Collapse vectors per root:                  2
Number of CSFs:                          2016
Maximum Davidson iterations:              500
Residual convergence:                 1.0e-06
Orthogonality tolerance:              1.0e-12
Use incremental sigma vectors:             No

Davidson memory usage:  12.58 MB

Guess Vectors:
  64 &  63 :  open  :    -0.485902
  64 &  61 :  open  :    -0.445213
  64 &  62 :  open  :    -0.423359
  63 &  61 :  open  :    -0.407366
  63 &  62 :  open  :    -0.385511
  62 &  61 :  open  :    -0.344823
  64 &  60 :  open  :    -0.318464
  64 &  56 :  open  :    -0.285030
  64 &  57 :  open  :    -0.282223
  63 &  60 :  open  :    -0.280616
  64 &  59 :  open  :    -0.267704
  64 &  58 :  open  :    -0.262102
  64 &  55 :  open  :    -0.258779
  63 &  56 :  open  :    -0.247182
  63 &  57 :  open  :    -0.244375

  Root           Eigenvalue       Energy Change        Residual
-------------------------------------------------------------------
Iteration:    0   Subspace Size:   15
Root: 1:        -0.41147381        -0.41147381         0.03114622  
Root: 2:        -0.36708074        -0.36708074         0.03174356  
Root: 3:        -0.35513790        -0.35513790         0.04582591  
Root: 4:        -0.34041412        -0.34041412         0.03200817  

Iteration:    1   Subspace Size:   19
Root: 1:        -0.41417384        -0.00270004         0.00609869  
Root: 2:        -0.37101550        -0.00393477         0.00938629  
Root: 3:        -0.36271481        -0.00757692         0.01267233  
Root: 4:        -0.34345001        -0.00303588         0.00721510  

Iteration:    2   Subspace Size:   23
Root: 1:        -0.41425645        -0.00008261         0.00137130  
Root: 2:        -0.37126433        -0.00024883         0.00218057  
Root: 3:        -0.36319790        -0.00048309         0.00290827  
Root: 4:        -0.34357880        -0.00012879         0.00192127  

Iteration:    3   Subspace Size:   27
Root: 1:        -0.41426001        -0.00000356         0.00026443  
Root: 2:        -0.37127491        -0.00001058         0.00057172  
Root: 3:        -0.36321777        -0.00001986         0.00073660  
Root: 4:        -0.34358709        -0.00000829         0.00048983  

Iteration:    4   Subspace Size:   31
Root: 1:        -0.41426014        -0.00000013         0.00005731  
Root: 2:        -0.37127565        -0.00000073         0.00013855  
Root: 3:        -0.36321896        -0.00000119         0.00016682  
Root: 4:        -0.34358763        -0.00000054         0.00012768  

Iteration:    5   Subspace Size:   35
Root: 1:        -0.41426015        -0.00000001         0.00001147  
Root: 2:        -0.37127568        -0.00000004         0.00003434  
Root: 3:        -0.36321901        -0.00000005         0.00003517  
Root: 4:        -0.34358766        -0.00000003         0.00003047  

Iteration:    6   Subspace Size:   39
Root: 1:        -0.41426015        -0.00000000         0.00000236  
Root: 2:        -0.37127568        -0.00000000         0.00000812  
Root: 3:        -0.36321901        -0.00000000         0.00000779  
Root: 4:        -0.34358766        -0.00000000         0.00000652  

Iteration:    7   Subspace Size:   43
Root: 1:        -0.41426015        -0.00000000         0.00000051  Converged
Root: 2:        -0.37127568        -0.00000000         0.00000194  
Root: 3:        -0.36321901        -0.00000000         0.00000181  
Root: 4:        -0.34358766        -0.00000000         0.00000138  

Iteration:    8   Subspace Size:   46
Root: 1:        -0.41426015        -0.00000000         0.00000035  Converged
Root: 2:        -0.37127568        -0.00000000         0.00000039  Converged
Root: 3:        -0.36321901        -0.00000000         0.00000040  Converged
Root: 4:        -0.34358766        -0.00000000         0.00000031  Converged

Davidson converged in 8 iterations
46 sigma vectors were formed

  Root   Mult.   Total Energy (a.u.)   Ex. Energy (a.u.)     Ex. Energy (eV)     Ex. Energy (nm)        Osc. (a.u.)  
-------------------------------------------------------------------------------------------------------------------
     1  singlet       -779.20653148
     2  triplet       -779.16561447          0.04091701          1.11340838       1113.55566597          0.00000000
     3  singlet       -779.16102583          0.04550565          1.23827147       1001.26849260          0.01551033
     4  triplet       -779.12263001          0.08390147          2.28307488        543.05805711          0.00000000
     5  triplet       -779.11457333          0.09195815          2.50230807        495.47944287          0.00000000
     6  singlet       -779.11381781          0.09271367          2.52286678        491.44180663          0.00159080
     7  triplet       -779.09494198          0.11158950          3.03650418        408.31236600          0.00000000
     8  singlet       -779.09407527          0.11245621          3.06008874        405.16544261          0.00057988

Singlet  1: Largest CI coefficients:
  64  &  64 : closed :  -0.943119
  63  &  64 :  open  :  -0.154891
  64  &  63 :  open  :  -0.154891
  62  &  64 :  open  :   0.124445
  64  &  62 :  open  :   0.124445

Triplet  2: Largest CI coefficients:
  63  &  64 :  open  :  -0.663661
  64  &  63 :  open  :   0.663661
  62  &  63 :  open  :  -0.172549
  63  &  62 :  open  :   0.172549
  62  &  64 :  open  :  -0.120884
  64  &  62 :  open  :   0.120884

Singlet  3: Largest CI coefficients:
  63  &  64 :  open  :   0.620380
  64  &  63 :  open  :   0.620380
  62  &  64 :  open  :   0.212921
  64  &  62 :  open  :   0.212921
  63  &  63 : closed :   0.192360
  64  &  64 : closed :  -0.148077
  62  &  63 :  open  :  -0.140755
  63  &  62 :  open  :  -0.140755

Triplet  4: Largest CI coefficients:
  62  &  64 :  open  :  -0.585840
  64  &  62 :  open  :   0.585840
  61  &  64 :  open  :  -0.294229
  64  &  61 :  open  :   0.294229
  57  &  64 :  open  :   0.152405
  64  &  57 :  open  :  -0.152405
  63  &  64 :  open  :   0.120971
  64  &  63 :  open  :  -0.120971

Triplet  5: Largest CI coefficients:
  61  &  64 :  open  :  -0.620489
  64  &  61 :  open  :   0.620489
  62  &  64 :  open  :   0.260081
  64  &  62 :  open  :  -0.260081
  60  &  64 :  open  :  -0.120144
  64  &  60 :  open  :   0.120144

Singlet  6: Largest CI coefficients:
  61  &  64 :  open  :   0.681239
  64  &  61 :  open  :   0.681239
  57  &  61 :  open  :  -0.113087
  61  &  57 :  open  :  -0.113087

Triplet  7: Largest CI coefficients:
  61  &  63 :  open  :  -0.669951
  63  &  61 :  open  :   0.669951
  61  &  62 :  open  :  -0.189540
  62  &  61 :  open  :   0.189540

Singlet  8: Largest CI coefficients:
  61  &  63 :  open  :   0.668878
  63  &  61 :  open  :   0.668878
  61  &  62 :  open  :   0.190925
  62  &  61 :  open  :   0.190925

Singlet state dipole moments:

  Root       Dx         Dy         Dz         |D|  (Debye)
------------------------------------------------------------
     1    -7.8331     1.3251     0.0265     7.9444
     2   -10.8772     2.7612     1.8948    11.3810
     3    -3.8498    -2.4383    -2.8571     5.3786
     4    -4.9413    -1.2512    -1.2841     5.2565

Triplet state dipole moments:

  Root       Dx         Dy         Dz         |D|  (Debye)
------------------------------------------------------------
     1   -11.2233     2.8223     1.8501    11.7197
     2   -10.2090     0.9066    -0.0079    10.2491
     3    -5.0563    -1.7623    -2.1900     5.7852
     4    -4.9210    -1.2264    -1.2698     5.2281

Transition dipole moments between singlet states:

    Transition       Tx         Ty         Tz         |T| (a.u.)
------------------------------------------------------------------
     1 ->    2    -0.7033    -0.1283     0.0151     0.7150
     1 ->    3     0.1238    -0.0725    -0.0719     0.1604
     1 ->    4    -0.0879     0.0001     0.0015     0.0879
     2 ->    3     0.0303    -0.0987    -0.0754     0.1278
     2 ->    4    -0.0082     0.0811     0.0642     0.1038
     3 ->    4     0.7103     0.0632    -0.0454     0.7145

Transition dipole moments between triplet states:

    Transition       Tx         Ty         Tz         |T| (a.u.)
------------------------------------------------------------------
     1 ->    2     0.4727     0.0672     0.0925     0.4864
     1 ->    3    -0.2485    -0.1038    -0.0981     0.2867
     1 ->    4     0.0876    -0.0817    -0.0717     0.1396
     2 ->    3     1.2489    -0.6349    -0.5714     1.5131
     2 ->    4     0.3352     0.0210    -0.0286     0.3371
     3 ->    4     0.6288     0.0701    -0.0313     0.6335

Magnetic transition dipole moments and rotational strengths:

 Transition      Lx         Ly         Lz       R(len)     R(vel) (a.u.)
------------------------------------------------------------------------
 1 ->    2     0.3476     0.0388    -0.1442     0.2516    -0.0361
 1 ->    3     0.0693     0.4155     0.3939     0.0498    -0.0131
 1 ->    4     0.0124     0.0469     0.0106     0.0011    -0.0003

Electric transition quadrupole moments (Cartesian):

 Transition      Qxy        Qxz        Qyz        Qxx        Qyy        Qzz       norm (a.u.)
----------------------------------------------------------------------------------------------
 1 ->    2     0.0975     0.0361    -0.2581     6.4583     0.1704    -0.1302     6.4678
 1 ->    3    -0.3257     0.2057     0.1386    -1.9869     0.2061     0.0142     2.0391
 1 ->    4    -0.0185     0.0255    -0.0051     0.2520     0.0016    -0.0052     0.2541


| Total processing time: 24.38 sec 

| Job finished: Tue Sep  2 23:10:53 2025
