# Supplementary material for: Photovermellogens: Minimalistic Pyridinium-Based Acylhydrazones with Photoswitchable Basicity for Operation in Aqueous Media
Source: J Org Chem. 2026 May 4;91(19):6559–65. doi: 10.1021/acs.joc.5c02962 (PMC13185115; doi:10.1021/acs.joc.5c02962)
Supplement: Supplementary file 3 [file jo5c02962_si_003.zip › scans/pa/gfn2/xtbscan.trj]

31
 energy: -49.341256281211 xtb: 6.6.1 (47b0e9d)
N           -5.25438969541009       -0.48197818058132        0.09607587921408
C           -4.94078483674175        0.42940906656296        1.05681036058939
C           -3.65850739762061        0.71314914217231        1.39015785413883
C           -2.58160041597562        0.05694271430382        0.72627368133046
C           -2.94558005366944       -0.88712692489698       -0.28731507526882
C           -4.25087355072419       -1.11816950885908       -0.56347968377591
H           -5.77089612677281        0.91459363331574        1.54379794738647
H           -3.43611073064518        1.43585427789009        2.15573280552924
N           -1.33703620029635        0.30674112579541        1.09101271405864
H           -2.15761635488454       -1.40673591512593       -0.80850022609522
H           -4.54564046356978       -1.82173080984235       -1.32583000558631
C           -6.63275071144399       -0.71765710518710       -0.26013860746781
H           -7.26488753101440       -0.60885516945916        0.61826109953977
H           -6.95865179219538       -0.00355890160800       -1.01912420852868
H           -6.74555713837418       -1.72443588150926       -0.65516609683312
N           -0.29544018158289       -0.17168658919633        0.56368237147933
C            0.97957213220363        0.03110335592271        0.72296088385365
C            1.94344111684239       -0.75608397023731        0.03356895912850
H            1.32522383874613        0.87273416364173        1.31562556110843
O            1.62561586169267       -1.67076175267295       -0.77764809380367
C            3.36624732129784       -0.43695866846314        0.27894297996779
C            3.82884887151329        0.16235210262420        1.45196545288900
C            5.17551667871540        0.42077919424381        1.62272598487081
C            6.08686552950071        0.08631006780611        0.63329889578058
C            5.64266625250524       -0.52533024950349       -0.52875218224133
C            4.29900461260872       -0.78915830816922       -0.69991968647693
H            3.14064088174677        0.40271984545377        2.24857905499801
H            5.51849839345488        0.88087581845184        2.53760827012601
H            7.13717704531795        0.29271609976151        0.77104183950115
H            6.34585207590921       -0.79865379461937       -1.30141942641068
H            3.93319256046611       -1.27220045581546       -1.59522780370329
31
 energy: -49.341310219735 xtb: 6.6.1 (47b0e9d)
N           -5.24923292821235       -0.48040091372037        0.09150874763761
C           -4.94071769797529        0.41045098385628        1.07286466715681
C           -3.65972431701967        0.68878877515870        1.41658512678534
C           -2.58005004796507        0.05004028670993        0.74083203648039
C           -2.93858286844574       -0.87135760113906       -0.29447120698883
C           -4.24289428159071       -1.10057018325355       -0.57857273430293
H           -5.77332865900867        0.88396781785143        1.56702243503667
H           -3.44041789156071        1.39595811527651        2.19742119507871
N           -1.33680918262837        0.28345362927409        1.12728713241741
H           -2.14824155684617       -1.37996352673180       -0.82298887797193
H           -4.53416045125779       -1.78801918328214       -1.35681454770005
C           -6.62606358249937       -0.71092644927371       -0.27368086492953
H           -7.26115265495967       -0.62048992060079        0.60460468831044
H           -6.95039504456002        0.01784100897473       -1.01916501617712
H           -6.73630215630260       -1.70960327568318       -0.68920907849476
N           -0.29730792377777       -0.16112039193579        0.56561471093848
C            0.97873111590802        0.04938033988209        0.71162386977440
C            1.93885050872003       -0.77097040539879        0.05638158694677
H            1.32698253905158        0.92566834258577        1.24989406107592
O            1.61848444501948       -1.72167506445601       -0.71081537034935
C            3.36261091476678       -0.44138392952728        0.28378489942717
C            3.82652135409698        0.17573717138650        1.44684920027454
C            5.17350531247985        0.43674682211202        1.61130494768750
C            6.08235448522833        0.08855855208798        0.62426244633287
C            5.63586909921890       -0.53814323573956       -0.52884323684183
C            4.29193897490496       -0.80610994202208       -0.69305185739794
H            3.13767798043453        0.42605713740594        2.23987620590691
H            5.51882462597310        0.90850318005817        2.51927182341445
H            7.13304861878500        0.29639924261127        0.75693951681861
H            6.33737889560367       -0.81981192311376       -1.29997651742495
H            3.92464236601850       -1.30180703715396       -1.58073848962350
31
 energy: -49.341337634624 xtb: 6.6.1 (47b0e9d)
N           -5.24428806571144       -0.46805484612135        0.07059545971992
C           -4.94751807760486        0.33928317425262        1.12442817565190
C           -3.66996776265886        0.59231959901051        1.50081491094441
C           -2.58315156968296        0.01498058623899        0.78355504647867
C           -2.92950830497736       -0.81948645558203       -0.32613173196269
C           -4.23083810535491       -1.02878606805947       -0.63942726314323
H           -5.78573460981167        0.76805413912270        1.64904783579446
H           -3.45943182675979        1.23301740769131        2.33930212526705
N           -1.34318642632186        0.21583489324360        1.20375224451238
H           -2.13280290434387       -1.28274951414438       -0.88582760774196
H           -4.51356343598587       -1.65015398918294       -1.47423538651777
C           -6.61679410174123       -0.67606822522698       -0.32328222611786
H           -7.26180112360811       -0.63774092499649        0.55142146701190
H           -6.93266191590986        0.09579532329143       -1.02789219287286
H           -6.72195961829999       -1.64828844688692       -0.79881312078542
N           -0.30348999073301       -0.17345873309995        0.60079387931362
C            0.97217441382519        0.04004164314091        0.74663905348991
C            1.93434215655948       -0.79230757688880        0.10931506342051
H            1.31487622495620        0.93107826619661        1.26405083860081
O            1.61087986661368       -1.76962136748386       -0.62334084202153
C            3.35866848797815       -0.44811020754562        0.30728226881563
C            3.83403783813926        0.26633128345526        1.40857355770222
C            5.18212557211330        0.54164900306984        1.53645170444453
C            6.08283989508553        0.10975818553239        0.57543583268653
C            5.62642159432552       -0.61647895179346       -0.51352416395843
C            4.28128680674771       -0.89634622662594       -0.64168453459185
H            3.15527864636174        0.58643666463387        2.18488494343714
H            5.53457153578812        1.09254696905471        2.39586924976804
H            7.13424149251191        0.32986715270328        0.67938525898270
H            6.32113900500871       -0.96680336855166       -1.26247272150778
H            3.90585429509147       -1.46734096624885       -1.47936562552254
31
 energy: -49.341233674846 xtb: 6.6.1 (47b0e9d)
N           -5.24307158335590       -0.47145775949408        0.07136471286766
C           -4.94728258472932        0.32480342156389        1.13382200472419
C           -3.66984098415913        0.57559904765547        1.51242821929986
C           -2.58251495990731        0.01093755281872        0.78613084819535
C           -2.92791278559448       -0.81525122849643       -0.32974852958331
C           -4.22922818009277       -1.02556340532124       -0.64322079510172
H           -5.78590477232151        0.74727614041819        1.66292985787698
H           -3.45960997919540        1.20736975855467        2.35775604552065
N           -1.34210853353465        0.21360949804026        1.20743567579924
H           -2.13088975549318       -1.27326994208887       -0.89337463887277
H           -4.51157800151603       -1.64211356693282       -1.48177723298708
C           -6.61515272475426       -0.67267333139696       -0.32736574542330
H           -7.26214158596372       -0.64098311194766        0.54612109852669
H           -6.92738466354341        0.10673100099346       -1.02524685654370
H           -6.72167599713244       -1.63990167803833       -0.81260323641199
N           -0.30413465144062       -0.14180659598458        0.58063950907336
C            0.97360407837487        0.06366060205553        0.72944348000785
C            1.93151001320708       -0.79351469808906        0.12016182370108
H            1.32149214727143        0.96763826548055        1.22077123917484
O            1.60573451059536       -1.78958797366376       -0.58515828577413
C            3.35754322015754       -0.44976808071544        0.31204924246139
C            3.83414131169669        0.26873274830292        1.40981414711413
C            5.18283417681988        0.54290614375705        1.53524677363536
C            6.08157363465980        0.10662357431328        0.57439402419838
C            5.62325104651277       -0.62321619132121       -0.51138498845192
C            4.27765821027330       -0.90304204211532       -0.63639556571311
H            3.15545264491033        0.59164403670539        2.18504757849394
H            5.53726651793381        1.09572141187037        2.39253676295941
H            7.13328738970208        0.32653636652407        0.67579525202204
H            6.31647571972069       -0.97562477315900       -1.26061468207766
H            3.90064711249879       -1.47681676808973       -1.47139623941334
31
 energy: -49.341043114840 xtb: 6.6.1 (47b0e9d)
N           -5.23969641358751       -0.47453517185462        0.07210227728343
C           -4.94639660464016        0.30222931014758        1.14942303078194
C           -3.66935153877853        0.55519531846421        1.52848518069357
C           -2.58064562078647        0.01398727665162        0.78674768634036
C           -2.92357009083105       -0.79510088123501       -0.34190704015933
C           -4.22453523099683       -1.00922974235210       -0.65506671901961
H           -5.78628488517398        0.70739677768223        1.68995227339501
H           -3.46039503862361        1.17159238257489        2.38539534088381
N           -1.33992148698549        0.22089179169805        1.20832157585726
H           -2.12540636185571       -1.23904803911891       -0.91510737628167
H           -4.50547358985749       -1.61306431953019       -1.50330672255462
C           -6.61125332161050       -0.67447872989625       -0.32895345865376
H           -7.25810562506654       -0.65787456217863        0.54501714977306
H           -6.92602684567580        0.11439425417743       -1.01496203152888
H           -6.71491583388574       -1.63455136972244       -0.82883671425702
N           -0.30506547976138       -0.10688069241861        0.56059164098557
C            0.97521252641705        0.09056805657878        0.70543153451929
C            1.92659418549336       -0.79911031343348        0.13472595870943
H            1.33167768332452        1.00847107369851        1.16347383819648
O            1.59714663648127       -1.82055189232257       -0.53090939913647
C            3.35451890192647       -0.45568698282422        0.31828098584175
C            3.83119614666259        0.27412921074357        1.40826137211427
C            5.18007004338253        0.54916071671819        1.53043944665893
C            6.07769780542861        0.10320930012919        0.57304611926522
C            5.61865950183758       -0.63716003033476       -0.50521161551285
C            4.27292021425905       -0.91917340377598       -0.62619577715875
H            3.15144227457346        0.60453911880283        2.17945899178485
H            5.53531607607620        1.10992619912809        2.38219044694668
H            7.12962103619545        0.32339007398415        0.67173937827611
H            6.31139738929315       -0.99630465701400       -1.25166754234250
H            3.89561353836580       -1.50113165096807       -1.45535833240312
31
 energy: -49.340760864162 xtb: 6.6.1 (47b0e9d)
N           -5.23535323894536       -0.47687074265371        0.07073593392153
C           -4.94559915963044        0.27319920236074        1.16747418971525
C           -3.66944556539221        0.52917356943258        1.54803323874788
C           -2.57860712990305        0.01973069663213        0.78742990761231
C           -2.91802034131848       -0.76210619587233       -0.36099702618645
C           -4.21820417948765       -0.98143269649808       -0.67462836548285
H           -5.78720613599967        0.65466465160168        1.72234620406622
H           -3.46312310982915        1.12430288816974        2.42045530906041
N           -1.33799498185923        0.22755839455012        1.21228348837695
H           -2.11813270599312       -1.18326973572176       -0.94881718205818
H           -4.49681135918969       -1.56541449433640       -1.53741781229041
C           -6.60631107518941       -0.68085840799803       -0.33023902393255
H           -7.25079495190820       -0.68569199927152        0.54555991905550
H           -6.92937410488945        0.11790749008503       -1.00072357304776
H           -6.70347409686363       -1.63238703536311       -0.84750930955572
N           -0.30620027291066       -0.06773475832847        0.54343059954107
C            0.97699708056247        0.11824465421852        0.68429426090930
C            1.92000801588528       -0.80394377522158        0.15414561248855
H            1.34416926112214        1.04877939603511        1.10723400471838
O            1.58471871318329       -1.85004473844844       -0.46831167398172
C            3.35030680403826       -0.46219087867689        0.32748388723825
C            3.82887913306836        0.28555465033363        1.40411211705254
C            5.17823148958952        0.56121926736564        1.51984663774125
C            6.07358718303724        0.09829382963195        0.56845658493029
C            5.61227467735532       -0.66025550719943       -0.49604072112332
C            4.26601314632847       -0.94372117706294       -0.60994416106196
H            3.14949049371072        0.62919893868701        2.16993294549860
H            5.53538155558292        1.13577334807309        2.36152359901446
H            7.12581075762193        0.31954682862567        0.66133284594179
H            6.30353476838733       -1.03218132781644       -1.23757187501371
H            3.88728932143671       -1.53984591313404       -1.42830906259757
31
 energy: -49.340460075455 xtb: 6.6.1 (47b0e9d)
N           -5.22356420122048       -0.47925915661054        0.05171731115298
C           -4.95754194840152        0.19677599411292        1.20055614446585
C           -3.68928814667454        0.44894106192464        1.61060052174927
C           -2.58313264100071        0.01437775635761        0.82670790915592
C           -2.89803534422696       -0.69135946273799       -0.37632732626914
C           -4.19121191718125       -0.91224290052176       -0.71726679458812
H           -5.81050458167740        0.52306556322150        1.77310511774563
H           -3.50212037684911        0.98444702984222        2.52495845546852
N           -1.34870856430352        0.21660618240675        1.27676541609638
H           -2.08529487371458       -1.05652560856342       -0.98373074367684
H           -4.45221119331854       -1.43984582647058       -1.62094891447036
C           -6.58577101781174       -0.68502084797432       -0.37733062589365
H           -7.24510826497785       -0.71266976779321        0.48660791171155
H           -6.90307395254783        0.12486235466205       -1.03706196608901
H           -6.66672182118970       -1.62646042156280       -0.91589810549003
N           -0.31400400569750       -0.01518447940669        0.58746638100783
C            0.97149646126028        0.15661207241922        0.72706088755785
C            1.90214640279685       -0.78510778943428        0.20895530729885
H            1.34779948697625        1.09327184965961        1.12768763225026
O            1.54831146316698       -1.84488543980108       -0.38016289147608
C            3.33812522752519       -0.45390374155717        0.35054436476564
C            3.84329046862561        0.35371754522307        1.37037979826336
C            5.19813745581701        0.61519378908325        1.44995184209138
C            6.07376589291527        0.07749737043244        0.51976612195120
C            5.58647374403210       -0.74120116998969       -0.48704696866583
C            4.23468141019065       -1.00866648802317       -0.56539443013329
H            3.18180820179290        0.75796411401745        2.12204935761448
H            5.57525959878816        1.23825847906337        2.24725027884286
H            7.13027933615182        0.28809499712661        0.58445286734386
H            6.26158675044178       -1.17214877313854       -1.21131965737369
H            3.83517094191289       -1.65000586376816       -1.33849370310962
31
 energy: -49.340051090047 xtb: 6.6.1 (47b0e9d)
N           -5.21867022917093       -0.48527736687584        0.05272958430619
C           -4.95479611077997        0.16791686192621        1.21481685456623
C           -3.68727354074674        0.42432823303323        1.62489450049551
C           -2.58023451335259        0.01922161205968        0.82669111691959
C           -2.89302163486253       -0.66594144194786       -0.38840734020052
C           -4.18550207464513       -0.89320137615680       -0.72844527076254
H           -5.80843416438083        0.47269373936703        1.79810792303218
H           -3.50165166591012        0.94184059474854        2.54981224423401
N           -1.34609387785371        0.23076463542786        1.27552680910607
H           -2.07950925590678       -1.01197104837023       -1.00586270562812
H           -4.44529581649902       -1.40618515704440       -1.64085324191745
C           -6.58023460849136       -0.69218546810804       -0.37773060798693
H           -7.23904755592213       -0.73129034659692        0.48607494798604
H           -6.90071350187871        0.12347613470553       -1.02872123543278
H           -6.65788346832764       -1.62815008082860       -0.92630469657055
N           -0.31532250372238        0.03412856156621        0.56893953641668
C            0.97387288678318        0.19193924038866        0.70115406340257
C            1.89370675049684       -0.78026796941619        0.22303480520631
H            1.36341537217037        1.14039433094250        1.05905942682869
O            1.53268531759520       -1.85983183937040       -0.32360933202309
C            3.33258857354058       -0.45506566446954        0.35632684454798
C            3.84060982150475        0.36004049307082        1.36840201979798
C            5.19670769084980        0.61587358907826        1.44608764874870
C            6.06950124778298        0.06551624818962        0.52075074938022
C            5.57861071566561       -0.76001450303676       -0.47861910972268
C            4.22554170422319       -1.02291472591340       -0.55435421376304
H            3.17931775050068        0.77335564520482        2.11532458681118
H            5.57669111864328        1.24431075363541        2.23776492512317
H            7.12696589749966        0.27195001169996        0.58331877369905
H            6.25184750428253       -1.20000753461382       -1.19914876695131
H            3.82366216251246       -1.67024774009630       -1.32115934035131
31
 energy: -49.339593431339 xtb: 6.6.1 (47b0e9d)
N           -5.19922516802536       -0.49513679981583        0.03603617874477
C           -4.96351820585792        0.08753622501277        1.23988655170852
C           -3.70688987377776        0.35724053267379        1.67582175756589
C           -2.58329173380893        0.03991713318188        0.86189555258918
C           -2.86717859658789       -0.56662998418282       -0.40101360746478
C           -4.14954935945088       -0.81287777522410       -0.76502241160961
H           -5.82926017069037        0.32539759342902        1.83638593400327
H           -3.54358076547633        0.81757525326470        2.63453460445894
N           -1.35771937673862        0.25463134404775        1.33579958641205
H           -2.03943969440920       -0.84141625674095       -1.03519681709681
H           -4.38886809030036       -1.27022950465296       -1.71199811169759
C           -6.54793787371417       -0.73417675453529       -0.41775998095956
H           -7.22470883406784       -0.75943672479704        0.43211934223659
H           -6.86512846557760        0.05779649472360       -1.09864728159506
H           -6.60005082310754       -1.68648224080963       -0.94173406680328
N           -0.32372533241200        0.13110734527402        0.61794244312492
C            0.96884899455902        0.26265645450809        0.74384106880198
C            1.86501630024010       -0.73363598857519        0.26912456292820
H            1.37780359929037        1.21165303893436        1.07736191621044
O            1.47365440624166       -1.81647052240853       -0.25068695545702
C            3.31198653890618       -0.43818996130120        0.37473032502892
C            3.85532866967263        0.41420058455102        1.33666833136192
C            5.21866045321698        0.63712281976188        1.38381870711736
C            6.06458134732750        0.01571526842457        0.47871078943772
C            5.53868916573775       -0.84759363354919       -0.46969469599467
C            4.17836017528195       -1.07628769420307       -0.51558102193636
H            3.21680126693818        0.88470107019241        2.06940504557034
H            5.62558962919188        1.29600510429764        2.13645380426498
H            7.12791227850702        0.19603777407599        0.51809317645345
H            6.19020073267022       -1.34406847973253       -1.17336818251365
H            3.74867879782213       -1.75146329362580       -1.24232504559317
31
 energy: -49.339134617661 xtb: 6.6.1 (47b0e9d)
N           -5.19251005716893       -0.49945891913759        0.03602158422094
C           -4.95510366840959        0.04696495362471        1.25599041184017
C           -3.69836767123951        0.31806853697854        1.69113658472438
C           -2.57747179873527        0.04062362841675        0.85920369415218
C           -2.86285367760468       -0.53492893237388       -0.41747626300905
C           -4.14519329590482       -0.78491028190789       -0.77975913425329
H           -5.81905126640523        0.25559161372549        1.86584950040169
H           -3.53178376163205        0.74959612844548        2.66260671265097
N           -1.35277874278937        0.26692527685310        1.33112627172290
H           -2.03683626729836       -0.78435035579601       -1.06416382284549
H           -4.38636242827937       -1.21995857609636       -1.73674409500833
C           -6.54129157547476       -0.73592994122872       -0.41895032449599
H           -7.21755373875196       -0.76969758886806        0.43089192412848
H           -6.85912711514032        0.06229170784696       -1.09203232611194
H           -6.59313739935174       -1.68316415529605       -0.95221900071491
N           -0.32373999890835        0.18349043165346        0.59994234926513
C            0.97238508543230        0.29928184258320        0.71567387103257
C            1.85478130948484       -0.73106026659848        0.29233842194643
H            1.39587050579237        1.26140069104130        0.98690107995856
O            1.45326827049360       -1.83673142417576       -0.16799404630816
C            3.30428505493703       -0.44160999037965        0.38480541441184
C            3.85077237198484        0.42361176320603        1.33317078861208
C            5.21477561856667        0.64341060866587        1.37535791011716
C            6.05698046746735        0.00657458719722        0.47761012578382
C            5.52720046315685       -0.86880082317221       -0.45745615119318
C            4.16610258389433       -1.09561016261015       -0.49750389643683
H            3.21261411393080        0.90532092459193        2.05897029070773
H            5.62491149102539        1.31108553001525        2.11838672289820
H            7.12096867029790        0.18383817615377        0.51298692510935
H            6.17634116321778       -1.37635667234454       -1.15532742616075
H            3.73394528501299       -1.78030988881442       -1.21374259784871
31
 energy: -49.338794411956 xtb: 6.6.1 (47b0e9d)
N           -5.18363184366355       -0.48348351677391        0.01516022678807
C           -4.95307695567124       -0.08548608743114        1.29112638650141
C           -3.70066730045672        0.16860717561053        1.75028680044960
C           -2.57887264003479        0.02478048637076        0.88670772093132
C           -2.85839112137596       -0.38957160787619       -0.45173771698644
C           -4.13612204356413       -0.63046713437931       -0.83600897847947
H           -5.81676657987389        0.01875654288070        1.92767852036922
H           -3.53701159182328        0.48106369362688        2.76685368197898
N           -1.35939111945193        0.22771409902586        1.38383392654584
H           -2.03258265707041       -0.52686393679108       -1.13083222580474
H           -4.37486625793765       -0.94757881967181       -1.83882437963088
C           -6.52154696270875       -0.74260311215252       -0.45924705416481
H           -7.22105422224713       -0.71149139394280        0.37109312734054
H           -6.81191835739148        0.00701739715902       -1.19633533536713
H           -6.56785054039444       -1.72584286910373       -0.92584837439958
N           -0.32987865915212        0.23274081134541        0.64908251110387
C            0.96806868560328        0.33206063967372        0.76229644023228
C            1.84127465395023       -0.71635158717078        0.36391820485854
H            1.39604325125758        1.30535346312388        0.97911504625248
O            1.42394903730749       -1.83948933734885       -0.04016347802595
C            3.29315764662500       -0.43492137531886        0.41766281988016
C            3.86506056322027        0.51608559912511        1.26400641920384
C            5.23168402975008        0.72243197269507        1.26275314547234
C            6.05405917169377       -0.01471347321217        0.42528394857998
C            5.50034416611799       -0.97662409363429       -0.40502238167836
C            4.13652651798282       -1.18748703434802       -0.40330218163361
H            3.24686153787048        1.07938332667727        1.94674023488540
H            5.65988191823261        1.45953286023612        1.92553825120608
H            7.12016860338926        0.15292422036621        0.42647754031435
H            6.13295795035046       -1.56317961944445       -1.05441699924255
H            3.68563111106684       -1.93709886711726       -1.03827434818276
31
 energy: -49.338581621197 xtb: 6.6.1 (47b0e9d)
N           -5.17511750030494       -0.49172762916718        0.01647956584077
C           -4.94117490390636       -0.12434298054949        1.30069710765490
C           -3.68813992660823        0.12737672697986        1.75979709895752
C           -2.57037664145070        0.01700512107149        0.88616591170294
C           -2.85243061209837       -0.37653565442347       -0.45805455667077
C           -4.13034952843852       -0.61926215046713       -0.84104118756353
H           -5.80230082926810       -0.04175302287158        1.94390296145053
H           -3.52051904292211        0.41540362447066        2.78292384042794
N           -1.35230884008669        0.23778602897868        1.37963212121371
H           -2.02869499084574       -0.49680768311425       -1.14306231288515
H           -4.37136660014580       -0.92218107799454       -1.84783080780078
C           -6.51475734110043       -0.73589002130565       -0.46110356517620
H           -7.21516319340351       -0.70200661229190        0.36827400054892
H           -6.79598048393043        0.02093082655060       -1.19434108798569
H           -6.57049629391216       -1.71593027909185       -0.93366138880776
N           -0.33052869369233        0.28868345268883        0.63568821534123
C            0.97036577677723        0.37191132629085        0.73425683921200
C            1.82943465438626       -0.70426838962834        0.38167399124369
H            1.41137838168008        1.35146350113717        0.88425114252254
O            1.40095266482452       -1.84115169992256        0.03093772462318
C            3.28323933347532       -0.43201827968929        0.42399810480459
C            3.85975815662081        0.52368755652740        1.26194227932964
C            5.22752894568491        0.72215378868373        1.25966333290627
C            6.04526099842975       -0.02670048525532        0.42812186081203
C            5.48599640755602       -0.99133546981824       -0.39545781083256
C            4.12101839267747       -1.19579735304332       -0.39162740575587
H            3.24238896397263        1.09512178622210        1.93882534010768
H            5.66013041468074        1.46173445724119        1.91697200703907
H            7.11243354513716        0.13415402908168        0.42860969208066
H            6.11545444784578       -1.58586737388547       -1.04076536997752
H            3.66640432996645       -1.94863764120524       -1.02026614506597
31
 energy: -49.338634224409 xtb: 6.6.1 (47b0e9d)
N           -5.17007265220714       -0.46745151378628       -0.00593267875600
C           -4.92723498727279       -0.28442490036476        1.31512037922188
C           -3.67512273269459       -0.06068551811508        1.79166854116286
C           -2.56718307191505       -0.01475374950884        0.89997568558029
C           -2.85926195348847       -0.21424481574603       -0.48410901607114
C           -4.13609426597275       -0.43580641958217       -0.88431311197541
H           -5.77993856371175       -0.32455192507405        1.97340136094376
H           -3.49979177946753        0.08213294952656        2.84371412418981
N           -1.35176161319612        0.18053496149805        1.41190754955638
H           -2.04559643629911       -0.20275640426447       -1.19078851777024
H           -4.38437858540432       -0.59615452389656       -1.92171190000093
C           -6.50361812417855       -0.72197241556993       -0.49498080153474
H           -7.21936117197057       -0.62970951944575        0.31669428481190
H           -6.75765067204763       -0.00697579643949       -1.27690557815545
H           -6.56598229496391       -1.72862230134560       -0.90986481609307
N           -0.33390021845676        0.31798452399676        0.67418071890112
C            0.96741518632274        0.39315568405416        0.77435223482452
C            1.82432254599728       -0.70432851457150        0.48401821768002
H            1.40551511117122        1.38330942411375        0.82462301985973
O            1.38835388063594       -1.86589978928121        0.23355793897845
C            3.27693493049507       -0.43125914351367        0.47259719341559
C            3.87279013877296        0.61551549764430        1.17861672929033
C            5.23990147349719        0.80904369932856        1.12158001067898
C            6.03987096332944       -0.03524459872249        0.36746504899589
C            5.46262776636223       -1.09097108586928       -0.32117589802789
C            4.09826532281211       -1.28896410259242       -0.26397792650561
H            3.27258748874791        1.26603608243872        1.79688756563970
H            5.68659756232981        1.62095128496082        1.67598075208404
H            7.10667249034099        0.12209693892016        0.32504293848059
H            6.07762063196896       -1.76101321149308       -0.90346967931146
H            3.62951362206494       -2.10977237509982       -0.78855287079489
31
 energy: -49.338897216686 xtb: 6.6.1 (47b0e9d)
N           -5.15957165686652       -0.47586288064187       -0.00572608208195
C           -4.90844035460243       -0.32959580114817        1.31815413063251
C           -3.65494089621708       -0.10715777468561        1.79194532253772
C           -2.55513872737208       -0.01989761205001        0.89342729619661
C           -2.85486589825763       -0.18932825231589       -0.49296634606569
C           -4.13207404782132       -0.41451622834363       -0.88996211990077
H           -5.75570770023980       -0.39755595919665        1.98119034756243
H           -3.47300312464034        0.00602371642909        2.84640466416933
N           -1.34003414827598        0.19263544072052        1.39946150716098
H           -2.04624357235211       -0.15201987589578       -1.20452739849347
H           -4.38550599689224       -0.55445903948784       -1.92904780449595
C           -6.49591208577629       -0.71985739484037       -0.49254108246854
H           -7.20854046457717       -0.63119418133166        0.32223931684440
H           -6.74842486634530        0.00380277738756       -1.26678080866278
H           -6.56510903998430       -1.72217815946176       -0.91674688003636
N           -0.33447487789467        0.37669206792465        0.65362085387904
C            0.96905994634598        0.43377417037415        0.74641777030475
C            1.81055380795879       -0.68932946774024        0.51322750935804
H            1.41960322727787        1.41864896403022        0.72278081340163
O            1.36210811230722       -1.85770240922865        0.32612399246571
C            3.26508419662550       -0.42874906249335        0.48641823079537
C            3.86815240077980        0.62285548042750        1.17871124703822
C            5.23616634989805        0.80778464012040        1.11593229487889
C            6.02820357173857       -0.04896081466816        0.36760305984416
C            5.44261767946955       -1.10746033211002       -0.30957692705374
C            4.07741890386528       -1.29865116231566       -0.24489575144927
H            3.27086440679725        1.28192588693479        1.79079817144334
H            5.68963109693282        1.62222076224061        1.66116461677231
H            7.09589201646427        0.10123606852075        0.32072026874946
H            6.05198493239366       -1.78575190587515       -0.88817363526555
H            3.60268680086226       -2.12217323908062       -0.75979507876199
31
 energy: -49.339763721678 xtb: 6.6.1 (47b0e9d)
N           -5.16943255197594       -0.44655920885625       -0.01811098047855
C           -4.86882811735882       -0.54464713323820        1.30145761398298
C           -3.60757025669847       -0.35647419296541        1.76776608565293
C           -2.54771048592830       -0.05698329078527        0.86627568216450
C           -2.90062393944467        0.03870006678672       -0.51456434480688
C           -4.18422218623915       -0.16248800725195       -0.90538025500422
H           -5.68542166284260       -0.77986409430071        1.96474779975168
H           -3.38691605327072       -0.43826426258596        2.81774371338722
N           -1.32468834725962        0.11815908186264        1.36630761747394
H           -2.12909293619286        0.26455572143605       -1.23196087437890
H           -4.47300837995794       -0.10589252878463       -1.94307764863895
C           -6.50937893467009       -0.70531120982662       -0.48686595531220
H           -7.22381786417085       -0.51243185199689        0.30913488409794
H           -6.73683874905028       -0.06209386237638       -1.33404042862112
H           -6.60553722207956       -1.74599001499621       -0.80173381432501
N           -0.33483828830619        0.39643097004422        0.62794976800661
C            0.96786352247311        0.45614225185165        0.73740382496186
C            1.81674892828284       -0.67848872427469        0.59588686626353
H            1.40787580760801        1.43603402197162        0.60290803452946
O            1.36995431647669       -1.85989912096322        0.52114537052088
C            3.26972900232526       -0.42061923595792        0.53028518162555
C            3.87874759251058        0.72143108667377        1.05414632406205
C            5.24679331485110        0.89074088094133        0.95857461731860
C            6.03492595176020       -0.07164107662883        0.34678890273445
C            5.44425324022280       -1.21859661751481       -0.16066600198973
C            4.07886517047353       -1.39244886231131       -0.06512323855597
H            3.28813980273243        1.46910744706659        1.56156431870070
H            5.70377672227280        1.77783812111013        1.37140280048728
H            7.10271075250424        0.06697268660474        0.27432237127057
H            6.04971023071124       -1.97954707321416       -0.63041056788913
H            3.59987161184241       -2.28267354532057       -0.44827616769423
31
 energy: -49.340591311027 xtb: 6.6.1 (47b0e9d)
N           -5.17895480203834       -0.44046271791329       -0.01227368496608
C           -4.83787421610217       -0.60993463582106        1.29092531039543
C           -3.56519048358270       -0.43595035808590        1.72960324456123
C           -2.53449085753340       -0.07390432926797        0.81653119463895
C           -2.93009250003458        0.09806594335417       -0.54546481911011
C           -4.22301994336311       -0.09455135950655       -0.90946569748551
H           -5.63270371015744       -0.88984662443562        1.96323502532501
H           -3.31225648655805       -0.57551285325949        2.76614013093173
N           -1.30379285923642        0.09992288151509        1.29473908841156
H           -2.18410057137950        0.37693969777292       -1.27105929430803
H           -4.54248549828244        0.01813918745762       -1.93349990373897
C           -6.53010825177321       -0.69279838036871       -0.45131032305012
H           -7.22586858865073       -0.49564490243810        0.36039386797533
H           -6.77317569908755       -0.04930837240647       -1.29353320257018
H           -6.63886802932604       -1.73351678144062       -0.76226695230435
N           -0.32771873891436        0.41974592969664        0.55330818662956
C            0.97559038424789        0.46965556887581        0.67350643764893
C            1.81921174159516       -0.67690700186036        0.62567949390474
H            1.42397384184374        1.43130191550510        0.46048745369593
O            1.37131182010316       -1.85908403175472        0.63429153464193
C            3.27345432497478       -0.42357616425149        0.55516556418700
C            3.87782466644408        0.73506590679563        1.04617371969929
C            5.24603767042490        0.90381905059584        0.94995359747502
C            6.03689438408922       -0.07459911483361        0.36784602850055
C            5.44985231606591       -1.23737812038723       -0.10680488026220
C            4.08455462196013       -1.41206646117600       -0.00808020249673
H            3.28224789593146        1.49502906942490        1.52914706968272
H            5.70073965166304        1.80288829475064        1.33864693237155
H            7.10456271745552        0.06388392480982        0.29328223069845
H            6.05786212036514       -2.00989076620234       -0.55374544773608
H            3.60862307045698       -2.31432597294537       -0.36595020404879
31
 energy: -49.341483641256 xtb: 6.6.1 (47b0e9d)
N           -5.17972341577058       -0.43990744229715       -0.01116726170170
C           -4.80736446679548       -0.69821574262260        1.26966757225073
C           -3.52769040847243       -0.54003188568907        1.69227393821221
C           -2.52156476721016       -0.09925689867839        0.78594009874861
C           -2.94881561227063        0.16110968365938       -0.55257779250074
C           -4.24746350420745       -0.02071266290334       -0.90172573655512
H           -5.58462301893582       -1.03567758539743        1.93607388543674
H           -3.24961162739895       -0.75117463653519        2.71017031998528
N           -1.28661176682445        0.07219470126890        1.25114736830848
H           -2.22210784135960        0.50053384488206       -1.27207966388449
H           -4.58939632009661        0.15947945395354       -1.90876135504637
C           -6.54091035258451       -0.67462379084167       -0.42837301936369
H           -7.22321594655252       -0.43870238216077        0.38520457080519
H           -6.77914047864249       -0.04998748348450       -1.28555341143542
H           -6.67647991919817       -1.72133063165903       -0.70726576199707
N           -0.32645572333496        0.45217250820184        0.51645834698314
C            0.97671173545878        0.49528569781376        0.63633340946464
C            1.81476793733763       -0.65733886454158        0.64407356811201
H            1.42867593241734        1.44324746110805        0.37765094459851
O            1.35956146866238       -1.83468145454520        0.70411806764552
C            3.27024302492779       -0.41447189999685        0.56954181577148
C            3.87757185466377        0.76479932141693        1.00499248732254
C            5.24699331515550        0.92231178763223        0.90787406394577
C            6.03633592889354       -0.08786093671602        0.38033980735158
C            5.44625222406075       -1.27053156168376       -0.03818630356416
C            4.07963355794989       -1.43387706220577        0.06126715378550
H            3.28321658451073        1.55094287188973        1.44565154520877
H            5.70376703139955        1.83797793449164        1.25297397807270
H            7.10499066928943        0.04199421032319        0.30463271737572
H            6.05303186647705       -2.06747824521802       -0.44182753134063
H            3.60146203005192       -2.35098988726556       -0.25326632269804
31
 energy: -49.342235383700 xtb: 6.6.1 (47b0e9d)
N           -5.16794190314417       -0.44903017617100       -0.01220002421370
C           -4.78555803676520       -0.73791692824171        1.25919233103045
C           -3.50450529566662       -0.58157631695043        1.67842212968905
C           -2.50800823388114       -0.10796857025830        0.77834469311296
C           -2.94439929854241        0.17780715120802       -0.55215023047728
C           -4.24333504484119       -0.00532036979072       -0.89878508800760
H           -5.55656562014178       -1.09796401298801        1.92095260940134
H           -3.21914598293060       -0.81722188483092        2.68886728074979
N           -1.27293852099470        0.07437173978720        1.23838228860027
H           -2.22279040083071        0.53754473308389       -1.26685328833503
H           -4.59125433558003        0.19311834513453       -1.90022872078930
C           -6.53330988093668       -0.67187591439875       -0.42219831070858
H           -7.20939394308904       -0.42655894311628        0.39392558383089
H           -6.76909718145085       -0.04699516273433       -1.27968493916209
H           -6.68087323829756       -1.71776726057786       -0.69741830872529
N           -0.32843435588457        0.49839957738505        0.50546704362500
C            0.97564898473022        0.52828009160060        0.61451045796899
C            1.80013284630134       -0.63355451048043        0.66276198011645
H            1.43646832473337        1.46302453136343        0.32790335688493
O            1.33179657461190       -1.80275289298876        0.75930528846422
C            3.25734599354432       -0.40621811486348        0.58022479519033
C            3.87415853873307        0.77409120117962        0.99917194746894
C            5.24436674479101        0.92017150535831        0.89693468901996
C            6.02439908652417       -0.10232569675992        0.37946915588819
C            5.42443707839478       -1.28549289476402       -0.02317624182086
C            4.05694128067313       -1.43814013892422        0.08243782833313
H            3.28547096898789        1.56917385247846        1.43118025378404
H            5.70889890102338        1.83640418763811        1.22980488272022
H            7.09381036529457        0.01844626449514        0.29960251356262
H            6.02435945960507       -2.09142207402787       -0.41898571796216
H            3.57135611663017       -2.35553289564567       -0.21957873994229
31
 energy: -49.343378227525 xtb: 6.6.1 (47b0e9d)
N           -5.16191497747955       -0.46879231613752       -0.01684218760948
C           -4.72012713027764       -0.89634952795921        1.19656145820293
C           -3.43293380211030       -0.73459657886103        1.59128665093037
C           -2.48972575869533       -0.10836974403731        0.72644891881081
C           -2.98880640943953        0.32571658170671       -0.54069003768710
C           -4.29228409464247        0.13177550797174       -0.86450702684769
H           -5.45188740760307       -1.37148027649695        1.82968803122528
H           -3.09901969144600       -1.08394284975796        2.55283220368619
N           -1.25057650278736        0.07397939565412        1.16781764880484
H           -2.31246178554312        0.80999247800840       -1.22522849737810
H           -4.68547881854709        0.44630627863569       -1.81839441225906
C           -6.53772615942913       -0.69486068555205       -0.38807757112769
H           -7.19985257514614       -0.33319074438471        0.39778556318226
H           -6.76311006363696       -0.16973764133121       -1.31189436751964
H           -6.71825077443443       -1.76097360242968       -0.53348868905258
N           -0.32620251690362        0.58526425615751        0.46491625233218
C            0.97667043466363        0.60608418783281        0.58567218587075
C            1.78423554884851       -0.56640148639285        0.67760147278825
H            1.44537072159367        1.52798157317391        0.27490721993739
O            1.28953826275858       -1.72031663045619        0.81475118308333
C            3.24581225166005       -0.37567873191203        0.59598597820011
C            3.89021406194908        0.82049780422078        0.91794664071506
C            5.26464064403886        0.92198201791752        0.81850754991578
C            6.02318636891949       -0.16118003741956        0.40231774764054
C            5.39604776609735       -1.35941854432775        0.09739085695516
C            4.02422027125351       -1.46655516857376        0.19824866538894
H            3.32131730232422        1.66649993857852        1.27228441691827
H            5.74973945586920        1.85218111130236        1.07436916124832
H            7.09609133440142       -0.07482915729796        0.32484102265547
H            5.97803110723688       -2.21254275036583       -0.21819408172174
H            3.51728292810873       -2.39384623526646       -0.02924245799091
31
 energy: -49.344162957964 xtb: 6.6.1 (47b0e9d)
N           -5.14941339191229       -0.47745303269098       -0.01740095654280
C           -4.69536686517024       -0.92869197318573        1.18296222221681
C           -3.40564370953312       -0.76968192503281        1.57071751269652
C           -2.47348202766115       -0.11836259349648        0.71270236844707
C           -2.98359598841309        0.33335127321865       -0.54423210719829
C           -4.28825644916346        0.13977745806797       -0.86199006911722
H           -5.42000517131535       -1.41978004825474        1.81211852569953
H           -3.06262633726070       -1.13804673087672        2.52191524427782
N           -1.23433416081249        0.07600798289474        1.14723978878924
H           -2.31294895339183        0.83100366174568       -1.22473570552700
H           -4.68918136382462        0.46758422352564       -1.80808844067531
C           -6.53080525673830       -0.68940434546694       -0.37608596451163
H           -7.18188850004192       -0.32017562278610        0.41542186820903
H           -6.75868129584724       -0.16171910139552       -1.29776002722189
H           -6.72425048787863       -1.75321846292741       -0.51968488001433
N           -0.32675914080325        0.62364809606603        0.44768786615043
C            0.97682524103377        0.63365436082260        0.55843697192724
C            1.76943632966068       -0.54409997230833        0.69945244780985
H            1.45434319754922        1.54036018908620        0.22023564586063
O            1.26062111680845       -1.68558500194521        0.87834226659956
C            3.23214829424784       -0.36914369506954        0.60978431452531
C            3.88450908544699        0.82545717435792        0.92138725534706
C            5.25897337281201        0.91819056418029        0.81579784727426
C            6.00866460817533       -0.17221280327771        0.40233963645847
C            5.37310713582310       -1.36852987848230        0.10736058367342
C            4.00107681236659       -1.46768518010610        0.21572387309616
H            3.32039008084188        1.67578519420921        1.27304946961101
H            5.75079379365081        1.84676679313172        1.06459993688467
H            7.08167699612648       -0.09280049547284        0.31932238751625
H            5.94876012586549       -2.22641472306831       -0.20684438782800
H            3.48795290096064       -2.39338296326286       -0.00417399513570
31
 energy: -49.345109065377 xtb: 6.6.1 (47b0e9d)
N           -5.13232454261441       -0.50869566719479       -0.01514454412000
C           -4.62203417668311       -1.02408820405305        1.13641386643170
C           -3.32829815934532       -0.83867859803591        1.49611728762698
C           -2.45017362087188       -0.08822337982161        0.66114510376255
C           -3.02006224918692        0.43494840220255       -0.54170327895719
C           -4.32582030092582        0.20987984781678       -0.83325851382922
H           -5.30570755908597       -1.58940655423523        1.74892352771958
H           -2.93800087665972       -1.26201899394898        2.40532775803989
N           -1.20857786058581        0.12114448973654        1.07346515967515
H           -2.39464870222222        1.01213654639053       -1.20211584840371
H           -4.77110841791275        0.59139220500327       -1.73858943228466
C           -6.51939348432858       -0.74112819872463       -0.33727412133291
H           -7.15979817427359       -0.31623763800900        0.43604707690361
H           -6.76062981856440       -0.27882336039041       -1.29010100396013
H           -6.71470886010807       -1.81165983894374       -0.40249246590449
N           -0.32296512565669        0.73522132287867        0.40043225015733
C            0.98077554736751        0.72718371689778        0.51314131744858
C            1.74192341573939       -0.46692461129797        0.68591271592782
H            1.47474582554306        1.62254620648952        0.17133163863052
O            1.19521791345453       -1.58816546319534        0.88156260758559
C            3.20968536943511       -0.33922737663908        0.61123648417894
C            3.89667754255268        0.84454567769547        0.88815171731850
C            5.27505274081152        0.88760977646128        0.80291830118546
C            5.99472293421757       -0.24172435105210        0.44391151801667
C            5.32418470791536       -1.42673944556966        0.18240471388336
C            3.94821252822184       -1.47641537757474        0.27080758612013
H            3.35669604733358        1.72641630580882        1.19727700516153
H            5.79378368010585        1.80823266575344        1.02524137333144
H            7.07104760826640       -0.20099504731934        0.37716186398406
H            5.87559585196128       -2.31451003345377       -0.08952028945829
H            3.40797020770093       -2.39239660147500        0.07687012445984
31
 energy: -49.345860217159 xtb: 6.6.1 (47b0e9d)
N           -5.12013946888576       -0.51953476871995       -0.01935269701051
C           -4.59000941571607       -1.07110974799035        1.10631994139775
C           -3.29347183115555       -0.88684583738910        1.45614274483414
C           -2.43337515226566       -0.09684682756838        0.63900500654078
C           -3.02255205313325        0.45941358482276       -0.53995511697101
C           -4.32959482616338        0.23275212253354       -0.82292203385250
H           -5.26058551249271       -1.66402404142919        1.70698431528065
H           -2.88759089476504       -1.33930228928483        2.34426194186788
N           -1.19154886803944        0.11917394287494        1.04401438377194
H           -2.40949356093757        1.06308229257415       -1.18808933289154
H           -4.78917031271486        0.63957408339150       -1.70988695553640
C           -6.51270690820188       -0.74111402655657       -0.32527803067432
H           -7.14102492384026       -0.31078659536771        0.45515002060378
H           -6.76116815683218       -0.27680366722737       -1.27523781637456
H           -6.71716498224740       -1.80980845339606       -0.38792411637533
N           -0.32231552729548        0.77425403103329        0.38652508003130
C            0.98174331674682        0.76018166606904        0.49678644281505
C            1.72773408030064       -0.43407939192266        0.72149335706678
H            1.48315027441514        1.64339421754689        0.13703801840869
O            1.16531013587881       -1.53826771278664        0.96220458687518
C            3.19652167257253       -0.32698021834718        0.63549785155738
C            3.89767645823961        0.85533093545561        0.88102866161678
C            5.27533183475303        0.88296590566712        0.77988384745274
C            5.97954705825075       -0.26043029091878        0.43509593926768
C            5.29478233030431       -1.44407340495590        0.20646454003023
C            3.91947284025793       -1.47876858276053        0.31206425008213
H            3.36888293823809        1.74817656063729        1.17777623268540
H            5.80552384371782        1.80279630939587        0.97706087644405
H            7.05517311493626       -0.23119158929534        0.35316319854157
H            5.83452420946166       -2.34245167967370       -0.05361465179746
H            3.36857827821441       -2.39347810421148        0.14390101361049
31
 energy: -49.346850761645 xtb: 6.6.1 (47b0e9d)
N           -5.08363618575276       -0.56094167685123       -0.01534177898468
C           -4.48376508251506       -1.18983964690913        1.03206443598096
C           -3.18505435294551       -0.97342914579408        1.35329070092058
C           -2.39610099050988       -0.06504539541853        0.58845878888997
C           -3.05877649413886        0.57525648995885       -0.50674985199229
C           -4.36376266949355        0.31159943587696       -0.76312626395101
H           -5.09999485067961       -1.87233721918349        1.59463112711064
H           -2.72055429737948       -1.49000834202965        2.17541073592734
N           -1.15152685543652        0.17079553355664        0.96357672856838
H           -2.50141074022272        1.27113255359597       -1.11129853167488
H           -4.87948344374413        0.78250224423904       -1.58516700038332
C           -6.48012334409089       -0.80284891726884       -0.28591290059050
H           -7.10171534587094       -0.30413349640793        0.45962682206711
H           -6.73710645320023       -0.42220410349980       -1.27059561639656
H           -6.68545376390595       -1.87165974959925       -0.25322423501053
N           -0.32346700831612        0.91412093159100        0.34461532382744
C            0.98153197538792        0.88738006239363        0.45131789329360
C            1.68599506561640       -0.32828558923384        0.69408430585207
H            1.49721350758894        1.76363654681866        0.09898355599728
O            1.06926129064527       -1.40204053758408        0.94387329287063
C            3.15694367795310       -0.28653557885634        0.62775898424972
C            3.90551417029926        0.87731942414706        0.81771661804863
C            5.28455916667471        0.83927699437868        0.74570998670321
C            5.94462925054730       -0.35205448683451        0.48594875817351
C            5.21250042736622       -1.51642382028972        0.31086167569607
C            3.83533291944565       -1.48536859037426        0.38617324335683
H            3.41264624821621        1.80910417327370        1.04852712289171
H            5.85073480089366        1.74581656068998        0.89961619102508
H            7.02205424507032       -0.37443249909966        0.42934504676376
H            5.71701981029087       -2.45142373497742        0.11726724465790
H            3.24803531380766       -2.38372999810841        0.25815909541013
31
 energy: -49.347724858139 xtb: 6.6.1 (47b0e9d)
N           -5.05093971124713       -0.59287853490901       -0.00507259174011
C           -4.38494540324387       -1.27180447545882        0.96850246313609
C           -3.08275900201787       -1.02837169920835        1.25312885929682
C           -2.35960660888216       -0.03550659717144        0.52841861739795
C           -3.09238520301175        0.65972863104670       -0.48655825908641
C           -4.39583947102884        0.36362838333413       -0.70995636659819
H           -4.95063077773539       -2.01761742030700        1.50312786382787
H           -2.56325792323957       -1.58483391844839        2.01426851524285
N           -1.11001377993183        0.21569162958407        0.86502757596384
H           -2.58887643301354        1.42250898698457       -1.05618136358213
H           -4.96423180829000        0.87454862731669       -1.47116032642884
C           -6.45011734389627       -0.85713926790779       -0.23884599193492
H           -7.06389286389213       -0.33168560324278        0.49511453036792
H           -6.72794885370781       -0.52119177640199       -1.23446633552777
H           -6.64423711664056       -1.92468635867564       -0.15708521614682
N           -0.31950357419346        1.02784249965468        0.28085132588908
C            0.98670897697133        0.99127262983813        0.39012541027992
C            1.65086718726663       -0.23744094833915        0.67075958719072
H            1.51796972545649        1.85755286316708        0.03978182279679
O            0.98542891868614       -1.27827892021513        0.93948991238712
C            3.12140412901922       -0.25448513940659        0.62550317406874
C            3.90999245712737        0.88749930129451        0.78522312407865
C            5.28752167048756        0.79538849562290        0.74160324570331
C            5.90658486408085       -0.42874467154246        0.53935330825296
C            5.13408256540932       -1.57069839355092        0.39195157907531
C            3.75799829611040       -1.48595581500300        0.43954159375060
H            3.44855989282448        1.84506541530801        0.97035198477818
H            5.88474168013861        1.68544899597012        0.87267662772223
H            6.98322396246190       -0.49335881679402        0.50556320353843
H            5.60632743997228       -2.53015470766073        0.24182852118251
H            3.13981409956090       -2.36614497267862        0.33273510441609
31
 energy: -49.348311390571 xtb: 6.6.1 (47b0e9d)
N           -5.04247649391285       -0.59990108831384       -0.00688285073535
C           -4.35387129668648       -1.30678350863415        0.93046064825608
C           -3.04820066894908       -1.06435759205541        1.19860259000599
C           -2.34516767000109       -0.04149609209857        0.49580371900046
C           -3.09949883338490        0.67811640135708       -0.48635656846136
C           -4.40497973163399        0.38101538090720       -0.69462836159670
H           -4.90457753058499       -2.07386713414167        1.45031313052257
H           -2.51021815014993       -1.64186557564660        1.93066247938599
N           -1.09386574279856        0.21103727621578        0.82038510354547
H           -2.60931249149494        1.45911604832046       -1.04285503766151
H           -4.99051939417502        0.91109963904243       -1.42917967092323
C           -6.44639530046520       -0.85841431104081       -0.21798596724399
H           -7.04545807265006       -0.33989854766353        0.53295722582813
H           -6.74183376780935       -0.51054974954362       -1.20445240732569
H           -6.64146781942585       -1.92627879578843       -0.14470694134398
N           -0.31713644101064        1.05454549126074        0.26102441049882
C            0.98952716680092        1.01531102304236        0.37160352224459
C            1.64126559661509       -0.20682884906688        0.69975014835576
H            1.52657206084553        1.87496251212734        0.01524725254703
O            0.96251608202200       -1.23124014084854        0.99800929445092
C            3.11130674362231       -0.24200026011016        0.65114356228926
C            3.91259146043621        0.89483444904183        0.78094515043206
C            5.28854685257874        0.78794923395552        0.72315551435045
C            5.89294630237284       -0.44590328304258        0.53589936215061
C            5.10777724569769       -1.58304038363264        0.42227376482897
C            3.73324746816149       -1.48371788627315        0.48521687778952
H            3.46225170208523        1.86005673317349        0.95339224197209
H            5.89616911338223        1.67424257517475        0.82963863509521
H            6.96826782239545       -0.52147313496804        0.48681230847405
H            5.56884752438309       -2.54982540458588        0.28530258804249
H            3.10518625533548       -2.35964660396485        0.40404977452394
31
 energy: -49.348834138039 xtb: 6.6.1 (47b0e9d)
N           -5.03479770169959       -0.60716805263474        0.00145929280735
C           -4.31033833376630       -1.36081849292205        0.87279162371561
C           -3.00010570327314       -1.11820476867794        1.11689304909897
C           -2.33019730395485       -0.04431716974012        0.45901254553042
C           -3.12266070208627        0.72598880542625       -0.45279487892904
C           -4.42969817035656        0.42442263138290       -0.64096796452419
H           -4.83566184175844       -2.16616373538268        1.36008117149942
H           -2.43282130003970       -1.73243627117238        1.79506786987818
N           -1.07145681788572        0.20067576934261        0.75270045674001
H           -2.65825355508755        1.54679887315503       -0.97281832934677
H           -5.04396841788483        0.99173564219676       -1.32238506086928
C           -6.44203611347157       -0.86523448341716       -0.18708059412936
H           -7.02989830529036       -0.34020672073575        0.56829643634262
H           -6.75131236852334       -0.52419764464305       -1.17201474611435
H           -6.63685920273832       -1.93200861870479       -0.10337531724406
N           -0.31785447930737        1.08799210209363        0.22839470326642
C            0.99007418055463        1.04627057159126        0.32808930963231
C            1.63259871736055       -0.17415801178015        0.67693822270130
H            1.52721580810133        1.90780799563272       -0.02187307365373
O            0.93841514737710       -1.18743722347024        0.98229907972734
C            3.10125326700364       -0.22808330823516        0.64339079187127
C            3.91616468813352        0.90351230872510        0.73015539374574
C            5.29111582726949        0.77673049747197        0.69652830902608
C            5.88204394594828       -0.47202918075600        0.57680792236400
C            5.08338869001142       -1.60313376406832        0.50334803341159
C            3.70968064140576       -1.48374967506120        0.54136178047357
H            3.47752527268599        1.88184604404238        0.84970576531463
H            5.90863949536061        1.65955798587144        0.76969136809429
H            6.95688671069141       -0.56329467082739        0.54866647104956
H            5.53345634210805       -2.58090552558622        0.41730125924826
H            3.07150157471358       -2.35459348691690        0.48993060857070
31
 energy: -49.349223253601 xtb: 6.6.1 (47b0e9d)
N           -5.03841689167438       -0.60749557002800        0.01034037434996
C           -4.27397425371524       -1.41826514316430        0.79162796730990
C           -2.95841929998183       -1.17819412010427        1.00622191445804
C           -2.32374720201231       -0.04745591639534        0.41067607602591
C           -3.15924885581964        0.78576628053281       -0.40282742786874
C           -4.46908083853057        0.48259277669935       -0.56566199111292
H           -4.77133764813196       -2.26767666463223        1.23115219024987
H           -2.35891560736409       -1.83552934317003        1.61264153768648
N           -1.05466010930458        0.17889005421585        0.66365275452093
H           -2.72465292992057        1.65330392805164       -0.86997279443784
H           -5.11597328210709        1.09632526073302       -1.17277225607865
C           -6.44842635790297       -0.86809469995095       -0.15309546382842
H           -7.02181909463848       -0.36896223674157        0.63048446366458
H           -6.78247530115396       -0.50052153484233       -1.12051580819800
H           -6.63503297939022       -1.93787877726454       -0.09639433915790
N           -0.31469924148571        1.10341651278161        0.18614308655827
C            0.99386259831390        1.06008535952832        0.28255535833411
C            1.63334077533308       -0.15426345308795        0.65559019294670
H            1.52940432394610        1.92662600438804       -0.05622002074125
O            0.93108631478702       -1.16130620117979        0.96619121632771
C            3.10149117890145       -0.21761250754930        0.64198716068655
C            3.92714048183875        0.90970001511967        0.65840491989561
C            5.30100992762356        0.76840518231349        0.64658696904327
C            5.88180447962177       -0.49058238548446        0.62012284232800
C            5.07301571053074       -1.61680824753505        0.61629165653262
C            3.70043652796866       -1.48254022096249        0.63136368278765
H            3.49925834171230        1.89903787627003        0.70249055542552
H            5.92600524717759        1.64894497939946        0.66239705912272
H            6.95600757016122       -0.59290097996707        0.60978131616752
H            5.51435484425403       -2.60246261291215        0.60367905442104
H            3.05470156256490       -2.34934519286174        0.63267925187972
31
 energy: -49.349392496403 xtb: 6.6.1 (47b0e9d)
N           -5.03660047860146       -0.60671325658826        0.01262622494276
C           -4.26791569159391       -1.42667572072384        0.77985639974293
C           -2.95093517493473       -1.18986423181011        0.98926500414975
C           -2.31986875771428       -0.05209081267258        0.40359961301732
C           -3.16067959055161        0.79302838937745       -0.39200974240054
C           -4.47094656820147        0.49128717021474       -0.55197301949500
H           -4.76313073514310       -2.28084337864307        1.21242905583137
H           -2.34808146300390       -1.85427085039477        1.58448621983874
N           -1.04684107589426        0.16695515637746        0.63982634663363
H           -2.72792670872567        1.66637145349429       -0.84979209747849
H           -5.12134071671877        1.11248958647715       -1.14746684923309
C           -6.44692781585634       -0.86655147701168       -0.14935531025261
H           -7.01875712143242       -0.37354214616773        0.63918008862983
H           -6.78309263262033       -0.49170517625221       -1.11326690167672
H           -6.63301851120665       -1.93677168743189       -0.10056034307082
N           -0.31444997955335        1.10380644224408        0.17335328933646
C            0.99524221260001        1.05504482245002        0.25476816375273
C            1.63114002659586       -0.14668699547529        0.66908800318293
H            1.53276968816742        1.91427756487166       -0.09877151033629
O            0.92686338319237       -1.14342384130953        1.00786108641590
C            3.09906875147250       -0.21477933794722        0.65071697046523
C            3.92570261759945        0.91168406769068        0.65908961886157
C            5.29934440221289        0.76850664072206        0.64363812702729
C            5.87790457268985       -0.49151641200746        0.62096989361471
C            5.06767133998985       -1.61673595584708        0.62513344271170
C            3.69530188889667       -1.48064179466656        0.64463327513191
H            3.49812678586221        1.90114380045562        0.70100513204874
H            5.92577534653235        1.64800778925912        0.65457225917951
H            6.95187199982973       -0.59543234723910        0.60722831098968
H            5.50756047557988       -2.60283683506801        0.61406967693064
H            3.04820952213271       -2.34632220417813        0.65140107080716
31
 energy: -49.349543399255 xtb: 6.6.1 (47b0e9d)
N           -5.05268361012671       -0.59874567476931        0.03961320395652
C           -4.23553307363385       -1.48626524608466        0.66933444105869
C           -2.90694587596557       -1.26570295855933        0.80915360196350
C           -2.31360931569954       -0.07368118952148        0.29503308074351
C           -3.20501666410278        0.84299369913463       -0.35350044104270
C           -4.52368120529674        0.55211180861345       -0.45171102342039
H           -4.70153722476048       -2.38044443768582        1.05033775070761
H           -2.26561851051449       -1.97942799740253        1.29781297173613
N           -1.02602837449287        0.11536147227735        0.45546068602550
H           -2.80333436938928        1.75867755460569       -0.75297245869851
H           -5.21297175047631        1.22653224545623       -0.93523864196806
C           -6.47249813701092       -0.84234984430893       -0.04930864239913
H           -6.99291369352787       -0.37714136658614        0.79018220547104
H           -6.86154236408357       -0.42778437834513       -0.97669658730944
H           -6.66445181582474       -1.91226651420963       -0.03144326481019
N           -0.30329625842347        1.08695394277671        0.05098533986780
C            1.00684532861064        1.04083750354774        0.14593395849992
C            1.63989917099628       -0.14968608227547        0.59423989139110
H            1.54335144719804        1.90837312423574       -0.18758986019801
O            0.93100299384095       -1.14780500341582        0.92033382274946
C            3.10779271175491       -0.21137703212548        0.63394016079901
C            3.93645890684603        0.91306927572519        0.59449851098571
C            5.30947770940031        0.76963508419882        0.63918338252509
C            5.88653119733266       -0.48828340170886        0.72585211693352
C            5.07443082582029       -1.61089940205589        0.77730737571359
C            3.70277323884306       -1.47413856300982        0.73620412989717
H            3.51192399644591        1.90356475263322        0.54822537539695
H            5.93677564104712        1.64817744248961        0.61022207015574
H            6.96006784184680       -0.59210210994607        0.75907838500587
H            5.51214387169607       -2.59528969989856        0.85197556326493
H            3.05422735325129       -2.33769858158546        0.77915439429738
31
 energy: -49.349525529293 xtb: 6.6.1 (47b0e9d)
N           -5.06080845789261       -0.59043562227200        0.04460503312693
C           -4.24245341733740       -1.49483531841297        0.64805746497054
C           -2.91039068946753       -1.28726371346023        0.77361341884349
C           -2.31432553184195       -0.09133508956000        0.27188613479821
C           -3.20831074743691        0.84697285151210       -0.34145366161553
C           -4.52997655106506        0.56737102019487       -0.42854246701522
H           -4.71054253127157       -2.39184637168883        1.01968639258016
H           -2.26903112664532       -2.01351744124204        1.24327969533493
N           -1.02059022526160        0.07743678872925        0.39903852531586
H           -2.80463776385583        1.76754195677553       -0.72734383229975
H           -5.22092111929628        1.25727532805755       -0.88689804059990
C           -6.48252733453011       -0.82489754509134       -0.03768019425669
H           -6.99500351900658       -0.36824873107360        0.81126733330252
H           -6.87525424817257       -0.39598455805373       -0.95698545715010
H           -6.68017047708114       -1.89388813067741       -0.03306292695155
N           -0.29779113204630        1.05451876723137        0.00932203866100
C            1.01266335247476        1.00832082978008        0.10547385362489
C            1.64368002422084       -0.15636080403927        0.61767258175336
H            1.55163058441841        1.86503510080373       -0.25109682508181
O            0.93743756981766       -1.14204533013318        0.98268722813400
C            3.11258262329728       -0.21131578443134        0.65749517882533
C            3.93424449674389        0.91743913158807        0.60638190622376
C            5.30844985407813        0.78132382690456        0.63817794863164
C            5.89241752173561       -0.47346980300071        0.72359277122307
C            5.08677423770099       -1.59982397927892        0.79167510060483
C            3.71392447384219       -1.47028578462691        0.76417082920778
H            3.50266534695390        1.90502587747155        0.56238410114368
H            5.93109428427974        1.66272562684376        0.59982370726425
H            6.96679121181676       -0.57202881527128        0.74366489035495
H            5.53029395782711       -2.58149887958327        0.86648962041601
H            3.07012532460272       -2.33670698179523        0.81821914992930
