# Supplementary material for: Photovermellogens: Minimalistic Pyridinium-Based Acylhydrazones with Photoswitchable Basicity for Operation in Aqueous Media
Source: J Org Chem. 2026 May 4;91(19):6559–65. doi: 10.1021/acs.joc.5c02962 (PMC13185115; doi:10.1021/acs.joc.5c02962)
Supplement: Supplementary file 3 [file jo5c02962_si_003.zip › scans/pa/gfn2/0010.out]

| Startfile from command line: tc.inp


|       ***********************************************************
|       *                 TeraChem v1.9-2023.07-dev               *
|       *                   Development Version                   *
|       *           Chemistry at the Speed of Graphics!           *
|       ***********************************************************
|       * This program may only be used in connection with        *
|       * a valid license from PetaChem, LLC. Use of this program *
|       * or results thereof indicates acceptance of all terms    *
|       * and conditions stated in the license and that a valid   *
|       * license agreement between the user and PetaChem, LLC    *
|       * exists. PetaChem, LLC does not warrant the correctness  *
|       * of results or their suitability for any purpose.        *
|       * Please email bugs, suggestions, and comments to         *
|       *                  help@petachem.com                      *
|       *                                                         *
|       ***********************************************************


|       ***********************************************************
|       *  Compiled by pisteinbach  Thu 27 Mar 2025 01:00:35 PM CET  *
|       *  Supported architecture SMs: 89 86 75                   *
|       *  Build cuda_11.8.r11.8/compiler.31833905_0              *
|       *  Git Version: d77d3eebd7eb45d4c3711b706ca3c5694cd0c5a9  *
|       ***********************************************************


| Job started   Tue Sep  2 23:11:56 2025
| On gpunode-11 (available memory: 437244 MB)

| ######################################### RUNTIME INFO ##########################################
| terachem  tc.inp 

|  NVRM version: NVIDIA UNIX x86_64 Kernel Module  550.127.08  Fri Oct 25 22:14:46 UTC 2024
|  GCC version:  gcc version 9.4.0 (Ubuntu 9.4.0-1ubuntu1~20.04.2) 

|  	linux-vdso.so.1 (0x000014b5e7c0e000)
|  	libdftd4.so.3 => /mnt/group-bin/dftd4/3.5.0/lib/x86_64-linux-gnu/libdftd4.so.3 (0x000014b5e7b31000)
|  	libm.so.6 => /lib/x86_64-linux-gnu/libm.so.6 (0x000014b5e79d7000)
|  	libthcbox.so.1 => /mnt/group-bin/terachem/dev-03-2025/lib/libthcbox.so.1 (0x000014b5e6509000)
|  	libnvToolsExt.so.1 => /mnt/group-lib/nvidia-hpc-sdk/Linux_x86_64/24.7/cuda/11.8/lib64/libnvToolsExt.so.1 (0x000014b5e62ff000)
|  	libgpubox.so.1 => /mnt/group-bin/terachem/dev-03-2025/lib/libgpubox.so.1 (0x000014b5e62e6000)
|  	libcpubox.so.1 => /mnt/group-bin/terachem/dev-03-2025/lib/libcpubox.so.1 (0x000014b5e62e0000)
|  	libtensorbox.so.1 => /mnt/group-bin/terachem/dev-03-2025/lib/libtensorbox.so.1 (0x000014b5e62c1000)
|  	libiobox.so.1 => /mnt/group-bin/terachem/dev-03-2025/lib/libiobox.so.1 (0x000014b5e62a9000)
|  	libintbox.so.1 => /mnt/group-bin/terachem/dev-03-2025/lib/libintbox.so.1 (0x000014b5aad42000)
|  	libatmx2cbox.so.1 => /mnt/group-bin/terachem/dev-03-2025/lib/libatmx2cbox.so.1 (0x000014b5aac6b000)
|  	libperiodicbox.so.1 => /mnt/group-bin/terachem/dev-03-2025/lib/libperiodicbox.so.1 (0x000014b599019000)
|  	libsqmbox.so.1 => /mnt/group-bin/terachem/dev-03-2025/lib/libsqmbox.so.1 (0x000014b598cb5000)
|  	libgridbox.so.1 => /mnt/group-bin/terachem/dev-03-2025/lib/libgridbox.so.1 (0x000014b5974af000)
|  	libdftbox.so.1 => /mnt/group-bin/terachem/dev-03-2025/lib/libdftbox.so.1 (0x000014b5973bf000)
|  	libcibox.so.1 => /mnt/group-bin/terachem/dev-03-2025/lib/libcibox.so.1 (0x000014b596f72000)
|  	libccbox.so.1 => /mnt/group-bin/terachem/dev-03-2025/lib/libccbox.so.1 (0x000014b596c31000)
|  	libsimbox.so.1 => /mnt/group-bin/terachem/dev-03-2025/lib/libsimbox.so.1 (0x000014b596c0b000)
|  	liboptbox.so.1 => /mnt/group-bin/terachem/dev-03-2025/lib/liboptbox.so.1 (0x000014b596bd1000)
|  	libssl.so.1.1 => /lib/x86_64-linux-gnu/libssl.so.1.1 (0x000014b596b3e000)
|  	libcrypto.so.1.1 => /lib/x86_64-linux-gnu/libcrypto.so.1.1 (0x000014b596865000)
|  	libifcore.so.5 => /mnt/group-lib/intel_oneAPI/compiler/2024.0/lib/libifcore.so.5 (0x000014b596725000)
|  	libcuda.so.1 => /lib/x86_64-linux-gnu/libcuda.so.1 (0x000014b594b59000)
|  	libcudart.so.11.0 => /mnt/group-bin/terachem/dev-03-2025/lib/libcudart.so.11.0 (0x000014b5948b2000)
|  	libcublas.so.11 => /mnt/group-bin/terachem/dev-03-2025/lib/libcublas.so.11 (0x000014b58ec54000)
|  	libcufft.so.10 => /mnt/group-bin/terachem/dev-03-2025/lib/libcufft.so.10 (0x000014b57dd79000)
|  	libcusparse.so.11 => /mnt/group-bin/terachem/dev-03-2025/lib/libcusparse.so.11 (0x000014b56d07f000)
|  	libcusolver.so.11 => /mnt/group-bin/terachem/dev-03-2025/lib/libcusolver.so.11 (0x000014b55adc7000)
|  	libiomp5.so => /mnt/group-lib/intel_oneAPI/compiler/2024.0/lib/libiomp5.so (0x000014b55a980000)
|  	libdl.so.2 => /lib/x86_64-linux-gnu/libdl.so.2 (0x000014b55a97a000)
|  	libpthread.so.0 => /lib/x86_64-linux-gnu/libpthread.so.0 (0x000014b55a957000)
|  	libstdc++.so.6 => /lib/x86_64-linux-gnu/libstdc++.so.6 (0x000014b55a775000)
|  	libcilkrts.so.5 => /mnt/group-bin/terachem/dev-03-2025/lib/libcilkrts.so.5 (0x000014b55a536000)
|  	libgcc_s.so.1 => /lib/x86_64-linux-gnu/libgcc_s.so.1 (0x000014b55a51b000)
|  	libc.so.6 => /lib/x86_64-linux-gnu/libc.so.6 (0x000014b55a329000)
|  	/lib64/ld-linux-x86-64.so.2 (0x000014b5e7c0f000)
|  	libmkl_intel_ilp64.so.2 => /mnt/group-lib/intel_oneAPI/mkl/2023.2.0/lib/intel64/libmkl_intel_ilp64.so.2 (0x000014b55919c000)
|  	libmkl_intel_thread.so.2 => /mnt/group-lib/intel_oneAPI/mkl/2023.2.0/lib/intel64/libmkl_intel_thread.so.2 (0x000014b555b70000)
|  	libmkl_core.so.2 => /mnt/group-lib/intel_oneAPI/mkl/2023.2.0/lib/intel64/libmkl_core.so.2 (0x000014b5517f8000)
|  	libimf.so => /mnt/group-lib/intel_oneAPI/compiler/2024.0/lib/libimf.so (0x000014b5513d8000)
|  	libsvml.so => /mnt/group-lib/intel_oneAPI/compiler/2024.0/lib/libsvml.so (0x000014b54fda4000)
|  	libirng.so => /mnt/group-lib/intel_oneAPI/compiler/2024.0/lib/libirng.so (0x000014b54fcaa000)
|  	libintlc.so.5 => /mnt/group-lib/intel_oneAPI/compiler/2024.0/lib/libintlc.so.5 (0x000014b54fc49000)
|  	librt.so.1 => /lib/x86_64-linux-gnu/librt.so.1 (0x000014b54fc3f000)
|  	libcublasLt.so.11 => /mnt/group-lib/nvidia-hpc-sdk/Linux_x86_64/24.7/math_libs/11.8/lib64/libcublasLt.so.11 (0x000014b52b6b7000)
| #################################################################################################

-----------------------------------
Processed Input file:
              coordinates coord.xyz
                 spinmult 1
                   charge 0
                   method 3c-pbeh
                    basis def2-msvp
                      pcm cosmo
                  epsilon 78.39
                      fon yes
               fon_method constant
                   closed 0
                    hhtda yes
            hhtdasinglets 4
            hhtdatriplets 4
             cisnumstates 8
             cisguessvecs 15
                   cismax 300
               cismaxiter 500
               cisconvtol 1.0e-6
                  cphftol 1.0e-6
                 cphfiter 1000
           max_l_in_basis 2
           sphericalbasis yes
                    guess sad
                   purify no
                  dftgrid 3
                     xtol 1e-6
                 convthre 5e-5
                  threall 1e-14
                precision mixed
                     gpus 1
            min_tolerance 1e-4
          min_tolerance_e 1e-5
                      run energy
-----------------------------------
Jobname: coord
Scratch data will be generated
Scratch directory: ./scr.coord
| Random number seed: 2034272929

XYZ coordinates coord.xyz
Molden File Output: ./scr.coord/coord.molden
Using basis set: def2-msvp
dmrgstart not found
Spin multiplicity: 1
DIIS will use up to 10 vectors.
Condition number limit for the DIIS overlap matrix is            0
WF convergence threshold: 5.00e-05
Using DIIS algorithm to converge WF
Maximum number of SCF iterations: 100
Incremental fock with rebuild every 8 iterations
Will switch to conventional Fock if diffuse functions are detected
X-matrix tolerance: 1.00e-06
PRECISION: MIXED
Single/Double precision threshold: 1.00e-05
TeraChem will select linear algebra engine
Using fractional orbital occupations
0 occupied orbitals will have integer occupation
0 occupied orbitals will have fractional occupation
kT is set to  0.250 a.u.
Density matrix guess purification turned off
DFT Functional requested: 3c-pbeh
Method: PBEh-3c composite method 
  PBEh exchange functional:              0.58 
  Hartree-Fock exact exchange:          0.42 
  PBEh correlation functional:           1.0  
Please find the citation for the method under https://doi.org/10.1063/1.4927476Please also cite the implementation paper: https://doi.org/10.1039/D3CP06086A Wavefunction: RESTRICTED

 DFT-D code reimplemented following the
 code by S.Grimme, University Bonn 
 based on DFTD3 V3.2 Rev 0         
 
Please cite DFT-D3 work done with this code as:
S. Grimme, J. Antony, S. Ehrlich and H. Krieg,
J. Chem. Phys. 132 (2010), 154104
If used with BJ-damping cite also
S. Grimme, S. Ehrlich and L. Goerigk,
J. Comput. Chem. 32 (2011), 1456-1465
For DFT-D2 the reference is
S. Grimme, J. Comput. Chem., 27 (2006), 1787-1799
BSSE Correction calculated using:
 ___________________________________________
                                            
|              **  g C P  **                |
|  a geometrical counterpoise correction    |
|             H.Kruse S.Grimme              |
|        Version 2.31                       |
|                                           |
 ___________________________________________ 

Please cite work done with this code as:
H. Kruse, S. Grimme J. Chem. Phys, 2012,136,154101
DOI: 10.1063/1.3700154 

DFT grid type: 3
Using a single DFT grid.
Ignoring all functions in basis set file with angular momentum > 2 
Initial guess generated from superposition of atomic densities generated with HF,
using spherically symmetric atomic densities and averaged alpha and beta spin densities.

********************************************
***** SINGLE POINT ENERGY CALCULATIONS *****
********************************************
COSMO model for polarizable continuum model enabled
*************WARNING***************
Unrecognized or unnecessary keywords:
These are being ignored.
   min_tolerance 1e-4
   min_tolerance_e 1e-5
***********************************
Starting TensorBox...
| TeraChem will select linear algebra engine
| Using cuSolver for matrix diagonalization

| using 1 out of 1 CUDA devices
|   Device 0: NVIDIA GeForce RTX 4090, 24210MB, CC 8.9 -- CPU THREAD 0
| -------------------------------------------------------------------
| CPU Memory Available: 64431.00 MegaWords 
| GPU Memory Available: 2770.29 MegaWords 
| Maximum recommended basis set size: 19400 basis functions
|  (limited by GPU memory)
| -------------------------------------------------------------------
| Initialize GPUBox with 128 MW of memory


Basis set:       def2-msvp
Total atoms:     31
Total charge:    0
Total electrons: 126 (63-alpha, 63-beta)
Number electrons modeled by ECPs: 0
Total orbitals: 314 (Cartesian), 296 (spherical) 
Total AO shells: 152 (98 S-shells; 36 P-shells; 18 D-shells; 0 F-shells; 0 G-shells)
Spin multiplicity: 1
Nuclear repulsion energy (QM atoms): 1126.348647784670 a.u.

 in gcp call
 n=          31
 coors(1) =   -9.79564380575363      -0.913651366282819     
  2.864867454117310E-002
 coors(2) =   -9.35995824231826      -0.161545281007289     
   2.43987508600514     
 elements:            7           6
 gcp_e =    1.00000000000000     
 echo:  F
 pbc:  F
 method =pbeh3c              
Using neutral atomic charges and default spins and spin directions.
Number of unique atoms is: 4 
Atom #1 is unique. Calculating atomic density. 
Atom #2 is unique. Calculating atomic density. 
Atom #7 is unique. Calculating atomic density. 
Atom #20 is unique. Calculating atomic density. 
DFTD Energy:    -0.0201074 hartree
gCP Energy:     0.0495407 hartree
| Total AOs: 314    Total MOs: 296
Setting up the DFT grid...
| time to set the grid = 0.09 s
DFT grid points: 357323 (11526 points/atom)
=COSMO= Number of H atoms in QM atoms:13
=COSMO= Number of Heavy atoms in QM atoms:18
=COSMO= size of A matrix:24668288 bytes
=COSMO= ++++++++++++++++++++++++++++++ COSMO parameters ++++++++++++++++++++++++++++++
=COSMO= I. Cavity Information:
=COSMO= SAS(Solvent accesible surface) initialization finished
=COSMO= Time for initializing Molecular Surface:0.00249900 (sec)
=COSMO= Time for initializing cosmo calculation:0.03267100 (sec)
=COSMO= Cavity effective radius(Angstrom) (r_solv+r_vdw-dsc) was written into ./scr.coord/ratom.txt
=COSMO= Solvent Dielectric Constant:78.390000
=COSMO= Cosmo Solvent radius:0.000000
=COSMO= Cosmo charge scaling method:0
=COSMO= Cavity built with Lebedev Grid
=COSMO= Grid points/QM Hydrogen: 110
=COSMO= Grid points/QM Heavy atom: 110
=COSMO= Herbert Switching-Gaussian method turned on
=COSMO= After removing points inside of SAS:
=COSMO= Total number of segments on molecular surface:1756
=COSMO= Number of segments belonging to QM atoms:1756
=COSMO= Total surface area of cavity: 296.2877(Angstrom^2)
=COSMO= Total volume of cavity: 180.3140 (Angstrom^3)
=COSMO= II. COSMO integral options:
=COSMO= Building COSMO c vector with original algorithm
=COSMO= COSMO one-electron integral threshold: 1e-12 
=COSMO= III. Linear solver options:
=COSMO= Initialize COSMO for A matrix in full storage form
=COSMO= CG precondtioner:Jacobi
=COSMO= Tight CG convergence threshold:1e-06
=COSMO= CG dynamic threshold: on
=COSMO= Adjust CG convergence threshold dynamically
=COSMO= IV. PCM field read/write options:
=COSMO= PCM field is not written to files
=COSMO= No PCM field file is read in
=COSMO= ++++++++++++++++++++++++++++++++++++++++++++++++++++++++++++++++++++++++++++++++

                      *** Start SCF Iterations ***

 Iter     DIIS Error       Energy change      Electrons        XC Energy           Energy              E_PCM      Time(s)
-------------------------------------------------------------------------------------------------------------------------
Initial temperature is 0.250000
| Skip purify step
|    1     2.1359606280    -784.4505628327   126.0012485956   -63.6189343227    -784.4505628327     -0.0001892004    0.89  
|    2     0.0755665061     +12.8110843525   125.9999704596   -64.0611001054    -771.6394784803     -0.1381821630    1.02  
|    3     0.1156150177      +0.0379447298   125.9999726103   -63.5938943243    -771.6015337504     -0.0367880550    1.01  
|    4     0.0139914452      -0.1768101781   125.9999718539   -63.7874460356    -771.7783439285     -0.0864218437    1.03  
|    5     0.0080914332      -0.0056777076   125.9999724420   -63.8294097053    -771.7840216361     -0.0729437177    0.97  
|    6     0.0033611413      -0.0029485611   125.9999725087   -63.8226166520    -771.7869701973     -0.0771168581    0.96  
|    7     0.0005646356      -0.0003206159   125.9999725024   -63.8148533248    -771.7872908132     -0.0760059895    0.93  
|    8     0.0004067059      -0.0000278925   125.9999725206   -63.8149264280    -771.7873187057     -0.0758509660    0.92  
|    9     0.0001385082      -0.0000113860   125.9999725435   -63.8153388247    -771.7873300918     -0.0758083650    1.03  
|   10     0.0000727576      -0.0000018924   125.9999725561   -63.8155860168    -771.7873319842     -0.0757357374    0.91  
|   11     0.0000228048      -0.0000003982   125.9999725617   -63.8154611073    -771.7873323823     -0.0757259111    0.95  
-------------------------------------------------------------------------------------------------------------------------
FINAL ENERGY: -771.7873323823 a.u.
Fractional Occupation Entropy: 0.0000000000
Mermin Free Energy:            -771.7873323823
DISPERSION CONTRIBUTION TO ENERGY: -0.0201073882 a.u.
GCP BSSE CORRECTION: 0.0495407312 a.u.
C-PCM contribution to final energy:-0.0757259111 a.u. ( already included in final energy )
HOMO-LUMO GAP: 0.724 eV
CENTER OF MASS: {-0.037472, -0.308009, 0.425106} ANGS
DIPOLE MOMENT: {-8.497952, 2.641042, -1.746427} (|D| = 9.068644) DEBYE
Writing out molden info

Running Mulliken population analysis...


  Restricted hh-TDA Parameters
--------------------------------------------
Number of occupied orbitals:            64
Number of virtual orbitals:            232
Number of molecular orbitals:          296
Number of basis functions:             314
Multiplicity of target state:      singlet

 Generating 2nd functional diffs
Reference energy:             -778.7299383079
Number of electrons:           127.9999721263
XC energy:                     -65.1288054828

      Davidson Diagonalization Parameters
-----------------------------------------------
Number of roots to find:                    4
Number of guess vectors:                   15
Maximum subspace size:                    300
Number of vectors to save:                  4
Collapse vectors per root:                  2
Number of CSFs:                          2080
Maximum Davidson iterations:              500
Residual convergence:                 1.0e-06
Orthogonality tolerance:              1.0e-12
Use incremental sigma vectors:             No

Davidson memory usage:  12.89 MB

Guess Vectors:
  64 &  64 : closed :    -0.525725
  64 &  63 :  open  :    -0.505818
  63 &  63 : closed :    -0.485910
  64 &  61 :  open  :    -0.443075
  64 &  62 :  open  :    -0.428904
  63 &  61 :  open  :    -0.423167
  63 &  62 :  open  :    -0.408997
  61 &  61 : closed :    -0.360424
  62 &  61 :  open  :    -0.346253
  62 &  62 : closed :    -0.332083
  64 &  58 :  open  :    -0.316753
  64 &  60 :  open  :    -0.316001
  63 &  58 :  open  :    -0.296846
  63 &  60 :  open  :    -0.296094
  64 &  56 :  open  :    -0.284652

  Root           Eigenvalue       Energy Change        Residual
-------------------------------------------------------------------
Iteration:    0   Subspace Size:   15
Root: 1:        -0.44807868        -0.44807868         0.04759206  
Root: 2:        -0.42282576        -0.42282576         0.03884728  
Root: 3:        -0.36270222        -0.36270222         0.03967920  
Root: 4:        -0.35792895        -0.35792895         0.04776154  

Iteration:    1   Subspace Size:   19
Root: 1:        -0.45245056        -0.00437188         0.00728669  
Root: 2:        -0.42648469        -0.00365893         0.00824589  
Root: 3:        -0.36775917        -0.00505696         0.01285547  
Root: 4:        -0.36481960        -0.00689065         0.01314969  

Iteration:    2   Subspace Size:   23
Root: 1:        -0.45255867        -0.00010811         0.00176111  
Root: 2:        -0.42663674        -0.00015204         0.00209047  
Root: 3:        -0.36822012        -0.00046094         0.00385803  
Root: 4:        -0.36525355        -0.00043395         0.00401052  

Iteration:    3   Subspace Size:   27
Root: 1:        -0.45256416        -0.00000548         0.00042390  
Root: 2:        -0.42664496        -0.00000822         0.00042681  
Root: 3:        -0.36825131        -0.00003119         0.00116099  
Root: 4:        -0.36528645        -0.00003290         0.00119616  

Iteration:    4   Subspace Size:   31
Root: 1:        -0.45256444        -0.00000029         0.00010479  
Root: 2:        -0.42664529        -0.00000033         0.00009933  
Root: 3:        -0.36825427        -0.00000297         0.00033966  
Root: 4:        -0.36528938        -0.00000293         0.00036248  

Iteration:    5   Subspace Size:   35
Root: 1:        -0.45256446        -0.00000002         0.00002233  
Root: 2:        -0.42664531        -0.00000002         0.00002024  
Root: 3:        -0.36825449        -0.00000022         0.00008843  
Root: 4:        -0.36528961        -0.00000023         0.00008954  

Iteration:    6   Subspace Size:   39
Root: 1:        -0.45256446        -0.00000000         0.00000462  
Root: 2:        -0.42664531        -0.00000000         0.00000493  
Root: 3:        -0.36825451        -0.00000002         0.00002205  
Root: 4:        -0.36528963        -0.00000001         0.00002302  

Iteration:    7   Subspace Size:   43
Root: 1:        -0.45256446        -0.00000000         0.00000090  Converged
Root: 2:        -0.42664531        -0.00000000         0.00000107  
Root: 3:        -0.36825451        -0.00000000         0.00000528  
Root: 4:        -0.36528963        -0.00000000         0.00000563  

Iteration:    8   Subspace Size:   46
Root: 1:        -0.45256446        -0.00000000         0.00000076  Converged
Root: 2:        -0.42664531        -0.00000000         0.00000022  Converged
Root: 3:        -0.36825451        -0.00000000         0.00000125  
Root: 4:        -0.36528963        -0.00000000         0.00000140  

Iteration:    9   Subspace Size:   48
Root: 1:        -0.45256446        -0.00000000         0.00000073  Converged
Root: 2:        -0.42664531        -0.00000000         0.00000021  Converged
Root: 3:        -0.36825451        -0.00000000         0.00000032  Converged
Root: 4:        -0.36528963        -0.00000000         0.00000036  Converged

Davidson converged in 9 iterations
48 sigma vectors were formed

      Davidson Diagonalization Parameters
-----------------------------------------------
Number of roots to find:                    4
Number of guess vectors:                   15
Maximum subspace size:                    300
Number of vectors to save:                  4
Collapse vectors per root:                  2
Number of CSFs:                          2016
Maximum Davidson iterations:              500
Residual convergence:                 1.0e-06
Orthogonality tolerance:              1.0e-12
Use incremental sigma vectors:             No

Davidson memory usage:  12.58 MB

Guess Vectors:
  64 &  63 :  open  :    -0.505818
  64 &  61 :  open  :    -0.443075
  64 &  62 :  open  :    -0.428904
  63 &  61 :  open  :    -0.423167
  63 &  62 :  open  :    -0.408997
  62 &  61 :  open  :    -0.346253
  64 &  58 :  open  :    -0.316753
  64 &  60 :  open  :    -0.316001
  63 &  58 :  open  :    -0.296846
  63 &  60 :  open  :    -0.296094
  64 &  56 :  open  :    -0.284652
  64 &  59 :  open  :    -0.276264
  63 &  56 :  open  :    -0.264745
  63 &  59 :  open  :    -0.256356
  64 &  57 :  open  :    -0.248535

  Root           Eigenvalue       Energy Change        Residual
-------------------------------------------------------------------
Iteration:    0   Subspace Size:   15
Root: 1:        -0.43180354        -0.43180354         0.03092985  
Root: 2:        -0.36500850        -0.36500850         0.03469162  
Root: 3:        -0.36003751        -0.36003751         0.03785159  
Root: 4:        -0.35611334        -0.35611334         0.04088618  

Iteration:    1   Subspace Size:   19
Root: 1:        -0.43423920        -0.00243566         0.00610925  
Root: 2:        -0.36965930        -0.00465080         0.01128211  
Root: 3:        -0.36538637        -0.00534886         0.01079755  
Root: 4:        -0.36226876        -0.00615542         0.01119426  

Iteration:    2   Subspace Size:   23
Root: 1:        -0.43431744        -0.00007824         0.00139536  
Root: 2:        -0.37002775        -0.00036845         0.00266411  
Root: 3:        -0.36569642        -0.00031005         0.00275335  
Root: 4:        -0.36264465        -0.00037590         0.00274179  

Iteration:    3   Subspace Size:   27
Root: 1:        -0.43432095        -0.00000351         0.00028185  
Root: 2:        -0.37004436        -0.00001661         0.00064951  
Root: 3:        -0.36571220        -0.00001577         0.00075594  
Root: 4:        -0.36266364        -0.00001899         0.00069256  

Iteration:    4   Subspace Size:   31
Root: 1:        -0.43432110        -0.00000014         0.00006000  
Root: 2:        -0.37004518        -0.00000082         0.00014790  
Root: 3:        -0.36571335        -0.00000116         0.00021015  
Root: 4:        -0.36266478        -0.00000114         0.00015643  

Iteration:    5   Subspace Size:   35
Root: 1:        -0.43432110        -0.00000001         0.00001071  
Root: 2:        -0.37004522        -0.00000004         0.00003284  
Root: 3:        -0.36571344        -0.00000008         0.00004840  
Root: 4:        -0.36266483        -0.00000005         0.00003795  

Iteration:    6   Subspace Size:   39
Root: 1:        -0.43432110        -0.00000000         0.00000224  
Root: 2:        -0.37004522        -0.00000000         0.00000739  
Root: 3:        -0.36571344        -0.00000000         0.00000977  
Root: 4:        -0.36266483        -0.00000000         0.00000891  

Iteration:    7   Subspace Size:   43
Root: 1:        -0.43432110        -0.00000000         0.00000048  Converged
Root: 2:        -0.37004522        -0.00000000         0.00000167  
Root: 3:        -0.36571344        -0.00000000         0.00000204  
Root: 4:        -0.36266483        -0.00000000         0.00000213  

Iteration:    8   Subspace Size:   46
Root: 1:        -0.43432110        -0.00000000         0.00000042  Converged
Root: 2:        -0.37004522        -0.00000000         0.00000039  Converged
Root: 3:        -0.36571344        -0.00000000         0.00000048  Converged
Root: 4:        -0.36266483        -0.00000000         0.00000047  Converged

Davidson converged in 8 iterations
46 sigma vectors were formed

  Root   Mult.   Total Energy (a.u.)   Ex. Energy (a.u.)     Ex. Energy (eV)     Ex. Energy (nm)        Osc. (a.u.)  
-------------------------------------------------------------------------------------------------------------------
     1  singlet       -779.18250277
     2  triplet       -779.16425941          0.01824336          0.49642702       2497.53168228          0.00000000
     3  singlet       -779.15658362          0.02591915          0.70529589       1757.90363982          0.05211642
     4  triplet       -779.09998353          0.08251924          2.24546233        552.15453398          0.00000000
     5  singlet       -779.09819282          0.08430995          2.29419014        540.42696245          0.00162943
     6  triplet       -779.09565175          0.08685102          2.36333612        524.61526611          0.00000000
     7  singlet       -779.09522794          0.08727483          2.37486867        522.06769215          0.00048122
     8  triplet       -779.09260314          0.08989963          2.44629299        506.82490272          0.00000000

Singlet  1: Largest CI coefficients:
  64  &  64 : closed :   0.855761
  63  &  64 :  open  :   0.335713
  64  &  63 :  open  :   0.335713

Triplet  2: Largest CI coefficients:
  63  &  64 :  open  :   0.681121
  64  &  63 :  open  :  -0.681121
  62  &  63 :  open  :  -0.126535
  63  &  62 :  open  :   0.126535

Singlet  3: Largest CI coefficients:
  63  &  63 : closed :  -0.580057
  63  &  64 :  open  :  -0.453098
  64  &  63 :  open  :  -0.453098
  64  &  64 : closed :   0.394787
  62  &  64 :  open  :   0.129845
  64  &  62 :  open  :   0.129845

Triplet  4: Largest CI coefficients:
  62  &  64 :  open  :  -0.454632
  64  &  62 :  open  :   0.454632
  61  &  64 :  open  :  -0.451481
  64  &  61 :  open  :   0.451481
  62  &  63 :  open  :  -0.209201
  63  &  62 :  open  :   0.209201
  61  &  62 :  open  :   0.125977
  62  &  61 :  open  :  -0.125977
  61  &  63 :  open  :  -0.104383
  63  &  61 :  open  :   0.104383

Singlet  5: Largest CI coefficients:
  61  &  64 :  open  :  -0.449359
  64  &  61 :  open  :  -0.449359
  61  &  63 :  open  :   0.403378
  63  &  61 :  open  :   0.403378
  63  &  63 : closed :   0.332981
  63  &  64 :  open  :  -0.168908
  64  &  63 :  open  :  -0.168908
  62  &  64 :  open  :  -0.112313
  64  &  62 :  open  :  -0.112313
  64  &  64 : closed :   0.109888
  62  &  63 :  open  :   0.109609
  63  &  62 :  open  :   0.109609

Triplet  6: Largest CI coefficients:
  61  &  63 :  open  :  -0.585948
  63  &  61 :  open  :   0.585948
  61  &  64 :  open  :   0.241560
  64  &  61 :  open  :  -0.241560
  62  &  63 :  open  :  -0.241516
  63  &  62 :  open  :   0.241516
  61  &  62 :  open  :   0.128946
  62  &  61 :  open  :  -0.128946

Singlet  7: Largest CI coefficients:
  61  &  64 :  open  :  -0.438024
  64  &  61 :  open  :  -0.438024
  61  &  63 :  open  :  -0.427511
  63  &  61 :  open  :  -0.427511
  62  &  64 :  open  :  -0.194307
  64  &  62 :  open  :  -0.194307
  61  &  62 :  open  :   0.183861
  62  &  61 :  open  :   0.183861
  63  &  63 : closed :  -0.139858
  62  &  62 : closed :   0.116547

Triplet  8: Largest CI coefficients:
  61  &  64 :  open  :  -0.425485
  64  &  61 :  open  :   0.425485
  62  &  64 :  open  :   0.402715
  64  &  62 :  open  :  -0.402715
  61  &  63 :  open  :  -0.222650
  63  &  61 :  open  :   0.222650
  62  &  63 :  open  :   0.168441
  63  &  62 :  open  :  -0.168441
  58  &  64 :  open  :   0.148926
  64  &  58 :  open  :  -0.148926
  60  &  64 :  open  :   0.114906
  64  &  60 :  open  :  -0.114906

Singlet state dipole moments:

  Root       Dx         Dy         Dz         |D|  (Debye)
------------------------------------------------------------
     1    -2.8697     2.3065    -1.0655     3.8328
     2   -10.0639     3.2262    -0.3181    10.5732
     3   -10.9570    -0.3735    -1.8298    11.1150
     4     0.0388    -1.6737    -2.2071     2.7702

Triplet state dipole moments:

  Root       Dx         Dy         Dz         |D|  (Debye)
------------------------------------------------------------
     1   -11.7898     3.3763    -0.3921    12.2700
     2    -1.7375    -0.8034    -1.8616     2.6702
     3    -8.0206    -1.4592    -1.9959     8.3931
     4    -3.9076     0.8917    -0.6758     4.0646

Transition dipole moments between singlet states:

    Transition       Tx         Ty         Tz         |T| (a.u.)
------------------------------------------------------------------
     1 ->    2    -1.7353     0.0146    -0.0689     1.7367
     1 ->    3     0.1695    -0.0159     0.0026     0.1703
     1 ->    4     0.0250     0.0671     0.0561     0.0909
     2 ->    3    -0.2985     0.0220    -0.0106     0.2995
     2 ->    4     0.4518    -0.0456    -0.0350     0.4554
     3 ->    4     0.8630    -0.3301    -0.2085     0.9472

Transition dipole moments between triplet states:

    Transition       Tx         Ty         Tz         |T| (a.u.)
------------------------------------------------------------------
     1 ->    2     0.0750     0.0971     0.1220     0.1730
     1 ->    3     0.0221    -0.0444    -0.0231     0.0547
     1 ->    4    -0.8320    -0.0688    -0.1247     0.8441
     2 ->    3     1.0968     0.1326     0.1206     1.1114
     2 ->    4     0.9899    -0.8191    -0.4727     1.3690
     3 ->    4     0.5322    -0.1083    -0.0298     0.5439

Magnetic transition dipole moments and rotational strengths:

 Transition      Lx         Ly         Lz       R(len)     R(vel) (a.u.)
------------------------------------------------------------------------
 1 ->    2     0.4463     0.0919    -0.2530     0.7557    -0.0483
 1 ->    3    -0.0317    -0.2405    -0.1026     0.0018    -0.0009
 1 ->    4    -0.1616    -0.4923    -0.1636     0.0462    -0.0081

Electric transition quadrupole moments (Cartesian):

 Transition      Qxy        Qxz        Qyz        Qxx        Qyy        Qzz       norm (a.u.)
----------------------------------------------------------------------------------------------
 1 ->    2     0.0766     0.1711    -0.3634    10.2436     0.1339    -0.2742    10.2563
 1 ->    3    -0.0678    -0.1762     0.0068     0.4901     0.0052     0.0184     0.5256
 1 ->    4     0.0608    -0.4138     0.0767     0.3804    -0.2397     0.0911     0.6255


| Total processing time: 24.69 sec 

| Job finished: Tue Sep  2 23:12:33 2025
