# Supplementary material for: Photovermellogens: Minimalistic Pyridinium-Based Acylhydrazones with Photoswitchable Basicity for Operation in Aqueous Media
Source: J Org Chem. 2026 May 4;91(19):6559–65. doi: 10.1021/acs.joc.5c02962 (PMC13185115; doi:10.1021/acs.joc.5c02962)
Supplement: Supplementary file 3 [file jo5c02962_si_003.zip › scans/pa/gfn2/0017.out]

| Startfile from command line: tc.inp


|       ***********************************************************
|       *                 TeraChem v1.9-2023.07-dev               *
|       *                   Development Version                   *
|       *           Chemistry at the Speed of Graphics!           *
|       ***********************************************************
|       * This program may only be used in connection with        *
|       * a valid license from PetaChem, LLC. Use of this program *
|       * or results thereof indicates acceptance of all terms    *
|       * and conditions stated in the license and that a valid   *
|       * license agreement between the user and PetaChem, LLC    *
|       * exists. PetaChem, LLC does not warrant the correctness  *
|       * of results or their suitability for any purpose.        *
|       * Please email bugs, suggestions, and comments to         *
|       *                  help@petachem.com                      *
|       *                                                         *
|       ***********************************************************


|       ***********************************************************
|       *  Compiled by pisteinbach  Thu 27 Mar 2025 01:00:35 PM CET  *
|       *  Supported architecture SMs: 89 86 75                   *
|       *  Build cuda_11.8.r11.8/compiler.31833905_0              *
|       *  Git Version: d77d3eebd7eb45d4c3711b706ca3c5694cd0c5a9  *
|       ***********************************************************


| Job started   Tue Sep  2 23:12:37 2025
| On gpunode-07 (available memory: 244160 MB)

| ######################################### RUNTIME INFO ##########################################
| terachem  tc.inp 

|  NVRM version: NVIDIA UNIX x86_64 Kernel Module  535.247.01  Wed Mar 26 11:50:32 UTC 2025
|  GCC version:  gcc version 9.4.0 (Ubuntu 9.4.0-1ubuntu1~20.04.2) 

|  	linux-vdso.so.1 (0x00007ffedefa8000)
|  	libdftd4.so.3 => /mnt/group-bin/dftd4/3.5.0/lib/x86_64-linux-gnu/libdftd4.so.3 (0x000014f785371000)
|  	libm.so.6 => /lib/x86_64-linux-gnu/libm.so.6 (0x000014f785211000)
|  	libthcbox.so.1 => /mnt/group-bin/terachem/dev-03-2025/lib/libthcbox.so.1 (0x000014f783d43000)
|  	libnvToolsExt.so.1 => /mnt/group-lib/nvidia-hpc-sdk/Linux_x86_64/24.7/cuda/11.8/lib64/libnvToolsExt.so.1 (0x000014f783b39000)
|  	libgpubox.so.1 => /mnt/group-bin/terachem/dev-03-2025/lib/libgpubox.so.1 (0x000014f783b20000)
|  	libcpubox.so.1 => /mnt/group-bin/terachem/dev-03-2025/lib/libcpubox.so.1 (0x000014f783b1a000)
|  	libtensorbox.so.1 => /mnt/group-bin/terachem/dev-03-2025/lib/libtensorbox.so.1 (0x000014f783afb000)
|  	libiobox.so.1 => /mnt/group-bin/terachem/dev-03-2025/lib/libiobox.so.1 (0x000014f783ae3000)
|  	libintbox.so.1 => /mnt/group-bin/terachem/dev-03-2025/lib/libintbox.so.1 (0x000014f74857c000)
|  	libatmx2cbox.so.1 => /mnt/group-bin/terachem/dev-03-2025/lib/libatmx2cbox.so.1 (0x000014f7484a5000)
|  	libperiodicbox.so.1 => /mnt/group-bin/terachem/dev-03-2025/lib/libperiodicbox.so.1 (0x000014f736853000)
|  	libsqmbox.so.1 => /mnt/group-bin/terachem/dev-03-2025/lib/libsqmbox.so.1 (0x000014f7364ef000)
|  	libgridbox.so.1 => /mnt/group-bin/terachem/dev-03-2025/lib/libgridbox.so.1 (0x000014f734ce9000)
|  	libdftbox.so.1 => /mnt/group-bin/terachem/dev-03-2025/lib/libdftbox.so.1 (0x000014f734bf9000)
|  	libcibox.so.1 => /mnt/group-bin/terachem/dev-03-2025/lib/libcibox.so.1 (0x000014f7347ac000)
|  	libccbox.so.1 => /mnt/group-bin/terachem/dev-03-2025/lib/libccbox.so.1 (0x000014f73446b000)
|  	libsimbox.so.1 => /mnt/group-bin/terachem/dev-03-2025/lib/libsimbox.so.1 (0x000014f734445000)
|  	liboptbox.so.1 => /mnt/group-bin/terachem/dev-03-2025/lib/liboptbox.so.1 (0x000014f73440b000)
|  	libssl.so.1.1 => /lib/x86_64-linux-gnu/libssl.so.1.1 (0x000014f734378000)
|  	libcrypto.so.1.1 => /lib/x86_64-linux-gnu/libcrypto.so.1.1 (0x000014f73409f000)
|  	libifcore.so.5 => /mnt/group-lib/intel_oneAPI/compiler/2024.0/lib/libifcore.so.5 (0x000014f733f5f000)
|  	libcuda.so.1 => /lib/x86_64-linux-gnu/libcuda.so.1 (0x000014f7322f1000)
|  	libcudart.so.11.0 => /mnt/group-bin/terachem/dev-03-2025/lib/libcudart.so.11.0 (0x000014f73204a000)
|  	libcublas.so.11 => /mnt/group-bin/terachem/dev-03-2025/lib/libcublas.so.11 (0x000014f72c3ec000)
|  	libcufft.so.10 => /mnt/group-bin/terachem/dev-03-2025/lib/libcufft.so.10 (0x000014f71b511000)
|  	libcusparse.so.11 => /mnt/group-bin/terachem/dev-03-2025/lib/libcusparse.so.11 (0x000014f70a817000)
|  	libcusolver.so.11 => /mnt/group-bin/terachem/dev-03-2025/lib/libcusolver.so.11 (0x000014f6f855f000)
|  	libiomp5.so => /mnt/group-lib/intel_oneAPI/compiler/2024.0/lib/libiomp5.so (0x000014f6f8118000)
|  	libdl.so.2 => /lib/x86_64-linux-gnu/libdl.so.2 (0x000014f6f8112000)
|  	libpthread.so.0 => /lib/x86_64-linux-gnu/libpthread.so.0 (0x000014f6f80ef000)
|  	libstdc++.so.6 => /lib/x86_64-linux-gnu/libstdc++.so.6 (0x000014f6f7f0d000)
|  	libcilkrts.so.5 => /mnt/group-bin/terachem/dev-03-2025/lib/libcilkrts.so.5 (0x000014f6f7cce000)
|  	libgcc_s.so.1 => /lib/x86_64-linux-gnu/libgcc_s.so.1 (0x000014f6f7cb3000)
|  	libc.so.6 => /lib/x86_64-linux-gnu/libc.so.6 (0x000014f6f7ac1000)
|  	/lib64/ld-linux-x86-64.so.2 (0x000014f78544b000)
|  	libmkl_intel_ilp64.so.2 => /mnt/group-lib/intel_oneAPI/mkl/2023.2.0/lib/intel64/libmkl_intel_ilp64.so.2 (0x000014f6f6934000)
|  	libmkl_intel_thread.so.2 => /mnt/group-lib/intel_oneAPI/mkl/2023.2.0/lib/intel64/libmkl_intel_thread.so.2 (0x000014f6f3308000)
|  	libmkl_core.so.2 => /mnt/group-lib/intel_oneAPI/mkl/2023.2.0/lib/intel64/libmkl_core.so.2 (0x000014f6eef90000)
|  	libimf.so => /mnt/group-lib/intel_oneAPI/compiler/2024.0/lib/libimf.so (0x000014f6eeb70000)
|  	libsvml.so => /mnt/group-lib/intel_oneAPI/compiler/2024.0/lib/libsvml.so (0x000014f6ed53c000)
|  	libirng.so => /mnt/group-lib/intel_oneAPI/compiler/2024.0/lib/libirng.so (0x000014f6ed442000)
|  	libintlc.so.5 => /mnt/group-lib/intel_oneAPI/compiler/2024.0/lib/libintlc.so.5 (0x000014f6ed3e1000)
|  	librt.so.1 => /lib/x86_64-linux-gnu/librt.so.1 (0x000014f6ed3d7000)
|  	libcublasLt.so.11 => /mnt/group-lib/nvidia-hpc-sdk/Linux_x86_64/24.7/math_libs/11.8/lib64/libcublasLt.so.11 (0x000014f6c8e4f000)
| #################################################################################################

-----------------------------------
Processed Input file:
              coordinates coord.xyz
                 spinmult 1
                   charge 0
                   method 3c-pbeh
                    basis def2-msvp
                      pcm cosmo
                  epsilon 78.39
                      fon yes
               fon_method constant
                   closed 0
                    hhtda yes
            hhtdasinglets 4
            hhtdatriplets 4
             cisnumstates 8
             cisguessvecs 15
                   cismax 300
               cismaxiter 500
               cisconvtol 1.0e-6
                  cphftol 1.0e-6
                 cphfiter 1000
           max_l_in_basis 2
           sphericalbasis yes
                    guess sad
                   purify no
                  dftgrid 3
                     xtol 1e-6
                 convthre 5e-5
                  threall 1e-14
                precision mixed
                     gpus 1
            min_tolerance 1e-4
          min_tolerance_e 1e-5
                      run energy
-----------------------------------
Jobname: coord
Scratch data will be generated
Scratch directory: ./scr.coord
| Random number seed: 583477799

XYZ coordinates coord.xyz
Molden File Output: ./scr.coord/coord.molden
Using basis set: def2-msvp
dmrgstart not found
Spin multiplicity: 1
DIIS will use up to 10 vectors.
Condition number limit for the DIIS overlap matrix is            0
WF convergence threshold: 5.00e-05
Using DIIS algorithm to converge WF
Maximum number of SCF iterations: 100
Incremental fock with rebuild every 8 iterations
Will switch to conventional Fock if diffuse functions are detected
X-matrix tolerance: 1.00e-06
PRECISION: MIXED
Single/Double precision threshold: 1.00e-05
TeraChem will select linear algebra engine
Using fractional orbital occupations
0 occupied orbitals will have integer occupation
0 occupied orbitals will have fractional occupation
kT is set to  0.250 a.u.
Density matrix guess purification turned off
DFT Functional requested: 3c-pbeh
Method: PBEh-3c composite method 
  PBEh exchange functional:              0.58 
  Hartree-Fock exact exchange:          0.42 
  PBEh correlation functional:           1.0  
Please find the citation for the method under https://doi.org/10.1063/1.4927476Please also cite the implementation paper: https://doi.org/10.1039/D3CP06086A Wavefunction: RESTRICTED

 DFT-D code reimplemented following the
 code by S.Grimme, University Bonn 
 based on DFTD3 V3.2 Rev 0         
 
Please cite DFT-D3 work done with this code as:
S. Grimme, J. Antony, S. Ehrlich and H. Krieg,
J. Chem. Phys. 132 (2010), 154104
If used with BJ-damping cite also
S. Grimme, S. Ehrlich and L. Goerigk,
J. Comput. Chem. 32 (2011), 1456-1465
For DFT-D2 the reference is
S. Grimme, J. Comput. Chem., 27 (2006), 1787-1799
BSSE Correction calculated using:
 ___________________________________________
                                            
|              **  g C P  **                |
|  a geometrical counterpoise correction    |
|             H.Kruse S.Grimme              |
|        Version 2.31                       |
|                                           |
 ___________________________________________ 

Please cite work done with this code as:
H. Kruse, S. Grimme J. Chem. Phys, 2012,136,154101
DOI: 10.1063/1.3700154 

DFT grid type: 3
Using a single DFT grid.
Ignoring all functions in basis set file with angular momentum > 2 
Initial guess generated from superposition of atomic densities generated with HF,
using spherically symmetric atomic densities and averaged alpha and beta spin densities.

********************************************
***** SINGLE POINT ENERGY CALCULATIONS *****
********************************************
COSMO model for polarizable continuum model enabled
*************WARNING***************
Unrecognized or unnecessary keywords:
These are being ignored.
   min_tolerance 1e-4
   min_tolerance_e 1e-5
***********************************
Starting TensorBox...
| TeraChem will select linear algebra engine
| Using cuSolver for matrix diagonalization

| using 1 out of 1 CUDA devices
|   Device 0: NVIDIA GeForce RTX 3080 Ti, 12037MB, CC 8.6 -- CPU THREAD 0
| -------------------------------------------------------------------
| CPU Memory Available: 32120.88 MegaWords 
| GPU Memory Available: 1248.63 MegaWords 
| Maximum recommended basis set size: 13300 basis functions
|  (limited by GPU memory)
| -------------------------------------------------------------------
| Initialize GPUBox with 128 MW of memory


Basis set:       def2-msvp
Total atoms:     31
Total charge:    0
Total electrons: 126 (63-alpha, 63-beta)
Number electrons modeled by ECPs: 0
Total orbitals: 314 (Cartesian), 296 (spherical) 
Total AO shells: 152 (98 S-shells; 36 P-shells; 18 D-shells; 0 F-shells; 0 G-shells)
Spin multiplicity: 1
Nuclear repulsion energy (QM atoms): 1130.110820385471 a.u.

 in gcp call
 n=          31
 coors(1) =   -9.76599411740835      -0.848543993181667     
 -2.305470280746494E-002
 coors(2) =   -9.04339338782644       -1.39446079607825     
   2.37952847148832     
 elements:            7           6
 gcp_e =    1.00000000000000     
 echo:  F
 pbc:  F
 method =pbeh3c              
Using neutral atomic charges and default spins and spin directions.
Number of unique atoms is: 4 
Atom #1 is unique. Calculating atomic density. 
Atom #2 is unique. Calculating atomic density. 
Atom #7 is unique. Calculating atomic density. 
Atom #20 is unique. Calculating atomic density. 
DFTD Energy:    -0.0201607 hartree
gCP Energy:     0.0494797 hartree
| Total AOs: 314    Total MOs: 296
Setting up the DFT grid...
| time to set the grid = 0.09 s
DFT grid points: 357165 (11521 points/atom)
=COSMO= Number of H atoms in QM atoms:13
=COSMO= Number of Heavy atoms in QM atoms:18
=COSMO= size of A matrix:25119872 bytes
=COSMO= ++++++++++++++++++++++++++++++ COSMO parameters ++++++++++++++++++++++++++++++
=COSMO= I. Cavity Information:
=COSMO= SAS(Solvent accesible surface) initialization finished
=COSMO= Time for initializing Molecular Surface:0.00207500 (sec)
=COSMO= Time for initializing cosmo calculation:0.03059200 (sec)
=COSMO= Cavity effective radius(Angstrom) (r_solv+r_vdw-dsc) was written into ./scr.coord/ratom.txt
=COSMO= Solvent Dielectric Constant:78.390000
=COSMO= Cosmo Solvent radius:0.000000
=COSMO= Cosmo charge scaling method:0
=COSMO= Cavity built with Lebedev Grid
=COSMO= Grid points/QM Hydrogen: 110
=COSMO= Grid points/QM Heavy atom: 110
=COSMO= Herbert Switching-Gaussian method turned on
=COSMO= After removing points inside of SAS:
=COSMO= Total number of segments on molecular surface:1772
=COSMO= Number of segments belonging to QM atoms:1772
=COSMO= Total surface area of cavity: 295.2249(Angstrom^2)
=COSMO= Total volume of cavity: 179.5739 (Angstrom^3)
=COSMO= II. COSMO integral options:
=COSMO= Building COSMO c vector with original algorithm
=COSMO= COSMO one-electron integral threshold: 1e-12 
=COSMO= III. Linear solver options:
=COSMO= Initialize COSMO for A matrix in full storage form
=COSMO= CG precondtioner:Jacobi
=COSMO= Tight CG convergence threshold:1e-06
=COSMO= CG dynamic threshold: on
=COSMO= Adjust CG convergence threshold dynamically
=COSMO= IV. PCM field read/write options:
=COSMO= PCM field is not written to files
=COSMO= No PCM field file is read in
=COSMO= ++++++++++++++++++++++++++++++++++++++++++++++++++++++++++++++++++++++++++++++++

                      *** Start SCF Iterations ***

 Iter     DIIS Error       Energy change      Electrons        XC Energy           Energy              E_PCM      Time(s)
-------------------------------------------------------------------------------------------------------------------------
Initial temperature is 0.250000
| Skip purify step
|    1     2.0117653120    -784.4407981914   126.0029889005   -63.6184067268    -784.4407981914     -0.0001850383    1.09  
|    2     0.0713112569     +12.7918479213   125.9999910559   -64.0596765905    -771.6489502702     -0.1413493314    1.50  
|    3     0.1109892317      +0.0282782436   125.9999874080   -63.5991170729    -771.6206720266     -0.0389251421    1.46  
|    4     0.0130145963      -0.1697304410   125.9999894740   -63.7871424176    -771.7904024676     -0.0873311777    1.50  
|    5     0.0071200224      -0.0046870355   125.9999885453   -63.8313720734    -771.7950895031     -0.0756188906    1.40  
|    6     0.0030412680      -0.0021113944   125.9999891262   -63.8214241529    -771.7972008975     -0.0794451151    1.37  
|    7     0.0005555958      -0.0002692066   125.9999888623   -63.8149865888    -771.7974701041     -0.0782383059    1.36  
|    8     0.0003862542      -0.0000290773   125.9999888624   -63.8150789858    -771.7974991814     -0.0781286164    1.33  
|    9     0.0001412213      -0.0000100102   125.9999888437   -63.8155277458    -771.7975091916     -0.0780852259    1.50  
|   10     0.0000711946      -0.0000019426   125.9999888346   -63.8157363897    -771.7975111343     -0.0780115924    1.29  
|   11     0.0000228987      -0.0000004384   125.9999888284   -63.8156214026    -771.7975115727     -0.0779975737    1.26  
-------------------------------------------------------------------------------------------------------------------------
FINAL ENERGY: -771.7975115727 a.u.
Fractional Occupation Entropy: 0.0000000000
Mermin Free Energy:            -771.7975115727
DISPERSION CONTRIBUTION TO ENERGY: -0.0201606819 a.u.
GCP BSSE CORRECTION: 0.0494797167 a.u.
C-PCM contribution to final energy:-0.0779975737 a.u. ( already included in final energy )
HOMO-LUMO GAP: 1.214 eV
CENTER OF MASS: {-0.037764, -0.304891, 0.465670} ANGS
DIPOLE MOMENT: {-9.149626, 2.312317, -3.825241} (|D| = 10.183071) DEBYE
Writing out molden info

Running Mulliken population analysis...


  Restricted hh-TDA Parameters
--------------------------------------------
Number of occupied orbitals:            64
Number of virtual orbitals:            232
Number of molecular orbitals:          296
Number of basis functions:             314
Multiplicity of target state:      singlet

 Generating 2nd functional diffs
Reference energy:             -778.7352537332
Number of electrons:           127.9999886516
XC energy:                     -65.1289676716

      Davidson Diagonalization Parameters
-----------------------------------------------
Number of roots to find:                    4
Number of guess vectors:                   15
Maximum subspace size:                    300
Number of vectors to save:                  4
Collapse vectors per root:                  2
Number of CSFs:                          2080
Maximum Davidson iterations:              500
Residual convergence:                 1.0e-06
Orthogonality tolerance:              1.0e-12
Use incremental sigma vectors:             No

Davidson memory usage:  12.89 MB

Guess Vectors:
  64 &  64 : closed :    -0.539970
  64 &  63 :  open  :    -0.500557
  63 &  63 : closed :    -0.461144
  64 &  62 :  open  :    -0.452783
  64 &  61 :  open  :    -0.440637
  63 &  62 :  open  :    -0.413370
  63 &  61 :  open  :    -0.401224
  62 &  62 : closed :    -0.365597
  62 &  61 :  open  :    -0.353451
  61 &  61 : closed :    -0.341305
  64 &  60 :  open  :    -0.333771
  64 &  58 :  open  :    -0.309563
  64 &  56 :  open  :    -0.302688
  64 &  59 :  open  :    -0.296903
  63 &  60 :  open  :    -0.294358

  Root           Eigenvalue       Energy Change        Residual
-------------------------------------------------------------------
Iteration:    0   Subspace Size:   15
Root: 1:        -0.46215715        -0.46215715         0.04579652  
Root: 2:        -0.41579687        -0.41579687         0.04341937  
Root: 3:        -0.36763178        -0.36763178         0.04573834  
Root: 4:        -0.36009145        -0.36009145         0.04310527  

Iteration:    1   Subspace Size:   19
Root: 1:        -0.46619807        -0.00404093         0.00794173  
Root: 2:        -0.42058697        -0.00479011         0.01019217  
Root: 3:        -0.37509954        -0.00746776         0.01417506  
Root: 4:        -0.36501138        -0.00491993         0.01094396  

Iteration:    2   Subspace Size:   23
Root: 1:        -0.46631705        -0.00011898         0.00199412  
Root: 2:        -0.42081090        -0.00022392         0.00232818  
Root: 3:        -0.37567618        -0.00057665         0.00369287  
Root: 4:        -0.36528968        -0.00027830         0.00312863  

Iteration:    3   Subspace Size:   27
Root: 1:        -0.46632348        -0.00000643         0.00051837  
Root: 2:        -0.42082132        -0.00001042         0.00053586  
Root: 3:        -0.37570928        -0.00003309         0.00108184  
Root: 4:        -0.36531085        -0.00002118         0.00089864  

Iteration:    4   Subspace Size:   31
Root: 1:        -0.46632391        -0.00000043         0.00011813  
Root: 2:        -0.42082187        -0.00000055         0.00011876  
Root: 3:        -0.37571173        -0.00000245         0.00028529  
Root: 4:        -0.36531264        -0.00000179         0.00025569  

Iteration:    5   Subspace Size:   35
Root: 1:        -0.46632393        -0.00000002         0.00002544  
Root: 2:        -0.42082189        -0.00000002         0.00002725  
Root: 3:        -0.37571188        -0.00000015         0.00008148  
Root: 4:        -0.36531277        -0.00000013         0.00007476  

Iteration:    6   Subspace Size:   39
Root: 1:        -0.46632394        -0.00000000         0.00000475  
Root: 2:        -0.42082189        -0.00000000         0.00000678  
Root: 3:        -0.37571189        -0.00000001         0.00002179  
Root: 4:        -0.36531279        -0.00000001         0.00001985  

Iteration:    7   Subspace Size:   43
Root: 1:        -0.46632394        -0.00000000         0.00000094  Converged
Root: 2:        -0.42082189        -0.00000000         0.00000158  
Root: 3:        -0.37571189        -0.00000000         0.00000539  
Root: 4:        -0.36531279        -0.00000000         0.00000459  

Iteration:    8   Subspace Size:   46
Root: 1:        -0.46632394        -0.00000000         0.00000090  Converged
Root: 2:        -0.42082189        -0.00000000         0.00000036  Converged
Root: 3:        -0.37571190        -0.00000000         0.00000140  
Root: 4:        -0.36531279        -0.00000000         0.00000122  

Iteration:    9   Subspace Size:   48
Root: 1:        -0.46632394        -0.00000000         0.00000090  Converged
Root: 2:        -0.42082189        -0.00000000         0.00000034  Converged
Root: 3:        -0.37571190        -0.00000000         0.00000036  Converged
Root: 4:        -0.36531279        -0.00000000         0.00000032  Converged

Davidson converged in 9 iterations
48 sigma vectors were formed

      Davidson Diagonalization Parameters
-----------------------------------------------
Number of roots to find:                    4
Number of guess vectors:                   15
Maximum subspace size:                    300
Number of vectors to save:                  4
Collapse vectors per root:                  2
Number of CSFs:                          2016
Maximum Davidson iterations:              500
Residual convergence:                 1.0e-06
Orthogonality tolerance:              1.0e-12
Use incremental sigma vectors:             No

Davidson memory usage:  12.58 MB

Guess Vectors:
  64 &  63 :  open  :    -0.500557
  64 &  62 :  open  :    -0.452783
  64 &  61 :  open  :    -0.440637
  63 &  62 :  open  :    -0.413370
  63 &  61 :  open  :    -0.401224
  62 &  61 :  open  :    -0.353451
  64 &  60 :  open  :    -0.333771
  64 &  58 :  open  :    -0.309563
  64 &  56 :  open  :    -0.302688
  64 &  59 :  open  :    -0.296903
  63 &  60 :  open  :    -0.294358
  63 &  58 :  open  :    -0.270150
  63 &  56 :  open  :    -0.263275
  63 &  59 :  open  :    -0.257490
  64 &  57 :  open  :    -0.254007

  Root           Eigenvalue       Energy Change        Residual
-------------------------------------------------------------------
Iteration:    0   Subspace Size:   15
Root: 1:        -0.42831101        -0.42831101         0.03160824  
Root: 2:        -0.37676794        -0.37676794         0.03611854  
Root: 3:        -0.36199002        -0.36199002         0.03943197  
Root: 4:        -0.35101763        -0.35101763         0.03726665  

Iteration:    1   Subspace Size:   19
Root: 1:        -0.43097361        -0.00266260         0.00617806  
Root: 2:        -0.38155921        -0.00479127         0.00999690  
Root: 3:        -0.36842546        -0.00643544         0.01111803  
Root: 4:        -0.35598266        -0.00496503         0.01016812  

Iteration:    2   Subspace Size:   23
Root: 1:        -0.43105827        -0.00008466         0.00137841  
Root: 2:        -0.38183350        -0.00027429         0.00259563  
Root: 3:        -0.36878093        -0.00035548         0.00283423  
Root: 4:        -0.35624527        -0.00026261         0.00280895  

Iteration:    3   Subspace Size:   27
Root: 1:        -0.43106183        -0.00000356         0.00026723  
Root: 2:        -0.38184876        -0.00001526         0.00074688  
Root: 3:        -0.36880144        -0.00002051         0.00083358  
Root: 4:        -0.35626334        -0.00001808         0.00092778  

Iteration:    4   Subspace Size:   31
Root: 1:        -0.43106196        -0.00000013         0.00005668  
Root: 2:        -0.38184998        -0.00000122         0.00017955  
Root: 3:        -0.36880308        -0.00000163         0.00021887  
Root: 4:        -0.35626541        -0.00000207         0.00025465  

Iteration:    5   Subspace Size:   35
Root: 1:        -0.43106196        -0.00000001         0.00001155  
Root: 2:        -0.38185004        -0.00000006         0.00004113  
Root: 3:        -0.36880318        -0.00000010         0.00005005  
Root: 4:        -0.35626555        -0.00000014         0.00006303  

Iteration:    6   Subspace Size:   39
Root: 1:        -0.43106196        -0.00000000         0.00000247  
Root: 2:        -0.38185005        -0.00000000         0.00000948  
Root: 3:        -0.36880318        -0.00000000         0.00001074  
Root: 4:        -0.35626556        -0.00000001         0.00001535  

Iteration:    7   Subspace Size:   43
Root: 1:        -0.43106196        -0.00000000         0.00000049  Converged
Root: 2:        -0.38185005        -0.00000000         0.00000235  
Root: 3:        -0.36880318        -0.00000000         0.00000270  
Root: 4:        -0.35626556        -0.00000000         0.00000434  

Iteration:    8   Subspace Size:   46
Root: 1:        -0.43106196        -0.00000000         0.00000047  Converged
Root: 2:        -0.38185005        -0.00000000         0.00000057  Converged
Root: 3:        -0.36880318        -0.00000000         0.00000070  Converged
Root: 4:        -0.35626556        -0.00000000         0.00000116  

Iteration:    9   Subspace Size:   47
Root: 1:        -0.43106196        -0.00000000         0.00000046  Converged
Root: 2:        -0.38185005        -0.00000000         0.00000032  Converged
Root: 3:        -0.36880318        -0.00000000         0.00000057  Converged
Root: 4:        -0.35626556        -0.00000000         0.00000027  Converged

Davidson converged in 9 iterations
47 sigma vectors were formed

  Root   Mult.   Total Energy (a.u.)   Ex. Energy (a.u.)     Ex. Energy (eV)     Ex. Energy (nm)        Osc. (a.u.)  
-------------------------------------------------------------------------------------------------------------------
     1  singlet       -779.20157767
     2  triplet       -779.16631570          0.03526197          0.95952695       1292.13901955          0.00000000
     3  singlet       -779.15607562          0.04550204          1.23817343       1001.34776991          0.09876156
     4  triplet       -779.11710378          0.08447389          2.29865113        539.37815480          0.00000000
     5  singlet       -779.11096563          0.09061204          2.46567867        502.84013934          0.02026264
     6  triplet       -779.10405692          0.09752075          2.65367429        467.21717615          0.00000000
     7  singlet       -779.10056652          0.10101115          2.74865278        451.07269058          0.00021431
     8  triplet       -779.09151930          0.11005837          2.99484023        413.99277172          0.00000000

Singlet  1: Largest CI coefficients:
  64  &  64 : closed :   0.908579
  63  &  64 :  open  :   0.258461
  64  &  63 :  open  :   0.258461

Triplet  2: Largest CI coefficients:
  63  &  64 :  open  :   0.680749
  64  &  63 :  open  :  -0.680749
  62  &  63 :  open  :  -0.101320
  63  &  62 :  open  :   0.101320

Singlet  3: Largest CI coefficients:
  63  &  64 :  open  :   0.531041
  64  &  63 :  open  :   0.531041
  63  &  63 : closed :   0.482314
  64  &  64 : closed :  -0.299759
  62  &  64 :  open  :  -0.163602
  64  &  62 :  open  :  -0.163602

Triplet  4: Largest CI coefficients:
  62  &  64 :  open  :   0.651012
  64  &  62 :  open  :  -0.651012
  61  &  64 :  open  :   0.123293
  64  &  61 :  open  :  -0.123293
  61  &  62 :  open  :  -0.118558
  62  &  61 :  open  :   0.118558
  58  &  64 :  open  :   0.116628
  64  &  58 :  open  :  -0.116628

Singlet  5: Largest CI coefficients:
  62  &  64 :  open  :  -0.458745
  64  &  62 :  open  :  -0.458745
  61  &  64 :  open  :  -0.439707
  64  &  61 :  open  :  -0.439707
  63  &  63 : closed :  -0.303807
  62  &  62 : closed :   0.120235

Triplet  6: Largest CI coefficients:
  61  &  64 :  open  :  -0.613774
  64  &  61 :  open  :   0.613774
  62  &  63 :  open  :   0.234779
  63  &  62 :  open  :  -0.234779
  60  &  64 :  open  :  -0.155286
  64  &  60 :  open  :   0.155286
  61  &  63 :  open  :  -0.110746
  63  &  61 :  open  :   0.110746

Singlet  7: Largest CI coefficients:
  62  &  63 :  open  :   0.456691
  63  &  62 :  open  :   0.456691
  63  &  63 : closed :  -0.429025
  61  &  63 :  open  :   0.321625
  63  &  61 :  open  :   0.321625
  61  &  61 : closed :   0.213125
  62  &  62 : closed :  -0.174690
  63  &  64 :  open  :   0.145575
  64  &  63 :  open  :   0.145575
  61  &  64 :  open  :   0.125188
  64  &  61 :  open  :   0.125188

Triplet  8: Largest CI coefficients:
  61  &  63 :  open  :   0.504889
  63  &  61 :  open  :  -0.504889
  62  &  63 :  open  :   0.422409
  63  &  62 :  open  :  -0.422409
  61  &  62 :  open  :  -0.174628
  62  &  61 :  open  :   0.174628

Singlet state dipole moments:

  Root       Dx         Dy         Dz         |D|  (Debye)
------------------------------------------------------------
     1    -4.2506     2.1080    -2.2309     5.2429
     2   -10.1834     3.4343    -2.0446    10.9397
     3    -5.6310    -1.6577    -1.9721     6.1923
     4    -7.5715     0.3122    -1.6839     7.7628

Triplet state dipole moments:

  Root       Dx         Dy         Dz         |D|  (Debye)
------------------------------------------------------------
     1   -12.1241     3.5003    -2.2628    12.8206
     2    -4.3553    -0.4786    -1.6605     4.6856
     3    -5.5736     0.7590    -1.1328     5.7380
     4    -6.9429    -0.8798    -1.5884     7.1764

Transition dipole moments between singlet states:

    Transition       Tx         Ty         Tz         |T| (a.u.)
------------------------------------------------------------------
     1 ->    2     1.7975     0.0511     0.1482     1.8044
     1 ->    3    -0.5688     0.1056    -0.0275     0.5792
     1 ->    4     0.0533     0.0017     0.0184     0.0564
     2 ->    3     0.4424    -0.3930    -0.0206     0.5921
     2 ->    4    -1.1310     0.1003    -0.0788     1.1382
     3 ->    4    -2.0602     0.3689    -0.0858     2.0947

Transition dipole moments between triplet states:

    Transition       Tx         Ty         Tz         |T| (a.u.)
------------------------------------------------------------------
     1 ->    2    -0.8489     0.1506    -0.0870     0.8665
     1 ->    3     0.2908    -0.3324    -0.0866     0.4501
     1 ->    4    -0.5043     0.1758    -0.0086     0.5341
     2 ->    3    -0.4534     0.9158     0.1770     1.0371
     2 ->    4     1.3781    -0.1331     0.0493     1.3853
     3 ->    4    -1.0762    -0.1498    -0.1157     1.0927

Magnetic transition dipole moments and rotational strengths:

 Transition      Lx         Ly         Lz       R(len)     R(vel) (a.u.)
------------------------------------------------------------------------
 1 ->    2     0.4026    -0.1303    -0.0290    -0.7127     0.0823
 1 ->    3    -0.2553    -0.4944    -0.1162    -0.0962     0.0160
 1 ->    4     0.1399     0.2193     0.0308    -0.0084     0.0025

Electric transition quadrupole moments (Cartesian):

 Transition      Qxy        Qxz        Qyz        Qxx        Qyy        Qzz       norm (a.u.)
----------------------------------------------------------------------------------------------
 1 ->    2    -0.6052    -0.2398    -0.2174   -10.9844     0.0768     0.2174    11.0083
 1 ->    3     0.0882    -0.3383     0.2035     3.3526    -0.1930     0.0976     3.3838
 1 ->    4    -0.0488     0.0930    -0.1252    -1.8387     0.0437    -0.0174     1.8465


| Total processing time: 37.25 sec 

| Job finished: Tue Sep  2 23:13:15 2025
