# Supplementary material for: Photovermellogens: Minimalistic Pyridinium-Based Acylhydrazones with Photoswitchable Basicity for Operation in Aqueous Media
Source: J Org Chem. 2026 May 4;91(19):6559–65. doi: 10.1021/acs.joc.5c02962 (PMC13185115; doi:10.1021/acs.joc.5c02962)
Supplement: Supplementary file 3 [file jo5c02962_si_003.zip › scans/pa/gfn2/0019.out]

| Startfile from command line: tc.inp


|       ***********************************************************
|       *                 TeraChem v1.9-2023.07-dev               *
|       *                   Development Version                   *
|       *           Chemistry at the Speed of Graphics!           *
|       ***********************************************************
|       * This program may only be used in connection with        *
|       * a valid license from PetaChem, LLC. Use of this program *
|       * or results thereof indicates acceptance of all terms    *
|       * and conditions stated in the license and that a valid   *
|       * license agreement between the user and PetaChem, LLC    *
|       * exists. PetaChem, LLC does not warrant the correctness  *
|       * of results or their suitability for any purpose.        *
|       * Please email bugs, suggestions, and comments to         *
|       *                  help@petachem.com                      *
|       *                                                         *
|       ***********************************************************


|       ***********************************************************
|       *  Compiled by pisteinbach  Thu 27 Mar 2025 01:00:35 PM CET  *
|       *  Supported architecture SMs: 89 86 75                   *
|       *  Build cuda_11.8.r11.8/compiler.31833905_0              *
|       *  Git Version: d77d3eebd7eb45d4c3711b706ca3c5694cd0c5a9  *
|       ***********************************************************


| Job started   Tue Sep  2 23:13:10 2025
| On gpunode-09 (available memory: 415216 MB)

| ######################################### RUNTIME INFO ##########################################
| terachem  tc.inp 

|  NVRM version: NVIDIA UNIX x86_64 Kernel Module  550.127.08  Fri Oct 25 22:14:46 UTC 2024
|  GCC version:  gcc version 9.4.0 (Ubuntu 9.4.0-1ubuntu1~20.04.2) 

|  	linux-vdso.so.1 (0x00007ffc9dffb000)
|  	libdftd4.so.3 => /mnt/group-bin/dftd4/3.5.0/lib/x86_64-linux-gnu/libdftd4.so.3 (0x0000154199330000)
|  	libm.so.6 => /lib/x86_64-linux-gnu/libm.so.6 (0x00001541991d5000)
|  	libthcbox.so.1 => /mnt/group-bin/terachem/dev-03-2025/lib/libthcbox.so.1 (0x0000154197d07000)
|  	libnvToolsExt.so.1 => /mnt/group-lib/nvidia-hpc-sdk/Linux_x86_64/24.7/cuda/11.8/lib64/libnvToolsExt.so.1 (0x0000154197afd000)
|  	libgpubox.so.1 => /mnt/group-bin/terachem/dev-03-2025/lib/libgpubox.so.1 (0x0000154197ae4000)
|  	libcpubox.so.1 => /mnt/group-bin/terachem/dev-03-2025/lib/libcpubox.so.1 (0x0000154197ade000)
|  	libtensorbox.so.1 => /mnt/group-bin/terachem/dev-03-2025/lib/libtensorbox.so.1 (0x0000154197abf000)
|  	libiobox.so.1 => /mnt/group-bin/terachem/dev-03-2025/lib/libiobox.so.1 (0x0000154197aa7000)
|  	libintbox.so.1 => /mnt/group-bin/terachem/dev-03-2025/lib/libintbox.so.1 (0x000015415c540000)
|  	libatmx2cbox.so.1 => /mnt/group-bin/terachem/dev-03-2025/lib/libatmx2cbox.so.1 (0x000015415c469000)
|  	libperiodicbox.so.1 => /mnt/group-bin/terachem/dev-03-2025/lib/libperiodicbox.so.1 (0x000015414a817000)
|  	libsqmbox.so.1 => /mnt/group-bin/terachem/dev-03-2025/lib/libsqmbox.so.1 (0x000015414a4b3000)
|  	libgridbox.so.1 => /mnt/group-bin/terachem/dev-03-2025/lib/libgridbox.so.1 (0x0000154148cad000)
|  	libdftbox.so.1 => /mnt/group-bin/terachem/dev-03-2025/lib/libdftbox.so.1 (0x0000154148bbd000)
|  	libcibox.so.1 => /mnt/group-bin/terachem/dev-03-2025/lib/libcibox.so.1 (0x0000154148770000)
|  	libccbox.so.1 => /mnt/group-bin/terachem/dev-03-2025/lib/libccbox.so.1 (0x000015414842f000)
|  	libsimbox.so.1 => /mnt/group-bin/terachem/dev-03-2025/lib/libsimbox.so.1 (0x0000154148409000)
|  	liboptbox.so.1 => /mnt/group-bin/terachem/dev-03-2025/lib/liboptbox.so.1 (0x00001541483cf000)
|  	libssl.so.1.1 => /lib/x86_64-linux-gnu/libssl.so.1.1 (0x000015414833c000)
|  	libcrypto.so.1.1 => /lib/x86_64-linux-gnu/libcrypto.so.1.1 (0x0000154148063000)
|  	libifcore.so.5 => /mnt/group-lib/intel_oneAPI/compiler/2024.0/lib/libifcore.so.5 (0x0000154147f23000)
|  	libcuda.so.1 => /lib/x86_64-linux-gnu/libcuda.so.1 (0x0000154146357000)
|  	libcudart.so.11.0 => /mnt/group-bin/terachem/dev-03-2025/lib/libcudart.so.11.0 (0x00001541460b0000)
|  	libcublas.so.11 => /mnt/group-bin/terachem/dev-03-2025/lib/libcublas.so.11 (0x0000154140452000)
|  	libcufft.so.10 => /mnt/group-bin/terachem/dev-03-2025/lib/libcufft.so.10 (0x000015412f577000)
|  	libcusparse.so.11 => /mnt/group-bin/terachem/dev-03-2025/lib/libcusparse.so.11 (0x000015411e87d000)
|  	libcusolver.so.11 => /mnt/group-bin/terachem/dev-03-2025/lib/libcusolver.so.11 (0x000015410c5c5000)
|  	libiomp5.so => /mnt/group-lib/intel_oneAPI/compiler/2024.0/lib/libiomp5.so (0x000015410c17e000)
|  	libdl.so.2 => /lib/x86_64-linux-gnu/libdl.so.2 (0x000015410c178000)
|  	libpthread.so.0 => /lib/x86_64-linux-gnu/libpthread.so.0 (0x000015410c155000)
|  	libstdc++.so.6 => /lib/x86_64-linux-gnu/libstdc++.so.6 (0x000015410bf73000)
|  	libcilkrts.so.5 => /mnt/group-bin/terachem/dev-03-2025/lib/libcilkrts.so.5 (0x000015410bd34000)
|  	libgcc_s.so.1 => /lib/x86_64-linux-gnu/libgcc_s.so.1 (0x000015410bd19000)
|  	libc.so.6 => /lib/x86_64-linux-gnu/libc.so.6 (0x000015410bb27000)
|  	/lib64/ld-linux-x86-64.so.2 (0x000015419940a000)
|  	libmkl_intel_ilp64.so.2 => /mnt/group-lib/intel_oneAPI/mkl/2023.2.0/lib/intel64/libmkl_intel_ilp64.so.2 (0x000015410a99a000)
|  	libmkl_intel_thread.so.2 => /mnt/group-lib/intel_oneAPI/mkl/2023.2.0/lib/intel64/libmkl_intel_thread.so.2 (0x000015410736e000)
|  	libmkl_core.so.2 => /mnt/group-lib/intel_oneAPI/mkl/2023.2.0/lib/intel64/libmkl_core.so.2 (0x0000154102ff6000)
|  	libimf.so => /mnt/group-lib/intel_oneAPI/compiler/2024.0/lib/libimf.so (0x0000154102bd6000)
|  	libsvml.so => /mnt/group-lib/intel_oneAPI/compiler/2024.0/lib/libsvml.so (0x00001541015a2000)
|  	libirng.so => /mnt/group-lib/intel_oneAPI/compiler/2024.0/lib/libirng.so (0x00001541014a8000)
|  	libintlc.so.5 => /mnt/group-lib/intel_oneAPI/compiler/2024.0/lib/libintlc.so.5 (0x0000154101447000)
|  	librt.so.1 => /lib/x86_64-linux-gnu/librt.so.1 (0x000015410143d000)
|  	libcublasLt.so.11 => /mnt/group-lib/nvidia-hpc-sdk/Linux_x86_64/24.7/math_libs/11.8/lib64/libcublasLt.so.11 (0x00001540dceb5000)
| #################################################################################################

-----------------------------------
Processed Input file:
              coordinates coord.xyz
                 spinmult 1
                   charge 0
                   method 3c-pbeh
                    basis def2-msvp
                      pcm cosmo
                  epsilon 78.39
                      fon yes
               fon_method constant
                   closed 0
                    hhtda yes
            hhtdasinglets 4
            hhtdatriplets 4
             cisnumstates 8
             cisguessvecs 15
                   cismax 300
               cismaxiter 500
               cisconvtol 1.0e-6
                  cphftol 1.0e-6
                 cphfiter 1000
           max_l_in_basis 2
           sphericalbasis yes
                    guess sad
                   purify no
                  dftgrid 3
                     xtol 1e-6
                 convthre 5e-5
                  threall 1e-14
                precision mixed
                     gpus 1
            min_tolerance 1e-4
          min_tolerance_e 1e-5
                      run energy
-----------------------------------
Jobname: coord
Scratch data will be generated
Scratch directory: ./scr.coord
| Random number seed: 1590245169

XYZ coordinates coord.xyz
Molden File Output: ./scr.coord/coord.molden
Using basis set: def2-msvp
dmrgstart not found
Spin multiplicity: 1
DIIS will use up to 10 vectors.
Condition number limit for the DIIS overlap matrix is            0
WF convergence threshold: 5.00e-05
Using DIIS algorithm to converge WF
Maximum number of SCF iterations: 100
Incremental fock with rebuild every 8 iterations
Will switch to conventional Fock if diffuse functions are detected
X-matrix tolerance: 1.00e-06
PRECISION: MIXED
Single/Double precision threshold: 1.00e-05
TeraChem will select linear algebra engine
Using fractional orbital occupations
0 occupied orbitals will have integer occupation
0 occupied orbitals will have fractional occupation
kT is set to  0.250 a.u.
Density matrix guess purification turned off
DFT Functional requested: 3c-pbeh
Method: PBEh-3c composite method 
  PBEh exchange functional:              0.58 
  Hartree-Fock exact exchange:          0.42 
  PBEh correlation functional:           1.0  
Please find the citation for the method under https://doi.org/10.1063/1.4927476Please also cite the implementation paper: https://doi.org/10.1039/D3CP06086A Wavefunction: RESTRICTED

 DFT-D code reimplemented following the
 code by S.Grimme, University Bonn 
 based on DFTD3 V3.2 Rev 0         
 
Please cite DFT-D3 work done with this code as:
S. Grimme, J. Antony, S. Ehrlich and H. Krieg,
J. Chem. Phys. 132 (2010), 154104
If used with BJ-damping cite also
S. Grimme, S. Ehrlich and L. Goerigk,
J. Comput. Chem. 32 (2011), 1456-1465
For DFT-D2 the reference is
S. Grimme, J. Comput. Chem., 27 (2006), 1787-1799
BSSE Correction calculated using:
 ___________________________________________
                                            
|              **  g C P  **                |
|  a geometrical counterpoise correction    |
|             H.Kruse S.Grimme              |
|        Version 2.31                       |
|                                           |
 ___________________________________________ 

Please cite work done with this code as:
H. Kruse, S. Grimme J. Chem. Phys, 2012,136,154101
DOI: 10.1063/1.3700154 

DFT grid type: 3
Using a single DFT grid.
Ignoring all functions in basis set file with angular momentum > 2 
Initial guess generated from superposition of atomic densities generated with HF,
using spherically symmetric atomic densities and averaged alpha and beta spin densities.

********************************************
***** SINGLE POINT ENERGY CALCULATIONS *****
********************************************
COSMO model for polarizable continuum model enabled
*************WARNING***************
Unrecognized or unnecessary keywords:
These are being ignored.
   min_tolerance 1e-4
   min_tolerance_e 1e-5
***********************************
Starting TensorBox...
| TeraChem will select linear algebra engine
| Using cuSolver for matrix diagonalization

| using 1 out of 1 CUDA devices
|   Device 0: NVIDIA GeForce RTX 4090, 24210MB, CC 8.9 -- CPU THREAD 0
| -------------------------------------------------------------------
| CPU Memory Available: 64427.50 MegaWords 
| GPU Memory Available: 2770.29 MegaWords 
| Maximum recommended basis set size: 19400 basis functions
|  (limited by GPU memory)
| -------------------------------------------------------------------
| Initialize GPUBox with 128 MW of memory


Basis set:       def2-msvp
Total atoms:     31
Total charge:    0
Total electrons: 126 (63-alpha, 63-beta)
Number electrons modeled by ECPs: 0
Total orbitals: 314 (Cartesian), 296 (spherical) 
Total AO shells: 152 (98 S-shells; 36 P-shells; 18 D-shells; 0 F-shells; 0 G-shells)
Spin multiplicity: 1
Nuclear repulsion energy (QM atoms): 1132.794445144936 a.u.

 in gcp call
 n=          31
 coors(1) =   -9.73098030821967      -0.902255403792763     
 -3.288303979014803E-002
 coors(2) =   -8.87295678700036       -1.75497335631777     
   2.23547445381632     
 elements:            7           6
 gcp_e =    1.00000000000000     
 echo:  F
 pbc:  F
 method =pbeh3c              
Using neutral atomic charges and default spins and spin directions.
Number of unique atoms is: 4 
Atom #1 is unique. Calculating atomic density. 
Atom #2 is unique. Calculating atomic density. 
Atom #7 is unique. Calculating atomic density. 
Atom #20 is unique. Calculating atomic density. 
DFTD Energy:    -0.0202099 hartree
gCP Energy:     0.0496131 hartree
| Total AOs: 314    Total MOs: 296
Setting up the DFT grid...
| time to set the grid = 0.09 s
DFT grid points: 357152 (11521 points/atom)
=COSMO= Number of H atoms in QM atoms:13
=COSMO= Number of Heavy atoms in QM atoms:18
=COSMO= size of A matrix:24950048 bytes
=COSMO= ++++++++++++++++++++++++++++++ COSMO parameters ++++++++++++++++++++++++++++++
=COSMO= I. Cavity Information:
=COSMO= SAS(Solvent accesible surface) initialization finished
=COSMO= Time for initializing Molecular Surface:0.00244500 (sec)
=COSMO= Time for initializing cosmo calculation:0.03528500 (sec)
=COSMO= Cavity effective radius(Angstrom) (r_solv+r_vdw-dsc) was written into ./scr.coord/ratom.txt
=COSMO= Solvent Dielectric Constant:78.390000
=COSMO= Cosmo Solvent radius:0.000000
=COSMO= Cosmo charge scaling method:0
=COSMO= Cavity built with Lebedev Grid
=COSMO= Grid points/QM Hydrogen: 110
=COSMO= Grid points/QM Heavy atom: 110
=COSMO= Herbert Switching-Gaussian method turned on
=COSMO= After removing points inside of SAS:
=COSMO= Total number of segments on molecular surface:1766
=COSMO= Number of segments belonging to QM atoms:1766
=COSMO= Total surface area of cavity: 293.5804(Angstrom^2)
=COSMO= Total volume of cavity: 178.5818 (Angstrom^3)
=COSMO= II. COSMO integral options:
=COSMO= Building COSMO c vector with original algorithm
=COSMO= COSMO one-electron integral threshold: 1e-12 
=COSMO= III. Linear solver options:
=COSMO= Initialize COSMO for A matrix in full storage form
=COSMO= CG precondtioner:Jacobi
=COSMO= Tight CG convergence threshold:1e-06
=COSMO= CG dynamic threshold: on
=COSMO= Adjust CG convergence threshold dynamically
=COSMO= IV. PCM field read/write options:
=COSMO= PCM field is not written to files
=COSMO= No PCM field file is read in
=COSMO= ++++++++++++++++++++++++++++++++++++++++++++++++++++++++++++++++++++++++++++++++

                      *** Start SCF Iterations ***

 Iter     DIIS Error       Energy change      Electrons        XC Energy           Energy              E_PCM      Time(s)
-------------------------------------------------------------------------------------------------------------------------
Initial temperature is 0.250000
| Skip purify step
|    1     2.0076036821    -784.4480895547   126.0023322942   -63.6193302146    -784.4480895547     -0.0001871809    1.11  
|    2     0.0710128124     +12.7966723053   125.9999650930   -64.0616059021    -771.6514172494     -0.1445031429    1.39  
|    3     0.1146219075      +0.0351726688   125.9999610803   -63.6010281993    -771.6162445806     -0.0377843952    1.38  
|    4     0.0118110368      -0.1805133645   125.9999640210   -63.7865572343    -771.7967579452     -0.0864259118    1.36  
|    5     0.0072318147      -0.0044846513   125.9999644817   -63.8348905622    -771.8012425965     -0.0761688941    1.34  
|    6     0.0028612612      -0.0014976680   125.9999645417   -63.8215512419    -771.8027402644     -0.0793988060    1.01  
|    7     0.0004658242      -0.0002176508   125.9999644490   -63.8165758145    -771.8029579152     -0.0781491718    0.95  
|    8     0.0003067930      -0.0000291932   125.9999644874   -63.8167881158    -771.8029871084     -0.0781084506    0.98  
|    9     0.0001298732      -0.0000080520   125.9999644827   -63.8172468829    -771.8029951605     -0.0780576885    1.05  
|   10     0.0000762580      -0.0000018923   125.9999644916   -63.8173910321    -771.8029970528     -0.0779882088    0.98  
|   11     0.0000252624      -0.0000005670   125.9999644910   -63.8172963803    -771.8029976198     -0.0779734867    0.92  
-------------------------------------------------------------------------------------------------------------------------
FINAL ENERGY: -771.8029976198 a.u.
Fractional Occupation Entropy: 0.0000000000
Mermin Free Energy:            -771.8029976198
DISPERSION CONTRIBUTION TO ENERGY: -0.0202099055 a.u.
GCP BSSE CORRECTION: 0.0496130962 a.u.
C-PCM contribution to final energy:-0.0779734867 a.u. ( already included in final energy )
HOMO-LUMO GAP: 1.539 eV
CENTER OF MASS: {-0.039522, -0.292534, 0.463799} ANGS
DIPOLE MOMENT: {-9.409230, 1.718585, -3.915679} (|D| = 10.335361) DEBYE
Writing out molden info

Running Mulliken population analysis...


  Restricted hh-TDA Parameters
--------------------------------------------
Number of occupied orbitals:            64
Number of virtual orbitals:            232
Number of molecular orbitals:          296
Number of basis functions:             314
Multiplicity of target state:      singlet

 Generating 2nd functional diffs
Reference energy:             -778.7391505771
Number of electrons:           127.9999639279
XC energy:                     -65.1306779965

      Davidson Diagonalization Parameters
-----------------------------------------------
Number of roots to find:                    4
Number of guess vectors:                   15
Maximum subspace size:                    300
Number of vectors to save:                  4
Collapse vectors per root:                  2
Number of CSFs:                          2080
Maximum Davidson iterations:              500
Residual convergence:                 1.0e-06
Orthogonality tolerance:              1.0e-12
Use incremental sigma vectors:             No

Davidson memory usage:  12.89 MB

Guess Vectors:
  64 &  64 : closed :    -0.541421
  64 &  63 :  open  :    -0.498297
  63 &  63 : closed :    -0.455174
  64 &  62 :  open  :    -0.450886
  64 &  61 :  open  :    -0.445409
  63 &  62 :  open  :    -0.407762
  63 &  61 :  open  :    -0.402285
  62 &  62 : closed :    -0.360351
  62 &  61 :  open  :    -0.354874
  61 &  61 : closed :    -0.349397
  64 &  60 :  open  :    -0.339095
  64 &  58 :  open  :    -0.322551
  64 &  56 :  open  :    -0.306901
  63 &  60 :  open  :    -0.295972
  64 &  59 :  open  :    -0.284584

  Root           Eigenvalue       Energy Change        Residual
-------------------------------------------------------------------
Iteration:    0   Subspace Size:   15
Root: 1:        -0.46572572        -0.46572572         0.04647420  
Root: 2:        -0.41422914        -0.41422914         0.04438494  
Root: 3:        -0.36732877        -0.36732877         0.04685000  
Root: 4:        -0.36125812        -0.36125812         0.04313640  

Iteration:    1   Subspace Size:   19
Root: 1:        -0.46998114        -0.00425543         0.00864217  
Root: 2:        -0.41948605        -0.00525691         0.01075235  
Root: 3:        -0.37524743        -0.00791866         0.01513044  
Root: 4:        -0.36590545        -0.00464733         0.01210339  

Iteration:    2   Subspace Size:   23
Root: 1:        -0.47012674        -0.00014559         0.00236603  
Root: 2:        -0.41974195        -0.00025591         0.00252530  
Root: 3:        -0.37591828        -0.00067084         0.00390254  
Root: 4:        -0.36625133        -0.00034588         0.00334862  

Iteration:    3   Subspace Size:   27
Root: 1:        -0.47013614        -0.00000940         0.00059717  
Root: 2:        -0.41975418        -0.00001223         0.00062155  
Root: 3:        -0.37595421        -0.00003594         0.00114008  
Root: 4:        -0.36627422        -0.00002290         0.00092349  

Iteration:    4   Subspace Size:   31
Root: 1:        -0.47013671        -0.00000057         0.00014137  
Root: 2:        -0.41975491        -0.00000073         0.00014266  
Root: 3:        -0.37595685        -0.00000264         0.00033349  
Root: 4:        -0.36627589        -0.00000166         0.00025251  

Iteration:    5   Subspace Size:   35
Root: 1:        -0.47013674        -0.00000003         0.00002923  
Root: 2:        -0.41975494        -0.00000004         0.00003408  
Root: 3:        -0.37595706        -0.00000022         0.00009345  
Root: 4:        -0.36627601        -0.00000012         0.00007470  

Iteration:    6   Subspace Size:   39
Root: 1:        -0.47013674        -0.00000000         0.00000526  
Root: 2:        -0.41975494        -0.00000000         0.00000826  
Root: 3:        -0.37595708        -0.00000002         0.00002213  
Root: 4:        -0.36627602        -0.00000001         0.00001850  

Iteration:    7   Subspace Size:   43
Root: 1:        -0.47013674        -0.00000000         0.00000095  Converged
Root: 2:        -0.41975494        -0.00000000         0.00000182  
Root: 3:        -0.37595708        -0.00000000         0.00000524  
Root: 4:        -0.36627602        -0.00000000         0.00000403  

Iteration:    8   Subspace Size:   46
Root: 1:        -0.47013674        -0.00000000         0.00000095  Converged
Root: 2:        -0.41975494        -0.00000000         0.00000043  Converged
Root: 3:        -0.37595708        -0.00000000         0.00000141  
Root: 4:        -0.36627602        -0.00000000         0.00000099  Converged

Iteration:    9   Subspace Size:   47
Root: 1:        -0.47013674        -0.00000000         0.00000094  Converged
Root: 2:        -0.41975494        -0.00000000         0.00000042  Converged
Root: 3:        -0.37595708        -0.00000000         0.00000038  Converged
Root: 4:        -0.36627602        -0.00000000         0.00000094  Converged

Davidson converged in 9 iterations
47 sigma vectors were formed

      Davidson Diagonalization Parameters
-----------------------------------------------
Number of roots to find:                    4
Number of guess vectors:                   15
Maximum subspace size:                    300
Number of vectors to save:                  4
Collapse vectors per root:                  2
Number of CSFs:                          2016
Maximum Davidson iterations:              500
Residual convergence:                 1.0e-06
Orthogonality tolerance:              1.0e-12
Use incremental sigma vectors:             No

Davidson memory usage:  12.58 MB

Guess Vectors:
  64 &  63 :  open  :    -0.498297
  64 &  62 :  open  :    -0.450886
  64 &  61 :  open  :    -0.445409
  63 &  62 :  open  :    -0.407762
  63 &  61 :  open  :    -0.402285
  62 &  61 :  open  :    -0.354874
  64 &  60 :  open  :    -0.339095
  64 &  58 :  open  :    -0.322551
  64 &  56 :  open  :    -0.306901
  63 &  60 :  open  :    -0.295972
  64 &  59 :  open  :    -0.284584
  63 &  58 :  open  :    -0.279428
  63 &  56 :  open  :    -0.263778
  64 &  57 :  open  :    -0.256879
  62 &  60 :  open  :    -0.248561

  Root           Eigenvalue       Energy Change        Residual
-------------------------------------------------------------------
Iteration:    0   Subspace Size:   15
Root: 1:        -0.42666571        -0.42666571         0.03359667  
Root: 2:        -0.37912533        -0.37912533         0.03642704  
Root: 3:        -0.36534384        -0.36534384         0.03764998  
Root: 4:        -0.34969394        -0.34969394         0.03536529  

Iteration:    1   Subspace Size:   19
Root: 1:        -0.42989214        -0.00322643         0.00693969  
Root: 2:        -0.38395507        -0.00482974         0.01050999  
Root: 3:        -0.37056266        -0.00521882         0.01147990  
Root: 4:        -0.35392939        -0.00423545         0.00938887  

Iteration:    2   Subspace Size:   23
Root: 1:        -0.43000189        -0.00010974         0.00158076  
Root: 2:        -0.38426571        -0.00031064         0.00269832  
Root: 3:        -0.37093983        -0.00037718         0.00283440  
Root: 4:        -0.35415920        -0.00022981         0.00239395  

Iteration:    3   Subspace Size:   27
Root: 1:        -0.43000647        -0.00000458         0.00031337  
Root: 2:        -0.38428184        -0.00001613         0.00081091  
Root: 3:        -0.37095887        -0.00001903         0.00076331  
Root: 4:        -0.35417179        -0.00001260         0.00072641  

Iteration:    4   Subspace Size:   31
Root: 1:        -0.43000664        -0.00000017         0.00006226  
Root: 2:        -0.38428326        -0.00000141         0.00021407  
Root: 3:        -0.37096014        -0.00000128         0.00020494  
Root: 4:        -0.35417300        -0.00000121         0.00020605  

Iteration:    5   Subspace Size:   35
Root: 1:        -0.43000665        -0.00000001         0.00001276  
Root: 2:        -0.38428335        -0.00000010         0.00005491  
Root: 3:        -0.37096023        -0.00000009         0.00004802  
Root: 4:        -0.35417310        -0.00000010         0.00005540  

Iteration:    6   Subspace Size:   39
Root: 1:        -0.43000665        -0.00000000         0.00000265  
Root: 2:        -0.38428336        -0.00000001         0.00001229  
Root: 3:        -0.37096023        -0.00000000         0.00001065  
Root: 4:        -0.35417311        -0.00000001         0.00001408  

Iteration:    7   Subspace Size:   43
Root: 1:        -0.43000665        -0.00000000         0.00000054  Converged
Root: 2:        -0.38428336        -0.00000000         0.00000283  
Root: 3:        -0.37096023        -0.00000000         0.00000238  
Root: 4:        -0.35417311        -0.00000000         0.00000377  

Iteration:    8   Subspace Size:   46
Root: 1:        -0.43000665        -0.00000000         0.00000047  Converged
Root: 2:        -0.38428336        -0.00000000         0.00000071  Converged
Root: 3:        -0.37096023        -0.00000000         0.00000060  Converged
Root: 4:        -0.35417311        -0.00000000         0.00000096  Converged

Davidson converged in 8 iterations
46 sigma vectors were formed

  Root   Mult.   Total Energy (a.u.)   Ex. Energy (a.u.)     Ex. Energy (eV)     Ex. Energy (nm)        Osc. (a.u.)  
-------------------------------------------------------------------------------------------------------------------
     1  singlet       -779.20928732
     2  triplet       -779.16915723          0.04013009          1.09199521       1135.39161212          0.00000000
     3  singlet       -779.15890552          0.05038180          1.37095824        904.36175840          0.07751288
     4  triplet       -779.12343394          0.08585338          2.33618903        530.71142335          0.00000000
     5  singlet       -779.11510766          0.09417966          2.56275858        483.79204136          0.03252705
     6  triplet       -779.11011081          0.09917651          2.69872968        459.41696727          0.00000000
     7  singlet       -779.10542660          0.10386072          2.82619349        438.69685845          0.00116737
     8  triplet       -779.09332368          0.11596364          3.15553056        392.91085447          0.00000000

Singlet  1: Largest CI coefficients:
  64  &  64 : closed :   0.915355
  63  &  64 :  open  :   0.246561
  64  &  63 :  open  :   0.246561

Triplet  2: Largest CI coefficients:
  63  &  64 :  open  :   0.674397
  64  &  63 :  open  :  -0.674397
  62  &  63 :  open  :  -0.113757
  63  &  62 :  open  :   0.113757
  62  &  64 :  open  :  -0.101597
  64  &  62 :  open  :   0.101597

Singlet  3: Largest CI coefficients:
  63  &  64 :  open  :   0.551092
  64  &  63 :  open  :   0.551092
  63  &  63 : closed :   0.398414
  64  &  64 : closed :  -0.288957
  62  &  64 :  open  :  -0.215248
  64  &  62 :  open  :  -0.215248

Triplet  4: Largest CI coefficients:
  62  &  64 :  open  :   0.636608
  64  &  62 :  open  :  -0.636608
  61  &  64 :  open  :   0.158253
  64  &  61 :  open  :  -0.158253
  58  &  64 :  open  :   0.143693
  64  &  58 :  open  :  -0.143693

Singlet  5: Largest CI coefficients:
  61  &  64 :  open  :  -0.509353
  64  &  61 :  open  :  -0.509353
  62  &  64 :  open  :  -0.385026
  64  &  62 :  open  :  -0.385026
  63  &  63 : closed :  -0.291709
  62  &  62 : closed :   0.114434

Triplet  6: Largest CI coefficients:
  61  &  64 :  open  :   0.617442
  64  &  61 :  open  :  -0.617442
  62  &  63 :  open  :  -0.195136
  63  &  62 :  open  :   0.195136
  60  &  64 :  open  :   0.172997
  64  &  60 :  open  :  -0.172997
  61  &  63 :  open  :   0.101989
  63  &  61 :  open  :  -0.101989

Singlet  7: Largest CI coefficients:
  63  &  63 : closed :  -0.503177
  62  &  63 :  open  :   0.403240
  63  &  62 :  open  :   0.403240
  61  &  63 :  open  :   0.354191
  63  &  61 :  open  :   0.354191
  61  &  61 : closed :   0.233054
  62  &  62 : closed :  -0.168030
  63  &  64 :  open  :   0.125959
  64  &  63 :  open  :   0.125959
  61  &  64 :  open  :   0.111960
  64  &  61 :  open  :   0.111960

Triplet  8: Largest CI coefficients:
  61  &  63 :  open  :  -0.556546
  63  &  61 :  open  :   0.556546
  62  &  63 :  open  :  -0.350853
  63  &  62 :  open  :   0.350853
  61  &  62 :  open  :   0.194362
  62  &  61 :  open  :  -0.194362

Singlet state dipole moments:

  Root       Dx         Dy         Dz         |D|  (Debye)
------------------------------------------------------------
     1    -4.9869     1.7667    -2.3593     5.7929
     2   -10.3210     3.0869    -2.0927    10.9741
     3    -5.5154    -1.7569    -1.7502     6.0473
     4    -8.4742     0.5230    -1.4736     8.6172

Triplet state dipole moments:

  Root       Dx         Dy         Dz         |D|  (Debye)
------------------------------------------------------------
     1   -11.7683     3.1873    -2.2942    12.4063
     2    -6.1469     0.0566    -1.6373     6.3614
     3    -5.5880     0.1447    -1.2014     5.7175
     4    -7.5971    -0.7807    -1.3216     7.7506

Transition dipole moments between singlet states:

    Transition       Tx         Ty         Tz         |T| (a.u.)
------------------------------------------------------------------
     1 ->    2     1.5054     0.1242     0.1613     1.5191
     1 ->    3    -0.7150     0.0600    -0.0572     0.7198
     1 ->    4    -0.1255     0.0301     0.0143     0.1298
     2 ->    3     0.6814    -0.5630     0.0222     0.8842
     2 ->    4    -1.2195     0.1070    -0.0958     1.2279
     3 ->    4    -1.6248     0.2487    -0.0933     1.6464

Transition dipole moments between triplet states:

    Transition       Tx         Ty         Tz         |T| (a.u.)
------------------------------------------------------------------
     1 ->    2    -1.0610     0.2162    -0.1513     1.0933
     1 ->    3    -0.3648     0.4956     0.0834     0.6210
     1 ->    4     0.4970    -0.1242     0.0321     0.5133
     2 ->    3     0.6702    -0.9161    -0.0928     1.1388
     2 ->    4    -1.0654     0.0334    -0.0683     1.0682
     3 ->    4    -1.0384    -0.1052    -0.0985     1.0483

Magnetic transition dipole moments and rotational strengths:

 Transition      Lx         Ly         Lz       R(len)     R(vel) (a.u.)
------------------------------------------------------------------------
 1 ->    2     0.3379    -0.1604    -0.0015    -0.4885     0.0700
 1 ->    3    -0.3290    -0.5111    -0.0978    -0.2102     0.0407
 1 ->    4     0.1120     0.1840    -0.0176     0.0088    -0.0012

Electric transition quadrupole moments (Cartesian):

 Transition      Qxy        Qxz        Qyz        Qxx        Qyy        Qzz       norm (a.u.)
----------------------------------------------------------------------------------------------
 1 ->    2    -0.6287    -0.3926    -0.2411   -11.2032    -0.0161     0.2016    11.2321
 1 ->    3     0.0488    -0.2765     0.2369     4.6647    -0.1077     0.0314     4.6804
 1 ->    4    -0.0072     0.0331    -0.1136    -1.3588    -0.0411     0.0204     1.3648


| Total processing time: 26.89 sec 

| Job finished: Tue Sep  2 23:13:39 2025
