# Supplementary material for: Photovermellogens: Minimalistic Pyridinium-Based Acylhydrazones with Photoswitchable Basicity for Operation in Aqueous Media
Source: J Org Chem. 2026 May 4;91(19):6559–65. doi: 10.1021/acs.joc.5c02962 (PMC13185115; doi:10.1021/acs.joc.5c02962)
Supplement: Supplementary file 3 [file jo5c02962_si_003.zip › scans/pa/gfn2/0022.out]

| Startfile from command line: tc.inp


|       ***********************************************************
|       *                 TeraChem v1.9-2023.07-dev               *
|       *                   Development Version                   *
|       *           Chemistry at the Speed of Graphics!           *
|       ***********************************************************
|       * This program may only be used in connection with        *
|       * a valid license from PetaChem, LLC. Use of this program *
|       * or results thereof indicates acceptance of all terms    *
|       * and conditions stated in the license and that a valid   *
|       * license agreement between the user and PetaChem, LLC    *
|       * exists. PetaChem, LLC does not warrant the correctness  *
|       * of results or their suitability for any purpose.        *
|       * Please email bugs, suggestions, and comments to         *
|       *                  help@petachem.com                      *
|       *                                                         *
|       ***********************************************************


|       ***********************************************************
|       *  Compiled by pisteinbach  Thu 27 Mar 2025 01:00:35 PM CET  *
|       *  Supported architecture SMs: 89 86 75                   *
|       *  Build cuda_11.8.r11.8/compiler.31833905_0              *
|       *  Git Version: d77d3eebd7eb45d4c3711b706ca3c5694cd0c5a9  *
|       ***********************************************************


| Job started   Tue Sep  2 23:13:16 2025
| On gpunode-07 (available memory: 242719 MB)

| ######################################### RUNTIME INFO ##########################################
| terachem  tc.inp 

|  NVRM version: NVIDIA UNIX x86_64 Kernel Module  535.247.01  Wed Mar 26 11:50:32 UTC 2025
|  GCC version:  gcc version 9.4.0 (Ubuntu 9.4.0-1ubuntu1~20.04.2) 

|  	linux-vdso.so.1 (0x00007ffc3912d000)
|  	libdftd4.so.3 => /mnt/group-bin/dftd4/3.5.0/lib/x86_64-linux-gnu/libdftd4.so.3 (0x000014b234b07000)
|  	libm.so.6 => /lib/x86_64-linux-gnu/libm.so.6 (0x000014b2349a7000)
|  	libthcbox.so.1 => /mnt/group-bin/terachem/dev-03-2025/lib/libthcbox.so.1 (0x000014b2334d9000)
|  	libnvToolsExt.so.1 => /mnt/group-lib/nvidia-hpc-sdk/Linux_x86_64/24.7/cuda/11.8/lib64/libnvToolsExt.so.1 (0x000014b2332cf000)
|  	libgpubox.so.1 => /mnt/group-bin/terachem/dev-03-2025/lib/libgpubox.so.1 (0x000014b2332b6000)
|  	libcpubox.so.1 => /mnt/group-bin/terachem/dev-03-2025/lib/libcpubox.so.1 (0x000014b2332b0000)
|  	libtensorbox.so.1 => /mnt/group-bin/terachem/dev-03-2025/lib/libtensorbox.so.1 (0x000014b233291000)
|  	libiobox.so.1 => /mnt/group-bin/terachem/dev-03-2025/lib/libiobox.so.1 (0x000014b233279000)
|  	libintbox.so.1 => /mnt/group-bin/terachem/dev-03-2025/lib/libintbox.so.1 (0x000014b1f7d12000)
|  	libatmx2cbox.so.1 => /mnt/group-bin/terachem/dev-03-2025/lib/libatmx2cbox.so.1 (0x000014b1f7c3b000)
|  	libperiodicbox.so.1 => /mnt/group-bin/terachem/dev-03-2025/lib/libperiodicbox.so.1 (0x000014b1e5fe9000)
|  	libsqmbox.so.1 => /mnt/group-bin/terachem/dev-03-2025/lib/libsqmbox.so.1 (0x000014b1e5c85000)
|  	libgridbox.so.1 => /mnt/group-bin/terachem/dev-03-2025/lib/libgridbox.so.1 (0x000014b1e447f000)
|  	libdftbox.so.1 => /mnt/group-bin/terachem/dev-03-2025/lib/libdftbox.so.1 (0x000014b1e438f000)
|  	libcibox.so.1 => /mnt/group-bin/terachem/dev-03-2025/lib/libcibox.so.1 (0x000014b1e3f42000)
|  	libccbox.so.1 => /mnt/group-bin/terachem/dev-03-2025/lib/libccbox.so.1 (0x000014b1e3c01000)
|  	libsimbox.so.1 => /mnt/group-bin/terachem/dev-03-2025/lib/libsimbox.so.1 (0x000014b1e3bdb000)
|  	liboptbox.so.1 => /mnt/group-bin/terachem/dev-03-2025/lib/liboptbox.so.1 (0x000014b1e3ba1000)
|  	libssl.so.1.1 => /lib/x86_64-linux-gnu/libssl.so.1.1 (0x000014b1e3b0e000)
|  	libcrypto.so.1.1 => /lib/x86_64-linux-gnu/libcrypto.so.1.1 (0x000014b1e3835000)
|  	libifcore.so.5 => /mnt/group-lib/intel_oneAPI/compiler/2024.0/lib/libifcore.so.5 (0x000014b1e36f5000)
|  	libcuda.so.1 => /lib/x86_64-linux-gnu/libcuda.so.1 (0x000014b1e1a87000)
|  	libcudart.so.11.0 => /mnt/group-bin/terachem/dev-03-2025/lib/libcudart.so.11.0 (0x000014b1e17e0000)
|  	libcublas.so.11 => /mnt/group-bin/terachem/dev-03-2025/lib/libcublas.so.11 (0x000014b1dbb82000)
|  	libcufft.so.10 => /mnt/group-bin/terachem/dev-03-2025/lib/libcufft.so.10 (0x000014b1caca7000)
|  	libcusparse.so.11 => /mnt/group-bin/terachem/dev-03-2025/lib/libcusparse.so.11 (0x000014b1b9fad000)
|  	libcusolver.so.11 => /mnt/group-bin/terachem/dev-03-2025/lib/libcusolver.so.11 (0x000014b1a7cf5000)
|  	libiomp5.so => /mnt/group-lib/intel_oneAPI/compiler/2024.0/lib/libiomp5.so (0x000014b1a78ae000)
|  	libdl.so.2 => /lib/x86_64-linux-gnu/libdl.so.2 (0x000014b1a78a8000)
|  	libpthread.so.0 => /lib/x86_64-linux-gnu/libpthread.so.0 (0x000014b1a7885000)
|  	libstdc++.so.6 => /lib/x86_64-linux-gnu/libstdc++.so.6 (0x000014b1a76a3000)
|  	libcilkrts.so.5 => /mnt/group-bin/terachem/dev-03-2025/lib/libcilkrts.so.5 (0x000014b1a7464000)
|  	libgcc_s.so.1 => /lib/x86_64-linux-gnu/libgcc_s.so.1 (0x000014b1a7449000)
|  	libc.so.6 => /lib/x86_64-linux-gnu/libc.so.6 (0x000014b1a7257000)
|  	/lib64/ld-linux-x86-64.so.2 (0x000014b234be1000)
|  	libmkl_intel_ilp64.so.2 => /mnt/group-lib/intel_oneAPI/mkl/2023.2.0/lib/intel64/libmkl_intel_ilp64.so.2 (0x000014b1a60ca000)
|  	libmkl_intel_thread.so.2 => /mnt/group-lib/intel_oneAPI/mkl/2023.2.0/lib/intel64/libmkl_intel_thread.so.2 (0x000014b1a2a9e000)
|  	libmkl_core.so.2 => /mnt/group-lib/intel_oneAPI/mkl/2023.2.0/lib/intel64/libmkl_core.so.2 (0x000014b19e726000)
|  	libimf.so => /mnt/group-lib/intel_oneAPI/compiler/2024.0/lib/libimf.so (0x000014b19e306000)
|  	libsvml.so => /mnt/group-lib/intel_oneAPI/compiler/2024.0/lib/libsvml.so (0x000014b19ccd2000)
|  	libirng.so => /mnt/group-lib/intel_oneAPI/compiler/2024.0/lib/libirng.so (0x000014b19cbd8000)
|  	libintlc.so.5 => /mnt/group-lib/intel_oneAPI/compiler/2024.0/lib/libintlc.so.5 (0x000014b19cb77000)
|  	librt.so.1 => /lib/x86_64-linux-gnu/librt.so.1 (0x000014b19cb6d000)
|  	libcublasLt.so.11 => /mnt/group-lib/nvidia-hpc-sdk/Linux_x86_64/24.7/math_libs/11.8/lib64/libcublasLt.so.11 (0x000014b1785e5000)
| #################################################################################################

-----------------------------------
Processed Input file:
              coordinates coord.xyz
                 spinmult 1
                   charge 0
                   method 3c-pbeh
                    basis def2-msvp
                      pcm cosmo
                  epsilon 78.39
                      fon yes
               fon_method constant
                   closed 0
                    hhtda yes
            hhtdasinglets 4
            hhtdatriplets 4
             cisnumstates 8
             cisguessvecs 15
                   cismax 300
               cismaxiter 500
               cisconvtol 1.0e-6
                  cphftol 1.0e-6
                 cphfiter 1000
           max_l_in_basis 2
           sphericalbasis yes
                    guess sad
                   purify no
                  dftgrid 3
                     xtol 1e-6
                 convthre 5e-5
                  threall 1e-14
                precision mixed
                     gpus 1
            min_tolerance 1e-4
          min_tolerance_e 1e-5
                      run energy
-----------------------------------
Jobname: coord
Scratch data will be generated
Scratch directory: ./scr.coord
| Random number seed: 707591090

XYZ coordinates coord.xyz
Molden File Output: ./scr.coord/coord.molden
Using basis set: def2-msvp
dmrgstart not found
Spin multiplicity: 1
DIIS will use up to 10 vectors.
Condition number limit for the DIIS overlap matrix is            0
WF convergence threshold: 5.00e-05
Using DIIS algorithm to converge WF
Maximum number of SCF iterations: 100
Incremental fock with rebuild every 8 iterations
Will switch to conventional Fock if diffuse functions are detected
X-matrix tolerance: 1.00e-06
PRECISION: MIXED
Single/Double precision threshold: 1.00e-05
TeraChem will select linear algebra engine
Using fractional orbital occupations
0 occupied orbitals will have integer occupation
0 occupied orbitals will have fractional occupation
kT is set to  0.250 a.u.
Density matrix guess purification turned off
DFT Functional requested: 3c-pbeh
Method: PBEh-3c composite method 
  PBEh exchange functional:              0.58 
  Hartree-Fock exact exchange:          0.42 
  PBEh correlation functional:           1.0  
Please find the citation for the method under https://doi.org/10.1063/1.4927476Please also cite the implementation paper: https://doi.org/10.1039/D3CP06086A Wavefunction: RESTRICTED

 DFT-D code reimplemented following the
 code by S.Grimme, University Bonn 
 based on DFTD3 V3.2 Rev 0         
 
Please cite DFT-D3 work done with this code as:
S. Grimme, J. Antony, S. Ehrlich and H. Krieg,
J. Chem. Phys. 132 (2010), 154104
If used with BJ-damping cite also
S. Grimme, S. Ehrlich and L. Goerigk,
J. Comput. Chem. 32 (2011), 1456-1465
For DFT-D2 the reference is
S. Grimme, J. Comput. Chem., 27 (2006), 1787-1799
BSSE Correction calculated using:
 ___________________________________________
                                            
|              **  g C P  **                |
|  a geometrical counterpoise correction    |
|             H.Kruse S.Grimme              |
|        Version 2.31                       |
|                                           |
 ___________________________________________ 

Please cite work done with this code as:
H. Kruse, S. Grimme J. Chem. Phys, 2012,136,154101
DOI: 10.1063/1.3700154 

DFT grid type: 3
Using a single DFT grid.
Ignoring all functions in basis set file with angular momentum > 2 
Initial guess generated from superposition of atomic densities generated with HF,
using spherically symmetric atomic densities and averaged alpha and beta spin densities.

********************************************
***** SINGLE POINT ENERGY CALCULATIONS *****
********************************************
COSMO model for polarizable continuum model enabled
*************WARNING***************
Unrecognized or unnecessary keywords:
These are being ignored.
   min_tolerance 1e-4
   min_tolerance_e 1e-5
***********************************
Starting TensorBox...
| TeraChem will select linear algebra engine
| Using cuSolver for matrix diagonalization

| using 1 out of 1 CUDA devices
|   Device 0: NVIDIA GeForce RTX 3080 Ti, 12037MB, CC 8.6 -- CPU THREAD 0
| -------------------------------------------------------------------
| CPU Memory Available: 32120.88 MegaWords 
| GPU Memory Available: 1248.63 MegaWords 
| Maximum recommended basis set size: 13300 basis functions
|  (limited by GPU memory)
| -------------------------------------------------------------------
| Initialize GPUBox with 128 MW of memory


Basis set:       def2-msvp
Total atoms:     31
Total charge:    0
Total electrons: 126 (63-alpha, 63-beta)
Number electrons modeled by ECPs: 0
Total orbitals: 314 (Cartesian), 296 (spherical) 
Total AO shells: 152 (98 S-shells; 36 P-shells; 18 D-shells; 0 F-shells; 0 G-shells)
Spin multiplicity: 1
Nuclear repulsion energy (QM atoms): 1140.247758885801 a.u.

 in gcp call
 n=          31
 coors(1) =   -9.60667941234026       -1.06002606434205     
 -2.899175844523501E-002
 coors(2) =   -8.47308739926859       -2.24847090198599     
   1.95031898567673     
 elements:            7           6
 gcp_e =    1.00000000000000     
 echo:  F
 pbc:  F
 method =pbeh3c              
Using neutral atomic charges and default spins and spin directions.
Number of unique atoms is: 4 
Atom #1 is unique. Calculating atomic density. 
Atom #2 is unique. Calculating atomic density. 
Atom #7 is unique. Calculating atomic density. 
Atom #20 is unique. Calculating atomic density. 
DFTD Energy:    -0.0203413 hartree
gCP Energy:     0.0500881 hartree
| Total AOs: 314    Total MOs: 296
Setting up the DFT grid...
| time to set the grid = 0.10 s
DFT grid points: 356993 (11515 points/atom)
=COSMO= Number of H atoms in QM atoms:13
=COSMO= Number of Heavy atoms in QM atoms:18
=COSMO= size of A matrix:24528008 bytes
=COSMO= ++++++++++++++++++++++++++++++ COSMO parameters ++++++++++++++++++++++++++++++
=COSMO= I. Cavity Information:
=COSMO= SAS(Solvent accesible surface) initialization finished
=COSMO= Time for initializing Molecular Surface:0.00194400 (sec)
=COSMO= Time for initializing cosmo calculation:0.02719200 (sec)
=COSMO= Cavity effective radius(Angstrom) (r_solv+r_vdw-dsc) was written into ./scr.coord/ratom.txt
=COSMO= Solvent Dielectric Constant:78.390000
=COSMO= Cosmo Solvent radius:0.000000
=COSMO= Cosmo charge scaling method:0
=COSMO= Cavity built with Lebedev Grid
=COSMO= Grid points/QM Hydrogen: 110
=COSMO= Grid points/QM Heavy atom: 110
=COSMO= Herbert Switching-Gaussian method turned on
=COSMO= After removing points inside of SAS:
=COSMO= Total number of segments on molecular surface:1751
=COSMO= Number of segments belonging to QM atoms:1751
=COSMO= Total surface area of cavity: 291.3313(Angstrom^2)
=COSMO= Total volume of cavity: 177.0905 (Angstrom^3)
=COSMO= II. COSMO integral options:
=COSMO= Building COSMO c vector with original algorithm
=COSMO= COSMO one-electron integral threshold: 1e-12 
=COSMO= III. Linear solver options:
=COSMO= Initialize COSMO for A matrix in full storage form
=COSMO= CG precondtioner:Jacobi
=COSMO= Tight CG convergence threshold:1e-06
=COSMO= CG dynamic threshold: on
=COSMO= Adjust CG convergence threshold dynamically
=COSMO= IV. PCM field read/write options:
=COSMO= PCM field is not written to files
=COSMO= No PCM field file is read in
=COSMO= ++++++++++++++++++++++++++++++++++++++++++++++++++++++++++++++++++++++++++++++++

                      *** Start SCF Iterations ***

 Iter     DIIS Error       Energy change      Electrons        XC Energy           Energy              E_PCM      Time(s)
-------------------------------------------------------------------------------------------------------------------------
Initial temperature is 0.250000
| Skip purify step
|    1     2.0692691618    -784.4578915501   126.0007185751   -63.6209260423    -784.4578915501     -0.0001947388    1.11  
|    2     0.0652802970     +12.8078309548   125.9999645509   -64.0687289905    -771.6500605952     -0.1477779716    1.54  
|    3     0.1143067143      +0.0512149230   125.9999531990   -63.6026845424    -771.5988456722     -0.0355050985    1.50  
|    4     0.0113932454      -0.2025578668   125.9999596292   -63.7883484946    -771.8014035390     -0.0843395912    1.48  
|    5     0.0074746633      -0.0046885774   125.9999597419   -63.8412763782    -771.8060921164     -0.0755448160    1.43  
|    6     0.0020796480      -0.0010890544   125.9999594283   -63.8243768441    -771.8071811708     -0.0778638283    1.41  
|    7     0.0004897364      -0.0001196307   125.9999594773   -63.8213381621    -771.8073008015     -0.0766809922    1.36  
|    8     0.0002762862      -0.0000327481   125.9999594430   -63.8216735897    -771.8073335496     -0.0767825148    1.35  
|    9     0.0001236617      -0.0000065826   125.9999594363   -63.8221979613    -771.8073401323     -0.0767113476    1.55  
|   10     0.0000611785      -0.0000018413   125.9999594331   -63.8222193657    -771.8073419736     -0.0766571423    1.32  
|   11     0.0000237908      -0.0000003850   125.9999594284   -63.8221723505    -771.8073423586     -0.0766477021    1.30  
-------------------------------------------------------------------------------------------------------------------------
FINAL ENERGY: -771.8073423586 a.u.
Fractional Occupation Entropy: 0.0000000000
Mermin Free Energy:            -771.8073423586
DISPERSION CONTRIBUTION TO ENERGY: -0.0203413442 a.u.
GCP BSSE CORRECTION: 0.0500881383 a.u.
C-PCM contribution to final energy:-0.0766477021 a.u. ( already included in final energy )
HOMO-LUMO GAP: 1.833 eV
CENTER OF MASS: {-0.047316, -0.255216, 0.448905} ANGS
DIPOLE MOMENT: {-9.438257, 0.142783, -3.519109} (|D| = 10.073987) DEBYE
Writing out molden info

Running Mulliken population analysis...


  Restricted hh-TDA Parameters
--------------------------------------------
Number of occupied orbitals:            64
Number of virtual orbitals:            232
Number of molecular orbitals:          296
Number of basis functions:             314
Multiplicity of target state:      singlet

 Generating 2nd functional diffs
Reference energy:             -778.7396523369
Number of electrons:           127.9999587848
XC energy:                     -65.1356568015

      Davidson Diagonalization Parameters
-----------------------------------------------
Number of roots to find:                    4
Number of guess vectors:                   15
Maximum subspace size:                    300
Number of vectors to save:                  4
Collapse vectors per root:                  2
Number of CSFs:                          2080
Maximum Davidson iterations:              500
Residual convergence:                 1.0e-06
Orthogonality tolerance:              1.0e-12
Use incremental sigma vectors:             No

Davidson memory usage:  12.89 MB

Guess Vectors:
  64 &  64 : closed :    -0.547445
  64 &  63 :  open  :    -0.504898
  63 &  63 : closed :    -0.462352
  64 &  62 :  open  :    -0.454794
  64 &  61 :  open  :    -0.452358
  63 &  62 :  open  :    -0.412248
  63 &  61 :  open  :    -0.409812
  62 &  62 : closed :    -0.362144
  62 &  61 :  open  :    -0.359708
  61 &  61 : closed :    -0.357272
  64 &  60 :  open  :    -0.350955
  64 &  58 :  open  :    -0.324833
  64 &  56 :  open  :    -0.320744
  63 &  60 :  open  :    -0.308408
  64 &  59 :  open  :    -0.286884

  Root           Eigenvalue       Energy Change        Residual
-------------------------------------------------------------------
Iteration:    0   Subspace Size:   15
Root: 1:        -0.47287041        -0.47287041         0.04694299  
Root: 2:        -0.42217725        -0.42217725         0.04610226  
Root: 3:        -0.37259831        -0.37259831         0.04430308  
Root: 4:        -0.37050714        -0.37050714         0.04724819  

Iteration:    1   Subspace Size:   19
Root: 1:        -0.47729951        -0.00442910         0.00895673  
Root: 2:        -0.42805243        -0.00587517         0.01154436  
Root: 3:        -0.37887977        -0.00628145         0.01697677  
Root: 4:        -0.37680102        -0.00629388         0.01271321  

Iteration:    2   Subspace Size:   23
Root: 1:        -0.47745848        -0.00015896         0.00254057  
Root: 2:        -0.42835285        -0.00030042         0.00277076  
Root: 3:        -0.37968354        -0.00080378         0.00497689  
Root: 4:        -0.37720202        -0.00040100         0.00382074  

Iteration:    3   Subspace Size:   27
Root: 1:        -0.47747025        -0.00001177         0.00060093  
Root: 2:        -0.42836792        -0.00001507         0.00073355  
Root: 3:        -0.37974166        -0.00005812         0.00166120  
Root: 4:        -0.37723063        -0.00002861         0.00105184  

Iteration:    4   Subspace Size:   31
Root: 1:        -0.47747082        -0.00000057         0.00014255  
Root: 2:        -0.42836890        -0.00000098         0.00017976  
Root: 3:        -0.37974752        -0.00000585         0.00049128  
Root: 4:        -0.37723272        -0.00000209         0.00029150  

Iteration:    5   Subspace Size:   35
Root: 1:        -0.47747085        -0.00000003         0.00003085  
Root: 2:        -0.42836895        -0.00000006         0.00004054  
Root: 3:        -0.37974801        -0.00000050         0.00012492  
Root: 4:        -0.37723288        -0.00000016         0.00007753  

Iteration:    6   Subspace Size:   39
Root: 1:        -0.47747085        -0.00000000         0.00000589  
Root: 2:        -0.42836896        -0.00000000         0.00000920  
Root: 3:        -0.37974804        -0.00000003         0.00003057  
Root: 4:        -0.37723289        -0.00000001         0.00001956  

Iteration:    7   Subspace Size:   43
Root: 1:        -0.47747085        -0.00000000         0.00000103  
Root: 2:        -0.42836896        -0.00000000         0.00000199  
Root: 3:        -0.37974804        -0.00000000         0.00000745  
Root: 4:        -0.37723289        -0.00000000         0.00000471  

Iteration:    8   Subspace Size:   47
Root: 1:        -0.47747085        -0.00000000         0.00000019  Converged
Root: 2:        -0.42836896        -0.00000000         0.00000047  Converged
Root: 3:        -0.37974804        -0.00000000         0.00000178  
Root: 4:        -0.37723289        -0.00000000         0.00000120  

Iteration:    9   Subspace Size:   49
Root: 1:        -0.47747085        -0.00000000         0.00000019  Converged
Root: 2:        -0.42836896        -0.00000000         0.00000046  Converged
Root: 3:        -0.37974804        -0.00000000         0.00000049  Converged
Root: 4:        -0.37723289        -0.00000000         0.00000031  Converged

Davidson converged in 9 iterations
49 sigma vectors were formed

      Davidson Diagonalization Parameters
-----------------------------------------------
Number of roots to find:                    4
Number of guess vectors:                   15
Maximum subspace size:                    300
Number of vectors to save:                  4
Collapse vectors per root:                  2
Number of CSFs:                          2016
Maximum Davidson iterations:              500
Residual convergence:                 1.0e-06
Orthogonality tolerance:              1.0e-12
Use incremental sigma vectors:             No

Davidson memory usage:  12.58 MB

Guess Vectors:
  64 &  63 :  open  :    -0.504898
  64 &  62 :  open  :    -0.454794
  64 &  61 :  open  :    -0.452358
  63 &  62 :  open  :    -0.412248
  63 &  61 :  open  :    -0.409812
  62 &  61 :  open  :    -0.359708
  64 &  60 :  open  :    -0.350955
  64 &  58 :  open  :    -0.324833
  64 &  56 :  open  :    -0.320744
  63 &  60 :  open  :    -0.308408
  64 &  59 :  open  :    -0.286884
  63 &  58 :  open  :    -0.282287
  63 &  56 :  open  :    -0.278198
  64 &  57 :  open  :    -0.266612
  64 &  55 :  open  :    -0.265490

  Root           Eigenvalue       Energy Change        Residual
-------------------------------------------------------------------
Iteration:    0   Subspace Size:   15
Root: 1:        -0.43349439        -0.43349439         0.03553222  
Root: 2:        -0.38557298        -0.38557298         0.03555753  
Root: 3:        -0.36964112        -0.36964112         0.04074605  
Root: 4:        -0.35235371        -0.35235371         0.03481605  

Iteration:    1   Subspace Size:   19
Root: 1:        -0.43707011        -0.00357572         0.00777870  
Root: 2:        -0.39030587        -0.00473290         0.01005495  
Root: 3:        -0.37626214        -0.00662101         0.01299312  
Root: 4:        -0.35634745        -0.00399374         0.01005567  

Iteration:    2   Subspace Size:   23
Root: 1:        -0.43721056        -0.00014045         0.00173381  
Root: 2:        -0.39058736        -0.00028148         0.00258040  
Root: 3:        -0.37675107        -0.00048893         0.00337243  
Root: 4:        -0.35662126        -0.00027381         0.00261302  

Iteration:    3   Subspace Size:   27
Root: 1:        -0.43721607        -0.00000551         0.00037022  
Root: 2:        -0.39060274        -0.00001538         0.00067853  
Root: 3:        -0.37677944        -0.00002838         0.00092736  
Root: 4:        -0.35663668        -0.00001543         0.00069664  

Iteration:    4   Subspace Size:   31
Root: 1:        -0.43721631        -0.00000024         0.00007756  
Root: 2:        -0.39060371        -0.00000097         0.00017545  
Root: 3:        -0.37678130        -0.00000186         0.00025130  
Root: 4:        -0.35663775        -0.00000107         0.00017659  

Iteration:    5   Subspace Size:   35
Root: 1:        -0.43721632        -0.00000001         0.00001629  
Root: 2:        -0.39060377        -0.00000006         0.00004503  
Root: 3:        -0.37678143        -0.00000012         0.00005882  
Root: 4:        -0.35663781        -0.00000006         0.00004168  

Iteration:    6   Subspace Size:   39
Root: 1:        -0.43721632        -0.00000000         0.00000345  
Root: 2:        -0.39060378        -0.00000000         0.00001017  
Root: 3:        -0.37678144        -0.00000001         0.00001318  
Root: 4:        -0.35663781        -0.00000000         0.00001032  

Iteration:    7   Subspace Size:   43
Root: 1:        -0.43721632        -0.00000000         0.00000068  Converged
Root: 2:        -0.39060378        -0.00000000         0.00000240  
Root: 3:        -0.37678144        -0.00000000         0.00000329  
Root: 4:        -0.35663781        -0.00000000         0.00000291  

Iteration:    8   Subspace Size:   46
Root: 1:        -0.43721632        -0.00000000         0.00000063  Converged
Root: 2:        -0.39060378        -0.00000000         0.00000056  Converged
Root: 3:        -0.37678144        -0.00000000         0.00000081  Converged
Root: 4:        -0.35663781        -0.00000000         0.00000073  Converged

Davidson converged in 8 iterations
46 sigma vectors were formed

  Root   Mult.   Total Energy (a.u.)   Ex. Energy (a.u.)     Ex. Energy (eV)     Ex. Energy (nm)        Osc. (a.u.)  
-------------------------------------------------------------------------------------------------------------------
     1  singlet       -779.21712319
     2  triplet       -779.17686865          0.04025453          1.09538140       1131.88174407          0.00000000
     3  singlet       -779.16802129          0.04910189          1.33613027        927.93512222          0.03123155
     4  triplet       -779.13025611          0.08686707          2.36377293        524.51832065          0.00000000
     5  singlet       -779.11940038          0.09772281          2.65917242        466.25115330          0.04963937
     6  singlet       -779.11688523          0.10023796          2.72761325        454.55205477          0.00049985
     7  triplet       -779.11643377          0.10068941          2.73989790        452.51401762          0.00000000
     8  triplet       -779.09629015          0.12083303          3.28803362        377.07710732          0.00000000

Singlet  1: Largest CI coefficients:
  64  &  64 : closed :   0.918893
  63  &  64 :  open  :   0.238677
  64  &  63 :  open  :   0.238677

Triplet  2: Largest CI coefficients:
  63  &  64 :  open  :  -0.660910
  64  &  63 :  open  :   0.660910
  62  &  64 :  open  :   0.173761
  64  &  62 :  open  :  -0.173761
  62  &  63 :  open  :   0.114130
  63  &  62 :  open  :  -0.114130

Singlet  3: Largest CI coefficients:
  63  &  64 :  open  :   0.567870
  64  &  63 :  open  :   0.567870
  63  &  63 : closed :   0.294420
  64  &  64 : closed :  -0.279236
  62  &  64 :  open  :  -0.260456
  64  &  62 :  open  :  -0.260456

Triplet  4: Largest CI coefficients:
  62  &  64 :  open  :  -0.626077
  64  &  62 :  open  :   0.626077
  63  &  64 :  open  :  -0.168929
  64  &  63 :  open  :   0.168929
  58  &  64 :  open  :  -0.154439
  64  &  58 :  open  :   0.154439
  61  &  64 :  open  :  -0.128349
  64  &  61 :  open  :   0.128349
  60  &  64 :  open  :   0.117623
  64  &  60 :  open  :  -0.117623

Singlet  5: Largest CI coefficients:
  63  &  63 : closed :  -0.523093
  61  &  64 :  open  :  -0.460375
  64  &  61 :  open  :  -0.460375
  62  &  64 :  open  :  -0.297261
  64  &  62 :  open  :  -0.297261
  61  &  63 :  open  :   0.128792
  63  &  61 :  open  :   0.128792
  60  &  63 :  open  :   0.101199
  63  &  60 :  open  :   0.101199

Singlet  6: Largest CI coefficients:
  63  &  63 : closed :  -0.470812
  62  &  63 :  open  :   0.368024
  63  &  62 :  open  :   0.368024
  61  &  64 :  open  :   0.307556
  64  &  61 :  open  :   0.307556
  61  &  63 :  open  :   0.277016
  63  &  61 :  open  :   0.277016
  61  &  61 : closed :   0.244832
  62  &  62 : closed :  -0.168327
  63  &  64 :  open  :   0.119453
  64  &  63 :  open  :   0.119453

Triplet  7: Largest CI coefficients:
  61  &  64 :  open  :  -0.618373
  64  &  61 :  open  :   0.618373
  62  &  63 :  open  :   0.184279
  63  &  62 :  open  :  -0.184279
  60  &  64 :  open  :  -0.181269
  64  &  60 :  open  :   0.181269
  61  &  63 :  open  :  -0.105676
  63  &  61 :  open  :   0.105676

Triplet  8: Largest CI coefficients:
  61  &  63 :  open  :   0.595842
  63  &  61 :  open  :  -0.595842
  62  &  63 :  open  :   0.274152
  63  &  62 :  open  :  -0.274152
  61  &  62 :  open  :  -0.199504
  62  &  61 :  open  :   0.199504
  60  &  63 :  open  :   0.105832
  63  &  60 :  open  :  -0.105832

Singlet state dipole moments:

  Root       Dx         Dy         Dz         |D|  (Debye)
------------------------------------------------------------
     1    -5.3889     1.0835    -2.1983     5.9200
     2    -9.8064     1.9760    -1.7880    10.1621
     3    -8.8250    -0.9938    -1.4562     8.9994
     4    -7.0316     0.0942    -1.0143     7.1050

Triplet state dipole moments:

  Root       Dx         Dy         Dz         |D|  (Debye)
------------------------------------------------------------
     1   -10.5165     2.1260    -1.8955    10.8954
     2    -8.9889     0.7937    -1.6841     9.1796
     3    -5.6289    -0.7455    -1.0579     5.7758
     4    -8.2955    -0.7263    -0.8678     8.3723

Transition dipole moments between singlet states:

    Transition       Tx         Ty         Tz         |T| (a.u.)
------------------------------------------------------------------
     1 ->    2     0.9460     0.2019     0.1355     0.9768
     1 ->    3    -0.8691    -0.0585    -0.0566     0.8729
     1 ->    4     0.0380     0.0744     0.0221     0.0865
     2 ->    3     0.3861    -0.6899     0.0515     0.7923
     2 ->    4    -1.4662     0.4040    -0.1332     1.5266
     3 ->    4    -1.1549     0.3585     0.0014     1.2093

Transition dipole moments between triplet states:

    Transition       Tx         Ty         Tz         |T| (a.u.)
------------------------------------------------------------------
     1 ->    2    -1.1750     0.2309    -0.2069     1.2152
     1 ->    3    -0.6030     0.8017    -0.0063     1.0032
     1 ->    4     0.4749    -0.0008     0.0350     0.4762
     2 ->    3     0.5107    -0.6643    -0.0176     0.8380
     2 ->    4    -0.5871    -0.0436    -0.0485     0.5907
     3 ->    4    -0.9243    -0.1182    -0.0855     0.9357

Magnetic transition dipole moments and rotational strengths:

 Transition      Lx         Ly         Lz       R(len)     R(vel) (a.u.)
------------------------------------------------------------------------
 1 ->    2     0.2030    -0.1975     0.0173    -0.1545     0.0306
 1 ->    3    -0.3711    -0.4210    -0.1312    -0.3546     0.0730
 1 ->    4     0.2626     0.3455    -0.0058    -0.0356     0.0102

Electric transition quadrupole moments (Cartesian):

 Transition      Qxy        Qxz        Qyz        Qxx        Qyy        Qzz       norm (a.u.)
----------------------------------------------------------------------------------------------
 1 ->    2    -0.7271    -0.5399    -0.2791   -10.2121    -0.0269     0.0425    10.2561
 1 ->    3    -0.0521    -0.0771     0.2037     5.4674    -0.0064    -0.0366     5.4721
 1 ->    4     0.0518     0.0402    -0.1998    -3.1092    -0.0760     0.0403     3.1175


| Total processing time: 37.70 sec 

| Job finished: Tue Sep  2 23:13:55 2025
