# Supplementary material for: Photovermellogens: Minimalistic Pyridinium-Based Acylhydrazones with Photoswitchable Basicity for Operation in Aqueous Media
Source: J Org Chem. 2026 May 4;91(19):6559–65. doi: 10.1021/acs.joc.5c02962 (PMC13185115; doi:10.1021/acs.joc.5c02962)
Supplement: Supplementary file 3 [file jo5c02962_si_003.zip › scans/pa/gfn2/0025.out]

| Startfile from command line: tc.inp


|       ***********************************************************
|       *                 TeraChem v1.9-2023.07-dev               *
|       *                   Development Version                   *
|       *           Chemistry at the Speed of Graphics!           *
|       ***********************************************************
|       * This program may only be used in connection with        *
|       * a valid license from PetaChem, LLC. Use of this program *
|       * or results thereof indicates acceptance of all terms    *
|       * and conditions stated in the license and that a valid   *
|       * license agreement between the user and PetaChem, LLC    *
|       * exists. PetaChem, LLC does not warrant the correctness  *
|       * of results or their suitability for any purpose.        *
|       * Please email bugs, suggestions, and comments to         *
|       *                  help@petachem.com                      *
|       *                                                         *
|       ***********************************************************


|       ***********************************************************
|       *  Compiled by pisteinbach  Thu 27 Mar 2025 01:00:35 PM CET  *
|       *  Supported architecture SMs: 89 86 75                   *
|       *  Build cuda_11.8.r11.8/compiler.31833905_0              *
|       *  Git Version: d77d3eebd7eb45d4c3711b706ca3c5694cd0c5a9  *
|       ***********************************************************


| Job started   Tue Sep  2 23:13:23 2025
| On quadro-02 (available memory: 50871 MB)

| ######################################### RUNTIME INFO ##########################################
| terachem  tc.inp 

|  NVRM version: NVIDIA UNIX x86_64 Kernel Module  510.47.03  Mon Jan 24 22:58:54 UTC 2022
|  GCC version:  gcc version 9.4.0 (Ubuntu 9.4.0-1ubuntu1~20.04.1) 

|  	linux-vdso.so.1 (0x00007ffd9f119000)
|  	libdftd4.so.3 => /mnt/group-bin/dftd4/3.5.0/lib/x86_64-linux-gnu/libdftd4.so.3 (0x000014906c727000)
|  	libm.so.6 => /lib/x86_64-linux-gnu/libm.so.6 (0x000014906c5c5000)
|  	libthcbox.so.1 => /mnt/group-bin/terachem/dev-03-2025/lib/libthcbox.so.1 (0x000014906b0f7000)
|  	libnvToolsExt.so.1 => /mnt/group-lib/nvidia-hpc-sdk/Linux_x86_64/24.7/cuda/11.8/lib64/libnvToolsExt.so.1 (0x000014906aeed000)
|  	libgpubox.so.1 => /mnt/group-bin/terachem/dev-03-2025/lib/libgpubox.so.1 (0x000014906aed4000)
|  	libcpubox.so.1 => /mnt/group-bin/terachem/dev-03-2025/lib/libcpubox.so.1 (0x000014906aece000)
|  	libtensorbox.so.1 => /mnt/group-bin/terachem/dev-03-2025/lib/libtensorbox.so.1 (0x000014906aeaf000)
|  	libiobox.so.1 => /mnt/group-bin/terachem/dev-03-2025/lib/libiobox.so.1 (0x000014906ae97000)
|  	libintbox.so.1 => /mnt/group-bin/terachem/dev-03-2025/lib/libintbox.so.1 (0x000014902f930000)
|  	libatmx2cbox.so.1 => /mnt/group-bin/terachem/dev-03-2025/lib/libatmx2cbox.so.1 (0x000014902f859000)
|  	libperiodicbox.so.1 => /mnt/group-bin/terachem/dev-03-2025/lib/libperiodicbox.so.1 (0x000014901dc07000)
|  	libsqmbox.so.1 => /mnt/group-bin/terachem/dev-03-2025/lib/libsqmbox.so.1 (0x000014901d8a3000)
|  	libgridbox.so.1 => /mnt/group-bin/terachem/dev-03-2025/lib/libgridbox.so.1 (0x000014901c09d000)
|  	libdftbox.so.1 => /mnt/group-bin/terachem/dev-03-2025/lib/libdftbox.so.1 (0x000014901bfad000)
|  	libcibox.so.1 => /mnt/group-bin/terachem/dev-03-2025/lib/libcibox.so.1 (0x000014901bb60000)
|  	libccbox.so.1 => /mnt/group-bin/terachem/dev-03-2025/lib/libccbox.so.1 (0x000014901b81f000)
|  	libsimbox.so.1 => /mnt/group-bin/terachem/dev-03-2025/lib/libsimbox.so.1 (0x000014901b7f9000)
|  	liboptbox.so.1 => /mnt/group-bin/terachem/dev-03-2025/lib/liboptbox.so.1 (0x000014901b7bf000)
|  	libssl.so.1.1 => /lib/x86_64-linux-gnu/libssl.so.1.1 (0x000014901b72c000)
|  	libcrypto.so.1.1 => /lib/x86_64-linux-gnu/libcrypto.so.1.1 (0x000014901b454000)
|  	libifcore.so.5 => /mnt/group-lib/intel_oneAPI/compiler/2024.0/lib/libifcore.so.5 (0x000014901b314000)
|  	libcuda.so.1 => /lib/x86_64-linux-gnu/libcuda.so.1 (0x0000149019ae4000)
|  	libcudart.so.11.0 => /mnt/group-bin/terachem/dev-03-2025/lib/libcudart.so.11.0 (0x000014901983d000)
|  	libcublas.so.11 => /mnt/group-bin/terachem/dev-03-2025/lib/libcublas.so.11 (0x0000149013bdf000)
|  	libcufft.so.10 => /mnt/group-bin/terachem/dev-03-2025/lib/libcufft.so.10 (0x0000149002d04000)
|  	libcusparse.so.11 => /mnt/group-bin/terachem/dev-03-2025/lib/libcusparse.so.11 (0x0000148ff200a000)
|  	libcusolver.so.11 => /mnt/group-bin/terachem/dev-03-2025/lib/libcusolver.so.11 (0x0000148fdfd52000)
|  	libiomp5.so => /mnt/group-lib/intel_oneAPI/compiler/2024.0/lib/libiomp5.so (0x0000148fdf90b000)
|  	libdl.so.2 => /lib/x86_64-linux-gnu/libdl.so.2 (0x0000148fdf905000)
|  	libpthread.so.0 => /lib/x86_64-linux-gnu/libpthread.so.0 (0x0000148fdf8e2000)
|  	libstdc++.so.6 => /lib/x86_64-linux-gnu/libstdc++.so.6 (0x0000148fdf700000)
|  	libcilkrts.so.5 => /mnt/group-bin/terachem/dev-03-2025/lib/libcilkrts.so.5 (0x0000148fdf4c1000)
|  	libgcc_s.so.1 => /lib/x86_64-linux-gnu/libgcc_s.so.1 (0x0000148fdf4a6000)
|  	libc.so.6 => /lib/x86_64-linux-gnu/libc.so.6 (0x0000148fdf2b4000)
|  	/lib64/ld-linux-x86-64.so.2 (0x000014906c801000)
|  	libmkl_intel_ilp64.so.2 => /mnt/group-lib/intel_oneAPI/mkl/2023.2.0/lib/intel64/libmkl_intel_ilp64.so.2 (0x0000148fde127000)
|  	libmkl_intel_thread.so.2 => /mnt/group-lib/intel_oneAPI/mkl/2023.2.0/lib/intel64/libmkl_intel_thread.so.2 (0x0000148fdaafb000)
|  	libmkl_core.so.2 => /mnt/group-lib/intel_oneAPI/mkl/2023.2.0/lib/intel64/libmkl_core.so.2 (0x0000148fd6783000)
|  	libimf.so => /mnt/group-lib/intel_oneAPI/compiler/2024.0/lib/libimf.so (0x0000148fd6363000)
|  	libsvml.so => /mnt/group-lib/intel_oneAPI/compiler/2024.0/lib/libsvml.so (0x0000148fd4d2f000)
|  	libirng.so => /mnt/group-lib/intel_oneAPI/compiler/2024.0/lib/libirng.so (0x0000148fd4c35000)
|  	libintlc.so.5 => /mnt/group-lib/intel_oneAPI/compiler/2024.0/lib/libintlc.so.5 (0x0000148fd4bd4000)
|  	librt.so.1 => /lib/x86_64-linux-gnu/librt.so.1 (0x0000148fd4bca000)
|  	libcublasLt.so.11 => /mnt/group-lib/nvidia-hpc-sdk/Linux_x86_64/24.7/math_libs/11.8/lib64/libcublasLt.so.11 (0x0000148fb0642000)
| #################################################################################################

-----------------------------------
Processed Input file:
              coordinates coord.xyz
                 spinmult 1
                   charge 0
                   method 3c-pbeh
                    basis def2-msvp
                      pcm cosmo
                  epsilon 78.39
                      fon yes
               fon_method constant
                   closed 0
                    hhtda yes
            hhtdasinglets 4
            hhtdatriplets 4
             cisnumstates 8
             cisguessvecs 15
                   cismax 300
               cismaxiter 500
               cisconvtol 1.0e-6
                  cphftol 1.0e-6
                 cphfiter 1000
           max_l_in_basis 2
           sphericalbasis yes
                    guess sad
                   purify no
                  dftgrid 3
                     xtol 1e-6
                 convthre 5e-5
                  threall 1e-14
                precision mixed
                     gpus 1
            min_tolerance 1e-4
          min_tolerance_e 1e-5
                      run energy
-----------------------------------
Jobname: coord
Scratch data will be generated
Scratch directory: ./scr.coord
| Random number seed: 844985438

XYZ coordinates coord.xyz
Molden File Output: ./scr.coord/coord.molden
Using basis set: def2-msvp
dmrgstart not found
Spin multiplicity: 1
DIIS will use up to 10 vectors.
Condition number limit for the DIIS overlap matrix is            0
WF convergence threshold: 5.00e-05
Using DIIS algorithm to converge WF
Maximum number of SCF iterations: 100
Incremental fock with rebuild every 8 iterations
Will switch to conventional Fock if diffuse functions are detected
X-matrix tolerance: 1.00e-06
PRECISION: MIXED
Single/Double precision threshold: 1.00e-05
TeraChem will select linear algebra engine
Using fractional orbital occupations
0 occupied orbitals will have integer occupation
0 occupied orbitals will have fractional occupation
kT is set to  0.250 a.u.
Density matrix guess purification turned off
DFT Functional requested: 3c-pbeh
Method: PBEh-3c composite method 
  PBEh exchange functional:              0.58 
  Hartree-Fock exact exchange:          0.42 
  PBEh correlation functional:           1.0  
Please find the citation for the method under https://doi.org/10.1063/1.4927476Please also cite the implementation paper: https://doi.org/10.1039/D3CP06086A Wavefunction: RESTRICTED

 DFT-D code reimplemented following the
 code by S.Grimme, University Bonn 
 based on DFTD3 V3.2 Rev 0         
 
Please cite DFT-D3 work done with this code as:
S. Grimme, J. Antony, S. Ehrlich and H. Krieg,
J. Chem. Phys. 132 (2010), 154104
If used with BJ-damping cite also
S. Grimme, S. Ehrlich and L. Goerigk,
J. Comput. Chem. 32 (2011), 1456-1465
For DFT-D2 the reference is
S. Grimme, J. Comput. Chem., 27 (2006), 1787-1799
BSSE Correction calculated using:
 ___________________________________________
                                            
|              **  g C P  **                |
|  a geometrical counterpoise correction    |
|             H.Kruse S.Grimme              |
|        Version 2.31                       |
|                                           |
 ___________________________________________ 

Please cite work done with this code as:
H. Kruse, S. Grimme J. Chem. Phys, 2012,136,154101
DOI: 10.1063/1.3700154 

DFT grid type: 3
Using a single DFT grid.
Ignoring all functions in basis set file with angular momentum > 2 
Initial guess generated from superposition of atomic densities generated with HF,
using spherically symmetric atomic densities and averaged alpha and beta spin densities.

********************************************
***** SINGLE POINT ENERGY CALCULATIONS *****
********************************************
COSMO model for polarizable continuum model enabled
*************WARNING***************
Unrecognized or unnecessary keywords:
These are being ignored.
   min_tolerance 1e-4
   min_tolerance_e 1e-5
***********************************
Starting TensorBox...
| TeraChem will select linear algebra engine
| Using cuSolver for matrix diagonalization

| using 1 out of 1 CUDA devices
|   Device 0:      Quadro RTX 5000, 16125MB, CC 7.5 -- CPU THREAD 0
| -------------------------------------------------------------------
| CPU Memory Available: 8000.12 MegaWords 
| GPU Memory Available: 1759.68 MegaWords 
| Maximum recommended basis set size: 15300 basis functions
|  (limited by GPU memory)
| -------------------------------------------------------------------
| Initialize GPUBox with 128 MW of memory


Basis set:       def2-msvp
Total atoms:     31
Total charge:    0
Total electrons: 126 (63-alpha, 63-beta)
Number electrons modeled by ECPs: 0
Total orbitals: 314 (Cartesian), 296 (spherical) 
Total AO shells: 152 (98 S-shells; 36 P-shells; 18 D-shells; 0 F-shells; 0 G-shells)
Spin multiplicity: 1
Nuclear repulsion energy (QM atoms): 1146.830634957676 a.u.

 in gcp call
 n=          31
 coors(1) =   -9.51438805982405       -1.14738124797835     
  2.757663541744896E-003
 coors(2) =   -8.14535836519195       -2.57157407064730     
   1.64933701320135     
 elements:            7           6
 gcp_e =    1.00000000000000     
 echo:  F
 pbc:  F
 method =pbeh3c              
Using neutral atomic charges and default spins and spin directions.
Number of unique atoms is: 4 
Atom #1 is unique. Calculating atomic density. 
Atom #2 is unique. Calculating atomic density. 
Atom #7 is unique. Calculating atomic density. 
Atom #20 is unique. Calculating atomic density. 
DFTD Energy:    -0.0204652 hartree
gCP Energy:     0.0507848 hartree
| Total AOs: 314    Total MOs: 296
Setting up the DFT grid...
| time to set the grid = 0.09 s
DFT grid points: 356844 (11511 points/atom)
=COSMO= Number of H atoms in QM atoms:13
=COSMO= Number of Heavy atoms in QM atoms:18
=COSMO= size of A matrix:24304392 bytes
=COSMO= ++++++++++++++++++++++++++++++ COSMO parameters ++++++++++++++++++++++++++++++
=COSMO= I. Cavity Information:
=COSMO= SAS(Solvent accesible surface) initialization finished
=COSMO= Time for initializing Molecular Surface:0.00142200 (sec)
=COSMO= Time for initializing cosmo calculation:0.01746900 (sec)
=COSMO= Cavity effective radius(Angstrom) (r_solv+r_vdw-dsc) was written into ./scr.coord/ratom.txt
=COSMO= Solvent Dielectric Constant:78.390000
=COSMO= Cosmo Solvent radius:0.000000
=COSMO= Cosmo charge scaling method:0
=COSMO= Cavity built with Lebedev Grid
=COSMO= Grid points/QM Hydrogen: 110
=COSMO= Grid points/QM Heavy atom: 110
=COSMO= Herbert Switching-Gaussian method turned on
=COSMO= After removing points inside of SAS:
=COSMO= Total number of segments on molecular surface:1743
=COSMO= Number of segments belonging to QM atoms:1743
=COSMO= Total surface area of cavity: 290.1786(Angstrom^2)
=COSMO= Total volume of cavity: 176.4329 (Angstrom^3)
=COSMO= II. COSMO integral options:
=COSMO= Building COSMO c vector with original algorithm
=COSMO= COSMO one-electron integral threshold: 1e-12 
=COSMO= III. Linear solver options:
=COSMO= Initialize COSMO for A matrix in full storage form
=COSMO= CG precondtioner:Jacobi
=COSMO= Tight CG convergence threshold:1e-06
=COSMO= CG dynamic threshold: on
=COSMO= Adjust CG convergence threshold dynamically
=COSMO= IV. PCM field read/write options:
=COSMO= PCM field is not written to files
=COSMO= No PCM field file is read in
=COSMO= ++++++++++++++++++++++++++++++++++++++++++++++++++++++++++++++++++++++++++++++++

                      *** Start SCF Iterations ***

 Iter     DIIS Error       Energy change      Electrons        XC Energy           Energy              E_PCM      Time(s)
-------------------------------------------------------------------------------------------------------------------------
Initial temperature is 0.250000
| Skip purify step
|    1     2.0851616237    -784.4652469919   126.0023066247   -63.6248345903    -784.4652469919     -0.0001892329    1.41  
|    2     0.0652709206     +12.8262752887   126.0000060789   -64.0801071344    -771.6389717033     -0.1465128477    2.15  
|    3     0.1016488714      +0.0696896982   126.0000101436   -63.6042493129    -771.5692820050     -0.0325456686    2.10  
|    4     0.0108596741      -0.2268454931   126.0000066164   -63.7942054202    -771.7961274981     -0.0797724390    2.14  
|    5     0.0061760395      -0.0050755280   126.0000069935   -63.8492553084    -771.8012030260     -0.0722092685    1.99  
|    6     0.0015159185      -0.0010051220   126.0000069266   -63.8315553463    -771.8022081481     -0.0736314752    1.92  
|    7     0.0005857281      -0.0000726629   126.0000068771   -63.8289289483    -771.8022808110     -0.0727005868    1.87  
|    8     0.0003043170      -0.0000295353   126.0000068931   -63.8296223956    -771.8023103462     -0.0728884540    1.86  
|    9     0.0001410900      -0.0000058724   126.0000068799   -63.8301359035    -771.8023162186     -0.0727724637    2.28  
|   10     0.0000444313      -0.0000020675   126.0000068815   -63.8300538925    -771.8023182861     -0.0727487982    1.82  
-------------------------------------------------------------------------------------------------------------------------
FINAL ENERGY: -771.8023182861 a.u.
Fractional Occupation Entropy: 0.0000000000
Mermin Free Energy:            -771.8023182861
DISPERSION CONTRIBUTION TO ENERGY: -0.0204651932 a.u.
GCP BSSE CORRECTION: 0.0507848429 a.u.
C-PCM contribution to final energy:-0.0727487982 a.u. ( already included in final energy )
HOMO-LUMO GAP: 1.829 eV
CENTER OF MASS: {-0.051338, -0.231540, 0.431088} ANGS
DIPOLE MOMENT: {-9.109269, -0.854514, -2.907613} (|D| = 9.600166) DEBYE
Writing out molden info

Running Mulliken population analysis...


  Restricted hh-TDA Parameters
--------------------------------------------
Number of occupied orbitals:            64
Number of virtual orbitals:            232
Number of molecular orbitals:          296
Number of basis functions:             314
Multiplicity of target state:      singlet

 Generating 2nd functional diffs
Reference energy:             -778.7339652739
Number of electrons:           128.0000069908
XC energy:                     -65.1437039725

      Davidson Diagonalization Parameters
-----------------------------------------------
Number of roots to find:                    4
Number of guess vectors:                   15
Maximum subspace size:                    300
Number of vectors to save:                  4
Collapse vectors per root:                  2
Number of CSFs:                          2080
Maximum Davidson iterations:              500
Residual convergence:                 1.0e-06
Orthogonality tolerance:              1.0e-12
Use incremental sigma vectors:             No

Davidson memory usage:  12.89 MB

Guess Vectors:
  64 &  64 : closed :    -0.548742
  64 &  63 :  open  :    -0.524213
  63 &  63 : closed :    -0.499684
  64 &  62 :  open  :    -0.452091
  64 &  61 :  open  :    -0.448418
  63 &  62 :  open  :    -0.427562
  63 &  61 :  open  :    -0.423889
  64 &  60 :  open  :    -0.360415
  62 &  62 : closed :    -0.355440
  62 &  61 :  open  :    -0.351767
  61 &  61 : closed :    -0.348095
  63 &  60 :  open  :    -0.335886
  64 &  56 :  open  :    -0.332561
  64 &  58 :  open  :    -0.312529
  63 &  56 :  open  :    -0.308032

  Root           Eigenvalue       Energy Change        Residual
-------------------------------------------------------------------
Iteration:    0   Subspace Size:   15
Root: 1:        -0.47464711        -0.47464711         0.04808013  
Root: 2:        -0.43664419        -0.43664419         0.04666426  
Root: 3:        -0.39143274        -0.39143274         0.05269145  
Root: 4:        -0.36998644        -0.36998644         0.04335507  

Iteration:    1   Subspace Size:   19
Root: 1:        -0.47964943        -0.00500232         0.00930518  
Root: 2:        -0.44253081        -0.00588662         0.01099084  
Root: 3:        -0.39758392        -0.00615118         0.01494431  
Root: 4:        -0.37715550        -0.00716906         0.01602658  

Iteration:    2   Subspace Size:   23
Root: 1:        -0.47982716        -0.00017773         0.00243361  
Root: 2:        -0.44280397        -0.00027316         0.00283899  
Root: 3:        -0.39803583        -0.00045191         0.00416726  
Root: 4:        -0.37791178        -0.00075627         0.00515671  

Iteration:    3   Subspace Size:   27
Root: 1:        -0.47983844        -0.00001128         0.00056492  
Root: 2:        -0.44281904        -0.00001507         0.00077185  
Root: 3:        -0.39806756        -0.00003173         0.00105886  
Root: 4:        -0.37797744        -0.00006566         0.00138429  

Iteration:    4   Subspace Size:   31
Root: 1:        -0.47983897        -0.00000053         0.00011391  
Root: 2:        -0.44282010        -0.00000106         0.00017708  
Root: 3:        -0.39806952        -0.00000197         0.00025474  
Root: 4:        -0.37798165        -0.00000421         0.00037214  

Iteration:    5   Subspace Size:   35
Root: 1:        -0.47983899        -0.00000002         0.00002277  
Root: 2:        -0.44282016        -0.00000006         0.00004022  
Root: 3:        -0.39806963        -0.00000011         0.00006920  
Root: 4:        -0.37798196        -0.00000031         0.00010244  

Iteration:    6   Subspace Size:   39
Root: 1:        -0.47983899        -0.00000000         0.00000421  
Root: 2:        -0.44282016        -0.00000000         0.00000876  
Root: 3:        -0.39806964        -0.00000001         0.00001729  
Root: 4:        -0.37798198        -0.00000002         0.00002831  

Iteration:    7   Subspace Size:   43
Root: 1:        -0.47983899        -0.00000000         0.00000075  Converged
Root: 2:        -0.44282016        -0.00000000         0.00000181  
Root: 3:        -0.39806964        -0.00000000         0.00000388  
Root: 4:        -0.37798198        -0.00000000         0.00000782  

Iteration:    8   Subspace Size:   46
Root: 1:        -0.47983899        -0.00000000         0.00000068  Converged
Root: 2:        -0.44282016        -0.00000000         0.00000040  Converged
Root: 3:        -0.39806964        -0.00000000         0.00000098  Converged
Root: 4:        -0.37798198        -0.00000000         0.00000195  

Iteration:    9   Subspace Size:   47
Root: 1:        -0.47983899        -0.00000000         0.00000067  Converged
Root: 2:        -0.44282016        -0.00000000         0.00000040  Converged
Root: 3:        -0.39806964        -0.00000000         0.00000097  Converged
Root: 4:        -0.37798198        -0.00000000         0.00000046  Converged

Davidson converged in 9 iterations
47 sigma vectors were formed

      Davidson Diagonalization Parameters
-----------------------------------------------
Number of roots to find:                    4
Number of guess vectors:                   15
Maximum subspace size:                    300
Number of vectors to save:                  4
Collapse vectors per root:                  2
Number of CSFs:                          2016
Maximum Davidson iterations:              500
Residual convergence:                 1.0e-06
Orthogonality tolerance:              1.0e-12
Use incremental sigma vectors:             No

Davidson memory usage:  12.58 MB

Guess Vectors:
  64 &  63 :  open  :    -0.524213
  64 &  62 :  open  :    -0.452091
  64 &  61 :  open  :    -0.448418
  63 &  62 :  open  :    -0.427562
  63 &  61 :  open  :    -0.423889
  64 &  60 :  open  :    -0.360415
  62 &  61 :  open  :    -0.351767
  63 &  60 :  open  :    -0.335886
  64 &  56 :  open  :    -0.332561
  64 &  58 :  open  :    -0.312529
  63 &  56 :  open  :    -0.308032
  64 &  59 :  open  :    -0.288576
  63 &  58 :  open  :    -0.288000
  64 &  57 :  open  :    -0.281791
  64 &  55 :  open  :    -0.279749

  Root           Eigenvalue       Energy Change        Residual
-------------------------------------------------------------------
Iteration:    0   Subspace Size:   15
Root: 1:        -0.44668040        -0.44668040         0.03725431  
Root: 2:        -0.38804232        -0.38804232         0.03450948  
Root: 3:        -0.37050149        -0.37050149         0.03906362  
Root: 4:        -0.35709728        -0.35709728         0.03348722  

Iteration:    1   Subspace Size:   19
Root: 1:        -0.45051862        -0.00383823         0.00786108  
Root: 2:        -0.39266254        -0.00462022         0.00998907  
Root: 3:        -0.37660834        -0.00610684         0.01298645  
Root: 4:        -0.36064257        -0.00354530         0.00940740  

Iteration:    2   Subspace Size:   23
Root: 1:        -0.45066456        -0.00014594         0.00166186  
Root: 2:        -0.39293750        -0.00027496         0.00280634  
Root: 3:        -0.37709941        -0.00049108         0.00327401  
Root: 4:        -0.36086962        -0.00022705         0.00244940  

Iteration:    3   Subspace Size:   27
Root: 1:        -0.45066975        -0.00000519         0.00034846  
Root: 2:        -0.39295575        -0.00001825         0.00069091  
Root: 3:        -0.37712350        -0.00002408         0.00090106  
Root: 4:        -0.36088250        -0.00001288         0.00062670  

Iteration:    4   Subspace Size:   31
Root: 1:        -0.45066996        -0.00000021         0.00007595  
Root: 2:        -0.39295682        -0.00000107         0.00016606  
Root: 3:        -0.37712522        -0.00000173         0.00024332  
Root: 4:        -0.36088332        -0.00000083         0.00015588  

Iteration:    5   Subspace Size:   35
Root: 1:        -0.45066997        -0.00000001         0.00001595  
Root: 2:        -0.39295687        -0.00000006         0.00004239  
Root: 3:        -0.37712534        -0.00000011         0.00005547  
Root: 4:        -0.36088337        -0.00000004         0.00003870  

Iteration:    6   Subspace Size:   39
Root: 1:        -0.45066997        -0.00000000         0.00000324  
Root: 2:        -0.39295688        -0.00000000         0.00000998  
Root: 3:        -0.37712534        -0.00000001         0.00001219  
Root: 4:        -0.36088337        -0.00000000         0.00001032  

Iteration:    7   Subspace Size:   43
Root: 1:        -0.45066997        -0.00000000         0.00000060  Converged
Root: 2:        -0.39295688        -0.00000000         0.00000241  
Root: 3:        -0.37712534        -0.00000000         0.00000299  
Root: 4:        -0.36088337        -0.00000000         0.00000274  

Iteration:    8   Subspace Size:   46
Root: 1:        -0.45066997        -0.00000000         0.00000057  Converged
Root: 2:        -0.39295688        -0.00000000         0.00000057  Converged
Root: 3:        -0.37712534        -0.00000000         0.00000074  Converged
Root: 4:        -0.36088337        -0.00000000         0.00000071  Converged

Davidson converged in 8 iterations
46 sigma vectors were formed

  Root   Mult.   Total Energy (a.u.)   Ex. Energy (a.u.)     Ex. Energy (eV)     Ex. Energy (nm)        Osc. (a.u.)  
-------------------------------------------------------------------------------------------------------------------
     1  singlet       -779.21380426
     2  triplet       -779.18463524          0.02916902          0.79372937       1562.04651934          0.00000000
     3  singlet       -779.17678543          0.03701883          1.00733348       1230.81604244          0.00673361
     4  singlet       -779.13203492          0.08176935          2.22505678        557.21823356          0.01099092
     5  triplet       -779.12692215          0.08688211          2.36418223        524.42751283          0.00000000
     6  singlet       -779.11194726          0.10185701          2.77166977        447.32681319          0.04739341
     7  triplet       -779.11109062          0.10271365          2.79498011        443.59607536          0.00000000
     8  triplet       -779.09484865          0.11895562          3.23694655        383.02832256          0.00000000

Singlet  1: Largest CI coefficients:
  64  &  64 : closed :   0.907652
  63  &  64 :  open  :  -0.256487
  64  &  63 :  open  :  -0.256487

Triplet  2: Largest CI coefficients:
  63  &  64 :  open  :   0.668433
  64  &  63 :  open  :  -0.668433
  62  &  64 :  open  :   0.159676
  64  &  62 :  open  :  -0.159676
  62  &  63 :  open  :  -0.103233
  63  &  62 :  open  :   0.103233

Singlet  3: Largest CI coefficients:
  63  &  64 :  open  :  -0.591930
  64  &  63 :  open  :  -0.591930
  64  &  64 : closed :  -0.309247
  62  &  64 :  open  :  -0.230215
  64  &  62 :  open  :  -0.230215
  63  &  63 : closed :   0.215923

Singlet  4: Largest CI coefficients:
  63  &  63 : closed :   0.836986
  61  &  61 : closed :  -0.229893
  62  &  63 :  open  :   0.228529
  63  &  62 :  open  :   0.228529
  61  &  63 :  open  :   0.198488
  63  &  61 :  open  :   0.198488

Triplet  5: Largest CI coefficients:
  62  &  64 :  open  :  -0.635241
  64  &  62 :  open  :   0.635241
  63  &  64 :  open  :   0.156467
  64  &  63 :  open  :  -0.156467
  60  &  64 :  open  :   0.148437
  64  &  60 :  open  :  -0.148437
  58  &  64 :  open  :  -0.141578
  64  &  58 :  open  :   0.141578

Singlet  6: Largest CI coefficients:
  61  &  64 :  open  :  -0.533105
  64  &  61 :  open  :  -0.533105
  62  &  63 :  open  :   0.275034
  63  &  62 :  open  :   0.275034
  62  &  64 :  open  :  -0.244654
  64  &  62 :  open  :  -0.244654
  60  &  64 :  open  :  -0.137695
  64  &  60 :  open  :  -0.137695
  63  &  63 : closed :  -0.122329
  60  &  63 :  open  :  -0.106600
  63  &  60 :  open  :  -0.106600

Triplet  7: Largest CI coefficients:
  61  &  64 :  open  :  -0.593998
  64  &  61 :  open  :   0.593998
  62  &  63 :  open  :  -0.237048
  63  &  62 :  open  :   0.237048
  60  &  64 :  open  :  -0.183250
  64  &  60 :  open  :   0.183250
  60  &  63 :  open  :   0.137810
  63  &  60 :  open  :  -0.137810
  61  &  63 :  open  :   0.110834
  63  &  61 :  open  :  -0.110834

Triplet  8: Largest CI coefficients:
  61  &  63 :  open  :  -0.624881
  63  &  61 :  open  :   0.624881
  62  &  63 :  open  :  -0.228074
  63  &  62 :  open  :   0.228074
  60  &  63 :  open  :  -0.144908
  63  &  60 :  open  :   0.144908
  61  &  62 :  open  :  -0.144644
  62  &  61 :  open  :   0.144644

Singlet state dipole moments:

  Root       Dx         Dy         Dz         |D|  (Debye)
------------------------------------------------------------
     1    -5.6506     0.6330    -1.8748     5.9870
     2    -9.0280     0.9646    -1.4095     9.1882
     3    -9.9017     0.4981    -0.7808     9.9450
     4    -7.0765    -0.8232    -1.0543     7.2018

Triplet state dipole moments:

  Root       Dx         Dy         Dz         |D|  (Debye)
------------------------------------------------------------
     1    -9.2255     1.1238    -1.4383     9.4044
     2   -10.8257     1.0587    -1.7418    11.0159
     3    -6.2959    -0.8795    -0.8237     6.4102
     4    -8.1053    -0.5797    -0.4939     8.1410

Transition dipole moments between singlet states:

    Transition       Tx         Ty         Tz         |T| (a.u.)
------------------------------------------------------------------
     1 ->    2     0.4836     0.1736     0.0942     0.5223
     1 ->    3     0.4487     0.0107     0.0126     0.4490
     1 ->    4    -0.7994    -0.2419    -0.0176     0.8354
     2 ->    3     0.8562     0.0970     0.0553     0.8634
     2 ->    4     0.9759    -0.8115     0.1838     1.2825
     3 ->    4     0.4876     0.1107     0.0479     0.5023

Transition dipole moments between triplet states:

    Transition       Tx         Ty         Tz         |T| (a.u.)
------------------------------------------------------------------
     1 ->    2    -0.9387     0.0521    -0.1694     0.9553
     1 ->    3    -0.5724     0.9318    -0.1374     1.1021
     1 ->    4     0.4500     0.0918     0.0061     0.4593
     2 ->    3     0.0184    -0.2893    -0.0212     0.2907
     2 ->    4    -0.2746    -0.0256    -0.0240     0.2768
     3 ->    4    -0.8193    -0.0971    -0.0686     0.8279

Magnetic transition dipole moments and rotational strengths:

 Transition      Lx         Ly         Lz       R(len)     R(vel) (a.u.)
------------------------------------------------------------------------
 1 ->    2     0.0912    -0.2144     0.0110    -0.0079     0.0079
 1 ->    3     0.0132    -0.0302     0.0618    -0.0064     0.0007
 1 ->    4    -0.4870    -0.5378    -0.1501    -0.5221     0.1154

Electric transition quadrupole moments (Cartesian):

 Transition      Qxy        Qxz        Qyz        Qxx        Qyy        Qzz       norm (a.u.)
----------------------------------------------------------------------------------------------
 1 ->    2    -0.8225    -0.5290    -0.3373    -9.0937    -0.0670    -0.1736     9.1543
 1 ->    3    -0.0415    -0.0314     0.0062    -0.9693     0.0394     0.0212     0.9718
 1 ->    4    -0.1646     0.1394     0.2859     7.2412    -0.0015    -0.0741     7.2504


| Total processing time: 56.06 sec 

| Job finished: Tue Sep  2 23:14:21 2025
