# Supplementary material for: Photovermellogens: Minimalistic Pyridinium-Based Acylhydrazones with Photoswitchable Basicity for Operation in Aqueous Media
Source: J Org Chem. 2026 May 4;91(19):6559–65. doi: 10.1021/acs.joc.5c02962 (PMC13185115; doi:10.1021/acs.joc.5c02962)
Supplement: Supplementary file 3 [file jo5c02962_si_003.zip › scans/pa/gfn2/0000.out]

| Startfile from command line: tc.inp


|       ***********************************************************
|       *                 TeraChem v1.9-2023.07-dev               *
|       *                   Development Version                   *
|       *           Chemistry at the Speed of Graphics!           *
|       ***********************************************************
|       * This program may only be used in connection with        *
|       * a valid license from PetaChem, LLC. Use of this program *
|       * or results thereof indicates acceptance of all terms    *
|       * and conditions stated in the license and that a valid   *
|       * license agreement between the user and PetaChem, LLC    *
|       * exists. PetaChem, LLC does not warrant the correctness  *
|       * of results or their suitability for any purpose.        *
|       * Please email bugs, suggestions, and comments to         *
|       *                  help@petachem.com                      *
|       *                                                         *
|       ***********************************************************


|       ***********************************************************
|       *  Compiled by pisteinbach  Thu 27 Mar 2025 01:00:35 PM CET  *
|       *  Supported architecture SMs: 89 86 75                   *
|       *  Build cuda_11.8.r11.8/compiler.31833905_0              *
|       *  Git Version: d77d3eebd7eb45d4c3711b706ca3c5694cd0c5a9  *
|       ***********************************************************


| Job started   Tue Sep  2 23:09:33 2025
| On gpunode-13 (available memory: 398520 MB)

| ######################################### RUNTIME INFO ##########################################
| terachem  tc.inp 

|  NVRM version: NVIDIA UNIX x86_64 Kernel Module  550.127.08  Fri Oct 25 22:14:46 UTC 2024
|  GCC version:  gcc version 9.4.0 (Ubuntu 9.4.0-1ubuntu1~20.04.2) 

|  	linux-vdso.so.1 (0x00007ffd6ef42000)
|  	libdftd4.so.3 => /mnt/group-bin/dftd4/3.5.0/lib/x86_64-linux-gnu/libdftd4.so.3 (0x00001530da532000)
|  	libm.so.6 => /lib/x86_64-linux-gnu/libm.so.6 (0x00001530da3d8000)
|  	libthcbox.so.1 => /mnt/group-bin/terachem/dev-03-2025/lib/libthcbox.so.1 (0x00001530d8f0a000)
|  	libnvToolsExt.so.1 => /mnt/group-lib/nvidia-hpc-sdk/Linux_x86_64/24.7/cuda/11.8/lib64/libnvToolsExt.so.1 (0x00001530d8d00000)
|  	libgpubox.so.1 => /mnt/group-bin/terachem/dev-03-2025/lib/libgpubox.so.1 (0x00001530d8ce7000)
|  	libcpubox.so.1 => /mnt/group-bin/terachem/dev-03-2025/lib/libcpubox.so.1 (0x00001530d8ce1000)
|  	libtensorbox.so.1 => /mnt/group-bin/terachem/dev-03-2025/lib/libtensorbox.so.1 (0x00001530d8cc2000)
|  	libiobox.so.1 => /mnt/group-bin/terachem/dev-03-2025/lib/libiobox.so.1 (0x00001530d8caa000)
|  	libintbox.so.1 => /mnt/group-bin/terachem/dev-03-2025/lib/libintbox.so.1 (0x000015309d743000)
|  	libatmx2cbox.so.1 => /mnt/group-bin/terachem/dev-03-2025/lib/libatmx2cbox.so.1 (0x000015309d66c000)
|  	libperiodicbox.so.1 => /mnt/group-bin/terachem/dev-03-2025/lib/libperiodicbox.so.1 (0x000015308ba1a000)
|  	libsqmbox.so.1 => /mnt/group-bin/terachem/dev-03-2025/lib/libsqmbox.so.1 (0x000015308b6b6000)
|  	libgridbox.so.1 => /mnt/group-bin/terachem/dev-03-2025/lib/libgridbox.so.1 (0x0000153089eb0000)
|  	libdftbox.so.1 => /mnt/group-bin/terachem/dev-03-2025/lib/libdftbox.so.1 (0x0000153089dc0000)
|  	libcibox.so.1 => /mnt/group-bin/terachem/dev-03-2025/lib/libcibox.so.1 (0x0000153089973000)
|  	libccbox.so.1 => /mnt/group-bin/terachem/dev-03-2025/lib/libccbox.so.1 (0x0000153089632000)
|  	libsimbox.so.1 => /mnt/group-bin/terachem/dev-03-2025/lib/libsimbox.so.1 (0x000015308960c000)
|  	liboptbox.so.1 => /mnt/group-bin/terachem/dev-03-2025/lib/liboptbox.so.1 (0x00001530895d2000)
|  	libssl.so.1.1 => /lib/x86_64-linux-gnu/libssl.so.1.1 (0x000015308953f000)
|  	libcrypto.so.1.1 => /lib/x86_64-linux-gnu/libcrypto.so.1.1 (0x0000153089266000)
|  	libifcore.so.5 => /mnt/group-lib/intel_oneAPI/compiler/2024.0/lib/libifcore.so.5 (0x0000153089126000)
|  	libcuda.so.1 => /lib/x86_64-linux-gnu/libcuda.so.1 (0x000015308755a000)
|  	libcudart.so.11.0 => /mnt/group-bin/terachem/dev-03-2025/lib/libcudart.so.11.0 (0x00001530872b3000)
|  	libcublas.so.11 => /mnt/group-bin/terachem/dev-03-2025/lib/libcublas.so.11 (0x0000153081655000)
|  	libcufft.so.10 => /mnt/group-bin/terachem/dev-03-2025/lib/libcufft.so.10 (0x000015307077a000)
|  	libcusparse.so.11 => /mnt/group-bin/terachem/dev-03-2025/lib/libcusparse.so.11 (0x000015305fa80000)
|  	libcusolver.so.11 => /mnt/group-bin/terachem/dev-03-2025/lib/libcusolver.so.11 (0x000015304d7c8000)
|  	libiomp5.so => /mnt/group-lib/intel_oneAPI/compiler/2024.0/lib/libiomp5.so (0x000015304d381000)
|  	libdl.so.2 => /lib/x86_64-linux-gnu/libdl.so.2 (0x000015304d37b000)
|  	libpthread.so.0 => /lib/x86_64-linux-gnu/libpthread.so.0 (0x000015304d358000)
|  	libstdc++.so.6 => /lib/x86_64-linux-gnu/libstdc++.so.6 (0x000015304d176000)
|  	libcilkrts.so.5 => /mnt/group-bin/terachem/dev-03-2025/lib/libcilkrts.so.5 (0x000015304cf37000)
|  	libgcc_s.so.1 => /lib/x86_64-linux-gnu/libgcc_s.so.1 (0x000015304cf1c000)
|  	libc.so.6 => /lib/x86_64-linux-gnu/libc.so.6 (0x000015304cd2a000)
|  	/lib64/ld-linux-x86-64.so.2 (0x00001530da60c000)
|  	libmkl_intel_ilp64.so.2 => /mnt/group-lib/intel_oneAPI/mkl/2023.2.0/lib/intel64/libmkl_intel_ilp64.so.2 (0x000015304bb9d000)
|  	libmkl_intel_thread.so.2 => /mnt/group-lib/intel_oneAPI/mkl/2023.2.0/lib/intel64/libmkl_intel_thread.so.2 (0x0000153048571000)
|  	libmkl_core.so.2 => /mnt/group-lib/intel_oneAPI/mkl/2023.2.0/lib/intel64/libmkl_core.so.2 (0x00001530441f9000)
|  	libimf.so => /mnt/group-lib/intel_oneAPI/compiler/2024.0/lib/libimf.so (0x0000153043dd9000)
|  	libsvml.so => /mnt/group-lib/intel_oneAPI/compiler/2024.0/lib/libsvml.so (0x00001530427a5000)
|  	libirng.so => /mnt/group-lib/intel_oneAPI/compiler/2024.0/lib/libirng.so (0x00001530426ab000)
|  	libintlc.so.5 => /mnt/group-lib/intel_oneAPI/compiler/2024.0/lib/libintlc.so.5 (0x000015304264a000)
|  	librt.so.1 => /lib/x86_64-linux-gnu/librt.so.1 (0x0000153042640000)
|  	libcublasLt.so.11 => /mnt/group-lib/nvidia-hpc-sdk/Linux_x86_64/24.7/math_libs/11.8/lib64/libcublasLt.so.11 (0x000015301e0b8000)
| #################################################################################################

-----------------------------------
Processed Input file:
              coordinates coord.xyz
                 spinmult 1
                   charge 0
                   method 3c-pbeh
                    basis def2-msvp
                      pcm cosmo
                  epsilon 78.39
                      fon yes
               fon_method constant
                   closed 0
                    hhtda yes
            hhtdasinglets 4
            hhtdatriplets 4
             cisnumstates 8
             cisguessvecs 15
                   cismax 300
               cismaxiter 500
               cisconvtol 1.0e-6
                  cphftol 1.0e-6
                 cphfiter 1000
           max_l_in_basis 2
           sphericalbasis yes
                    guess sad
                   purify no
                  dftgrid 3
                     xtol 1e-6
                 convthre 5e-5
                  threall 1e-14
                precision mixed
                     gpus 1
            min_tolerance 1e-4
          min_tolerance_e 1e-5
                      run energy
-----------------------------------
Jobname: coord
Scratch data will be generated
Scratch directory: ./scr.coord
| Random number seed: 1620903662

XYZ coordinates coord.xyz
Molden File Output: ./scr.coord/coord.molden
Using basis set: def2-msvp
dmrgstart not found
Spin multiplicity: 1
DIIS will use up to 10 vectors.
Condition number limit for the DIIS overlap matrix is            0
WF convergence threshold: 5.00e-05
Using DIIS algorithm to converge WF
Maximum number of SCF iterations: 100
Incremental fock with rebuild every 8 iterations
Will switch to conventional Fock if diffuse functions are detected
X-matrix tolerance: 1.00e-06
PRECISION: MIXED
Single/Double precision threshold: 1.00e-05
TeraChem will select linear algebra engine
Using fractional orbital occupations
0 occupied orbitals will have integer occupation
0 occupied orbitals will have fractional occupation
kT is set to  0.250 a.u.
Density matrix guess purification turned off
DFT Functional requested: 3c-pbeh
Method: PBEh-3c composite method 
  PBEh exchange functional:              0.58 
  Hartree-Fock exact exchange:          0.42 
  PBEh correlation functional:           1.0  
Please find the citation for the method under https://doi.org/10.1063/1.4927476Please also cite the implementation paper: https://doi.org/10.1039/D3CP06086A Wavefunction: RESTRICTED

 DFT-D code reimplemented following the
 code by S.Grimme, University Bonn 
 based on DFTD3 V3.2 Rev 0         
 
Please cite DFT-D3 work done with this code as:
S. Grimme, J. Antony, S. Ehrlich and H. Krieg,
J. Chem. Phys. 132 (2010), 154104
If used with BJ-damping cite also
S. Grimme, S. Ehrlich and L. Goerigk,
J. Comput. Chem. 32 (2011), 1456-1465
For DFT-D2 the reference is
S. Grimme, J. Comput. Chem., 27 (2006), 1787-1799
BSSE Correction calculated using:
 ___________________________________________
                                            
|              **  g C P  **                |
|  a geometrical counterpoise correction    |
|             H.Kruse S.Grimme              |
|        Version 2.31                       |
|                                           |
 ___________________________________________ 

Please cite work done with this code as:
H. Kruse, S. Grimme J. Chem. Phys, 2012,136,154101
DOI: 10.1063/1.3700154 

DFT grid type: 3
Using a single DFT grid.
Ignoring all functions in basis set file with angular momentum > 2 
Initial guess generated from superposition of atomic densities generated with HF,
using spherically symmetric atomic densities and averaged alpha and beta spin densities.

********************************************
***** SINGLE POINT ENERGY CALCULATIONS *****
********************************************
COSMO model for polarizable continuum model enabled
*************WARNING***************
Unrecognized or unnecessary keywords:
These are being ignored.
   min_tolerance 1e-4
   min_tolerance_e 1e-5
***********************************
Starting TensorBox...
| TeraChem will select linear algebra engine
| Using cuSolver for matrix diagonalization

| using 1 out of 1 CUDA devices
|   Device 0: NVIDIA GeForce RTX 4090, 24210MB, CC 8.9 -- CPU THREAD 0
| -------------------------------------------------------------------
| CPU Memory Available: 64429.50 MegaWords 
| GPU Memory Available: 2770.29 MegaWords 
| Maximum recommended basis set size: 19400 basis functions
|  (limited by GPU memory)
| -------------------------------------------------------------------
| Initialize GPUBox with 128 MW of memory


Basis set:       def2-msvp
Total atoms:     31
Total charge:    0
Total electrons: 126 (63-alpha, 63-beta)
Number electrons modeled by ECPs: 0
Total orbitals: 314 (Cartesian), 296 (spherical) 
Total AO shells: 152 (98 S-shells; 36 P-shells; 18 D-shells; 0 F-shells; 0 G-shells)
Spin multiplicity: 1
Nuclear repulsion energy (QM atoms): 1122.227710803226 a.u.

 in gcp call
 n=          31
 coors(1) =   -9.92935675703444      -0.910806693359424     
  0.181557085744074     
 coors(2) =   -9.33672950573303       0.811465472447415     
   1.99708200249949     
 elements:            7           6
 gcp_e =    1.00000000000000     
 echo:  F
 pbc:  F
 method =pbeh3c              
Using neutral atomic charges and default spins and spin directions.
Number of unique atoms is: 4 
Atom #1 is unique. Calculating atomic density. 
Atom #2 is unique. Calculating atomic density. 
Atom #7 is unique. Calculating atomic density. 
Atom #20 is unique. Calculating atomic density. 
DFTD Energy:    -0.0200477 hartree
gCP Energy:     0.0495919 hartree
| Total AOs: 314    Total MOs: 296
Setting up the DFT grid...
| time to set the grid = 0.09 s
DFT grid points: 357482 (11531 points/atom)
=COSMO= Number of H atoms in QM atoms:13
=COSMO= Number of Heavy atoms in QM atoms:18
=COSMO= size of A matrix:24752648 bytes
=COSMO= ++++++++++++++++++++++++++++++ COSMO parameters ++++++++++++++++++++++++++++++
=COSMO= I. Cavity Information:
=COSMO= SAS(Solvent accesible surface) initialization finished
=COSMO= Time for initializing Molecular Surface:0.00222500 (sec)
=COSMO= Time for initializing cosmo calculation:0.03081600 (sec)
=COSMO= Cavity effective radius(Angstrom) (r_solv+r_vdw-dsc) was written into ./scr.coord/ratom.txt
=COSMO= Solvent Dielectric Constant:78.390000
=COSMO= Cosmo Solvent radius:0.000000
=COSMO= Cosmo charge scaling method:0
=COSMO= Cavity built with Lebedev Grid
=COSMO= Grid points/QM Hydrogen: 110
=COSMO= Grid points/QM Heavy atom: 110
=COSMO= Herbert Switching-Gaussian method turned on
=COSMO= After removing points inside of SAS:
=COSMO= Total number of segments on molecular surface:1759
=COSMO= Number of segments belonging to QM atoms:1759
=COSMO= Total surface area of cavity: 296.2043(Angstrom^2)
=COSMO= Total volume of cavity: 180.2270 (Angstrom^3)
=COSMO= II. COSMO integral options:
=COSMO= Building COSMO c vector with original algorithm
=COSMO= COSMO one-electron integral threshold: 1e-12 
=COSMO= III. Linear solver options:
=COSMO= Initialize COSMO for A matrix in full storage form
=COSMO= CG precondtioner:Jacobi
=COSMO= Tight CG convergence threshold:1e-06
=COSMO= CG dynamic threshold: on
=COSMO= Adjust CG convergence threshold dynamically
=COSMO= IV. PCM field read/write options:
=COSMO= PCM field is not written to files
=COSMO= No PCM field file is read in
=COSMO= ++++++++++++++++++++++++++++++++++++++++++++++++++++++++++++++++++++++++++++++++

                      *** Start SCF Iterations ***

 Iter     DIIS Error       Energy change      Electrons        XC Energy           Energy              E_PCM      Time(s)
-------------------------------------------------------------------------------------------------------------------------
Initial temperature is 0.250000
| Skip purify step
|    1     2.1980628412    -784.4751317636   126.0001043685   -63.6219605480    -784.4751317636     -0.0001976071    0.83  
|    2     0.0835593437     +12.8243981298   125.9999862440   -64.0632026351    -771.6507336338     -0.1460150630    1.00  
|    3     0.1425390855      +0.0550349358   125.9999838271   -63.6089823837    -771.5956986980     -0.0372189034    1.01  
|    4     0.0111304891      -0.2040084217   125.9999851086   -63.7843600333    -771.7997071198     -0.0834434553    0.98  
|    5     0.0069814831      -0.0048498857   125.9999852500   -63.8411750586    -771.8045570054     -0.0748954210    0.95  
|    6     0.0019830784      -0.0009717005   125.9999851490   -63.8212534204    -771.8055287060     -0.0767366270    0.93  
|    7     0.0006019313      -0.0000763439   125.9999852479   -63.8196923261    -771.8056050498     -0.0756181018    0.92  
|    8     0.0003511682      -0.0000327429   125.9999852448   -63.8199117006    -771.8056377927     -0.0758055521    0.96  
|    9     0.0001322642      -0.0000052667   125.9999852662   -63.8204007399    -771.8056430594     -0.0756852262    1.01  
|   10     0.0000586464      -0.0000013937   125.9999852714   -63.8203493715    -771.8056444531     -0.0756545479    0.89  
|   11     0.0000257215      -0.0000002864   125.9999852760   -63.8203268549    -771.8056447395     -0.0756407087    0.88  
-------------------------------------------------------------------------------------------------------------------------
FINAL ENERGY: -771.8056447395 a.u.
Fractional Occupation Entropy: 0.0000000000
Mermin Free Energy:            -771.8056447395
DISPERSION CONTRIBUTION TO ENERGY: -0.0200476997 a.u.
GCP BSSE CORRECTION: 0.0495918974 a.u.
C-PCM contribution to final energy:-0.0756407087 a.u. ( already included in final energy )
HOMO-LUMO GAP: 2.216 eV
CENTER OF MASS: {-0.017749, -0.311184, 0.349316} ANGS
DIPOLE MOMENT: {-10.195009, 2.666464, 1.269588} (|D| = 10.614146) DEBYE
Writing out molden info

Running Mulliken population analysis...


  Restricted hh-TDA Parameters
--------------------------------------------
Number of occupied orbitals:            64
Number of virtual orbitals:            232
Number of molecular orbitals:          296
Number of basis functions:             314
Multiplicity of target state:      singlet

 Generating 2nd functional diffs
Reference energy:             -778.7526684193
Number of electrons:           127.9999850419
XC energy:                     -65.1337739029

      Davidson Diagonalization Parameters
-----------------------------------------------
Number of roots to find:                    4
Number of guess vectors:                   15
Maximum subspace size:                    300
Number of vectors to save:                  4
Collapse vectors per root:                  2
Number of CSFs:                          2080
Maximum Davidson iterations:              500
Residual convergence:                 1.0e-06
Orthogonality tolerance:              1.0e-12
Use incremental sigma vectors:             No

Davidson memory usage:  12.89 MB

Guess Vectors:
  64 &  64 : closed :    -0.522180
  64 &  63 :  open  :    -0.486186
  63 &  63 : closed :    -0.450191
  64 &  61 :  open  :    -0.444772
  64 &  62 :  open  :    -0.420576
  63 &  61 :  open  :    -0.408777
  63 &  62 :  open  :    -0.384581
  61 &  61 : closed :    -0.367364
  62 &  61 :  open  :    -0.343168
  64 &  60 :  open  :    -0.319188
  62 &  62 : closed :    -0.318972
  64 &  56 :  open  :    -0.285083
  64 &  57 :  open  :    -0.284212
  63 &  60 :  open  :    -0.283193
  64 &  59 :  open  :    -0.267937

  Root           Eigenvalue       Energy Change        Residual
-------------------------------------------------------------------
Iteration:    0   Subspace Size:   15
Root: 1:        -0.44959613        -0.44959613         0.04505743  
Root: 2:        -0.40590772        -0.40590772         0.03449395  
Root: 3:        -0.35174219        -0.35174219         0.05096431  
Root: 4:        -0.33762947        -0.33762947         0.03844376  

Iteration:    1   Subspace Size:   19
Root: 1:        -0.45365053        -0.00405440         0.00863876  
Root: 2:        -0.40922046        -0.00331273         0.00660684  
Root: 3:        -0.36081206        -0.00906987         0.01409458  
Root: 4:        -0.34126936        -0.00363989         0.01627215  

Iteration:    2   Subspace Size:   23
Root: 1:        -0.45380019        -0.00014966         0.00254716  
Root: 2:        -0.40931909        -0.00009864         0.00172018  
Root: 3:        -0.36140978        -0.00059772         0.00362857  
Root: 4:        -0.34195618        -0.00068682         0.00480597  

Iteration:    3   Subspace Size:   27
Root: 1:        -0.45381161        -0.00001142         0.00064372  
Root: 2:        -0.40932470        -0.00000561         0.00040217  
Root: 3:        -0.36144287        -0.00003309         0.00113736  
Root: 4:        -0.34200346        -0.00004728         0.00128662  

Iteration:    4   Subspace Size:   31
Root: 1:        -0.45381224        -0.00000063         0.00014559  
Root: 2:        -0.40932500        -0.00000029         0.00009763  
Root: 3:        -0.36144581        -0.00000293         0.00032034  
Root: 4:        -0.34200688        -0.00000343         0.00034434  

Iteration:    5   Subspace Size:   35
Root: 1:        -0.45381227        -0.00000003         0.00003123  
Root: 2:        -0.40932501        -0.00000002         0.00002045  
Root: 3:        -0.36144600        -0.00000019         0.00008912  
Root: 4:        -0.34200710        -0.00000021         0.00008105  

Iteration:    6   Subspace Size:   39
Root: 1:        -0.45381227        -0.00000000         0.00000584  
Root: 2:        -0.40932501        -0.00000000         0.00000392  
Root: 3:        -0.36144601        -0.00000001         0.00002074  
Root: 4:        -0.34200711        -0.00000001         0.00002245  

Iteration:    7   Subspace Size:   43
Root: 1:        -0.45381227        -0.00000000         0.00000118  
Root: 2:        -0.40932501        -0.00000000         0.00000085  Converged
Root: 3:        -0.36144601        -0.00000000         0.00000472  
Root: 4:        -0.34200711        -0.00000000         0.00000551  

Iteration:    8   Subspace Size:   46
Root: 1:        -0.45381227        -0.00000000         0.00000025  Converged
Root: 2:        -0.40932501        -0.00000000         0.00000077  Converged
Root: 3:        -0.36144601        -0.00000000         0.00000112  
Root: 4:        -0.34200711        -0.00000000         0.00000138  

Iteration:    9   Subspace Size:   48
Root: 1:        -0.45381227        -0.00000000         0.00000023  Converged
Root: 2:        -0.40932501        -0.00000000         0.00000076  Converged
Root: 3:        -0.36144601        -0.00000000         0.00000023  Converged
Root: 4:        -0.34200711        -0.00000000         0.00000034  Converged

Davidson converged in 9 iterations
48 sigma vectors were formed

      Davidson Diagonalization Parameters
-----------------------------------------------
Number of roots to find:                    4
Number of guess vectors:                   15
Maximum subspace size:                    300
Number of vectors to save:                  4
Collapse vectors per root:                  2
Number of CSFs:                          2016
Maximum Davidson iterations:              500
Residual convergence:                 1.0e-06
Orthogonality tolerance:              1.0e-12
Use incremental sigma vectors:             No

Davidson memory usage:  12.58 MB

Guess Vectors:
  64 &  63 :  open  :    -0.486186
  64 &  61 :  open  :    -0.444772
  64 &  62 :  open  :    -0.420576
  63 &  61 :  open  :    -0.408777
  63 &  62 :  open  :    -0.384581
  62 &  61 :  open  :    -0.343168
  64 &  60 :  open  :    -0.319188
  64 &  56 :  open  :    -0.285083
  64 &  57 :  open  :    -0.284212
  63 &  60 :  open  :    -0.283193
  64 &  59 :  open  :    -0.267937
  64 &  55 :  open  :    -0.257507
  64 &  58 :  open  :    -0.254201
  63 &  56 :  open  :    -0.249089
  63 &  57 :  open  :    -0.248217

  Root           Eigenvalue       Energy Change        Residual
-------------------------------------------------------------------
Iteration:    0   Subspace Size:   15
Root: 1:        -0.41001975        -0.41001975         0.03099283  
Root: 2:        -0.36680580        -0.36680580         0.03126883  
Root: 3:        -0.35450046        -0.35450046         0.04610210  
Root: 4:        -0.33985249        -0.33985249         0.03146614  

Iteration:    1   Subspace Size:   19
Root: 1:        -0.41266937        -0.00264961         0.00593030  
Root: 2:        -0.37057640        -0.00377061         0.00930490  
Root: 3:        -0.36217624        -0.00767577         0.01270502  
Root: 4:        -0.34272916        -0.00287667         0.00669459  

Iteration:    2   Subspace Size:   23
Root: 1:        -0.41274583        -0.00007646         0.00133965  
Root: 2:        -0.37081874        -0.00024234         0.00213660  
Root: 3:        -0.36265950        -0.00048327         0.00285427  
Root: 4:        -0.34283736        -0.00010820         0.00176095  

Iteration:    3   Subspace Size:   27
Root: 1:        -0.41274921        -0.00000338         0.00026281  
Root: 2:        -0.37082867        -0.00000993         0.00055703  
Root: 3:        -0.36267868        -0.00001918         0.00074132  
Root: 4:        -0.34284430        -0.00000694         0.00046270  

Iteration:    4   Subspace Size:   31
Root: 1:        -0.41274933        -0.00000013         0.00005679  
Root: 2:        -0.37082936        -0.00000069         0.00013930  
Root: 3:        -0.36267991        -0.00000123         0.00017754  
Root: 4:        -0.34284478        -0.00000048         0.00011683  

Iteration:    5   Subspace Size:   35
Root: 1:        -0.41274934        -0.00000001         0.00001152  
Root: 2:        -0.37082940        -0.00000004         0.00003395  
Root: 3:        -0.36267997        -0.00000006         0.00003927  
Root: 4:        -0.34284480        -0.00000003         0.00002704  

Iteration:    6   Subspace Size:   39
Root: 1:        -0.41274934        -0.00000000         0.00000235  
Root: 2:        -0.37082940        -0.00000000         0.00000766  
Root: 3:        -0.36267997        -0.00000000         0.00000858  
Root: 4:        -0.34284481        -0.00000000         0.00000590  

Iteration:    7   Subspace Size:   43
Root: 1:        -0.41274934        -0.00000000         0.00000050  Converged
Root: 2:        -0.37082940        -0.00000000         0.00000177  
Root: 3:        -0.36267997        -0.00000000         0.00000186  
Root: 4:        -0.34284481        -0.00000000         0.00000129  

Iteration:    8   Subspace Size:   46
Root: 1:        -0.41274934        -0.00000000         0.00000034  Converged
Root: 2:        -0.37082940        -0.00000000         0.00000035  Converged
Root: 3:        -0.36267997        -0.00000000         0.00000039  Converged
Root: 4:        -0.34284481        -0.00000000         0.00000030  Converged

Davidson converged in 8 iterations
46 sigma vectors were formed

  Root   Mult.   Total Energy (a.u.)   Ex. Energy (a.u.)     Ex. Energy (eV)     Ex. Energy (nm)        Osc. (a.u.)  
-------------------------------------------------------------------------------------------------------------------
     1  singlet       -779.20648069
     2  triplet       -779.16541776          0.04106293          1.11737903       1109.59859646          0.00000000
     3  singlet       -779.16199343          0.04448726          1.21055965       1024.18927392          0.00676567
     4  triplet       -779.12349782          0.08298287          2.25807848        549.06958205          0.00000000
     5  triplet       -779.11534839          0.09113230          2.47983568        499.96950025          0.00000000
     6  singlet       -779.11411443          0.09236626          2.51341333        493.29021736          0.00112823
     7  triplet       -779.09551322          0.11096747          3.01957788        410.60116919          0.00000000
     8  singlet       -779.09467553          0.11180516          3.04237276        407.52475242          0.00042843

Singlet  1: Largest CI coefficients:
  64  &  64 : closed :   0.947625
  62  &  64 :  open  :  -0.146908
  64  &  62 :  open  :  -0.146908
  63  &  64 :  open  :   0.115925
  64  &  63 :  open  :   0.115925

Triplet  2: Largest CI coefficients:
  63  &  64 :  open  :   0.664743
  64  &  63 :  open  :  -0.664743
  62  &  63 :  open  :   0.178753
  63  &  62 :  open  :  -0.178753
  62  &  64 :  open  :   0.104983
  64  &  62 :  open  :  -0.104983

Singlet  3: Largest CI coefficients:
  63  &  64 :  open  :  -0.640853
  64  &  63 :  open  :  -0.640853
  62  &  64 :  open  :  -0.168813
  64  &  62 :  open  :  -0.168813
  62  &  63 :  open  :   0.162134
  63  &  62 :  open  :   0.162134
  63  &  63 : closed :  -0.138931
  64  &  64 : closed :   0.104872

Triplet  4: Largest CI coefficients:
  62  &  64 :  open  :   0.607794
  64  &  62 :  open  :  -0.607794
  61  &  64 :  open  :   0.248019
  64  &  61 :  open  :  -0.248019
  57  &  64 :  open  :  -0.168971
  64  &  57 :  open  :   0.168971
  63  &  64 :  open  :  -0.108271
  64  &  63 :  open  :   0.108271
  60  &  64 :  open  :  -0.102021
  64  &  60 :  open  :   0.102021

Triplet  5: Largest CI coefficients:
  61  &  64 :  open  :  -0.641286
  64  &  61 :  open  :   0.641286
  62  &  64 :  open  :   0.220755
  64  &  62 :  open  :  -0.220755
  60  &  64 :  open  :  -0.112121
  64  &  60 :  open  :   0.112121
  57  &  61 :  open  :  -0.104286
  61  &  57 :  open  :   0.104286

Singlet  6: Largest CI coefficients:
  61  &  64 :  open  :   0.682594
  64  &  61 :  open  :   0.682594
  57  &  61 :  open  :  -0.117834
  61  &  57 :  open  :  -0.117834

Triplet  7: Largest CI coefficients:
  61  &  63 :  open  :   0.681202
  63  &  61 :  open  :  -0.681202
  61  &  62 :  open  :   0.149101
  62  &  61 :  open  :  -0.149101

Singlet  8: Largest CI coefficients:
  61  &  63 :  open  :  -0.680016
  63  &  61 :  open  :  -0.680016
  61  &  62 :  open  :  -0.149207
  62  &  61 :  open  :  -0.149207

Singlet state dipole moments:

  Root       Dx         Dy         Dz         |D|  (Debye)
------------------------------------------------------------
     1    -8.0471     1.1240     0.2045     8.1278
     2   -10.8920     2.6427     2.1136    11.4056
     3    -4.0081    -2.4786    -2.8304     5.4972
     4    -5.0962    -1.2273    -1.2210     5.3822

Triplet state dipole moments:

  Root       Dx         Dy         Dz         |D|  (Debye)
------------------------------------------------------------
     1   -11.0927     2.6997     2.0927    11.6068
     2   -11.2405     0.9859     0.2959    11.2875
     3    -4.8069    -2.0391    -2.3546     5.7278
     4    -5.0513    -1.2044    -1.2061     5.3311

Transition dipole moments between singlet states:

    Transition       Tx         Ty         Tz         |T| (a.u.)
------------------------------------------------------------------
     1 ->    2    -0.4570    -0.1345     0.0341     0.4776
     1 ->    3    -0.0972     0.0625     0.0705     0.1354
     1 ->    4    -0.0757     0.0012     0.0031     0.0758
     2 ->    3    -0.0326     0.0975     0.0864     0.1343
     2 ->    4    -0.0235     0.0789     0.0664     0.1057
     3 ->    4    -0.4755    -0.0786     0.0454     0.4841

Transition dipole moments between triplet states:

    Transition       Tx         Ty         Tz         |T| (a.u.)
------------------------------------------------------------------
     1 ->    2     0.3668     0.0423     0.0519     0.3729
     1 ->    3     0.1441     0.0963     0.0939     0.1971
     1 ->    4     0.0896    -0.0733    -0.0724     0.1365
     2 ->    3    -1.1314     0.5308     0.5107     1.3501
     2 ->    4     0.1780     0.0288    -0.0197     0.1814
     3 ->    4    -0.4401    -0.0814     0.0370     0.4491

Magnetic transition dipole moments and rotational strengths:

 Transition      Lx         Ly         Lz       R(len)     R(vel) (a.u.)
------------------------------------------------------------------------
 1 ->    2     0.3399     0.0084    -0.1122     0.1603    -0.0235
 1 ->    3    -0.0699    -0.4041    -0.4079     0.0472    -0.0123
 1 ->    4     0.0092     0.0292     0.0027     0.0006    -0.0002

Electric transition quadrupole moments (Cartesian):

 Transition      Qxy        Qxz        Qyz        Qxx        Qyy        Qzz       norm (a.u.)
----------------------------------------------------------------------------------------------
 1 ->    2     0.1104    -0.0275    -0.1995     4.6496     0.1627    -0.1124     4.6595
 1 ->    3     0.3329    -0.1833    -0.1389     1.8295    -0.1741    -0.0213     1.8819
 1 ->    4    -0.0086     0.0136    -0.0066     0.2527    -0.0018    -0.0054     0.2534


| Total processing time: 24.13 sec 

| Job finished: Tue Sep  2 23:10:08 2025
