# Supplementary material for: Photovermellogens: Minimalistic Pyridinium-Based Acylhydrazones with Photoswitchable Basicity for Operation in Aqueous Media
Source: J Org Chem. 2026 May 4;91(19):6559–65. doi: 10.1021/acs.joc.5c02962 (PMC13185115; doi:10.1021/acs.joc.5c02962)
Supplement: Supplementary file 3 [file jo5c02962_si_003.zip › scans/pa/gfn2/0007.out]

| Startfile from command line: tc.inp


|       ***********************************************************
|       *                 TeraChem v1.9-2023.07-dev               *
|       *                   Development Version                   *
|       *           Chemistry at the Speed of Graphics!           *
|       ***********************************************************
|       * This program may only be used in connection with        *
|       * a valid license from PetaChem, LLC. Use of this program *
|       * or results thereof indicates acceptance of all terms    *
|       * and conditions stated in the license and that a valid   *
|       * license agreement between the user and PetaChem, LLC    *
|       * exists. PetaChem, LLC does not warrant the correctness  *
|       * of results or their suitability for any purpose.        *
|       * Please email bugs, suggestions, and comments to         *
|       *                  help@petachem.com                      *
|       *                                                         *
|       ***********************************************************


|       ***********************************************************
|       *  Compiled by pisteinbach  Thu 27 Mar 2025 01:00:35 PM CET  *
|       *  Supported architecture SMs: 89 86 75                   *
|       *  Build cuda_11.8.r11.8/compiler.31833905_0              *
|       *  Git Version: d77d3eebd7eb45d4c3711b706ca3c5694cd0c5a9  *
|       ***********************************************************


| Job started   Tue Sep  2 23:11:48 2025
| On gpunode-13 (available memory: 398611 MB)

| ######################################### RUNTIME INFO ##########################################
| terachem  tc.inp 

|  NVRM version: NVIDIA UNIX x86_64 Kernel Module  550.127.08  Fri Oct 25 22:14:46 UTC 2024
|  GCC version:  gcc version 9.4.0 (Ubuntu 9.4.0-1ubuntu1~20.04.2) 

|  	linux-vdso.so.1 (0x00007ffd575fd000)
|  	libdftd4.so.3 => /mnt/group-bin/dftd4/3.5.0/lib/x86_64-linux-gnu/libdftd4.so.3 (0x000014a3d95f8000)
|  	libm.so.6 => /lib/x86_64-linux-gnu/libm.so.6 (0x000014a3d949e000)
|  	libthcbox.so.1 => /mnt/group-bin/terachem/dev-03-2025/lib/libthcbox.so.1 (0x000014a3d7fd0000)
|  	libnvToolsExt.so.1 => /mnt/group-lib/nvidia-hpc-sdk/Linux_x86_64/24.7/cuda/11.8/lib64/libnvToolsExt.so.1 (0x000014a3d7dc6000)
|  	libgpubox.so.1 => /mnt/group-bin/terachem/dev-03-2025/lib/libgpubox.so.1 (0x000014a3d7dad000)
|  	libcpubox.so.1 => /mnt/group-bin/terachem/dev-03-2025/lib/libcpubox.so.1 (0x000014a3d7da7000)
|  	libtensorbox.so.1 => /mnt/group-bin/terachem/dev-03-2025/lib/libtensorbox.so.1 (0x000014a3d7d88000)
|  	libiobox.so.1 => /mnt/group-bin/terachem/dev-03-2025/lib/libiobox.so.1 (0x000014a3d7d70000)
|  	libintbox.so.1 => /mnt/group-bin/terachem/dev-03-2025/lib/libintbox.so.1 (0x000014a39c809000)
|  	libatmx2cbox.so.1 => /mnt/group-bin/terachem/dev-03-2025/lib/libatmx2cbox.so.1 (0x000014a39c732000)
|  	libperiodicbox.so.1 => /mnt/group-bin/terachem/dev-03-2025/lib/libperiodicbox.so.1 (0x000014a38aae0000)
|  	libsqmbox.so.1 => /mnt/group-bin/terachem/dev-03-2025/lib/libsqmbox.so.1 (0x000014a38a77c000)
|  	libgridbox.so.1 => /mnt/group-bin/terachem/dev-03-2025/lib/libgridbox.so.1 (0x000014a388f76000)
|  	libdftbox.so.1 => /mnt/group-bin/terachem/dev-03-2025/lib/libdftbox.so.1 (0x000014a388e86000)
|  	libcibox.so.1 => /mnt/group-bin/terachem/dev-03-2025/lib/libcibox.so.1 (0x000014a388a39000)
|  	libccbox.so.1 => /mnt/group-bin/terachem/dev-03-2025/lib/libccbox.so.1 (0x000014a3886f8000)
|  	libsimbox.so.1 => /mnt/group-bin/terachem/dev-03-2025/lib/libsimbox.so.1 (0x000014a3886d2000)
|  	liboptbox.so.1 => /mnt/group-bin/terachem/dev-03-2025/lib/liboptbox.so.1 (0x000014a388698000)
|  	libssl.so.1.1 => /lib/x86_64-linux-gnu/libssl.so.1.1 (0x000014a388605000)
|  	libcrypto.so.1.1 => /lib/x86_64-linux-gnu/libcrypto.so.1.1 (0x000014a38832c000)
|  	libifcore.so.5 => /mnt/group-lib/intel_oneAPI/compiler/2024.0/lib/libifcore.so.5 (0x000014a3881ec000)
|  	libcuda.so.1 => /lib/x86_64-linux-gnu/libcuda.so.1 (0x000014a386620000)
|  	libcudart.so.11.0 => /mnt/group-bin/terachem/dev-03-2025/lib/libcudart.so.11.0 (0x000014a386379000)
|  	libcublas.so.11 => /mnt/group-bin/terachem/dev-03-2025/lib/libcublas.so.11 (0x000014a38071b000)
|  	libcufft.so.10 => /mnt/group-bin/terachem/dev-03-2025/lib/libcufft.so.10 (0x000014a36f840000)
|  	libcusparse.so.11 => /mnt/group-bin/terachem/dev-03-2025/lib/libcusparse.so.11 (0x000014a35eb46000)
|  	libcusolver.so.11 => /mnt/group-bin/terachem/dev-03-2025/lib/libcusolver.so.11 (0x000014a34c88e000)
|  	libiomp5.so => /mnt/group-lib/intel_oneAPI/compiler/2024.0/lib/libiomp5.so (0x000014a34c447000)
|  	libdl.so.2 => /lib/x86_64-linux-gnu/libdl.so.2 (0x000014a34c441000)
|  	libpthread.so.0 => /lib/x86_64-linux-gnu/libpthread.so.0 (0x000014a34c41e000)
|  	libstdc++.so.6 => /lib/x86_64-linux-gnu/libstdc++.so.6 (0x000014a34c23c000)
|  	libcilkrts.so.5 => /mnt/group-bin/terachem/dev-03-2025/lib/libcilkrts.so.5 (0x000014a34bffd000)
|  	libgcc_s.so.1 => /lib/x86_64-linux-gnu/libgcc_s.so.1 (0x000014a34bfe2000)
|  	libc.so.6 => /lib/x86_64-linux-gnu/libc.so.6 (0x000014a34bdf0000)
|  	/lib64/ld-linux-x86-64.so.2 (0x000014a3d96d2000)
|  	libmkl_intel_ilp64.so.2 => /mnt/group-lib/intel_oneAPI/mkl/2023.2.0/lib/intel64/libmkl_intel_ilp64.so.2 (0x000014a34ac63000)
|  	libmkl_intel_thread.so.2 => /mnt/group-lib/intel_oneAPI/mkl/2023.2.0/lib/intel64/libmkl_intel_thread.so.2 (0x000014a347637000)
|  	libmkl_core.so.2 => /mnt/group-lib/intel_oneAPI/mkl/2023.2.0/lib/intel64/libmkl_core.so.2 (0x000014a3432bf000)
|  	libimf.so => /mnt/group-lib/intel_oneAPI/compiler/2024.0/lib/libimf.so (0x000014a342e9f000)
|  	libsvml.so => /mnt/group-lib/intel_oneAPI/compiler/2024.0/lib/libsvml.so (0x000014a34186b000)
|  	libirng.so => /mnt/group-lib/intel_oneAPI/compiler/2024.0/lib/libirng.so (0x000014a341771000)
|  	libintlc.so.5 => /mnt/group-lib/intel_oneAPI/compiler/2024.0/lib/libintlc.so.5 (0x000014a341710000)
|  	librt.so.1 => /lib/x86_64-linux-gnu/librt.so.1 (0x000014a341706000)
|  	libcublasLt.so.11 => /mnt/group-lib/nvidia-hpc-sdk/Linux_x86_64/24.7/math_libs/11.8/lib64/libcublasLt.so.11 (0x000014a31d17e000)
| #################################################################################################

-----------------------------------
Processed Input file:
              coordinates coord.xyz
                 spinmult 1
                   charge 0
                   method 3c-pbeh
                    basis def2-msvp
                      pcm cosmo
                  epsilon 78.39
                      fon yes
               fon_method constant
                   closed 0
                    hhtda yes
            hhtdasinglets 4
            hhtdatriplets 4
             cisnumstates 8
             cisguessvecs 15
                   cismax 300
               cismaxiter 500
               cisconvtol 1.0e-6
                  cphftol 1.0e-6
                 cphfiter 1000
           max_l_in_basis 2
           sphericalbasis yes
                    guess sad
                   purify no
                  dftgrid 3
                     xtol 1e-6
                 convthre 5e-5
                  threall 1e-14
                precision mixed
                     gpus 1
            min_tolerance 1e-4
          min_tolerance_e 1e-5
                      run energy
-----------------------------------
Jobname: coord
Scratch data will be generated
Scratch directory: ./scr.coord
| Random number seed: 1298792265

XYZ coordinates coord.xyz
Molden File Output: ./scr.coord/coord.molden
Using basis set: def2-msvp
dmrgstart not found
Spin multiplicity: 1
DIIS will use up to 10 vectors.
Condition number limit for the DIIS overlap matrix is            0
WF convergence threshold: 5.00e-05
Using DIIS algorithm to converge WF
Maximum number of SCF iterations: 100
Incremental fock with rebuild every 8 iterations
Will switch to conventional Fock if diffuse functions are detected
X-matrix tolerance: 1.00e-06
PRECISION: MIXED
Single/Double precision threshold: 1.00e-05
TeraChem will select linear algebra engine
Using fractional orbital occupations
0 occupied orbitals will have integer occupation
0 occupied orbitals will have fractional occupation
kT is set to  0.250 a.u.
Density matrix guess purification turned off
DFT Functional requested: 3c-pbeh
Method: PBEh-3c composite method 
  PBEh exchange functional:              0.58 
  Hartree-Fock exact exchange:          0.42 
  PBEh correlation functional:           1.0  
Please find the citation for the method under https://doi.org/10.1063/1.4927476Please also cite the implementation paper: https://doi.org/10.1039/D3CP06086A Wavefunction: RESTRICTED

 DFT-D code reimplemented following the
 code by S.Grimme, University Bonn 
 based on DFTD3 V3.2 Rev 0         
 
Please cite DFT-D3 work done with this code as:
S. Grimme, J. Antony, S. Ehrlich and H. Krieg,
J. Chem. Phys. 132 (2010), 154104
If used with BJ-damping cite also
S. Grimme, S. Ehrlich and L. Goerigk,
J. Comput. Chem. 32 (2011), 1456-1465
For DFT-D2 the reference is
S. Grimme, J. Comput. Chem., 27 (2006), 1787-1799
BSSE Correction calculated using:
 ___________________________________________
                                            
|              **  g C P  **                |
|  a geometrical counterpoise correction    |
|             H.Kruse S.Grimme              |
|        Version 2.31                       |
|                                           |
 ___________________________________________ 

Please cite work done with this code as:
H. Kruse, S. Grimme J. Chem. Phys, 2012,136,154101
DOI: 10.1063/1.3700154 

DFT grid type: 3
Using a single DFT grid.
Ignoring all functions in basis set file with angular momentum > 2 
Initial guess generated from superposition of atomic densities generated with HF,
using spherically symmetric atomic densities and averaged alpha and beta spin densities.

********************************************
***** SINGLE POINT ENERGY CALCULATIONS *****
********************************************
COSMO model for polarizable continuum model enabled
*************WARNING***************
Unrecognized or unnecessary keywords:
These are being ignored.
   min_tolerance 1e-4
   min_tolerance_e 1e-5
***********************************
Starting TensorBox...
| TeraChem will select linear algebra engine
| Using cuSolver for matrix diagonalization

| using 1 out of 1 CUDA devices
|   Device 0: NVIDIA GeForce RTX 4090, 24210MB, CC 8.9 -- CPU THREAD 0
| -------------------------------------------------------------------
| CPU Memory Available: 64429.50 MegaWords 
| GPU Memory Available: 2770.29 MegaWords 
| Maximum recommended basis set size: 19400 basis functions
|  (limited by GPU memory)
| -------------------------------------------------------------------
| Initialize GPUBox with 128 MW of memory


Basis set:       def2-msvp
Total atoms:     31
Total charge:    0
Total electrons: 126 (63-alpha, 63-beta)
Number electrons modeled by ECPs: 0
Total orbitals: 314 (Cartesian), 296 (spherical) 
Total AO shells: 152 (98 S-shells; 36 P-shells; 18 D-shells; 0 F-shells; 0 G-shells)
Spin multiplicity: 1
Nuclear repulsion energy (QM atoms): 1124.219315487869 a.u.

 in gcp call
 n=          31
 coors(1) =   -9.86185675341474      -0.917041251438514     
  9.964446578517840E-002
 coors(2) =   -9.36320697440415       0.317316857758664     
   2.29567098039634     
 elements:            7           6
 gcp_e =    1.00000000000000     
 echo:  F
 pbc:  F
 method =pbeh3c              
Using neutral atomic charges and default spins and spin directions.
Number of unique atoms is: 4 
Atom #1 is unique. Calculating atomic density. 
Atom #2 is unique. Calculating atomic density. 
Atom #7 is unique. Calculating atomic density. 
Atom #20 is unique. Calculating atomic density. 
DFTD Energy:    -0.0200830 hartree
gCP Energy:     0.0494375 hartree
| Total AOs: 314    Total MOs: 296
Setting up the DFT grid...
| time to set the grid = 0.09 s
DFT grid points: 357439 (11530 points/atom)
=COSMO= Number of H atoms in QM atoms:13
=COSMO= Number of Heavy atoms in QM atoms:18
=COSMO= size of A matrix:25290272 bytes
=COSMO= ++++++++++++++++++++++++++++++ COSMO parameters ++++++++++++++++++++++++++++++
=COSMO= I. Cavity Information:
=COSMO= SAS(Solvent accesible surface) initialization finished
=COSMO= Time for initializing Molecular Surface:0.00209800 (sec)
=COSMO= Time for initializing cosmo calculation:0.03239500 (sec)
=COSMO= Cavity effective radius(Angstrom) (r_solv+r_vdw-dsc) was written into ./scr.coord/ratom.txt
=COSMO= Solvent Dielectric Constant:78.390000
=COSMO= Cosmo Solvent radius:0.000000
=COSMO= Cosmo charge scaling method:0
=COSMO= Cavity built with Lebedev Grid
=COSMO= Grid points/QM Hydrogen: 110
=COSMO= Grid points/QM Heavy atom: 110
=COSMO= Herbert Switching-Gaussian method turned on
=COSMO= After removing points inside of SAS:
=COSMO= Total number of segments on molecular surface:1778
=COSMO= Number of segments belonging to QM atoms:1778
=COSMO= Total surface area of cavity: 295.1546(Angstrom^2)
=COSMO= Total volume of cavity: 179.6179 (Angstrom^3)
=COSMO= II. COSMO integral options:
=COSMO= Building COSMO c vector with original algorithm
=COSMO= COSMO one-electron integral threshold: 1e-12 
=COSMO= III. Linear solver options:
=COSMO= Initialize COSMO for A matrix in full storage form
=COSMO= CG precondtioner:Jacobi
=COSMO= Tight CG convergence threshold:1e-06
=COSMO= CG dynamic threshold: on
=COSMO= Adjust CG convergence threshold dynamically
=COSMO= IV. PCM field read/write options:
=COSMO= PCM field is not written to files
=COSMO= No PCM field file is read in
=COSMO= ++++++++++++++++++++++++++++++++++++++++++++++++++++++++++++++++++++++++++++++++

                      *** Start SCF Iterations ***

 Iter     DIIS Error       Energy change      Electrons        XC Energy           Energy              E_PCM      Time(s)
-------------------------------------------------------------------------------------------------------------------------
Initial temperature is 0.250000
| Skip purify step
|    1     2.1166981516    -784.4515541688   126.0016094884   -63.6190091357    -784.4515541688     -0.0001907699    0.83  
|    2     0.0790974649     +12.8079233417   125.9999806380   -64.0609467476    -771.6436308271     -0.1419984213    1.01  
|    3     0.1278202904      +0.0424380468   125.9999835670   -63.5982525466    -771.6011927803     -0.0357578410    1.00  
|    4     0.0123043905      -0.1873219027   125.9999822004   -63.7845480382    -771.7885146830     -0.0839449872    1.05  
|    5     0.0064423086      -0.0046836089   125.9999826984   -63.8337891783    -771.7931982919     -0.0736184441    0.96  
|    6     0.0035534269      -0.0015787239   125.9999825980   -63.8204780418    -771.7947770158     -0.0767513273    0.99  
|    7     0.0004813995      -0.0002313043   125.9999825497   -63.8153359986    -771.7950083201     -0.0755390704    0.92  
|    8     0.0002672129      -0.0000340378   125.9999825081   -63.8155939914    -771.7950423580     -0.0754945697    0.92  
|    9     0.0001374664      -0.0000079326   125.9999824904   -63.8160293929    -771.7950502906     -0.0754327060    1.03  
|   10     0.0000740300      -0.0000019133   125.9999824727   -63.8161688293    -771.7950522039     -0.0753747635    0.89  
|   11     0.0000258915      -0.0000003521   125.9999824665   -63.8160786115    -771.7950525560     -0.0753617465    0.88  
-------------------------------------------------------------------------------------------------------------------------
FINAL ENERGY: -771.7950525560 a.u.
Fractional Occupation Entropy: 0.0000000000
Mermin Free Energy:            -771.7950525560
DISPERSION CONTRIBUTION TO ENERGY: -0.0200830107 a.u.
GCP BSSE CORRECTION: 0.0494375225 a.u.
C-PCM contribution to final energy:-0.0753617465 a.u. ( already included in final energy )
HOMO-LUMO GAP: 1.413 eV
CENTER OF MASS: {-0.026974, -0.320493, 0.393893} ANGS
DIPOLE MOMENT: {-8.578079, 3.009578, -0.516195} (|D| = 9.105353) DEBYE
Writing out molden info

Running Mulliken population analysis...


  Restricted hh-TDA Parameters
--------------------------------------------
Number of occupied orbitals:            64
Number of virtual orbitals:            232
Number of molecular orbitals:          296
Number of basis functions:             314
Multiplicity of target state:      singlet

 Generating 2nd functional diffs
Reference energy:             -778.7396455812
Number of electrons:           127.9999821873
XC energy:                     -65.1294359157

      Davidson Diagonalization Parameters
-----------------------------------------------
Number of roots to find:                    4
Number of guess vectors:                   15
Maximum subspace size:                    300
Number of vectors to save:                  4
Collapse vectors per root:                  2
Number of CSFs:                          2080
Maximum Davidson iterations:              500
Residual convergence:                 1.0e-06
Orthogonality tolerance:              1.0e-12
Use incremental sigma vectors:             No

Davidson memory usage:  12.89 MB

Guess Vectors:
  64 &  64 : closed :    -0.524026
  64 &  63 :  open  :    -0.498040
  63 &  63 : closed :    -0.472055
  64 &  61 :  open  :    -0.444941
  64 &  62 :  open  :    -0.423745
  63 &  61 :  open  :    -0.418955
  63 &  62 :  open  :    -0.397759
  61 &  61 : closed :    -0.365856
  62 &  61 :  open  :    -0.344660
  62 &  62 : closed :    -0.323464
  64 &  58 :  open  :    -0.316004
  64 &  60 :  open  :    -0.313408
  63 &  58 :  open  :    -0.290018
  63 &  60 :  open  :    -0.287422
  64 &  56 :  open  :    -0.282282

  Root           Eigenvalue       Energy Change        Residual
-------------------------------------------------------------------
Iteration:    0   Subspace Size:   15
Root: 1:        -0.45042215        -0.45042215         0.04589397  
Root: 2:        -0.41253020        -0.41253020         0.03842708  
Root: 3:        -0.35542944        -0.35542944         0.04995850  
Root: 4:        -0.34945729        -0.34945729         0.03836810  

Iteration:    1   Subspace Size:   19
Root: 1:        -0.45480500        -0.00438285         0.00760682  
Root: 2:        -0.41602301        -0.00349281         0.00859383  
Root: 3:        -0.36453520        -0.00910576         0.01526923  
Root: 4:        -0.35327720        -0.00381992         0.01276464  

Iteration:    2   Subspace Size:   23
Root: 1:        -0.45492347        -0.00011846         0.00203078  
Root: 2:        -0.41618593        -0.00016292         0.00224107  
Root: 3:        -0.36520548        -0.00067028         0.00363150  
Root: 4:        -0.35367464        -0.00039743         0.00425158  

Iteration:    3   Subspace Size:   27
Root: 1:        -0.45493107        -0.00000761         0.00048659  
Root: 2:        -0.41619499        -0.00000906         0.00048824  
Root: 3:        -0.36523454        -0.00002906         0.00099483  
Root: 4:        -0.35371287        -0.00003823         0.00118545  

Iteration:    4   Subspace Size:   31
Root: 1:        -0.45493148        -0.00000040         0.00010934  
Root: 2:        -0.41619541        -0.00000041         0.00010425  
Root: 3:        -0.36523659        -0.00000205         0.00029278  
Root: 4:        -0.35371576        -0.00000289         0.00032632  

Iteration:    5   Subspace Size:   35
Root: 1:        -0.45493150        -0.00000002         0.00002330  
Root: 2:        -0.41619542        -0.00000002         0.00002152  
Root: 3:        -0.36523675        -0.00000016         0.00007679  
Root: 4:        -0.35371594        -0.00000019         0.00007371  

Iteration:    6   Subspace Size:   39
Root: 1:        -0.45493150        -0.00000000         0.00000522  
Root: 2:        -0.41619542        -0.00000000         0.00000462  
Root: 3:        -0.36523676        -0.00000001         0.00001902  
Root: 4:        -0.35371595        -0.00000001         0.00002029  

Iteration:    7   Subspace Size:   43
Root: 1:        -0.45493150        -0.00000000         0.00000103  
Root: 2:        -0.41619542        -0.00000000         0.00000106  
Root: 3:        -0.36523676        -0.00000000         0.00000465  
Root: 4:        -0.35371595        -0.00000000         0.00000520  

Iteration:    8   Subspace Size:   47
Root: 1:        -0.45493150        -0.00000000         0.00000020  Converged
Root: 2:        -0.41619542        -0.00000000         0.00000025  Converged
Root: 3:        -0.36523676        -0.00000000         0.00000109  
Root: 4:        -0.35371595        -0.00000000         0.00000135  

Iteration:    9   Subspace Size:   49
Root: 1:        -0.45493150        -0.00000000         0.00000018  Converged
Root: 2:        -0.41619542         0.00000000         0.00000025  Converged
Root: 3:        -0.36523676        -0.00000000         0.00000027  Converged
Root: 4:        -0.35371595        -0.00000000         0.00000032  Converged

Davidson converged in 9 iterations
49 sigma vectors were formed

      Davidson Diagonalization Parameters
-----------------------------------------------
Number of roots to find:                    4
Number of guess vectors:                   15
Maximum subspace size:                    300
Number of vectors to save:                  4
Collapse vectors per root:                  2
Number of CSFs:                          2016
Maximum Davidson iterations:              500
Residual convergence:                 1.0e-06
Orthogonality tolerance:              1.0e-12
Use incremental sigma vectors:             No

Davidson memory usage:  12.58 MB

Guess Vectors:
  64 &  63 :  open  :    -0.498040
  64 &  61 :  open  :    -0.444941
  64 &  62 :  open  :    -0.423745
  63 &  61 :  open  :    -0.418955
  63 &  62 :  open  :    -0.397759
  62 &  61 :  open  :    -0.344660
  64 &  58 :  open  :    -0.316004
  64 &  60 :  open  :    -0.313408
  63 &  58 :  open  :    -0.290018
  63 &  60 :  open  :    -0.287422
  64 &  56 :  open  :    -0.282282
  64 &  59 :  open  :    -0.264663
  63 &  56 :  open  :    -0.256296
  64 &  55 :  open  :    -0.255484
  64 &  57 :  open  :    -0.249656

  Root           Eigenvalue       Energy Change        Residual
-------------------------------------------------------------------
Iteration:    0   Subspace Size:   15
Root: 1:        -0.42404092        -0.42404092         0.03121196  
Root: 2:        -0.36392192        -0.36392192         0.03596517  
Root: 3:        -0.35610188        -0.35610188         0.04383251  
Root: 4:        -0.35108222        -0.35108222         0.03296312  

Iteration:    1   Subspace Size:   19
Root: 1:        -0.42664055        -0.00259963         0.00646673  
Root: 2:        -0.36940022        -0.00547830         0.01152422  
Root: 3:        -0.36304651        -0.00694463         0.01237375  
Root: 4:        -0.35432247        -0.00324026         0.00820479  

Iteration:    2   Subspace Size:   23
Root: 1:        -0.42673093        -0.00009038         0.00147147  
Root: 2:        -0.36978443        -0.00038421         0.00256807  
Root: 3:        -0.36349690        -0.00045040         0.00283187  
Root: 4:        -0.35448980        -0.00016733         0.00214780  

Iteration:    3   Subspace Size:   27
Root: 1:        -0.42673482        -0.00000389         0.00028880  
Root: 2:        -0.36979988        -0.00001546         0.00059626  
Root: 3:        -0.36351473        -0.00001783         0.00067186  
Root: 4:        -0.35450011        -0.00001031         0.00052124  

Iteration:    4   Subspace Size:   31
Root: 1:        -0.42673497        -0.00000015         0.00005990  
Root: 2:        -0.36980059        -0.00000071         0.00014535  
Root: 3:        -0.36351570        -0.00000096         0.00015033  
Root: 4:        -0.35450068        -0.00000057         0.00012347  

Iteration:    5   Subspace Size:   35
Root: 1:        -0.42673497        -0.00000001         0.00001135  
Root: 2:        -0.36980063        -0.00000004         0.00003289  
Root: 3:        -0.36351574        -0.00000004         0.00003483  
Root: 4:        -0.35450070        -0.00000003         0.00002860  

Iteration:    6   Subspace Size:   39
Root: 1:        -0.42673497        -0.00000000         0.00000238  
Root: 2:        -0.36980063        -0.00000000         0.00000738  
Root: 3:        -0.36351574        -0.00000000         0.00000754  
Root: 4:        -0.35450071        -0.00000000         0.00000593  

Iteration:    7   Subspace Size:   43
Root: 1:        -0.42673497        -0.00000000         0.00000052  Converged
Root: 2:        -0.36980063        -0.00000000         0.00000168  
Root: 3:        -0.36351574        -0.00000000         0.00000173  
Root: 4:        -0.35450071        -0.00000000         0.00000135  

Iteration:    8   Subspace Size:   46
Root: 1:        -0.42673497        -0.00000000         0.00000048  Converged
Root: 2:        -0.36980063        -0.00000000         0.00000036  Converged
Root: 3:        -0.36351574        -0.00000000         0.00000037  Converged
Root: 4:        -0.35450071        -0.00000000         0.00000034  Converged

Davidson converged in 8 iterations
46 sigma vectors were formed

  Root   Mult.   Total Energy (a.u.)   Ex. Energy (a.u.)     Ex. Energy (eV)     Ex. Energy (nm)        Osc. (a.u.)  
-------------------------------------------------------------------------------------------------------------------
     1  singlet       -779.19457708
     2  triplet       -779.16638055          0.02819652          0.76726635       1615.92151920          0.00000000
     3  singlet       -779.15584101          0.03873607          1.05406197       1176.25172561          0.07212924
     4  triplet       -779.10944621          0.08513087          2.31652832        535.21564849          0.00000000
     5  singlet       -779.10488234          0.08969474          2.44071757        507.98266102          0.00048752
     6  triplet       -779.10316132          0.09141576          2.48754887        498.41923554          0.00000000
     7  triplet       -779.09414629          0.10043079          2.73286040        453.67930532          0.00000000
     8  singlet       -779.09336153          0.10121554          2.75421465        450.16179441          0.00035043

Singlet  1: Largest CI coefficients:
  64  &  64 : closed :  -0.903879
  63  &  64 :  open  :  -0.267490
  64  &  63 :  open  :  -0.267490

Triplet  2: Largest CI coefficients:
  63  &  64 :  open  :   0.677124
  64  &  63 :  open  :  -0.677124
  62  &  63 :  open  :   0.144091
  63  &  62 :  open  :  -0.144091

Singlet  3: Largest CI coefficients:
  63  &  64 :  open  :  -0.542231
  64  &  63 :  open  :  -0.542231
  63  &  63 : closed :  -0.419616
  64  &  64 : closed :   0.299102
  62  &  64 :  open  :  -0.206045
  64  &  62 :  open  :  -0.206045

Triplet  4: Largest CI coefficients:
  61  &  64 :  open  :  -0.499558
  64  &  61 :  open  :   0.499558
  62  &  64 :  open  :   0.441573
  64  &  62 :  open  :  -0.441573
  62  &  63 :  open  :   0.144457
  63  &  62 :  open  :  -0.144457

Singlet  5: Largest CI coefficients:
  61  &  64 :  open  :  -0.673711
  64  &  61 :  open  :  -0.673711
  58  &  61 :  open  :   0.117772
  61  &  58 :  open  :   0.117772

Triplet  6: Largest CI coefficients:
  61  &  64 :  open  :   0.464153
  64  &  61 :  open  :  -0.464153
  62  &  64 :  open  :   0.430934
  64  &  62 :  open  :  -0.430934
  62  &  63 :  open  :   0.160415
  63  &  62 :  open  :  -0.160415
  58  &  64 :  open  :  -0.157533
  64  &  58 :  open  :   0.157533
  60  &  64 :  open  :  -0.130695
  64  &  60 :  open  :   0.130695

Triplet  7: Largest CI coefficients:
  61  &  63 :  open  :  -0.658425
  63  &  61 :  open  :   0.658425
  61  &  62 :  open  :  -0.210316
  62  &  61 :  open  :   0.210316

Singlet  8: Largest CI coefficients:
  61  &  63 :  open  :   0.644767
  63  &  61 :  open  :   0.644767
  61  &  62 :  open  :   0.218225
  62  &  61 :  open  :   0.218225
  63  &  63 : closed :   0.168860

Singlet state dipole moments:

  Root       Dx         Dy         Dz         |D|  (Debye)
------------------------------------------------------------
     1    -6.0590     2.0294    -0.7032     6.4284
     2    -9.8584     3.1731     0.5852    10.3730
     3    -4.4289    -2.2460    -2.6891     5.6472
     4    -3.6258    -1.1246    -1.5628     4.1053

Triplet state dipole moments:

  Root       Dx         Dy         Dz         |D|  (Debye)
------------------------------------------------------------
     1   -11.5099     3.2589     0.4775    11.9719
     2    -5.3279    -0.1721    -1.3768     5.5056
     3    -6.5261    -0.0071    -1.1021     6.6185
     4    -3.6151    -1.3451    -1.6544     4.1971

Transition dipole moments between singlet states:

    Transition       Tx         Ty         Tz         |T| (a.u.)
------------------------------------------------------------------
     1 ->    2     1.6707     0.0386     0.0215     1.6713
     1 ->    3     0.0224    -0.0680    -0.0550     0.0903
     1 ->    4    -0.0529     0.0415     0.0259     0.0721
     2 ->    3     0.0186     0.0410    -0.0042     0.0452
     2 ->    4    -0.3649     0.0734     0.0581     0.3767
     3 ->    4    -1.5391     0.0818     0.1018     1.5446

Transition dipole moments between triplet states:

    Transition       Tx         Ty         Tz         |T| (a.u.)
------------------------------------------------------------------
     1 ->    2     0.3448     0.1322     0.1670     0.4052
     1 ->    3     0.6531     0.1153     0.1238     0.6747
     1 ->    4    -0.1266    -0.0803    -0.0540     0.1593
     2 ->    3    -0.7896     0.9038     0.5978     1.3408
     2 ->    4     1.2871    -0.1125    -0.1072     1.2964
     3 ->    4    -0.9023    -0.0549     0.0004     0.9040

Magnetic transition dipole moments and rotational strengths:

 Transition      Lx         Ly         Lz       R(len)     R(vel) (a.u.)
------------------------------------------------------------------------
 1 ->    2    -0.4100    -0.1081     0.2588     0.6837    -0.0718
 1 ->    3     0.0961     0.4779     0.2468     0.0439    -0.0092
 1 ->    4    -0.0440    -0.1607    -0.0616     0.0059    -0.0008

Electric transition quadrupole moments (Cartesian):

 Transition      Qxy        Qxz        Qyz        Qxx        Qyy        Qzz       norm (a.u.)
----------------------------------------------------------------------------------------------
 1 ->    2    -0.1247    -0.1859     0.3460   -10.7577    -0.1353     0.2710    10.7698
 1 ->    3    -0.1494     0.3443     0.0214    -1.2859     0.2377    -0.0425     1.3613
 1 ->    4     0.0975    -0.1076     0.0048     0.2215    -0.1133     0.0154     0.2885


| Total processing time: 24.32 sec 

| Job finished: Tue Sep  2 23:12:24 2025
