# Supplementary material for: Photovermellogens: Minimalistic Pyridinium-Based Acylhydrazones with Photoswitchable Basicity for Operation in Aqueous Media
Source: J Org Chem. 2026 May 4;91(19):6559–65. doi: 10.1021/acs.joc.5c02962 (PMC13185115; doi:10.1021/acs.joc.5c02962)
Supplement: Supplementary file 3 [file jo5c02962_si_003.zip › scans/pa/gfn2/0009.out]

| Startfile from command line: tc.inp


|       ***********************************************************
|       *                 TeraChem v1.9-2023.07-dev               *
|       *                   Development Version                   *
|       *           Chemistry at the Speed of Graphics!           *
|       ***********************************************************
|       * This program may only be used in connection with        *
|       * a valid license from PetaChem, LLC. Use of this program *
|       * or results thereof indicates acceptance of all terms    *
|       * and conditions stated in the license and that a valid   *
|       * license agreement between the user and PetaChem, LLC    *
|       * exists. PetaChem, LLC does not warrant the correctness  *
|       * of results or their suitability for any purpose.        *
|       * Please email bugs, suggestions, and comments to         *
|       *                  help@petachem.com                      *
|       *                                                         *
|       ***********************************************************


|       ***********************************************************
|       *  Compiled by pisteinbach  Thu 27 Mar 2025 01:00:35 PM CET  *
|       *  Supported architecture SMs: 89 86 75                   *
|       *  Build cuda_11.8.r11.8/compiler.31833905_0              *
|       *  Git Version: d77d3eebd7eb45d4c3711b706ca3c5694cd0c5a9  *
|       ***********************************************************


| Job started   Tue Sep  2 23:11:45 2025
| On dual-gpu-03 (available memory: 40791 MB)

| ######################################### RUNTIME INFO ##########################################
| terachem  tc.inp 

|  NVRM version: NVIDIA UNIX x86_64 Kernel Module  525.60.13  Wed Nov 30 06:39:21 UTC 2022
|  GCC version:  gcc version 9.4.0 (Ubuntu 9.4.0-1ubuntu1~20.04.1) 

|  	linux-vdso.so.1 (0x00007fff0bd62000)
|  	libdftd4.so.3 => /mnt/group-bin/dftd4/3.5.0/lib/x86_64-linux-gnu/libdftd4.so.3 (0x00001527aa130000)
|  	libm.so.6 => /lib/x86_64-linux-gnu/libm.so.6 (0x00001527a9fce000)
|  	libthcbox.so.1 => /mnt/group-bin/terachem/dev-03-2025/lib/libthcbox.so.1 (0x00001527a8b00000)
|  	libnvToolsExt.so.1 => /mnt/group-lib/nvidia-hpc-sdk/Linux_x86_64/24.7/cuda/11.8/lib64/libnvToolsExt.so.1 (0x00001527a88f6000)
|  	libgpubox.so.1 => /mnt/group-bin/terachem/dev-03-2025/lib/libgpubox.so.1 (0x00001527a88dd000)
|  	libcpubox.so.1 => /mnt/group-bin/terachem/dev-03-2025/lib/libcpubox.so.1 (0x00001527a88d7000)
|  	libtensorbox.so.1 => /mnt/group-bin/terachem/dev-03-2025/lib/libtensorbox.so.1 (0x00001527a88b8000)
|  	libiobox.so.1 => /mnt/group-bin/terachem/dev-03-2025/lib/libiobox.so.1 (0x00001527a88a0000)
|  	libintbox.so.1 => /mnt/group-bin/terachem/dev-03-2025/lib/libintbox.so.1 (0x000015276d339000)
|  	libatmx2cbox.so.1 => /mnt/group-bin/terachem/dev-03-2025/lib/libatmx2cbox.so.1 (0x000015276d262000)
|  	libperiodicbox.so.1 => /mnt/group-bin/terachem/dev-03-2025/lib/libperiodicbox.so.1 (0x000015275b610000)
|  	libsqmbox.so.1 => /mnt/group-bin/terachem/dev-03-2025/lib/libsqmbox.so.1 (0x000015275b2ac000)
|  	libgridbox.so.1 => /mnt/group-bin/terachem/dev-03-2025/lib/libgridbox.so.1 (0x0000152759aa6000)
|  	libdftbox.so.1 => /mnt/group-bin/terachem/dev-03-2025/lib/libdftbox.so.1 (0x00001527599b6000)
|  	libcibox.so.1 => /mnt/group-bin/terachem/dev-03-2025/lib/libcibox.so.1 (0x0000152759569000)
|  	libccbox.so.1 => /mnt/group-bin/terachem/dev-03-2025/lib/libccbox.so.1 (0x0000152759228000)
|  	libsimbox.so.1 => /mnt/group-bin/terachem/dev-03-2025/lib/libsimbox.so.1 (0x0000152759202000)
|  	liboptbox.so.1 => /mnt/group-bin/terachem/dev-03-2025/lib/liboptbox.so.1 (0x00001527591c8000)
|  	libssl.so.1.1 => /lib/x86_64-linux-gnu/libssl.so.1.1 (0x0000152759135000)
|  	libcrypto.so.1.1 => /lib/x86_64-linux-gnu/libcrypto.so.1.1 (0x0000152758e5d000)
|  	libifcore.so.5 => /mnt/group-lib/intel_oneAPI/compiler/2024.0/lib/libifcore.so.5 (0x0000152758d1d000)
|  	libcuda.so.1 => /lib/x86_64-linux-gnu/libcuda.so.1 (0x0000152757062000)
|  	libcudart.so.11.0 => /mnt/group-bin/terachem/dev-03-2025/lib/libcudart.so.11.0 (0x0000152756dbb000)
|  	libcublas.so.11 => /mnt/group-bin/terachem/dev-03-2025/lib/libcublas.so.11 (0x000015275115d000)
|  	libcufft.so.10 => /mnt/group-bin/terachem/dev-03-2025/lib/libcufft.so.10 (0x0000152740282000)
|  	libcusparse.so.11 => /mnt/group-bin/terachem/dev-03-2025/lib/libcusparse.so.11 (0x000015272f588000)
|  	libcusolver.so.11 => /mnt/group-bin/terachem/dev-03-2025/lib/libcusolver.so.11 (0x000015271d2d0000)
|  	libiomp5.so => /mnt/group-lib/intel_oneAPI/compiler/2024.0/lib/libiomp5.so (0x000015271ce89000)
|  	libdl.so.2 => /lib/x86_64-linux-gnu/libdl.so.2 (0x000015271ce83000)
|  	libpthread.so.0 => /lib/x86_64-linux-gnu/libpthread.so.0 (0x000015271ce60000)
|  	libstdc++.so.6 => /lib/x86_64-linux-gnu/libstdc++.so.6 (0x000015271cc7e000)
|  	libcilkrts.so.5 => /mnt/group-bin/terachem/dev-03-2025/lib/libcilkrts.so.5 (0x000015271ca3f000)
|  	libgcc_s.so.1 => /lib/x86_64-linux-gnu/libgcc_s.so.1 (0x000015271ca24000)
|  	libc.so.6 => /lib/x86_64-linux-gnu/libc.so.6 (0x000015271c832000)
|  	/lib64/ld-linux-x86-64.so.2 (0x00001527aa20a000)
|  	libmkl_intel_ilp64.so.2 => /mnt/group-lib/intel_oneAPI/mkl/2023.2.0/lib/intel64/libmkl_intel_ilp64.so.2 (0x000015271b6a5000)
|  	libmkl_intel_thread.so.2 => /mnt/group-lib/intel_oneAPI/mkl/2023.2.0/lib/intel64/libmkl_intel_thread.so.2 (0x0000152718079000)
|  	libmkl_core.so.2 => /mnt/group-lib/intel_oneAPI/mkl/2023.2.0/lib/intel64/libmkl_core.so.2 (0x0000152713d01000)
|  	libimf.so => /mnt/group-lib/intel_oneAPI/compiler/2024.0/lib/libimf.so (0x00001527138e1000)
|  	libsvml.so => /mnt/group-lib/intel_oneAPI/compiler/2024.0/lib/libsvml.so (0x00001527122ad000)
|  	libirng.so => /mnt/group-lib/intel_oneAPI/compiler/2024.0/lib/libirng.so (0x00001527121b3000)
|  	libintlc.so.5 => /mnt/group-lib/intel_oneAPI/compiler/2024.0/lib/libintlc.so.5 (0x0000152712152000)
|  	librt.so.1 => /lib/x86_64-linux-gnu/librt.so.1 (0x0000152712148000)
|  	libcublasLt.so.11 => /mnt/group-lib/nvidia-hpc-sdk/Linux_x86_64/24.7/math_libs/11.8/lib64/libcublasLt.so.11 (0x00001526edbc0000)
| #################################################################################################

-----------------------------------
Processed Input file:
              coordinates coord.xyz
                 spinmult 1
                   charge 0
                   method 3c-pbeh
                    basis def2-msvp
                      pcm cosmo
                  epsilon 78.39
                      fon yes
               fon_method constant
                   closed 0
                    hhtda yes
            hhtdasinglets 4
            hhtdatriplets 4
             cisnumstates 8
             cisguessvecs 15
                   cismax 300
               cismaxiter 500
               cisconvtol 1.0e-6
                  cphftol 1.0e-6
                 cphfiter 1000
           max_l_in_basis 2
           sphericalbasis yes
                    guess sad
                   purify no
                  dftgrid 3
                     xtol 1e-6
                 convthre 5e-5
                  threall 1e-14
                precision mixed
                     gpus 1
            min_tolerance 1e-4
          min_tolerance_e 1e-5
                      run energy
-----------------------------------
Jobname: coord
Scratch data will be generated
Scratch directory: ./scr.coord
| Random number seed: 918751709

XYZ coordinates coord.xyz
Molden File Output: ./scr.coord/coord.molden
Using basis set: def2-msvp
dmrgstart not found
Spin multiplicity: 1
DIIS will use up to 10 vectors.
Condition number limit for the DIIS overlap matrix is            0
WF convergence threshold: 5.00e-05
Using DIIS algorithm to converge WF
Maximum number of SCF iterations: 100
Incremental fock with rebuild every 8 iterations
Will switch to conventional Fock if diffuse functions are detected
X-matrix tolerance: 1.00e-06
PRECISION: MIXED
Single/Double precision threshold: 1.00e-05
TeraChem will select linear algebra engine
Using fractional orbital occupations
0 occupied orbitals will have integer occupation
0 occupied orbitals will have fractional occupation
kT is set to  0.250 a.u.
Density matrix guess purification turned off
DFT Functional requested: 3c-pbeh
Method: PBEh-3c composite method 
  PBEh exchange functional:              0.58 
  Hartree-Fock exact exchange:          0.42 
  PBEh correlation functional:           1.0  
Please find the citation for the method under https://doi.org/10.1063/1.4927476Please also cite the implementation paper: https://doi.org/10.1039/D3CP06086A Wavefunction: RESTRICTED

 DFT-D code reimplemented following the
 code by S.Grimme, University Bonn 
 based on DFTD3 V3.2 Rev 0         
 
Please cite DFT-D3 work done with this code as:
S. Grimme, J. Antony, S. Ehrlich and H. Krieg,
J. Chem. Phys. 132 (2010), 154104
If used with BJ-damping cite also
S. Grimme, S. Ehrlich and L. Goerigk,
J. Comput. Chem. 32 (2011), 1456-1465
For DFT-D2 the reference is
S. Grimme, J. Comput. Chem., 27 (2006), 1787-1799
BSSE Correction calculated using:
 ___________________________________________
                                            
|              **  g C P  **                |
|  a geometrical counterpoise correction    |
|             H.Kruse S.Grimme              |
|        Version 2.31                       |
|                                           |
 ___________________________________________ 

Please cite work done with this code as:
H. Kruse, S. Grimme J. Chem. Phys, 2012,136,154101
DOI: 10.1063/1.3700154 

DFT grid type: 3
Using a single DFT grid.
Ignoring all functions in basis set file with angular momentum > 2 
Initial guess generated from superposition of atomic densities generated with HF,
using spherically symmetric atomic densities and averaged alpha and beta spin densities.

********************************************
***** SINGLE POINT ENERGY CALCULATIONS *****
********************************************
COSMO model for polarizable continuum model enabled
*************WARNING***************
Unrecognized or unnecessary keywords:
These are being ignored.
   min_tolerance 1e-4
   min_tolerance_e 1e-5
***********************************
Starting TensorBox...
| TeraChem will select linear algebra engine
| Using cuSolver for matrix diagonalization

| using 1 out of 1 CUDA devices
|   Device 0: NVIDIA GeForce RTX 3080 Ti, 12045MB, CC 8.6 -- CPU THREAD 0
| -------------------------------------------------------------------
| CPU Memory Available: 7991.12 MegaWords 
| GPU Memory Available: 1249.65 MegaWords 
| Maximum recommended basis set size: 13300 basis functions
|  (limited by GPU memory)
| -------------------------------------------------------------------
| Initialize GPUBox with 128 MW of memory


Basis set:       def2-msvp
Total atoms:     31
Total charge:    0
Total electrons: 126 (63-alpha, 63-beta)
Number electrons modeled by ECPs: 0
Total orbitals: 314 (Cartesian), 296 (spherical) 
Total AO shells: 152 (98 S-shells; 36 P-shells; 18 D-shells; 0 F-shells; 0 G-shells)
Spin multiplicity: 1
Nuclear repulsion energy (QM atoms): 1125.849715041155 a.u.

 in gcp call
 n=          31
 coors(1) =   -9.81242119653929      -0.943840499293779     
  6.807092382122229E-002
 coors(2) =   -9.36378817404956       8.875089337676682E-002
   2.37347772158386     
 elements:            7           6
 gcp_e =    1.00000000000000     
 echo:  F
 pbc:  F
 method =pbeh3c              
Using neutral atomic charges and default spins and spin directions.
Number of unique atoms is: 4 
Atom #1 is unique. Calculating atomic density. 
Atom #2 is unique. Calculating atomic density. 
Atom #7 is unique. Calculating atomic density. 
Atom #20 is unique. Calculating atomic density. 
DFTD Energy:    -0.0201083 hartree
gCP Energy:     0.0494029 hartree
| Total AOs: 314    Total MOs: 296
Setting up the DFT grid...
| time to set the grid = 0.10 s
DFT grid points: 357375 (11528 points/atom)
=COSMO= Number of H atoms in QM atoms:13
=COSMO= Number of Heavy atoms in QM atoms:18
=COSMO= size of A matrix:24556032 bytes
=COSMO= ++++++++++++++++++++++++++++++ COSMO parameters ++++++++++++++++++++++++++++++
=COSMO= I. Cavity Information:
=COSMO= SAS(Solvent accesible surface) initialization finished
=COSMO= Time for initializing Molecular Surface:0.00217100 (sec)
=COSMO= Time for initializing cosmo calculation:0.02677100 (sec)
=COSMO= Cavity effective radius(Angstrom) (r_solv+r_vdw-dsc) was written into ./scr.coord/ratom.txt
=COSMO= Solvent Dielectric Constant:78.390000
=COSMO= Cosmo Solvent radius:0.000000
=COSMO= Cosmo charge scaling method:0
=COSMO= Cavity built with Lebedev Grid
=COSMO= Grid points/QM Hydrogen: 110
=COSMO= Grid points/QM Heavy atom: 110
=COSMO= Herbert Switching-Gaussian method turned on
=COSMO= After removing points inside of SAS:
=COSMO= Total number of segments on molecular surface:1752
=COSMO= Number of segments belonging to QM atoms:1752
=COSMO= Total surface area of cavity: 295.1219(Angstrom^2)
=COSMO= Total volume of cavity: 179.5345 (Angstrom^3)
=COSMO= II. COSMO integral options:
=COSMO= Building COSMO c vector with original algorithm
=COSMO= COSMO one-electron integral threshold: 1e-12 
=COSMO= III. Linear solver options:
=COSMO= Initialize COSMO for A matrix in full storage form
=COSMO= CG precondtioner:Jacobi
=COSMO= Tight CG convergence threshold:1e-06
=COSMO= CG dynamic threshold: on
=COSMO= Adjust CG convergence threshold dynamically
=COSMO= IV. PCM field read/write options:
=COSMO= PCM field is not written to files
=COSMO= No PCM field file is read in
=COSMO= ++++++++++++++++++++++++++++++++++++++++++++++++++++++++++++++++++++++++++++++++

                      *** Start SCF Iterations ***

 Iter     DIIS Error       Energy change      Electrons        XC Energy           Energy              E_PCM      Time(s)
-------------------------------------------------------------------------------------------------------------------------
Initial temperature is 0.250000
| Skip purify step
|    1     2.1276310857    -784.4480242033   126.0030601175   -63.6192104040    -784.4480242033     -0.0001841245    1.20  
|    2     0.0774159089     +12.8082421512   126.0000409367   -64.0610812066    -771.6397820521     -0.1397808891    1.64  
|    3     0.1212761086      +0.0409687300   126.0000448480   -63.5949355487    -771.5988133221     -0.0358095147    1.64  
|    4     0.0128037648      -0.1827002141   126.0000422681   -63.7857323966    -771.7815135362     -0.0850773822    1.62  
|    5     0.0070900330      -0.0051796386   126.0000419574   -63.8310941093    -771.7866931748     -0.0729099771    1.58  
|    6     0.0036126919      -0.0023866582   126.0000419663   -63.8217444643    -771.7890798330     -0.0766713019    1.57  
|    7     0.0005162819      -0.0002881803   126.0000419640   -63.8148266071    -771.7893680133     -0.0755355053    1.52  
|    8     0.0003640217      -0.0000317727   126.0000419695   -63.8149823078    -771.7893997860     -0.0754258633    1.48  
|    9     0.0001426940      -0.0000099601   126.0000419488   -63.8154054464    -771.7894097462     -0.0753797375    1.72  
|   10     0.0000727555      -0.0000022458   126.0000419421   -63.8156144020    -771.7894119919     -0.0753156115    1.48  
|   11     0.0000235980      -0.0000003827   126.0000419391   -63.8155011957    -771.7894123746     -0.0753064809    1.44  
-------------------------------------------------------------------------------------------------------------------------
FINAL ENERGY: -771.7894123746 a.u.
Fractional Occupation Entropy: 0.0000000000
Mermin Free Energy:            -771.7894123746
DISPERSION CONTRIBUTION TO ENERGY: -0.0201082930 a.u.
GCP BSSE CORRECTION: 0.0494028570 a.u.
C-PCM contribution to final energy:-0.0753064809 a.u. ( already included in final energy )
HOMO-LUMO GAP: 1.002 eV
CENTER OF MASS: {-0.034251, -0.309253, 0.410183} ANGS
DIPOLE MOMENT: {-8.130315, 2.572845, -1.159382} (|D| = 8.606144) DEBYE
Writing out molden info

Running Mulliken population analysis...


  Restricted hh-TDA Parameters
--------------------------------------------
Number of occupied orbitals:            64
Number of virtual orbitals:            232
Number of molecular orbitals:          296
Number of basis functions:             314
Multiplicity of target state:      singlet

 Generating 2nd functional diffs
Reference energy:             -778.7326524872
Number of electrons:           128.0000426057
XC energy:                     -65.1288463441

      Davidson Diagonalization Parameters
-----------------------------------------------
Number of roots to find:                    4
Number of guess vectors:                   15
Maximum subspace size:                    300
Number of vectors to save:                  4
Collapse vectors per root:                  2
Number of CSFs:                          2080
Maximum Davidson iterations:              500
Residual convergence:                 1.0e-06
Orthogonality tolerance:              1.0e-12
Use incremental sigma vectors:             No

Davidson memory usage:  12.89 MB

Guess Vectors:
  64 &  64 : closed :    -0.524079
  64 &  63 :  open  :    -0.505382
  63 &  63 : closed :    -0.486686
  64 &  61 :  open  :    -0.445388
  63 &  61 :  open  :    -0.426691
  64 &  62 :  open  :    -0.423847
  63 &  62 :  open  :    -0.405150
  61 &  61 : closed :    -0.366696
  62 &  61 :  open  :    -0.345155
  62 &  62 : closed :    -0.323614
  64 &  58 :  open  :    -0.320752
  64 &  60 :  open  :    -0.312470
  63 &  58 :  open  :    -0.302056
  63 &  60 :  open  :    -0.293773
  64 &  56 :  open  :    -0.283675

  Root           Eigenvalue       Energy Change        Residual
-------------------------------------------------------------------
Iteration:    0   Subspace Size:   15
Root: 1:        -0.44947772        -0.44947772         0.04656051  
Root: 2:        -0.41937058        -0.41937058         0.03914980  
Root: 3:        -0.35968996        -0.35968996         0.04246922  
Root: 4:        -0.35614797        -0.35614797         0.04681026  

Iteration:    1   Subspace Size:   19
Root: 1:        -0.45385351        -0.00437579         0.00724452  
Root: 2:        -0.42289517        -0.00352459         0.00850344  
Root: 3:        -0.36665620        -0.00696624         0.01462182  
Root: 4:        -0.36173501        -0.00558704         0.01253768  

Iteration:    2   Subspace Size:   23
Root: 1:        -0.45396163        -0.00010812         0.00185147  
Root: 2:        -0.42305627        -0.00016110         0.00217879  
Root: 3:        -0.36725671        -0.00060052         0.00379500  
Root: 4:        -0.36210521        -0.00037019         0.00409079  

Iteration:    3   Subspace Size:   27
Root: 1:        -0.45396780        -0.00000617         0.00043680  
Root: 2:        -0.42306503        -0.00000876         0.00043486  
Root: 3:        -0.36728706        -0.00003035         0.00109172  
Root: 4:        -0.36213888        -0.00003367         0.00113359  

Iteration:    4   Subspace Size:   31
Root: 1:        -0.45396812        -0.00000031         0.00010366  
Root: 2:        -0.42306537        -0.00000034         0.00009460  
Root: 3:        -0.36728953        -0.00000247         0.00032245  
Root: 4:        -0.36214151        -0.00000264         0.00034355  

Iteration:    5   Subspace Size:   35
Root: 1:        -0.45396813        -0.00000002         0.00002170  
Root: 2:        -0.42306538        -0.00000001         0.00001981  
Root: 3:        -0.36728972        -0.00000019         0.00007954  
Root: 4:        -0.36214173        -0.00000021         0.00008354  

Iteration:    6   Subspace Size:   39
Root: 1:        -0.45396813        -0.00000000         0.00000469  
Root: 2:        -0.42306538        -0.00000000         0.00000448  
Root: 3:        -0.36728973        -0.00000001         0.00001895  
Root: 4:        -0.36214174        -0.00000001         0.00002156  

Iteration:    7   Subspace Size:   43
Root: 1:        -0.45396813        -0.00000000         0.00000095  Converged
Root: 2:        -0.42306538        -0.00000000         0.00000099  Converged
Root: 3:        -0.36728974        -0.00000000         0.00000480  
Root: 4:        -0.36214174        -0.00000000         0.00000547  

Iteration:    8   Subspace Size:   45
Root: 1:        -0.45396813        -0.00000000         0.00000089  Converged
Root: 2:        -0.42306538        -0.00000000         0.00000099  Converged
Root: 3:        -0.36728974        -0.00000000         0.00000111  
Root: 4:        -0.36214174        -0.00000000         0.00000149  

Iteration:    9   Subspace Size:   47
Root: 1:        -0.45396813        -0.00000000         0.00000087  Converged
Root: 2:        -0.42306538        -0.00000000         0.00000099  Converged
Root: 3:        -0.36728974        -0.00000000         0.00000027  Converged
Root: 4:        -0.36214174        -0.00000000         0.00000039  Converged

Davidson converged in 9 iterations
47 sigma vectors were formed

      Davidson Diagonalization Parameters
-----------------------------------------------
Number of roots to find:                    4
Number of guess vectors:                   15
Maximum subspace size:                    300
Number of vectors to save:                  4
Collapse vectors per root:                  2
Number of CSFs:                          2016
Maximum Davidson iterations:              500
Residual convergence:                 1.0e-06
Orthogonality tolerance:              1.0e-12
Use incremental sigma vectors:             No

Davidson memory usage:  12.58 MB

Guess Vectors:
  64 &  63 :  open  :    -0.505382
  64 &  61 :  open  :    -0.445388
  63 &  61 :  open  :    -0.426691
  64 &  62 :  open  :    -0.423847
  63 &  62 :  open  :    -0.405150
  62 &  61 :  open  :    -0.345155
  64 &  58 :  open  :    -0.320752
  64 &  60 :  open  :    -0.312470
  63 &  58 :  open  :    -0.302056
  63 &  60 :  open  :    -0.293773
  64 &  56 :  open  :    -0.283675
  64 &  59 :  open  :    -0.267078
  63 &  56 :  open  :    -0.264978
  64 &  55 :  open  :    -0.253305
  64 &  57 :  open  :    -0.249424

  Root           Eigenvalue       Energy Change        Residual
-------------------------------------------------------------------
Iteration:    0   Subspace Size:   15
Root: 1:        -0.43051698        -0.43051698         0.03129990  
Root: 2:        -0.36381888        -0.36381888         0.03707957  
Root: 3:        -0.35878776        -0.35878776         0.03580869  
Root: 4:        -0.35624406        -0.35624406         0.04084972  

Iteration:    1   Subspace Size:   19
Root: 1:        -0.43309314        -0.00257617         0.00639073  
Root: 2:        -0.36971500        -0.00589612         0.01209766  
Root: 3:        -0.36381379        -0.00502603         0.01150756  
Root: 4:        -0.36133560        -0.00509154         0.00929334  

Iteration:    2   Subspace Size:   23
Root: 1:        -0.43318019        -0.00008705         0.00144054  
Root: 2:        -0.37013254        -0.00041754         0.00278826  
Root: 3:        -0.36419918        -0.00038539         0.00271523  
Root: 4:        -0.36156639        -0.00023080         0.00221274  

Iteration:    3   Subspace Size:   27
Root: 1:        -0.43318386        -0.00000367         0.00028450  
Root: 2:        -0.37015080        -0.00001826         0.00064376  
Root: 3:        -0.36421495        -0.00001577         0.00066138  
Root: 4:        -0.36157778        -0.00001138         0.00053391  

Iteration:    4   Subspace Size:   31
Root: 1:        -0.43318400        -0.00000014         0.00005838  
Root: 2:        -0.37015161        -0.00000081         0.00014906  
Root: 3:        -0.36421586        -0.00000091         0.00015115  
Root: 4:        -0.36157839        -0.00000061         0.00012476  

Iteration:    5   Subspace Size:   35
Root: 1:        -0.43318401        -0.00000001         0.00001018  
Root: 2:        -0.37015165        -0.00000004         0.00003289  
Root: 3:        -0.36421590        -0.00000004         0.00003713  
Root: 4:        -0.36157842        -0.00000003         0.00002870  

Iteration:    6   Subspace Size:   39
Root: 1:        -0.43318401        -0.00000000         0.00000209  
Root: 2:        -0.37015165        -0.00000000         0.00000715  
Root: 3:        -0.36421590        -0.00000000         0.00000785  
Root: 4:        -0.36157842        -0.00000000         0.00000618  

Iteration:    7   Subspace Size:   43
Root: 1:        -0.43318401        -0.00000000         0.00000046  Converged
Root: 2:        -0.37015165        -0.00000000         0.00000154  
Root: 3:        -0.36421591        -0.00000000         0.00000174  
Root: 4:        -0.36157842        -0.00000000         0.00000149  

Iteration:    8   Subspace Size:   46
Root: 1:        -0.43318401        -0.00000000         0.00000041  Converged
Root: 2:        -0.37015165        -0.00000000         0.00000034  Converged
Root: 3:        -0.36421591        -0.00000000         0.00000038  Converged
Root: 4:        -0.36157842        -0.00000000         0.00000037  Converged

Davidson converged in 8 iterations
46 sigma vectors were formed

  Root   Mult.   Total Energy (a.u.)   Ex. Energy (a.u.)     Ex. Energy (eV)     Ex. Energy (nm)        Osc. (a.u.)  
-------------------------------------------------------------------------------------------------------------------
     1  singlet       -779.18662062
     2  triplet       -779.16583650          0.02078412          0.56556469       2192.21997094          0.00000000
     3  singlet       -779.15571787          0.03090275          0.84090651       1474.41146859          0.07030126
     4  triplet       -779.10280414          0.08381648          2.28076211        543.60873644          0.00000000
     5  singlet       -779.09994222          0.08667840          2.35863886        525.66004461          0.00111208
     6  triplet       -779.09686839          0.08975223          2.44228201        507.65726492          0.00000000
     7  singlet       -779.09479423          0.09182639          2.49872288        496.19036082          0.00179796
     8  triplet       -779.09423091          0.09238971          2.51405161        493.16497793          0.00000000

Singlet  1: Largest CI coefficients:
  64  &  64 : closed :   0.872799
  63  &  64 :  open  :   0.316023
  64  &  63 :  open  :   0.316023

Triplet  2: Largest CI coefficients:
  63  &  64 :  open  :  -0.680411
  64  &  63 :  open  :   0.680411
  62  &  63 :  open  :  -0.135728
  63  &  62 :  open  :   0.135728

Singlet  3: Largest CI coefficients:
  63  &  63 : closed :   0.535834
  63  &  64 :  open  :   0.484027
  64  &  63 :  open  :   0.484027
  64  &  64 : closed :  -0.357552
  62  &  64 :  open  :   0.168818
  64  &  62 :  open  :   0.168818

Triplet  4: Largest CI coefficients:
  61  &  64 :  open  :   0.535142
  64  &  61 :  open  :  -0.535142
  62  &  64 :  open  :  -0.393728
  64  &  62 :  open  :   0.393728
  62  &  63 :  open  :  -0.164941
  63  &  62 :  open  :   0.164941

Singlet  5: Largest CI coefficients:
  61  &  64 :  open  :  -0.613519
  64  &  61 :  open  :  -0.613519
  61  &  63 :  open  :   0.235325
  63  &  61 :  open  :   0.235325
  63  &  63 : closed :   0.219418
  58  &  61 :  open  :   0.112475
  61  &  58 :  open  :   0.112475
  63  &  64 :  open  :  -0.107032
  64  &  63 :  open  :  -0.107032

Triplet  6: Largest CI coefficients:
  61  &  64 :  open  :   0.369739
  64  &  61 :  open  :  -0.369739
  62  &  64 :  open  :   0.366818
  64  &  62 :  open  :  -0.366818
  61  &  63 :  open  :  -0.347550
  63  &  61 :  open  :   0.347550
  62  &  63 :  open  :   0.226202
  63  &  62 :  open  :  -0.226202
  58  &  64 :  open  :  -0.144167
  64  &  58 :  open  :   0.144167
  60  &  64 :  open  :  -0.106197
  64  &  60 :  open  :   0.106197

Singlet  7: Largest CI coefficients:
  61  &  63 :  open  :   0.545705
  63  &  61 :  open  :   0.545705
  63  &  63 : closed :   0.304773
  61  &  64 :  open  :   0.262882
  64  &  61 :  open  :   0.262882
  61  &  62 :  open  :   0.205718
  62  &  61 :  open  :   0.205718
  63  &  64 :  open  :  -0.128272
  64  &  63 :  open  :  -0.128272

Triplet  8: Largest CI coefficients:
  61  &  63 :  open  :   0.564008
  63  &  61 :  open  :  -0.564008
  62  &  64 :  open  :   0.272766
  64  &  62 :  open  :  -0.272766
  61  &  64 :  open  :   0.192631
  64  &  61 :  open  :  -0.192631
  61  &  62 :  open  :   0.185423
  62  &  61 :  open  :  -0.185423

Singlet state dipole moments:

  Root       Dx         Dy         Dz         |D|  (Debye)
------------------------------------------------------------
     1    -4.5169     2.1594    -0.9350     5.0931
     2    -9.2773     3.1677     0.0687     9.8034
     3    -7.3871    -1.5475    -2.2747     7.8828
     4    -2.9707    -0.6719    -1.5896     3.4356

Triplet state dipole moments:

  Root       Dx         Dy         Dz         |D|  (Debye)
------------------------------------------------------------
     1   -11.4300     3.2993    -0.0197    11.8967
     2    -3.8943    -0.6573    -1.7374     4.3146
     3    -7.3843    -0.0167    -1.1098     7.4672
     4    -2.4347    -0.9029    -1.5317     3.0148

Transition dipole moments between singlet states:

    Transition       Tx         Ty         Tz         |T| (a.u.)
------------------------------------------------------------------
     1 ->    2     1.8467     0.0130     0.0450     1.8473
     1 ->    3     0.1335     0.0236     0.0295     0.1387
     1 ->    4     0.1324    -0.0906    -0.0602     0.1714
     2 ->    3     0.2496    -0.0329     0.0077     0.2519
     2 ->    4     0.6944    -0.0682    -0.0501     0.6995
     3 ->    4    -1.7528     0.4197     0.2603     1.8210

Transition dipole moments between triplet states:

    Transition       Tx         Ty         Tz         |T| (a.u.)
------------------------------------------------------------------
     1 ->    2     0.2303     0.1302     0.1538     0.3060
     1 ->    3    -0.5938    -0.0554    -0.0892     0.6030
     1 ->    4    -0.5327    -0.1050    -0.0999     0.5521
     2 ->    3    -0.2826    -0.7371    -0.4417     0.9046
     2 ->    4     1.5807    -0.4989    -0.3132     1.6869
     3 ->    4     0.2302     0.3622     0.1708     0.4619

Magnetic transition dipole moments and rotational strengths:

 Transition      Lx         Ly         Lz       R(len)     R(vel) (a.u.)
------------------------------------------------------------------------
 1 ->    2    -0.4337    -0.1013     0.2709     0.7900    -0.0619
 1 ->    3    -0.0845    -0.4106    -0.1757     0.0261    -0.0058
 1 ->    4     0.1171     0.3287     0.1249     0.0218    -0.0034

Electric transition quadrupole moments (Cartesian):

 Transition      Qxy        Qxz        Qyz        Qxx        Qyy        Qzz       norm (a.u.)
----------------------------------------------------------------------------------------------
 1 ->    2    -0.1304    -0.1821     0.3635   -11.0818    -0.1132     0.2859    11.0943
 1 ->    3     0.0036    -0.3197     0.0114     0.8520    -0.1264     0.0414     0.9198
 1 ->    4    -0.1332     0.2724    -0.0468    -0.3761     0.2561    -0.0698     0.5532


| Total processing time: 40.78 sec 

| Job finished: Tue Sep  2 23:12:31 2025
