# Supplementary material for: Photovermellogens: Minimalistic Pyridinium-Based Acylhydrazones with Photoswitchable Basicity for Operation in Aqueous Media
Source: J Org Chem. 2026 May 4;91(19):6559–65. doi: 10.1021/acs.joc.5c02962 (PMC13185115; doi:10.1021/acs.joc.5c02962)
Supplement: Supplementary file 3 [file jo5c02962_si_003.zip › scans/pa/gfn2/0024.out]

| Startfile from command line: tc.inp


|       ***********************************************************
|       *                 TeraChem v1.9-2023.07-dev               *
|       *                   Development Version                   *
|       *           Chemistry at the Speed of Graphics!           *
|       ***********************************************************
|       * This program may only be used in connection with        *
|       * a valid license from PetaChem, LLC. Use of this program *
|       * or results thereof indicates acceptance of all terms    *
|       * and conditions stated in the license and that a valid   *
|       * license agreement between the user and PetaChem, LLC    *
|       * exists. PetaChem, LLC does not warrant the correctness  *
|       * of results or their suitability for any purpose.        *
|       * Please email bugs, suggestions, and comments to         *
|       *                  help@petachem.com                      *
|       *                                                         *
|       ***********************************************************


|       ***********************************************************
|       *  Compiled by pisteinbach  Thu 27 Mar 2025 01:00:35 PM CET  *
|       *  Supported architecture SMs: 89 86 75                   *
|       *  Build cuda_11.8.r11.8/compiler.31833905_0              *
|       *  Git Version: d77d3eebd7eb45d4c3711b706ca3c5694cd0c5a9  *
|       ***********************************************************


| Job started   Tue Sep  2 23:13:22 2025
| On dual-gpu-03 (available memory: 39194 MB)

| ######################################### RUNTIME INFO ##########################################
| terachem  tc.inp 

|  NVRM version: NVIDIA UNIX x86_64 Kernel Module  525.60.13  Wed Nov 30 06:39:21 UTC 2022
|  GCC version:  gcc version 9.4.0 (Ubuntu 9.4.0-1ubuntu1~20.04.1) 

|  	linux-vdso.so.1 (0x00007ffc3ad03000)
|  	libdftd4.so.3 => /mnt/group-bin/dftd4/3.5.0/lib/x86_64-linux-gnu/libdftd4.so.3 (0x0000148df0df5000)
|  	libm.so.6 => /lib/x86_64-linux-gnu/libm.so.6 (0x0000148df0c93000)
|  	libthcbox.so.1 => /mnt/group-bin/terachem/dev-03-2025/lib/libthcbox.so.1 (0x0000148def7c5000)
|  	libnvToolsExt.so.1 => /mnt/group-lib/nvidia-hpc-sdk/Linux_x86_64/24.7/cuda/11.8/lib64/libnvToolsExt.so.1 (0x0000148def5bb000)
|  	libgpubox.so.1 => /mnt/group-bin/terachem/dev-03-2025/lib/libgpubox.so.1 (0x0000148def5a2000)
|  	libcpubox.so.1 => /mnt/group-bin/terachem/dev-03-2025/lib/libcpubox.so.1 (0x0000148def59c000)
|  	libtensorbox.so.1 => /mnt/group-bin/terachem/dev-03-2025/lib/libtensorbox.so.1 (0x0000148def57d000)
|  	libiobox.so.1 => /mnt/group-bin/terachem/dev-03-2025/lib/libiobox.so.1 (0x0000148def565000)
|  	libintbox.so.1 => /mnt/group-bin/terachem/dev-03-2025/lib/libintbox.so.1 (0x0000148db3ffe000)
|  	libatmx2cbox.so.1 => /mnt/group-bin/terachem/dev-03-2025/lib/libatmx2cbox.so.1 (0x0000148db3f27000)
|  	libperiodicbox.so.1 => /mnt/group-bin/terachem/dev-03-2025/lib/libperiodicbox.so.1 (0x0000148da22d5000)
|  	libsqmbox.so.1 => /mnt/group-bin/terachem/dev-03-2025/lib/libsqmbox.so.1 (0x0000148da1f71000)
|  	libgridbox.so.1 => /mnt/group-bin/terachem/dev-03-2025/lib/libgridbox.so.1 (0x0000148da076b000)
|  	libdftbox.so.1 => /mnt/group-bin/terachem/dev-03-2025/lib/libdftbox.so.1 (0x0000148da067b000)
|  	libcibox.so.1 => /mnt/group-bin/terachem/dev-03-2025/lib/libcibox.so.1 (0x0000148da022e000)
|  	libccbox.so.1 => /mnt/group-bin/terachem/dev-03-2025/lib/libccbox.so.1 (0x0000148d9feed000)
|  	libsimbox.so.1 => /mnt/group-bin/terachem/dev-03-2025/lib/libsimbox.so.1 (0x0000148d9fec7000)
|  	liboptbox.so.1 => /mnt/group-bin/terachem/dev-03-2025/lib/liboptbox.so.1 (0x0000148d9fe8d000)
|  	libssl.so.1.1 => /lib/x86_64-linux-gnu/libssl.so.1.1 (0x0000148d9fdfa000)
|  	libcrypto.so.1.1 => /lib/x86_64-linux-gnu/libcrypto.so.1.1 (0x0000148d9fb22000)
|  	libifcore.so.5 => /mnt/group-lib/intel_oneAPI/compiler/2024.0/lib/libifcore.so.5 (0x0000148d9f9e2000)
|  	libcuda.so.1 => /lib/x86_64-linux-gnu/libcuda.so.1 (0x0000148d9dd27000)
|  	libcudart.so.11.0 => /mnt/group-bin/terachem/dev-03-2025/lib/libcudart.so.11.0 (0x0000148d9da80000)
|  	libcublas.so.11 => /mnt/group-bin/terachem/dev-03-2025/lib/libcublas.so.11 (0x0000148d97e22000)
|  	libcufft.so.10 => /mnt/group-bin/terachem/dev-03-2025/lib/libcufft.so.10 (0x0000148d86f47000)
|  	libcusparse.so.11 => /mnt/group-bin/terachem/dev-03-2025/lib/libcusparse.so.11 (0x0000148d7624d000)
|  	libcusolver.so.11 => /mnt/group-bin/terachem/dev-03-2025/lib/libcusolver.so.11 (0x0000148d63f95000)
|  	libiomp5.so => /mnt/group-lib/intel_oneAPI/compiler/2024.0/lib/libiomp5.so (0x0000148d63b4e000)
|  	libdl.so.2 => /lib/x86_64-linux-gnu/libdl.so.2 (0x0000148d63b48000)
|  	libpthread.so.0 => /lib/x86_64-linux-gnu/libpthread.so.0 (0x0000148d63b25000)
|  	libstdc++.so.6 => /lib/x86_64-linux-gnu/libstdc++.so.6 (0x0000148d63943000)
|  	libcilkrts.so.5 => /mnt/group-bin/terachem/dev-03-2025/lib/libcilkrts.so.5 (0x0000148d63704000)
|  	libgcc_s.so.1 => /lib/x86_64-linux-gnu/libgcc_s.so.1 (0x0000148d636e9000)
|  	libc.so.6 => /lib/x86_64-linux-gnu/libc.so.6 (0x0000148d634f7000)
|  	/lib64/ld-linux-x86-64.so.2 (0x0000148df0ecf000)
|  	libmkl_intel_ilp64.so.2 => /mnt/group-lib/intel_oneAPI/mkl/2023.2.0/lib/intel64/libmkl_intel_ilp64.so.2 (0x0000148d6236a000)
|  	libmkl_intel_thread.so.2 => /mnt/group-lib/intel_oneAPI/mkl/2023.2.0/lib/intel64/libmkl_intel_thread.so.2 (0x0000148d5ed3e000)
|  	libmkl_core.so.2 => /mnt/group-lib/intel_oneAPI/mkl/2023.2.0/lib/intel64/libmkl_core.so.2 (0x0000148d5a9c6000)
|  	libimf.so => /mnt/group-lib/intel_oneAPI/compiler/2024.0/lib/libimf.so (0x0000148d5a5a6000)
|  	libsvml.so => /mnt/group-lib/intel_oneAPI/compiler/2024.0/lib/libsvml.so (0x0000148d58f72000)
|  	libirng.so => /mnt/group-lib/intel_oneAPI/compiler/2024.0/lib/libirng.so (0x0000148d58e78000)
|  	libintlc.so.5 => /mnt/group-lib/intel_oneAPI/compiler/2024.0/lib/libintlc.so.5 (0x0000148d58e17000)
|  	librt.so.1 => /lib/x86_64-linux-gnu/librt.so.1 (0x0000148d58e0d000)
|  	libcublasLt.so.11 => /mnt/group-lib/nvidia-hpc-sdk/Linux_x86_64/24.7/math_libs/11.8/lib64/libcublasLt.so.11 (0x0000148d34885000)
| #################################################################################################

-----------------------------------
Processed Input file:
              coordinates coord.xyz
                 spinmult 1
                   charge 0
                   method 3c-pbeh
                    basis def2-msvp
                      pcm cosmo
                  epsilon 78.39
                      fon yes
               fon_method constant
                   closed 0
                    hhtda yes
            hhtdasinglets 4
            hhtdatriplets 4
             cisnumstates 8
             cisguessvecs 15
                   cismax 300
               cismaxiter 500
               cisconvtol 1.0e-6
                  cphftol 1.0e-6
                 cphfiter 1000
           max_l_in_basis 2
           sphericalbasis yes
                    guess sad
                   purify no
                  dftgrid 3
                     xtol 1e-6
                 convthre 5e-5
                  threall 1e-14
                precision mixed
                     gpus 1
            min_tolerance 1e-4
          min_tolerance_e 1e-5
                      run energy
-----------------------------------
Jobname: coord
Scratch data will be generated
Scratch directory: ./scr.coord
| Random number seed: 853867519

XYZ coordinates coord.xyz
Molden File Output: ./scr.coord/coord.molden
Using basis set: def2-msvp
dmrgstart not found
Spin multiplicity: 1
DIIS will use up to 10 vectors.
Condition number limit for the DIIS overlap matrix is            0
WF convergence threshold: 5.00e-05
Using DIIS algorithm to converge WF
Maximum number of SCF iterations: 100
Incremental fock with rebuild every 8 iterations
Will switch to conventional Fock if diffuse functions are detected
X-matrix tolerance: 1.00e-06
PRECISION: MIXED
Single/Double precision threshold: 1.00e-05
TeraChem will select linear algebra engine
Using fractional orbital occupations
0 occupied orbitals will have integer occupation
0 occupied orbitals will have fractional occupation
kT is set to  0.250 a.u.
Density matrix guess purification turned off
DFT Functional requested: 3c-pbeh
Method: PBEh-3c composite method 
  PBEh exchange functional:              0.58 
  Hartree-Fock exact exchange:          0.42 
  PBEh correlation functional:           1.0  
Please find the citation for the method under https://doi.org/10.1063/1.4927476Please also cite the implementation paper: https://doi.org/10.1039/D3CP06086A Wavefunction: RESTRICTED

 DFT-D code reimplemented following the
 code by S.Grimme, University Bonn 
 based on DFTD3 V3.2 Rev 0         
 
Please cite DFT-D3 work done with this code as:
S. Grimme, J. Antony, S. Ehrlich and H. Krieg,
J. Chem. Phys. 132 (2010), 154104
If used with BJ-damping cite also
S. Grimme, S. Ehrlich and L. Goerigk,
J. Comput. Chem. 32 (2011), 1456-1465
For DFT-D2 the reference is
S. Grimme, J. Comput. Chem., 27 (2006), 1787-1799
BSSE Correction calculated using:
 ___________________________________________
                                            
|              **  g C P  **                |
|  a geometrical counterpoise correction    |
|             H.Kruse S.Grimme              |
|        Version 2.31                       |
|                                           |
 ___________________________________________ 

Please cite work done with this code as:
H. Kruse, S. Grimme J. Chem. Phys, 2012,136,154101
DOI: 10.1063/1.3700154 

DFT grid type: 3
Using a single DFT grid.
Ignoring all functions in basis set file with angular momentum > 2 
Initial guess generated from superposition of atomic densities generated with HF,
using spherically symmetric atomic densities and averaged alpha and beta spin densities.

********************************************
***** SINGLE POINT ENERGY CALCULATIONS *****
********************************************
COSMO model for polarizable continuum model enabled
*************WARNING***************
Unrecognized or unnecessary keywords:
These are being ignored.
   min_tolerance 1e-4
   min_tolerance_e 1e-5
***********************************
Starting TensorBox...
| TeraChem will select linear algebra engine
| Using cuSolver for matrix diagonalization

| using 1 out of 1 CUDA devices
|   Device 0: NVIDIA GeForce RTX 3080 Ti, 12045MB, CC 8.6 -- CPU THREAD 0
| -------------------------------------------------------------------
| CPU Memory Available: 7991.12 MegaWords 
| GPU Memory Available: 1249.65 MegaWords 
| Maximum recommended basis set size: 13300 basis functions
|  (limited by GPU memory)
| -------------------------------------------------------------------
| Initialize GPUBox with 128 MW of memory


Basis set:       def2-msvp
Total atoms:     31
Total charge:    0
Total electrons: 126 (63-alpha, 63-beta)
Number electrons modeled by ECPs: 0
Total orbitals: 314 (Cartesian), 296 (spherical) 
Total AO shells: 152 (98 S-shells; 36 P-shells; 18 D-shells; 0 F-shells; 0 G-shells)
Spin multiplicity: 1
Nuclear repulsion energy (QM atoms): 1145.354364844815 a.u.

 in gcp call
 n=          31
 coors(1) =   -9.52889887302376       -1.13364867664929     
 -1.300670190420146E-002
 coors(2) =   -8.22762373654475       -2.46946275659232     
   1.75831566756205     
 elements:            7           6
 gcp_e =    1.00000000000000     
 echo:  F
 pbc:  F
 method =pbeh3c              
Using neutral atomic charges and default spins and spin directions.
Number of unique atoms is: 4 
Atom #1 is unique. Calculating atomic density. 
Atom #2 is unique. Calculating atomic density. 
Atom #7 is unique. Calculating atomic density. 
Atom #20 is unique. Calculating atomic density. 
DFTD Energy:    -0.0204366 hartree
gCP Energy:     0.0505377 hartree
| Total AOs: 314    Total MOs: 296
Setting up the DFT grid...
| time to set the grid = 0.12 s
DFT grid points: 356893 (11512 points/atom)
=COSMO= Number of H atoms in QM atoms:13
=COSMO= Number of Heavy atoms in QM atoms:18
=COSMO= size of A matrix:24612128 bytes
=COSMO= ++++++++++++++++++++++++++++++ COSMO parameters ++++++++++++++++++++++++++++++
=COSMO= I. Cavity Information:
=COSMO= SAS(Solvent accesible surface) initialization finished
=COSMO= Time for initializing Molecular Surface:0.00318200 (sec)
=COSMO= Time for initializing cosmo calculation:0.04410000 (sec)
=COSMO= Cavity effective radius(Angstrom) (r_solv+r_vdw-dsc) was written into ./scr.coord/ratom.txt
=COSMO= Solvent Dielectric Constant:78.390000
=COSMO= Cosmo Solvent radius:0.000000
=COSMO= Cosmo charge scaling method:0
=COSMO= Cavity built with Lebedev Grid
=COSMO= Grid points/QM Hydrogen: 110
=COSMO= Grid points/QM Heavy atom: 110
=COSMO= Herbert Switching-Gaussian method turned on
=COSMO= After removing points inside of SAS:
=COSMO= Total number of segments on molecular surface:1754
=COSMO= Number of segments belonging to QM atoms:1754
=COSMO= Total surface area of cavity: 289.4660(Angstrom^2)
=COSMO= Total volume of cavity: 175.8928 (Angstrom^3)
=COSMO= II. COSMO integral options:
=COSMO= Building COSMO c vector with original algorithm
=COSMO= COSMO one-electron integral threshold: 1e-12 
=COSMO= III. Linear solver options:
=COSMO= Initialize COSMO for A matrix in full storage form
=COSMO= CG precondtioner:Jacobi
=COSMO= Tight CG convergence threshold:1e-06
=COSMO= CG dynamic threshold: on
=COSMO= Adjust CG convergence threshold dynamically
=COSMO= IV. PCM field read/write options:
=COSMO= PCM field is not written to files
=COSMO= No PCM field file is read in
=COSMO= ++++++++++++++++++++++++++++++++++++++++++++++++++++++++++++++++++++++++++++++++

                      *** Start SCF Iterations ***

 Iter     DIIS Error       Energy change      Electrons        XC Energy           Energy              E_PCM      Time(s)
-------------------------------------------------------------------------------------------------------------------------
Initial temperature is 0.250000
| Skip purify step
|    1     2.0656620794    -784.4627443781   126.0020974274   -63.6236294359    -784.4627443781     -0.0001906615    1.30  
|    2     0.0598993251     +12.8201583130   126.0000279871   -64.0766201679    -771.6425860651     -0.1466605820    1.73  
|    3     0.0897359578      +0.0644590412   126.0000296979   -63.6033121472    -771.5781270239     -0.0332226066    1.85  
|    4     0.0108885621      -0.2200037573   126.0000281405   -63.7922127528    -771.7981307813     -0.0808388020    1.72  
|    5     0.0069328585      -0.0049631947   126.0000280710   -63.8467587282    -771.8030939760     -0.0729619972    1.66  
|    6     0.0015491966      -0.0010210701   126.0000280565   -63.8291710325    -771.8041150461     -0.0746521591    1.72  
|    7     0.0005761105      -0.0000856237   126.0000280205   -63.8265389616    -771.8042006699     -0.0736384942    1.58  
|    8     0.0002796100      -0.0000288600   126.0000280403   -63.8270730439    -771.8042295298     -0.0738154953    1.62  
|    9     0.0001334988      -0.0000062398   126.0000280234   -63.8276216989    -771.8042357697     -0.0737163757    1.79  
|   10     0.0000414019      -0.0000017776   126.0000280255   -63.8275595750    -771.8042375473     -0.0736825521    1.53  
-------------------------------------------------------------------------------------------------------------------------
FINAL ENERGY: -771.8042375473 a.u.
Fractional Occupation Entropy: 0.0000000000
Mermin Free Energy:            -771.8042375473
DISPERSION CONTRIBUTION TO ENERGY: -0.0204366272 a.u.
GCP BSSE CORRECTION: 0.0505376773 a.u.
C-PCM contribution to final energy:-0.0736825521 a.u. ( already included in final energy )
HOMO-LUMO GAP: 1.854 eV
CENTER OF MASS: {-0.051065, -0.235260, 0.438515} ANGS
DIPOLE MOMENT: {-9.079759, -0.709144, -3.171219} (|D| = 9.643731) DEBYE
Writing out molden info

Running Mulliken population analysis...


  Restricted hh-TDA Parameters
--------------------------------------------
Number of occupied orbitals:            64
Number of virtual orbitals:            232
Number of molecular orbitals:          296
Number of basis functions:             314
Multiplicity of target state:      singlet

 Generating 2nd functional diffs
Reference energy:             -778.7360948086
Number of electrons:           128.0000284726
XC energy:                     -65.1411571847

      Davidson Diagonalization Parameters
-----------------------------------------------
Number of roots to find:                    4
Number of guess vectors:                   15
Maximum subspace size:                    300
Number of vectors to save:                  4
Collapse vectors per root:                  2
Number of CSFs:                          2080
Maximum Davidson iterations:              500
Residual convergence:                 1.0e-06
Orthogonality tolerance:              1.0e-12
Use incremental sigma vectors:             No

Davidson memory usage:  12.89 MB

Guess Vectors:
  64 &  64 : closed :    -0.549146
  64 &  63 :  open  :    -0.517696
  63 &  63 : closed :    -0.486246
  64 &  62 :  open  :    -0.454199
  64 &  61 :  open  :    -0.450071
  63 &  62 :  open  :    -0.422749
  63 &  61 :  open  :    -0.418621
  62 &  62 : closed :    -0.359253
  64 &  60 :  open  :    -0.357601
  62 &  61 :  open  :    -0.355124
  61 &  61 : closed :    -0.350995
  64 &  56 :  open  :    -0.330263
  63 &  60 :  open  :    -0.326151
  64 &  58 :  open  :    -0.319335
  63 &  56 :  open  :    -0.298813

  Root           Eigenvalue       Energy Change        Residual
-------------------------------------------------------------------
Iteration:    0   Subspace Size:   15
Root: 1:        -0.47465019        -0.47465019         0.04786346  
Root: 2:        -0.43207332        -0.43207332         0.04651106  
Root: 3:        -0.38526594        -0.38526594         0.05043162  
Root: 4:        -0.37069967        -0.37069967         0.04348191  

Iteration:    1   Subspace Size:   19
Root: 1:        -0.47953321        -0.00488302         0.00918696  
Root: 2:        -0.43794021        -0.00586690         0.01091549  
Root: 3:        -0.39107805        -0.00581210         0.01475799  
Root: 4:        -0.37762173        -0.00692206         0.01564177  

Iteration:    2   Subspace Size:   23
Root: 1:        -0.47970419        -0.00017098         0.00246704  
Root: 2:        -0.43820995        -0.00026973         0.00277328  
Root: 3:        -0.39153544        -0.00045740         0.00410998  
Root: 4:        -0.37834071        -0.00071898         0.00491415  

Iteration:    3   Subspace Size:   27
Root: 1:        -0.47971543        -0.00001124         0.00059046  
Root: 2:        -0.43822446        -0.00001451         0.00074343  
Root: 3:        -0.39156670        -0.00003125         0.00106784  
Root: 4:        -0.37839842        -0.00005772         0.00128407  

Iteration:    4   Subspace Size:   31
Root: 1:        -0.47971600        -0.00000057         0.00012508  
Root: 2:        -0.43822548        -0.00000102         0.00017082  
Root: 3:        -0.39156870        -0.00000200         0.00026362  
Root: 4:        -0.37840194        -0.00000352         0.00033860  

Iteration:    5   Subspace Size:   35
Root: 1:        -0.47971602        -0.00000002         0.00002628  
Root: 2:        -0.43822553        -0.00000005         0.00003775  
Root: 3:        -0.39156882        -0.00000012         0.00007315  
Root: 4:        -0.37840219        -0.00000025         0.00009362  

Iteration:    6   Subspace Size:   39
Root: 1:        -0.47971602        -0.00000000         0.00000505  
Root: 2:        -0.43822553        -0.00000000         0.00000791  
Root: 3:        -0.39156883        -0.00000001         0.00001791  
Root: 4:        -0.37840221        -0.00000002         0.00002508  

Iteration:    7   Subspace Size:   43
Root: 1:        -0.47971602        -0.00000000         0.00000088  Converged
Root: 2:        -0.43822553        -0.00000000         0.00000159  
Root: 3:        -0.39156883        -0.00000000         0.00000388  
Root: 4:        -0.37840221        -0.00000000         0.00000680  

Iteration:    8   Subspace Size:   46
Root: 1:        -0.47971602        -0.00000000         0.00000083  Converged
Root: 2:        -0.43822553        -0.00000000         0.00000036  Converged
Root: 3:        -0.39156883        -0.00000000         0.00000098  Converged
Root: 4:        -0.37840221        -0.00000000         0.00000172  

Iteration:    9   Subspace Size:   47
Root: 1:        -0.47971602        -0.00000000         0.00000082  Converged
Root: 2:        -0.43822553        -0.00000000         0.00000036  Converged
Root: 3:        -0.39156883        -0.00000000         0.00000098  Converged
Root: 4:        -0.37840221        -0.00000000         0.00000041  Converged

Davidson converged in 9 iterations
47 sigma vectors were formed

      Davidson Diagonalization Parameters
-----------------------------------------------
Number of roots to find:                    4
Number of guess vectors:                   15
Maximum subspace size:                    300
Number of vectors to save:                  4
Collapse vectors per root:                  2
Number of CSFs:                          2016
Maximum Davidson iterations:              500
Residual convergence:                 1.0e-06
Orthogonality tolerance:              1.0e-12
Use incremental sigma vectors:             No

Davidson memory usage:  12.58 MB

Guess Vectors:
  64 &  63 :  open  :    -0.517696
  64 &  62 :  open  :    -0.454199
  64 &  61 :  open  :    -0.450071
  63 &  62 :  open  :    -0.422749
  63 &  61 :  open  :    -0.418621
  64 &  60 :  open  :    -0.357601
  62 &  61 :  open  :    -0.355124
  64 &  56 :  open  :    -0.330263
  63 &  60 :  open  :    -0.326151
  64 &  58 :  open  :    -0.319335
  63 &  56 :  open  :    -0.298813
  64 &  59 :  open  :    -0.288049
  63 &  58 :  open  :    -0.287885
  64 &  55 :  open  :    -0.276909
  64 &  57 :  open  :    -0.276188

  Root           Eigenvalue       Energy Change        Residual
-------------------------------------------------------------------
Iteration:    0   Subspace Size:   15
Root: 1:        -0.44252436        -0.44252436         0.03672448  
Root: 2:        -0.38785104        -0.38785104         0.03461481  
Root: 3:        -0.37053176        -0.37053176         0.03959877  
Root: 4:        -0.35530961        -0.35530961         0.03379366  

Iteration:    1   Subspace Size:   19
Root: 1:        -0.44627901        -0.00375466         0.00784948  
Root: 2:        -0.39242805        -0.00457701         0.00995232  
Root: 3:        -0.37675558        -0.00622382         0.01295110  
Root: 4:        -0.35897279        -0.00366318         0.00971100  

Iteration:    2   Subspace Size:   23
Root: 1:        -0.44642440        -0.00014539         0.00165848  
Root: 2:        -0.39270592        -0.00027787         0.00265715  
Root: 3:        -0.37723965        -0.00048407         0.00327342  
Root: 4:        -0.35922022        -0.00024742         0.00248447  

Iteration:    3   Subspace Size:   27
Root: 1:        -0.44642949        -0.00000509         0.00035416  
Root: 2:        -0.39272232        -0.00001639         0.00068299  
Root: 3:        -0.37726452        -0.00002486         0.00090024  
Root: 4:        -0.35923357        -0.00001335         0.00064234  

Iteration:    4   Subspace Size:   31
Root: 1:        -0.44642971        -0.00000021         0.00007666  
Root: 2:        -0.39272333        -0.00000101         0.00016385  
Root: 3:        -0.37726625        -0.00000173         0.00024658  
Root: 4:        -0.35923442        -0.00000085         0.00015720  

Iteration:    5   Subspace Size:   35
Root: 1:        -0.44642971        -0.00000001         0.00001639  
Root: 2:        -0.39272338        -0.00000005         0.00004051  
Root: 3:        -0.37726636        -0.00000012         0.00005685  
Root: 4:        -0.35923446        -0.00000005         0.00003787  

Iteration:    6   Subspace Size:   39
Root: 1:        -0.44642972        -0.00000000         0.00000338  
Root: 2:        -0.39272338        -0.00000000         0.00000916  
Root: 3:        -0.37726637        -0.00000001         0.00001247  
Root: 4:        -0.35923447        -0.00000000         0.00000971  

Iteration:    7   Subspace Size:   43
Root: 1:        -0.44642972        -0.00000000         0.00000062  Converged
Root: 2:        -0.39272338        -0.00000000         0.00000208  
Root: 3:        -0.37726637        -0.00000000         0.00000302  
Root: 4:        -0.35923447        -0.00000000         0.00000267  

Iteration:    8   Subspace Size:   46
Root: 1:        -0.44642972        -0.00000000         0.00000053  Converged
Root: 2:        -0.39272338        -0.00000000         0.00000046  Converged
Root: 3:        -0.37726637        -0.00000000         0.00000073  Converged
Root: 4:        -0.35923447        -0.00000000         0.00000068  Converged

Davidson converged in 8 iterations
46 sigma vectors were formed

  Root   Mult.   Total Energy (a.u.)   Ex. Energy (a.u.)     Ex. Energy (eV)     Ex. Energy (nm)        Osc. (a.u.)  
-------------------------------------------------------------------------------------------------------------------
     1  singlet       -779.21581083
     2  triplet       -779.18252452          0.03328631          0.90576642       1368.83216747          0.00000000
     3  singlet       -779.17432034          0.04149049          1.12901360       1098.16409985          0.01220279
     4  triplet       -779.12881819          0.08699264          2.36718982        523.76121031          0.00000000
     5  singlet       -779.12766364          0.08814719          2.39860679        516.90098215          0.01485601
     6  singlet       -779.11449702          0.10131382          2.75688881        449.72514059          0.04306667
     7  triplet       -779.11336118          0.10244966          2.78779652        444.73913243          0.00000000
     8  triplet       -779.09532928          0.12048156          3.27846947        378.17713989          0.00000000

Singlet  1: Largest CI coefficients:
  64  &  64 : closed :   0.913252
  63  &  64 :  open  :   0.248214
  64  &  63 :  open  :   0.248214

Triplet  2: Largest CI coefficients:
  63  &  64 :  open  :   0.664091
  64  &  63 :  open  :  -0.664091
  62  &  64 :  open  :  -0.173298
  64  &  62 :  open  :   0.173298
  62  &  63 :  open  :  -0.105503
  63  &  62 :  open  :   0.105503

Singlet  3: Largest CI coefficients:
  63  &  64 :  open  :   0.584099
  64  &  63 :  open  :   0.584099
  64  &  64 : closed :  -0.294992
  62  &  64 :  open  :  -0.246883
  64  &  62 :  open  :  -0.246883
  63  &  63 : closed :   0.239149

Triplet  4: Largest CI coefficients:
  62  &  64 :  open  :   0.631905
  64  &  62 :  open  :  -0.631905
  63  &  64 :  open  :   0.169544
  64  &  63 :  open  :  -0.169544
  58  &  64 :  open  :   0.148392
  64  &  58 :  open  :  -0.148392
  60  &  64 :  open  :  -0.139734
  64  &  60 :  open  :   0.139734

Singlet  5: Largest CI coefficients:
  63  &  63 : closed :   0.801629
  62  &  63 :  open  :  -0.252242
  63  &  62 :  open  :  -0.252242
  61  &  61 : closed :  -0.230908
  61  &  63 :  open  :  -0.223246
  63  &  61 :  open  :  -0.223246
  62  &  64 :  open  :   0.101544
  64  &  62 :  open  :   0.101544

Singlet  6: Largest CI coefficients:
  61  &  64 :  open  :  -0.540271
  64  &  61 :  open  :  -0.540271
  62  &  63 :  open  :  -0.255866
  63  &  62 :  open  :  -0.255866
  62  &  64 :  open  :  -0.252057
  64  &  62 :  open  :  -0.252057
  60  &  64 :  open  :  -0.130336
  64  &  60 :  open  :  -0.130336
  62  &  62 : closed :   0.116503
  63  &  63 : closed :  -0.108161

Triplet  7: Largest CI coefficients:
  61  &  64 :  open  :   0.605578
  64  &  61 :  open  :  -0.605578
  62  &  63 :  open  :  -0.217159
  63  &  62 :  open  :   0.217159
  60  &  64 :  open  :   0.183895
  64  &  60 :  open  :  -0.183895
  60  &  63 :  open  :   0.122458
  63  &  60 :  open  :  -0.122458
  61  &  63 :  open  :   0.107157
  63  &  61 :  open  :  -0.107157

Triplet  8: Largest CI coefficients:
  61  &  63 :  open  :  -0.616290
  63  &  61 :  open  :   0.616290
  62  &  63 :  open  :  -0.240424
  63  &  62 :  open  :   0.240424
  61  &  62 :  open  :   0.167454
  62  &  61 :  open  :  -0.167454
  60  &  63 :  open  :  -0.134320
  63  &  60 :  open  :   0.134320

Singlet state dipole moments:

  Root       Dx         Dy         Dz         |D|  (Debye)
------------------------------------------------------------
     1    -5.5331     0.7267    -2.0013     5.9286
     2    -9.1613     1.1963    -1.5397     9.3665
     3   -10.1702     0.4997    -0.9028    10.2224
     4    -6.4519    -0.9956    -1.1009     6.6204

Triplet state dipole moments:

  Root       Dx         Dy         Dz         |D|  (Debye)
------------------------------------------------------------
     1    -9.5054     1.3580    -1.5922     9.7330
     2   -10.3274     1.0403    -1.7502    10.5262
     3    -5.9397    -0.9327    -0.8782     6.0762
     4    -8.0902    -0.6465    -0.5720     8.1361

Transition dipole moments between singlet states:

    Transition       Tx         Ty         Tz         |T| (a.u.)
------------------------------------------------------------------
     1 ->    2     0.6256     0.1941     0.1097     0.6642
     1 ->    3     0.5024     0.0079     0.0179     0.5028
     1 ->    4    -0.7724    -0.1990    -0.0370     0.7985
     2 ->    3     0.8784     0.1266     0.0621     0.8896
     2 ->    4     1.1017    -0.8232     0.1829     1.3873
     3 ->    4     0.4843     0.1292     0.0623     0.5051

Transition dipole moments between triplet states:

    Transition       Tx         Ty         Tz         |T| (a.u.)
------------------------------------------------------------------
     1 ->    2    -1.0287     0.1071    -0.1951     1.0525
     1 ->    3    -0.6231     0.9220    -0.1123     1.1185
     1 ->    4     0.4665     0.0662     0.0205     0.4716
     2 ->    3     0.1511    -0.3936    -0.0116     0.4218
     2 ->    4    -0.3534    -0.0343    -0.0308     0.3564
     3 ->    4    -0.8643    -0.1112    -0.0759     0.8747

Magnetic transition dipole moments and rotational strengths:

 Transition      Lx         Ly         Lz       R(len)     R(vel) (a.u.)
------------------------------------------------------------------------
 1 ->    2     0.1188    -0.2142     0.0154    -0.0344     0.0124
 1 ->    3     0.0280    -0.0109     0.0769    -0.0153     0.0022
 1 ->    4    -0.4881    -0.5423    -0.1330    -0.4899     0.1081

Electric transition quadrupole moments (Cartesian):

 Transition      Qxy        Qxz        Qyz        Qxx        Qyy        Qzz       norm (a.u.)
----------------------------------------------------------------------------------------------
 1 ->    2    -0.8090    -0.5571    -0.3174    -9.4135    -0.0443    -0.0987     9.4705
 1 ->    3    -0.0219    -0.0247     0.0135    -1.1695     0.0453     0.0156     1.1711
 1 ->    4    -0.1402     0.0725     0.2882     7.0287     0.0313    -0.0748     7.0368


| Total processing time: 40.83 sec 

| Job finished: Tue Sep  2 23:14:08 2025
